# Supplementary material for: Toward a Monte Carlo approach to selecting climate variables in MaxEnt
Source: PLoS One. 2021 Mar 3;16(3):e0237208. doi: 10.1371/journal.pone.0237208 (PMC7928495; doi:10.1371/journal.pone.0237208)
Supplement: S1 File — Compressed file folder containing the input data and R script used in the study. (ZIP) [file pone.0237208.s003.zip]

Archive with 63 entries (54 files):
- __MACOSX/
- __MACOSX/._S1_File
- __MACOSX/S1_File/
- __MACOSX/S1_File/._.DS_Store
- __MACOSX/S1_File/._.Rhistory
- __MACOSX/S1_File/._input
- __MACOSX/S1_File/._MCSelect.R
- __MACOSX/S1_File/input/
- __MACOSX/S1_File/input/._.DS_Store
- __MACOSX/S1_File/input/._bioclim
- __MACOSX/S1_File/input/._gbif
- __MACOSX/S1_File/input/bioclim/
- __MACOSX/S1_File/input/bioclim/._bio01.asc
- __MACOSX/S1_File/input/bioclim/._bio02.asc
- __MACOSX/S1_File/input/bioclim/._bio03.asc
- __MACOSX/S1_File/input/bioclim/._bio04.asc
- __MACOSX/S1_File/input/bioclim/._bio05.asc
- __MACOSX/S1_File/input/bioclim/._bio06.asc
- __MACOSX/S1_File/input/bioclim/._bio07.asc
- __MACOSX/S1_File/input/bioclim/._bio08.asc
- __MACOSX/S1_File/input/bioclim/._bio09.asc
- __MACOSX/S1_File/input/bioclim/._bio10.asc
- __MACOSX/S1_File/input/bioclim/._bio11.asc
- __MACOSX/S1_File/input/bioclim/._bio12.asc
- __MACOSX/S1_File/input/bioclim/._bio13.asc
- __MACOSX/S1_File/input/bioclim/._bio14.asc
- __MACOSX/S1_File/input/bioclim/._bio15.asc
- __MACOSX/S1_File/input/bioclim/._bio16.asc
- __MACOSX/S1_File/input/bioclim/._bio17.asc
- __MACOSX/S1_File/input/bioclim/._bio18.asc
- __MACOSX/S1_File/input/bioclim/._bio19.asc
- __MACOSX/S1_File/input/gbif/
- __MACOSX/S1_File/input/gbif/._.DS_Store
- __MACOSX/S1_File/input/gbif/._CSp_2016_016km_thin.csv
- S1_File/
- S1_File/.DS_Store
- S1_File/.Rhistory
- S1_File/input/
- S1_File/input/.DS_Store
- S1_File/input/bioclim/
- S1_File/input/bioclim/bio01.asc
- S1_File/input/bioclim/bio02.asc
- S1_File/input/bioclim/bio03.asc
- S1_File/input/bioclim/bio04.asc
- S1_File/input/bioclim/bio05.asc
- S1_File/input/bioclim/bio06.asc
- S1_File/input/bioclim/bio07.asc
- S1_File/input/bioclim/bio08.asc
- S1_File/input/bioclim/bio09.asc
- S1_File/input/bioclim/bio10.asc
- S1_File/input/bioclim/bio11.asc
- S1_File/input/bioclim/bio12.asc
- S1_File/input/bioclim/bio13.asc
- S1_File/input/bioclim/bio14.asc
- S1_File/input/bioclim/bio15.asc
- S1_File/input/bioclim/bio16.asc
- S1_File/input/bioclim/bio17.asc
- S1_File/input/bioclim/bio18.asc
- S1_File/input/bioclim/bio19.asc
- S1_File/input/gbif/
- S1_File/input/gbif/.DS_Store
- S1_File/input/gbif/CSp_2016_016km_thin.csv
- S1_File/MCSelect.R
