# Supplementary material for: Toward a Monte Carlo approach to selecting climate variables in MaxEnt
Source: PLoS One. 2021 Mar 3;16(3):e0237208. doi: 10.1371/journal.pone.0237208 (PMC7928495; doi:10.1371/journal.pone.0237208)
Supplement: S1 File — Compressed file folder containing the input data and R script used in the study. (ZIP) [file pone.0237208.s003.zip › S1_File/input/bioclim/bio01.asc]

ncols        258
nrows        203
xllcorner    -118.620095600000
yllcorner    23.921173333333
cellsize     0.083333333333
NODATA_value  -9999
 9.217166900634765625 9.4732913970947265625 10.409375190734863281 10.370916366577148438 9.0432500839233398438 10.11208343505859375 10.608750343322753906 9.7421255111694335938 8.8387918472290039062 10.123042106628417969 9.8333330154418945312 7.82433319091796875 7.9161667823791503906 9.8817920684814453125 9.7857503890991210938 9.5304584503173828125 9.9097499847412109375 10.042249679565429688 9.6849164962768554688 9.6585836410522460938 9.062000274658203125 8.47191619873046875 8.5578336715698242188 9.2971668243408203125 9.2512912750244140625 8.9597921371459960938 9.0453338623046875 8.2486248016357421875 8.28179168701171875 8.5970830917358398438 8.5197916030883789062 8.08887481689453125 8.325958251953125 8.0567083358764648438 7.7933750152587890625 7.7762498855590820312 7.6808748245239257812 7.4169168472290039062 6.9422917366027832031 5.2172498703002929688 5.8149166107177734375 6.029666900634765625 6.8703331947326660156 7.4745831489562988281 7.4354581832885742188 7.36425018310546875 7.2391667366027832031 7.0400834083557128906 7.2264580726623535156 7.3237085342407226562 7.3498334884643554688 6.6687498092651367188 8.9724168777465820312 9.3845415115356445312 9.3819580078125 10.181791305541992188 10.194125175476074219 9.9853334426879882812 10.592332839965820312 10.378041267395019531 10.716958045959472656 10.5086669921875 10.254750251770019531 10.190041542053222656 10.391541481018066406 10.502124786376953125 10.451541900634765625 10.282083511352539062 10.220417022705078125 10.777708053588867188 10.967374801635742188 10.660708427429199219 10.711041450500488281 11.023333549499511719 10.9746246337890625 11.029333114624023438 11.059416770935058594 11.150500297546386719 11.107000350952148438 11.2274169921875 10.231708526611328125 7.6132917404174804688 6.64008331298828125 5.8698334693908691406 5.4987082481384277344 5.6914167404174804688 6.3983335494995117188 4.3661251068115234375 4.2128748893737792969 3.2867500782012939453 2.5977499485015869141 1.9717500209808349609 1.3188749551773071289 0.86737495660781860352 -0.004625006113201379776 -0.64975005388259887695 -0.64225000143051147461 -1.2471666336059570312 -1.4658750295639038086 -0.92508327960968017578 -0.26129165291786193848 -0.75158333778381347656 -0.33625003695487976074 -0.18283341825008392334 0.3125 1.1297500133514404297 1.4774166345596313477 1.5164166688919067383 1.7482084035873413086 2.7232916355133056641 3.1995418071746826172 3.9545416831970214844 4.4126248359680175781 5.57379150390625 6.0797085762023925781 7.3820834159851074219 7.514583587646484375 6.2989168167114257812 6.61641693115234375 6.3047080039978027344 6.0292081832885742188 6.130374908447265625 6.2086668014526367188 6.0755834579467773438 6.4510416984558105469 6.60883331298828125 6.3480000495910644531 6.0842499732971191406 6.012416839599609375 5.8509163856506347656 5.8682498931884765625 5.7459168434143066406 5.5832080841064453125 3.5999999046325683594 1.3720417022705078125 2.039875030517578125 2.1313333511352539062 2.3321249485015869141 1.8458750247955322266 2.5272498130798339844 2.2009167671203613281 2.0067915916442871094 0.4739583134651184082 0.16041669249534606934 2.3987500667572021484 3.0228750705718994141 3.2780833244323730469 3.2405834197998046875 3.1949582099914550781 2.7439999580383300781 1.1984167098999023438 1.768833160400390625 2.4309582710266113281 0.79629164934158325195 1.0474165678024291992 3.3134167194366455078 4.5662083625793457031 5.5611667633056640625 7.0041666030883789062 7.8934998512268066406 8.2523336410522460938 8.759708404541015625 8.8196668624877929688 8.8492918014526367188 8.8282499313354492188 8.9668750762939453125 9.0977087020874023438 9.0572500228881835938 9.0595836639404296875 9.1183338165283203125 9.1329584121704101562 9.0636663436889648438 9.0710000991821289062 8.9917497634887695312 8.9188747406005859375 9.142292022705078125 9.3211669921875 9.4084997177124023438 9.4619579315185546875 9.5535421371459960938 9.5075836181640625 9.6057920455932617188 9.67566680908203125 9.6142911911010742188 9.6990413665771484375 9.6351251602172851562 9.6498746871948242188 9.68000030517578125 9.7239999771118164062 9.7795419692993164062 9.6958751678466796875 9.6048755645751953125 9.5857086181640625 9.6304168701171875 9.6343755722045898438 9.6796665191650390625 9.6870832443237304688 9.6736669540405273438 9.709583282470703125 9.7610416412353515625 9.7969999313354492188 9.806583404541015625 9.7964162826538085938 9.7749996185302734375 9.7969999313354492188 9.696624755859375 9.58083343505859375 9.5497503280639648438 9.5234584808349609375 9.5481252670288085938 9.5613336563110351562 9.5023336410522460938 9.5732088088989257812 9.600208282470703125 9.5444583892822265625 9.486541748046875 9.5195417404174804688 9.4824161529541015625 9.4233331680297851562 9.4056253433227539062 9.4543333053588867188 9.5480413436889648438 9.6598329544067382812 9.7520837783813476562 9.7891664505004882812 9.8124170303344726562 9.8245000839233398438 9.8327913284301757812 9.7793331146240234375 9.7582082748413085938 9.7393751144409179688 9.7954998016357421875 9.8549165725708007812 9.8805837631225585938 9.8756246566772460938 9.8928747177124023438 9.9264163970947265625 10.00920867919921875 10.056249618530273438 10.094958305358886719 10.131125450134277344 10.155583381652832031 10.14875030517578125 10.160541534423828125 10.197083473205566406 10.231416702270507812 10.244708061218261719 10.261416435241699219 10.285875320434570312 10.332249641418457031 10.367666244506835938 10.4095001220703125 10.439166069030761719 10.485708236694335938 10.516583442687988281 10.511124610900878906 10.489958763122558594 10.487166404724121094
 8.981624603271484375 9.58300018310546875 10.50749969482421875 10.633291244506835938 10.673000335693359375 10.743374824523925781 10.539625167846679688 10.334708213806152344 9.4281253814697265625 10.006041526794433594 10.330374717712402344 9.2426662445068359375 9.2632493972778320312 10.005582809448242188 9.359333038330078125 9.7632913589477539062 9.546291351318359375 9.29091644287109375 9.9856662750244140625 9.6759166717529296875 9.6224584579467773438 8.919666290283203125 9.5288333892822265625 9.2430419921875 9.205333709716796875 9.3072919845581054688 9.0696668624877929688 7.7830834388732910156 8.467624664306640625 8.6759586334228515625 8.5082082748413085938 8.2906246185302734375 8.0335416793823242188 8.0482501983642578125 8.0230417251586914062 7.9063334465026855469 7.5680418014526367188 6.3320832252502441406 4.7168331146240234375 4.0621666908264160156 6.7718749046325683594 6.8326663970947265625 7.3923749923706054688 7.6127085685729980469 7.586208343505859375 7.2718334197998046875 7.2838335037231445312 6.8499584197998046875 7.3009166717529296875 7.4463748931884765625 7.3520002365112304688 6.2631669044494628906 8.3869161605834960938 10.19879150390625 10.541707992553710938 10.24837493896484375 9.9139585494995117188 10.015333175659179688 10.722874641418457031 10.59799957275390625 10.177791595458984375 10.035916328430175781 10.158416748046875 10.222042083740234375 10.381792068481445312 10.563750267028808594 10.5388336181640625 9.746166229248046875 10.106791496276855469 10.850749969482421875 10.598917007446289062 10.253666877746582031 10.81087493896484375 10.894875526428222656 11.101750373840332031 10.985166549682617188 9.6839170455932617188 10.359708786010742188 11.107874870300292969 11.422041893005371094 11.279208183288574219 9.3832082748413085938 5.9282503128051757812 4.5280833244323730469 5.6816248893737792969 5.9686665534973144531 6.0082082748413085938 6.0308332443237304688 3.7075834274291992188 2.3121666908264160156 1.3973749876022338867 1.1221666336059570312 0.71283328533172607422 -0.048666719347238540649 0.043833263218402862549 -0.49920830130577087402 0.036041699349880218506 -0.21529172360897064209 -0.51629167795181274414 -0.60116666555404663086 1.0831667184829711914 -0.11054157465696334839 0.88691657781600952148 0.30383333563804626465 0.37704169750213623047 0.6155834197998046875 1.6691666841506958008 2.0655415058135986328 2.4814167022705078125 3.1893749237060546875 3.7385416030883789062 4.1945414543151855469 4.6229581832885742188 5.0768332481384277344 5.0851664543151855469 5.7204585075378417969 7.3185000419616699219 7.5998334884643554688 7.2488336563110351562 6.5534582138061523438 6.0537500381469726562 6.4184169769287109375 6.5209164619445800781 6.3709168434143066406 6.515125274658203125 6.4079165458679199219 6.2141666412353515625 6.0253748893737792969 5.9275417327880859375 5.8098750114440917969 5.586208343505859375 5.598041534423828125 5.8219165802001953125 5.2502498626708984375 3.9635417461395263672 3.5974581241607666016 3.1525833606719970703 2.3467082977294921875 2.3761668205261230469 3.3082916736602783203 2.9283750057220458984 1.7675000429153442383 0.079333320260047912598 0.59450000524520874023 2.6039998531341552734 2.9546248912811279297 3.1333751678466796875 3.1990416049957275391 3.0026247501373291016 2.9353749752044677734 2.2707083225250244141 0.12270841747522354126 1.4787083864212036133 1.6234166622161865234 2.3447084426879882812 3.7287499904632568359 4.9550418853759765625 6.0405001640319824219 6.8827915191650390625 7.5400834083557128906 8.4276666641235351562 9.0588750839233398438 8.9378747940063476562 9.0121669769287109375 9.043582916259765625 9.1888751983642578125 9.2981672286987304688 9.3272914886474609375 9.3517913818359375 9.3887920379638671875 9.3812503814697265625 9.25487518310546875 9.1574583053588867188 9.1628332138061523438 9.206874847412109375 9.3385000228881835938 9.3750829696655273438 9.4706249237060546875 9.5627498626708984375 9.6208333969116210938 9.6247920989990234375 9.5599584579467773438 9.63637542724609375 9.643833160400390625 9.7163753509521484375 9.6990413665771484375 9.6963329315185546875 9.6505832672119140625 9.60124969482421875 9.5660419464111328125 9.562458038330078125 9.5190830230712890625 9.5552921295166015625 9.6087503433227539062 9.708583831787109375 9.736499786376953125 9.7594585418701171875 9.7772502899169921875 9.8278331756591796875 9.8396663665771484375 9.88683319091796875 9.863208770751953125 9.8477916717529296875 9.86795806884765625 9.8729581832885742188 9.7567501068115234375 9.6148748397827148438 9.5192918777465820312 9.5440416336059570312 9.5378751754760742188 9.6327505111694335938 9.6894168853759765625 9.5887498855590820312 9.588291168212890625 9.6735830307006835938 9.6528329849243164062 9.6855831146240234375 9.6511669158935546875 9.5795831680297851562 9.5637083053588867188 9.5335416793823242188 9.5520420074462890625 9.5748748779296875 9.6399164199829101562 9.6861248016357421875 9.8050832748413085938 9.8985004425048828125 9.9209995269775390625 9.93108367919921875 9.9324579238891601562 9.9305830001831054688 9.920749664306640625 9.9081249237060546875 9.9405412673950195312 10.003375053405761719 10.026499748229980469 10.051375389099121094 10.081417083740234375 10.111124992370605469 10.110583305358886719 10.120624542236328125 10.159291267395019531 10.204874992370605469 10.244083404541015625 10.280249595642089844 10.298999786376953125 10.328541755676269531 10.353250503540039062 10.387291908264160156 10.429791450500488281 10.454166412353515625 10.498416900634765625 10.492208480834960938 10.506625175476074219 10.530208587646484375 10.548250198364257812 10.575124740600585938 10.594583511352539062
 9.4264163970947265625 9.4265832901000976562 10.592958450317382812 10.455166816711425781 10.05500030517578125 9.8618745803833007812 10.547666549682617188 10.125624656677246094 9.0119581222534179688 10.054333686828613281 10.371958732604980469 10.128208160400390625 9.6786670684814453125 8.9662504196166992188 9.646541595458984375 10.009791374206542969 8.3058328628540039062 7.7278332710266113281 9.6904163360595703125 9.8412504196166992188 9.5681247711181640625 9.654083251953125 8.9301252365112304688 8.9823751449584960938 9.4486255645751953125 9.2979583740234375 9.2431249618530273438 8.8161249160766601562 8.6462917327880859375 8.488750457763671875 7.7147498130798339844 7.9199166297912597656 8.4043750762939453125 8.239749908447265625 8.1022081375122070312 7.9572081565856933594 6.47841644287109375 3.4135000705718994141 2.8024582862854003906 6.2056665420532226562 7.1595830917358398438 7.3246665000915527344 7.4118747711181640625 7.5914583206176757812 7.0563335418701171875 6.6441664695739746094 6.9914584159851074219 5.7340002059936523438 7.0575833320617675781 7.5198335647583007812 7.4309167861938476562 6.3056664466857910156 8.4522085189819335938 10.20149993896484375 10.267749786376953125 9.9119586944580078125 9.9613752365112304688 10.256041526794433594 10.759458541870117188 10.700082778930664062 10.267999649047851562 10.342374801635742188 10.301833152770996094 10.33191680908203125 10.513750076293945312 10.649874687194824219 10.280124664306640625 9.1474580764770507812 10.575374603271484375 10.817000389099121094 10.427416801452636719 8.2999582290649414062 10.235041618347167969 10.953458786010742188 11.005125045776367188 10.860166549682617188 7.5922498703002929688 8.3673334121704101562 10.444041252136230469 11.0705413818359375 11.091416358947753906 8.9329586029052734375 3.9330832958221435547 2.9110417366027832031 3.1710000038146972656 5.4895834922790527344 6.1096248626708984375 6.083499908447265625 4.7614583969116210938 3.5486249923706054688 2.5153748989105224609 1.7609583139419555664 1.7056250572204589844 0.92895829677581787109 1.60991668701171875 0.55050003528594970703 1.5383750200271606445 1.0500416755676269531 1.7069166898727416992 1.0807082653045654297 1.785166621208190918 2.8494582176208496094 2.2669165134429931641 3.0087499618530273438 2.3887500762939453125 3.2088749408721923828 3.1940414905548095703 3.87337493896484375 4.9378333091735839844 5.8479580879211425781 6.1084165573120117188 5.240833282470703125 5.3917498588562011719 5.6738333702087402344 5.4307084083557128906 6.25704193115234375 5.6338748931884765625 6.409458160400390625 6.6776666641235351562 6.6272501945495605469 6.3867082595825195312 6.5260834693908691406 6.7194166183471679688 6.5634999275207519531 6.2843751907348632812 6.3327498435974121094 6.2874584197998046875 6.1232914924621582031 6.0631251335144042969 6.0213332176208496094 5.869083404541015625 5.7010416984558105469 5.9320001602172851562 5.9989581108093261719 5.6921248435974121094 5.2952084541320800781 4.6970000267028808594 3.1737499237060546875 3.7193334102630615234 4.0004582405090332031 3.1757082939147949219 1.3603749275207519531 -0.42029163241386413574 1.087291717529296875 2.6932499408721923828 3.0747084617614746094 3.2028334140777587891 3.0933332443237304688 2.8582084178924560547 2.5892915725708007812 2.2566666603088378906 0.064625047147274017334 0.68716669082641601562 1.5418331623077392578 0.72541671991348266602 2.0311665534973144531 3.9846251010894775391 4.3588747978210449219 5.6139583587646484375 6.5051250457763671875 8.1430416107177734375 9.14270782470703125 9.1425828933715820312 9.0956249237060546875 9.1909170150756835938 9.3531246185302734375 9.3661670684814453125 9.4302911758422851562 9.5939579010009765625 9.6224164962768554688 9.621791839599609375 9.42241668701171875 9.2626247406005859375 9.2416667938232421875 9.2056665420532226562 9.2671661376953125 9.34320831298828125 9.395000457763671875 9.4389581680297851562 9.49358367919921875 9.63033294677734375 9.735416412353515625 9.6960000991821289062 9.6925001144409179688 9.7999582290649414062 9.732250213623046875 9.6103334426879882812 9.4652500152587890625 9.4561252593994140625 9.5206251144409179688 9.5413331985473632812 9.5661249160766601562 9.6787080764770507812 9.7752084732055664062 9.8245830535888671875 9.83670806884765625 9.8089170455932617188 9.796833038330078125 9.8117084503173828125 9.7875413894653320312 9.8048753738403320312 9.8382501602172851562 9.9305830001831054688 9.9370412826538085938 9.9204587936401367188 9.8343334197998046875 9.7466669082641601562 9.6234579086303710938 9.6020832061767578125 9.7003335952758789062 9.674541473388671875 9.8240833282470703125 9.6712083816528320312 9.6150417327880859375 9.7744588851928710938 9.81737518310546875 9.8343334197998046875 9.8378753662109375 9.7636671066284179688 9.7610416412353515625 9.7352085113525390625 9.7729167938232421875 9.7388334274291992188 9.7269582748413085938 9.7202911376953125 9.7819166183471679688 9.8380413055419921875 9.8650827407836914062 9.926708221435546875 9.9680414199829101562 9.987583160400390625 10.004625320434570312 10.022916793823242188 10.047041893005371094 10.064833641052246094 10.076999664306640625 10.08995819091796875 10.108333587646484375 10.119333267211914062 10.129833221435546875 10.173000335693359375 10.240124702453613281 10.291208267211914062 10.317957878112792969 10.330082893371582031 10.3287506103515625 10.365082740783691406 10.394291877746582031 10.436041831970214844 10.461416244506835938 10.480500221252441406 10.502625465393066406 10.528166770935058594 10.545499801635742188 10.581624984741210938 10.618000030517578125 10.649666786193847656 10.660624504089355469
 10.087499618530273438 10.237583160400390625 10.56999969482421875 10.565291404724121094 7.590541839599609375 8.4444580078125 10.631375312805175781 9.6039581298828125 8.5825414657592773438 9.3762912750244140625 9.8847503662109375 10.245541572570800781 9.6554164886474609375 7.9674582481384277344 10.141916275024414062 10.26941680908203125 9.98708343505859375 9.6876249313354492188 10.111833572387695312 9.785083770751953125 9.6638336181640625 9.7534999847412109375 9.225208282470703125 9.4027500152587890625 9.5596246719360351562 9.346958160400390625 9.3838329315185546875 9.1601667404174804688 8.6685419082641601562 8.7600831985473632812 7.3702917098999023438 7.9680418968200683594 8.2441253662109375 8.15308380126953125 8.2320003509521484375 8.0115413665771484375 6.4923748970031738281 3.71820831298828125 4.993000030517578125 7.3085832595825195312 7.387958526611328125 7.5329585075378417969 7.2049999237060546875 7.2676248550415039062 5.9562082290649414062 5.3702082633972167969 6.0893335342407226562 7.1360416412353515625 7.674041748046875 7.6010832786560058594 7.3719582557678222656 5.9278330802917480469 8.3355417251586914062 10.047374725341796875 10.370458602905273438 9.9236669540405273438 10.136708259582519531 10.330041885375976562 10.459291458129882812 10.52158355712890625 10.331166267395019531 10.425374984741210938 10.493416786193847656 10.666375160217285156 10.522500038146972656 10.710958480834960938 10.43000030517578125 8.638957977294921875 10.60079193115234375 10.742750167846679688 10.1260833740234375 6.9896249771118164062 9.287250518798828125 10.759041786193847656 10.901124954223632812 10.080124855041503906 7.1744165420532226562 7.7765417098999023438 10.075750350952148438 10.590291976928710938 10.607041358947753906 7.0522918701171875 2.8412499427795410156 2.7445416450500488281 4.2153334617614746094 6.8679165840148925781 6.5975832939147949219 5.5726666450500488281 4.4728751182556152344 3.9560832977294921875 2.9228334426879882812 1.9477083683013916016 3.111541748046875 1.4831666946411132812 2.0529999732971191406 2.7127499580383300781 2.9685833454132080078 3.7255833148956298828 3.8529164791107177734 4.4152917861938476562 4.673458099365234375 5.2940831184387207031 5.7167081832885742188 6.22145843505859375 5.965000152587890625 6.1103749275207519531 5.5614581108093261719 6.8090415000915527344 7.312000274658203125 7.5152502059936523438 7.8046665191650390625 7.5499582290649414062 7.8951249122619628906 7.6971669197082519531 6.5950002670288085938 7.3186669349670410156 6.3937082290649414062 6.0730414390563964844 5.8039584159851074219 5.885250091552734375 6.205291748046875 6.6900000572204589844 6.5984168052673339844 6.6615834236145019531 6.515625 6.3844585418701171875 6.310333251953125 6.2655835151672363281 6.2462916374206542969 6.1888751983642578125 6.124958038330078125 6.1039166450500488281 6.2441668510437011719 6.0731248855590820312 5.8686251640319824219 5.4360413551330566406 5.3395414352416992188 4.5891251564025878906 4.2019586563110351562 4.3111248016357421875 3.9855415821075439453 2.5892500877380371094 0.47366675734519958496 1.5829167366027832031 2.4621248245239257812 2.8572499752044677734 3.0397500991821289062 2.9021666049957275391 2.7134165763854980469 2.2822084426879882812 1.7671250104904174805 1.0315001010894775391 -0.088666692376136779785 0.23941668868064880371 -0.55016666650772094727 0.12104171514511108398 1.7547500133514404297 2.9601666927337646484 4.7881665229797363281 6.814083099365234375 8.1205415725708007812 9.1489582061767578125 9.363750457763671875 9.2567081451416015625 9.2119998931884765625 9.2724580764770507812 9.33454132080078125 9.37770843505859375 9.463832855224609375 9.60404205322265625 9.6854581832885742188 9.65191650390625 9.6372499465942382812 9.5249996185302734375 9.3640832901000976562 9.3424167633056640625 9.2875833511352539062 9.3603754043579101562 9.3970003128051757812 9.4087085723876953125 9.5457086563110351562 9.7086248397827148438 9.6957502365112304688 9.6460418701171875 9.7986669540405273438 9.6651668548583984375 9.4192914962768554688 9.4152498245239257812 9.503749847412109375 9.5789995193481445312 9.6360416412353515625 9.7414579391479492188 9.8214998245239257812 9.88312530517578125 9.9120836257934570312 9.911041259765625 9.8466663360595703125 9.8699169158935546875 9.868541717529296875 9.8159580230712890625 9.756999969482421875 9.7719163894653320312 9.822750091552734375 9.859958648681640625 9.9109582901000976562 9.963916778564453125 9.9554166793823242188 9.8374166488647460938 9.7298336029052734375 9.7922496795654296875 9.8472080230712890625 9.9038333892822265625 9.9069166183471679688 9.7861661911010742188 9.8217496871948242188 9.8277082443237304688 9.868499755859375 9.931041717529296875 10.003167152404785156 9.9458332061767578125 9.9042081832885742188 9.9322500228881835938 9.9549579620361328125 9.9302501678466796875 9.9217920303344726562 9.91437530517578125 9.8971662521362304688 9.8983335494995117188 9.9365835189819335938 9.99620819091796875 10.02637481689453125 10.047833442687988281 10.053083419799804688 10.062083244323730469 10.0711669921875 10.094374656677246094 10.125041961669921875 10.154500007629394531 10.189958572387695312 10.218667030334472656 10.273791313171386719 10.331542015075683594 10.348999977111816406 10.359457969665527344 10.347208023071289062 10.359125137329101562 10.419750213623046875 10.453624725341796875 10.476374626159667969 10.519916534423828125 10.545457839965820312 10.57379150390625 10.590083122253417969 10.634458541870117188 10.667458534240722656 10.680083274841308594 10.668000221252441406 10.69879150390625
 9.6332921981811523438 9.9344997406005859375 10.459458351135253906 10.458250045776367188 7.6097083091735839844 9.2712917327880859375 10.763125419616699219 10.741499900817871094 10.414541244506835938 8.436458587646484375 9.7114171981811523438 10.417041778564453125 9.1598749160766601562 8.7782917022705078125 10.470791816711425781 10.119791984558105469 10.186583518981933594 10.079874992370605469 10.03395843505859375 9.91808319091796875 8.3524580001831054688 8.4109582901000976562 8.2601251602172851562 9.4305419921875 9.5017080307006835938 9.3990831375122070312 9.4409999847412109375 9.3423337936401367188 8.6458330154418945312 8.9179582595825195312 7.9014582633972167969 7.1295833587646484375 7.7765002250671386719 8.1862916946411132812 8.3860836029052734375 8.1477499008178710938 5.8503332138061523438 4.3229584693908691406 7.3004169464111328125 7.5140833854675292969 7.5313749313354492188 7.7141666412353515625 7.6061663627624511719 7.38574981689453125 7.0961251258850097656 7.0314164161682128906 7.4240832328796386719 7.7185835838317871094 7.6896252632141113281 7.7576665878295898438 7.6340832710266113281 6.1020002365112304688 7.5229582786560058594 9.1786670684814453125 10.171291351318359375 10.294875144958496094 10.396249771118164062 10.425999641418457031 10.334791183471679688 10.288916587829589844 10.290791511535644531 10.386583328247070312 10.490291595458984375 10.637207984924316406 10.598333358764648438 10.5904998779296875 9.969791412353515625 9.1878747940063476562 10.705708503723144531 10.7569580078125 9.9925413131713867188 5.3503751754760742188 7.6407918930053710938 9.6420001983642578125 9.8013753890991210938 7.6327500343322753906 4.5827918052673339844 6.9889168739318847656 9.0260000228881835938 9.9394578933715820312 9.9443330764770507812 9.644458770751953125 5.7554168701171875 4.7461247444152832031 6.1762914657592773438 7.5158333778381347656 6.7937083244323730469 5.42241668701171875 2.8280415534973144531 2.3996667861938476562 2.6867084503173828125 3.6461250782012939453 4.576000213623046875 4.9616250991821289062 4.515625 3.4235832691192626953 5.2518329620361328125 5.3930001258850097656 5.7028751373291015625 5.8231248855590820312 6.2182917594909667969 6.7317500114440917969 6.8867917060852050781 7.0987086296081542969 7.255374908447265625 7.303874969482421875 7.2049584388732910156 7.4592084884643554688 7.5485835075378417969 7.8494997024536132812 8.2986669540405273438 8.1440420150756835938 7.9448752403259277344 5.8925414085388183594 5.6972498893737792969 6.2842082977294921875 6.7503333091735839844 6.3567500114440917969 6.2482085227966308594 6.4588751792907714844 6.8585834503173828125 6.9921665191650390625 6.6084165573120117188 6.5937085151672363281 6.4378752708435058594 6.3517498970031738281 6.2088751792907714844 6.2797083854675292969 6.2905001640319824219 6.2663750648498535156 6.2310414314270019531 6.1437497138977050781 5.8480000495910644531 5.4350414276123046875 5.5717082023620605469 5.6832499504089355469 5.5396666526794433594 5.0573334693908691406 4.6192498207092285156 4.3761248588562011719 3.9589998722076416016 3.4040417671203613281 0.83695834875106811523 1.0297499895095825195 2.1150417327880859375 2.4543750286102294922 2.4459998607635498047 2.1084582805633544922 2.3086249828338623047 2.0413334369659423828 1.3456667661666870117 0.3785000145435333252 -0.61204165220260620117 -0.59083336591720581055 -0.73791664838790893555 0.010749937035143375397 2.703125 4.7837500572204589844 5.3698334693908691406 7.0504999160766601562 8.745708465576171875 9.2600002288818359375 9.2826251983642578125 9.3961248397827148438 9.4764995574951171875 9.4980411529541015625 9.7326250076293945312 9.6466665267944335938 9.5573329925537109375 9.6805830001831054688 9.8170413970947265625 9.8435420989990234375 9.7388753890991210938 9.7556667327880859375 9.7259998321533203125 9.6290836334228515625 9.6595001220703125 9.58995819091796875 9.5168333053588867188 9.5364999771118164062 9.7361249923706054688 9.8612499237060546875 9.701457977294921875 9.7599582672119140625 9.7912502288818359375 9.5567913055419921875 9.3656244277954101562 9.4722919464111328125 9.5785837173461914062 9.6440830230712890625 9.7387914657592773438 9.8234996795654296875 9.8654165267944335938 9.8348751068115234375 9.899749755859375 9.9847917556762695312 9.9927501678466796875 9.940708160400390625 9.9434995651245117188 9.9491662979125976562 9.9192495346069335938 9.8705415725708007812 9.8747501373291015625 9.9837083816528320312 9.8924999237060546875 9.9176664352416992188 9.9962911605834960938 10.057583808898925781 10.028416633605957031 9.9187498092651367188 10.010333061218261719 10.009458541870117188 9.9835834503173828125 10.013208389282226562 9.99620819091796875 9.932708740234375 9.9020414352416992188 9.9701251983642578125 10.025750160217285156 10.12237548828125 10.099249839782714844 10.119208335876464844 10.159041404724121094 10.158291816711425781 10.1417083740234375 10.141249656677246094 10.06195831298828125 10.046208381652832031 10.002833366394042969 10.043874740600585938 10.071624755859375 10.084333419799804688 10.116291999816894531 10.111333847045898438 10.111374855041503906 10.118083000183105469 10.147458076477050781 10.217541694641113281 10.281291961669921875 10.318291664123535156 10.360666275024414062 10.431250572204589844 10.456624984741210938 10.453708648681640625 10.455333709716796875 10.463791847229003906 10.503999710083007812 10.529417037963867188 10.561625480651855469 10.589249610900878906 10.614916801452636719 10.636208534240722656 10.664333343505859375 10.701749801635742188 10.677499771118164062 10.713749885559082031 10.807291030883789062 10.811458587646484375
 8.5850419998168945312 9.9872083663940429688 10.725583076477050781 10.627916336059570312 8.015625 9.3374586105346679688 11.025250434875488281 10.737458229064941406 10.911041259765625 8.9597501754760742188 10.196042060852050781 10.527083396911621094 7.7996668815612792969 9.6479587554931640625 10.280917167663574219 10.145708084106445312 10.207041740417480469 10.106166839599609375 10.216416358947753906 8.9804582595825195312 6.3524999618530273438 7.8230834007263183594 8.7825412750244140625 9.7949171066284179688 9.3532915115356445312 9.3260831832885742188 9.0649166107177734375 8.001667022705078125 8.5863332748413085938 8.8213329315185546875 8.0051250457763671875 6.9121251106262207031 8.2419586181640625 8.6478328704833984375 8.6112079620361328125 8.3565835952758789062 6.2056665420532226562 6.5257916450500488281 7.9141669273376464844 7.7402501106262207031 7.7615418434143066406 7.7313332557678222656 7.5045833587646484375 7.3932499885559082031 7.0622081756591796875 7.3895001411437988281 7.6798748970031738281 7.5345416069030761719 6.7320833206176757812 7.6353750228881835938 7.9873747825622558594 7.5740833282470703125 8.1179170608520507812 9.4271249771118164062 10.122458457946777344 10.330791473388671875 10.385000228881835938 10.403708457946777344 10.372124671936035156 10.344958305358886719 10.436916351318359375 10.376166343688964844 10.542458534240722656 10.643041610717773438 10.608917236328125 10.629125595092773438 10.159833908081054688 9.5997915267944335938 10.456666946411132812 10.613958358764648438 10.424124717712402344 8.08083343505859375 7.5308332443237304688 9.5385828018188476562 9.6583337783813476562 7.8801665306091308594 4.9134998321533203125 7.3014998435974121094 9.465457916259765625 9.728458404541015625 9.6441669464111328125 9.8401250839233398438 8.4859170913696289062 4.970333099365234375 6.7782497406005859375 6.4640417098999023438 6.1408748626708984375 4.4982500076293945312 2.7482082843780517578 2.6965000629425048828 3.2251250743865966797 3.1436250209808349609 4.3806667327880859375 4.3712916374206542969 6.1490001678466796875 5.2991666793823242188 6.0140833854675292969 6.1717500686645507812 6.1834998130798339844 6.4237084388732910156 6.8802914619445800781 7.40354156494140625 7.5799164772033691406 7.5894169807434082031 7.5411667823791503906 7.6733751296997070312 8.0816669464111328125 8.2492504119873046875 8.0189580917358398438 8.1981248855590820312 8.3879995346069335938 8.4597911834716796875 8.1440830230712890625 6.5817084312438964844 5.8262915611267089844 5.4163331985473632812 5.2978334426879882812 5.2151665687561035156 5.6752500534057617188 6.3517918586730957031 6.7475414276123046875 6.699375152587890625 6.3840832710266113281 6.2407498359680175781 6.0954999923706054688 6.0257081985473632812 5.8318333625793457031 6.20908355712890625 6.3268752098083496094 6.2024168968200683594 5.9462914466857910156 5.7234997749328613281 5.2686252593994140625 5.0169167518615722656 4.6453332901000976562 4.7743334770202636719 4.3627500534057617188 4.5586247444152832031 4.4879169464111328125 4.2491664886474609375 4.0594582557678222656 3.3855831623077392578 1.3023333549499511719 1.2881249189376831055 2.1614999771118164062 1.8439999818801879883 1.1119583845138549805 0.44520834088325500488 1.3503333330154418945 1.3643333911895751953 1.4121249914169311523 -0.21895834803581237793 0.37612500786781311035 -0.49991667270660400391 -0.16224999725818634033 3.099124908447265625 4.7284169197082519531 5.1149582862854003906 5.1655001640319824219 7.1404581069946289062 8.8821668624877929688 9.4176244735717773438 9.3365831375122070312 9.393917083740234375 9.4338750839233398438 9.542041778564453125 9.8101253509521484375 9.6329584121704101562 9.6177921295166015625 9.7790002822875976562 9.8634996414184570312 9.8635835647583007812 9.739166259765625 9.7969579696655273438 9.6182079315185546875 9.707416534423828125 9.747833251953125 9.8182086944580078125 9.7169170379638671875 9.8034582138061523438 9.8197917938232421875 9.7752504348754882812 9.8055830001831054688 9.8443746566772460938 9.803333282470703125 9.6324167251586914062 9.4898748397827148438 9.550167083740234375 9.6567087173461914062 9.7592496871948242188 9.8148746490478515625 9.7641668319702148438 9.783458709716796875 9.8248748779296875 10.036458015441894531 10.017666816711425781 9.9920415878295898438 9.9157495498657226562 9.96170806884765625 10.06737518310546875 10.016749382019042969 10.019499778747558594 9.8671665191650390625 9.8053331375122070312 9.8261661529541015625 9.838916778564453125 9.9303331375122070312 10.085958480834960938 10.182833671569824219 10.228708267211914062 10.101124763488769531 10.088541984558105469 10.0878753662109375 10.105708122253417969 10.090666770935058594 10.076624870300292969 10.071041107177734375 10.093999862670898438 10.126791954040527344 10.1961669921875 10.270625114440917969 10.309958457946777344 10.357583045959472656 10.387332916259765625 10.352624893188476562 10.354916572570800781 10.305375099182128906 10.272749900817871094 10.206458091735839844 10.125958442687988281 10.117917060852050781 10.141416549682617188 10.158333778381347656 10.18587493896484375 10.198124885559082031 10.182374954223632812 10.207958221435546875 10.245208740234375 10.279582977294921875 10.371707916259765625 10.424791336059570312 10.433083534240722656 10.46279144287109375 10.532250404357910156 10.583125114440917969 10.61370849609375 10.616291999816894531 10.638458251953125 10.675874710083007812 10.697999954223632812 10.719333648681640625 10.739333152770996094 10.776291847229003906 10.802958488464355469 10.817749977111816406 10.839374542236328125 10.907833099365234375 10.979083061218261719
 10.102791786193847656 11.029582977294921875 10.879833221435546875 10.165499687194824219 9.2927503585815429688 8.8802919387817382812 10.918541908264160156 10.70104217529296875 10.446249961853027344 8.80391693115234375 10.310542106628417969 10.040291786193847656 9.5171251296997070312 10.28549957275390625 10.06999969482421875 9.3698329925537109375 9.9950418472290039062 10.326749801635742188 9.9403333663940429688 8.2537078857421875 7.8380417823791503906 8.8354578018188476562 9.6327505111694335938 9.680999755859375 9.2324581146240234375 8.746250152587890625 7.2985830307006835938 8.1200418472290039062 8.8914585113525390625 8.7169170379638671875 8.1415414810180664062 7.2023334503173828125 8.556499481201171875 8.7873334884643554688 8.6866254806518554688 8.1370420455932617188 6.3157501220703125 7.9172081947326660156 8.2876253128051757812 8.0067081451416015625 6.8763751983642578125 6.640625 7.5117502212524414062 6.6009168624877929688 6.2847919464111328125 7.4920001029968261719 7.6242914199829101562 7.4626250267028808594 6.7118749618530273438 7.3993330001831054688 8.0725831985473632812 7.4810833930969238281 7.9477915763854980469 8.7550420761108398438 9.1469583511352539062 9.7034997940063476562 10.2085418701171875 10.314167022705078125 10.299791336059570312 10.349291801452636719 10.485416412353515625 10.631875038146972656 10.726833343505859375 10.803625106811523438 10.683375358581542969 10.5479583740234375 10.769374847412109375 10.632958412170410156 10.268416404724121094 10.356875419616699219 10.346833229064941406 9.7023334503173828125 7.9981665611267089844 9.3847913742065429688 9.522125244140625 9.5388746261596679688 8.3422918319702148438 8.9771251678466796875 9.2978334426879882812 8.8767919540405273438 9.5860834121704101562 9.2580413818359375 9.79741668701171875 8.1182079315185546875 4.4200835227966308594 5.3521251678466796875 4.86533355712890625 3.3919582366943359375 3.8813750743865966797 2.9817500114440917969 3.9591667652130126953 4.7774167060852050781 5.6559581756591796875 5.7647080421447753906 6.4781665802001953125 6.5478749275207519531 6.6822080612182617188 7.0429997444152832031 7.0548334121704101562 7.2609581947326660156 7.3887081146240234375 7.7291250228881835938 7.9140415191650390625 7.9897913932800292969 7.9726252555847167969 8.0359582901000976562 8.3402910232543945312 8.602916717529296875 8.6435413360595703125 8.6774578094482421875 8.5977087020874023438 8.6365003585815429688 8.5966243743896484375 8.5230836868286132812 8.23166656494140625 7.0196251869201660156 6.3851251602172851562 6.871250152587890625 7.1762499809265136719 7.1296248435974121094 7.2153329849243164062 7.20041656494140625 6.743000030517578125 6.8172082901000976562 6.25162506103515625 5.72145843505859375 5.0993747711181640625 5.3128752708435058594 5.6991667747497558594 6.0203747749328613281 5.9229583740234375 5.4213747978210449219 4.5155835151672363281 4.4660000801086425781 4.4448332786560058594 4.0355000495910644531 3.4945833683013916016 3.7044582366943359375 3.7196249961853027344 3.8121666908264160156 3.8197915554046630859 3.0613334178924560547 1.544333338737487793 1.741000056266784668 2.5416667461395263672 2.7204165458679199219 1.8748750686645507812 1.3037917613983154297 1.5767500400543212891 1.4044582843780517578 1.3805415630340576172 0.46941670775413513184 1.4664167165756225586 1.1677500009536743164 -0.46766668558120727539 0.62279164791107177734 2.839458465576171875 4.22579193115234375 5.7937917709350585938 8.2395420074462890625 9.1720838546752929688 9.5276670455932617188 9.3897914886474609375 9.4825000762939453125 9.5671663284301757812 9.5952501296997070312 9.5423336029052734375 9.5072078704833984375 9.6769161224365234375 9.8357086181640625 9.9339580535888671875 9.8132915496826171875 9.69345855712890625 9.6090002059936523438 9.645458221435546875 9.6220836639404296875 9.7255830764770507812 9.7638750076293945312 9.6774997711181640625 9.7805833816528320312 9.7587080001831054688 9.8082914352416992188 9.7760419845581054688 9.7903337478637695312 9.6935415267944335938 9.5763330459594726562 9.5238752365112304688 9.5449171066284179688 9.6795415878295898438 9.7831249237060546875 9.7431669235229492188 9.7802915573120117188 9.79958343505859375 9.9779996871948242188 10.160500526428222656 10.109958648681640625 10.067125320434570312 10.039333343505859375 10.009333610534667969 10.030458450317382812 10.064291954040527344 10.061374664306640625 10.027500152587890625 9.9619998931884765625 9.8615827560424804688 9.8882913589477539062 9.9216670989990234375 10.000041961669921875 10.115625381469726562 10.2397918701171875 10.291957855224609375 10.294208526611328125 10.228166580200195312 10.189332962036132812 10.167875289916992188 10.251749992370605469 10.337541580200195312 10.30175018310546875 10.346416473388671875 10.424291610717773438 10.497249603271484375 10.521208763122558594 10.552124977111816406 10.585083961486816406 10.600083351135253906 10.594041824340820312 10.571583747863769531 10.500958442687988281 10.430874824523925781 10.3157501220703125 10.262125015258789062 10.234166145324707031 10.212374687194824219 10.225333213806152344 10.24566650390625 10.3027496337890625 10.289666175842285156 10.326999664306640625 10.366041183471679688 10.394708633422851562 10.392125129699707031 10.404582977294921875 10.441374778747558594 10.508832931518554688 10.602791786193847656 10.649583816528320312 10.73925018310546875 10.779958724975585938 10.780625343322753906 10.817667007446289062 10.846833229064941406 10.881208419799804688 10.909749984741210938 10.960499763488769531 10.959791183471679688 10.975999832153320312 10.979624748229980469 11.006708145141601562
 11.279041290283203125 10.8852081298828125 10.371375083923339844 9.8715419769287109375 10.2063751220703125 8.879833221435546875 10.911499977111816406 10.711041450500488281 10.650541305541992188 10.020416259765625 11.024791717529296875 10.489749908447265625 10.72408294677734375 10.237041473388671875 8.344333648681640625 9.2859163284301757812 9.96441650390625 10.272833824157714844 9.528583526611328125 8.5278749465942382812 9.5422496795654296875 9.7522497177124023438 9.9904994964599609375 9.4395418167114257812 8.052249908447265625 8.0329999923706054688 8.2222919464111328125 8.9565420150756835938 8.88249969482421875 8.7314586639404296875 7.926708221435546875 8.10675048828125 8.623416900634765625 8.9254169464111328125 8.8088331222534179688 7.6013751029968261719 4.593791961669921875 8.3408336639404296875 7.8866248130798339844 7.6529998779296875 6.7972083091735839844 6.0029582977294921875 7.0065832138061523438 6.5422501564025878906 5.7245416641235351562 7.3295831680297851562 7.6755833625793457031 7.579166412353515625 7.4859585762023925781 7.2777915000915527344 7.7459998130798339844 7.927791595458984375 7.7556247711181640625 8.2940416336059570312 8.6509580612182617188 9.0088329315185546875 8.604583740234375 9.8712911605834960938 10.403666496276855469 10.344666481018066406 10.437250137329101562 10.703083038330078125 10.563166618347167969 10.899457931518554688 10.952917098999023438 10.727125167846679688 10.754208564758300781 10.880999565124511719 10.794958114624023438 10.565291404724121094 10.304958343505859375 9.6370000839233398438 7.5365419387817382812 9.184833526611328125 9.4952497482299804688 9.552791595458984375 9.4789581298828125 9.43154144287109375 9.3512086868286132812 9.3921670913696289062 9.7719163894653320312 9.1037082672119140625 9.038249969482421875 8.9419164657592773438 5.5730419158935546875 7.0253748893737792969 5.8454165458679199219 4.4683747291564941406 4.0244998931884765625 4.6333751678466796875 4.3872499465942382812 5.26291656494140625 6.2752499580383300781 6.7779583930969238281 6.697208404541015625 7.0265831947326660156 7.5461249351501464844 7.6927919387817382812 7.5825834274291992188 7.832416534423828125 7.8687081336975097656 7.8352918624877929688 7.9253749847412109375 8.1512088775634765625 8.31845855712890625 8.3880414962768554688 8.4316253662109375 8.6499996185302734375 8.7814168930053710938 8.769458770751953125 8.6527919769287109375 8.6452913284301757812 8.5006666183471679688 8.4279165267944335938 8.3311252593994140625 8.2510833740234375 8.2250833511352539062 7.8960833549499511719 7.8579998016357421875 7.7350831031799316406 7.4523749351501464844 7.3492083549499511719 7.0810418128967285156 7.0060830116271972656 6.6577501296997070312 5.7740416526794433594 5.3365001678466796875 4.7781667709350585938 4.5765833854675292969 4.9522914886474609375 5.2062916755676269531 4.7418332099914550781 3.4013333320617675781 3.4787917137145996094 2.7826666831970214844 2.7155833244323730469 2.5210833549499511719 2.2535831928253173828 2.8940000534057617188 3.6752500534057617188 2.9233751296997070312 2.9063749313354492188 1.6374999284744262695 1.1060416698455810547 2.1305832862854003906 3.5123748779296875 3.5739166736602783203 2.7685415744781494141 2.2318749427795410156 1.4139167070388793945 1.8793749809265136719 2.1223750114440917969 2.502124786376953125 1.7962083816528320312 -0.49983328580856323242 -0.044208321720361709595 2.9579164981842041016 4.8335418701171875 6.689666748046875 8.641208648681640625 9.63358306884765625 9.623332977294921875 9.5373744964599609375 9.5857086181640625 9.5789585113525390625 9.595333099365234375 9.7232503890991210938 9.6838750839233398438 9.83779144287109375 9.885707855224609375 9.8494997024536132812 9.798458099365234375 9.8477087020874023438 9.7729587554931640625 9.71450042724609375 9.7420835494995117188 9.739833831787109375 9.7228336334228515625 9.7630414962768554688 9.8114995956420898438 9.8279581069946289062 9.8385419845581054688 9.714916229248046875 9.644916534423828125 9.5465002059936523438 9.5159997940063476562 9.5906248092651367188 9.634708404541015625 9.6844167709350585938 9.7039585113525390625 9.7362499237060546875 9.7729587554931640625 9.8304586410522460938 9.9813747406005859375 10.116083145141601562 10.074166297912597656 10.115416526794433594 10.083791732788085938 10.033583641052246094 10.150958061218261719 10.083292007446289062 10.085958480834960938 10.003749847412109375 10.007333755493164062 10.087082862854003906 10.122624397277832031 10.253916740417480469 10.311791419982910156 10.333874702453613281 10.38358306884765625 10.393124580383300781 10.409291267395019531 10.411708831787109375 10.399167060852050781 10.42087554931640625 10.466917037963867188 10.504500389099121094 10.516791343688964844 10.533624649047851562 10.538958549499511719 10.538332939147949219 10.524999618530273438 10.52529144287109375 10.526416778564453125 10.573874473571777344 10.606541633605957031 10.645166397094726562 10.675874710083007812 10.67620849609375 10.543375015258789062 10.460666656494140625 10.424958229064941406 10.426250457763671875 10.355458259582519531 10.376874923706054688 10.381124496459960938 10.457541465759277344 10.50433349609375 10.480708122253417969 10.466458320617675781 10.502958297729492188 10.561750411987304688 10.583833694458007812 10.578416824340820312 10.632833480834960938 10.725041389465332031 10.802166938781738281 10.856791496276855469 10.928542137145996094 10.951624870300292969 10.989500045776367188 11.026333808898925781 11.027208328247070312 11.071249961853027344 11.120583534240722656 11.152166366577148438 11.113291740417480469 11.104666709899902344
 11.276708602905273438 10.733124732971191406 10.522458076477050781 10.789666175842285156 11.055250167846679688 10.917750358581542969 10.914166450500488281 10.718874931335449219 10.399458885192871094 10.397166252136230469 11.50966644287109375 11.750333786010742188 11.504833221435546875 9.8765420913696289062 8.7837915420532226562 9.4785003662109375 10.145750045776367188 9.9944162368774414062 8.5817499160766601562 8.9200000762939453125 9.5777082443237304688 9.5030002593994140625 9.1963338851928710938 8.4975833892822265625 7.5772500038146972656 8.7695837020874023438 8.9146661758422851562 8.7997913360595703125 8.8354997634887695312 8.4469165802001953125 7.7750835418701171875 8.3678750991821289062 8.4814586639404296875 8.844791412353515625 8.7449588775634765625 6.57649993896484375 6.3752083778381347656 8.7180414199829101562 7.9804582595825195312 6.78070831298828125 7.1811251640319824219 7.1467914581298828125 7.2375001907348632812 6.8020834922790527344 4.9075417518615722656 6.4914584159851074219 7.8352918624877929688 7.9320416450500488281 7.9345417022705078125 7.3305416107177734375 7.2726664543151855469 8.008541107177734375 8.1215000152587890625 8.6025838851928710938 8.7827920913696289062 8.7217502593994140625 8.2712087631225585938 9.1674165725708007812 10.494208335876464844 10.481708526611328125 10.463791847229003906 10.756458282470703125 10.676500320434570312 10.595666885375976562 10.999166488647460938 10.888875007629394531 10.947916984558105469 10.886416435241699219 10.842791557312011719 10.858791351318359375 10.299791336059570312 9.5729169845581054688 8.7467498779296875 9.1295413970947265625 9.2110834121704101562 9.4426250457763671875 9.4662494659423828125 9.5670003890991210938 9.5529584884643554688 9.903041839599609375 9.4857501983642578125 9.2354583740234375 9.2185831069946289062 9.7867918014526367188 8.00054168701171875 6.683750152587890625 6.6095418930053710938 5.6940832138061523438 4.1930418014526367188 4.3305416107177734375 4.2942080497741699219 4.3708748817443847656 5.4238333702087402344 6.2060832977294921875 6.7484164237976074219 6.8891248703002929688 7.034999847412109375 7.3179998397827148438 7.4690003395080566406 7.7490000724792480469 7.8947501182556152344 8.0037078857421875 8.0999164581298828125 8.5015420913696289062 8.7034587860107421875 8.8489580154418945312 8.8579998016357421875 8.81195831298828125 9.0505418777465820312 9.1391248703002929688 9.1221246719360351562 8.9357919692993164062 8.8558330535888671875 8.7337083816528320312 8.5933332443237304688 8.4381246566772460938 8.497833251953125 8.3542499542236328125 8.0394163131713867188 7.7413334846496582031 6.8289165496826171875 6.8429584503173828125 7.0798335075378417969 7.0723333358764648438 6.9985418319702148438 6.6172084808349609375 5.8854165077209472656 5.6987500190734863281 4.8287081718444824219 4.4327082633972167969 3.8866665363311767578 3.1148333549499511719 1.9236249923706054688 2.2018332481384277344 1.2414584159851074219 1.0593334436416625977 1.48383331298828125 0.29745838046073913574 1.4545834064483642578 3.1147916316986083984 3.2280414104461669922 2.1137499809265136719 2.1588749885559082031 1.2269999980926513672 1.9964582920074462891 3.3767499923706054688 3.9072916507720947266 3.8861248493194580078 2.6948750019073486328 2.1130416393280029297 2.6387915611267089844 3.0356249809265136719 2.9858748912811279297 2.3125 0.68037503957748413086 -0.27241668105125427246 2.1175000667572021484 4.2094583511352539062 5.8838334083557128906 8.7163753509521484375 9.863666534423828125 9.78287506103515625 9.6762495040893554688 9.7065830230712890625 9.6840419769287109375 9.652416229248046875 9.7579584121704101562 9.7334585189819335938 9.8123331069946289062 9.80933380126953125 9.6945829391479492188 9.8165416717529296875 9.8377504348754882812 9.8402080535888671875 9.7859163284301757812 9.8607912063598632812 9.9751253128051757812 9.9587497711181640625 9.9114170074462890625 9.9087505340576171875 9.84320831298828125 9.7583332061767578125 9.7233753204345703125 9.540958404541015625 9.48662567138671875 9.5380001068115234375 9.5967912673950195312 9.677875518798828125 9.70258331298828125 9.6760835647583007812 9.7143335342407226562 9.7602081298828125 9.9442920684814453125 10.019083023071289062 10.215332984924316406 10.318791389465332031 10.357083320617675781 10.325958251953125 10.227541923522949219 10.306958198547363281 10.3335418701171875 10.348333358764648438 10.215958595275878906 10.112250328063964844 10.226583480834960938 10.455624580383300781 10.538042068481445312 10.545666694641113281 10.501749992370605469 10.41699981689453125 10.435166358947753906 10.438541412353515625 10.456041336059570312 10.508291244506835938 10.526166915893554688 10.52375030517578125 10.50379180908203125 10.501667022705078125 10.508250236511230469 10.531208038330078125 10.602167129516601562 10.656999588012695312 10.691624641418457031 10.724958419799804688 10.762749671936035156 10.7775421142578125 10.80437469482421875 10.819708824157714844 10.794875144958496094 10.776541709899902344 10.697916984558105469 10.619832992553710938 10.600000381469726562 10.611124992370605469 10.623208045959472656 10.655875205993652344 10.660708427429199219 10.708958625793457031 10.71279144287109375 10.694582939147949219 10.711000442504882812 10.744958877563476562 10.762083053588867188 10.797708511352539062 10.801500320434570312 10.805250167846679688 10.825041770935058594 10.876458168029785156 10.958333015441894531 11.015542030334472656 11.069582939147949219 11.105792045593261719 11.152667045593261719 11.150750160217285156 11.1686248779296875 11.193333625793457031 11.299708366394042969 11.290541648864746094
 11.035791397094726562 10.810583114624023438 10.500374794006347656 11.132833480834960938 11.073916435241699219 10.822333335876464844 10.331208229064941406 9.591083526611328125 9.5708751678466796875 11.597499847412109375 11.937666893005371094 11.459958076477050781 9.8482503890991210938 9.9083337783813476562 9.9876251220703125 10.190458297729492188 10.021291732788085938 9.6836252212524414062 8.979457855224609375 9.7396249771118164062 9.0454168319702148438 8.6176252365112304688 7.9042916297912597656 8.4921255111694335938 8.5756664276123046875 8.2062082290649414062 8.5859165191650390625 8.8352079391479492188 8.7862501144409179688 8.25704193115234375 7.8376669883728027344 7.9714169502258300781 7.7091665267944335938 8.0509996414184570312 8.7239580154418945312 7.5492916107177734375 7.5015835762023925781 8.6763334274291992188 7.8812913894653320312 7.1345000267028808594 7.3138332366943359375 7.2803750038146972656 7.4398331642150878906 6.9661250114440917969 4.8912081718444824219 7.2031664848327636719 8.0309581756591796875 7.5999164581298828125 7.2729997634887695312 6.7659163475036621094 7.0455832481384277344 8.1426668167114257812 7.8758749961853027344 8.3829164505004882812 8.62770843505859375 8.5762920379638671875 7.4681668281555175781 9.2349996566772460938 10.473250389099121094 10.361749649047851562 10.574666976928710938 10.75162506103515625 10.688124656677246094 10.971958160400390625 11.143958091735839844 10.899624824523925781 10.907208442687988281 10.895166397094726562 10.849458694458007812 10.461667060852050781 9.4397916793823242188 8.8236246109008789062 7.8601665496826171875 8.7136249542236328125 8.8395414352416992188 9.037750244140625 8.4070415496826171875 8.609375 9.4864168167114257812 9.92087554931640625 9.5852499008178710938 9.6013746261596679688 9.3572912216186523438 8.1042499542236328125 7.4183750152587890625 7.7490415573120117188 6.8047084808349609375 5.7557916641235351562 4.2062082290649414062 3.4397501945495605469 3.3914167881011962891 3.3279583454132080078 4.7415413856506347656 5.8351664543151855469 5.723041534423828125 6.01995849609375 6.3438749313354492188 6.6189165115356445312 7.1199998855590820312 7.4995417594909667969 7.7179999351501464844 8.1317501068115234375 8.561458587646484375 8.8067502975463867188 9.088375091552734375 9.3023328781127929688 9.1511669158935546875 9.1290416717529296875 9.200458526611328125 9.2398748397827148438 9.3013334274291992188 9.2021245956420898438 9.10558319091796875 8.8645420074462890625 8.685916900634765625 8.6409168243408203125 8.5483751296997070312 8.4335832595825195312 8.0541248321533203125 7.3585000038146972656 6.2567915916442871094 6.7911248207092285156 6.9971251487731933594 6.9173331260681152344 6.7678747177124023438 6.723583221435546875 6.5325832366943359375 6.1795415878295898438 5.9576663970947265625 5.6303334236145019531 4.872833251953125 3.4933750629425048828 3.0304582118988037109 2.7266249656677246094 1.6994166374206542969 1.2193334102630615234 0.0089583806693553924561 -0.47491660714149475098 0.66295832395553588867 2.0423333644866943359 2.7404999732971191406 3.0095415115356445312 2.5337917804718017578 2.1589999198913574219 2.2397916316986083984 3.2691667079925537109 4.2632918357849121094 4.2550835609436035156 3.9302916526794433594 3.4602084159851074219 2.4959580898284912109 2.8343751430511474609 2.5832915306091308594 1.9194166660308837891 0.55187499523162841797 -0.57316666841506958008 2.1226251125335693359 4.4852499961853027344 6.5254583358764648438 9.1699581146240234375 10.094374656677246094 9.9309167861938476562 9.8612079620361328125 9.8759584426879882812 9.8902082443237304688 9.7744579315185546875 9.8026247024536132812 9.7110004425048828125 9.7667913436889648438 9.6911249160766601562 9.7069997787475585938 9.8131246566772460938 9.7562084197998046875 9.7760829925537109375 9.685916900634765625 9.7487497329711914062 9.9320831298828125 9.9744997024536132812 9.927333831787109375 9.8758754730224609375 9.8015413284301757812 9.6967496871948242188 9.5842494964599609375 9.473125457763671875 9.4807081222534179688 9.5216665267944335938 9.5950002670288085938 9.68045806884765625 9.7977914810180664062 9.767292022705078125 9.7934169769287109375 9.8586254119873046875 10.053250312805175781 10.029375076293945312 10.143083572387695312 10.309916496276855469 10.382624626159667969 10.489458084106445312 10.587166786193847656 10.687250137329101562 10.720041275024414062 10.712041854858398438 10.637791633605957031 10.568249702453613281 10.588375091552734375 10.562000274658203125 10.543499946594238281 10.498999595642089844 10.445750236511230469 10.423874855041503906 10.438291549682617188 10.503458023071289062 10.509041786193847656 10.50749969482421875 10.48383331298828125 10.546666145324707031 10.607791900634765625 10.665291786193847656 10.672249794006347656 10.696874618530273438 10.709583282470703125 10.705249786376953125 10.741042137145996094 10.827083587646484375 10.854416847229003906 10.862708091735839844 10.845791816711425781 10.756625175476074219 10.762249946594238281 10.77483367919921875 10.799166679382324219 10.805666923522949219 10.751250267028808594 10.758749961853027344 10.744500160217285156 10.722666740417480469 10.732458114624023438 10.786707878112792969 10.819666862487792969 10.802499771118164062 10.827833175659179688 10.842958450317382812 10.907583236694335938 10.967166900634765625 11.036624908447265625 11.075541496276855469 11.103708267211914062 11.107000350952148438 11.093708038330078125 11.100250244140625 11.1061248779296875 11.139666557312011719 11.199749946594238281 11.29308319091796875 11.282500267028808594 11.313374519348144531 11.318041801452636719 11.375875473022460938
 11.26616668701171875 11.378041267395019531 11.180958747863769531 10.917875289916992188 10.997124671936035156 10.126667022705078125 8.8876247406005859375 10.519541740417480469 11.64116668701171875 11.917291641235351562 11.699000358581542969 11.087458610534667969 9.9404582977294921875 9.7571668624877929688 9.6577501296997070312 9.9724168777465820312 9.8795833587646484375 9.6696252822875976562 9.7185001373291015625 9.6135005950927734375 8.9392080307006835938 8.5865411758422851562 8.8106670379638671875 8.4743337631225585938 8.1803750991821289062 7.4859166145324707031 8.1777496337890625 7.8932085037231445312 8.0896663665771484375 8.0869169235229492188 8.1003751754760742188 7.8935832977294921875 7.9510416984558105469 7.3066668510437011719 8.5763330459594726562 8.0774583816528320312 6.3773331642150878906 7.3994998931884765625 7.3775835037231445312 7.7242498397827148438 7.1454167366027832031 7.5026249885559082031 7.4231667518615722656 6.6884999275207519531 6.3842496871948242188 8.0353336334228515625 8.0890836715698242188 6.1800832748413085938 6.4788331985473632812 6.1001667976379394531 6.0493750572204589844 8.2793750762939453125 8.3131666183471679688 8.404582977294921875 8.4277496337890625 8.1898746490478515625 5.2649583816528320312 8.793666839599609375 10.354791641235351562 10.411874771118164062 10.789541244506835938 10.931249618530273438 10.835541725158691406 10.872166633605957031 11.035624504089355469 10.572916984558105469 10.882166862487792969 10.876375198364257812 10.863791465759277344 10.249250411987304688 7.9295415878295898438 8.6101245880126953125 7.4910416603088378906 6.7964582443237304688 7.2300000190734863281 7.8710002899169921875 8.3597917556762695312 7.9400000572204589844 8.943416595458984375 10.302124977111816406 10.127666473388671875 9.4415836334228515625 6.5272498130798339844 4.9720001220703125 7.6283750534057617188 7.2884998321533203125 6.85991668701171875 6.6376252174377441406 6.3122916221618652344 4.8517084121704101562 4.4064583778381347656 4.0485830307006835938 5.0515418052673339844 5.3561663627624511719 4.9745831489562988281 5.2868752479553222656 5.4888334274291992188 5.7911667823791503906 6.2863750457763671875 6.9144167900085449219 7.3338751792907714844 7.8063750267028808594 8.3461666107177734375 8.8594999313354492188 9.3413333892822265625 9.4247503280639648438 9.4393749237060546875 9.3918333053588867188 9.3458337783813476562 9.4265832901000976562 9.4532499313354492188 9.3718748092651367188 9.2523746490478515625 9.0186252593994140625 8.5556249618530273438 8.7019166946411132812 8.5712499618530273438 8.503208160400390625 8.0898332595825195312 6.5358753204345703125 6.4793748855590820312 6.9927916526794433594 7.0847916603088378906 7.0479998588562011719 6.5826249122619628906 6.2147083282470703125 5.6240835189819335938 5.7421250343322753906 4.816791534423828125 4.9383749961853027344 4.4297499656677246094 3.9008333683013916016 2.8657915592193603516 1.3639582395553588867 0.45575001835823059082 -0.50475001335144042969 -0.6494998931884765625 -0.25820833444595336914 1.3113332986831665039 2.9333748817443847656 2.9997916221618652344 4.0162081718444824219 4.60341644287109375 3.6263749599456787109 4.7480831146240234375 3.3158748149871826172 3.6831250190734863281 3.1286249160766601562 3.1231250762939453125 2.9400000572204589844 1.9981249570846557617 1.6018332242965698242 2.3452084064483642578 2.3863749504089355469 0.78004175424575805664 1.3835834264755249023 3.3776249885559082031 4.5149583816528320312 5.6582083702087402344 7.7911667823791503906 9.8183336257934570312 10.183791160583496094 10.251916885375976562 10.199791908264160156 10.101500511169433594 9.8897914886474609375 9.7432079315185546875 9.800708770751953125 9.846416473388671875 9.8177499771118164062 9.7238750457763671875 9.7733745574951171875 9.7922086715698242188 9.7527914047241210938 9.6282501220703125 9.68316650390625 9.7687082290649414062 9.8062915802001953125 9.8008337020874023438 9.728458404541015625 9.7248334884643554688 9.6577081680297851562 9.5418748855590820312 9.357791900634765625 9.4762086868286132812 9.5224170684814453125 9.5822496414184570312 9.641750335693359375 9.8215417861938476562 9.8665418624877929688 9.9446668624877929688 9.9657917022705078125 9.981708526611328125 10.022375106811523438 9.9677915573120117188 10.032125473022460938 10.360250473022460938 10.645666122436523438 10.742124557495117188 10.674416542053222656 10.658083915710449219 10.683875083923339844 10.659542083740234375 10.727125167846679688 10.692333221435546875 10.609041213989257812 10.568166732788085938 10.424625396728515625 10.411749839782714844 10.369625091552734375 10.446374893188476562 10.476708412170410156 10.492333412170410156 10.546000480651855469 10.636500358581542969 10.716917037963867188 10.698082923889160156 10.665291786193847656 10.750499725341796875 10.809666633605957031 10.833916664123535156 10.859791755676269531 10.857542037963867188 10.807666778564453125 10.7688751220703125 10.790082931518554688 10.834791183471679688 10.876292228698730469 10.907625198364257812 10.848917007446289062 10.763041496276855469 10.678416252136230469 10.651416778564453125 10.674916267395019531 10.668000221252441406 10.69345855712890625 10.759333610534667969 10.692999839782714844 10.736833572387695312 10.749708175659179688 10.765375137329101562 10.78441619873046875 10.852208137512207031 10.914458274841308594 10.985291481018066406 11.07712554931640625 11.167249679565429688 11.256792068481445312 11.3470001220703125 11.273041725158691406 11.191708564758300781 11.252208709716796875 11.297749519348144531 11.292791366577148438 11.297833442687988281 11.354749679565429688 11.3524169921875 11.422624588012695312
 11.39495849609375 11.218832969665527344 11.124500274658203125 10.98645782470703125 10.354958534240722656 8.597499847412109375 10.035791397094726562 12.063625335693359375 11.734499931335449219 11.641083717346191406 11.083208084106445312 10.568499565124511719 10.324916839599609375 9.827083587646484375 9.7802915573120117188 9.5569581985473632812 9.024749755859375 9.3559579849243164062 9.2606668472290039062 8.9540004730224609375 8.1038751602172851562 8.5552501678466796875 8.8854999542236328125 8.4158334732055664062 7.2220830917358398438 7.2207498550415039062 6.5972499847412109375 5.5937914848327636719 7.2649998664855957031 7.8737082481384277344 8.4138746261596679688 8.4371252059936523438 8.2803335189819335938 6.4890003204345703125 8.4247083663940429688 8.4314584732055664062 7.2717084884643554688 7.626041412353515625 8.02312469482421875 7.0744581222534179688 7.432125091552734375 7.5142498016357421875 6.5687918663024902344 6.655750274658203125 7.9774999618530273438 8.2017087936401367188 7.5149998664855957031 6.0036249160766601562 7.08995819091796875 5.9257917404174804688 7.0745835304260253906 8.4270000457763671875 8.3999996185302734375 8.093250274658203125 7.9038748741149902344 6.6955418586730957031 4.2264585494995117188 8.91112518310546875 10.413374900817871094 10.687874794006347656 10.893625259399414062 10.874917030334472656 11.096500396728515625 11.150708198547363281 11.314042091369628906 10.86750030517578125 10.897500038146972656 10.886583328247070312 10.615458488464355469 10.660875320434570312 10.204041481018066406 10.209333419799804688 9.7550001144409179688 8.5333337783813476562 7.6723752021789550781 8.0815420150756835938 9.0714578628540039062 8.6650829315185546875 8.6575002670288085938 9.9282503128051757812 10.097332954406738281 7.105625152587890625 4.2565417289733886719 6.0057916641235351562 7.7357916831970214844 6.2167501449584960938 4.7201666831970214844 3.7710416316986083984 4.8274998664855957031 4.0481667518615722656 4.7835831642150878906 4.6183748245239257812 4.19454193115234375 4.65787506103515625 4.3978333473205566406 4.6779165267944335938 5.3224167823791503906 5.8337917327880859375 6.3406667709350585938 7.0554165840148925781 7.4623332023620605469 7.9627919197082519531 8.3740835189819335938 8.9891252517700195312 9.4767913818359375 9.1390829086303710938 9.2127504348754882812 9.2733755111694335938 9.2561664581298828125 9.30608367919921875 9.2293329238891601562 9.21558380126953125 9.125041961669921875 9.0314579010009765625 8.5694580078125 8.4042501449584960938 8.2482919692993164062 8.2620000839233398438 8.2549161911010742188 6.9899582862854003906 6.5285000801086425781 6.9097084999084472656 6.9895834922790527344 7.0817499160766601562 6.5413751602172851562 5.8832082748413085938 5.3217496871948242188 5.1127500534057617188 3.963916778564453125 3.8700833320617675781 3.4188749790191650391 2.8880000114440917969 2.4293749332427978516 1.4324166774749755859 0.65620827674865722656 0.36791661381721496582 0.063333325088024139404 0.033708322793245315552 2.4881665706634521484 4.3320417404174804688 4.98058319091796875 4.8273749351501464844 4.6337914466857910156 4.4913334846496582031 2.6390416622161865234 2.1711666584014892578 2.0158333778381347656 3.1354582309722900391 2.1360416412353515625 2.2221665382385253906 1.7074166536331176758 0.15141665935516357422 0.83987510204315185547 1.1173751354217529297 0.28174996376037597656 1.5430415868759155273 2.8745832443237304688 3.7024583816528320312 4.5319585800170898438 6.7270832061767578125 9.3331251144409179688 10.068124771118164062 10.332166671752929688 10.46875 10.152791976928710938 9.9400835037231445312 9.9416246414184570312 9.8366670608520507812 9.7135419845581054688 9.7097082138061523438 9.6371250152587890625 9.643291473388671875 9.731082916259765625 9.6204996109008789062 9.6488752365112304688 9.6561250686645507812 9.6203746795654296875 9.7471666336059570312 9.7357501983642578125 9.7385835647583007812 9.717624664306640625 9.64766693115234375 9.469249725341796875 9.2620830535888671875 9.3527078628540039062 9.5077085494995117188 9.5892915725708007812 9.7097921371459960938 9.8098745346069335938 9.9172916412353515625 9.9789581298828125 10.043916702270507812 10.053208351135253906 10.182958602905273438 10.260416984558105469 10.355541229248046875 10.598583221435546875 10.608875274658203125 10.490666389465332031 10.483541488647460938 10.599958419799804688 10.687624931335449219 10.737667083740234375 10.629917144775390625 10.612208366394042969 10.459333419799804688 10.42133331298828125 10.428667068481445312 10.484541893005371094 10.493499755859375 10.500332832336425781 10.621541976928710938 10.678667068481445312 10.679958343505859375 10.687832832336425781 10.700833320617675781 10.75749969482421875 10.84799957275390625 10.845458030700683594 10.760250091552734375 10.8194580078125 10.822666168212890625 10.819375038146972656 10.871624946594238281 10.941208839416503906 10.985041618347167969 11.001041412353515625 10.937707901000976562 10.876500129699707031 10.848333358764648438 10.832041740417480469 10.85991668701171875 10.839249610900878906 10.875875473022460938 10.933041572570800781 10.913666725158691406 11.028624534606933594 10.985958099365234375 10.862291336059570312 10.884958267211914062 10.922166824340820312 10.9633331298828125 11.037750244140625 11.109375 11.107250213623046875 11.144833564758300781 11.228917121887207031 11.356082916259765625 11.42937469482421875 11.467833518981933594 11.345958709716796875 11.388792037963867188 11.378624916076660156 11.454500198364257812 11.538708686828613281 11.5948333740234375 11.643958091735839844 11.669333457946777344
 11.314541816711425781 11.205166816711425781 11.077208518981933594 10.816624641418457031 9.4929170608520507812 10.700499534606933594 12.003833770751953125 11.87445831298828125 11.607666969299316406 10.39920806884765625 9.3383331298828125 9.418125152587890625 9.1426668167114257812 9.3737497329711914062 9.6304168701171875 9.2837505340576171875 8.5785417556762695312 9.2550830841064453125 8.59808349609375 7.3450417518615722656 6.7096667289733886719 8.2637920379638671875 8.9823751449584960938 8.0488328933715820312 7.0695834159851074219 7.6931667327880859375 6.6887083053588867188 6.9877085685729980469 7.3569583892822265625 8.1418333053588867188 8.7515001296997070312 8.5845003128051757812 8.1775836944580078125 6.9932084083557128906 8.3861246109008789062 8.177791595458984375 7.1460833549499511719 7.6471667289733886719 7.8654165267944335938 7.5212497711181640625 7.5872082710266113281 7.4494166374206542969 6.0267915725708007812 6.6687502861022949219 7.0032501220703125 8.2431249618530273438 7.7244582176208496094 5.997333526611328125 7.395999908447265625 7.2524166107177734375 8.4673748016357421875 8.3861665725708007812 7.4475417137145996094 6.4835834503173828125 5.5038747787475585938 3.7697916030883789062 6.0130414962768554688 9.79308319091796875 10.503000259399414062 10.952625274658203125 11.108750343322753906 10.407917022705078125 11.3626251220703125 11.392292022705078125 11.123999595642089844 9.9441251754760742188 10.683750152587890625 10.410958290100097656 9.7357921600341796875 10.212541580200195312 10.61316680908203125 10.476499557495117188 10.289583206176757812 10.015874862670898438 9.4985418319702148438 9.3343334197998046875 9.5984582901000976562 8.7344579696655273438 8.2673749923706054688 9.0521249771118164062 10.160875320434570312 6.1512503623962402344 5.7961664199829101562 5.5897498130798339844 6.5413751602172851562 7.4343748092651367188 4.3521666526794433594 3.3212082386016845703 3.9165415763854980469 4.0929584503173828125 4.2424168586730957031 4.7989583015441894531 5.68695831298828125 5.5889582633972167969 5.3647084236145019531 5.3867497444152832031 5.7530832290649414062 6.3713750839233398438 7.0312914848327636719 7.3482499122619628906 8.0094585418701171875 8.4257497787475585938 8.6975002288818359375 9.2434167861938476562 9.4289579391479492188 9.192291259765625 9.0465412139892578125 9.251667022705078125 9.08733367919921875 9.1444997787475585938 9.2286663055419921875 9.1339998245239257812 8.9943752288818359375 8.92891693115234375 8.891750335693359375 8.7789163589477539062 7.9983334541320800781 8.1267080307006835938 7.8317499160766601562 7.5353751182556152344 6.1829166412353515625 6.6414585113525390625 6.8553333282470703125 6.7692918777465820312 6.6067500114440917969 6.1978750228881835938 5.7078747749328613281 5.0414581298828125 3.4515833854675292969 2.4196665287017822266 2.6769583225250244141 2.3175415992736816406 1.6447916030883789062 0.34945827722549438477 -0.15149988234043121338 0.1325832754373550415 1.4882500171661376953 3.1562082767486572266 4.8163747787475585938 5.3681669235229492188 2.5250833034515380859 2.1290416717529296875 3.5410833358764648438 3.884166717529296875 2.9349582195281982422 1.4515415430068969727 -0.2692082822322845459 0.49158334732055664062 2.3717498779296875 2.3994998931884765625 1.1268332004547119141 0.087749905884265899658 -0.82345831394195556641 -0.069916695356369018555 0.78870832920074462891 3.1703333854675292969 4.2052083015441894531 4.81304168701171875 5.0854167938232421875 6.8360414505004882812 9.4673337936401367188 10.157500267028808594 10.461208343505859375 10.623250007629394531 10.307250022888183594 10.040249824523925781 9.7615003585815429688 9.6910419464111328125 9.6226253509521484375 9.6292085647583007812 9.5768337249755859375 9.63420867919921875 9.6795835494995117188 9.5901250839233398438 9.6095829010009765625 9.5650835037231445312 9.74404144287109375 9.7240839004516601562 9.7084169387817382812 9.7352504730224609375 9.675083160400390625 9.5267496109008789062 9.390041351318359375 9.2194585800170898438 9.2964582443237304688 9.4299163818359375 9.6146249771118164062 9.69183349609375 9.779083251953125 9.9464168548583984375 10.057874679565429688 10.128916740417480469 10.221833229064941406 10.305208206176757812 10.455708503723144531 10.462750434875488281 10.364000320434570312 10.335666656494140625 10.368916511535644531 10.556291580200195312 10.709708213806152344 10.743291854858398438 10.591124534606933594 10.414208412170410156 10.394666671752929688 10.413332939147949219 10.5188751220703125 10.594374656677246094 10.651291847229003906 10.641041755676269531 10.607666969299316406 10.566041946411132812 10.575708389282226562 10.634916305541992188 10.780875205993652344 10.874666213989257812 10.905124664306640625 10.828874588012695312 10.831208229064941406 10.861332893371582031 10.926291465759277344 11.009333610534667969 11.055624961853027344 11.057582855224609375 11.028624534606933594 10.987750053405761719 10.973833084106445312 11.009249687194824219 11.029874801635742188 11.084250450134277344 11.130249977111816406 11.107500076293945312 11.131750106811523438 11.098500251770019531 11.157166481018066406 11.176083564758300781 11.247374534606933594 11.227916717529296875 11.11533355712890625 11.149499893188476562 11.115541458129882812 11.112458229064941406 11.142666816711425781 11.118083000183105469 11.093583106994628906 11.166375160217285156 11.418666839599609375 11.544500350952148438 11.571666717529296875 11.618749618530273438 11.565000534057617188 11.617625236511230469 11.576292037963867188 11.551333427429199219 11.553500175476074219 11.584708213806152344 11.653708457946777344 11.757875442504882812
 11.25270843505859375 11.052416801452636719 10.911916732788085938 10.29524993896484375 9.8024168014526367188 11.907041549682617188 11.570708274841308594 11.490499496459960938 10.483124732971191406 8.1866254806518554688 8.3368330001831054688 9.3092498779296875 9.4490833282470703125 8.6794586181640625 9.22145843505859375 8.7088747024536132812 9.0085000991821289062 9.2021665573120117188 8.1407499313354492188 5.66220855712890625 7.9777917861938476562 8.9682912826538085938 9.0505828857421875 7.3999581336975097656 7.8979167938232421875 8.20041656494140625 8.0922498703002929688 8.0880832672119140625 8.2279996871948242188 8.2676668167114257812 8.4228334426879882812 8.2976665496826171875 7.7745833396911621094 7.55608367919921875 8.3197917938232421875 6.5746665000915527344 7.1585416793823242188 7.90191650390625 7.8306665420532226562 6.1069583892822265625 7.1294584274291992188 7.6097917556762695312 7.2157082557678222656 6.0362081527709960938 5.4742498397827148438 8.1823749542236328125 7.5299997329711914062 5.0750832557678222656 7.7497501373291015625 8.3357496261596679688 8.3147497177124023438 7.4157915115356445312 5.7304997444152832031 6.6946249008178710938 6.7750415802001953125 6.5645418167114257812 9.412166595458984375 10.439624786376953125 10.709583282470703125 10.870708465576171875 10.982541084289550781 9.7534170150756835938 11.113833427429199219 11.489500045776367188 11.372916221618652344 10.368958473205566406 10.650708198547363281 10.622041702270507812 10.70629119873046875 10.824707984924316406 10.641541481018066406 10.697500228881835938 10.779083251953125 10.652416229248046875 10.290791511535644531 10.177499771118164062 10.024666786193847656 9.568958282470703125 9.3257503509521484375 9.5430421829223632812 10.011208534240722656 8.6035413742065429688 7.2439999580383300781 6.8031249046325683594 6.8592500686645507812 7.40354156494140625 4.46875 2.9097914695739746094 3.2380833625793457031 3.5557498931884765625 4.2562918663024902344 5.6908330917358398438 7.4467496871948242188 6.5925831794738769531 6.6045832633972167969 6.671875 5.9604582786560058594 5.5185832977294921875 5.1122083663940429688 6.283416748046875 7.2118334770202636719 7.7979583740234375 8.745166778564453125 9.3056669235229492188 8.800167083740234375 8.8208332061767578125 8.9301662445068359375 9.1196660995483398438 9.1790418624877929688 9.0020837783813476562 9.1087503433227539062 9.101291656494140625 8.9295835494995117188 8.4350004196166992188 8.7875833511352539062 8.539333343505859375 7.4932084083557128906 7.584583282470703125 7.0003747940063476562 6.151958465576171875 5.3111667633056640625 5.4481668472290039062 5.8587083816528320312 5.9879164695739746094 5.8078331947326660156 5.5127501487731933594 5.2038750648498535156 5.0184168815612792969 4.8869585990905761719 4.6152501106262207031 4.4745831489562988281 4.040958404541015625 3.2474167346954345703 0.98045825958251953125 -0.1702499091625213623 0.0032916478812694549561 1.0504584312438964844 3.5806250572204589844 5.6135001182556152344 5.3251667022705078125 4.4874167442321777344 3.9007084369659423828 4.3714580535888671875 3.72145843505859375 1.6762915849685668945 1.5285416841506958008 0.74787503480911254883 -0.95099997520446777344 0.19379170238971710205 1.9304167032241821289 0.32558333873748779297 -0.82641655206680297852 -1.0490833520889282227 -0.36891660094261169434 1.5435833930969238281 2.7628333568572998047 3.7014582157135009766 4.1268749237060546875 5.7680835723876953125 6.6789584159851074219 8.373958587646484375 9.9281253814697265625 10.435916900634765625 10.470749855041503906 10.251291275024414062 10.093292236328125 9.6882085800170898438 9.5232496261596679688 9.4675416946411132812 9.4849996566772460938 9.4479169845581054688 9.5445003509521484375 9.5928335189819335938 9.5035419464111328125 9.4475412368774414062 9.5546665191650390625 9.699291229248046875 9.6130418777465820312 9.6591663360595703125 9.6281671524047851562 9.57279205322265625 9.3661670684814453125 9.2515001296997070312 9.1818332672119140625 9.2712078094482421875 9.3719167709350585938 9.5347919464111328125 9.690792083740234375 9.8402919769287109375 9.9780836105346679688 10.014249801635742188 10.048666954040527344 10.021166801452636719 10.156332969665527344 10.219208717346191406 10.156000137329101562 10.213292121887207031 10.407416343688964844 10.551333427429199219 10.665166854858398438 10.719624519348144531 10.639749526977539062 10.550208091735839844 10.400249481201171875 10.441624641418457031 10.537416458129882812 10.631916999816894531 10.668375015258789062 10.675374984741210938 10.577458381652832031 10.52420806884765625 10.589792251586914062 10.70745849609375 10.782708168029785156 10.88204193115234375 10.889875411987304688 10.867458343505859375 10.929124832153320312 11.000333786010742188 11.057208061218261719 11.068541526794433594 11.048583030700683594 11.051249504089355469 11.078457832336425781 11.144291877746582031 11.187041282653808594 11.226166725158691406 11.272749900817871094 11.289625167846679688 11.299541473388671875 11.318958282470703125 11.362208366394042969 11.332291603088378906 11.318666458129882812 11.336999893188476562 11.404041290283203125 11.442083358764648438 11.403708457946777344 11.2882080078125 11.326375007629394531 11.358500480651855469 11.290875434875488281 11.389916419982910156 11.310832977294921875 11.32324981689453125 11.478791236877441406 11.596708297729492188 11.716375350952148438 11.698374748229980469 11.770083427429199219 11.690833091735839844 11.815541267395019531 11.832833290100097656 11.806916236877441406 11.782999992370605469 11.816624641418457031 11.833791732788085938 11.812083244323730469
 11.109083175659179688 10.894666671752929688 10.8830413818359375 9.77691650390625 9.3218746185302734375 11.7419586181640625 11.323499679565429688 9.1455411911010742188 7.9512081146240234375 8.2762079238891601562 9.1431245803833007812 8.9198751449584960938 9.0977916717529296875 7.3219585418701171875 8.2738332748413085938 8.7668333053588867188 9.189708709716796875 9.2096662521362304688 7.7255835533142089844 6.7044167518615722656 8.2342920303344726562 8.323833465576171875 7.1878333091735839844 7.2746248245239257812 8.3527078628540039062 8.1850414276123046875 8.0127916336059570312 7.9555001258850097656 8.1607913970947265625 8.0772914886474609375 8.2938747406005859375 8.3817920684814453125 7.5902085304260253906 7.0347499847412109375 8.289333343505859375 7.5818333625793457031 7.8288750648498535156 7.908416748046875 7.7945418357849121094 6.6732916831970214844 6.8292498588562011719 7.5915417671203613281 7.595333099365234375 6.3036665916442871094 7.1830415725708007812 8.228374481201171875 6.9329581260681152344 4.8542084693908691406 7.5972080230712890625 8.698833465576171875 8.4403333663940429688 7.9562082290649414062 7.1168751716613769531 6.8016667366027832031 8.1664581298828125 9.719207763671875 10.278249740600585938 10.1282501220703125 10.397000312805175781 10.273583412170410156 10.7775421142578125 11.227375030517578125 11.515625 11.600999832153320312 11.469916343688964844 10.761875152587890625 10.588250160217285156 10.832541465759277344 10.860250473022460938 10.80654144287109375 10.824791908264160156 10.701916694641113281 10.790208816528320312 10.936082839965820312 10.74295806884765625 10.298375129699707031 9.19562530517578125 9.9316253662109375 9.7029581069946289062 9.3339586257934570312 9.7191247940063476562 7.7845416069030761719 5.1162085533142089844 8.4426670074462890625 7.806041717529296875 8.2125835418701171875 5.4088749885559082031 2.5878748893737792969 2.7603332996368408203 3.5350000858306884766 5.995166778564453125 7.5976667404174804688 8.7175416946411132812 8.8369579315185546875 8.8260831832885742188 8.7687082290649414062 8.4861669540405273438 7.2828335762023925781 5.6808333396911621094 4.8163332939147949219 5.9038333892822265625 7.1829166412353515625 8.8859996795654296875 8.8175420761108398438 8.114833831787109375 8.23058319091796875 8.5477495193481445312 8.7622919082641601562 9.0930833816528320312 8.864833831787109375 8.921916961669921875 9.0557918548583984375 8.8964586257934570312 8.1183748245239257812 7.3931665420532226562 7.4559583663940429688 6.818958282470703125 6.6137499809265136719 6.221958160400390625 5.3904166221618652344 5.4918332099914550781 5.6272082328796386719 5.6555418968200683594 5.0720415115356445312 4.9875416755676269531 5.4858331680297851562 4.9872498512268066406 4.1167082786560058594 5.8125834465026855469 7.3034167289733886719 6.8671250343322753906 6.5580415725708007812 6.4573330879211425781 4.6420831680297851562 2.1197917461395263672 1.7264167070388793945 2.5561249256134033203 4.7452917098999023438 5.4417080879211425781 5.8317084312438964844 5.4844999313354492188 5.1765418052673339844 3.5843334197998046875 3.8659582138061523438 3.5519583225250244141 2.8101665973663330078 1.9127917289733886719 0.96491670608520507812 -0.72750002145767211914 0.92716658115386962891 2.0808331966400146484 0.76883339881896972656 -0.47483336925506591797 -1.6157499551773071289 -0.61983335018157958984 -0.22716666758060455322 2.9252083301544189453 4.4758749008178710938 5.3909583091735839844 6.0459585189819335938 7.5322084426879882812 9.733791351318359375 10.198291778564453125 10.090791702270507812 9.9200420379638671875 9.85124969482421875 9.5954999923706054688 9.3952503204345703125 9.282917022705078125 9.3094167709350585938 9.2762918472290039062 9.3283748626708984375 9.4195833206176757812 9.4177913665771484375 9.3170413970947265625 9.3482913970947265625 9.4802503585815429688 9.613208770751953125 9.578083038330078125 9.457416534423828125 9.290374755859375 9.129833221435546875 9.0281248092651367188 9.1123332977294921875 9.2325000762939453125 9.4060420989990234375 9.5585832595825195312 9.6933336257934570312 9.787708282470703125 9.812999725341796875 9.7954587936401367188 9.8735837936401367188 10.005291938781738281 10.09637451171875 10.337458610534667969 10.43487548828125 10.420541763305664062 10.52204132080078125 10.543916702270507812 10.582666397094726562 10.501916885375976562 10.415041923522949219 10.466375350952148438 10.52375030517578125 10.569958686828613281 10.646333694458007812 10.702916145324707031 10.706791877746582031 10.5991668701171875 10.512416839599609375 10.566249847412109375 10.662833213806152344 10.727874755859375 10.80816650390625 10.83020782470703125 10.906666755676269531 11.014791488647460938 11.039125442504882812 11.066666603088378906 11.081250190734863281 11.109791755676269531 11.195374488830566406 11.292833328247070312 11.342000007629394531 11.401124954223632812 11.419500350952148438 11.414500236511230469 11.402957916259765625 11.366541862487792969 11.351458549499511719 11.359333038330078125 11.339791297912597656 11.419374465942382812 11.378916740417480469 11.426583290100097656 11.498167037963867188 11.552499771118164062 11.6013336181640625 11.476666450500488281 11.469333648681640625 11.511249542236328125 11.495416641235351562 11.601083755493164062 11.571208000183105469 11.566708564758300781 11.6547088623046875 11.73645782470703125 11.7871246337890625 11.868541717529296875 11.926375389099121094 11.932250022888183594 11.953583717346191406 12.039666175842285156 12.0505828857421875 12.055208206176757812 12.059666633605957031 12.019666671752929688 11.970874786376953125
 10.956166267395019531 10.849499702453613281 10.088582992553710938 7.6352081298828125 9.6924161911010742188 11.510000228881835938 10.568708419799804688 7.1723332405090332031 6.4751248359680175781 9.0607919692993164062 9.1626253128051757812 8.8612079620361328125 8.5110836029052734375 8.2876253128051757812 8.215457916259765625 8.78179168701171875 9.1984167098999023438 9.1734170913696289062 7.6878333091735839844 7.821624755859375 8.1868333816528320312 7.0669164657592773438 7.0830416679382324219 8.2916250228881835938 8.2303333282470703125 7.97254180908203125 8.02529144287109375 8.1176671981811523438 8.125041961669921875 7.4660000801086425781 8.0022916793823242188 7.9931669235229492188 6.7847499847412109375 7.2619581222534179688 8.3403749465942382812 8.4217500686645507812 8.1289167404174804688 7.7130832672119140625 7.6382498741149902344 6.928874969482421875 6.3783335685729980469 7.2684164047241210938 7.5431666374206542969 6.6818332672119140625 8.0696668624877929688 8.300167083740234375 6.6886248588562011719 4.7389168739318847656 7.5071668624877929688 8.8666667938232421875 8.7645416259765625 7.5152916908264160156 7.3635830879211425781 8.286708831787109375 9.3024168014526367188 10.171999931335449219 10.15787506103515625 9.9039583206176757812 10.168999671936035156 11.140041351318359375 11.488041877746582031 11.53829193115234375 11.122249603271484375 10.940708160400390625 11.309499740600585938 11.007791519165039062 10.244957923889160156 10.554750442504882812 10.85124969482421875 10.780625343322753906 10.661708831787109375 10.673958778381347656 10.841500282287597656 10.9919586181640625 10.893750190734863281 10.786916732788085938 9.9862079620361328125 10.08083343505859375 10.072041511535644531 9.7426671981811523438 9.3305835723876953125 7.4292917251586914062 5.7682499885559082031 8.6878337860107421875 9.0078334808349609375 8.4963750839233398438 5.8157916069030761719 2.3950414657592773438 3.0112917423248291016 3.3682916164398193359 5.0264997482299804688 7.5165414810180664062 8.7653751373291015625 9.0249586105346679688 9.1198749542236328125 9.1386251449584960938 9.09112548828125 9.023708343505859375 8.0372915267944335938 5.5160832405090332031 5.3794999122619628906 7.7262082099914550781 9.375499725341796875 7.9556665420532226562 7.4959163665771484375 7.7961249351501464844 8.156208038330078125 8.5343751907348632812 8.5847082138061523438 8.5377912521362304688 8.4502496719360351562 8.3982086181640625 8.4255838394165039062 8.0545415878295898438 7.1016669273376464844 7.9415001869201660156 7.9950418472290039062 7.9342083930969238281 7.6502919197082519531 6.3314166069030761719 6.5854582786560058594 6.9407916069030761719 6.7913331985473632812 6.2482500076293945312 5.0436248779296875 6.2728753089904785156 5.4082083702087402344 5.36370849609375 7.6022086143493652344 8.6195421218872070312 8.4934587478637695312 8.1420001983642578125 7.5213751792907714844 6.5736665725708007812 5.6799168586730957031 5.673542022705078125 3.9210417270660400391 3.0351250171661376953 3.5452084541320800781 3.3670418262481689453 2.5632917881011962891 2.7455000877380371094 2.45149993896484375 0.86291670799255371094 0.28866666555404663086 0.93825000524520874023 1.7252916097640991211 0.25766664743423461914 -0.24808335304260253906 0.68658339977264404297 1.7854583263397216797 1.0522083044052124023 -0.82562494277954101562 -0.53025007247924804688 0.50887495279312133789 -0.58754163980484008789 2.1280000209808349609 3.0935833454132080078 3.9552083015441894531 4.8773331642150878906 6.0951251983642578125 8.7729587554931640625 9.9104166030883789062 9.8401670455932617188 9.6992502212524414062 9.6452913284301757812 9.2759580612182617188 9.1786251068115234375 9.0914163589477539062 9.1383752822875976562 9.1068744659423828125 9.2874584197998046875 9.268833160400390625 9.3080005645751953125 9.2063751220703125 9.1534585952758789062 9.3780832290649414062 9.5151662826538085938 9.4435415267944335938 9.101375579833984375 8.84104156494140625 8.8090000152587890625 8.9220418930053710938 9.0865831375122070312 9.266666412353515625 9.4273748397827148438 9.482250213623046875 9.5520830154418945312 9.678333282470703125 9.811374664306640625 9.948749542236328125 10.0635833740234375 10.231874465942382812 10.442208290100097656 10.522125244140625 10.529333114624023438 10.487999916076660156 10.549750328063964844 10.427457809448242188 10.445458412170410156 10.475958824157714844 10.476458549499511719 10.502541542053222656 10.612750053405761719 10.677499771118164062 10.678500175476074219 10.588749885559082031 10.550708770751953125 10.551250457763671875 10.527083396911621094 10.566499710083007812 10.66483306884765625 10.739000320434570312 10.778958320617675781 10.893083572387695312 10.950583457946777344 11.005833625793457031 11.055083274841308594 11.137207984924316406 11.184374809265136719 11.2117919921875 11.219333648681640625 11.249208450317382812 11.289708137512207031 11.313458442687988281 11.324208259582519531 11.344041824340820312 11.337124824523925781 11.351041793823242188 11.364542007446289062 11.396291732788085938 11.442166328430175781 11.399415969848632812 11.378499984741210938 11.411707878112792969 11.470749855041503906 11.49575042724609375 11.616499900817871094 11.738249778747558594 11.744500160217285156 11.744625091552734375 11.760125160217285156 11.766583442687988281 11.763333320617675781 11.786958694458007812 11.804208755493164062 11.824625015258789062 11.80437469482421875 11.861083030700683594 11.9255828857421875 11.980416297912597656 12.014958381652832031 12.087583541870117188 12.156582832336425781 12.192416191101074219 12.239125251770019531 12.199291229248046875 12.097249984741210938
 11.058291435241699219 10.548333168029785156 9.6119585037231445312 8.8716249465942382812 10.550499916076660156 10.642416954040527344 9.1554164886474609375 8.0126247406005859375 8.134166717529296875 8.3305416107177734375 8.237125396728515625 7.2081665992736816406 8.2167501449584960938 8.324916839599609375 8.1517915725708007812 9.0719165802001953125 8.9837083816528320312 8.651416778564453125 6.8695001602172851562 7.9022083282470703125 9.0484161376953125 8.3894586563110351562 8.3370828628540039062 8.2189168930053710938 7.9254164695739746094 7.445583343505859375 8.0268754959106445312 8.2086668014526367188 7.9611663818359375 6.7509164810180664062 6.293125152587890625 6.4739999771118164062 6.8645830154418945312 8.3896665573120117188 8.3035831451416015625 8.2977914810180664062 7.9019579887390136719 7.0254998207092285156 6.773166656494140625 6.7996249198913574219 6.6937913894653320312 6.4145002365112304688 5.8825831413269042969 6.0248332023620605469 7.5853748321533203125 8.2431249618530273438 6.777500152587890625 4.1189165115356445312 6.8447084426879882812 8.8595829010009765625 8.3537912368774414062 5.2514581680297851562 6.6951251029968261719 8.4394998550415039062 9.8794584274291992188 10.298791885375976562 10.269291877746582031 10.013125419616699219 10.248167037963867188 11.464374542236328125 11.56674957275390625 11.260167121887207031 10.76725006103515625 9.4713754653930664062 11.061333656311035156 11.345250129699707031 10.944041252136230469 11.211957931518554688 10.991666793823242188 10.481708526611328125 10.38033294677734375 10.499875068664550781 10.791707992553710938 10.933666229248046875 10.852292060852050781 10.442333221435546875 8.5827503204345703125 9.4818334579467773438 10.084583282470703125 9.71341705322265625 8.7605419158935546875 6.2654581069946289062 6.1273331642150878906 8.690166473388671875 8.7269163131713867188 7.3779168128967285156 3.5787916183471679688 2.3059582710266113281 3.0292081832885742188 4.2207918167114257812 4.912708282470703125 7.7045416831970214844 8.7944164276123046875 9.0167913436889648438 9.247875213623046875 9.510791778564453125 9.5132083892822265625 9.6612501144409179688 9.13637542724609375 7.1120419502258300781 6.7827081680297851562 7.2382917404174804688 9.508625030517578125 8.6287078857421875 7.5361666679382324219 7.3852081298828125 7.8585000038146972656 8.3027496337890625 8.2946252822875976562 8.109416961669921875 8.1242084503173828125 7.9277501106262207031 7.9505000114440917969 8.2008333206176757812 9.0045413970947265625 9.4583330154418945312 9.1898336410522460938 9.3390836715698242188 8.42891693115234375 7.1927919387817382812 6.796375274658203125 7.1960000991821289062 7.9264998435974121094 8.2649583816528320312 6.9586668014526367188 7.5599584579467773438 8.9226665496826171875 7.5597500801086425781 6.7692499160766601562 6.1833333969116210938 7.5844583511352539062 7.4876251220703125 5.8439583778381347656 4.2900414466857910156 3.3745417594909667969 6.0328335762023925781 5.6233334541320800781 4.8000416755676269531 3.3202917575836181641 1.6378333568572998047 1.4012498855590820312 1.3560833930969238281 1.2117083072662353516 -0.29979166388511657715 -1.2940833568572998047 -0.8715832829475402832 0.90958327054977416992 0.35599997639656066895 -0.92558336257934570312 -0.88158333301544189453 0.74016666412353515625 -0.20637503266334533691 -0.2267917245626449585 1.1930832862854003906 1.7845416069030761719 1.856833338737487793 3.4426248073577880859 4.3782916069030761719 4.9065418243408203125 5.145458221435546875 5.8124585151672363281 7.7164583206176757812 9.2115001678466796875 9.2757921218872070312 8.9514169692993164062 9.2320833206176757812 8.922374725341796875 8.7164583206176757812 8.7707080841064453125 8.8487501144409179688 8.9006252288818359375 9.1442499160766601562 8.8391666412353515625 9.02095794677734375 8.9975833892822265625 8.9697084426879882812 8.983333587646484375 9.110958099365234375 8.8433752059936523438 8.536041259765625 8.5707502365112304688 8.7371664047241210938 8.9121246337890625 9.0066251754760742188 9.1878328323364257812 9.3477916717529296875 9.4982500076293945312 9.6367082595825195312 9.7226247787475585938 9.9227914810180664062 10.113958358764648438 10.297625541687011719 10.3400421142578125 10.344499588012695312 10.485666275024414062 10.517333030700683594 10.482458114624023438 10.456458091735839844 10.404541969299316406 10.502374649047851562 10.518625259399414062 10.545749664306640625 10.610500335693359375 10.654458045959472656 10.635333061218261719 10.585457801818847656 10.607417106628417969 10.603458404541015625 10.581583023071289062 10.579083442687988281 10.619625091552734375 10.660916328430175781 10.723708152770996094 10.81629180908203125 10.893500328063964844 10.979958534240722656 11.063625335693359375 11.133000373840332031 11.160958290100097656 11.216291427612304688 11.252791404724121094 11.28874969482421875 11.323624610900878906 11.357957839965820312 11.408166885375976562 11.477916717529296875 11.546583175659179688 11.526041984558105469 11.48600006103515625 11.5549163818359375 11.578083038330078125 11.619208335876464844 11.612041473388671875 11.637708663940429688 11.673707962036132812 11.69499969482421875 11.744542121887207031 11.766124725341796875 11.774749755859375 11.837583541870117188 11.895541191101074219 11.915875434875488281 11.879375457763671875 11.913249969482421875 11.977375030517578125 12.035541534423828125 12.060250282287597656 11.997625350952148438 11.936083793640136719 11.932457923889160156 11.945792198181152344 11.91058349609375 12.046583175659179688 12.160124778747558594 12.209792137145996094 12.289999961853027344 12.376458168029785156 12.274167060852050781
 11.37816619873046875 10.792875289916992188 10.289750099182128906 10.621000289916992188 10.690625190734863281 10.355291366577148438 9.298000335693359375 9.4720830917358398438 9.6122083663940429688 6.7155833244323730469 6.0188751220703125 7.6725831031799316406 8.4208745956420898438 8.0896253585815429688 8.5240421295166015625 9.0205831527709960938 8.9737920761108398438 6.84970855712890625 6.6720833778381347656 9.2663745880126953125 9.5475416183471679688 9.4375 8.5145416259765625 7.7966666221618652344 6.2682085037231445312 5.1030831336975097656 7.6466250419616699219 8.2473745346069335938 7.9914164543151855469 7.1049165725708007812 6.8870830535888671875 7.6087083816528320312 8.0392084121704101562 8.3509578704833984375 7.6855001449584960938 7.8687500953674316406 7.5060000419616699219 6.2154583930969238281 6.4749999046325683594 7.0989165306091308594 7.120166778564453125 6.1690001487731933594 5.8664584159851074219 6.6127915382385253906 7.2294583320617675781 7.3244166374206542969 5.6437916755676269531 2.9226667881011962891 5.4941248893737792969 8.842082977294921875 8.6470003128051757812 5.7464165687561035156 5.4825415611267089844 6.8549585342407226562 9.8041248321533203125 10.376749992370605469 10.506083488464355469 10.654375076293945312 10.692957878112792969 11.658708572387695312 11.589333534240722656 11.172374725341796875 10.914625167846679688 8.1732082366943359375 10.483666419982910156 11.262291908264160156 11.313500404357910156 11.28874969482421875 10.899749755859375 10.522874832153320312 10.344082832336425781 10.176166534423828125 10.58191680908203125 10.879917144775390625 10.94995880126953125 9.10666656494140625 6.6112914085388183594 9.3446664810180664062 9.7818746566772460938 9.5540418624877929688 8.7103328704833984375 6.2638335227966308594 7.6663751602172851562 8.8525829315185546875 8.1395416259765625 4.1024584770202636719 1.9812500476837158203 4.2119998931884765625 3.6653332710266113281 5.114749908447265625 7.6984581947326660156 8.6602916717529296875 8.7631254196166992188 8.9963750839233398438 9.3698749542236328125 9.469249725341796875 9.7190837860107421875 10.232250213623046875 10.3982086181640625 8.9641666412353515625 8.7813329696655273438 9.7091245651245117188 10.40679168701171875 9.2692918777465820312 7.2986249923706054688 6.587291717529296875 7.1202917098999023438 7.6649584770202636719 7.6439585685729980469 8.0702505111694335938 8.9560832977294921875 9.3547496795654296875 9.6182918548583984375 10.312666893005371094 10.846625328063964844 10.940500259399414062 10.961957931518554688 10.918791770935058594 10.253000259399414062 8.9679164886474609375 7.6465830802917480469 7.7727918624877929688 8.6095829010009765625 9.6006250381469726562 9.8278331756591796875 9.62770843505859375 7.6941251754760742188 3.4014585018157958984 2.2505834102630615234 3.3250832557678222656 5.1450834274291992188 5.9235415458679199219 3.8209583759307861328 2.5763335227966308594 2.2773749828338623047 4.2454166412353515625 5.9874582290649414062 5.034458160400390625 4.7218747138977050781 4.0160417556762695312 3.0263750553131103516 2.2389583587646484375 1.9984999895095825195 1.2193750143051147461 -0.64166665077209472656 -0.58445829153060913086 -0.37637490034103393555 -0.1234165877103805542 -1.029500126838684082 -2.1992499828338623047 -0.82337498664855957031 -0.097500011324882507324 1.7779583930969238281 2.7285416126251220703 2.2358334064483642578 0.82445830106735229492 1.6985001564025878906 3.9774999618530273438 5.2272081375122070312 5.9735417366027832031 6.5070414543151855469 6.3932499885559082031 7.2919583320617675781 8.8813333511352539062 8.76399993896484375 8.5674161911010742188 8.3872919082641601562 8.1038331985473632812 8.2112913131713867188 8.3829164505004882812 8.5880002975463867188 8.9119167327880859375 8.572666168212890625 8.6715831756591796875 8.7832918167114257812 8.8053750991821289062 8.6867914199829101562 8.4425830841064453125 8.311458587646484375 8.3186664581298828125 8.441791534423828125 8.6383333206176757812 8.8177499771118164062 8.9619579315185546875 9.1224584579467773438 9.3055830001831054688 9.5002498626708984375 9.8015413284301757812 9.9170827865600585938 10.000166893005371094 10.127625465393066406 10.269624710083007812 10.216291427612304688 10.387125015258789062 10.466875076293945312 10.485958099365234375 10.483374595642089844 10.451541900634765625 10.470999717712402344 10.583666801452636719 10.621791839599609375 10.601041793823242188 10.61533355712890625 10.609666824340820312 10.672499656677246094 10.671250343322753906 10.716416358947753906 10.740500450134277344 10.699291229248046875 10.634124755859375 10.648708343505859375 10.696791648864746094 10.799291610717773438 10.871125221252441406 10.944125175476074219 11.022500038146972656 11.145458221435546875 11.284583091735839844 11.355541229248046875 11.42566680908203125 11.462374687194824219 11.532000541687011719 11.572291374206542969 11.643916130065917969 11.702875137329101562 11.763333320617675781 11.758958816528320312 11.781666755676269531 11.768917083740234375 11.730166435241699219 11.685208320617675781 11.660166740417480469 11.6147918701171875 11.635416984558105469 11.594041824340820312 11.6373748779296875 11.71604156494140625 11.7714996337890625 11.844708442687988281 11.895542144775390625 11.862583160400390625 11.901749610900878906 11.852624893188476562 11.90941619873046875 11.986791610717773438 12.059041976928710938 12.114375114440917969 12.214833259582519531 12.281624794006347656 12.236541748046875 12.103291511535644531 12.099916458129882812 12.099291801452636719 12.19933319091796875 12.274708747863769531 12.386916160583496094 12.466750144958496094 12.447916984558105469
 11.45845794677734375 11.571458816528320312 10.914083480834960938 10.845749855041503906 10.511124610900878906 10.16112518310546875 9.873332977294921875 9.7335834503173828125 9.2900419235229492188 7.6698331832885742188 6.2524166107177734375 7.6475834846496582031 8.05329132080078125 7.965000152587890625 8.0222911834716796875 8.9411668777465820312 7.3260416984558105469 4.7926249504089355469 8.4403333663940429688 9.6697912216186523438 9.5828752517700195312 8.6000833511352539062 7.9743752479553222656 7.9255833625793457031 6.4355831146240234375 5.5644168853759765625 7.4943332672119140625 8.1223745346069335938 7.6492085456848144531 7.0225834846496582031 7.9424166679382324219 8.2589168548583984375 8.2753753662109375 7.82975006103515625 7.5327501296997070312 7.6760416030883789062 6.379291534423828125 5.4144167900085449219 5.9364166259765625 6.9661250114440917969 6.9422917366027832031 6.1931252479553222656 5.9317917823791503906 6.3139586448669433594 7.3181247711181640625 6.7465834617614746094 4.2901248931884765625 3.0073332786560058594 4.8187918663024902344 8.7859582901000976562 8.7533330917358398438 5.9184999465942382812 3.0308332443237304688 4.978458404541015625 9.5208330154418945312 10.417333602905273438 10.4913330078125 10.591416358947753906 9.7895002365112304688 10.933333396911621094 11.741916656494140625 11.584249496459960938 9.5320415496826171875 10.323416709899902344 11.343958854675292969 11.325249671936035156 11.20366668701171875 11.019791603088378906 10.620207786560058594 10.484541893005371094 10.30437469482421875 10.240166664123535156 10.553166389465332031 10.968041419982910156 10.741916656494140625 8.392749786376953125 6.6719164848327636719 9.0966663360595703125 8.46387481689453125 8.6345834732055664062 9.2509164810180664062 7.6910834312438964844 8.5459585189819335938 8.4959583282470703125 5.6660833358764648438 2.3731250762939453125 2.9397916793823242188 5.48004150390625 5.4866666793823242188 7.0156664848327636719 8.4769582748413085938 8.8888750076293945312 8.91545867919921875 9.013500213623046875 8.820583343505859375 8.8350830078125 9.7178754806518554688 10.33779144287109375 10.591875076293945312 10.14116668701171875 10.044458389282226562 10.275625228881835938 10.692500114440917969 9.3951663970947265625 7.5501666069030761719 6.0559582710266113281 6.6086249351501464844 7.2188749313354492188 7.6742081642150878906 8.8842496871948242188 9.7620420455932617188 10.42566680908203125 10.910625457763671875 11.009833335876464844 11.074707984924316406 11.005167007446289062 10.885041236877441406 10.955499649047851562 11.135541915893554688 10.934624671936035156 9.0768337249755859375 8.712833404541015625 9.1773328781127929688 10.321208000183105469 10.31195831298828125 8.836750030517578125 7.2786664962768554688 6.6919169425964355469 5.890625 4.8240833282470703125 4.7173333168029785156 4.0895419120788574219 3.7292084693908691406 2.4498751163482666016 1.3193333148956298828 3.4560832977294921875 3.9453334808349609375 1.9854998588562011719 3.4992084503173828125 4.0707082748413085938 3.5269167423248291016 1.0796666145324707031 0.17245836555957794189 0.83691650629043579102 -0.42258340120315551758 -0.95045846700668334961 0.4632084965705871582 0.36908334493637084961 -1.4628751277923583984 -1.1991666555404663086 0.51016658544540405273 1.4485832452774047852 2.5704166889190673828 2.9089581966400146484 3.0583751201629638672 2.2222917079925537109 1.0167915821075439453 1.503625035285949707 3.0215418338775634766 4.8522500991821289062 6.8231248855590820312 5.3822083473205566406 6.1175832748413085938 8.1914167404174804688 7.7279582023620605469 7.6707916259765625 7.6592497825622558594 7.6010417938232421875 7.7452082633972167969 7.8708333969116210938 8.4992504119873046875 8.682582855224609375 8.4125413894653320312 8.5401668548583984375 8.6268329620361328125 8.6269168853759765625 8.6418752670288085938 8.6192083358764648438 8.6502084732055664062 8.5720834732055664062 8.552791595458984375 8.6437921524047851562 8.7725419998168945312 8.9513330459594726562 9.1208333969116210938 9.3293752670288085938 9.5828332901000976562 9.740875244140625 9.8029584884643554688 9.9280004501342773438 10.048707962036132812 10.125916481018066406 10.207416534423828125 10.384291648864746094 10.387624740600585938 10.49358367919921875 10.532958030700683594 10.612041473388671875 10.606958389282226562 10.556958198547363281 10.57324981689453125 10.584875106811523438 10.631458282470703125 10.70149993896484375 10.792500495910644531 10.796416282653808594 10.800624847412109375 10.804041862487792969 10.786000251770019531 10.772083282470703125 10.773958206176757812 10.869625091552734375 10.967249870300292969 11.041500091552734375 11.104166984558105469 11.174666404724121094 11.286916732788085938 11.3604583740234375 11.41374969482421875 11.401749610900878906 11.428708076477050781 11.458416938781738281 11.507749557495117188 11.580875396728515625 11.671916961669921875 11.644208908081054688 11.657833099365234375 11.673999786376953125 11.651332855224609375 11.689749717712402344 11.627875328063964844 11.616999626159667969 11.581666946411132812 11.603666305541992188 11.521625518798828125 11.620791435241699219 11.618291854858398438 11.737333297729492188 11.783791542053222656 11.793375015258789062 11.800541877746582031 11.894249916076660156 11.789208412170410156 12.033999443054199219 12.170166969299316406 12.196499824523925781 12.168958663940429688 12.134833335876464844 12.240958213806152344 12.465874671936035156 12.404292106628417969 12.375374794006347656 12.340833663940429688 12.33733367919921875 12.396624565124511719 12.367291450500488281 12.427499771118164062 12.4542083740234375
 10.624416351318359375 11.15887451171875 10.283458709716796875 10.864333152770996094 9.7727079391479492188 8.67783355712890625 9.2328748703002929688 9.0720834732055664062 8.354583740234375 7.9728331565856933594 7.2595834732055664062 8.284000396728515625 7.8840832710266113281 6.4960417747497558594 7.6378335952758789062 8.5389585494995117188 5.6312918663024902344 6.4102497100830078125 9.7631664276123046875 9.6664581298828125 8.8824167251586914062 7.1000418663024902344 7.5991668701171875 7.8352499008178710938 6.3617081642150878906 5.9316668510437011719 7.4654169082641601562 7.4653749465942382812 6.3385834693908691406 7.0418334007263183594 8.051250457763671875 8.2202081680297851562 8.1560420989990234375 7.6863751411437988281 7.8072919845581054688 7.5518331527709960938 6.1305418014526367188 5.1741666793823242188 5.2985415458679199219 6.8316249847412109375 6.9572916030883789062 6.4855833053588867188 6.6150417327880859375 5.7896251678466796875 6.4704165458679199219 6.8006663322448730469 5.3144998550415039062 4.2206249237060546875 7.6058335304260253906 9.0227918624877929688 8.06999969482421875 5.6543331146240234375 4.6110415458679199219 6.3207082748413085938 9.8844995498657226562 10.4741668701171875 10.457625389099121094 9.7151670455932617188 8.3812084197998046875 10.173583030700683594 11.736875534057617188 11.236416816711425781 8.0445833206176757812 10.153583526611328125 11.489832878112792969 11.276833534240722656 11.156208038330078125 10.873999595642089844 10.69879150390625 10.68000030517578125 10.6464996337890625 10.6788330078125 11.088083267211914062 10.917791366577148438 10.660249710083007812 10.044374465942382812 9.03766632080078125 8.4815835952758789062 8.0185832977294921875 8.6112079620361328125 9.5088329315185546875 9.478374481201171875 9.326457977294921875 6.6482501029968261719 3.4784166812896728516 2.0779583454132080078 4.1392083168029785156 5.2735834121704101562 5.224124908447265625 7.8711667060852050781 8.97841644287109375 8.98699951171875 9.246791839599609375 9.1614999771118164062 8.5034580230712890625 7.8484168052673339844 9.236583709716796875 10.204416275024414062 10.494708061218261719 10.162625312805175781 10.354958534240722656 10.624375343322753906 10.690083503723144531 10.003541946411132812 9.0255832672119140625 6.84754180908203125 6.52529144287109375 7.04254150390625 8.7361249923706054688 9.9064998626708984375 10.46712493896484375 11.112833023071289062 11.444083213806152344 11.213208198547363281 11.231333732604980469 11.204250335693359375 11.022333145141601562 10.694833755493164062 10.676791191101074219 11.049541473388671875 11.008375167846679688 9.4641246795654296875 9.6777086257934570312 10.311666488647460938 9.8743753433227539062 9.6155414581298828125 8.7250413894653320312 7.3858332633972167969 5.7681665420532226562 3.9977917671203613281 3.3845832347869873047 2.9207084178924560547 1.9499583244323730469 2.5600416660308837891 0.96058326959609985352 2.4379999637603759766 2.8528749942779541016 0.056208334863185882568 0.67512488365173339844 1.7347916364669799805 2.8805415630340576172 1.9102499485015869141 -0.097875036299228668213 -1.5555832386016845703 -1.7184165716171264648 -1.6992917060852050781 1.1942499876022338867 1.1156668663024902344 -1.5874167680740356445 -0.89733332395553588867 1.3117083311080932617 2.4078333377838134766 2.7451250553131103516 2.7789165973663330078 2.8996250629425048828 3.0449166297912597656 2.2493748664855957031 1.8819166421890258789 3.7967083454132080078 6.261333465576171875 6.1432919502258300781 5.5137081146240234375 4.1482501029968261719 6.3014163970947265625 7.1153750419616699219 7.0429582595825195312 7.15625 7.0652499198913574219 7.2190833091735839844 7.5575413703918457031 8.4447917938232421875 8.3413753509521484375 8.2979583740234375 8.4005002975463867188 8.5066661834716796875 8.5539579391479492188 8.5165414810180664062 8.4632501602172851562 8.630374908447265625 8.872833251953125 9.0030002593994140625 9.0858745574951171875 9.0502080917358398438 9.079166412353515625 9.244541168212890625 9.4546251296997070312 9.5198335647583007812 9.6344585418701171875 9.7190828323364257812 9.8708753585815429688 9.9689998626708984375 10.045541763305664062 10.210458755493164062 10.291749954223632812 10.377208709716796875 10.411999702453613281 10.433750152587890625 10.494541168212890625 10.562333106994628906 10.640375137329101562 10.736499786376953125 10.803791999816894531 10.947083473205566406 10.946042060852050781 10.931041717529296875 10.932791709899902344 10.880791664123535156 10.906624794006347656 10.910208702087402344 10.892208099365234375 10.907708168029785156 10.990124702453613281 11.069749832153320312 11.136791229248046875 11.209791183471679688 11.261124610900878906 11.314042091369628906 11.378083229064941406 11.433416366577148438 11.451624870300292969 11.472332954406738281 11.506750106811523438 11.542499542236328125 11.555208206176757812 11.590541839599609375 11.622708320617675781 11.632458686828613281 11.628333091735839844 11.592249870300292969 11.597042083740234375 11.597042083740234375 11.583749771118164062 11.626500129699707031 11.674249649047851562 11.71929168701171875 11.751832962036132812 11.6842498779296875 11.776207923889160156 11.839916229248046875 11.861166954040527344 11.883916854858398438 12.006875038146972656 12.073708534240722656 12.1239166259765625 12.22145843505859375 12.324125289916992188 12.409083366394042969 12.363249778747558594 12.390458106994628906 12.580291748046875 12.59166717529296875 12.539708137512207031 12.428375244140625 12.415708541870117188 12.474291801452636719 12.558750152587890625 12.526624679565429688 12.438875198364257812
 10.729791641235351562 10.201749801635742188 9.2797498703002929688 10.406083106994628906 9.499416351318359375 9.2249584197998046875 9.3483753204345703125 9.00595855712890625 8.8132915496826171875 8.1337499618530273438 7.9380831718444824219 7.853458404541015625 6.0215001106262207031 5.9278330802917480469 7.9458332061767578125 7.193416595458984375 5.110958099365234375 8.6764163970947265625 9.7406663894653320312 9.614208221435546875 7.30979156494140625 5.8565001487731933594 7.2536249160766601562 7.7654166221618652344 7.1562914848327636719 5.4524583816528320312 6.3335833549499511719 5.7979583740234375 5.8471250534057617188 7.389583587646484375 8.0194997787475585938 7.605083465576171875 7.4386663436889648438 7.9459166526794433594 8.2292499542236328125 8.28549957275390625 7.6407499313354492188 5.8160414695739746094 5.2301664352416992188 6.0822081565856933594 6.887416839599609375 7.400875091552734375 7.3688750267028808594 5.3731665611267089844 5.5983748435974121094 6.8354997634887695312 6.0359168052673339844 5.5610833168029785156 8.12229156494140625 9.0165004730224609375 7.4720416069030761719 7.631999969482421875 8.8491668701171875 9.8492078781127929688 10.407958030700683594 10.404999732971191406 9.9930419921875 9.8559169769287109375 9.7622919082641601562 9.1073331832885742188 11.111124992370605469 11.255499839782714844 8.232707977294921875 10.251874923706054688 11.531167030334472656 11.535708427429199219 11.296250343322753906 10.933500289916992188 10.865208625793457031 10.799500465393066406 10.773583412170410156 10.86100006103515625 11.241624832153320312 10.936166763305664062 10.654417037963867188 10.348249435424804688 9.191875457763671875 6.31683349609375 7.7947916984558105469 8.3847503662109375 9.4484167098999023438 9.5034580230712890625 9.028583526611328125 6.4850416183471679688 3.8147499561309814453 2.0480415821075439453 3.2729167938232421875 5.6547913551330566406 7.0454163551330566406 8.9184169769287109375 9.124958038330078125 9.3527917861938476562 9.524791717529296875 9.379291534423828125 9.3222913742065429688 9.0927915573120117188 9.3960418701171875 10.182833671569824219 10.796875 10.729291915893554688 10.386916160583496094 11.177624702453613281 10.640291213989257812 10.129458427429199219 9.3962087631225585938 8.5558748245239257812 8.0998754501342773438 8.9544162750244140625 9.612667083740234375 10.588707923889160156 11.341000556945800781 11.460541725158691406 11.447542190551757812 11.571666717529296875 11.513416290283203125 11.141083717346191406 10.680500030517578125 10.595458030700683594 10.897208213806152344 11.042916297912597656 11.600666999816894531 11.523416519165039062 11.052042007446289062 9.8626251220703125 7.1441249847412109375 7.4819583892822265625 5.6868333816528320312 3.7292082309722900391 1.9674583673477172852 1.4010832309722900391 0.77733331918716430664 1.7972083091735839844 2.7406249046325683594 3.97037506103515625 3.7944583892822265625 2.6732916831970214844 1.1633749008178710938 -0.92933332920074462891 -1.6653749942779541016 -1.3630832433700561523 0.47229164838790893555 0.63733345270156860352 -0.79637497663497924805 -1.6656249761581420898 -2.3984999656677246094 -1.9813333749771118164 0.87199985980987548828 1.8765833377838134766 -0.94016665220260620117 -0.0010417749872431159019 1.8702499866485595703 2.7325415611267089844 2.9165418148040771484 2.9040000438690185547 2.9751665592193603516 2.5849585533142089844 2.5405416488647460938 3.6587915420532226562 3.9390416145324707031 5.2829585075378417969 4.7960834503173828125 5.1812081336975097656 3.6719584465026855469 4.3904166221618652344 6.5477499961853027344 6.388458251953125 6.3419165611267089844 6.4488749504089355469 6.6834583282470703125 7.4962916374206542969 7.8926668167114257812 8.1100835800170898438 8.2318334579467773438 8.27158355712890625 8.2950830459594726562 8.2800416946411132812 8.2932500839233398438 8.4897918701171875 8.6617078781127929688 8.901458740234375 9.2062501907348632812 9.4005413055419921875 9.4534578323364257812 9.3736667633056640625 9.2575836181640625 9.3299169540405273438 9.4032917022705078125 9.5530834197998046875 9.6846666336059570312 9.7708330154418945312 9.8217916488647460938 9.9287500381469726562 10.034708023071289062 10.228208541870117188 10.327208518981933594 10.369957923889160156 10.479708671569824219 10.567708015441894531 10.670749664306640625 10.843625068664550781 10.937375068664550781 11.027166366577148438 11.122416496276855469 11.226708412170410156 11.236249923706054688 11.24566650390625 11.122333526611328125 11.013208389282226562 11.019457817077636719 11.045916557312011719 11.108333587646484375 11.153458595275878906 11.207833290100097656 11.275500297546386719 11.29958343505859375 11.33562469482421875 11.398708343505859375 11.439541816711425781 11.455624580383300781 11.5054168701171875 11.559541702270507812 11.638125419616699219 11.698416709899902344 11.740291595458984375 11.783875465393066406 11.79850006103515625 11.827792167663574219 11.839666366577148438 11.850749969482421875 11.803958892822265625 11.87229156494140625 11.880125045776367188 11.915583610534667969 11.902958869934082031 11.826916694641113281 11.994000434875488281 12.036292076110839844 12.063666343688964844 12.160958290100097656 12.1616668701171875 12.158749580383300781 12.150583267211914062 12.247792243957519531 12.274624824523925781 12.212750434875488281 12.268124580383300781 12.33408355712890625 12.497458457946777344 12.594333648681640625 12.68108367919921875 12.753624916076660156 12.675749778747558594 12.58083343505859375 12.588458061218261719 12.490208625793457031 12.561208724975585938 12.608958244323730469 12.5850830078125
 11.288999557495117188 10.461375236511230469 9.8310413360595703125 9.8642911911010742188 10.034999847412109375 9.5410003662109375 10.038666725158691406 9.9114580154418945312 9.9181661605834960938 8.7382497787475585938 7.7927918434143066406 7.2701249122619628906 5.6634168624877929688 7.8042917251586914062 7.8406248092651367188 5.7077083587646484375 7.9699583053588867188 9.7104167938232421875 9.7519168853759765625 9.3819169998168945312 6.8410000801086425781 4.4956669807434082031 6.8965001106262207031 7.59754180908203125 6.8644165992736816406 5.1814165115356445312 5.5453748703002929688 5.5972499847412109375 6.3573751449584960938 7.5627498626708984375 7.9139165878295898438 6.7218751907348632812 6.6889166831970214844 8.2984170913696289062 8.8201246261596679688 8.677791595458984375 8.16808319091796875 5.9980001449584960938 5.6326251029968261719 6.4235835075378417969 7.2547082901000976562 7.8780832290649414062 8.2200412750244140625 6.8047499656677246094 5.5960831642150878906 6.8506250381469726562 6.5792918205261230469 6.3245000839233398438 8.48600006103515625 8.8467922210693359375 6.2958750724792480469 4.919708251953125 8.5002498626708984375 10.180375099182128906 10.301666259765625 10.492750167846679688 10.630083084106445312 10.742667198181152344 10.488749504089355469 8.4217920303344726562 8.3296251296997070312 10.770583152770996094 11.100208282470703125 11.165124893188476562 11.471541404724121094 11.285124778747558594 11.352833747863769531 10.712458610534667969 10.695041656494140625 10.94824981689453125 10.799041748046875 10.850208282470703125 11.006833076477050781 10.79308319091796875 10.639249801635742188 10.10729217529296875 7.8591666221618652344 4.9959168434143066406 7.5970830917358398438 8.1514997482299804688 9.63637542724609375 9.35449981689453125 8.2054586410522460938 5.1079168319702148438 2.7600002288818359375 2.7769167423248291016 4.7220835685729980469 5.0030002593994140625 7.3077917098999023438 8.9416666030883789062 9.1181249618530273438 9.4802503585815429688 9.4425411224365234375 9.1405000686645507812 9.7029581069946289062 9.9723329544067382812 9.8030834197998046875 10.415541648864746094 11.086625099182128906 11.387958526611328125 11.411333084106445312 11.557416915893554688 11.375416755676269531 10.634416580200195312 10.019000053405761719 9.8260412216186523438 9.6882495880126953125 10.213958740234375 11.268583297729492188 11.592458724975585938 11.666291236877441406 11.680916786193847656 11.738416671752929688 11.528208732604980469 11.060333251953125 10.405416488647460938 9.76725006103515625 9.211208343505859375 9.654041290283203125 11.021416664123535156 11.721041679382324219 11.809041976928710938 11.79570770263671875 9.15887451171875 3.7239582538604736328 2.7953333854675292969 1.5697499513626098633 1.6585416793823242188 1.7227500677108764648 1.2431665658950805664 0.89358323812484741211 1.4022916555404663086 3.2684998512268066406 3.9268748760223388672 4.914875030517578125 1.518166661262512207 0.92620825767517089844 -0.42933329939842224121 -1.4160001277923583984 -1.9126249551773071289 -1.8032083511352539062 -0.92800003290176391602 -1.7154582738876342773 -2.1773750782012939453 -1.7414999008178710938 -1.5415834188461303711 -0.19000005722045898438 1.8864166736602783203 0.51354175806045532227 0.12541663646697998047 1.6596250534057617188 2.70149993896484375 2.8743333816528320312 3.0594165325164794922 3.3601248264312744141 3.6398749351501464844 2.9371666908264160156 3.7505834102630615234 4.3830418586730957031 3.7256250381469726562 3.5284583568572998047 3.8749582767486572266 3.5465002059936523438 3.524250030517578125 6.9117498397827148438 6.8513336181640625 6.1024165153503417969 6.0512914657592773438 6.8781666755676269531 7.3923330307006835938 7.7059998512268066406 7.8044581413269042969 7.7672915458679199219 7.847499847412109375 7.9880833625793457031 8.1794586181640625 8.452541351318359375 8.7336664199829101562 8.9734163284301757812 9.143375396728515625 9.1669168472290039062 9.4804162979125976562 9.6989583969116210938 9.6807918548583984375 9.5467081069946289062 9.4880418777465820312 9.5305833816528320312 9.578125 9.7023334503173828125 9.7765836715698242188 9.8337087631225585938 9.9376249313354492188 10.023249626159667969 10.21279144287109375 10.348250389099121094 10.427124977111816406 10.559041976928710938 10.708791732788085938 10.910291671752929688 11.122041702270507812 11.266374588012695312 11.288416862487792969 11.368916511535644531 11.444000244140625 11.449000358581542969 11.429875373840332031 11.451999664306640625 11.273500442504882812 11.212082862854003906 11.204041481018066406 11.216083526611328125 11.279666900634765625 11.3404998779296875 11.384124755859375 11.423542022705078125 11.443750381469726562 11.461125373840332031 11.486291885375976562 11.496125221252441406 11.502916336059570312 11.543000221252441406 11.588666915893554688 11.619458198547363281 11.646541595458984375 11.690500259399414062 11.689833641052246094 11.708125114440917969 11.6950836181640625 11.769749641418457031 11.845833778381347656 11.823583602905273438 11.814000129699707031 11.825208663940429688 12.022458076477050781 12.173542022705078125 12.19345855712890625 12.207624435424804688 12.210749626159667969 12.188500404357910156 12.26616668701171875 12.357041358947753906 12.349833488464355469 12.349041938781738281 12.456749916076660156 12.493749618530273438 12.479333877563476562 12.476708412170410156 12.557708740234375 12.627374649047851562 12.644000053405761719 12.754666328430175781 12.833167076110839844 12.793749809265136719 12.760791778564453125 12.658166885375976562 12.685791969299316406 12.615750312805175781 12.630125045776367188
 11.613958358764648438 10.944000244140625 11.4676666259765625 11.66808319091796875 11.755999565124511719 10.663125038146972656 10.547624588012695312 10.788083076477050781 10.596625328063964844 7.6579999923706054688 7.8837084770202636719 7.9421668052673339844 6.7928333282470703125 7.6094999313354492188 6.3575835227966308594 4.5085415840148925781 9.0925836563110351562 9.6649999618530273438 9.7218751907348632812 8.420833587646484375 6.2337503433227539062 6.0840830802917480469 7.5305414199829101562 7.1897916793823242188 5.9438333511352539062 5.6994166374206542969 7.0383749008178710938 6.4578332901000976562 6.464458465576171875 7.2184166908264160156 7.7691249847412109375 7.4970417022705078125 7.1614165306091308594 8.4720001220703125 9.124416351318359375 9.2349996566772460938 8.7934169769287109375 5.4374165534973144531 5.6121664047241210938 7.22254180908203125 8.1505413055419921875 8.6442079544067382812 8.834667205810546875 7.8665413856506347656 5.505916595458984375 6.7167501449584960938 6.0083332061767578125 6.1253747940063476562 8.34645843505859375 8.8664579391479492188 6.9625415802001953125 2.3426668643951416016 5.9261250495910644531 9.0601663589477539062 10.188458442687988281 10.1061248779296875 10.120749473571777344 10.634458541870117188 10.705916404724121094 9.4452915191650390625 7.5486664772033691406 9.48491668701171875 10.891875267028808594 11.195791244506835938 11.331333160400390625 10.781708717346191406 10.881250381469726562 9.9554586410522460938 10.760832786560058594 10.980458259582519531 10.908124923706054688 10.921416282653808594 11.048291206359863281 10.62237548828125 10.539416313171386719 9.5725412368774414062 6.3355417251586914062 4.2928748130798339844 6.92566680908203125 9.0125417709350585938 9.547374725341796875 8.72362518310546875 7.0605001449584960938 5.3158335685729980469 4.9728331565856933594 4.2853751182556152344 5.2819581031799316406 6.8472499847412109375 8.5897083282470703125 8.7489995956420898438 9.2568330764770507812 9.4785413742065429688 9.1687917709350585938 9.0676670074462890625 9.3440828323364257812 9.3436250686645507812 9.651416778564453125 10.676416397094726562 11.365666389465332031 11.443333625793457031 11.634875297546386719 11.71558380126953125 11.696208000183105469 11.552874565124511719 11.2823333740234375 11.213166236877441406 11.175457954406738281 11.356291770935058594 11.611874580383300781 11.745291709899902344 11.757624626159667969 11.88800048828125 11.971291542053222656 11.061624526977539062 9.7864999771118164062 9.1730833053588867188 8.8468332290649414062 8.4166250228881835938 7.9733333587646484375 8.8887081146240234375 10.757332801818847656 11.735500335693359375 11.722167015075683594 10.599541664123535156 7.07758331298828125 3.2716250419616699219 4.4266247749328613281 6.7833752632141113281 6.1129999160766601562 4.8165416717529296875 3.1727917194366455078 3.5429582595825195312 5.5012083053588867188 4.8472914695739746094 4.9901251792907714844 4.4505834579467773438 2.4133334159851074219 -0.28362497687339782715 -0.42524999380111694336 -0.57508337497711181641 -1.4832499027252197266 -1.8066664934158325195 -1.1575000286102294922 -0.57491666078567504883 -1.5402083396911621094 -1.7654584646224975586 -1.6907500028610229492 -0.7617499232292175293 2.4794583320617675781 0.64399999380111694336 1.4905834197998046875 2.6559998989105224609 2.759166717529296875 2.9348750114440917969 3.2735834121704101562 3.6292083263397216797 3.7654583454132080078 3.3862917423248291016 4.1139998435974121094 3.9168334007263183594 3.034999847412109375 2.8736250400543212891 3.6070001125335693359 3.4048333168029785156 6.8854999542236328125 8.1006250381469726562 7.2072916030883789062 7.080791473388671875 7.627124786376953125 8.0277500152587890625 8.1256666183471679688 7.567333221435546875 7.6436247825622558594 8.0993747711181640625 8.3630838394165039062 8.5324583053588867188 8.7604169845581054688 9.0545415878295898438 9.222042083740234375 9.4667501449584960938 9.5257921218872070312 9.6630001068115234375 9.895458221435546875 9.998874664306640625 10.044124603271484375 9.98274993896484375 9.9753751754760742188 9.9499578475952148438 10.021875381469726562 10.135000228881835938 10.094041824340820312 10.034458160400390625 10.022458076477050781 10.17350006103515625 10.315166473388671875 10.516416549682617188 10.696958541870117188 10.840833663940429688 11.089291572570800781 11.281457901000976562 11.533333778381347656 11.644624710083007812 11.652708053588867188 11.648500442504882812 11.607999801635742188 11.59645843505859375 11.57866668701171875 11.644749641418457031 11.563291549682617188 11.534333229064941406 11.4763336181640625 11.441166877746582031 11.446999549865722656 11.477000236511230469 11.536999702453613281 11.606583595275878906 11.666625022888183594 11.686124801635742188 11.713125228881835938 11.67620849609375 11.694666862487792969 11.702500343322753906 11.7015838623046875 11.71125030517578125 11.737166404724121094 11.759708404541015625 11.8114166259765625 11.874875068664550781 11.884541511535644531 11.899707794189453125 11.859292030334472656 11.862458229064941406 11.930957794189453125 11.974291801452636719 12.13033294677734375 12.289958000183105469 12.368499755859375 12.367458343505859375 12.410166740417480469 12.400333404541015625 12.395874977111816406 12.417041778564453125 12.40895843505859375 12.339333534240722656 12.442874908447265625 12.551625251770019531 12.602874755859375 12.649791717529296875 12.696249961853027344 12.7753753662109375 12.835916519165039062 12.798333168029785156 12.843625068664550781 12.909999847412109375 12.829957962036132812 12.778583526611328125 12.798000335693359375 12.762000083923339844
 10.841792106628417969 11.151749610900878906 11.873874664306640625 11.742166519165039062 11.61100006103515625 11.511458396911621094 11.230458259582519531 11.095417022705078125 9.5165004730224609375 7.79524993896484375 8.5826663970947265625 8.4303331375122070312 6.6364169120788574219 6.4884581565856933594 4.0029582977294921875 4.4399166107177734375 8.8023748397827148438 9.8607082366943359375 9.642749786376953125 7.1043334007263183594 5.9654164314270019531 7.2389583587646484375 7.4096665382385253906 5.5323333740234375 4.9252085685729980469 6.9435000419616699219 7.3164997100830078125 6.4869585037231445312 6.6579999923706054688 6.8450832366943359375 7.7847914695739746094 8.1532497406005859375 8.0464162826538085938 8.1656246185302734375 9.3007497787475585938 9.817417144775390625 9.258083343505859375 5.8158330917358398438 5.9840416908264160156 7.2972083091735839844 8.1390829086303710938 8.9406251907348632812 9.2794580459594726562 7.9444584846496582031 5.8522081375122070312 6.2668747901916503906 5.5012917518615722656 6.1160416603088378906 8.5917911529541015625 8.8995828628540039062 7.8233747482299804688 3.1619999408721923828 5.4367499351501464844 8.3391666412353515625 9.8439168930053710938 9.5116662979125976562 8.6850414276123046875 9.0528745651245117188 10.277625083923339844 10.144582748413085938 9.4137086868286132812 10.008542060852050781 10.826958656311035156 10.83083343505859375 11.371708869934082031 11.06891632080078125 10.235124588012695312 9.626041412353515625 10.3830413818359375 10.841375350952148438 10.839374542236328125 10.847749710083007812 10.894249916076660156 10.661000251770019531 9.8045415878295898438 6.0288748741149902344 4.6431250572204589844 5.8078751564025878906 7.6775832176208496094 9.3575830459594726562 8.9771251678466796875 7.769916534423828125 6.96712493896484375 5.8781666755676269531 6.0487914085388183594 5.3578333854675292969 7.4079999923706054688 8.997333526611328125 9.2410831451416015625 9.4442920684814453125 9.8795413970947265625 9.1232500076293945312 8.3441667556762695312 8.2308330535888671875 8.5182504653930664062 8.7169160842895507812 9.1358747482299804688 10.7100830078125 11.578291893005371094 11.58562469482421875 11.774624824523925781 11.868291854858398438 11.860499382019042969 11.779333114624023438 11.530291557312011719 11.498624801635742188 11.413916587829589844 11.539458274841308594 11.67024993896484375 11.7866668701171875 11.918375015258789062 12.057999610900878906 11.937041282653808594 11.109666824340820312 8.8609170913696289062 6.66916656494140625 5.9236249923706054688 5.7431249618530273438 5.2914586067199707031 6.3829169273376464844 8.96450042724609375 10.497083663940429688 11.526249885559082031 11.080374717712402344 8.8935832977294921875 7.5584998130798339844 9.871791839599609375 10.304708480834960938 9.5195417404174804688 8.4162912368774414062 7.6803750991821289062 8.5848751068115234375 7.5411667823791503906 5.2639164924621582031 3.6029584407806396484 3.1784999370574951172 1.3000833988189697266 0.26708337664604187012 0.030083328485488891602 0.64258337020874023438 0.38795834779739379883 -0.51929175853729248047 -0.67812508344650268555 -0.45187512040138244629 0.27308323979377746582 -0.69704174995422363281 -1.6579582691192626953 -1.2516249418258666992 3.4411251544952392578 4.5214166641235351562 2.9923751354217529297 2.4350833892822265625 2.6337499618530273438 2.6886248588562011719 2.850208282470703125 2.7573750019073486328 2.5705001354217529297 3.0185415744781494141 3.5082499980926513672 3.7947916984558105469 3.1798748970031738281 1.5169167518615722656 0.63704162836074829102 4.2740416526794433594 8.1371669769287109375 9.0928745269775390625 8.63204193115234375 8.5191249847412109375 8.4782915115356445312 8.6997499465942382812 8.7647495269775390625 8.5798330307006835938 8.3512086868286132812 8.4745836257934570312 8.7243747711181640625 9.027957916259765625 9.2192087173461914062 9.3816251754760742188 9.5669584274291992188 9.6996250152587890625 9.893917083740234375 9.978374481201171875 10.092333793640136719 10.103791236877441406 10.205666542053222656 10.240375518798828125 10.204833030700683594 10.202333450317382812 10.23925018310546875 10.3179168701171875 10.293000221252441406 10.244957923889160156 10.12183380126953125 10.1961669921875 10.376375198364257812 10.587916374206542969 10.740875244140625 10.829083442687988281 10.883375167846679688 11.057499885559082031 11.290124893188476562 11.594666481018066406 11.674291610717773438 11.708125114440917969 11.642874717712402344 11.638875007629394531 11.584208488464355469 11.644042015075683594 11.6929168701171875 11.747208595275878906 11.787958145141601562 11.780333518981933594 11.681041717529296875 11.666749954223632812 11.72145843505859375 11.727125167846679688 11.709708213806152344 11.752791404724121094 11.794208526611328125 11.830875396728515625 11.8804168701171875 11.945250511169433594 11.930416107177734375 11.88466644287109375 11.845333099365234375 11.840041160583496094 11.875291824340820312 11.853791236877441406 11.875958442687988281 11.907291412353515625 12.031000137329101562 12.084875106811523438 12.124166488647460938 12.188916206359863281 12.234958648681640625 12.273958206176757812 12.301250457763671875 12.305583000183105469 12.296708106994628906 12.30391693115234375 12.3335418701171875 12.354958534240722656 12.29524993896484375 12.219958305358886719 12.270250320434570312 12.376000404357910156 12.378375053405761719 12.581791877746582031 12.692000389099121094 12.787958145141601562 12.86795806884765625 12.95908355712890625 12.949167251586914062 12.976124763488769531 12.96712493896484375 12.941333770751953125 12.899791717529296875 12.804249763488769531
 10.288416862487792969 10.228458404541015625 10.646625518798828125 11.227499961853027344 11.199707984924316406 11.552332878112792969 11.259791374206542969 10.729207992553710938 9.06954193115234375 8.034542083740234375 8.9749164581298828125 8.4114589691162109375 6.1042499542236328125 5.7253746986389160156 4.5771250724792480469 3.4206666946411132812 7.6981248855590820312 9.9575834274291992188 9.0001668930053710938 3.7777500152587890625 4.577083587646484375 7.2541251182556152344 7.0314998626708984375 3.8767499923706054688 5.2419581413269042969 7.3152499198913574219 7.1596250534057617188 6.524749755859375 7.6730833053588867188 7.2745833396911621094 7.8538331985473632812 8.332916259765625 8.0006666183471679688 7.4825835227966308594 8.7643337249755859375 10.22949981689453125 10.099208831787109375 9.2918329238891601562 7.974666595458984375 7.5352497100830078125 8.6302499771118164062 9.3662500381469726562 9.4567079544067382812 7.29741668701171875 6.3294167518615722656 6.1859998703002929688 6.0968332290649414062 7.660541534423828125 8.8624582290649414062 9.0236253738403320312 8.3729581832885742188 5.4917917251586914062 5.5162501335144042969 8.8317499160766601562 9.9254169464111328125 9.8342914581298828125 8.8616247177124023438 8.3444995880126953125 9.2352085113525390625 9.2789583206176757812 9.708583831787109375 10.5662078857421875 10.702333450317382812 11.031624794006347656 11.15462493896484375 10.984999656677246094 10.288332939147949219 10.241041183471679688 10.491499900817871094 10.580541610717773438 10.753125190734863281 10.841583251953125 10.785916328430175781 10.3869171142578125 8.6690416336059570312 5.2850832939147949219 5.7143750190734863281 8.048542022705078125 9.338916778564453125 8.86904144287109375 7.4432501792907714844 6.4775834083557128906 4.6105833053588867188 3.3434166908264160156 4.3821668624877929688 5.6642913818359375 8.3319997787475585938 9.2220001220703125 10.018833160400390625 10.445125579833984375 9.9519166946411132812 8.6914997100830078125 8.467166900634765625 8.3245410919189453125 8.705791473388671875 9.3245420455932617188 10.122333526611328125 11.328541755676269531 11.54308319091796875 11.673916816711425781 11.748291969299316406 12.031624794006347656 12.016333580017089844 11.791749954223632812 11.7128753662109375 11.733249664306640625 11.698416709899902344 11.628832817077636719 11.857125282287597656 11.488791465759277344 11.575625419616699219 11.974207878112792969 11.640583038330078125 11.383874893188476562 10.561208724975585938 8.259082794189453125 7.6957917213439941406 6.5520415306091308594 6.3218750953674316406 6.6349167823791503906 7.9674167633056640625 9.0507078170776367188 10.635125160217285156 11.325041770935058594 11.375 11.503999710083007812 11.38033294677734375 11.149499893188476562 10.941416740417480469 10.305874824523925781 10.142374992370605469 9.28829193115234375 5.1647500991821289062 2.8589167594909667969 1.6106667518615722656 2.7535834312438964844 0.58987504243850708008 0.4235000312328338623 0.89095842838287353516 0.22470834851264953613 0.90383344888687133789 0.10504167526960372925 0.21312503516674041748 -0.071874916553497314453 -0.0082917967811226844788 -0.59341675043106079102 -1.5858331918716430664 -0.20675003528594970703 2.5778748989105224609 5.5599999427795410156 4.3737082481384277344 2.4401249885559082031 2.3827500343322753906 2.4355833530426025391 2.0598750114440917969 2.6167917251586914062 3.023166656494140625 3.3105416297912597656 4.189624786376953125 4.6532502174377441406 3.2783331871032714844 1.426333308219909668 0.20891670882701873779 1.6884999275207519531 6.7624998092651367188 9.4011249542236328125 9.400875091552734375 9.4345836639404296875 9.11858367919921875 9.1990003585815429688 9.1963748931884765625 8.9289579391479492188 8.8527917861938476562 8.9716663360595703125 9.1278753280639648438 9.4153337478637695312 9.5935001373291015625 9.8493337631225585938 9.9457502365112304688 9.8252086639404296875 10.028708457946777344 10.19562530517578125 10.2602081298828125 10.257791519165039062 10.239083290100097656 10.387708663940429688 10.417041778564453125 10.41266632080078125 10.377208709716796875 10.392958641052246094 10.410708427429199219 10.3265838623046875 10.145416259765625 10.239583015441894531 10.403291702270507812 10.576416969299316406 10.751375198364257812 10.843500137329101562 10.952208518981933594 11.041625022888183594 11.126708030700683594 11.16979217529296875 11.195458412170410156 11.255000114440917969 11.304041862487792969 11.44562530517578125 11.562375068664550781 11.594541549682617188 11.663332939147949219 11.7441253662109375 11.847208023071289062 11.953999519348144531 11.994250297546386719 11.983958244323730469 11.973958015441894531 11.951250076293945312 11.994000434875488281 11.970791816711425781 11.979291915893554688 12.027083396911621094 12.047624588012695312 12.059833526611328125 12.043833732604980469 12.066708564758300781 12.064749717712402344 12.068583488464355469 12.063625335693359375 12.101041793823242188 12.1438751220703125 12.11795806884765625 12.1475830078125 12.222416877746582031 12.291083335876464844 12.343083381652832031 12.384916305541992188 12.47254180908203125 12.472916603088378906 12.480333328247070312 12.489500045776367188 12.478583335876464844 12.484707832336425781 12.485291481018066406 12.482832908630371094 12.411375045776367188 12.348583221435546875 12.3695831298828125 12.349791526794433594 12.512874603271484375 12.695250511169433594 12.845000267028808594 12.903583526611328125 12.984167098999023438 12.902292251586914062 12.965833663940429688 12.912250518798828125 12.920583724975585938 12.869542121887207031 12.728917121887207031
 9.331874847412109375 9.027957916259765625 9.1361246109008789062 9.0869169235229492188 9.1554164886474609375 10.104833602905273438 10.840416908264160156 10.374083518981933594 9.8763332366943359375 9.2810831069946289062 9.3894586563110351562 8.337833404541015625 6.4307918548583984375 6.0196666717529296875 5.8241248130798339844 6.2542500495910644531 8.728458404541015625 9.6424169540405273438 7.84320831298828125 4.895458221435546875 5.2800831794738769531 6.9418749809265136719 6.9157085418701171875 4.4812498092651367188 5.9311666488647460938 7.54416656494140625 6.4952502250671386719 5.9464583396911621094 7.8677082061767578125 7.6234583854675292969 8.259124755859375 8.5011663436889648438 7.4477081298828125 8.16329193115234375 9.64116668701171875 10.407917022705078125 10.272874832153320312 9.742458343505859375 8.5895833969116210938 8.3730421066284179688 9.62229156494140625 9.6627912521362304688 9.2832498550415039062 6.6052498817443847656 7.0430417060852050781 6.3427915573120117188 6.032833099365234375 8.5949163436889648438 8.513500213623046875 8.7508335113525390625 8.9746246337890625 8.017749786376953125 7.9055418968200683594 9.4279584884643554688 9.6062498092651367188 9.2400417327880859375 9.4765834808349609375 9.22083282470703125 9.9049997329711914062 9.205291748046875 9.544208526611328125 10.601500511169433594 11.046375274658203125 10.980542182922363281 10.883416175842285156 10.66591644287109375 10.333083152770996094 10.290833473205566406 10.251832962036132812 10.096958160400390625 9.7582912445068359375 9.8176670074462890625 8.9277496337890625 6.868499755859375 6.4380002021789550781 5.5383749008178710938 7.0655002593994140625 9.43804168701171875 8.6334161758422851562 6.1481251716613769531 6.0487084388732910156 5.1731247901916503906 2.3429584503173828125 1.657166600227355957 2.7146666049957275391 4.7818751335144042969 7.4097084999084472656 9.5303335189819335938 10.321000099182128906 10.611332893371582031 10.164667129516601562 10.2085418701171875 9.1043748855590820312 9.1402082443237304688 9.7883749008178710938 10.400208473205566406 10.943791389465332031 11.314708709716796875 11.528958320617675781 11.711041450500488281 11.772333145141601562 11.997124671936035156 11.861833572387695312 11.568625450134277344 11.220041275024414062 11.624917030334472656 12.109333038330078125 12.112708091735839844 12.084291458129882812 11.92449951171875 12.415041923522949219 11.251125335693359375 10.40200042724609375 10.361416816711425781 10.671041488647460938 11.308625221252441406 9.0362081527709960938 6.7081251144409179688 5.5048747062683105469 5.7238330841064453125 6.816791534423828125 7.9562082290649414062 8.980083465576171875 10.4654998779296875 11.039791107177734375 11.280124664306640625 10.94608306884765625 10.911707878112792969 10.393917083740234375 8.9819583892822265625 8.6460418701171875 8.1300420761108398438 6.2110414505004882812 3.5004167556762695312 0.76483333110809326172 0.87212502956390380859 -0.78229165077209472656 -0.23383326828479766846 1.470749974250793457 1.642624974250793457 1.8520833253860473633 1.683874964714050293 0.50120830535888671875 -1.1887916326522827148 -1.1098334789276123047 -1.5032082796096801758 -1.5062083005905151367 -1.0658333301544189453 1.1518334150314331055 4.9527916908264160156 5.3083333969116210938 2.1594583988189697266 2.4757082462310791016 2.6591250896453857422 2.1942083835601806641 3.0932500362396240234 3.8732082843780517578 3.5318748950958251953 4.5131664276123046875 5.523166656494140625 4.4952502250671386719 2.4837915897369384766 2.4202082157135009766 2.5585000514984130859 6.0095000267028808594 9.3417081832885742188 9.8764171600341796875 9.81041717529296875 9.7760000228881835938 9.770416259765625 9.6969995498657226562 9.4125413894653320312 9.2147502899169921875 9.3350830078125 9.5365419387817382812 9.7491664886474609375 9.94670867919921875 10.12662506103515625 10.327625274658203125 10.067874908447265625 10.168833732604980469 10.320875167846679688 10.294583320617675781 10.382082939147949219 10.451541900634765625 10.518833160400390625 10.525541305541992188 10.506333351135253906 10.484041213989257812 10.461375236511230469 10.497875213623046875 10.484749794006347656 10.416125297546386719 10.374416351318359375 10.429208755493164062 10.55870819091796875 10.764916419982910156 10.859999656677246094 10.962708473205566406 11.049917221069335938 11.076999664306640625 11.143208503723144531 11.221624374389648438 11.257166862487792969 11.216083526611328125 11.312957763671875 11.387958526611328125 11.442333221435546875 11.546291351318359375 11.647500038146972656 11.752833366394042969 11.856458663940429688 11.7558746337890625 11.86966705322265625 11.967874526977539062 12.037750244140625 12.046750068664550781 12.054958343505859375 12.053166389465332031 12.00054168701171875 11.900083541870117188 11.911417007446289062 11.861416816711425781 11.943624496459960938 11.904791831970214844 11.959333419799804688 11.88095855712890625 11.949208259582519531 12.107000350952148438 12.254500389099121094 12.319708824157714844 12.358458518981933594 12.398166656494140625 12.450208663940429688 12.484416961669921875 12.436208724975585938 12.465250015258789062 12.458208084106445312 12.456791877746582031 12.436791419982910156 12.449125289916992188 12.44012451171875 12.489916801452636719 12.539041519165039062 12.572000503540039062 12.56783294677734375 12.548583030700683594 12.529208183288574219 12.741624832153320312 12.819333076477050781 12.944624900817871094 12.993083953857421875 12.918499946594238281 12.968333244323730469 12.900208473205566406 12.879541397094726562 12.84583282470703125 12.727666854858398438
 11.347167015075683594 10.167750358581542969 9.2605419158935546875 9.5281667709350585938 9.068416595458984375 9.0881252288818359375 9.3195829391479492188 10.085499763488769531 9.4917087554931640625 9.1085414886474609375 9.5751667022705078125 9.3068332672119140625 8.5175418853759765625 7.6511249542236328125 7.6176667213439941406 7.9599585533142089844 9.1960420608520507812 9.13745880126953125 6.7457919120788574219 5.7221665382385253906 6.5460000038146972656 7.1988749504089355469 6.7852916717529296875 6.0508747100830078125 6.8592915534973144531 7.5677919387817382812 6.3837084770202636719 5.9425835609436035156 8.6539163589477539062 8.6866664886474609375 8.8353748321533203125 8.3575000762939453125 7.9127497673034667969 9.2795419692993164062 10.435458183288574219 10.264916419982910156 10.215958595275878906 8.5304584503173828125 7.8926248550415039062 8.425624847412109375 9.493541717529296875 9.8697500228881835938 9.490875244140625 7.0814585685729980469 7.654666900634765625 7.9630417823791503906 6.6432499885559082031 8.7908754348754882812 8.8656253814697265625 8.1914997100830078125 9.071624755859375 9.0681667327880859375 9.4657087326049804688 9.6778745651245117188 9.1575412750244140625 7.4580416679382324219 8.9254999160766601562 9.9415836334228515625 10.519000053405761719 9.7220830917358398438 7.9868330955505371094 10.180791854858398438 10.996666908264160156 10.265874862670898438 9.47037506103515625 10.215083122253417969 10.3044586181640625 10.211000442504882812 10.328332901000976562 9.8207912445068359375 9.642749786376953125 9.168582916259765625 7.6486248970031738281 6.3865833282470703125 6.0468335151672363281 6.8758749961853027344 9.6161251068115234375 9.5408754348754882812 5.2245001792907714844 2.6239166259765625 5.5412497520446777344 4.6782498359680175781 1.8664166927337646484 2.9972083568572998047 3.0919582843780517578 4.9532499313354492188 8.4031667709350585938 10.206666946411132812 10.551416397094726562 10.431791305541992188 10.178791999816894531 10.852375030517578125 10.383458137512207031 10.732791900634765625 10.957750320434570312 10.931374549865722656 10.909916877746582031 11.037458419799804688 11.220000267028808594 11.194499969482421875 11.315250396728515625 11.593583106994628906 11.927874565124511719 11.60504150390625 11.214124679565429688 11.153249740600585938 11.87708282470703125 12.519833564758300781 12.582708358764648438 11.656958580017089844 11.188291549682617188 9.60449981689453125 7.6866250038146972656 7.768291473388671875 8.166957855224609375 10.290875434875488281 9.7167081832885742188 8.465000152587890625 5.9900832176208496094 4.9780001640319824219 6.0513334274291992188 7.4943747520446777344 8.4114999771118164062 9.06195831298828125 10.168582916259765625 10.601124763488769531 10.562874794006347656 10.547708511352539062 10.0210418701171875 7.7340002059936523438 6.2462086677551269531 6.1143751144409179688 5.7388334274291992188 2.2953333854675292969 1.2190001010894775391 1.4742082357406616211 0.30679160356521606445 0.50208342075347900391 1.4480834007263183594 2.6410832405090332031 2.62229156494140625 1.4064584970474243164 0.4754581749439239502 -0.094000041484832763672 0.042666595429182052612 -0.48708331584930419922 -1.7391666173934936523 -1.9389166831970214844 0.39991658926010131836 4.818958282470703125 5.9972085952758789062 3.4069583415985107422 2.4953749179840087891 2.9178333282470703125 1.8940832614898681641 2.6741249561309814453 4.5654582977294921875 5.5411667823791503906 5.3336668014526367188 5.8361668586730957031 7.175624847412109375 4.4162082672119140625 5.1026248931884765625 6.043125152587890625 8.3348751068115234375 9.705333709716796875 10.233916282653808594 10.23004150390625 10.294583320617675781 10.268916130065917969 10.105875015258789062 9.9684581756591796875 9.72145843505859375 9.8140420913696289062 9.949916839599609375 10.07279205322265625 10.289750099182128906 10.45954132080078125 10.672541618347167969 10.485208511352539062 10.376458168029785156 10.770083427429199219 10.609125137329101562 10.391791343688964844 10.367542266845703125 10.41979217529296875 10.426166534423828125 10.474249839782714844 10.540082931518554688 10.613374710083007812 10.646458625793457031 10.693583488464355469 10.724458694458007812 10.670999526977539062 10.534333229064941406 10.624583244323730469 10.799500465393066406 10.909417152404785156 11.017958641052246094 11.063500404357910156 11.100583076477050781 11.1707916259765625 11.257291793823242188 11.311083793640136719 11.370749473571777344 11.364417076110839844 11.389416694641113281 11.44129180908203125 11.527125358581542969 11.534999847412109375 11.577875137329101562 11.697791099548339844 11.707625389099121094 11.69824981689453125 11.78504180908203125 11.813500404357910156 11.819499969482421875 11.815083503723144531 11.828083038330078125 11.836833000183105469 11.822500228881835938 11.864542007446289062 11.881999969482421875 11.858249664306640625 11.873041152954101562 11.92087554931640625 11.977041244506835938 12.111624717712402344 12.224791526794433594 12.294750213623046875 12.330208778381347656 12.34383392333984375 12.366791725158691406 12.430125236511230469 12.453541755676269531 12.451791763305664062 12.480999946594238281 12.491583824157714844 12.505208015441894531 12.500124931335449219 12.454083442687988281 12.432916641235351562 12.440792083740234375 12.457791328430175781 12.559000015258789062 12.593292236328125 12.662083625793457031 12.702541351318359375 12.715749740600585938 12.7688751220703125 12.887083053588867188 12.996874809265136719 12.885791778564453125 12.959583282470703125 12.874208450317382812 12.730166435241699219 12.773083686828613281 12.739166259765625
 12.478333473205566406 11.707208633422851562 11.887249946594238281 11.858083724975585938 11.88574981689453125 10.525875091552734375 7.9161667823791503906 8.9313745498657226562 8.5933752059936523438 8.1124162673950195312 9.4426670074462890625 10.130249977111816406 10.362708091735839844 9.8810834884643554688 9.53829193115234375 9.853458404541015625 9.8992919921875 8.462749481201171875 6.8180003166198730469 7.7015833854675292969 7.5887913703918457031 6.9707083702087402344 6.1007084846496582031 7.7259168624877929688 7.659999847412109375 7.7514586448669433594 7.8671669960021972656 9.2601671218872070312 9.6038751602172851562 9.1197500228881835938 9.2246246337890625 8.9575414657592773438 8.983875274658203125 10.20583343505859375 10.153416633605957031 9.9767503738403320312 9.8251667022705078125 7.0480418205261230469 7.1060833930969238281 8.1868333816528320312 9.8137502670288085938 10.106791496276855469 10.079375267028808594 8.8509168624877929688 7.5188751220703125 8.6215829849243164062 7.8571667671203613281 8.9266252517700195312 9.02745819091796875 8.2362079620361328125 8.895999908447265625 8.842624664306640625 9.532917022705078125 9.6446666717529296875 8.9177083969116210938 6.9051251411437988281 8.3745412826538085938 10.039125442504882812 10.467541694641113281 10.016374588012695312 8.231624603271484375 10.39487457275390625 10.964333534240722656 8.5599164962768554688 8.5183744430541992188 9.7482919692993164062 10.4116668701171875 10.248042106628417969 10.000208854675292969 8.47733306884765625 9.0842084884643554688 8.5982084274291992188 5.7885417938232421875 6.145458221435546875 6.6157083511352539062 7.0982499122619628906 8.3032083511352539062 6.6945834159851074219 3.19716644287109375 3.8776667118072509766 6.2655000686645507812 3.9704165458679199219 3.1407082080841064453 4.1575417518615722656 5.0272498130798339844 5.1175417900085449219 8.6577501296997070312 10.241457939147949219 10.577166557312011719 11.017874717712402344 10.278499603271484375 11.111333847045898438 11.87075042724609375 11.711041450500488281 11.7154998779296875 11.369625091552734375 10.87337493896484375 10.881999969482421875 10.940500259399414062 10.990958213806152344 11.177249908447265625 11.393583297729492188 11.954957962036132812 11.817041397094726562 11.188625335693359375 10.583208084106445312 11.675749778747558594 12.895833015441894531 12.273291587829589844 11.770750045776367188 9.2730417251586914062 6.2837080955505371094 3.5495417118072509766 5.6502919197082519531 7.8705000877380371094 9.9091663360595703125 10.770166397094726562 10.250749588012695312 7.8930001258850097656 5.2513751983642578125 5.3947081565856933594 6.4430003166198730469 6.8974165916442871094 7.6037082672119140625 8.8975000381469726562 9.3995838165283203125 10.095208168029785156 10.083125114440917969 9.9647083282470703125 8.721416473388671875 6.1750001907348632812 4.9337916374206542969 4.3770418167114257812 2.5571665763854980469 2.0670833587646484375 3.0591666698455810547 2.3533749580383300781 2.2895417213439941406 2.8996250629425048828 3.3145418167114257812 3.0677917003631591797 2.8474583625793457031 2.5239584445953369141 2.1548333168029785156 1.0945832729339599609 0.55933338403701782227 -0.50841677188873291016 -0.17258341610431671143 2.5897498130798339844 5.2550415992736816406 6.9288334846496582031 5.7993330955505371094 4.6140832901000976562 3.2960417270660400391 2.8664166927337646484 3.1453332901000976562 4.5386252403259277344 6.4333748817443847656 7.8908748626708984375 8.0982913970947265625 9.0758333206176757812 7.5476250648498535156 8.977375030517578125 9.022624969482421875 9.5241250991821289062 10.010582923889160156 10.476041793823242188 10.580624580383300781 10.682833671569824219 10.719416618347167969 10.535374641418457031 10.393625259399414062 10.084916114807128906 10.165666580200195312 10.287083625793457031 10.5323333740234375 10.703916549682617188 10.86100006103515625 10.914208412170410156 10.755916595458984375 10.790624618530273438 11.028791427612304688 11.028499603271484375 10.803874969482421875 10.580291748046875 10.496333122253417969 10.52050018310546875 10.532041549682617188 10.533249855041503906 10.66483306884765625 10.739500045776367188 10.797791481018066406 10.839875221252441406 10.868708610534667969 10.752208709716796875 10.727499961853027344 10.863207817077636719 10.972416877746582031 11.059458732604980469 11.157500267028808594 11.221833229064941406 11.264458656311035156 11.282833099365234375 11.34754180908203125 11.360583305358886719 11.392791748046875 11.424333572387695312 11.483041763305664062 11.520041465759277344 11.595874786376953125 11.654083251953125 11.712708473205566406 11.690041542053222656 11.723833084106445312 11.755208015441894531 11.799541473388671875 11.838125228881835938 11.867750167846679688 11.879541397094726562 11.932749748229980469 12.02420806884765625 12.053250312805175781 12.078582763671875 12.042208671569824219 12.036624908447265625 12.149499893188476562 12.1859588623046875 12.2710418701171875 12.297291755676269531 12.306666374206542969 12.330708503723144531 12.402750015258789062 12.460999488830566406 12.490208625793457031 12.514416694641113281 12.5792083740234375 12.67350006103515625 12.695166587829589844 12.731499671936035156 12.69129180908203125 12.671375274658203125 12.63204193115234375 12.625708580017089844 12.580624580383300781 12.534083366394042969 12.566583633422851562 12.620166778564453125 12.698500633239746094 12.840125083923339844 12.941583633422851562 12.991583824157714844 12.96604156494140625 12.861291885375976562 12.96441650390625 12.802499771118164062 12.757124900817871094 12.730333328247070312 12.715999603271484375
 11.709917068481445312 10.179208755493164062 9.8891668319702148438 8.7772083282470703125 10.072541236877441406 12.013667106628417969 10.513041496276855469 8.8467502593994140625 9.1058750152587890625 9.6141252517700195312 9.9123744964599609375 10.292791366577148438 10.878833770751953125 11.07062530517578125 10.987916946411132812 10.677541732788085938 9.6042499542236328125 7.7577085494995117188 8.1662082672119140625 8.4765834808349609375 7.2950835227966308594 6.615875244140625 6.9082913398742675781 8.5357503890991210938 7.8787083625793457031 6.9566249847412109375 8.1285419464111328125 9.687999725341796875 9.5961256027221679688 9.230625152587890625 9.4086246490478515625 9.639583587646484375 10.112957954406738281 10.635166168212890625 10.044249534606933594 10.148041725158691406 10.101708412170410156 7.534999847412109375 7.1262083053588867188 9.4562501907348632812 10.103458404541015625 10.22145843505859375 10.168457984924316406 8.6009168624877929688 8.7960414886474609375 8.873874664306640625 8.2524166107177734375 8.9146661758422851562 9.01616668701171875 9.1462497711181640625 8.1942081451416015625 8.0854167938232421875 8.8485002517700195312 9.5089168548583984375 8.8875417709350585938 7.1132082939147949219 7.8295416831970214844 9.6107912063598632812 10.198499679565429688 9.803874969482421875 8.1968746185302734375 10.573333740234375 10.7936248779296875 9.250499725341796875 9.1728334426879882812 9.8915834426879882812 10.322916984558105469 10.245583534240722656 9.449291229248046875 6.8660416603088378906 7.0341668128967285156 7.4066247940063476562 5.1092500686645507812 3.9578332901000976562 2.7341666221618652344 6.1403331756591796875 8.6241254806518554688 5.5604581832885742188 3.2892498970031738281 5.5159583091735839844 6.2975835800170898438 4.8449997901916503906 5.3036665916442871094 6.278583526611328125 5.521541595458984375 3.5392084121704101562 7.8566250801086425781 9.8950834274291992188 10.953000068664550781 11.66058349609375 11.700333595275878906 12.081250190734863281 12.208208084106445312 12.176375389099121094 12.103833198547363281 11.680125236511230469 11.273708343505859375 11.040291786193847656 10.747083663940429688 10.757541656494140625 11.067500114440917969 11.156000137329101562 12.135000228881835938 12.123874664306640625 11.541166305541992188 11.696333885192871094 13.001708030700683594 12.623083114624023438 11.7667083740234375 11.296041488647460938 9.92620849609375 5.8731250762939453125 3.0844583511352539062 5.7227501869201660156 7.4546666145324707031 9.2727079391479492188 10.789166450500488281 10.830374717712402344 9.9387083053588867188 7.9491667747497558594 5.4263334274291992188 4.9459166526794433594 4.8239164352416992188 5.4225416183471679688 7.0355000495910644531 7.6455416679382324219 8.9750003814697265625 9.370166778564453125 9.5570001602172851562 8.963375091552734375 6.8581247329711914062 4.8226251602172851562 4.4502916336059570312 3.3155417442321777344 3.2743332386016845703 4.1450834274291992188 3.8882918357849121094 3.7722501754760742188 3.3045415878295898438 2.9612500667572021484 2.5531249046325683594 2.8422501087188720703 2.9022500514984130859 3.0351667404174804688 2.3109998703002929688 1.3948749303817749023 0.9832916259765625 -0.56929171085357666016 0.14145833253860473633 3.0518751144409179688 2.5901250839233398438 4.0138335227966308594 6.5237917900085449219 6.100749969482421875 4.7044167518615722656 5.9992084503173828125 7.0056247711181640625 7.4356665611267089844 9.0825414657592773438 9.4459581375122070312 10.816124916076660156 10.765791893005371094 10.834124565124511719 10.68262481689453125 10.470000267028808594 10.429249763488769531 10.748666763305664062 11.036167144775390625 10.92241668701171875 11.022250175476074219 10.895667076110839844 10.760000228881835938 10.492458343505859375 10.548874855041503906 10.567333221435546875 10.767791748046875 11.095499992370605469 11.220624923706054688 11.187708854675292969 11.091291427612304688 11.014499664306640625 11.207124710083007812 11.245291709899902344 11.191916465759277344 10.961208343505859375 10.805666923522949219 10.794249534606933594 10.783041954040527344 10.769583702087402344 10.839750289916992188 10.859083175659179688 10.925624847412109375 11.069333076477050781 11.100416183471679688 10.932125091552734375 10.842874526977539062 10.899083137512207031 10.970083236694335938 11.048874855041503906 11.139458656311035156 11.22191619873046875 11.260791778564453125 11.353041648864746094 11.408249855041503906 11.419291496276855469 11.487458229064941406 11.512666702270507812 11.550999641418457031 11.601458549499511719 11.637791633605957031 11.700208663940429688 11.801166534423828125 11.806499481201171875 11.78558349609375 11.810167312622070312 11.854416847229003906 11.88574981689453125 11.915374755859375 11.933083534240722656 11.964333534240722656 12.027083396911621094 12.069874763488769531 12.159790992736816406 12.237250328063964844 12.253083229064941406 12.298458099365234375 12.354333877563476562 12.374917030334472656 12.40091705322265625 12.451916694641113281 12.495249748229980469 12.541625022888183594 12.575499534606933594 12.604000091552734375 12.683917045593261719 12.748167037963867188 12.793791770935058594 12.853333473205566406 12.914041519165039062 12.876791954040527344 12.833042144775390625 12.832041740417480469 12.797833442687988281 12.740083694458007812 12.67620849609375 12.684291839599609375 12.713459014892578125 12.681291580200195312 12.808375358581542969 12.932707786560058594 12.918375015258789062 12.872083663940429688 12.848208427429199219 12.83941650390625 12.806458473205566406 12.812958717346191406 12.870166778564453125 12.829041481018066406
 10.040541648864746094 8.47408294677734375 9.267292022705078125 10.12816619873046875 10.188083648681640625 11.890500068664550781 10.364583015441894531 7.4252500534057617188 8.3402080535888671875 10.717708587646484375 10.274167060852050781 10.659291267395019531 10.915833473205566406 11.354125022888183594 11.168375015258789062 10.256792068481445312 9.3464994430541992188 9.3739995956420898438 9.422458648681640625 8.9110002517700195312 6.7794585227966308594 5.6833748817443847656 6.79091644287109375 8.8607912063598632812 8.6410417556762695312 6.8337082862854003906 8.2558336257934570312 9.9097499847412109375 9.8966665267944335938 9.1915416717529296875 9.4241666793823242188 9.557708740234375 10.832249641418457031 10.601541519165039062 10.2462921142578125 10.209166526794433594 8.4101667404174804688 6.9244585037231445312 8.6948747634887695312 9.9785003662109375 10.243624687194824219 10.240458488464355469 10.071249961853027344 8.4883337020874023438 8.908916473388671875 9.1926250457763671875 8.7649583816528320312 8.9916248321533203125 9.2498331069946289062 9.235416412353515625 7.870166778564453125 6.6154584884643554688 8.3720417022705078125 9.1483335494995117188 9.1597499847412109375 7.9045834541320800781 7.9299168586730957031 9.2121667861938476562 9.7558336257934570312 8.1753330230712890625 7.8515415191650390625 9.921291351318359375 10.301708221435546875 9.4608335494995117188 9.1873750686645507812 9.65245819091796875 10.384916305541992188 10.103541374206542969 8.5979166030883789062 6.835666656494140625 8.3372087478637695312 8.1820831298828125 6.0567917823791503906 3.0487084388732910156 1.2952916622161865234 4.2469582557678222656 8.5289583206176757812 7.5970416069030761719 4.3610830307006835938 6.4125418663024902344 5.1703333854675292969 4.986541748046875 6.0131664276123046875 6.9965834617614746094 6.0738749504089355469 4.7645416259765625 7.411083221435546875 9.1272497177124023438 11.149958610534667969 11.783374786376953125 12.078499794006347656 12.123499870300292969 12.281582832336425781 12.317625045776367188 12.225458145141601562 12.132958412170410156 11.902375221252441406 11.580458641052246094 11.047083854675292969 10.7602081298828125 10.925499916076660156 11.106875419616699219 12.736541748046875 12.862166404724121094 11.5883331298828125 12.725208282470703125 12.826208114624023438 11.152583122253417969 11.251000404357910156 11.045582771301269531 9.7738332748413085938 6.7888331413269042969 5.6423335075378417969 6.90245819091796875 8.046375274658203125 10.356041908264160156 10.449749946594238281 10.61579132080078125 10.752124786376953125 10.208624839782714844 8.515041351318359375 7.0072498321533203125 5.9044585227966308594 4.3404583930969238281 4.5305833816528320312 5.4382915496826171875 6.8266668319702148438 8.1602497100830078125 8.7322912216186523438 8.5887498855590820312 6.28395843505859375 3.7674999237060546875 4.6792497634887695312 3.8384582996368408203 2.5184581279754638672 2.9393332004547119141 3.272624969482421875 3.0108749866485595703 2.7077915668487548828 2.150333404541015625 1.5907500982284545898 2.3254168033599853516 2.3195834159851074219 1.8487083911895751953 2.0580000877380371094 1.8626250028610229492 1.5012500286102294922 0.34054172039031982422 0.072000093758106231689 1.3118333816528320312 2.8679997920989990234 1.3513333797454833984 2.2665417194366455078 6.5604166984558105469 7.1547498703002929688 7.8854165077209472656 6.7685418128967285156 6.5032916069030761719 7.4391665458679199219 7.6791667938232421875 10.096041679382324219 11.077333450317382812 11.1961669921875 11.273791313171386719 11.3318328857421875 11.245624542236328125 11.279832839965820312 11.312000274658203125 11.1438751220703125 11.347499847412109375 11.255666732788085938 11.176500320434570312 10.888333320617675781 10.901124954223632812 10.899582862854003906 11.003624916076660156 11.270750045776367188 11.327166557312011719 11.395333290100097656 11.405124664306640625 11.261458396911621094 11.401791572570800781 11.489583015441894531 11.372958183288574219 11.320833206176757812 11.14766693115234375 10.946125030517578125 11.013583183288574219 11.170083045959472656 11.287333488464355469 11.187333106994628906 11.087833404541015625 11.206583023071289062 11.167875289916992188 11.054166793823242188 10.939208030700683594 10.917249679565429688 11.0414581298828125 11.110250473022460938 11.181791305541992188 11.251791954040527344 11.296708106994628906 11.343958854675292969 11.368749618530273438 11.430832862854003906 11.498541831970214844 11.594208717346191406 11.66870880126953125 11.72795867919921875 11.774374961853027344 11.8194580078125 11.85883331298828125 11.867083549499511719 11.827625274658203125 11.844333648681640625 11.875583648681640625 11.895208358764648438 11.920332908630371094 11.939958572387695312 11.988249778747558594 12.005999565124511719 12.048375129699707031 12.213916778564453125 12.282583236694335938 12.313291549682617188 12.330916404724121094 12.310625076293945312 12.293457984924316406 12.308333396911621094 12.358541488647460938 12.401583671569824219 12.476750373840332031 12.50704193115234375 12.613374710083007812 12.755916595458984375 12.849458694458007812 12.929124832153320312 12.990375518798828125 12.985166549682617188 12.968542098999023438 12.969791412353515625 12.915541648864746094 12.904666900634765625 12.890417098999023438 12.829708099365234375 12.757458686828613281 12.81512451171875 12.882082939147949219 12.840250015258789062 12.953207969665527344 12.993791580200195312 12.954708099365234375 12.892624855041503906 12.830291748046875 12.812916755676269531 12.862750053405761719 12.90308380126953125 12.927499771118164062
 9.056041717529296875 8.023166656494140625 8.4444169998168945312 8.8603754043579101562 9.369083404541015625 12.395416259765625 12.000041961669921875 9.6912088394165039062 9.98491668701171875 10.763500213623046875 10.278124809265136719 10.695416450500488281 11.099666595458984375 11.702166557312011719 11.548542022705078125 10.50424957275390625 8.4608745574951171875 9.6585836410522460938 9.78558349609375 9.1531248092651367188 8.0384168624877929688 7.7876667976379394531 8.5951251983642578125 9.471958160400390625 9.2259168624877929688 7.6409168243408203125 8.8327083587646484375 10.174917221069335938 10.121541976928710938 9.6408748626708984375 9.8059167861938476562 10.351958274841308594 10.888500213623046875 10.748833656311035156 10.520250320434570312 9.8027086257934570312 6.4502501487731933594 7.7147083282470703125 9.970333099365234375 10.276000022888183594 10.476166725158691406 10.429208755493164062 10.1017913818359375 9.6309995651245117188 9.2019586563110351562 9.8742504119873046875 9.5892086029052734375 8.8872499465942382812 9.4135837554931640625 8.850208282470703125 7.0900416374206542969 7.2157502174377441406 7.5801248550415039062 7.7158331871032714844 8.4450836181640625 8.1160421371459960938 6.83779144287109375 8.3197078704833984375 8.9916248321533203125 7.0682501792907714844 7.3564167022705078125 8.5246248245239257812 9.641208648681640625 9.6502084732055664062 9.8950834274291992188 10.355792045593261719 10.379750251770019531 10.06566619873046875 8.084041595458984375 8.9635000228881835938 9.1102914810180664062 8.5405836105346679688 6.4897084236145019531 3.6582500934600830078 2.3537499904632568359 5.3832502365112304688 8.4177503585815429688 6.7026667594909667969 5.2257084846496582031 7.2738752365112304688 3.7669999599456787109 4.4484167098999023438 5.3382916450500488281 6.4586248397827148438 6.8770418167114257812 7.1016664505004882812 8.647624969482421875 9.4852495193481445312 10.922499656677246094 12.074041366577148438 12.330583572387695312 12.246874809265136719 12.221500396728515625 12.208333015441894531 12.128292083740234375 12.049791336059570312 12.001166343688964844 11.875833511352539062 11.055417060852050781 10.41699981689453125 10.406208038330078125 11.000958442687988281 11.758542060852050781 12.583250045776367188 12.255999565124511719 12.891500473022460938 12.425208091735839844 10.785124778747558594 10.1875 10.499625205993652344 9.918125152587890625 8.7917919158935546875 8.1714162826538085938 8.3179168701171875 8.7717914581298828125 9.8854579925537109375 10.405291557312011719 10.27050018310546875 10.31737518310546875 10.651999473571777344 9.9227914810180664062 9.1835412979125976562 8.1365833282470703125 6.5656666755676269531 5.0859584808349609375 4.3305835723876953125 4.5214166641235351562 5.7124586105346679688 6.9190001487731933594 7.615875244140625 6.4061665534973144531 2.4563333988189697266 2.8685834407806396484 1.9067500829696655273 1.2705833911895751953 1.9170833826065063477 3.0958750247955322266 2.81845855712890625 1.98274993896484375 0.86145824193954467773 0.20450012385845184326 1.5117501020431518555 1.4158750772476196289 0.88916665315628051758 0.35716661810874938965 0.72954165935516357422 0.36941665410995483398 1.2876249551773071289 0.23483330011367797852 1.0609167814254760742 2.9211251735687255859 4.6450834274291992188 2.8571250438690185547 2.4754998683929443359 3.8082916736602783203 6.2104167938232421875 6.0095834732055664062 6.4512085914611816406 6.4304585456848144531 5.3878331184387207031 6.6572499275207519531 9.425083160400390625 10.769791603088378906 11.208958625793457031 11.42937469482421875 11.421166419982910156 11.424958229064941406 11.737125396728515625 11.546750068664550781 11.392916679382324219 11.421833038330078125 11.434041976928710938 11.398875236511230469 11.371916770935058594 11.183666229248046875 11.36904144287109375 11.58408355712890625 11.492458343505859375 11.453332901000976562 11.555583000183105469 11.546125411987304688 11.607375144958496094 11.615666389465332031 11.605208396911621094 11.325833320617675781 11.35666656494140625 11.326166152954101562 11.284166336059570312 11.449250221252441406 11.441166877746582031 11.298749923706054688 11.278916358947753906 11.380374908447265625 11.389875411987304688 11.288416862487792969 11.169374465942382812 11.124166488647460938 11.231166839599609375 11.211458206176757812 11.265125274658203125 11.355333328247070312 11.421708106994628906 11.429333686828613281 11.4654998779296875 11.5210418701171875 11.559916496276855469 11.592583656311035156 11.670291900634765625 11.743416786193847656 11.828249931335449219 11.93000030517578125 11.962416648864746094 11.938750267028808594 11.955416679382324219 11.99141693115234375 11.978833198547363281 11.927332878112792969 11.966750144958496094 12.053250312805175781 12.114333152770996094 12.191666603088378906 12.241374969482421875 12.270541191101074219 12.323958396911621094 12.354749679565429688 12.400625228881835938 12.419124603271484375 12.402833938598632812 12.476208686828613281 12.474333763122558594 12.498874664306640625 12.545958518981933594 12.651207923889160156 12.736083030700683594 12.785500526428222656 12.906999588012695312 13.0058746337890625 13.038916587829589844 13.062166213989257812 13.064541816711425781 13.067667007446289062 13.037833213806152344 12.990041732788085938 13.023791313171386719 13.01074981689453125 12.975250244140625 12.911333084106445312 13.004916191101074219 13.010125160217285156 13.0479583740234375 13.090457916259765625 13.063208580017089844 12.986874580383300781 12.939874649047851562 12.90679168701171875 12.960541725158691406 12.994291305541992188 12.980083465576171875
 8.2745838165283203125 8.92449951171875 11.400541305541992188 10.999666213989257812 10.327166557312011719 10.954625129699707031 11.60504150390625 11.692874908447265625 10.943708419799804688 10.216833114624023438 9.8089580535888671875 10.321958541870117188 11.732166290283203125 11.847332954406738281 11.708125114440917969 10.983416557312011719 9.4490003585815429688 10.00270843505859375 9.9965829849243164062 8.5510416030883789062 8.1918745040893554688 8.779666900634765625 9.31304168701171875 9.7415828704833984375 9.6078748703002929688 8.7673749923706054688 9.6549997329711914062 10.302374839782714844 10.19824981689453125 10.093083381652832031 10.485124588012695312 10.837249755859375 10.918292045593261719 10.408999443054199219 8.3382081985473632812 7.010250091552734375 6.9896249771118164062 9.5865831375122070312 10.44066619873046875 10.44183349609375 10.589875221252441406 10.6734161376953125 10.503125190734863281 10.04850006103515625 9.960124969482421875 10.671792030334472656 9.80175018310546875 9.2272920608520507812 9.7307920455932617188 9.2530832290649414062 7.3699169158935546875 7.8276667594909667969 8.5115833282470703125 7.7378334999084472656 7.5488333702087402344 8.3627500534057617188 6.6590418815612792969 7.4825830459594726562 8.5822916030883789062 8.2844171524047851562 7.9865832328796386719 8.8256254196166992188 9.6054582595825195312 10.364542007446289062 10.538666725158691406 10.604874610900878906 10.66762542724609375 10.498125076293945312 9.326999664306640625 8.8102502822875976562 8.745624542236328125 8.2847919464111328125 6.5194582939147949219 3.5655417442321777344 3.5058748722076416016 7.6110835075378417969 8.4485836029052734375 7.00270843505859375 6.7622084617614746094 7.0680832862854003906 3.6419999599456787109 4.0667085647583007812 4.3886666297912597656 4.8336668014526367188 3.1160833835601806641 2.8938751220703125 5.9954581260681152344 7.5138335227966308594 9.7427082061767578125 11.431416511535644531 12.031167030334472656 11.873291969299316406 11.301083564758300781 10.852624893188476562 11.552166938781738281 11.957041740417480469 11.568166732788085938 12.000666618347167969 11.701624870300292969 10.974666595458984375 10.829542160034179688 10.565375328063964844 11.637042045593261719 11.973208427429199219 12.342875480651855469 12.286791801452636719 12.252917289733886719 11.527791976928710938 10.364749908447265625 10.189333915710449219 10.265957832336425781 9.516750335693359375 8.8494997024536132812 9.2935419082641601562 9.6734170913696289062 10.450541496276855469 10.009333610534667969 9.3025417327880859375 9.263458251953125 9.9492502212524414062 9.9961252212524414062 9.6012086868286132812 8.623416900634765625 7.8569998741149902344 6.8526248931884765625 5.8371248245239257812 4.5459585189819335938 3.8189165592193603516 5.2249999046325683594 6.7520418167114257812 6.9277501106262207031 4.454250335693359375 1.8863332271575927734 0.38587498664855957031 0.39545831084251403809 2.3780834674835205078 1.6474165916442871094 1.3842499256134033203 1.7623333930969238281 0.53658324480056762695 0.60241675376892089844 1.3816665410995483398 1.3754999637603759766 1.1524584293365478516 1.2974582910537719727 2.7375416755676269531 3.0377917289733886719 3.7437498569488525391 2.6551666259765625 2.6746251583099365234 3.53070831298828125 4.9491667747497558594 5.2611665725708007812 2.2101666927337646484 -0.2437082827091217041 3.5904166698455810547 5.5389585494995117188 5.9060831069946289062 5.6064581871032714844 4.69933319091796875 3.7994582653045654297 6.5457916259765625 9.2574167251586914062 10.409708023071289062 10.974374771118164062 11.307999610900878906 11.397749900817871094 11.690541267395019531 11.605375289916992188 11.527125358581542969 11.484666824340820312 11.577708244323730469 11.688458442687988281 11.568083763122558594 11.42504119873046875 11.539875030517578125 11.64116668701171875 11.635541915893554688 11.459791183471679688 11.5592498779296875 11.742583274841308594 11.806833267211914062 11.847791671752929688 11.866125106811523438 11.77854156494140625 11.734250068664550781 11.693750381469726562 11.650708198547363281 11.714041709899902344 11.529000282287597656 11.390041351318359375 11.283374786376953125 11.325291633605957031 11.491708755493164062 11.41112518310546875 11.410791397094726562 11.403082847595214844 11.468333244323730469 11.35512542724609375 11.385541915893554688 11.446583747863769531 11.495708465576171875 11.527916908264160156 11.577541351318359375 11.659124374389648438 11.701457977294921875 11.687916755676269531 11.719333648681640625 11.797833442687988281 11.920708656311035156 12.01074981689453125 12.043874740600585938 12.011625289916992188 11.976833343505859375 11.993708610534667969 12.038499832153320312 12.147958755493164062 12.153291702270507812 12.16591644287109375 12.181124687194824219 12.269833564758300781 12.343250274658203125 12.314208030700683594 12.275083541870117188 12.274707794189453125 12.366916656494140625 12.477791786193847656 12.588916778564453125 12.629166603088378906 12.674791336059570312 12.707875251770019531 12.746375083923339844 12.780875205993652344 12.855083465576171875 12.942417144775390625 12.995416641235351562 13.034832954406738281 13.076125144958496094 13.124541282653808594 13.135791778564453125 13.19020843505859375 13.156916618347167969 13.143208503723144531 13.141291618347167969 13.130041122436523438 13.11858367919921875 13.076541900634765625 13.021208763122558594 13.15245819091796875 13.147292137145996094 13.198958396911621094 13.16916656494140625 13.11199951171875 13.072333335876464844 13.012332916259765625 12.95366668701171875 12.990500450134277344 13.031083106994628906
 9.8129587173461914062 10.24566650390625 10.639875411987304688 10.674124717712402344 9.455291748046875 10.5683746337890625 11.93316650390625 12.369292259216308594 11.485625267028808594 9.6007080078125 10.00812530517578125 11.427332878112792969 11.765749931335449219 11.515999794006347656 11.307874679565429688 10.89495849609375 9.6997079849243164062 10.570333480834960938 10.656708717346191406 9.9642086029052734375 9.5262918472290039062 9.5827913284301757812 9.3997087478637695312 9.8772497177124023438 9.7330417633056640625 8.6890001296997070312 9.148708343505859375 10.16329193115234375 9.373332977294921875 10.151833534240722656 10.929333686828613281 10.846333503723144531 9.9420413970947265625 7.7164998054504394531 5.9702916145324707031 7.8499584197998046875 9.4700832366943359375 10.456000328063964844 10.480250358581542969 10.819166183471679688 10.423458099365234375 10.282375335693359375 10.874500274658203125 10.809958457946777344 11.028291702270507812 11.289083480834960938 10.818041801452636719 9.794124603271484375 9.9469165802001953125 9.8972082138061523438 8.9562082290649414062 7.7181248664855957031 8.840999603271484375 8.5325412750244140625 7.5017914772033691406 8.2717084884643554688 7.4852499961853027344 7.1587915420532226562 8.3032503128051757812 8.605625152587890625 8.5095415115356445312 9.4222078323364257812 10.23383331298828125 10.393250465393066406 10.3318328857421875 9.8451662063598632812 9.4104166030883789062 9.0313749313354492188 7.7087497711181640625 6.537166595458984375 7.6068749427795410156 8.0487079620361328125 6.6445417404174804688 4.8936252593994140625 5.8579163551330566406 7.478458404541015625 6.7933750152587890625 4.2531251907348632812 6.6187915802001953125 7.2310414314270019531 4.5034584999084472656 3.25162506103515625 2.9111249446868896484 2.9096250534057617188 1.2270834445953369141 0.7377917170524597168 2.7421667575836181641 7.0695834159851074219 9.0429162979125976562 10.538249969482421875 11.735125541687011719 11.2172088623046875 8.5518331527709960938 5.7852501869201660156 9.9251251220703125 11.805749893188476562 11.954833030700683594 12.207750320434570312 12.616541862487792969 11.75 11.017499923706054688 10.608041763305664062 11.730791091918945312 12.02854156494140625 11.531583786010742188 11.413708686828613281 11.535833358764648438 11.618000030517578125 10.042374610900878906 9.7868747711181640625 9.8665828704833984375 9.7673330307006835938 8.9017505645751953125 8.6212921142578125 8.917499542236328125 9.5745420455932617188 10.081250190734863281 9.2484998703002929688 9.054958343505859375 9.0412912368774414062 8.86316680908203125 8.6768331527709960938 8.0874166488647460938 7.4188752174377441406 7.1480417251586914062 6.1696248054504394531 4.997875213623046875 4.32758331298828125 5.3030834197998046875 6.1062502861022949219 5.8327918052673339844 3.588916778564453125 0.14654172956943511963 -1.3397084474563598633 -0.54158324003219604492 2.0758333206176757812 -1.139708399772644043 -0.38491672277450561523 1.2550417184829711914 0.46466678380966186523 0.15329168736934661865 0.54420828819274902344 0.8743750452995300293 0.85762500762939453125 2.2843332290649414062 3.3499166965484619141 3.5386252403259277344 4.0605835914611816406 4.9570002555847167969 4.7013750076293945312 5.1970000267028808594 5.5335416793823242188 5.6603331565856933594 4.5870003700256347656 0.19054168462753295898 0.54933327436447143555 4.842708587646484375 5.6236667633056640625 5.0102915763854980469 3.6061248779296875 3.1217916011810302734 3.8661668300628662109 7.0027499198913574219 8.7760419845581054688 10.425374984741210938 10.853291511535644531 11.282708168029785156 11.40679168701171875 11.538958549499511719 11.628458023071289062 11.652250289916992188 11.757166862487792969 11.898416519165039062 11.830541610717773438 11.670083045959472656 11.598792076110839844 11.575875282287597656 11.587708473205566406 11.67133331298828125 11.74737548828125 11.909125328063964844 11.861333847045898438 11.961333274841308594 12.009166717529296875 11.962083816528320312 11.9121246337890625 11.935333251953125 11.979708671569824219 11.931666374206542969 11.756583213806152344 11.599875450134277344 11.527125358581542969 11.495624542236328125 11.633208274841308594 11.633500099182128906 11.576958656311035156 11.540166854858398438 11.622166633605957031 11.674333572387695312 11.7419586181640625 11.733625411987304688 11.668582916259765625 11.684666633605957031 11.695750236511230469 11.76824951171875 11.81674957275390625 11.852499961853027344 11.863958358764648438 11.945500373840332031 12.003083229064941406 12.049875259399414062 12.090125083923339844 12.074749946594238281 12.028374671936035156 12.024000167846679688 12.108166694641113281 12.299374580383300781 12.260041236877441406 12.297666549682617188 12.33237457275390625 12.324625015258789062 12.261750221252441406 12.241250038146972656 12.26300048828125 12.353374481201171875 12.459750175476074219 12.586291313171386719 12.588208198547363281 12.576708793640136719 12.678999900817871094 12.749333381652832031 12.812582969665527344 12.869417190551757812 12.916916847229003906 12.961958885192871094 13.020083427429199219 13.08408355712890625 13.142374992370605469 13.19066619873046875 13.2089996337890625 13.220582962036132812 13.20583343505859375 13.185333251953125 13.171041488647460938 13.16916656494140625 13.1994171142578125 13.209375381469726562 13.148375511169433594 13.149916648864746094 13.234749794006347656 13.280291557312011719 13.282250404357910156 13.243374824523925781 13.201167106628417969 13.141666412353515625 13.080291748046875 13.071875572204589844 13.111916542053222656
 7.32649993896484375 7.9292917251586914062 8.3358335494995117188 9.3801250457763671875 8.7291250228881835938 10.449375152587890625 12.555624961853027344 12.477749824523925781 12.055291175842285156 11.788499832153320312 12.097707748413085938 11.931499481201171875 10.331458091735839844 9.2995004653930664062 10.694167137145996094 10.643750190734863281 9.9867086410522460938 10.769207954406738281 10.919041633605957031 10.79416656494140625 10.307000160217285156 10.245208740234375 9.9919996261596679688 10.136625289916992188 9.1205415725708007812 7.2120418548583984375 8.772083282470703125 9.757541656494140625 8.7723331451416015625 9.7917919158935546875 10.977833747863769531 10.88629150390625 8.9244165420532226562 7.0587916374206542969 7.7610416412353515625 9.6792917251586914062 10.558416366577148438 10.732041358947753906 10.76029205322265625 10.844208717346191406 10.973166465759277344 9.4619588851928710938 9.5298748016357421875 11.100500106811523438 11.247958183288574219 11.779541969299316406 11.437916755676269531 9.1246252059936523438 9.560333251953125 10.149250030517578125 9.9922504425048828125 9.115833282470703125 8.8531255722045898438 8.4290828704833984375 7.1866250038146972656 7.9914584159851074219 8.14333343505859375 7.8373751640319824219 8.513957977294921875 9.301166534423828125 9.5677080154418945312 10.107125282287597656 10.424875259399414062 10.331791877746582031 10.23004150390625 9.6987085342407226562 8.6972503662109375 8.8188333511352539062 8.1786251068115234375 8.5213336944580078125 9.53125 7.4674167633056640625 5.8649582862854003906 5.9017915725708007812 6.9987082481384277344 5.5426249504089355469 3.4858331680297851562 3.8097498416900634766 6.0373334884643554688 6.7578749656677246094 3.5372917652130126953 2.4098331928253173828 2.2349584102630615234 2.2738332748413085938 1.7289582490921020508 3.2132084369659423828 3.3003749847412109375 6.4136667251586914062 8.7092084884643554688 10.282458305358886719 11.473791122436523438 10.785624504089355469 8.716583251953125 6.3013749122619628906 10.113124847412109375 11.971791267395019531 12.109041213989257812 11.927791595458984375 12.945500373840332031 11.884916305541992188 11.130833625793457031 11.514916419982910156 11.652708053588867188 10.679833412170410156 10.331166267395019531 10.385958671569824219 10.550958633422851562 10.573499679565429688 9.9028749465942382812 9.2685413360595703125 9.1107501983642578125 8.46820831298828125 8.438083648681640625 7.9577083587646484375 8.1458330154418945312 8.835666656494140625 10.051500320434570312 10.347958564758300781 9.93000030517578125 9.1748752593994140625 8.6723337173461914062 7.4433751106262207031 6.6290001869201660156 6.2109165191650390625 6.0098333358764648438 5.959625244140625 5.4768748283386230469 3.3336250782012939453 1.6710000038146972656 1.8159582614898681641 2.8972082138061523438 0.98262500762939453125 -1.2397083044052124023 -1.1623332500457763672 0.17379161715507507324 1.4860416650772094727 -0.69599997997283935547 0.2823333442211151123 0.58700001239776611328 -0.75733327865600585938 -1.0499166250228881836 -0.14770841598510742188 0.74124997854232788086 1.1728333234786987305 1.9160834550857543945 1.5739167928695678711 1.5543333292007446289 2.3329584598541259766 4.8858332633972167969 5.5046248435974121094 5.5742502212524414062 5.6064581871032714844 5.71712493896484375 5.8035416603088378906 3.2308750152587890625 -0.86337500810623168945 2.0743334293365478516 5.1094584465026855469 5.3392915725708007812 4.1984167098999023438 2.0427083969116210938 2.0692918300628662109 5.5402498245239257812 8.5298328399658203125 10.096333503723144531 10.7489166259765625 10.9585418701171875 11.082375526428222656 11.358166694641113281 11.644666671752929688 11.666749954223632812 11.814749717712402344 11.875 11.80979156494140625 11.855416297912597656 11.766583442687988281 11.796542167663574219 11.68262481689453125 11.607208251953125 11.692708015441894531 11.947957992553710938 12.087499618530273438 12.131000518798828125 12.174291610717773438 12.11425018310546875 12.036958694458007812 12.10512542724609375 11.996375083923339844 12.111833572387695312 11.989916801452636719 11.918000221252441406 11.82379150390625 11.821583747863769531 11.859292030334472656 11.867750167846679688 11.833707809448242188 11.808416366577148438 11.815958023071289062 11.885416984558105469 11.964291572570800781 12.010791778564453125 12.004416465759277344 11.985416412353515625 11.939666748046875 11.936375617980957031 11.874625205993652344 11.898291587829589844 11.9494171142578125 12.079500198364257812 12.033374786376953125 12.097041130065917969 12.145874977111816406 12.159999847412109375 12.085374832153320312 12.099666595458984375 12.156125068664550781 12.237333297729492188 12.183125495910644531 12.197416305541992188 12.236166954040527344 12.264249801635742188 12.3087921142578125 12.352874755859375 12.404125213623046875 12.435916900634765625 12.512624740600585938 12.597750663757324219 12.483124732971191406 12.530416488647460938 12.622792243957519531 12.700166702270507812 12.825750350952148438 12.877208709716796875 12.93541717529296875 12.989167213439941406 13.051250457763671875 13.132833480834960938 13.210875511169433594 13.250124931335449219 13.264624595642089844 13.275416374206542969 13.257875442504882812 13.245833396911621094 13.241666793823242188 13.269625663757324219 13.283124923706054688 13.27158355712890625 13.293250083923339844 13.299249649047851562 13.285708427429199219 13.332124710083007812 13.341583251953125 13.364167213439941406 13.332124710083007812 13.284375190734863281 13.167875289916992188 13.194166183471679688 13.190958023071289062
 7.3505835533142089844 7.4219164848327636719 8.0389995574951171875 7.2710003852844238281 9.550083160400390625 10.620958328247070312 11.459250450134277344 12.082166671752929688 11.041083335876464844 11.774499893188476562 11.922333717346191406 11.359167098999023438 9.8085002899169921875 9.8029584884643554688 10.936541557312011719 11.304499626159667969 10.727125167846679688 11.129791259765625 11.019124984741210938 10.856374740600585938 10.516333580017089844 10.616000175476074219 10.530458450317382812 9.8489580154418945312 7.9468331336975097656 6.269916534423828125 8.2255411148071289062 9.2924585342407226562 8.7732086181640625 9.3128747940063476562 10.89487457275390625 10.763125419616699219 8.7197504043579101562 9.4025831222534179688 10.068083763122558594 9.6739168167114257812 10.308666229248046875 10.420332908630371094 10.672249794006347656 10.982208251953125 11.095707893371582031 9.9546661376953125 9.8248748779296875 11.281916618347167969 11.444666862487792969 11.949166297912597656 11.735166549682617188 9.6902914047241210938 8.944499969482421875 10.117541313171386719 10.371791839599609375 10.179249763488769531 9.7819585800170898438 8.3100833892822265625 6.9062914848327636719 7.7927918434143066406 8.0207920074462890625 9.073291778564453125 9.8919172286987304688 10.125583648681640625 10.235291481018066406 10.346041679382324219 10.332791328430175781 10.396458625793457031 10.552666664123535156 10.321125030517578125 9.9657087326049804688 9.7071666717529296875 9.0671253204345703125 9.7786245346069335938 8.687458038330078125 6.1259164810180664062 5.7362918853759765625 7.0292501449584960938 7.4620833396911621094 5.5351247787475585938 3.5087914466857910156 4.4583334922790527344 5.8968749046325683594 5.6005415916442871094 2.3047084808349609375 2.4096250534057617188 3.2076666355133056641 5.2680001258850097656 5.8289999961853027344 7.0068335533142089844 7.9516248703002929688 8.9632501602172851562 10.11750030517578125 9.9157085418701171875 10.937666893005371094 10.698458671569824219 9.9829998016357421875 6.7729167938232421875 9.6511669158935546875 11.553750038146972656 12.482916831970214844 12.645083427429199219 13.173999786376953125 12.020542144775390625 11.8604583740234375 11.236666679382324219 10.519291877746582031 9.8495836257934570312 9.5963335037231445312 9.04091644287109375 9.25379180908203125 9.123874664306640625 7.8548750877380371094 7.8985834121704101562 7.7801666259765625 7.8799166679382324219 7.8036665916442871094 7.8157501220703125 7.7432084083557128906 7.73600006103515625 8.0578746795654296875 9.1689167022705078125 9.8269586563110351562 9.6003751754760742188 7.8707919120788574219 6.5191664695739746094 5.682666778564453125 5.5714168548583984375 4.7285833358764648438 3.9004168510437011719 4.0805416107177734375 4.0221247673034667969 2.6468334197998046875 0.149999961256980896 -0.36925002932548522949 -0.57420837879180908203 -1.9482083320617675781 -1.4085834026336669922 -0.58012491464614868164 0.45341664552688598633 -0.75283330678939819336 -1.2034583091735839844 -1.50162506103515625 -1.6472916603088378906 -1.716583251953125 -0.84787505865097045898 0.11304168403148651123 -0.22920851409435272217 -0.066249951720237731934 1.0813750028610229492 1.8695416450500488281 3.2539167404174804688 5.3767499923706054688 5.4205832481384277344 5.5569996833801269531 5.6877498626708984375 5.8144168853759765625 5.8381667137145996094 5.7273335456848144531 1.1202082633972167969 -0.75433331727981567383 3.5531668663024902344 5.097499847412109375 4.6155414581298828125 3.8244583606719970703 1.7524583339691162109 3.2272083759307861328 7.1839580535888671875 9.3667497634887695312 10.440416336059570312 10.595083236694335938 10.857791900634765625 11.146458625793457031 11.310999870300292969 11.454874992370605469 11.752208709716796875 11.832750320434570312 11.877916336059570312 11.886208534240722656 11.884458541870117188 11.948333740234375 11.912416458129882812 11.752374649047851562 11.797833442687988281 12.068291664123535156 12.143958091735839844 12.292875289916992188 12.402916908264160156 12.297374725341796875 12.36858367919921875 12.301166534423828125 12.295624732971191406 12.313208580017089844 12.099041938781738281 11.946000099182128906 11.953125 11.899125099182128906 11.932416915893554688 11.936333656311035156 11.984375 12.044917106628417969 11.986791610717773438 11.997833251953125 12.094666481018066406 12.156208038330078125 12.211750030517578125 12.232125282287597656 12.220833778381347656 12.22579193115234375 12.127750396728515625 12.080625534057617188 12.21279144287109375 12.229874610900878906 12.165333747863769531 12.1875 12.257249832153320312 12.324832916259765625 12.229583740234375 12.145041465759277344 12.142708778381347656 12.17620849609375 12.202375411987304688 12.220167160034179688 12.269249916076660156 12.330666542053222656 12.36145782470703125 12.388291358947753906 12.414125442504882812 12.48816680908203125 12.583416938781738281 12.574166297912597656 12.58129119873046875 12.661208152770996094 12.735291481018066406 12.832124710083007812 12.85620880126953125 12.907416343688964844 12.962833404541015625 13.023708343505859375 13.091416358947753906 13.164500236511230469 13.231916427612304688 13.260666847229003906 13.287916183471679688 13.310999870300292969 13.33408355712890625 13.355166435241699219 13.358583450317382812 13.356166839599609375 13.341291427612304688 13.3647918701171875 13.358750343322753906 13.375082969665527344 13.420000076293945312 13.432874679565429688 13.44499969482421875 13.448666572570800781 13.449666976928710938 13.37816619873046875 13.28658294677734375 13.319000244140625 13.325541496276855469
 9.2283334732055664062 10.435208320617675781 5.7307081222534179688 4.7121667861938476562 9.0622081756591796875 11.575875282287597656 11.649083137512207031 12.0948333740234375 10.433541297912597656 10.196042060852050781 11.342082977294921875 11.903875350952148438 11.420499801635742188 11.506208419799804688 12.058416366577148438 11.846124649047851562 11.499125480651855469 11.096166610717773438 10.642999649047851562 10.933666229248046875 10.894499778747558594 10.739125251770019531 10.670499801635742188 10.359208106994628906 9.351291656494140625 8.2843751907348632812 7.4707083702087402344 8.9114580154418945312 9.344875335693359375 8.6790828704833984375 10.815250396728515625 10.374792098999023438 10.099958419799804688 10.974416732788085938 11.012541770935058594 9.341083526611328125 9.7154998779296875 9.1827917098999023438 10.416417121887207031 10.80175018310546875 10.91699981689453125 10.830624580383300781 11.710958480834960938 11.30816650390625 11.850749969482421875 12.076916694641113281 11.90895843505859375 10.084750175476074219 8.856624603271484375 10.716333389282226562 10.719958305358886719 10.664792060852050781 9.865375518798828125 8.6401662826538085938 8.2423334121704101562 8.3172502517700195312 9.4492502212524414062 10.053667068481445312 9.9556665420532226562 9.9813747406005859375 10.10404205322265625 10.262583732604980469 10.427083015441894531 10.443499565124511719 10.445750236511230469 10.490750312805175781 10.513375282287597656 9.7959165573120117188 9.433124542236328125 8.8606252670288085938 6.4050002098083496094 4.9593749046325683594 5.8839998245239257812 7.2274999618530273438 7.1001667976379394531 5.5265002250671386719 4.1040835380554199219 4.9502501487731933594 6.0557084083557128906 5.1726250648498535156 2.7825417518615722656 5.0579581260681152344 6.4164166450500488281 7.6782917976379394531 8.5615415573120117188 9.3013334274291992188 10.100125312805175781 10.435125350952148438 11.07387542724609375 9.9589996337890625 11.157625198364257812 11.861166954040527344 12.149000167846679688 11.056041717529296875 8.4742078781127929688 10.931500434875488281 13.08670806884765625 13.298624992370605469 13.766833305358886719 12.875333786010742188 12.1174163818359375 10.765041351318359375 9.4597911834716796875 8.6331663131713867188 8.0190000534057617188 6.8341670036315917969 7.4182081222534179688 7.5491251945495605469 5.7202501296997070312 5.0455417633056640625 7.1779999732971191406 7.9131665229797363281 7.7087497711181640625 7.7015833854675292969 7.8973751068115234375 7.8219165802001953125 7.2359166145324707031 7.2978749275207519531 7.2302918434143066406 8.35620880126953125 8.2267503738403320312 7.0763750076293945312 5.8855419158935546875 3.7418332099914550781 2.1166250705718994141 1.8826667070388793945 1.6577498912811279297 1.310500025749206543 1.863833308219909668 -0.93766671419143676758 -0.64074993133544921875 -1.2032083272933959961 -1.3359999656677246094 -1.6035834550857543945 -0.82245838642120361328 -0.86166661977767944336 -0.27645823359489440918 -0.50508332252502441406 -1.0743750333786010742 0.35512486100196838379 0.087666645646095275879 -0.87929165363311767578 -1.0275000333786010742 -0.95300006866455078125 0.16179159283638000488 1.6422916650772094727 3.1905000209808349609 4.5622916221618652344 5.4657082557678222656 5.3749585151672363281 5.5424585342407226562 5.740875244140625 5.9140000343322753906 5.9045834541320800781 6.044208526611328125 5.1157498359680175781 0.97608339786529541016 1.2933334112167358398 4.9995417594909667969 5.51399993896484375 6.1634998321533203125 5.6809167861938476562 2.4192082881927490234 5.9225416183471679688 9.612583160400390625 10.434499740600585938 10.866250038146972656 10.925541877746582031 10.876667022705078125 11.0069580078125 11.107874870300292969 11.651457786560058594 11.749083518981933594 11.858583450317382812 11.868666648864746094 11.933041572570800781 11.987958908081054688 11.965624809265136719 11.9563751220703125 12.02745819091796875 12.094249725341796875 12.105541229248046875 12.389916419982910156 12.384624481201171875 12.312999725341796875 12.329708099365234375 12.30120849609375 12.249500274658203125 12.294124603271484375 12.131999969482421875 12.023916244506835938 12.017000198364257812 11.927750587463378906 11.960958480834960938 11.924958229064941406 12.052916526794433594 12.061458587646484375 11.963125228881835938 12.019499778747558594 12.030458450317382812 12.076333045959472656 12.147958755493164062 12.254083633422851562 12.308833122253417969 12.329916954040527344 12.33941650390625 12.361042022705078125 12.357458114624023438 12.212249755859375 12.166041374206542969 12.252041816711425781 12.252625465393066406 12.273917198181152344 12.304166793823242188 12.326041221618652344 12.310041427612304688 12.303375244140625 12.280583381652832031 12.281125068664550781 12.320708274841308594 12.359624862670898438 12.413457870483398438 12.472249984741210938 12.547624588012695312 12.600583076477050781 12.540041923522949219 12.567500114440917969 12.663874626159667969 12.747416496276855469 12.829166412353515625 12.85233306884765625 12.889666557312011719 12.952250480651855469 13.018583297729492188 13.083749771118164062 13.140041351318359375 13.201292037963867188 13.2430419921875 13.285875320434570312 13.340041160583496094 13.376583099365234375 13.381458282470703125 13.401082992553710938 13.442625045776367188 13.471208572387695312 13.484292030334472656 13.502833366394042969 13.528666496276855469 13.472291946411132812 13.447208404541015625 13.494708061218261719 13.528333663940429688 13.534375190734863281 13.534458160400390625 13.49141693115234375 13.385958671569824219 13.408082962036132812 13.447541236877441406
 9.2843751907348632812 10.388750076293945312 4.0173335075378417969 2.5951666831970214844 8.0132913589477539062 11.382958412170410156 11.723583221435546875 10.819582939147949219 9.1944169998168945312 7.7525415420532226562 9.7053747177124023438 12.641916275024414062 12.866791725158691406 12.005042076110839844 11.227624893188476562 11.111083030700683594 11.216541290283203125 10.755833625793457031 10.908666610717773438 10.812874794006347656 10.071042060852050781 10.619458198547363281 10.758832931518554688 10.596208572387695312 10.203583717346191406 9.75162506103515625 8.1960000991821289062 8.3255414962768554688 9.6846666336059570312 10.070833206176757812 10.580958366394042969 10.077375411987304688 10.430292129516601562 11.111791610717773438 11.15887451171875 10.342291831970214844 9.3982915878295898438 9.651458740234375 10.828583717346191406 11.026833534240722656 11.414333343505859375 11.954083442687988281 12.180999755859375 11.156666755676269531 11.93433380126953125 12.026749610900878906 11.9494171142578125 11.133749961853027344 10.806875228881835938 11.489583015441894531 11.409000396728515625 10.635707855224609375 9.1591663360595703125 8.4212083816528320312 9.1419582366943359375 9.4882497787475585938 9.8828334808349609375 9.8789577484130859375 9.7039165496826171875 9.7299585342407226562 10.078999519348144531 10.161375045776367188 10.236583709716796875 10.504083633422851562 10.310041427612304688 10.348958015441894531 10.334583282470703125 9.1219587326049804688 7.4368333816528320312 6.3711667060852050781 3.7816667556762695312 3.9739582538604736328 5.5568752288818359375 6.5504164695739746094 6.8175415992736816406 5.5668749809265136719 4.835666656494140625 5.6086249351501464844 5.8514585494995117188 4.9029998779296875 4.0712914466857910156 6.8460416793823242188 8.2545003890991210938 9.4354581832885742188 9.4960832595825195312 10.32541656494140625 11.018917083740234375 11.3975830078125 11.359208106994628906 10.85449981689453125 10.669041633605957031 12.346041679382324219 13.203624725341796875 13.096250534057617188 12.654417037963867188 11.923583030700683594 12.495833396911621094 13.973041534423828125 13.922499656677246094 12.804041862487792969 11.875833511352539062 10.511958122253417969 9.2971248626708984375 8.29199981689453125 7.6270418167114257812 6.6407499313354492188 7.8059167861938476562 8.0622081756591796875 6.4014997482299804688 5.8924164772033691406 7.3992915153503417969 8.3592081069946289062 8.0935420989990234375 7.8344998359680175781 8.0035829544067382812 8.0409994125366210938 7.8183331489562988281 7.6077084541320800781 6.322750091552734375 6.0551667213439941406 7.1200418472290039062 5.9548749923706054688 5.4321665763854980469 4.5133748054504394531 2.5556249618530273438 2.5472085475921630859 1.6677500009536743164 0.92729163169860839844 -0.036583360284566879272 -0.98987501859664916992 0.12108336389064788818 -0.32145833969116210938 -1.5405833721160888672 -1.4314583539962768555 -0.4934584498405456543 -0.21691668033599853516 0.61195832490921020508 1.0623333454132080078 0.31629166007041931152 1.3497917652130126953 1.590124964714050293 1.113291621208190918 -0.133083343505859375 0.43429172039031982422 2.8332500457763671875 3.0837500095367431641 4.3816251754760742188 5.4006247520446777344 5.21016693115234375 5.1958751678466796875 5.3587083816528320312 5.6055002212524414062 5.9788751602172851562 6.1007914543151855469 6.347499847412109375 6.6707501411437988281 5.4642081260681152344 2.679416656494140625 4.9428334236145019531 6.8784580230712890625 7.7600417137145996094 8.211208343505859375 7.1152081489562988281 8.129375457763671875 10.357083320617675781 10.892292022705078125 10.889416694641113281 10.826000213623046875 10.711667060852050781 10.520291328430175781 10.728750228881835938 11.269666671752929688 11.668000221252441406 11.971416473388671875 11.898500442504882812 11.938833236694335938 11.974916458129882812 11.973541259765625 11.95691680908203125 12.007291793823242188 12.101666450500488281 12.294499397277832031 12.37337493896484375 12.267916679382324219 12.371874809265136719 12.224124908447265625 12.2068328857421875 12.168375015258789062 12.204957962036132812 12.079708099365234375 12.065875053405761719 11.998541831970214844 11.787791252136230469 11.795499801635742188 11.911499977111816406 12.082916259765625 12.02529144287109375 11.983916282653808594 12.001708030700683594 12.0479583740234375 12.132958412170410156 12.218832969665527344 12.218041419982910156 12.2354583740234375 12.306916236877441406 12.354666709899902344 12.418166160583496094 12.369916915893554688 12.304833412170410156 12.333749771118164062 12.32062530517578125 12.286749839782714844 12.29524993896484375 12.314832687377929688 12.349541664123535156 12.353333473205566406 12.38141632080078125 12.442041397094726562 12.467207908630371094 12.481499671936035156 12.499583244323730469 12.5075836181640625 12.520208358764648438 12.541083335876464844 12.565458297729492188 12.625457763671875 12.678374290466308594 12.763667106628417969 12.83950042724609375 12.846833229064941406 12.882999420166015625 12.942542076110839844 13.005582809448242188 13.067708015441894531 13.124375343322753906 13.167583465576171875 13.221416473388671875 13.278666496276855469 13.329541206359863281 13.356916427612304688 13.375041007995605469 13.41483306884765625 13.488374710083007812 13.483458518981933594 13.522957801818847656 13.519000053405761719 13.527500152587890625 13.565999984741210938 13.660458564758300781 13.589541435241699219 13.496167182922363281 13.562916755676269531 13.608166694641113281 13.613833427429199219 13.611374855041503906 13.520292282104492188 13.477707862854003906 13.508292198181152344
 8.3590831756591796875 11.440917015075683594 9.878833770751953125 1.56195831298828125 5.1071667671203613281 10.072541236877441406 11.351583480834960938 9.2653331756591796875 7.12337493896484375 8.5789165496826171875 11.916375160217285156 12.900541305541992188 12.380083084106445312 10.724583625793457031 8.8918752670288085938 9.6722917556762695312 10.7441253662109375 11.028458595275878906 11.796458244323730469 11.646791458129882812 10.4461669921875 10.126874923706054688 10.67241668701171875 10.712458610534667969 10.483208656311035156 10.481166839599609375 9.4906253814697265625 8.4820833206176757812 9.7323331832885742188 9.9201250076293945312 10.005125045776367188 10.11316680908203125 10.827166557312011719 10.848791122436523438 10.835291862487792969 10.367792129516601562 9.1763334274291992188 8.911083221435546875 9.3298749923706054688 10.79370880126953125 12.044333457946777344 12.207583427429199219 11.984791755676269531 10.949125289916992188 11.829957962036132812 12.19562530517578125 11.494416236877441406 10.866250038146972656 10.732000350952148438 11.752416610717773438 11.312333106994628906 10.281000137329101562 9.0569162368774414062 9.1075000762939453125 9.3102502822875976562 9.1795835494995117188 9.5470829010009765625 9.8080415725708007812 9.6641664505004882812 9.662166595458984375 10.081874847412109375 9.0756254196166992188 9.3073339462280273438 10.132958412170410156 10.320124626159667969 10.376041412353515625 9.2826671600341796875 5.4490833282470703125 3.8608748912811279297 2.3613333702087402344 3.2016665935516357422 4.5960001945495605469 5.3515415191650390625 6.0271668434143066406 6.5237498283386230469 5.3140416145324707031 5.3198747634887695312 5.8875832557678222656 6.7263336181640625 5.9352917671203613281 4.9142498970031738281 6.9148335456848144531 7.9105000495910644531 9.0562915802001953125 10.45583343505859375 10.885041236877441406 11.153124809265136719 11.897874832153320312 11.906208038330078125 11.778499603271484375 11.739125251770019531 11.844124794006347656 13.114832878112792969 13.509625434875488281 13.576666831970214844 12.799541473388671875 13.525208473205566406 14.03874969482421875 13.579333305358886719 12.422624588012695312 11.947916984558105469 11.100666999816894531 9.6152086257934570312 7.9135832786560058594 6.9081668853759765625 7.0483751296997070312 9.1151247024536132812 9.9096250534057617188 9.0158329010009765625 8.9205417633056640625 8.922916412353515625 9.4092082977294921875 9.3842496871948242188 8.8662919998168945312 8.5089998245239257812 8.50920867919921875 8.5382080078125 8.2208337783813476562 7.6823334693908691406 6.3886666297912597656 5.9773335456848144531 6.2371249198913574219 5.4774999618530273438 4.4761667251586914062 3.8801248073577880859 2.0487082004547119141 1.8603333234786987305 0.99016666412353515625 0.63683325052261352539 0.81725001335144042969 0.40979179739952087402 0.035916604101657867432 -1.6261667013168334961 -1.1581249237060546875 -0.76295840740203857422 -0.11070836335420608521 -0.093083247542381286621 -0.37712496519088745117 0.9774582982063293457 0.21945832669734954834 0.49112501740455627441 0.9130833745002746582 2.3160834312438964844 2.9077084064483642578 4.1285834312438964844 4.6874165534973144531 5.1517500877380371094 5.4377498626708984375 5.1140832901000976562 5.1570835113525390625 5.2435832023620605469 5.4821667671203613281 5.8165001869201660156 6.1730833053588867188 6.3478336334228515625 6.5596251487731933594 5.4700417518615722656 2.3215832710266113281 4.2147498130798339844 5.3924164772033691406 5.8414583206176757812 7.6113333702087402344 8.9214582443237304688 9.675083160400390625 10.318291664123535156 10.832750320434570312 10.96062469482421875 10.929083824157714844 10.613791465759277344 10.719208717346191406 11.0399169921875 11.291958808898925781 11.560999870300292969 11.6503753662109375 11.656958580017089844 11.76291656494140625 11.784292221069335938 11.699375152587890625 11.807666778564453125 12.089250564575195312 12.213833808898925781 12.24466705322265625 12.248333930969238281 12.307208061218261719 12.287583351135253906 12.267457962036132812 12.1287078857421875 12.038416862487792969 11.875624656677246094 11.736416816711425781 11.827208518981933594 11.776041984558105469 11.776582717895507812 11.845582962036132812 11.942708969116210938 11.949250221252441406 11.963250160217285156 12.0694580078125 12.181750297546386719 12.214041709899902344 12.2445831298828125 12.317625045776367188 12.365541458129882812 12.340708732604980469 12.404334068298339844 12.452208518981933594 12.474457740783691406 12.380374908447265625 12.299500465393066406 12.349374771118164062 12.404375076293945312 12.407708168029785156 12.403291702270507812 12.417499542236328125 12.426333427429199219 12.433500289916992188 12.454541206359863281 12.477833747863769531 12.494500160217285156 12.489957809448242188 12.5080413818359375 12.563750267028808594 12.632166862487792969 12.665958404541015625 12.681791305541992188 12.711125373840332031 12.73600006103515625 12.81999969482421875 12.85449981689453125 12.876832962036132812 12.923958778381347656 12.993083000183105469 13.054541587829589844 13.106624603271484375 13.15679168701171875 13.198374748229980469 13.260416030883789062 13.326665878295898438 13.374291419982910156 13.431583404541015625 13.461750030517578125 13.510083198547363281 13.50858306884765625 13.536624908447265625 13.572333335876464844 13.631999969482421875 13.665541648864746094 13.701457977294921875 13.672624588012695312 13.740250587463378906 13.618207931518554688 13.583583831787109375 13.639499664306640625 13.690375328063964844 13.699041366577148438 13.630499839782714844 13.5770416259765625 13.594583511352539062
 8.8945417404174804688 12.003292083740234375 11.970624923706054688 3.2196667194366455078 1.7553750276565551758 7.7550830841064453125 11.055208206176757812 10.840374946594238281 9.0822496414184570312 10.062707901000976562 12.196541786193847656 12.360291481018066406 11.73058319091796875 10.071791648864746094 10.182125091552734375 10.93487548828125 11.37066650390625 12.096833229064941406 12.44129180908203125 12.303583145141601562 11.784625053405761719 10.253458023071289062 10.236166954040527344 10.775500297546386719 10.683791160583496094 10.937666893005371094 10.347916603088378906 9.602916717529296875 10.217833518981933594 9.75858306884765625 9.8466663360595703125 10.505249977111816406 10.813166618347167969 10.679833412170410156 10.539875030517578125 9.6561670303344726562 9.2994585037231445312 9.46450042724609375 9.4980001449584960938 11.98600006103515625 12.807999610900878906 12.688458442687988281 12.413582801818847656 11.903916358947753906 12.054625511169433594 11.869541168212890625 10.592499732971191406 10.7910003662109375 11.799541473388671875 11.712625503540039062 11.194708824157714844 9.6375417709350585938 9.2978334426879882812 9.3961668014526367188 9.1046247482299804688 9.09058380126953125 9.07866668701171875 9.49737548828125 9.852874755859375 9.9458332061767578125 9.5465831756591796875 9.5223331451416015625 8.6704168319702148438 8.8175001144409179688 10.350000381469726562 9.7482919692993164062 6.0149168968200683594 5.0878748893737792969 3.8124582767486572266 2.0238335132598876953 3.2230000495910644531 4.9303750991821289062 5.62662506103515625 6.3055415153503417969 5.6177082061767578125 4.7033753395080566406 5.1327085494995117188 6.9029583930969238281 8.6603746414184570312 8.1944169998168945312 7.2532916069030761719 6.1496667861938476562 7.4618334770202636719 8.3963336944580078125 9.2567501068115234375 10.969875335693359375 11.977125167846679688 12.066541671752929688 12.470333099365234375 12.622083663940429688 12.502416610717773438 11.421875 13.588999748229980469 14.499875068664550781 14.496624946594238281 14.340374946594238281 14.240291595458984375 13.368582725524902344 13.166832923889160156 12.709750175476074219 11.075791358947753906 11.358458518981933594 10.457416534423828125 9.67133331298828125 7.8965830802917480469 8.4181671142578125 9.8181247711181640625 10.838791847229003906 10.354958534240722656 10.319041252136230469 10.213125228881835938 10.455166816711425781 10.484708786010742188 9.8521251678466796875 9.151958465576171875 8.8655834197998046875 8.53441619873046875 8.3500413894653320312 8.316875457763671875 7.5642499923706054688 6.6699581146240234375 6.5990834236145019531 5.79850006103515625 5.1229581832885742188 3.4664998054504394531 3.3607916831970214844 3.2334165573120117188 2.9319581985473632812 2.2844583988189697266 3.6238334178924560547 1.576125025749206543 -0.92454171180725097656 -0.50620830059051513672 -1.0983749628067016602 -0.45170822739601135254 -0.33516669273376464844 -0.80012500286102294922 -0.31804168224334716797 -0.20762503147125244141 -0.89783340692520141602 -0.22595831751823425293 0.37375000119209289551 2.2688748836517333984 1.8701249361038208008 1.6800835132598876953 3.7955834865570068359 4.3801250457763671875 5.1412916183471679688 5.23970794677734375 5.0707082748413085938 5.1637082099914550781 5.3887081146240234375 5.7928748130798339844 6.1230416297912597656 6.2960000038146972656 6.3930830955505371094 2.6286251544952392578 -0.32433333992958068848 1.2825417518615722656 2.8713333606719970703 3.3445415496826171875 4.7223334312438964844 7.8378748893737792969 8.8615827560424804688 9.76508331298828125 10.442041397094726562 10.726958274841308594 10.696416854858398438 10.469958305358886719 10.874833106994628906 11.141208648681640625 11.370875358581542969 11.229291915893554688 11.326208114624023438 11.574125289916992188 11.545416831970214844 11.431041717529296875 11.527333259582519531 11.846708297729492188 12.135083198547363281 12.05979156494140625 12.088083267211914062 12.125583648681640625 12.214499473571777344 12.263957977294921875 12.1621246337890625 12.020667076110839844 11.770458221435546875 11.639749526977539062 11.72137451171875 11.727125167846679688 11.715833663940429688 11.733041763305664062 11.754541397094726562 11.799124717712402344 11.894583702087402344 12.010916709899902344 12.160916328430175781 12.269208908081054688 12.32541656494140625 12.350333213806152344 12.422374725341796875 12.408124923706054688 12.421083450317382812 12.494375228881835938 12.503833770751953125 12.582791328430175781 12.532708168029785156 12.437874794006347656 12.433083534240722656 12.479207992553710938 12.490041732788085938 12.474666595458984375 12.467833518981933594 12.434833526611328125 12.496582984924316406 12.520417213439941406 12.528916358947753906 12.484833717346191406 12.486042022705078125 12.533291816711425781 12.593583106994628906 12.637000083923339844 12.67350006103515625 12.712999343872070312 12.7742919921875 12.809583663940429688 12.844082832336425781 12.876291275024414062 12.921416282653808594 12.961458206176757812 13.005541801452636719 13.065875053405761719 13.117208480834960938 13.166417121887207031 13.223333358764648438 13.296625137329101562 13.398541450500488281 13.448749542236328125 13.509791374206542969 13.54416656494140625 13.577541351318359375 13.641791343688964844 13.669917106628417969 13.715083122253417969 13.723291397094726562 13.747166633605957031 13.797916412353515625 13.849207878112792969 13.865458488464355469 13.812749862670898438 13.738583564758300781 13.702291488647460938 13.774374961853027344 13.797249794006347656 13.746417045593261719 13.657208442687988281 13.677624702453613281
 10.539999961853027344 12.590666770935058594 13.230625152587890625 6.4308748245239257812 1.1767500638961791992 3.8150832653045654297 7.9610419273376464844 11.052499771118164062 10.661958694458007812 9.612667083740234375 9.2463750839233398438 8.3751668930053710938 9.0951251983642578125 9.8975419998168945312 11.590416908264160156 11.499833106994628906 11.868249893188476562 11.894583702087402344 10.329166412353515625 11.229749679565429688 11.285249710083007812 10.789750099182128906 10.399041175842285156 10.746125221252441406 10.983916282653808594 11.129374504089355469 10.917083740234375 10.1319580078125 10.459666252136230469 9.5236253738403320312 9.048999786376953125 10.281541824340820312 10.296125411987304688 9.2900838851928710938 9.84862518310546875 11.110416412353515625 11.441499710083007812 10.476583480834960938 10.85991668701171875 12.976708412170410156 13.191249847412109375 12.66374969482421875 10.870916366577148438 11.801833152770996094 12.218958854675292969 11.121874809265136719 9.3524580001831054688 11.118624687194824219 11.391541481018066406 10.4207916259765625 10.58562469482421875 10.221375465393066406 10.153875350952148438 9.9704999923706054688 9.7449998855590820312 8.8655834197998046875 9.2264165878295898438 9.1657085418701171875 9.5740413665771484375 9.295291900634765625 8.6933746337890625 8.08345794677734375 7.8049998283386230469 8.4329996109008789062 10.126832962036132812 6.7892498970031738281 3.7866251468658447266 4.391124725341796875 4.5251250267028808594 3.2312917709350585938 3.6294999122619628906 4.7755417823791503906 5.8178334236145019531 5.9348750114440917969 4.5009584426879882812 4.5308332443237304688 6.229541778564453125 8.227375030517578125 9.6416254043579101562 9.3788747787475585938 8.3027496337890625 8.3088750839233398438 8.2112913131713867188 8.7745418548583984375 9.4712495803833007812 10.36199951171875 11.551625251770019531 12.354458808898925781 12.692874908447265625 12.945833206176757812 13.081666946411132812 12.346083641052246094 13.23058319091796875 14.85124969482421875 14.934000015258789062 14.769541740417480469 13.830332756042480469 12.905208587646484375 12.384124755859375 12.293958663940429688 12.252166748046875 11.420916557312011719 10.688625335693359375 10.110083580017089844 9.5917501449584960938 9.89008331298828125 10.970166206359863281 11.270041465759277344 11.15679168701171875 11.07062530517578125 10.866457939147949219 10.953125 11.285374641418457031 10.587583541870117188 10.161083221435546875 9.4867916107177734375 8.9325418472290039062 8.6353750228881835938 8.4937915802001953125 8.4206666946411132812 8.05762481689453125 7.1431665420532226562 6.3182501792907714844 5.2280831336975097656 4.0984582901000976562 2.8493332862854003906 2.0119998455047607422 3.9793334007263183594 3.3776249885559082031 4.7517914772033691406 0.84320831298828125 -0.47725006937980651855 0.55266666412353515625 0.23412497341632843018 0.60879170894622802734 1.759541630744934082 1.9762500524520874023 0.72787493467330932617 -0.56324994564056396484 -0.46412494778633117676 -0.35620826482772827148 0.95591658353805541992 1.0663332939147949219 0.69025003910064697266 0.62475001811981201172 1.6619583368301391602 2.0079584121704101562 4.3488335609436035156 5.321666717529296875 5.0647082328796386719 5.0859584808349609375 5.2643332481384277344 5.5890831947326660156 5.881500244140625 6.1178331375122070312 6.3309583663940429688 4.053333282470703125 1.9922082424163818359 3.32379150390625 4.4001665115356445312 3.5486249923706054688 5.2716665267944335938 7.9571247100830078125 8.7139997482299804688 8.9888744354248046875 9.3319997787475585938 9.983875274658203125 10.369916915893554688 10.393458366394042969 10.699083328247070312 11.025458335876464844 11.305167198181152344 11.074208259582519531 11.131208419799804688 11.2575836181640625 11.300916671752929688 11.429166793823242188 11.58625030517578125 11.817041397094726562 12.068624496459960938 11.769666671752929688 11.848416328430175781 11.699124336242675781 11.656833648681640625 11.730416297912597656 11.689083099365234375 11.702291488647460938 11.667833328247070312 11.708749771118164062 11.646875381469726562 11.711208343505859375 11.786083221435546875 11.894499778747558594 11.937458038330078125 11.941249847412109375 12.021208763122558594 12.169708251953125 12.3313751220703125 12.4364166259765625 12.484874725341796875 12.490875244140625 12.541916847229003906 12.488208770751953125 12.41266632080078125 12.567208290100097656 12.646958351135253906 12.699708938598632812 12.690500259399414062 12.669917106628417969 12.610166549682617188 12.594416618347167969 12.601541519165039062 12.609791755676269531 12.590208053588867188 12.585041999816894531 12.60124969482421875 12.674625396728515625 12.679083824157714844 12.642791748046875 12.679291725158691406 12.718291282653808594 12.746083259582519531 12.688708305358886719 12.726833343505859375 12.741125106811523438 12.7332916259765625 12.797624588012695312 12.853541374206542969 12.876749992370605469 12.896082878112792969 12.953874588012695312 13.041707992553710938 13.157041549682617188 13.269499778747558594 13.312458038330078125 13.342916488647460938 13.337124824523925781 13.403666496276855469 13.442999839782714844 13.465874671936035156 13.5188751220703125 13.56412506103515625 13.616000175476074219 13.661208152770996094 13.694874763488769531 13.741167068481445312 13.766458511352539062 13.825083732604980469 13.908208847045898438 13.942083358764648438 13.955875396728515625 13.925292015075683594 13.865291595458984375 13.863416671752929688 13.861332893371582031 13.859874725341796875 13.765583038330078125 13.767041206359863281
 12.439624786376953125 13.0388336181640625 13.58237457275390625 10.1616668701171875 3.6167914867401123047 3.8412082195281982422 6.6432499885559082031 9.8917913436889648438 11.202541351318359375 10.545332908630371094 9.2161664962768554688 7.8576250076293945312 7.7660417556762695312 10.359624862670898438 11.895916938781738281 12.043832778930664062 12.46441650390625 12.322333335876464844 11.1525421142578125 11.540750503540039062 11.110625267028808594 10.680125236511230469 10.808041572570800781 11.127916336059570312 11.222624778747558594 11.179041862487792969 10.857999801635742188 10.284041404724121094 10.464625358581542969 9.3752498626708984375 9.3116664886474609375 10.815708160400390625 10.870916366577148438 9.4723749160766601562 8.7533750534057617188 11.313708305358886719 12.345458030700683594 11.797291755676269531 11.288333892822265625 12.298166275024414062 13.929291725158691406 12.984499931335449219 10.829542160034179688 12.075249671936035156 12.68154144287109375 11.392457962036132812 9.7223749160766601562 11.082166671752929688 11.74945831298828125 9.93804168701171875 10.122625350952148438 9.9211254119873046875 10.00008392333984375 10.028666496276855469 11.141666412353515625 9.8447504043579101562 9.5210418701171875 9.8972501754760742188 9.891208648681640625 9.85620880126953125 8.1393747329711914062 7.0998334884643554688 6.2091665267944335938 10.465332984924316406 10.514166831970214844 7.4705834388732910156 5.3537502288818359375 6.409999847412109375 6.3560833930969238281 6.4609999656677246094 5.0994582176208496094 5.4409999847412109375 6.3572916984558105469 6.2654585838317871094 4.580291748046875 4.6287083625793457031 6.6133751869201660156 8.3915834426879882812 9.5730829238891601562 9.6080837249755859375 9.30175018310546875 10.016458511352539062 9.7959585189819335938 9.8400831222534179688 9.8207921981811523438 10.041583061218261719 10.080666542053222656 11.149499893188476562 13.103249549865722656 13.490833282470703125 13.642582893371582031 13.724791526794433594 12.98600006103515625 14.274666786193847656 14.999958038330078125 14.572375297546386719 13.736666679382324219 12.749375343322753906 11.947916984558105469 11.708208084106445312 12.318166732788085938 12.045125007629394531 11.270291328430175781 10.30120849609375 10.107583045959472656 10.821999549865722656 11.608875274658203125 11.757666587829589844 11.769791603088378906 11.76129150390625 11.551833152770996094 11.609833717346191406 11.721124649047851562 11.406541824340820312 10.884249687194824219 10.185832977294921875 9.86858367919921875 9.2921667098999023438 8.8767080307006835938 8.83995819091796875 8.634708404541015625 7.9372081756591796875 6.9944167137145996094 5.9857497215270996094 4.5392498970031738281 1.90625 0.92966669797897338867 3.3407499790191650391 5.2472081184387207031 6.0044164657592773438 2.7039999961853027344 1.6102082729339599609 3.5440001487731933594 2.3616249561309814453 1.4337916374206542969 2.7690000534057617188 3.8280000686645507812 2.8859584331512451172 0.26445829868316650391 0.88849997520446777344 1.5738333463668823242 0.96008330583572387695 0.46954160928726196289 -0.55937492847442626953 -0.31912502646446228027 0.048291720449924468994 0.71833330392837524414 2.6283750534057617188 4.8589997291564941406 5.16374969482421875 5.0995831489562988281 5.3296666145324707031 5.5826668739318847656 5.6702084541320800781 5.9974584579467773438 6.2472500801086425781 6.1113333702087402344 5.6522083282470703125 5.3927502632141113281 4.5122914314270019531 3.1651666164398193359 4.1615414619445800781 6.7175416946411132812 6.3049168586730957031 7.2197499275207519531 8.3737497329711914062 8.746707916259765625 10.134416580200195312 10.686249732971191406 10.892708778381347656 10.992708206176757812 11.227292060852050781 11.221833229064941406 11.061541557312011719 11.38095855712890625 11.476750373840332031 11.516041755676269531 11.647375106811523438 11.534874916076660156 11.659250259399414062 11.360666275024414062 11.436625480651855469 11.36362457275390625 11.27745819091796875 11.300167083740234375 11.366250038146972656 11.605166435241699219 11.59212493896484375 11.632416725158691406 11.79416656494140625 11.8734588623046875 11.943500518798828125 12.01824951171875 11.99575042724609375 12.001583099365234375 12.106416702270507812 12.3001251220703125 12.4051666259765625 12.454333305358886719 12.53070831298828125 12.587917327880859375 12.596083641052246094 12.647791862487792969 12.600916862487792969 12.632457733154296875 12.728375434875488281 12.737458229064941406 12.824749946594238281 12.892416954040527344 12.8712921142578125 12.739083290100097656 12.713749885559082031 12.708208084106445312 12.710583686828613281 12.715208053588867188 12.695583343505859375 12.689291954040527344 12.769499778747558594 12.8157501220703125 12.869083404541015625 12.919750213623046875 12.870083808898925781 12.813958168029785156 12.806125640869140625 12.8114166259765625 12.88683319091796875 12.909583091735839844 12.950249671936035156 13.000499725341796875 13.080874443054199219 13.076666831970214844 13.19824981689453125 13.361916542053222656 13.506208419799804688 13.591625213623046875 13.533249855041503906 13.494708061218261719 13.512624740600585938 13.584875106811523438 13.580416679382324219 13.557791709899902344 13.612250328063964844 13.694041252136230469 13.776208877563476562 13.855875015258789062 13.917958259582519531 13.967082977294921875 13.976666450500488281 13.940041542053222656 13.920042037963867188 13.961208343505859375 13.957791328430175781 13.938333511352539062 13.954916954040527344 13.956000328063964844 13.961125373840332031 13.900583267211914062 13.87337493896484375
 11.773625373840332031 13.14495849609375 13.55545806884765625 11.9073333740234375 5.6775832176208496094 6.2167916297912597656 9.9139585494995117188 11.222833633422851562 12.754291534423828125 10.812541961669921875 8.8686246871948242188 8.564624786376953125 9.5201253890991210938 11.63791656494140625 11.767000198364257812 11.355166435241699219 11.855375289916992188 12.954083442687988281 13.136708259582519531 11.558125495910644531 11.272999763488769531 11.015292167663574219 11.0236663818359375 10.834208488464355469 11.076292037963867188 10.941958427429199219 9.7396249771118164062 9.3425836563110351562 10.144374847412109375 8.7134580612182617188 10.564958572387695312 11.616291999816894531 11.704874992370605469 10.578583717346191406 9.6781253814697265625 11.361833572387695312 12.543166160583496094 12.848999977111816406 10.515041351318359375 10.746041297912597656 13.880916595458984375 13.895541191101074219 13.284250259399414062 12.966458320617675781 12.864458084106445312 11.477916717529296875 9.7534170150756835938 11.886166572570800781 13.597499847412109375 12.021208763122558594 11.770125389099121094 9.6933336257934570312 10.18912506103515625 11.948333740234375 12.855000495910644531 12.892791748046875 11.184000015258789062 11.515999794006347656 12.674666404724121094 11.157999992370605469 7.7778749465942382812 5.8765001296997070312 7.1405835151672363281 11.736166954040527344 11.677458763122558594 8.9015836715698242188 7.0390000343322753906 8.989208221435546875 8.7659997940063476562 7.6324582099914550781 7.2207918167114257812 7.5982918739318847656 7.48925018310546875 7.6173748970031738281 6.849666595458984375 7.1624164581298828125 8.0267086029052734375 8.2587919235229492188 9.7220001220703125 10.004791259765625 10.071791648864746094 10.853666305541992188 10.530750274658203125 10.529874801635742188 11.441958427429199219 11.271291732788085938 10.789208412170410156 10.331707954406738281 10.361207962036132812 13.065708160400390625 14.0625 14.562666893005371094 14.285208702087402344 14.071457862854003906 14.586666107177734375 14.042082786560058594 13.281000137329101562 12.46929168701171875 12.353458404541015625 13.373708724975585938 13.088375091552734375 12.080124855041503906 11.192166328430175781 10.354833602905273438 10.530958175659179688 11.352666854858398438 12.164625167846679688 12.16220855712890625 12.283999443054199219 12.378458023071289062 12.02700042724609375 12.056041717529296875 12.109167098999023438 11.462249755859375 11.313375473022460938 11.15308380126953125 10.480875015258789062 9.7379999160766601562 9.3554162979125976562 9.267833709716796875 9.2367916107177734375 8.9626665115356445312 8.2466669082641601562 7.5122499465942382812 6.0491666793823242188 3.3824584484100341797 3.025333404541015625 4.6291251182556152344 6.1636667251586914062 5.189666748046875 4.4511666297912597656 4.8312082290649414062 4.6852083206176757812 2.9760832786560058594 3.6706666946411132812 3.7545418739318847656 3.8279166221618652344 3.8929584026336669922 3.4460415840148925781 3.7131249904632568359 3.2890834808349609375 1.8524999618530273438 -0.14574997127056121826 -0.62012493610382080078 0.58266663551330566406 0.75358331203460693359 1.8115416765213012695 3.4384999275207519531 5.0974583625793457031 5.4668331146240234375 5.2092080116271972656 5.2453331947326660156 5.4588751792907714844 5.6602082252502441406 5.9943747520446777344 6.2227501869201660156 6.1193747520446777344 5.8704166412353515625 5.4941248893737792969 4.127666473388671875 1.6884583234786987305 2.5207917690277099609 3.1354999542236328125 2.8837916851043701172 5.408416748046875 7.5582919120788574219 8.5907497406005859375 9.4614582061767578125 10.548707962036132812 10.80545806884765625 10.859958648681640625 11.141958236694335938 11.288541793823242188 11.217874526977539062 11.484208106994628906 11.574125289916992188 11.552958488464355469 11.295916557312011719 11.235875129699707031 10.944250106811523438 10.82433319091796875 10.857000350952148438 10.925208091735839844 11.113791465759277344 11.263750076293945312 11.226416587829589844 11.372916221618652344 11.442417144775390625 11.576999664306640625 11.763208389282226562 11.914041519165039062 11.977791786193847656 12.009083747863769531 12.041041374206542969 12.048291206359863281 12.131166458129882812 12.196750640869140625 12.354083061218261719 12.475833892822265625 12.569375038146972656 12.656125068664550781 12.721249580383300781 12.80870819091796875 12.803166389465332031 12.771291732788085938 12.799458503723144531 12.818625450134277344 12.784583091735839844 12.921291351318359375 12.984582901000976562 13.051792144775390625 12.881916999816894531 12.824458122253417969 12.82975006103515625 12.836458206176757812 12.822625160217285156 12.827792167663574219 12.830541610717773438 12.922833442687988281 13.095292091369628906 13.075333595275878906 12.945333480834960938 12.916583061218261719 12.872875213623046875 12.896416664123535156 13.061249732971191406 13.2085418701171875 13.243999481201171875 13.3070831298828125 13.393166542053222656 13.294791221618652344 13.321374893188476562 13.380208015441894531 13.472416877746582031 13.589875221252441406 13.766958236694335938 13.834250450134277344 13.808208465576171875 13.767292022705078125 13.790332794189453125 13.722958564758300781 13.680708885192871094 13.7376251220703125 13.790124893188476562 13.81566619873046875 13.832291603088378906 13.896249771118164062 14.045125007629394531 14.132541656494140625 14.032250404357910156 13.982999801635742188 14.010958671569824219 14.003999710083007812 13.974374771118164062 13.955875396728515625 14.026875495910644531 14.05608367919921875 13.984624862670898438
 7.5261664390563964844 8.5819997787475585938 12.781042098999023438 13.274707794189453125 8.0014171600341796875 9.3719167709350585938 11.514249801635742188 11.674041748046875 14.917583465576171875 14.293958663940429688 9.9727916717529296875 12.446791648864746094 13.253624916076660156 11.800833702087402344 10.713375091552734375 9.4155416488647460938 11.620458602905273438 13.467291831970214844 13.933542251586914062 12.821833610534667969 12.109333038330078125 10.760083198547363281 10.44345855712890625 10.296708106994628906 10.213500022888183594 9.6392087936401367188 8.726375579833984375 8.2466669082641601562 8.7071666717529296875 8.96929168701171875 10.924166679382324219 11.928250312805175781 12.145625114440917969 11.93000030517578125 11.719082832336425781 11.413000106811523438 12.252458572387695312 13.312125205993652344 11.995541572570800781 11.129625320434570312 12.933958053588867188 14.759500503540039062 14.166957855224609375 13.011792182922363281 12.359375 11.194666862487792969 11.906208038330078125 13.6013336181640625 13.717207908630371094 14.891958236694335938 13.266583442687988281 12.064666748046875 13.108249664306640625 13.912249565124511719 14.417708396911621094 14.508083343505859375 13.626708030700683594 13.875416755676269531 13.23166656494140625 12.054249763488769531 9.6710414886474609375 9.6634168624877929688 12.338250160217285156 14.397000312805175781 12.946332931518554688 12.551375389099121094 10.401624679565429688 9.8052082061767578125 8.8285837173461914062 8.0175418853759765625 9.60404205322265625 9.6791667938232421875 8.9102916717529296875 8.6822080612182617188 9.0527496337890625 8.7813329696655273438 8.7942914962768554688 9.3660831451416015625 10.218999862670898438 11.285333633422851562 11.086583137512207031 11.38249969482421875 10.9277496337890625 11.325750350952148438 12.157541275024414062 12.563833236694335938 12.160875320434570312 12.518041610717773438 11.553999900817871094 9.7832498550415039062 12.926833152770996094 14.566166877746582031 14.859292030334472656 14.417666435241699219 14.269124984741210938 13.655875205993652344 13.176166534423828125 13.961083412170410156 14.480291366577148438 13.866000175476074219 13.029666900634765625 12.520542144775390625 11.588707923889160156 11.052249908447265625 12.045833587646484375 12.374291419982910156 12.378874778747558594 12.344499588012695312 12.377750396728515625 12.54199981689453125 12.664791107177734375 12.689457893371582031 12.320500373840332031 12.012207984924316406 11.812291145324707031 11.291125297546386719 10.286624908447265625 8.5297498703002929688 9.4560003280639648438 9.5815420150756835938 8.798999786376953125 8.1906251907348632812 8.2716665267944335938 7.8077917098999023438 6.897624969482421875 6.1539163589477539062 5.7018332481384277344 6.7721667289733886719 7.8198747634887695312 7.0178747177124023438 6.5507082939147949219 6.6809582710266113281 6.3567500114440917969 5.1839580535888671875 4.9767084121704101562 3.7561666965484619141 4.5698747634887695312 5.0931248664855957031 5.4765000343322753906 5.457416534423828125 3.5585000514984130859 1.1038331985473632812 0.27716660499572753906 -0.41133332252502441406 -0.31191664934158325195 0.80591660737991333008 1.4630000591278076172 3.1358335018157958984 5.2272081375122070312 5.6421666145324707031 5.4031667709350585938 5.4092082977294921875 5.5667500495910644531 5.9265418052673339844 6.1614999771118164062 6.308208465576171875 6.1725416183471679688 5.9624581336975097656 5.1625418663024902344 2.5358333587646484375 0.60491657257080078125 0.47849997878074645996 3.4471666812896728516 5.302249908447265625 6.714458465576171875 7.6230001449584960938 7.9647917747497558594 8.6143751144409179688 10.11100006103515625 10.855416297912597656 10.887666702270507812 11.136625289916992188 11.307250022888183594 11.250624656677246094 11.500374794006347656 11.467458724975585938 11.279333114624023438 11.175333023071289062 11.096208572387695312 10.672333717346191406 10.547541618347167969 10.615082740783691406 10.668250083923339844 10.834833145141601562 11.080791473388671875 11.141500473022460938 11.307916641235351562 11.421250343322753906 11.548458099365234375 11.777166366577148438 11.920291900634765625 11.975333213806152344 12.023958206176757812 12.049333572387695312 12.116499900817871094 12.234708786010742188 12.227250099182128906 12.386791229248046875 12.5614166259765625 12.701208114624023438 12.748541831970214844 12.799124717712402344 12.861833572387695312 12.881583213806152344 12.916333198547363281 12.926375389099121094 12.823958396911621094 12.805208206176757812 12.842166900634765625 12.950958251953125 13.116582870483398438 13.199250221252441406 13.016625404357910156 12.950708389282226562 12.949833869934082031 12.938333511352539062 12.934374809265136719 13.005791664123535156 13.145333290100097656 13.19283294677734375 13.141541481018066406 13.221750259399414062 13.227416038513183594 13.123999595642089844 13.195583343505859375 13.228458404541015625 13.364666938781738281 13.541791915893554688 13.635541915893554688 13.614832878112792969 13.492458343505859375 13.434708595275878906 13.485667228698730469 13.561082839965820312 13.682000160217285156 13.64441680908203125 13.732083320617675781 13.910916328430175781 13.9876251220703125 14.036208152770996094 14.019166946411132812 13.946125030517578125 13.997041702270507812 14.000333786010742188 14.042041778564453125 14.063458442687988281 14.090291976928710938 14.142624855041503906 14.208749771118164062 14.226833343505859375 14.188541412353515625 14.14333343505859375 14.089249610900878906 14.080541610717773438 14.044625282287597656 14.056249618530273438 14.101375579833984375 14.135041236877441406
 1.8211666345596313477 2.7542083263397216797 9.9792499542236328125 14.020916938781738281 11.860166549682617188 8.5509586334228515625 7.6241250038146972656 9.6642913818359375 14.252291679382324219 15.966875076293945312 12.990541458129882812 13.469875335693359375 15.69562530517578125 13.51508331298828125 10.422666549682617188 10.736791610717773438 13.289208412170410156 13.899958610534667969 14.004250526428222656 13.804541587829589844 13.447833061218261719 12.65029144287109375 11.715374946594238281 11.726666450500488281 10.748250007629394531 10.0323333740234375 9.0230836868286132812 8.434749603271484375 8.4980001449584960938 10.55004119873046875 11.876916885375976562 11.89595794677734375 11.884958267211914062 12.001500129699707031 12.031582832336425781 11.316166877746582031 11.680999755859375 13.694250106811523438 13.367124557495117188 12.831874847412109375 13.382374763488769531 14.770667076110839844 15.218250274658203125 13.50162506103515625 12.550916671752929688 13.359499931335449219 15.465374946594238281 14.731082916259765625 15.407500267028808594 16.375667572021484375 14.557791709899902344 14.344916343688964844 14.647375106811523438 15.003874778747558594 15.603541374206542969 15.176333427429199219 12.944624900817871094 14.525249481201171875 14.174208641052246094 14.384583473205566406 14.110500335693359375 14.645375251770019531 15.854416847229003906 15.879625320434570312 15.176541328430175781 14.798874855041503906 13.506041526794433594 11.958042144775390625 10.906457901000976562 10.988916397094726562 11.049249649047851562 9.9052915573120117188 10.185083389282226562 9.5742502212524414062 9.79091644287109375 8.651874542236328125 8.8901662826538085938 10.108625411987304688 10.889583587646484375 12.396291732788085938 12.140583038330078125 12.512291908264160156 12.964249610900878906 12.948583602905273438 13.194583892822265625 12.822541236877441406 14.017333030700683594 14.816583633422851562 14.284916877746582031 12.036458015441894531 10.126749992370605469 13.861958503723144531 14.846083641052246094 14.439958572387695312 14.622750282287597656 14.536499977111816406 14.602000236511230469 14.259917259216308594 14.343041419982910156 13.457291603088378906 12.688750267028808594 11.999291419982910156 12.295916557312011719 12.266666412353515625 12.981166839599609375 12.815541267395019531 12.5770416259765625 12.355416297912597656 12.157708168029785156 12.237999916076660156 12.649374961853027344 12.66808319091796875 12.689583778381347656 12.399999618530273438 11.991291999816894531 11.529541969299316406 10.47137451171875 8.9232501983642578125 10.147833824157714844 9.2847499847412109375 8.6378755569458007812 8.592708587646484375 8.6202497482299804688 8.294708251953125 7.9386668205261230469 7.6157917976379394531 6.9560418128967285156 7.3737082481384277344 8.4215831756591796875 8.0040416717529296875 7.9176664352416992188 7.7664165496826171875 7.3326249122619628906 5.8124165534973144531 6.9683752059936523438 6.8991250991821289062 6.5995831489562988281 5.6978750228881835938 6.1326251029968261719 5.7109165191650390625 4.7933750152587890625 3.3556249141693115234 1.3959583044052124023 -0.27958324551582336426 0.23612488806247711182 1.4924582242965698242 1.8192083835601806641 2.8567917346954345703 4.8177914619445800781 5.3669996261596679688 5.6490416526794433594 5.4702081680297851562 5.7265415191650390625 6.1485419273376464844 6.4743332862854003906 6.4121251106262207031 6.0793747901916503906 5.8572497367858886719 5.1814169883728027344 3.5905833244323730469 0.56683337688446044922 0.52237516641616821289 5.0311665534973144531 6.5568332672119140625 7.3268332481384277344 7.80120849609375 8.2811670303344726562 8.5262498855590820312 9.635250091552734375 10.7042083740234375 10.887332916259765625 11.149250030517578125 11.125291824340820312 11.156874656677246094 11.224249839782714844 11.161916732788085938 11.018917083740234375 10.958916664123535156 10.889041900634765625 10.533166885375976562 10.462416648864746094 10.524457931518554688 10.63800048828125 10.881250381469726562 11.262000083923339844 11.295749664306640625 11.448624610900878906 11.544374465942382812 11.664875030517578125 11.805957794189453125 11.934291839599609375 12.046041488647460938 12.041292190551757812 12.077166557312011719 12.227292060852050781 12.372958183288574219 12.444749832153320312 12.588666915893554688 12.731291770935058594 12.832666397094726562 12.839333534240722656 12.891041755676269531 12.980250358581542969 13.034000396728515625 12.966708183288574219 12.891083717346191406 12.921083450317382812 13.008333206176757812 13.00704193115234375 13.045582771301269531 13.125458717346191406 13.229374885559082031 13.337958335876464844 13.1944580078125 13.087082862854003906 13.050416946411132812 13.056082725524902344 13.209750175476074219 13.363416671752929688 13.314541816711425781 13.393500328063964844 13.524541854858398438 13.578916549682617188 13.533916473388671875 13.53133392333984375 13.62816619873046875 13.656374931335449219 13.724124908447265625 13.851416587829589844 13.869375228881835938 13.730833053588867188 13.598833084106445312 13.718625068664550781 13.715582847595214844 13.878208160400390625 13.815625190734863281 13.740917205810546875 13.775750160217285156 13.967958450317382812 14.102791786193847656 14.211041450500488281 14.113333702087402344 14.241042137145996094 14.252791404724121094 14.213582992553710938 14.234125137329101562 14.209875106811523438 14.235792160034179688 14.241250038146972656 14.283166885375976562 14.278874397277832031 14.297916412353515625 14.219458580017089844 14.143708229064941406 14.160291671752929688 14.220166206359863281 14.241000175476074219 14.243000030517578125
 -0.5033333897590637207 0.86570823192596435547 7.0116252899169921875 13.442166328430175781 13.171166419982910156 8.3923749923706054688 7.3659167289733886719 9.484874725341796875 12.97362518310546875 15.099666595458984375 16.008541107177734375 13.376791954040527344 15.863666534423828125 15.566499710083007812 12.763416290283203125 12.758832931518554688 13.509708404541015625 12.425042152404785156 13.624708175659179688 13.834958076477050781 13.736291885375976562 13.629625320434570312 13.224583625793457031 12.899624824523925781 11.693583488464355469 10.436124801635742188 11.099916458129882812 11.11254119873046875 10.585874557495117188 12.462291717529296875 13.032208442687988281 11.871707916259765625 11.994458198547363281 12.035791397094726562 11.886916160583496094 11.126375198364257812 10.852083206176757812 13.167958259582519531 14.085541725158691406 14.08516693115234375 14.168874740600585938 13.825541496276855469 15.542374610900878906 14.895333290100097656 14.233374595642089844 15.837124824523925781 15.473875045776367188 16.015333175659179688 16.771749496459960938 16.719125747680664062 16.013666152954101562 16.190999984741210938 15.60079193115234375 15.745208740234375 16.871957778930664062 15.498999595642089844 12.561458587646484375 13.885000228881835938 16.067790985107421875 16.58733367919921875 16.62075042724609375 16.508790969848632812 16.160917282104492188 15.344666481018066406 13.919041633605957031 13.767624855041503906 13.552083015441894531 11.992541313171386719 10.837208747863769531 10.663416862487792969 10.028833389282226562 10.19670867919921875 11.198416709899902344 10.609416961669921875 10.895416259765625 10.318416595458984375 10.033291816711425781 10.908374786376953125 11.051625251770019531 12.84320831298828125 13.450708389282226562 13.874833106994628906 14.233083724975585938 13.668499946594238281 14.053667068481445312 14.834375381469726562 14.445333480834960938 15.184583663940429688 14.879250526428222656 14.768291473388671875 14.183917045593261719 14.838582992553710938 13.831749916076660156 13.7758331298828125 13.926375389099121094 12.706208229064941406 13.347583770751953125 14.012416839599609375 13.5297088623046875 13.105999946594238281 12.520208358764648438 11.958333015441894531 12.078708648681640625 12.545958518981933594 13.275083541870117188 12.828499794006347656 12.426792144775390625 11.980000495910644531 12.092958450317382812 11.899541854858398438 12.210207939147949219 11.940708160400390625 12.246125221252441406 12.596124649047851562 12.266583442687988281 11.989167213439941406 11.554082870483398438 11.220250129699707031 11.195166587829589844 10.284166336059570312 9.866374969482421875 9.6432085037231445312 9.0854167938232421875 8.769916534423828125 8.9446249008178710938 8.8695831298828125 8.4294586181640625 8.41870880126953125 9.0864582061767578125 8.4845829010009765625 8.36370849609375 8.4723329544067382812 8.042583465576171875 6.7599167823791503906 7.8135833740234375 6.7757081985473632812 6.64225006103515625 6.5792083740234375 6.7772083282470703125 5.9454998970031738281 5.13629150390625 2.9758749008178710938 2.7657499313354492188 0.62083333730697631836 0.26333335041999816895 0.56433326005935668945 1.8145834207534790039 2.7180416584014892578 4.057125091552734375 5.1685833930969238281 5.6578335762023925781 5.5414166450500488281 5.923458099365234375 6.4325413703918457031 6.6392917633056640625 6.3300833702087402344 6.1750001907348632812 5.2513751983642578125 5.0923748016357421875 3.487583160400390625 -0.15579178929328918457 1.8327082395553588867 5.6058750152587890625 6.649250030517578125 7.7750000953674316406 8.3893747329711914062 8.8487501144409179688 9.2487497329711914062 9.2825832366943359375 7.9733333587646484375 9.6684579849243164062 10.714208602905273438 10.99033355712890625 11.017125129699707031 11.055583000183105469 10.964833259582519531 10.710874557495117188 10.709708213806152344 10.223833084106445312 9.6423749923706054688 9.9718332290649414062 10.416208267211914062 10.880666732788085938 11.099916458129882812 11.435333251953125 11.64441680908203125 11.825708389282226562 11.806791305541992188 11.949832916259765625 11.981624603271484375 12.070916175842285156 12.154791831970214844 12.234666824340820312 12.2979583740234375 12.441583633422851562 12.575708389282226562 12.74620819091796875 12.84808349609375 12.937417030334472656 13.054333686828613281 13.0991668701171875 13.096833229064941406 13.084166526794433594 13.012083053588867188 12.972083091735839844 12.883791923522949219 12.898958206176757812 13.027208328247070312 13.0279998779296875 13.04416656494140625 13.136541366577148438 13.2779998779296875 13.305250167846679688 13.418042182922363281 13.434916496276855469 13.2688751220703125 13.253749847412109375 13.459625244140625 13.540875434875488281 13.531582832336425781 13.483541488647460938 13.649916648864746094 13.799750328063964844 13.85233306884765625 13.861416816711425781 13.866457939147949219 13.896624565124511719 13.926542282104492188 14.010416030883789062 14.019166946411132812 13.847083091735839844 13.849499702453613281 13.946624755859375 14.026833534240722656 14.100416183471679688 14.106333732604980469 14.074625015258789062 13.966583251953125 14.135999679565429688 14.241666793823242188 14.347374916076660156 14.284458160400390625 14.375041961669921875 14.416250228881835938 14.369625091552734375 14.294750213623046875 14.336083412170410156 14.364624977111816406 14.361791610717773438 14.356916427612304688 14.362792015075683594 14.362416267395019531 14.373083114624023438 14.310750007629394531 14.255249977111816406 14.216875076293945312 14.304666519165039062 14.360333442687988281
 1.6494584083557128906 -1.1513749361038208008 4.2718334197998046875 13.367250442504882812 13.977083206176757812 6.901958465576171875 5.385250091552734375 8.4639997482299804688 11.440958023071289062 12.414583206176757812 14.935083389282226562 12.640958786010742188 14.100542068481445312 17.50116729736328125 16.543041229248046875 14.916041374206542969 11.445833206176757812 10.154707908630371094 12.53558349609375 13.451457977294921875 13.673000335693359375 13.706999778747558594 13.978083610534667969 13.130832672119140625 12.147958755493164062 10.7380828857421875 11.625666618347167969 11.986332893371582031 11.504500389099121094 12.817542076110839844 13.452416419982910156 12.928708076477050781 12.424249649047851562 12.092874526977539062 11.436749458312988281 11.662416458129882812 12.089374542236328125 13.367166519165039062 13.954708099365234375 15.441708564758300781 15.361791610717773438 12.465332984924316406 15.972249984741210938 16.758459091186523438 16.415416717529296875 15.389958381652832031 16.411041259765625 17.442291259765625 16.44345855712890625 14.060625076293945312 15.01029205322265625 16.914083480834960938 16.87066650390625 17.148708343505859375 17.730249404907226562 17.308458328247070312 15.755666732788085938 13.704250335693359375 16.23320770263671875 17.132249832153320312 16.996707916259765625 16.625333786010742188 15.984125137329101562 14.971875190734863281 12.929791450500488281 13.294791221618652344 12.283333778381347656 10.808541297912597656 10.6492919921875 10.496707916259765625 9.7996244430541992188 10.950708389282226562 12.272292137145996094 11.768833160400390625 11.87237548828125 11.36904144287109375 11.176500320434570312 10.107500076293945312 10.826083183288574219 12.449583053588867188 13.240541458129882812 12.837916374206542969 12.839375495910644531 14.660708427429199219 15.262457847595214844 15.367708206176757812 15.239624977111816406 15.581874847412109375 15.324166297912597656 14.116582870483398438 13.721250534057617188 13.614417076110839844 9.0739164352416992188 11.371333122253417969 12.569832801818847656 11.602291107177734375 12.715708732604980469 12.977083206176757812 12.603875160217285156 12.823291778564453125 12.5225830078125 12.156332969665527344 12.518708229064941406 12.856833457946777344 13.089750289916992188 12.428083419799804688 12.162917137145996094 11.90029144287109375 12.086333274841308594 11.964249610900878906 11.799708366394042969 11.958208084106445312 12.148333549499511719 12.460916519165039062 12.472167015075683594 12.266374588012695312 12.101291656494140625 11.710124969482421875 11.425374984741210938 10.911541938781738281 10.312791824340820312 9.8709583282470703125 9.3401250839233398438 8.89983367919921875 9.4636249542236328125 9.8347082138061523438 9.676792144775390625 9.1625003814697265625 9.2880001068115234375 8.3139581680297851562 8.159000396728515625 8.8201665878295898438 8.8473749160766601562 8.7465419769287109375 8.2970829010009765625 7.7587499618530273438 7.9115419387817382812 7.4716248512268066406 6.3788752555847167969 5.4925832748413085938 5.5883331298828125 5.0387082099914550781 4.1297502517700195312 2.0078334808349609375 2.0402083396911621094 1.1288750171661376953 1.2728751897811889648 2.2740833759307861328 4.2508749961853027344 5.2373747825622558594 5.7975001335144042969 6.0493330955505371094 6.3212499618530273438 6.5982084274291992188 6.7002081871032714844 6.45149993896484375 6.2813334465026855469 4.9875416755676269531 4.2785000801086425781 1.3873332738876342773 0.53333330154418945312 3.1867916584014892578 5.138458251953125 6.0995416641235351562 6.8455414772033691406 7.349666595458984375 7.8829584121704101562 8.1505832672119140625 7.7606668472290039062 5.8339166641235351562 5.9902501106262207031 7.4585833549499511719 9.5088748931884765625 10.526666641235351562 10.740458488464355469 10.445791244506835938 10.262125015258789062 10.375833511352539062 10.467999458312988281 10.642333030700683594 10.806333541870117188 10.879833221435546875 11.160916328430175781 11.476625442504882812 11.722624778747558594 11.777125358581542969 12.130999565124511719 12.232083320617675781 12.309207916259765625 12.332041740417480469 12.316541671752929688 12.397874832153320312 12.498499870300292969 12.623042106628417969 12.697875022888183594 12.863916397094726562 12.948166847229003906 12.980458259582519531 13.001500129699707031 13.038000106811523438 13.072957992553710938 13.050999641418457031 13.0410003662109375 12.942000389099121094 12.890583038330078125 12.903624534606933594 12.929207801818847656 13.04254150390625 13.095083236694335938 13.17087554931640625 13.235208511352539062 13.354332923889160156 13.405291557312011719 13.405500411987304688 13.411958694458007812 13.553791999816894531 13.55870819091796875 13.640999794006347656 13.639583587646484375 13.693041801452636719 13.720666885375976562 13.763792037963867188 13.94345855712890625 13.990166664123535156 14.025458335876464844 14.038457870483398438 14.010624885559082031 14.059124946594238281 14.121333122253417969 14.192166328430175781 14.008208274841308594 13.850458145141601562 13.949999809265136719 14.007332801818847656 14.052249908447265625 14.245291709899902344 14.335749626159667969 14.262583732604980469 14.3422088623046875 14.421083450317382812 14.473958015441894531 14.507541656494140625 14.515874862670898438 14.545833587646484375 14.514207839965820312 14.410874366760253906 14.349458694458007812 14.389458656311035156 14.43154144287109375 14.441166877746582031 14.453791618347167969 14.468542098999023438 14.481499671936035156 14.470167160034179688 14.451292037963867188 14.411707878112792969 14.357458114624023438 14.363124847412109375
 1.1807917356491088867 -0.075874999165534973145 1.8963332176208496094 12.888416290283203125 14.662458419799804688 8.8613328933715820312 4.8040833473205566406 9.4815835952758789062 14.303874969482421875 13.234791755676269531 13.053208351135253906 11.008083343505859375 12.247833251953125 15.101082801818847656 17.757999420166015625 17.26833343505859375 11.504708290100097656 8.9734582901000976562 11.250583648681640625 12.795042037963867188 13.229958534240722656 13.870374679565429688 14.597499847412109375 13.760000228881835938 12.715916633605957031 12.089208602905273438 12.600958824157714844 11.099416732788085938 11.524541854858398438 12.760041236877441406 13.420207977294921875 13.512207984924316406 13.384375572204589844 12.002666473388671875 12.882208824157714844 14.229249954223632812 12.980999946594238281 14.862500190734863281 13.778958320617675781 15.393583297729492188 15.441541671752929688 11.966250419616699219 15.767874717712402344 17.517000198364257812 16.741790771484375 15.413042068481445312 17.5922088623046875 18.13312530517578125 14.792499542236328125 11.651499748229980469 14.826874732971191406 17.072042465209960938 18.106958389282226562 18.042333602905273438 18.147832870483398438 18.437334060668945312 17.78287506103515625 16.530374526977539062 15.842000007629394531 16.45258331298828125 16.61812591552734375 16.213459014892578125 16.008083343505859375 14.482958793640136719 14.145874977111816406 13.161999702453613281 13.080708503723144531 12.779500007629394531 12.113291740417480469 10.689416885375976562 11.713624954223632812 12.822542190551757812 13.173832893371582031 12.764416694641113281 12.459750175476074219 11.85449981689453125 10.713833808898925781 9.31520843505859375 10.60079193115234375 11.011083602905273438 11.335749626159667969 12.175042152404785156 12.135999679565429688 13.779833793640136719 14.898791313171386719 15.437000274658203125 14.991457939147949219 14.891500473022460938 14.82804107666015625 14.480291366577148438 12.923250198364257812 13.187916755676269531 11.399874687194824219 11.213916778564453125 11.568291664123535156 11.154874801635742188 12.238833427429199219 11.908291816711425781 11.997916221618652344 12.716166496276855469 12.451083183288574219 12.253458023071289062 12.6820831298828125 12.705541610717773438 12.626166343688964844 12.020291328430175781 12.218125343322753906 12.190166473388671875 11.988791465759277344 11.845791816711425781 11.792833328247070312 11.974249839782714844 12.06845855712890625 12.442208290100097656 12.494750022888183594 12.530958175659179688 12.1772918701171875 11.704375267028808594 11.392999649047851562 11.201333045959472656 10.970791816711425781 10.139166831970214844 10.018041610717773438 10.012791633605957031 10.25704193115234375 10.369417190551757812 9.9220418930053710938 10.084500312805175781 9.9031667709350585938 8.9436244964599609375 8.9772920608520507812 8.7989168167114257812 8.9540414810180664062 9.3706254959106445312 8.417083740234375 7.5467500686645507812 7.5169167518615722656 7.0394582748413085938 6.7261667251586914062 6.6453332901000976562 6.0614166259765625 5.0854582786560058594 4.3293333053588867188 4.2002501487731933594 3.6291666030883789062 1.6985000371932983398 1.1417083740234375 2.4053750038146972656 3.834041595458984375 4.748958587646484375 5.6001248359680175781 6.0696249008178710938 6.4753332138061523438 6.6251249313354492188 6.4845418930053710938 6.5477914810180664062 6.0066666603088378906 4.956874847412109375 2.1932082176208496094 0.50283330678939819336 2.2910416126251220703 5.1536664962768554688 5.6630415916442871094 5.7695832252502441406 6.0892915725708007812 6.5500001907348632812 7.0164999961853027344 7.0237917900085449219 7.2011666297912597656 7.0227084159851074219 6.9431667327880859375 6.4164581298828125 6.9299168586730957031 8.0046663284301757812 8.8137083053588867188 8.4518747329711914062 9.5202083587646484375 10.121250152587890625 10.564083099365234375 10.996541976928710938 11.1799163818359375 11.63791656494140625 11.794458389282226562 12.042708396911621094 12.184833526611328125 12.282250404357910156 12.381875038146972656 12.53720855712890625 12.519166946411132812 12.660833358764648438 12.639708518981933594 12.738583564758300781 12.891875267028808594 12.949125289916992188 12.937582969665527344 12.970167160034179688 12.781458854675292969 12.83191680908203125 12.853750228881835938 12.840250015258789062 12.844208717346191406 12.891333580017089844 12.985875129699707031 12.97516632080078125 12.927374839782714844 12.976625442504882812 13.021625518798828125 13.169875144958496094 13.280958175659179688 13.310916900634765625 13.326708793640136719 13.400708198547363281 13.438750267028808594 13.413374900817871094 13.401458740234375 13.454041481018066406 13.589708328247070312 13.575541496276855469 13.703042030334472656 13.77266693115234375 13.832833290100097656 13.932041168212890625 13.977208137512207031 14.004750251770019531 14.030124664306640625 14.000291824340820312 13.975957870483398438 14.009333610534667969 14.115500450134277344 14.241291999816894531 14.189749717712402344 14.011916160583496094 13.870875358581542969 13.836750030517578125 14.009541511535644531 14.202291488647460938 14.399333000183105469 14.494291305541992188 14.487166404724121094 14.615750312805175781 14.665166854858398438 14.679499626159667969 14.65191650390625 14.651291847229003906 14.6130828857421875 14.517499923706054688 14.579833030700683594 14.577917098999023438 14.555624961853027344 14.544541358947753906 14.498874664306640625 14.468458175659179688 14.52266693115234375 14.570500373840332031 14.608374595642089844 14.562000274658203125 14.512708663940429688 14.425457954406738281
 2.5951249599456787109 1.5926666259765625 0.95237499475479125977 10.394166946411132812 14.997124671936035156 13.29308319091796875 8.5950002670288085938 13.077750205993652344 17.872833251953125 17.270292282104492188 16.522125244140625 11.697041511535644531 10.898583412170410156 10.021791458129882812 14.67620849609375 19.637416839599609375 17.825666427612304688 13.239542007446289062 11.869874954223632812 13.79045867919921875 14.968333244323730469 15.698332786560058594 14.096083641052246094 14.208624839782714844 14.45258331298828125 13.745583534240722656 14.223542213439941406 13.290708541870117188 12.903249740600585938 13.385708808898925781 14.765000343322753906 14.958499908447265625 14.761958122253417969 12.612208366394042969 12.77691650390625 15.265333175659179688 13.288541793823242188 15.201999664306640625 13.605957984924316406 12.938833236694335938 14.055999755859375 11.88033294677734375 14.91049957275390625 17.5566253662109375 17.16925048828125 16.463624954223632812 18.018041610717773438 18.520915985107421875 17.144832611083984375 15.085208892822265625 16.538333892822265625 17.699375152587890625 18.808208465576171875 18.785833358764648438 18.802541732788085938 18.90633392333984375 16.72208404541015625 13.223416328430175781 13.049541473388671875 13.579916954040527344 13.904957771301269531 14.245374679565429688 14.581791877746582031 13.430250167846679688 13.740875244140625 13.370625495910644531 13.0297088623046875 12.787791252136230469 12.672499656677246094 12.422875404357910156 13.042041778564453125 13.435208320617675781 13.347666740417480469 12.698374748229980469 11.844583511352539062 10.943333625793457031 9.1528749465942382812 8.3062505722045898438 9.8091669082641601562 9.7775831222534179688 9.7860002517700195312 9.9791669845581054688 10.196332931518554688 14.949458122253417969 15.105416297912597656 14.269166946411132812 14.062999725341796875 13.810583114624023438 14.569833755493164062 14.23600006103515625 13.704416275024414062 13.337291717529296875 12.50533294677734375 11.399999618530273438 10.801833152770996094 10.342166900634765625 10.951167106628417969 10.668582916259765625 11.872666358947753906 12.34637451171875 12.174708366394042969 11.846083641052246094 12.076457977294921875 12.255208015441894531 12.154083251953125 12.223125457763671875 12.160541534423828125 11.774958610534667969 11.807125091552734375 11.848999977111816406 11.590457916259765625 11.2688751220703125 10.302458763122558594 10.2775421142578125 11.794083595275878906 12.469916343688964844 12.364417076110839844 12.059874534606933594 11.658625602722167969 11.449000358581542969 11.266458511352539062 11.172833442687988281 11.176458358764648438 10.951958656311035156 10.741000175476074219 10.433333396911621094 10.5345001220703125 10.604666709899902344 10.126791954040527344 9.8484163284301757812 9.9399585723876953125 9.7470417022705078125 9.7562913894653320312 9.644458770751953125 9.0605831146240234375 8.204792022705078125 7.4903330802917480469 6.8454999923706054688 6.4244999885559082031 6.1892914772033691406 5.9491248130798339844 5.3536667823791503906 5.5548334121704101562 5.4546666145324707031 4.7215418815612792969 1.9246249198913574219 1.182791590690612793 1.9132500886917114258 3.1318750381469726562 4.1119165420532226562 4.3522081375122070312 5.7398748397827148438 6.5465416908264160156 6.7195000648498535156 6.8679165840148925781 6.7664999961853027344 4.9898333549499511719 2.8883333206176757812 2.8372082710266113281 2.1141667366027832031 2.01291656494140625 4.8411250114440917969 6.3539166450500488281 7.1660833358764648438 6.9822916984558105469 7.0307497978210449219 6.7262082099914550781 7.1537914276123046875 8.0477085113525390625 9.2201662063598632812 9.2439165115356445312 7.2956247329711914062 7.2258749008178710938 7.1962499618530273438 8.0795412063598632812 8.9131669998168945312 9.4979162216186523438 9.847042083740234375 10.250749588012695312 10.549791336059570312 10.682874679565429688 11.150041580200195312 11.345874786376953125 11.471958160400390625 11.827917098999023438 12.145958900451660156 12.452625274658203125 12.428833961486816406 12.631792068481445312 12.608708381652832031 12.690083503723144531 12.796957969665527344 12.89658355712890625 12.920541763305664062 12.837625503540039062 12.786749839782714844 12.739749908447265625 12.816708564758300781 12.895333290100097656 13.001333236694335938 13.014374732971191406 13.053208351135253906 13.127207756042480469 13.126791954040527344 13.074749946594238281 13.100542068481445312 13.139374732971191406 13.29416656494140625 13.3760833740234375 13.415041923522949219 13.433625221252441406 13.473291397094726562 13.501999855041503906 13.503916740417480469 13.481916427612304688 13.534208297729492188 13.568333625793457031 13.504500389099121094 13.555999755859375 13.550999641418457031 13.592958450317382812 13.800833702087402344 13.957166671752929688 13.895125389099121094 13.926958084106445312 13.951000213623046875 14.080291748046875 14.185291290283203125 14.230374336242675781 14.230375289916992188 14.331166267395019531 14.296667098999023438 14.242083549499511719 14.178208351135253906 14.142833709716796875 14.124333381652832031 14.339916229248046875 14.548375129699707031 14.655208587646484375 14.707500457763671875 14.762000083923339844 14.773333549499511719 14.780333518981933594 14.764333724975585938 14.70691680908203125 14.482625007629394531 14.683000564575195312 14.694707870483398438 14.691541671752929688 14.682125091552734375 14.598667144775390625 14.585374832153320312 14.613499641418457031 14.598708152770996094 14.671125411987304688 14.729083061218261719 14.6265411376953125 14.60774993896484375
 5.1785001754760742188 1.5722498893737792969 0.51433336734771728516 9.3279161453247070312 14.635499954223632812 15.257999420166015625 10.607416152954101562 9.5594167709350585938 18.760000228881835938 20.209791183471679688 17.41925048828125 14.477208137512207031 13.399874687194824219 10.076874732971191406 13.574625015258789062 20.368000030517578125 22.175832748413085938 18.892833709716796875 14.917875289916992188 14.19887542724609375 15.335124969482421875 16.406291961669921875 16.560625076293945312 15.798417091369628906 16.065999984741210938 15.303625106811523438 15.69283294677734375 15.244999885559082031 14.232874870300292969 13.723541259765625 15.074833869934082031 15.4607086181640625 14.543707847595214844 13.683291435241699219 13.147749900817871094 15.665958404541015625 14.078166961669921875 15.261750221252441406 14.575458526611328125 13.086417198181152344 12.103083610534667969 10.518375396728515625 14.392582893371582031 17.445499420166015625 18.251249313354492188 18.194665908813476562 18.9138336181640625 19.526250839233398438 18.728750228881835938 18.502832412719726562 18.843624114990234375 19.015041351318359375 19.504041671752929688 19.457750320434570312 19.274583816528320312 18.3700408935546875 13.103166580200195312 10.75920867919921875 11.787625312805175781 11.641750335693359375 12.271875381469726562 13.474833488464355469 14.654958724975585938 13.644374847412109375 13.211625099182128906 13.329166412353515625 12.944916725158691406 12.464625358581542969 12.603791236877441406 13.3211669921875 13.587583541870117188 13.568124771118164062 12.51616668701171875 11.707708358764648438 10.755833625793457031 8.9672498703002929688 7.1394586563110351562 7.5624585151672363281 9.8876247406005859375 9.0643329620361328125 9.02483367919921875 9.40354156494140625 13.554833412170410156 15.577917098999023438 13.030625343322753906 12.561124801635742188 12.771750450134277344 12.587666511535644531 13.475083351135253906 12.898875236511230469 12.521249771118164062 12.463000297546386719 12.673624992370605469 12.13854217529296875 10.349916458129882812 9.3958330154418945312 9.3816251754760742188 9.4017086029052734375 10.996791839599609375 11.460916519165039062 12.113541603088378906 12.239375114440917969 12.325541496276855469 12.299291610717773438 12.168333053588867188 12.119832992553710938 12.240708351135253906 11.961125373840332031 11.647291183471679688 11.774000167846679688 11.664708137512207031 10.880916595458984375 7.8067083358764648438 8.0278329849243164062 11.125666618347167969 12.204708099365234375 12.237291336059570312 11.963791847229003906 11.920874595642089844 11.715582847595214844 11.581874847412109375 11.585583686828613281 11.545000076293945312 11.176583290100097656 11.038958549499511719 10.907708168029785156 10.904874801635742188 10.792249679565429688 10.415666580200195312 10.622833251953125 10.62770843505859375 10.343041419982910156 9.73862457275390625 9.5004167556762695312 9.1762914657592773438 7.609874725341796875 7.3165001869201660156 7.0467081069946289062 6.39225006103515625 5.8537497520446777344 5.77691650390625 5.5287084579467773438 5.5825834274291992188 6.134166717529296875 5.7798748016357421875 3.3239166736602783203 1.6942499876022338867 1.8235833644866943359 2.9253332614898681641 3.7532083988189697266 5.0082502365112304688 5.668125152587890625 6.5525832176208496094 6.3682913780212402344 6.8950419425964355469 6.8428335189819335938 3.6617918014526367188 0.79879164695739746094 1.7953332662582397461 2.7348332405090332031 2.5778334140777587891 5.3255000114440917969 6.2927083969116210938 7.0513749122619628906 7.9405832290649414062 8.020416259765625 7.4764165878295898438 7.7760834693908691406 8.6053752899169921875 9.6118335723876953125 9.7497081756591796875 9.412166595458984375 8.645458221435546875 8.2869167327880859375 8.1577501296997070312 8.7797918319702148438 9.200916290283203125 9.6819162368774414062 10.094500541687011719 10.469416618347167969 10.71820831298828125 10.989416122436523438 11.201749801635742188 11.392999649047851562 11.609541893005371094 11.832666397094726562 12.058458328247070312 12.268917083740234375 12.444208145141601562 12.440249443054199219 12.589499473571777344 12.486083030700683594 12.466541290283203125 12.456500053405761719 12.499333381652832031 12.58020782470703125 12.695791244506835938 12.784041404724121094 12.87337493896484375 12.928249359130859375 13.002333641052246094 13.056750297546386719 13.133916854858398438 13.288000106811523438 13.355166435241699219 13.287875175476074219 13.362124443054199219 13.483666419982910156 13.472874641418457031 13.481291770935058594 13.524333000183105469 13.539999961853027344 13.635333061218261719 13.735416412353515625 13.691083908081054688 13.684874534606933594 13.691916465759277344 13.747791290283203125 13.799541473388671875 13.822416305541992188 13.857958793640136719 13.907541275024414062 13.986042022705078125 14.000333786010742188 13.952666282653808594 13.992375373840332031 14.132332801818847656 14.21387481689453125 14.333707809448242188 14.38466644287109375 14.375833511352539062 14.484250068664550781 14.486916542053222656 14.506792068481445312 14.429124832153320312 14.300791740417480469 14.39162445068359375 14.595791816711425781 14.691666603088378906 14.751333236694335938 14.739291191101074219 14.81520843505859375 14.857542037963867188 14.857375144958496094 14.818708419799804688 14.659542083740234375 14.76399993896484375 14.768208503723144531 14.767749786376953125 14.788916587829589844 14.771958351135253906 14.738958358764648438 14.725041389465332031 14.75 14.765625 14.815458297729492188 14.801583290100097656 14.772250175476074219
 2.4297916889190673828 -0.41333335638046264648 -0.95566666126251220703 5.5625 13.029916763305664062 15.189666748046875 13.634583473205566406 7.0252084732055664062 14.211625099182128906 20.252750396728515625 20.352375030517578125 17.379291534423828125 14.164625167846679688 12.169625282287597656 14.689000129699707031 20.692541122436523438 22.78937530517578125 22.837833404541015625 20.805957794189453125 18.998874664306640625 15.106291770935058594 15.861207962036132812 17.327959060668945312 17.3955841064453125 17.090208053588867188 16.907709121704101562 16.652750015258789062 15.612750053405761719 15.08941650390625 14.887708663940429688 14.706041336059570312 14.195458412170410156 13.296875 13.691374778747558594 15.177624702453613281 15.910541534423828125 14.297916412353515625 15.424500465393066406 14.033708572387695312 13.096750259399414062 8.9294586181640625 9.4183750152587890625 13.867291450500488281 17.217832565307617188 17.167125701904296875 18.370542526245117188 19.520750045776367188 20.008333206176757812 19.655416488647460938 19.506792068481445312 19.654541015625 20.054874420166015625 19.452625274658203125 18.318250656127929688 17.748208999633789062 15.983458518981933594 13.375332832336425781 13.548624992370605469 13.009082794189453125 12.435333251953125 12.539250373840332031 13.014749526977539062 14.178416252136230469 14.201582908630371094 12.811458587646484375 13.159291267395019531 12.894458770751953125 12.666292190551757812 12.947333335876464844 13.19499969482421875 13.191041946411132812 13.225666046142578125 11.923000335693359375 10.785208702087402344 9.598125457763671875 6.9029583930969238281 5.852916717529296875 7.1671247482299804688 10.737249374389648438 12.622041702270507812 11.573749542236328125 13.135708808898925781 14.865708351135253906 12.927666664123535156 11.412750244140625 11.338000297546386719 11.421291351318359375 11.862291336059570312 12.146291732788085938 12.308041572570800781 12.02375030517578125 11.707583427429199219 12.074749946594238281 11.770833015441894531 10.34799957275390625 9.791500091552734375 9.842708587646484375 9.8779163360595703125 11.042083740234375 11.703374862670898438 12.158541679382324219 12.289458274841308594 12.236833572387695312 12.231833457946777344 12.38033294677734375 12.153916358947753906 11.960958480834960938 12.254750251770019531 11.776874542236328125 11.257082939147949219 11.32866668701171875 10.884249687194824219 9.54633331298828125 10.449000358581542969 11.571208000183105469 11.891916275024414062 11.969916343688964844 11.735583305358886719 11.659291267395019531 11.616457939147949219 11.747124671936035156 11.642333030700683594 11.259624481201171875 11.112667083740234375 11.20258331298828125 11.220666885375976562 11.274166107177734375 11.303333282470703125 11.216750144958496094 11.04524993896484375 10.47949981689453125 9.9862918853759765625 9.7573328018188476562 9.4635000228881835938 8.9472503662109375 7.7018332481384277344 7.451541900634765625 7.4592914581298828125 7.0353751182556152344 6.2426667213439941406 6.2854585647583007812 6.4533333778381347656 6.6427083015441894531 6.5062499046325683594 6.0800833702087402344 4.6238751411437988281 2.618541717529296875 2.2385001182556152344 3.1919584274291992188 4.0736665725708007812 4.9270000457763671875 5.7891249656677246094 6.2184166908264160156 6.5209584236145019531 6.8594999313354492188 6.5537085533142089844 4.7949166297912597656 3.0743749141693115234 2.8626251220703125 2.8600416183471679688 3.3404998779296875 5.6608333587646484375 6.9235415458679199219 7.1132917404174804688 7.9424166679382324219 8.354583740234375 8.0494165420532226562 8.8974580764770507812 9.6784162521362304688 9.5730419158935546875 9.430999755859375 9.058208465576171875 8.6700830459594726562 8.6776247024536132812 8.677333831787109375 8.7115001678466796875 8.1695413589477539062 9.7302083969116210938 10.209750175476074219 10.538708686828613281 10.810625076293945312 10.981207847595214844 11.255374908447265625 11.480208396911621094 11.654749870300292969 11.857333183288574219 12.007416725158691406 12.042458534240722656 12.127458572387695312 12.27420806884765625 12.404791831970214844 12.340458869934082031 12.431750297546386719 12.46016693115234375 12.486541748046875 12.563083648681640625 12.734292030334472656 12.845624923706054688 12.941666603088378906 13.030541419982910156 13.120207786560058594 13.25099945068359375 13.378666877746582031 13.446249961853027344 13.506916999816894531 13.517874717712402344 13.547249794006347656 13.660208702087402344 13.713582992553710938 13.682208061218261719 13.682125091552734375 13.700666427612304688 13.744250297546386719 13.607291221618652344 13.527832984924316406 13.517083168029785156 13.536791801452636719 13.672041893005371094 13.687250137329101562 13.757458686828613281 13.818625450134277344 13.852167129516601562 13.93216705322265625 13.952333450317382812 14.043541908264160156 13.906000137329101562 13.882666587829589844 14.071042060852050781 14.285958290100097656 14.344750404357910156 14.379416465759277344 14.366624832153320312 14.389249801635742188 14.500458717346191406 14.663916587829589844 14.505749702453613281 14.5813751220703125 14.706250190734863281 14.739500045776367188 14.759958267211914062 14.70050048828125 14.78125 14.890166282653808594 14.887582778930664062 14.858124732971191406 14.809624671936035156 14.858666419982910156 14.876833915710449219 14.872500419616699219 14.883999824523925781 14.885958671569824219 14.881958961486816406 14.868499755859375 14.868333816528320312 14.905083656311035156 14.912250518798828125 14.932582855224609375 14.916375160217285156
 0.59170830249786376953 -0.69695830345153808594 -0.3905417323112487793 0.32275000214576721191 9.6329584121704101562 13.754291534423828125 15.454667091369628906 10.474583625793457031 8.2228336334228515625 14.655333518981933594 16.9746246337890625 17.644208908081054688 13.156457901000976562 12.798375129699707031 15.264958381652832031 20.193750381469726562 22.855541229248046875 23.00858306884765625 23.038999557495117188 23.006292343139648438 20.812124252319335938 17.09520721435546875 17.039417266845703125 17.555500030517578125 17.778249740600585938 17.581541061401367188 17.251417160034179688 16.535625457763671875 15.49512481689453125 14.882750511169433594 15.403458595275878906 14.070291519165039062 13.750249862670898438 14.59375 15.900124549865722656 15.91808319091796875 15.844708442687988281 16.021999359130859375 13.895333290100097656 11.075916290283203125 7.003749847412109375 9.04154205322265625 13.227791786193847656 17.009542465209960938 16.608791351318359375 18.625165939331054688 19.675333023071289062 19.929750442504882812 20.022790908813476562 20.18479156494140625 20.021375656127929688 20.158041000366210938 18.10883331298828125 13.541041374206542969 13.153208732604980469 15.184124946594238281 15.025708198547363281 14.729332923889160156 13.702750205993652344 12.467333793640136719 12.254208564758300781 12.643541336059570312 13.438791275024414062 13.928500175476074219 12.423666954040527344 12.668958663940429688 12.878540992736816406 12.720458030700683594 12.793832778930664062 12.795332908630371094 13.053667068481445312 13.392457962036132812 11.232542037963867188 9.74358367919921875 7.8740415573120117188 5.6805415153503417969 4.8568334579467773438 6.2857084274291992188 9.1025829315185546875 12.8674163818359375 13.52375030517578125 13.889041900634765625 13.189291954040527344 11.378125190734863281 10.380125045776367188 10.784832954406738281 10.736666679382324219 11.223750114440917969 11.560375213623046875 11.655208587646484375 11.540666580200195312 11.146958351135253906 11.049541473388671875 10.819000244140625 10.444958686828613281 10.266375541687011719 9.9517498016357421875 10.151624679565429688 9.3258333206176757812 9.2251253128051757812 11.298041343688964844 11.980458259582519531 12.249666213989257812 12.294917106628417969 12.402167320251464844 12.174958229064941406 11.986332893371582031 12.137207984924316406 11.981041908264160156 11.719750404357910156 11.337750434875488281 10.544291496276855469 10.544583320617675781 11.21604156494140625 11.376542091369628906 11.581666946411132812 11.557582855224609375 11.578291893005371094 11.471791267395019531 11.399958610534667969 11.804166793823242188 11.618666648864746094 10.864208221435546875 10.392083168029785156 10.569666862487792969 10.98708343505859375 10.843083381652832031 11.174083709716796875 11.035916328430175781 10.514124870300292969 10.711083412170410156 10.226458549499511719 9.8451662063598632812 9.5544996261596679688 9.0595417022705078125 7.8309998512268066406 7.4066252708435058594 7.4789166450500488281 7.1192917823791503906 6.6799168586730957031 6.6499581336975097656 6.6389584541320800781 7.0919580459594726562 6.912750244140625 6.6217083930969238281 5.7855830192565917969 3.3082916736602783203 2.3041250705718994141 4.0353751182556152344 4.4180002212524414062 5.1852502822875976562 6.0228333473205566406 6.7001667022705078125 6.998416900634765625 7.4237914085388183594 6.0574169158935546875 2.41808319091796875 1.3212915658950805664 2.2729582786560058594 4.1731667518615722656 2.7337083816528320312 5.2476248741149902344 7.26508331298828125 7.8927083015441894531 8.2098751068115234375 8.924541473388671875 9.4670000076293945312 9.7778329849243164062 9.8367919921875 9.8403329849243164062 9.4808330535888671875 8.8890829086303710938 8.0202913284301757812 8.3312082290649414062 8.7276248931884765625 8.8655834197998046875 9.2612085342407226562 9.6701250076293945312 10.090916633605957031 10.482957839965820312 10.676166534423828125 10.855750083923339844 11.211416244506835938 11.466625213623046875 11.688708305358886719 11.933917045593261719 12.049666404724121094 12.099416732788085938 12.19183349609375 12.219416618347167969 12.363833427429199219 12.392083168029785156 12.576250076293945312 12.673375129699707031 12.739125251770019531 12.69716644287109375 12.7246246337890625 12.94391632080078125 13.057541847229003906 13.119000434875488281 13.219666481018066406 13.364749908447265625 13.317125320434570312 13.291250228881835938 13.365208625793457031 13.4294586181640625 13.546166419982910156 13.712916374206542969 13.779916763305664062 13.736708641052246094 13.809208869934082031 13.7888336181640625 13.604958534240722656 13.401541709899902344 13.350125312805175781 13.416250228881835938 13.5258331298828125 13.520250320434570312 13.552916526794433594 13.612291336059570312 13.806374549865722656 13.859999656677246094 13.798125267028808594 13.8448333740234375 13.97516632080078125 14.084833145141601562 14.059458732604980469 14.071874618530273438 14.069624900817871094 14.106374740600585938 14.13529205322265625 14.186666488647460938 14.292041778564453125 14.430666923522949219 14.636458396911621094 14.735875129699707031 14.709875106811523438 14.572999954223632812 14.732832908630371094 14.802166938781738281 14.820624351501464844 14.771249771118164062 14.830916404724121094 14.76354217529296875 14.77637481689453125 14.771166801452636719 14.827958106994628906 14.8695831298828125 14.902416229248046875 14.932125091552734375 14.92620849609375 14.931041717529296875 14.930958747863769531 14.956583023071289062 14.9316253662109375 15.007374763488769531 15.031874656677246094 15.043291091918945312
 0.42408332228660583496 -0.0428332500159740448 1.7793749570846557617 -0.98104166984558105469 2.2396667003631591797 10.200333595275878906 14.9650421142578125 15.329333305358886719 12.785458564758300781 9.5321664810180664062 10.880666732788085938 12.39812469482421875 11.843791961669921875 12.136333465576171875 15.161250114440917969 17.850250244140625 19.997541427612304688 16.020166397094726562 20.265583038330078125 23.84600067138671875 23.549833297729492188 19.448083877563476562 15.291208267211914062 16.39379119873046875 17.782375335693359375 17.854000091552734375 17.574708938598632812 17.223041534423828125 17.1287078857421875 16.993707656860351562 14.820291519165039062 13.4607086181640625 14.227375030517578125 14.769999504089355469 14.873125076293945312 15.370916366577148438 16.142665863037109375 16.120458602905273438 15.188666343688964844 10.740583419799804688 10.406833648681640625 11.109499931335449219 12.958749771118164062 17.542125701904296875 18.49187469482421875 19.255624771118164062 19.72316741943359375 19.316417694091796875 19.825082778930664062 20.562124252319335938 20.414333343505859375 20.182958602905273438 18.979124069213867188 15.978875160217285156 15.044375419616699219 16.9164581298828125 17.360292434692382812 16.764957427978515625 13.789875030517578125 11.982500076293945312 11.805916786193847656 12.353208541870117188 12.930749893188476562 11.732666969299316406 11.302958488464355469 11.880833625793457031 12.268750190734863281 12.161708831787109375 12.227083206176757812 12.448583602905273438 13.01725006103515625 14.416916847229003906 11.998416900634765625 8.8428745269775390625 6.7538752555847167969 5.245708465576171875 4.2605834007263183594 4.6797914505004882812 7.7658753395080566406 12.224207878112792969 13.178791999816894531 12.941916465759277344 11.739000320434570312 11.187041282653808594 9.759708404541015625 10.549041748046875 10.76074981689453125 10.63095855712890625 10.915333747863769531 10.94716644287109375 10.732041358947753906 10.471124649047851562 10.851833343505859375 11.091917037963867188 11.026791572570800781 10.740416526794433594 10.021791458129882812 9.9340000152587890625 10.013666152954101562 9.5515413284301757812 9.5169162750244140625 11.084708213806152344 11.657250404357910156 11.897208213806152344 12.12337493896484375 12.04741668701171875 11.810667037963867188 11.934749603271484375 12.167291641235351562 11.998749732971191406 11.671916961669921875 10.029250144958496094 8.8260831832885742188 9.283374786376953125 10.096917152404785156 10.112375259399414062 11.254041671752929688 11.436791419982910156 11.638583183288574219 11.740041732788085938 11.89595794677734375 11.627166748046875 11.025541305541992188 10.44879150390625 10.57108306884765625 10.864666938781738281 10.527416229248046875 10.496916770935058594 10.17458343505859375 10.261791229248046875 10.317625045776367188 10.111541748046875 9.6227083206176757812 9.51137542724609375 9.1871252059936523438 8.4486246109008789062 7.815166473388671875 7.5693335533142089844 7.2232084274291992188 6.5111250877380371094 6.6672496795654296875 6.990833282470703125 7.3032917976379394531 7.2630834579467773438 7.0432085990905761719 6.3266248703002929688 4.2647085189819335938 3.3291249275207519531 4.7124581336975097656 5.9286665916442871094 6.2544584274291992188 6.5457081794738769531 7.1716251373291015625 7.7335414886474609375 8.2092914581298828125 7.3154997825622558594 4.72949981689453125 1.3183332681655883789 1.3608750104904174805 4.4463334083557128906 3.97037506103515625 4.8599581718444824219 6.8341665267944335938 8.6167497634887695312 9.2397918701171875 9.6953754425048828125 9.8854579925537109375 9.8273754119873046875 9.8967914581298828125 9.9557085037231445312 9.77375030517578125 9.0664167404174804688 8.4142913818359375 8.4696245193481445312 9.0803747177124023438 9.3682918548583984375 9.6213750839233398438 9.81304168701171875 10.086957931518554688 10.344541549682617188 10.688083648681640625 10.779749870300292969 11.215457916259765625 11.3917083740234375 11.646374702453613281 12.004708290100097656 11.940875053405761719 11.916500091552734375 12.151000022888183594 12.372791290283203125 12.470125198364257812 12.426083564758300781 12.487708091735839844 12.684332847595214844 12.827416419982910156 12.823416709899902344 12.932832717895507812 12.936875343322753906 12.931791305541992188 13.044041633605957031 13.108416557312011719 13.260624885559082031 13.259333610534667969 13.36750030517578125 13.561791419982910156 13.672208786010742188 13.720666885375976562 13.635833740234375 13.758874893188476562 13.84691619873046875 13.807916641235351562 13.630000114440917969 13.436291694641113281 13.295042037963867188 13.257416725158691406 13.250958442687988281 13.301000595092773438 13.387042045593261719 13.512749671936035156 13.6950836181640625 13.76129150390625 13.665583610534667969 13.738916397094726562 13.850542068481445312 13.8604583740234375 13.932541847229003906 13.966917037963867188 14.046416282653808594 14.137833595275878906 14.186666488647460938 14.096041679382324219 14.002291679382324219 14.100874900817871094 14.320917129516601562 14.564416885375976562 14.817667007446289062 14.867708206176757812 14.732874870300292969 14.659542083740234375 14.779791831970214844 14.834041595458984375 14.858249664306640625 14.735958099365234375 14.660208702087402344 14.683833122253417969 14.687791824340820312 14.719583511352539062 14.767666816711425781 14.886208534240722656 14.9121246337890625 14.918416976928710938 14.959375381469726562 14.984000205993652344 14.991833686828613281 15.004541397094726562 15.013125419616699219 15.060542106628417969 15.090874671936035156
 0.86962503194808959961 2.5859582424163818359 3.0957081317901611328 1.2131249904632568359 1.2560416460037231445 4.7272500991821289062 13.819250106811523438 15.776082992553710938 15.69237518310546875 12.607416152954101562 11.116583824157714844 12.815958023071289062 15.249792098999023438 18.571750640869140625 15.346791267395019531 13.557125091552734375 15.610375404357910156 13.160833358764648438 18.503208160400390625 23.23537445068359375 23.777416229248046875 20.900083541870117188 16.21649932861328125 14.573625564575195312 17.432582855224609375 17.762750625610351562 17.873874664306640625 17.200166702270507812 17.282917022705078125 17.134916305541992188 14.665541648864746094 10.705583572387695312 10.377208709716796875 11.134708404541015625 12.176458358764648438 12.554541587829589844 14.069125175476074219 15.847499847412109375 16.608417510986328125 14.734457969665527344 13.829792022705078125 12.535875320434570312 15.200124740600585938 18.1008758544921875 19.446874618530273438 19.383916854858398438 19.423666000366210938 18.752458572387695312 19.683874130249023438 20.393375396728515625 20.7289581298828125 20.62599945068359375 19.422458648681640625 18.674791336059570312 17.9133758544921875 18.502332687377929688 18.766916275024414062 16.66545867919921875 11.783291816711425781 11.334291458129882812 11.306374549865722656 11.951000213623046875 12.662500381469726562 11.515749931335449219 10.502374649047851562 10.784166336059570312 11.662416458129882812 11.372041702270507812 11.595916748046875 11.649000167846679688 11.947083473205566406 15.366791725158691406 12.826749801635742188 9.8837919235229492188 6.9183335304260253906 5.1320834159851074219 3.9976665973663330078 3.8515417575836181641 6.975749969482421875 11.204166412353515625 13.307666778564453125 11.934624671936035156 10.961999893188476562 10.714708328247070312 10.614166259765625 11.075791358947753906 11.444707870483398438 11.355166435241699219 11.128333091735839844 10.982625007629394531 10.834500312805175781 11.258791923522949219 11.498666763305664062 11.37933349609375 10.9930419921875 10.4650421142578125 10.076958656311035156 10.493416786193847656 10.39658355712890625 9.7440004348754882812 8.9916667938232421875 8.9724168777465820312 9.3686666488647460938 10.2176666259765625 11.42675018310546875 11.704333305358886719 11.800541877746582031 12.140791893005371094 12.161791801452636719 11.969625473022460938 11.465749740600585938 10.992541313171386719 8.8718748092651367188 6.3895001411437988281 7.62879180908203125 9.1839170455932617188 10.932958602905273438 11.240750312805175781 11.48175048828125 11.721416473388671875 11.737999916076660156 11.592082977294921875 11.18316650390625 10.610541343688964844 10.632333755493164062 10.704000473022460938 10.535333633422851562 10.191374778747558594 9.7077083587646484375 10.049833297729492188 10.127875328063964844 9.6753749847412109375 9.6887502670288085938 9.4183750152587890625 9.160625457763671875 8.7001247406005859375 7.98383331298828125 7.443958282470703125 7.0030417442321777344 6.4698333740234375 6.34429168701171875 6.4602084159851074219 6.8942084312438964844 7.0137915611267089844 7.1459584236145019531 7.0427083969116210938 5.7366251945495605469 4.6094999313354492188 5.5332498550415039062 6.7644166946411132812 7.6001248359680175781 7.8478751182556152344 7.6372084617614746094 8.0957918167114257812 8.39550018310546875 8.1709585189819335938 6.7445416450500488281 3.9381666183471679688 3.4909584522247314453 4.4032917022705078125 3.2409582138061523438 2.9880833625793457031 6.3299999237060546875 8.8271665573120117188 9.8157911300659179688 9.8789587020874023438 9.9527082443237304688 9.9117498397827148438 10.048999786376953125 10.0614166259765625 9.9411249160766601562 9.6820831298828125 9.4149580001831054688 9.5961246490478515625 9.7921667098999023438 9.8638753890991210938 9.810333251953125 9.9539585113525390625 10.222042083740234375 10.514082908630371094 10.871832847595214844 11.1239166259765625 11.345791816711425781 11.548749923706054688 11.724958419799804688 11.905750274658203125 11.970916748046875 11.976041793823242188 12.158124923706054688 12.428583145141601562 12.642083168029785156 12.590000152587890625 12.668499946594238281 12.783750534057617188 12.809291839599609375 12.78612518310546875 12.840208053588867188 12.846124649047851562 12.911707878112792969 12.978083610534667969 12.982333183288574219 13.152791023254394531 13.403791427612304688 13.438833236694335938 13.518291473388671875 13.703125 13.617125511169433594 13.597958564758300781 13.687749862670898438 13.868124961853027344 13.690458297729492188 13.480291366577148438 13.317999839782714844 13.267208099365234375 13.241042137145996094 13.234666824340820312 13.273958206176757812 13.353833198547363281 13.534458160400390625 13.668958663940429688 13.603124618530273438 13.639416694641113281 13.728750228881835938 13.74683380126953125 13.806791305541992188 13.832166671752929688 13.907625198364257812 14.085000038146972656 14.073499679565429688 14.217791557312011719 14.279000282287597656 14.274083137512207031 14.270291328430175781 14.281415939331054688 14.551166534423828125 14.728833198547363281 14.88791656494140625 14.972332954406738281 14.943874359130859375 14.853124618530273438 14.874166488647460938 14.961416244506835938 14.824999809265136719 14.736291885375976562 14.725041389465332031 14.806958198547363281 14.759541511535644531 14.730124473571777344 14.801917076110839844 14.884083747863769531 14.923583030700683594 14.961957931518554688 14.984083175659179688 15.075958251953125 15.125833511352539062 15.171416282653808594 15.186208724975585938 15.189332962036132812
 2.0090415477752685547 2.3064582347869873047 4.5811667442321777344 3.2405831813812255859 3.4384582042694091797 4.1381664276123046875 12.487041473388671875 15.789708137512207031 15.339291572570800781 14.044041633605957031 12.692667007446289062 13.433458328247070312 16.205041885375976562 20.06583404541015625 19.361583709716796875 14.86904144287109375 11.54154205322265625 12.712666511535644531 15.496500015258789062 21.979875564575195312 24.008916854858398438 21.62491607666015625 18.952959060668945312 15.594082832336425781 15.748000144958496094 17.634042739868164062 18.234540939331054688 17.760707855224609375 17.027750015258789062 16.28983306884765625 16.261249542236328125 13.700208663940429688 9.0305004119873046875 7.9659166336059570312 7.2710413932800292969 8.7029170989990234375 11.066041946411132812 14.671625137329101562 16.7484588623046875 17.38683319091796875 16.396375656127929688 16.205291748046875 16.758417129516601562 18.331541061401367188 18.770915985107421875 18.738916397094726562 18.08770751953125 17.800832748413085938 18.75225067138671875 20.064374923706054688 20.88249969482421875 19.773000717163085938 17.76987457275390625 18.190624237060546875 19.456750869750976562 19.889499664306640625 19.249332427978515625 15.832166671752929688 11.498874664306640625 10.809749603271484375 11.125833511352539062 11.761708259582519531 12.303083419799804688 11.812125205993652344 10.039792060852050781 10.576416969299316406 12.28387451171875 11.368958473205566406 12.829000473022460938 12.13791656494140625 14.181208610534667969 15.613041877746582031 14.096208572387695312 15.427457809448242188 9.4758749008178710938 5.5173335075378417969 4.3190417289733886719 3.6670000553131103516 5.3554582595825195312 9.5039587020874023438 13.549541473388671875 10.824000358581542969 10.766291618347167969 10.676500320434570312 10.944250106811523438 11.693208694458007812 11.763375282287597656 11.737375259399414062 11.121999740600585938 11.335541725158691406 11.348917007446289062 11.889333724975585938 11.781874656677246094 10.901875495910644531 10.646958351135253906 11.034791946411132812 11.056291580200195312 10.515500068664550781 10.032999992370605469 9.4546661376953125 8.75966644287109375 9.0605001449584960938 9.2825002670288085938 8.9441251754760742188 9.057708740234375 11.055958747863769531 11.94237518310546875 12.080083847045898438 12.087499618530273438 11.469583511352539062 10.783541679382324219 10.139207839965820312 9.2011251449584960938 6.1096668243408203125 6.4957499504089355469 8.884124755859375 10.663416862487792969 11.147166252136230469 11.505624771118164062 11.679291725158691406 11.647292137145996094 11.506375312805175781 11.210541725158691406 10.857250213623046875 10.632666587829589844 10.564167022705078125 10.306708335876464844 9.8869581222534179688 9.5025415420532226562 9.65570831298828125 9.6595001220703125 9.311374664306640625 9.2115831375122070312 9.3305835723876953125 9.0337915420532226562 8.5281248092651367188 8.0639162063598632812 7.6824584007263183594 7.3862500190734863281 6.8347082138061523438 7.0728750228881835938 6.9126667976379394531 7.2557501792907714844 7.1381249427795410156 7.450958251953125 7.9153332710266113281 6.7231664657592773438 6.183208465576171875 7.899250030517578125 8.4329996109008789062 9.1300420761108398438 8.8363332748413085938 8.1930837631225585938 8.4977502822875976562 8.7094163894653320312 8.3014163970947265625 6.6608333587646484375 4.3272500038146972656 3.8522915840148925781 4.0739583969116210938 2.8190832138061523438 3.4977083206176757812 5.7013750076293945312 8.652416229248046875 9.717082977294921875 9.9399585723876953125 10.145750045776367188 10.167124748229980469 10.189541816711425781 10.108124732971191406 10.032999992370605469 9.8730421066284179688 9.6805419921875 9.8721666336059570312 10.049666404724121094 10.149250030517578125 10.056583404541015625 10.173166275024414062 10.484624862670898438 10.735708236694335938 11.044541358947753906 11.237833023071289062 11.496417045593261719 11.648583412170410156 11.766374588012695312 11.866125106811523438 11.978208541870117188 12.11641693115234375 12.162041664123535156 12.4299163818359375 12.626416206359863281 12.659916877746582031 12.729958534240722656 12.842624664306640625 12.938249588012695312 12.954583168029785156 12.882082939147949219 12.795458793640136719 12.840666770935058594 12.95908355712890625 13.109582901000976562 13.268708229064941406 13.323207855224609375 13.439042091369628906 13.679124832153320312 13.639791488647460938 13.624375343322753906 13.642791748046875 13.703458786010742188 13.817291259765625 13.569250106811523438 13.437292098999023438 13.346583366394042969 13.306833267211914062 13.284999847412109375 13.306917190551757812 13.384416580200195312 13.485083580017089844 13.540666580200195312 13.552708625793457031 13.680624961853027344 13.774042129516601562 13.848208427429199219 13.872083663940429688 13.871624946594238281 14.020916938781738281 14.074957847595214844 14.127666473388671875 13.972624778747558594 13.954125404357910156 14.157416343688964844 14.274749755859375 14.442083358764648438 14.350874900817871094 14.495458602905273438 14.656042098999023438 14.690417289733886719 14.871916770935058594 14.982125282287597656 15.051666259765625 15.062125205993652344 15.079708099365234375 14.950916290283203125 14.907124519348144531 14.864624977111816406 14.895250320434570312 14.954250335693359375 14.900708198547363281 14.910708427429199219 15.002166748046875 14.961958885192871094 15.003916740417480469 15.032625198364257812 15.078457832336425781 15.12987518310546875 15.178625106811523438 15.187541961669921875 15.172249794006347656
 5.6009583473205566406 4.5809168815612792969 5.3925833702087402344 3.1164166927337646484 3.6717500686645507812 3.8185417652130126953 12.374208450317382812 15.193291664123535156 13.01183319091796875 11.74250030517578125 12.76137542724609375 13.066541671752929688 15.465541839599609375 16.955625534057617188 19.875749588012695312 17.8969573974609375 13.954874992370605469 11.292499542236328125 12.436166763305664062 20.340915679931640625 23.85729217529296875 22.85883331298828125 16.73970794677734375 16.268125534057617188 17.607915878295898438 18.506124496459960938 18.582208633422851562 17.465333938598632812 17.2150421142578125 16.619874954223632812 16.968250274658203125 16.174959182739257812 12.809458732604980469 9.7226247787475585938 5.0297918319702148438 5.8409581184387207031 9.7787084579467773438 13.801083564758300781 15.895125389099121094 18.149374008178710938 18.892749786376953125 19.315708160400390625 19.509916305541992188 19.2571258544921875 18.82045745849609375 18.308500289916992188 17.043125152587890625 19.094791412353515625 20.038000106811523438 20.642749786376953125 20.956708908081054688 19.137750625610351562 16.7133331298828125 16.440250396728515625 19.840457916259765625 20.463708877563476562 19.484416961669921875 15.420833587646484375 12.6282501220703125 11.104166984558105469 11.108374595642089844 11.695291519165039062 12.687582969665527344 13.432708740234375 12.445375442504882812 12.218333244323730469 12.989542007446289062 13.420458793640136719 15.998208045959472656 15.395542144775390625 15.841666221618652344 12.864208221435546875 13.539999961853027344 14.13529205322265625 11.436625480651855469 10.711541175842285156 5.7637500762939453125 4.4607501029968261719 4.3167500495910644531 8.9139165878295898438 13.703000068664550781 10.825541496276855469 10.747499465942382812 11.346958160400390625 11.822125434875488281 12.125041961669921875 12.060333251953125 12.035666465759277344 11.750916481018066406 11.694916725158691406 11.808125495910644531 12.082166671752929688 11.868874549865722656 11.333208084106445312 11.439999580383300781 11.174958229064941406 10.7419586181640625 9.9651660919189453125 9.9819583892822265625 9.6888332366943359375 9.535625457763671875 9.5380830764770507812 8.7610836029052734375 8.6469163894653320312 8.9610004425048828125 10.360291481018066406 11.786375045776367188 12.029125213623046875 11.921041488647460938 11.017208099365234375 10.067667007446289062 9.1808748245239257812 8.4188337326049804688 6.9952917098999023438 5.479000091552734375 6.4400835037231445312 9.98816680908203125 11.13204193115234375 11.505083084106445312 11.50812530517578125 11.539124488830566406 11.446749687194824219 11.212332725524902344 11.068249702453613281 11.002208709716796875 10.730833053588867188 10.478249549865722656 9.9763336181640625 9.4277496337890625 9.390041351318359375 9.3114995956420898438 8.8838748931884765625 9.0214166641235351562 9.0917081832885742188 8.9846668243408203125 8.647083282470703125 8.1915836334228515625 7.8473749160766601562 7.5171666145324707031 7.0447916984558105469 7.2124166488647460938 6.0757918357849121094 6.0375418663024902344 7.7676668167114257812 9.5319166183471679688 10.027083396911621094 9.5632495880126953125 9.301792144775390625 9.7140836715698242188 9.9258747100830078125 10.021374702453613281 9.581958770751953125 8.7362918853759765625 8.769916534423828125 7.2360830307006835938 6.3646249771118164062 5.7443752288818359375 3.4365000724792480469 2.5176248550415039062 3.6291251182556152344 4.0616664886474609375 4.3698334693908691406 6.0718750953674316406 7.783416748046875 8.9405832290649414062 9.517791748046875 10.093000411987304688 10.212499618530273438 10.242541313171386719 10.235958099365234375 10.124833106994628906 10.033666610717773438 9.9168748855590820312 9.9735002517700195312 10.118499755859375 10.371458053588867188 10.590791702270507812 10.702917098999023438 10.703291893005371094 10.836083412170410156 11.087416648864746094 11.37445831298828125 11.542791366577148438 11.698666572570800781 11.852125167846679688 11.902541160583496094 11.839124679565429688 11.807291984558105469 12.118541717529296875 12.383250236511230469 12.619957923889160156 12.684708595275878906 12.750458717346191406 12.836583137512207031 12.955166816711425781 12.926083564758300781 12.865458488464355469 12.75 12.906083106994628906 12.960333824157714844 13.142208099365234375 13.2100830078125 13.418582916259765625 13.592916488647460938 13.537291526794433594 13.595958709716796875 13.746375083923339844 13.866916656494140625 13.950291633605957031 13.730708122253417969 13.574832916259765625 13.532083511352539062 13.477250099182128906 13.470874786376953125 13.463000297546386719 13.507082939147949219 13.673333168029785156 13.775625228881835938 13.745541572570800781 13.778458595275878906 13.863791465759277344 13.923333168029785156 14.0232086181640625 14.068208694458007812 14.090874671936035156 14.119000434875488281 14.069791793823242188 13.988124847412109375 13.88141632080078125 13.961375236511230469 14.111332893371582031 14.257249832153320312 14.435957908630371094 14.527375221252441406 14.498499870300292969 14.483458518981933594 14.578000068664550781 14.691750526428222656 14.803667068481445312 14.906624794006347656 15.015125274658203125 15.122500419616699219 15.122333526611328125 15.106749534606933594 15.023916244506835938 14.991374969482421875 15.046666145324707031 15.020458221435546875 15.049249649047851562 15.142208099365234375 15.088208198547363281 15.088916778564453125 15.059207916259765625 15.080166816711425781 15.136791229248046875 15.168999671936035156 15.176583290100097656 15.229582786560058594
 6.0833334922790527344 7.7928333282470703125 8.05500030517578125 5.0707082748413085938 4.5828752517700195312 4.8489584922790527344 10.508250236511230469 14.813458442687988281 12.996458053588867188 9.7378330230712890625 9.6882085800170898438 12.805958747863769531 14.118791580200195312 14.140958786010742188 19.295665740966796875 20.101125717163085938 16.205125808715820312 9.4787502288818359375 11.19283294677734375 19.411624908447265625 23.65941619873046875 23.446582794189453125 16.2741241455078125 15.469208717346191406 16.504917144775390625 18.030666351318359375 18.554082870483398438 17.7037506103515625 16.509416580200195312 17.38837432861328125 17.3374176025390625 16.79895782470703125 15.064958572387695312 12.531666755676269531 8.684291839599609375 7.2862915992736816406 9.6905002593994140625 11.899874687194824219 15.53549957275390625 18.416875839233398438 19.3339996337890625 20.016542434692382812 20.104791641235351562 19.339874267578125 20.280874252319335938 19.990457534790039062 20.07216644287109375 19.8782501220703125 20.067083358764648438 20.8852081298828125 20.975999832153320312 19.206417083740234375 16.438207626342773438 17.866832733154296875 20.087249755859375 20.381750106811523438 18.611124038696289062 14.431291580200195312 11.077249526977539062 10.453624725341796875 10.233875274658203125 11.905791282653808594 14.261124610900878906 15.059833526611328125 15.022833824157714844 15.320416450500488281 15.133958816528320312 15.0792083740234375 14.425416946411132812 12.285500526428222656 14.195666313171386719 12.807499885559082031 11.567542076110839844 14.776541709899902344 14.349374771118164062 14.846541404724121094 10.124125480651855469 7.4124999046325683594 6.9547915458679199219 7.0411667823791503906 12.800292015075683594 13.421916961669921875 12.506791114807128906 12.532833099365234375 12.47137451171875 12.68154144287109375 12.557541847229003906 12.231499671936035156 12.289667129516601562 12.196874618530273438 12.33887481689453125 12.451125144958496094 12.379666328430175781 11.905750274658203125 11.787875175476074219 11.326666831970214844 10.716416358947753906 10.346833229064941406 10.329333305358886719 10.436291694641113281 9.9538745880126953125 9.3590002059936523438 9.474666595458984375 9.6027498245239257812 9.7491245269775390625 10.538000106811523438 11.557958602905273438 11.771249771118164062 11.726583480834960938 10.714458465576171875 9.70691680908203125 8.486042022705078125 7.788791656494140625 7.6646246910095214844 6.4894165992736816406 5.4827914237976074219 8.59799957275390625 10.69824981689453125 11.351041793823242188 11.485208511352539062 11.410124778747558594 11.2198333740234375 11.079041481018066406 10.975250244140625 10.824832916259765625 10.701333045959472656 10.542583465576171875 10.187958717346191406 9.800167083740234375 9.5556249618530273438 9.2551250457763671875 9.0112085342407226562 8.74991607666015625 8.7149171829223632812 8.7572078704833984375 8.499500274658203125 7.9611248970031738281 7.6364583969116210938 7.4131250381469726562 6.9912500381469726562 6.1997499465942382812 5.8163332939147949219 6.5619168281555175781 8.1909999847412109375 9.2212915420532226562 9.4390420913696289062 9.7099580764770507812 10.476291656494140625 10.793874740600585938 10.522624969482421875 10.144166946411132812 9.992374420166015625 9.8229579925537109375 8.3963747024536132812 6.7560415267944335938 5.4798750877380371094 4.1134166717529296875 2.1196668148040771484 3.01291656494140625 4.2011251449584960938 5.1746249198913574219 6.0625 7.619625091552734375 8.3670835494995117188 9.4381246566772460938 9.9401254653930664062 10.264041900634765625 10.230625152587890625 10.295125007629394531 10.374124526977539062 10.322375297546386719 10.234958648681640625 10.051500320434570312 10.1352081298828125 10.234042167663574219 10.599749565124511719 10.824083328247070312 10.843417167663574219 11.02691650390625 11.199583053588867188 11.3339996337890625 11.594958305358886719 11.833833694458007812 11.9288330078125 11.887708663940429688 11.8535003662109375 11.9316253662109375 11.954166412353515625 11.958250045776367188 12.256291389465332031 12.380374908447265625 12.498791694641113281 12.475000381469726562 12.621000289916992188 12.87075042724609375 12.900333404541015625 12.795541763305664062 12.847749710083007812 13.069582939147949219 13.064708709716796875 13.167333602905273438 13.279874801635742188 13.366457939147949219 13.462833404541015625 13.6056671142578125 13.701582908630371094 13.840167045593261719 14.022083282470703125 13.954041481018066406 13.786958694458007812 13.636666297912597656 13.607208251953125 13.595041275024414062 13.625624656677246094 13.703833580017089844 13.771833419799804688 13.854249954223632812 13.863833427429199219 13.912958145141601562 13.943124771118164062 13.964458465576171875 13.994250297546386719 13.96666717529296875 13.96341705322265625 13.963541984558105469 13.927374839782714844 13.907250404357910156 13.816791534423828125 13.874875068664550781 13.9698333740234375 14.06737518310546875 14.191082954406738281 14.357583045959472656 14.508417129516601562 14.618875503540039062 14.669541358947753906 14.639791488647460938 14.612041473388671875 14.625624656677246094 14.672791481018066406 14.830374717712402344 15.095499992370605469 15.137791633605957031 15.206416130065917969 15.20475006103515625 15.096666336059570312 15.075958251953125 15.144749641418457031 15.109457969665527344 15.243874549865722656 15.23320770263671875 15.226375579833984375 15.198583602905273438 15.084124565124511719 15.141083717346191406 15.177791595458984375 15.2441253662109375 15.242625236511230469
 6.4964580535888671875 8.8371248245239257812 8.6479167938232421875 5.2999582290649414062 4.7698335647583007812 5.9324169158935546875 8.7075414657592773438 14.890958786010742188 13.333041191101074219 12.628708839416503906 11.524167060852050781 11.730166435241699219 12.618124961853027344 11.744083404541015625 18.8194580078125 21.107875823974609375 18.808416366577148438 9.9684171676635742188 10.785374641418457031 18.625041961669921875 23.09979248046875 24.08454132080078125 19.526458740234375 14.077500343322753906 15.402708053588867188 16.576333999633789062 17.425167083740234375 18.744998931884765625 16.723875045776367188 16.63466644287109375 17.47254180908203125 17.257457733154296875 16.86370849609375 15.674792289733886719 14.072583198547363281 11.624583244323730469 11.287083625793457031 14.746041297912597656 16.72795867919921875 18.503541946411132812 19.55500030517578125 20.218791961669921875 20.453458786010742188 20.178167343139648438 20.916917800903320312 21.032167434692382812 21.084499359130859375 20.5839996337890625 20.585374832153320312 20.808042526245117188 20.663791656494140625 19.910917282104492188 19.06583404541015625 20.71216583251953125 20.071458816528320312 20.357999801635742188 16.33074951171875 13.800874710083007812 11.229332923889160156 10.507458686828613281 9.9745416641235351562 10.114291191101074219 14.976833343505859375 16.80816650390625 17.04679107666015625 13.633500099182128906 12.006625175476074219 12.763792037963867188 11.220541954040527344 11.072833061218261719 11.911707878112792969 13.61370849609375 11.033708572387695312 10.157917022705078125 9.371250152587890625 14.343000411987304688 16.070375442504882812 14.926958084106445312 13.8582916259765625 9.8266248703002929688 14.887541770935058594 13.474666595458984375 13.031541824340820312 13.224458694458007812 13.278916358947753906 13.480208396911621094 13.954041481018066406 13.252208709716796875 13.056250572204589844 12.752499580383300781 12.640625 12.510416984558105469 12.475957870483398438 12.249541282653808594 11.592791557312011719 11.116208076477050781 10.907625198364257812 10.823541641235351562 10.771750450134277344 10.315583229064941406 10.275083541870117188 10.159832954406738281 9.9405832290649414062 10.208250045776367188 10.879291534423828125 11.232583045959472656 11.582708358764648438 11.774874687194824219 11.750458717346191406 10.901666641235351562 9.7707080841064453125 8.6361665725708007812 8.014499664306640625 7.8125414848327636719 7.2231249809265136719 5.8369584083557128906 6.0601248741149902344 8.8342914581298828125 10.835458755493164062 11.431291580200195312 11.453958511352539062 11.188541412353515625 11.07170867919921875 10.883416175842285156 10.776000022888183594 10.602583885192871094 10.40091705322265625 10.229125022888183594 9.980083465576171875 9.70212554931640625 9.3256664276123046875 9.0785417556762695312 8.8390417098999023438 8.5462083816528320312 8.468166351318359375 8.4765834808349609375 8.2541246414184570312 7.8192915916442871094 7.4994997978210449219 7.1717915534973144531 4.2447915077209472656 3.2511665821075439453 6.0167498588562011719 7.0213751792907714844 5.5260834693908691406 6.4830832481384277344 7.2382497787475585938 8.4982919692993164062 10.734208106994628906 10.809458732604980469 10.526000022888183594 10.342249870300292969 8.8929586410522460938 7.8992915153503417969 6.4126248359680175781 4.7955832481384277344 3.4929165840148925781 3.55120849609375 5.477874755859375 5.3894581794738769531 6.8487081527709960938 7.1167917251586914062 8.0770416259765625 8.6360836029052734375 9.0739583969116210938 9.43108367919921875 10.01508331298828125 10.100583076477050781 10.279250144958496094 10.450124740600585938 10.431333541870117188 10.286458015441894531 10.168457984924316406 10.374708175659179688 10.574625015258789062 10.798832893371582031 11.045166969299316406 11.325583457946777344 11.363625526428222656 11.635666847229003906 11.818291664123535156 11.879958152770996094 11.990583419799804688 12.145333290100097656 12.221750259399414062 12.021374702453613281 11.972083091735839844 12.003541946411132812 12.073541641235351562 12.253666877746582031 12.225916862487792969 12.323708534240722656 12.417708396911621094 12.498624801635742188 12.685458183288574219 12.8561248779296875 12.753208160400390625 12.783291816711425781 13.008208274841308594 13.090707778930664062 13.086667060852050781 13.158916473388671875 13.264958381652832031 13.510083198547363281 13.664875030517578125 13.916666984558105469 13.947999954223632812 13.950041770935058594 13.8222503662109375 13.804708480834960938 13.7267913818359375 13.62554168701171875 13.579166412353515625 13.634541511535644531 13.68912506103515625 13.707541465759277344 13.750291824340820312 13.759791374206542969 13.812749862670898438 13.8270416259765625 13.845417022705078125 13.852791786193847656 13.860041618347167969 13.923999786376953125 13.966875076293945312 13.9455413818359375 13.842416763305664062 13.84104156494140625 13.901208877563476562 14.012416839599609375 14.056916236877441406 14.143083572387695312 14.344333648681640625 14.493499755859375 14.550499916076660156 14.604707717895507812 14.645874977111816406 14.659999847412109375 14.756541252136230469 14.788000106811523438 14.796041488647460938 15.042833328247070312 15.229332923889160156 15.25966644287109375 15.315708160400390625 15.2619171142578125 15.180500030517578125 15.226833343505859375 15.201624870300292969 15.2775421142578125 15.370624542236328125 15.348708152770996094 15.326166152954101562 15.296875 15.292041778564453125 15.3335418701171875 15.370833396911621094 15.409791946411132812
 7.830291748046875 10.032416343688964844 5.6659998893737792969 5.5730834007263183594 6.8965830802917480469 8.3211669921875 8.2657918930053710938 15.162416458129882812 15.827458381652832031 15.571666717529296875 15.118291854858398438 12.62770843505859375 11.51354217529296875 12.024457931518554688 17.892124176025390625 20.785207748413085938 19.711957931518554688 11.966833114624023438 11.439708709716796875 17.130125045776367188 22.305166244506835938 24.08066558837890625 19.9149169921875 15.708292007446289062 16.682498931884765625 17.42333221435546875 17.51200103759765625 19.166749954223632812 17.962375640869140625 17.063083648681640625 16.703125 17.460374832153320312 17.261709213256835938 17.08300018310546875 16.62816619873046875 15.127458572387695312 13.128292083740234375 14.47308349609375 16.777624130249023438 18.199167251586914062 19.071125030517578125 19.719207763671875 20.090833663940429688 20.392208099365234375 19.594333648681640625 20.807209014892578125 20.374292373657226562 18.103124618530273438 20.158624649047851562 21.082500457763671875 20.786790847778320312 21.099290847778320312 20.577291488647460938 20.2649993896484375 18.817625045776367188 16.309415817260742188 16.369958877563476562 16.797624588012695312 14.877374649047851562 12.921250343322753906 12.620082855224609375 11.21875 15.347083091735839844 15.316041946411132812 13.294333457946777344 10.75162506103515625 10.120833396911621094 10.5991668701171875 10.502124786376953125 10.840624809265136719 11.070708274841308594 11.786417007446289062 11.810250282287597656 10.605166435241699219 9.5464162826538085938 8.8917913436889648438 9.387874603271484375 8.9701251983642578125 12.184499740600585938 14.367166519165039062 13.129583358764648438 9.7967081069946289062 12.0193328857421875 12.822083473205566406 13.130666732788085938 13.955082893371582031 14.595708847045898438 13.683208465576171875 12.505999565124511719 12.060166358947753906 12.130916595458984375 12.300708770751953125 12.021958351135253906 11.560041427612304688 11.271082878112792969 11.191333770751953125 11.047458648681640625 11.12662506103515625 10.817291259765625 10.493416786193847656 10.378375053405761719 10.435750007629394531 10.338458061218261719 10.091625213623046875 10.674166679382324219 11.388708114624023438 11.610208511352539062 11.650416374206542969 11.654250144958496094 10.775208473205566406 9.532375335693359375 8.4820833206176757812 7.6249585151672363281 7.674041748046875 7.884166717529296875 7.1581664085388183594 5.4906663894653320312 7.0501251220703125 10.14704132080078125 11.247458457946777344 11.356833457946777344 11.206666946411132812 11.032583236694335938 10.875749588012695312 10.724458694458007812 10.634875297546386719 10.397208213806152344 10.053458213806152344 9.9151248931884765625 9.660083770751953125 9.4507503509521484375 9.2355833053588867188 8.9177083969116210938 8.6555833816528320312 8.3806247711181640625 8.4824581146240234375 8.2646665573120117188 8.1229581832885742188 7.9823751449584960938 7.9062914848327636719 5.2073330879211425781 3.3415417671203613281 4.2805833816528320312 4.5977082252502441406 3.5553333759307861328 3.9941248893737792969 4.3689165115356445312 7.4237499237060546875 10.132291793823242188 10.869542121887207031 10.921125411987304688 10.131458282470703125 8.7491664886474609375 6.8487915992736816406 4.651958465576171875 2.0582082271575927734 0.94354164600372314453 4.0626249313354492188 6.4891667366027832031 6.9380002021789550781 8.0418748855590820312 8.2394170761108398438 8.549041748046875 8.6737079620361328125 8.9809999465942382812 9.5987501144409179688 10.022624969482421875 9.9695005416870117188 10.225458145141601562 10.348500251770019531 10.587208747863769531 10.459750175476074219 10.422458648681640625 10.596541404724121094 10.791083335876464844 11.06999969482421875 11.303250312805175781 11.727666854858398438 12.127041816711425781 12.164250373840332031 12.044958114624023438 11.997249603271484375 12.098208427429199219 12.224374771118164062 12.407583236694335938 12.336416244506835938 12.1664581298828125 12.337666511535644531 12.375791549682617188 12.364916801452636719 12.495291709899902344 12.573749542236328125 12.788958549499511719 12.658916473388671875 12.560916900634765625 12.698291778564453125 12.776582717895507812 12.767499923706054688 12.8383331298828125 13.022166252136230469 13.257999420166015625 13.356624603271484375 13.41916656494140625 13.635041236877441406 13.772749900817871094 13.877916336059570312 13.885874748229980469 13.891374588012695312 13.868207931518554688 13.900208473205566406 13.963250160217285156 14.039500236511230469 14.004083633422851562 13.962124824523925781 13.998083114624023438 14.005249977111816406 14.037750244140625 14.055749893188476562 13.924458503723144531 13.868333816528320312 13.836333274841308594 13.826874732971191406 13.959750175476074219 14.146458625793457031 14.273249626159667969 14.178874969482421875 13.929708480834960938 14.110792160034179688 14.094541549682617188 14.312250137329101562 14.479791641235351562 14.462666511535644531 14.3517913818359375 14.437250137329101562 14.681375503540039062 14.775875091552734375 14.738374710083007812 14.584625244140625 14.557958602905273438 14.793125152587890625 14.896708488464355469 15.0097503662109375 15.308875083923339844 15.357791900634765625 15.331125259399414062 15.357333183288574219 15.359167098999023438 15.349874496459960938 15.287583351135253906 15.238291740417480469 15.35820770263671875 15.44608306884765625 15.481249809265136719 15.453416824340820312 15.465250015258789062 15.430375099182128906 15.36316680908203125 15.415124893188476562
 9.5944995880126953125 11.300042152404785156 6.1501665115356445312 6.0970830917358398438 9.1807918548583984375 9.2070417404174804688 8.0827083587646484375 12.501708030700683594 16.009332656860351562 16.950458526611328125 18.098375320434570312 16.232250213623046875 12.430832862854003906 12.998083114624023438 16.650165557861328125 19.693708419799804688 19.976999282836914062 13.285541534423828125 15.582791328430175781 17.949625015258789062 20.95954132080078125 23.485040664672851562 23.046541213989257812 19.260791778564453125 18.699291229248046875 17.9255828857421875 18.931291580200195312 19.724750518798828125 19.464374542236328125 18.750707626342773438 16.482915878295898438 17.695249557495117188 17.7280426025390625 17.65020751953125 17.225749969482421875 16.258207321166992188 13.039958953857421875 13.428250312805175781 16.259708404541015625 17.19183349609375 18.193082809448242188 18.730833053588867188 17.968458175659179688 19.626499176025390625 19.927791595458984375 20.179124832153320312 21.457750320434570312 19.07387542724609375 19.80454254150390625 20.415416717529296875 19.980916976928710938 19.693124771118164062 19.326457977294921875 18.241916656494140625 17.013042449951171875 13.306041717529296875 13.298250198364257812 15.950750350952148438 16.80762481689453125 15.147208213806152344 14.021999359130859375 11.739208221435546875 15.396416664123535156 16.6169586181640625 12.164000511169433594 9.3097505569458007812 9.2226667404174804688 9.983791351318359375 10.379833221435546875 10.736249923706054688 10.785666465759277344 10.992458343505859375 11.423167228698730469 10.997583389282226562 10.525916099548339844 9.584583282470703125 8.3500413894653320312 7.4459166526794433594 6.8300418853759765625 6.8052501678466796875 7.6576666831970214844 8.6744165420532226562 10.27529144287109375 11.87075042724609375 13.306833267211914062 14.426916122436523438 14.869999885559082031 14.191499710083007812 12.461999893188476562 11.917875289916992188 11.654958724975585938 11.612792015075683594 11.532708168029785156 11.709374427795410156 11.447375297546386719 11.124625205993652344 11.253833770751953125 10.982083320617675781 11.023166656494140625 10.731833457946777344 10.71125030517578125 10.478250503540039062 10.245166778564453125 9.6138334274291992188 9.3935413360595703125 11.03612518310546875 11.528166770935058594 11.559833526611328125 11.612916946411132812 10.957291603088378906 8.9113330841064453125 7.5709586143493652344 7.1104583740234375 7.2980833053588867188 8.0966663360595703125 7.7364583015441894531 6.3917918205261230469 6.0903749465942382812 8.8887500762939453125 10.919666290283203125 11.229457855224609375 11.024083137512207031 10.843000411987304688 10.705624580383300781 10.510000228881835938 10.477375030517578125 10.295958518981933594 10.0457916259765625 9.9583749771118164062 9.6366252899169921875 9.3096666336059570312 9.3208332061767578125 9.168125152587890625 8.8619585037231445312 8.8817501068115234375 8.959583282470703125 8.840999603271484375 8.7686252593994140625 8.6321668624877929688 8.6945829391479492188 6.651416778564453125 4.9645414352416992188 4.8543334007263183594 4.5835833549499511719 4.3485002517700195312 4.1624999046325683594 4.4920415878295898438 7.8785834312438964844 10.357375144958496094 11.179750442504882812 11.081749916076660156 10.623582839965820312 8.7650003433227539062 5.6207914352416992188 2.6972498893737792969 0.96574997901916503906 1.0226250886917114258 4.2224168777465820312 7.1920418739318847656 8.0992078781127929688 8.5875415802001953125 8.78829193115234375 9.14333343505859375 8.6650419235229492188 8.8772916793823242188 9.7741250991821289062 10.1417083740234375 10.1842498779296875 10.520833015441894531 10.667833328247070312 11.135000228881835938 10.759416580200195312 10.629791259765625 10.834041595458984375 11.01879119873046875 11.433583259582519531 11.969499588012695312 12.148166656494140625 12.569250106811523438 12.546833038330078125 12.301833152770996094 12.00595855712890625 12.16591644287109375 12.337249755859375 12.534458160400390625 12.645208358764648438 12.628375053405761719 12.708042144775390625 12.767999649047851562 12.755999565124511719 13.031457901000976562 13.139291763305664062 13.226666450500488281 12.937832832336425781 12.653958320617675781 12.519791603088378906 12.654707908630371094 12.771249771118164062 12.890625 13.179082870483398438 13.465791702270507812 13.483041763305664062 13.478249549865722656 13.677416801452636719 13.665208816528320312 13.710208892822265625 13.921541213989257812 14.057208061218261719 14.222416877746582031 14.340374946594238281 14.388833045959472656 14.388957977294921875 14.391458511352539062 14.3819580078125 14.395833015441894531 14.413374900817871094 14.405625343322753906 14.389416694641113281 14.325166702270507812 14.21341705322265625 14.140833854675292969 14.099749565124511719 14.134333610534667969 14.251458168029785156 14.3496246337890625 14.375833511352539062 14.090125083923339844 14.1632080078125 14.476583480834960938 14.453125 14.440458297729492188 14.638792037963867188 14.462458610534667969 14.520166397094726562 14.788083076477050781 14.649999618530273438 14.851124763488769531 14.836874961853027344 14.621707916259765625 14.800208091735839844 14.999083518981933594 15.015916824340820312 15.2558746337890625 15.350874900817871094 15.371666908264160156 15.412249565124511719 15.443541526794433594 15.44879150390625 15.459917068481445312 15.434916496276855469 15.413000106811523438 15.403875350952148438 15.463125228881835938 15.542083740234375 15.545083045959472656 15.560791969299316406 15.564958572387695312 15.5926666259765625
 7.8888750076293945312 12.488874435424804688 7.6645002365112304688 6.6512498855590820312 9.4005002975463867188 9.2415828704833984375 8.9545831680297851562 12.644499778747558594 17.647083282470703125 18.447999954223632812 18.423583984375 18.105207443237304688 15.188291549682617188 14.053958892822265625 17.498167037963867188 18.832750320434570312 19.950208663940429688 16.84845733642578125 16.345249176025390625 17.825124740600585938 20.253583908081054688 21.790208816528320312 21.635166168212890625 22.735042572021484375 21.599332809448242188 18.636541366577148438 18.5522918701171875 20.444332122802734375 20.26029205322265625 19.226667404174804688 18.17070770263671875 17.518541336059570312 17.138750076293945312 17.529500961303710938 17.7758331298828125 16.994167327880859375 14.940917015075683594 15.208167076110839844 15.313333511352539062 16.962083816528320312 17.65074920654296875 17.71512603759765625 18.336957931518554688 20.674041748046875 20.48970794677734375 19.872083663940429688 21.588167190551757812 21.072582244873046875 19.922250747680664062 19.583250045776367188 18.319166183471679688 17.084667205810546875 18.206708908081054688 17.060832977294921875 14.919208526611328125 13.346708297729492188 12.6147918701171875 13.990583419799804688 17.246875762939453125 17.537416458129882812 15.628417015075683594 12.939958572387695312 15.211874961853027344 16.964082717895507812 10.240583419799804688 8.5772914886474609375 9.0784997940063476562 9.8435831069946289062 10.484499931335449219 10.873624801635742188 10.918999671936035156 10.927374839782714844 11.166707992553710938 11.164416313171386719 10.81566619873046875 10.3470001220703125 9.467708587646484375 8.378833770751953125 7.7481665611267089844 7.094249725341796875 7.2245831489562988281 7.5874166488647460938 8.3211669921875 9.4457082748413085938 12.52095794677734375 14.552708625793457031 14.942749977111816406 14.402583122253417969 13.297082901000976562 12.225291252136230469 12.009541511535644531 11.905041694641113281 11.948207855224609375 11.890291213989257812 11.557499885559082031 11.640417098999023438 11.233625411987304688 11.2085418701171875 11.207625389099121094 10.985541343688964844 10.497625350952148438 9.84970855712890625 9.4981670379638671875 9.096958160400390625 9.2471666336059570312 10.542750358581542969 11.261750221252441406 11.1751251220703125 11.245583534240722656 10.428333282470703125 8.6716670989990234375 7.33408355712890625 6.941791534423828125 7.6927499771118164062 8.2918329238891601562 7.3089585304260253906 8.051166534423828125 8.95800018310546875 10.179958343505859375 10.821874618530273438 10.909083366394042969 10.787791252136230469 10.549458503723144531 10.421291351318359375 10.21929168701171875 10.226708412170410156 10.048833847045898438 9.7013330459594726562 9.7043752670288085938 9.5658330917358398438 9.219333648681640625 8.8673334121704101562 8.8644170761108398438 8.9895000457763671875 9.329708099365234375 9.5294580459594726562 9.530124664306640625 9.3197498321533203125 9.1102085113525390625 9.2164163589477539062 6.8641252517700195312 5.8886251449584960938 5.7912497520446777344 5.835124969482421875 4.2107501029968261719 4.7385416030883789062 5.8628749847412109375 9.2185001373291015625 10.698416709899902344 11.064499855041503906 10.776583671569824219 10.451000213623046875 8.223125457763671875 4.314666748046875 2.4123332500457763672 3.2348332405090332031 2.6539583206176757812 5.8096251487731933594 7.2052083015441894531 8.0613336563110351562 8.7389583587646484375 9.2174167633056640625 9.3780412673950195312 9.5997915267944335938 9.8068332672119140625 10.076457977294921875 10.151875495910644531 10.526583671569824219 11.014458656311035156 11.279208183288574219 11.422166824340820312 10.901291847229003906 10.935832977294921875 11.025249481201171875 11.154125213623046875 11.399125099182128906 12.042166709899902344 13.004083633422851562 12.917499542236328125 12.819916725158691406 12.60187530517578125 12.247791290283203125 12.181374549865722656 12.476458549499511719 12.647999763488769531 12.820041656494140625 12.859499931335449219 12.975666999816894531 12.985541343688964844 12.976416587829589844 13.034291267395019531 13.268041610717773438 13.497416496276855469 13.043416976928710938 12.693333625793457031 12.564374923706054688 12.649000167846679688 12.885666847229003906 13.1417083740234375 13.437624931335449219 13.507666587829589844 13.635708808898925781 13.692000389099121094 13.746624946594238281 13.950208663940429688 14.003417015075683594 14.26137542724609375 14.361208915710449219 14.458208084106445312 14.504250526428222656 14.413916587829589844 14.325791358947753906 14.324583053588867188 14.279250144958496094 14.227042198181152344 14.188375473022460938 14.1933746337890625 14.37879180908203125 14.384708404541015625 14.459208488464355469 14.467291831970214844 14.402625083923339844 14.446583747863769531 14.4149169921875 14.240208625793457031 14.469041824340820312 14.482041358947753906 14.448082923889160156 14.521875381469726562 14.406416893005371094 14.434999465942382812 14.631708145141601562 14.715167045593261719 14.732458114624023438 14.753042221069335938 14.6805419921875 14.774374961853027344 14.982250213623046875 14.895208358764648438 14.772000312805175781 14.964458465576171875 15.1130828857421875 15.057708740234375 15.307499885559082031 15.434541702270507812 15.449000358581542969 15.454667091369628906 15.51137542724609375 15.498125076293945312 15.522999763488769531 15.612208366394042969 15.614624977111816406 15.600208282470703125 15.629208564758300781 15.488374710083007812 15.460041999816894531 15.501458168029785156 15.531000137329101562
 9.07062530517578125 13.356875419616699219 11.000708580017089844 8.2556247711181640625 11.120708465576171875 12.250499725341796875 11.203000068664550781 12.946666717529296875 17.52204132080078125 18.502958297729492188 18.426832199096679688 18.505250930786132812 17.487333297729492188 16.497833251953125 19.15462493896484375 19.575666427612304688 17.557582855224609375 19.289333343505859375 18.759250640869140625 19.942041397094726562 19.8387908935546875 18.65462493896484375 18.971666336059570312 21.193208694458007812 23.042999267578125 21.743457794189453125 20.376583099365234375 20.42333221435546875 20.727624893188476562 19.35504150390625 18.509958267211914062 15.138250350952148438 15.0748748779296875 16.957750320434570312 18.079584121704101562 17.951333999633789062 17.174291610717773438 15.809207916259765625 17.298624038696289062 17.694707870483398438 17.936040878295898438 18.197750091552734375 20.252292633056640625 20.353124618530273438 19.110708236694335938 19.652042388916015625 21.641458511352539062 20.582792282104492188 19.4169158935546875 19.212917327880859375 17.655542373657226562 15.531374931335449219 16.796583175659179688 17.82587432861328125 15.244874954223632812 12.905833244323730469 12.501125335693359375 13.11100006103515625 15.154749870300292969 16.331541061401367188 16.939792633056640625 16.241582870483398438 17.435375213623046875 15.609333038330078125 11.249666213989257812 9.3563747406005859375 9.6651248931884765625 9.856708526611328125 10.56087493896484375 11.033166885375976562 11.188708305358886719 11.049666404724121094 11.163042068481445312 11.216333389282226562 10.861207962036132812 10.371125221252441406 10.214374542236328125 9.6334161758422851562 9.2417917251586914062 8.4842500686645507812 8.1300420761108398438 8.3802499771118164062 9.2111663818359375 10.660708427429199219 13.143958091735839844 14.134625434875488281 14.462708473205566406 14.439916610717773438 14.007749557495117188 13.192125320434570312 12.288666725158691406 12.265749931335449219 12.233082771301269531 11.803750038146972656 11.982041358947753906 11.91916656494140625 11.669291496276855469 11.685375213623046875 11.440583229064941406 10.818541526794433594 10.333042144775390625 10.185375213623046875 9.8225412368774414062 9.8169164657592773438 10.223875045776367188 10.244874954223632812 10.721208572387695312 10.734541893005371094 10.1642913818359375 9.8616666793823242188 9.0089998245239257812 7.7896666526794433594 7.1079168319702148438 7.9117913246154785156 8.55762481689453125 7.6884584426879882812 9.4964580535888671875 10.369250297546386719 10.532083511352539062 10.476499557495117188 10.298874855041503906 10.289708137512207031 10.181500434875488281 10.037708282470703125 9.8942499160766601562 9.890041351318359375 9.8692502975463867188 9.6617918014526367188 9.39812469482421875 9.2331666946411132812 9.1210002899169921875 9.1736669540405273438 9.3024997711181640625 9.2233753204345703125 9.2770414352416992188 9.892292022705078125 10.185000419616699219 9.9582500457763671875 9.7674579620361328125 10.10341644287109375 7.7834582328796386719 7.3777499198913574219 8.1570835113525390625 7.038791656494140625 5.3077082633972167969 6.238666534423828125 8.0410413742065429688 10.147624969482421875 10.673832893371582031 10.709208488464355469 10.447208404541015625 9.98708343505859375 7.7253746986389160156 3.4007916450500488281 4.0380415916442871094 4.5968751907348632812 2.8287501335144042969 5.4698333740234375 7.47733306884765625 8.2063751220703125 8.9238748550415039062 9.3025836944580078125 9.5122079849243164062 9.6451663970947265625 9.9026670455932617188 10.088500022888183594 10.179624557495117188 10.539333343505859375 10.928791999816894531 11.218458175659179688 11.529958724975585938 11.120208740234375 11.613124847412109375 11.823874473571777344 11.465125083923339844 11.482874870300292969 11.864417076110839844 12.869375228881835938 13.194916725158691406 13.037291526794433594 12.758749961853027344 12.449375152587890625 12.35620880126953125 12.486166954040527344 12.722499847412109375 12.949250221252441406 13.053791046142578125 13.093333244323730469 13.131375312805175781 13.301375389099121094 13.282458305358886719 13.390791893005371094 13.621958732604980469 13.472916603088378906 12.868208885192871094 12.768208503723144531 12.839124679565429688 13.024167060852050781 13.309082984924316406 13.739583015441894531 13.872416496276855469 14.032375335693359375 14.124833106994628906 14.168166160583496094 14.363583564758300781 14.36579132080078125 14.496083259582519531 14.631166458129882812 14.548166275024414062 14.472042083740234375 14.354791641235351562 14.244625091552734375 14.221124649047851562 14.107208251953125 13.975958824157714844 13.970666885375976562 14.190999984741210938 14.155666351318359375 14.146666526794433594 14.231166839599609375 14.298417091369628906 14.355541229248046875 14.363041877746582031 14.366582870483398438 14.414166450500488281 14.343375205993652344 14.429541587829589844 14.471958160400390625 14.564416885375976562 14.724332809448242188 14.755458831787109375 14.7402496337890625 14.860500335693359375 14.842416763305664062 14.889499664306640625 14.807208061218261719 14.87066650390625 14.927791595458984375 15.094875335693359375 15.026000022888183594 14.929541587829589844 15.138833045959472656 15.190041542053222656 15.191416740417480469 15.420749664306640625 15.519124984741210938 15.551708221435546875 15.544416427612304688 15.508791923522949219 15.497124671936035156 15.572417259216308594 15.619208335876464844 15.636958122253417969 15.608541488647460938 15.452166557312011719 15.444167137145996094 15.584041595458984375 15.637582778930664062
 10.144166946411132812 14.672916412353515625 15.347332954406738281 14.690375328063964844 14.893124580383300781 13.62924957275390625 12.236249923706054688 12.74466705322265625 17.106290817260742188 18.145374298095703125 18.304750442504882812 18.443958282470703125 18.4811248779296875 18.716875076293945312 19.75441741943359375 19.857875823974609375 17.851291656494140625 18.828166961669921875 18.54633331298828125 18.62725067138671875 18.05066680908203125 19.20041656494140625 19.919500350952148438 19.945249557495117188 22.768125534057617188 23.179874420166015625 22.503541946411132812 22.29354095458984375 21.860624313354492188 20.720666885375976562 19.315374374389648438 16.195291519165039062 15.507624626159667969 16.847957611083984375 16.640459060668945312 17.759042739868164062 18.060583114624023438 16.034875869750976562 17.961124420166015625 17.631458282470703125 16.916833877563476562 17.58779144287109375 19.21108245849609375 19.37599945068359375 17.263666152954101562 19.843708038330078125 22.384374618530273438 20.924417495727539062 19.023624420166015625 19.031665802001953125 17.909208297729492188 16.220417022705078125 16.892917633056640625 17.850208282470703125 17.828290939331054688 17.182790756225585938 14.597458839416503906 13.023291587829589844 13.572625160217285156 15.010874748229980469 14.308083534240722656 14.942333221435546875 15.686916351318359375 14.466750144958496094 11.922082901000976562 9.9254579544067382812 10.659916877746582031 9.8283748626708984375 10.31954193115234375 10.114333152770996094 10.816666603088378906 11.109292030334472656 11.328833580017089844 11.297041893005371094 11.116749763488769531 10.623416900634765625 10.468125343322753906 10.170374870300292969 9.7628755569458007812 9.26725006103515625 8.9440412521362304688 9.20149993896484375 10.170125007629394531 11.672791481018066406 13.106624603271484375 13.524167060852050781 14.001999855041503906 14.587208747863769531 14.074583053588867188 13.624416351318359375 12.832583427429199219 12.69779205322265625 12.312042236328125 12.208083152770996094 12.265749931335449219 12.1239166259765625 12.150625228881835938 11.871250152587890625 11.642457962036132812 11.263416290283203125 10.947833061218261719 10.213749885559082031 10.050499916076660156 10.3695831298828125 10.602250099182128906 10.403041839599609375 10.450166702270507812 10.659832954406738281 10.297333717346191406 9.6516666412353515625 8.83408355712890625 7.93262481689453125 7.4858331680297851562 8.3438329696655273438 8.966541290283203125 8.5391664505004882812 9.161167144775390625 9.9618330001831054688 10.135375022888183594 9.5977087020874023438 8.9577913284301757812 8.6929168701171875 8.519916534423828125 8.961750030517578125 9.3133335113525390625 9.3714170455932617188 9.484416961669921875 9.424041748046875 9.2335414886474609375 8.9523754119873046875 9.0067911148071289062 9.3632917404174804688 9.7372503280639648438 9.9643335342407226562 10.265250205993652344 10.558875083923339844 10.643458366394042969 10.521207809448242188 10.74729156494140625 11.105291366577148438 9.3027086257934570312 9.2821664810180664062 10.757875442504882812 8.9522914886474609375 7.4699168205261230469 9.330875396728515625 10.81458282470703125 11.364083290100097656 10.250624656677246094 10.47904205322265625 10.388208389282226562 9.7674169540405273438 7.8827915191650390625 5.4207916259765625 6.0632081031799316406 4.9767084121704101562 4.0914998054504394531 6.0096249580383300781 7.6351666450500488281 8.081958770751953125 9.131458282470703125 9.3074998855590820312 9.3881254196166992188 9.3725833892822265625 9.6274585723876953125 9.9017915725708007812 9.9904584884643554688 10.346875190734863281 10.843417167663574219 11.556374549865722656 12.169333457946777344 12.414041519165039062 12.590416908264160156 12.701833724975585938 12.469083786010742188 11.965749740600585938 12.552083015441894531 13.130541801452636719 13.397417068481445312 13.169249534606933594 12.718416213989257812 12.587291717529296875 12.616458892822265625 12.71062469482421875 12.851708412170410156 13.022957801818847656 13.126041412353515625 13.242750167846679688 13.25270843505859375 13.487291336059570312 13.62183380126953125 13.671166419982910156 13.790499687194824219 13.788458824157714844 13.478250503540039062 13.403291702270507812 13.288999557495117188 13.193333625793457031 13.367000579833984375 13.697333335876464844 13.968167304992675781 14.16049957275390625 14.3647918701171875 14.249875068664550781 14.378083229064941406 14.590666770935058594 14.649999618530273438 14.480416297912597656 14.412083625793457031 14.387541770935058594 14.163332939147949219 14.047499656677246094 13.9741668701171875 13.850500106811523438 13.939708709716796875 14.078833580017089844 14.093291282653808594 14.179333686828613281 14.253458023071289062 14.302374839782714844 14.4008331298828125 14.426708221435546875 14.454874992370605469 14.396708488464355469 14.516833305358886719 14.657458305358886719 14.656125068664550781 14.78874969482421875 14.72795867919921875 14.843333244323730469 14.977292060852050781 14.937375068664550781 14.999249458312988281 15.066875457763671875 15.063541412353515625 15.035666465759277344 15.034832954406738281 15.074500083923339844 15.065125465393066406 15.186791419982910156 15.065875053405761719 15.034749984741210938 15.230000495910644531 15.271541595458984375 15.280416488647460938 15.447833061218261719 15.5457916259765625 15.534083366394042969 15.5010833740234375 15.491582870483398438 15.569957733154296875 15.640041351318359375 15.654250144958496094 15.54308319091796875 15.578042030334472656 15.60666656494140625 15.708624839782714844 15.7462921142578125
 12.685999870300292969 15.27158355712890625 14.9305419921875 14.910124778747558594 14.550999641418457031 10.510125160217285156 11.597333908081054688 14.2623748779296875 17.104333877563476562 18.121541976928710938 18.502124786376953125 18.35945892333984375 18.517499923706054688 19.00270843505859375 19.658416748046875 19.72083282470703125 16.547290802001953125 17.687749862670898438 18.954250335693359375 16.990083694458007812 16.578874588012695312 17.873167037963867188 19.191165924072265625 20.121126174926757812 21.395750045776367188 21.830083847045898438 22.260166168212890625 22.226583480834960938 22.038249969482421875 21.419292449951171875 20.458375930786132812 19.157083511352539062 18.065792083740234375 17.48987579345703125 17.11379241943359375 16.348583221435546875 16.360584259033203125 16.969249725341796875 18.16204071044921875 16.738834381103515625 14.247958183288574219 14.977499961853027344 16.818792343139648438 18.29787445068359375 17.367834091186523438 19.24358367919921875 22.16762542724609375 21.775083541870117188 18.85062408447265625 18.30391693115234375 18.237791061401367188 17.092290878295898438 15.984541893005371094 17.444375991821289062 17.78241729736328125 17.825040817260742188 16.302042007446289062 13.003749847412109375 13.024583816528320312 13.158708572387695312 13.602083206176757812 14.616666793823242188 13.513708114624023438 12.236708641052246094 11.868916511535644531 11.4628753662109375 10.898083686828613281 9.8317918777465820312 10.244541168212890625 9.8781251907348632812 9.8892917633056640625 10.763166427612304688 11.284333229064941406 11.171708106994628906 11.017000198364257812 10.787792205810546875 10.524457931518554688 10.292374610900878906 10.122708320617675781 9.5510416030883789062 9.3162078857421875 9.553333282470703125 10.734125137329101562 11.428417205810546875 12.889208793640136719 13.639458656311035156 14.062291145324707031 14.484292030334472656 13.999416351318359375 13.474541664123535156 13.242792129516601562 13.097499847412109375 12.756541252136230469 12.696374893188476562 12.509625434875488281 12.506834030151367188 12.2117919921875 12.064583778381347656 11.966124534606933594 11.626375198364257812 11.381750106811523438 10.99358367919921875 10.995416641235351562 11.15724945068359375 11.105916976928710938 10.906666755676269531 10.866916656494140625 10.537708282470703125 9.89875030517578125 9.1550416946411132812 8.5944585800170898438 7.9742918014526367188 7.6522917747497558594 8.7759580612182617188 9.1097087860107421875 9.1267919540405273438 9.25316619873046875 9.2757921218872070312 9.0229997634887695312 8.71016693115234375 8.503749847412109375 8.3170003890991210938 8.2670421600341796875 8.106624603271484375 7.7826247215270996094 8.2294168472290039062 8.8672084808349609375 9.03720855712890625 8.9341249465942382812 9.0871667861938476562 9.3435001373291015625 9.5908746719360351562 9.8902082443237304688 10.242583274841308594 10.409125328063964844 10.575708389282226562 11.034125328063964844 11.097416877746582031 11.255666732788085938 11.75920867919921875 11.302374839782714844 11.228333473205566406 12.0522918701171875 10.215041160583496094 10.402832984924316406 11.33950042724609375 12.002499580383300781 11.7823333740234375 10.908291816711425781 10.919541358947753906 10.67620849609375 10.185999870300292969 8.3458337783813476562 6.9120416641235351562 7.5219583511352539062 6.9928750991821289062 5.5477499961853027344 7.2183332443237304688 8.3971662521362304688 8.5025005340576171875 9.2269163131713867188 9.35079193115234375 9.2161245346069335938 9.2938747406005859375 9.70583343505859375 9.815166473388671875 10.03070831298828125 10.522208213806152344 11.375124931335449219 12.446791648864746094 13.094333648681640625 13.116499900817871094 12.967249870300292969 12.971416473388671875 12.989583015441894531 12.683124542236328125 12.714875221252441406 12.852291107177734375 13.49250030517578125 13.329375267028808594 13.103917121887207031 12.993916511535644531 13.066708564758300781 13.107041358947753906 13.175916671752929688 13.326541900634765625 13.459875106811523438 13.544458389282226562 13.675791740417480469 13.804333686828613281 13.899666786193847656 13.876375198364257812 13.922124862670898438 13.957333564758300781 13.883749961853027344 13.822333335876464844 13.74512481689453125 13.732041358947753906 13.583874702453613281 13.686916351318359375 14.009374618530273438 14.338833808898925781 14.432041168212890625 14.244083404541015625 14.353541374206542969 14.387207984924316406 14.488249778747558594 14.353750228881835938 14.307541847229003906 14.293999671936035156 14.042875289916992188 13.792291641235351562 13.801083564758300781 13.890208244323730469 13.942708015441894531 13.850125312805175781 13.906332969665527344 14.051458358764648438 14.162542343139648438 14.282583236694335938 14.291874885559082031 14.302999496459960938 14.292333602905273438 14.394624710083007812 14.518125534057617188 14.713125228881835938 14.849207878112792969 14.924291610717773438 14.961833000183105469 15.036874771118164062 15.027583122253417969 15.14441680908203125 15.11750030517578125 15.186124801635742188 15.257207870483398438 15.253333091735839844 15.162625312805175781 15.140874862670898438 15.227041244506835938 15.14225006103515625 15.274708747863769531 15.130583763122558594 15.195666313171386719 15.248874664306640625 15.331624984741210938 15.388250350952148438 15.415541648864746094 15.490458488464355469 15.520458221435546875 15.495416641235351562 15.637207984924316406 15.6820831298828125 15.637625694274902344 15.623624801635742188 15.691124916076660156 15.677874565124511719 15.734416961669921875 15.740916252136230469
 13.319499969482421875 12.0991668701171875 10.657625198364257812 11.630083084106445312 14.152916908264160156 12.561624526977539062 14.950791358947753906 16.438165664672851562 16.915792465209960938 17.576208114624023438 17.78766632080078125 17.497249603271484375 18.002416610717773438 19.10837554931640625 19.0809173583984375 19.020166397094726562 18.668832778930664062 19.031541824340820312 19.14395904541015625 18.359375 16.534915924072265625 17.033624649047851562 18.209291458129882812 18.380916595458984375 17.445499420166015625 17.31458282470703125 16.306959152221679688 18.243124008178710938 21.599458694458007812 21.586542129516601562 19.875707626342773438 18.39704132080078125 17.185625076293945312 17.260166168212890625 17.3287506103515625 14.645125389099121094 14.429749488830566406 17.815416336059570312 18.423000335693359375 17.494709014892578125 14.724207878112792969 14.442708015441894531 15.878333091735839844 17.186000823974609375 17.554750442504882812 19.776874542236328125 22.120832443237304688 21.730749130249023438 18.5662078857421875 17.417749404907226562 18.075290679931640625 17.410959243774414062 14.364999771118164062 16.689916610717773438 17.743499755859375 17.600124359130859375 17.4897918701171875 16.085832595825195312 12.267624855041503906 12.741374969482421875 13.783499717712402344 13.737000465393066406 12.543707847595214844 12.04949951171875 11.962374687194824219 12.315041542053222656 11.199500083923339844 10.320791244506835938 10.622208595275878906 9.8282918930053710938 10.195583343505859375 10.944833755493164062 11.160958290100097656 11.004500389099121094 10.936499595642089844 10.804666519165039062 10.526999473571777344 10.368374824523925781 9.8532915115356445312 8.880916595458984375 8.7067499160766601562 8.942874908447265625 9.6522502899169921875 10.144916534423828125 12.1638336181640625 13.273541450500488281 14.449083328247070312 14.796208381652832031 14.264749526977539062 13.8663330078125 13.480750083923339844 13.252041816711425781 12.898958206176757812 12.69283294677734375 12.677083015441894531 12.444416999816894531 12.380125045776367188 12.175000190734863281 11.733625411987304688 11.2020416259765625 11.105875015258789062 11.167958259582519531 11.28612518310546875 11.393583297729492188 11.477916717529296875 11.313333511352539062 10.784832954406738281 10.209208488464355469 10.109999656677246094 9.4780836105346679688 8.4031248092651367188 7.9851250648498535156 7.9480419158935546875 8.7194166183471679688 9.4738330841064453125 9.4645414352416992188 9.4497079849243164062 9.4152917861938476562 9.2555418014526367188 9.0197916030883789062 8.7082500457763671875 8.3688335418701171875 7.9350419044494628906 7.6360416412353515625 7.5720415115356445312 8.0595836639404296875 8.352916717529296875 8.1672916412353515625 8.5295419692993164062 8.86425018310546875 9.3869171142578125 9.7624998092651367188 10.039750099182128906 9.729000091552734375 8.1525831222534179688 8.1052083969116210938 10.623499870300292969 11.474583625793457031 10.756583213806152344 11.789999961853027344 12.100041389465332031 12.395708084106445312 12.387666702270507812 11.932332992553710938 11.808208465576171875 12.18587493896484375 12.250041961669921875 12.086625099182128906 11.663249969482421875 11.100041389465332031 10.742249488830566406 10.372250556945800781 9.5914583206176757812 8.7136249542236328125 8.6969165802001953125 8.5164165496826171875 7.6076664924621582031 7.6030001640319824219 8.9008331298828125 9.1400003433227539062 9.3977918624877929688 9.44129180908203125 9.2809581756591796875 9.2866668701171875 9.9221248626708984375 10.0883331298828125 10.150583267211914062 10.782124519348144531 11.822875022888183594 12.756166458129882812 13.114500045776367188 13.316791534423828125 13.451791763305664062 13.299249649047851562 13.338208198547363281 12.85666656494140625 13.2467498779296875 13.14704132080078125 13.606249809265136719 13.7024993896484375 13.684916496276855469 13.536708831787109375 13.544833183288574219 13.572083473205566406 13.565791130065917969 13.690458297729492188 13.827416419982910156 13.886541366577148438 13.903666496276855469 14.073874473571777344 14.17395782470703125 14.223041534423828125 14.193041801452636719 14.132666587829589844 14.132291793823242188 14.073624610900878906 14.050541877746582031 14.047791481018066406 13.989041328430175781 13.979750633239746094 14.14333343505859375 14.41916656494140625 14.275625228881835938 14.223458290100097656 14.258333206176757812 14.286999702453613281 14.386625289916992188 14.264124870300292969 14.187375068664550781 14.037833213806152344 13.828374862670898438 13.8022918701171875 13.826250076293945312 13.810208320617675781 13.847958564758300781 13.930666923522949219 14.1212921142578125 14.276291847229003906 14.376708030700683594 14.428250312805175781 14.484167098999023438 14.511208534240722656 14.466208457946777344 14.435791969299316406 14.460583686828613281 14.524374961853027344 14.636416435241699219 14.829458236694335938 15.009291648864746094 14.914708137512207031 14.93154144287109375 15.107250213623046875 15.284667015075683594 15.356833457946777344 15.42241668701171875 15.459291458129882812 15.320291519165039062 15.182041168212890625 15.237208366394042969 15.320708274841308594 15.324416160583496094 15.3496246337890625 15.351166725158691406 15.393500328063964844 15.298000335693359375 15.346208572387695312 15.44995880126953125 15.496791839599609375 15.50966644287109375 15.514791488647460938 15.548250198364257812 15.564249992370605469 15.634458541870117188 15.686499595642089844 15.61362457275390625 15.597666740417480469 15.647083282470703125 15.675749778747558594
 11.608541488647460938 11.176916122436523438 8.3338747024536132812 10.195291519165039062 12.812000274658203125 13.196416854858398438 15.595458030700683594 16.454916000366210938 16.058292388916015625 16.831583023071289062 17.0399169921875 17.259166717529296875 17.064874649047851562 18.004375457763671875 18.171167373657226562 17.978208541870117188 17.322500228881835938 17.676000595092773438 17.414541244506835938 17.652500152587890625 16.961874008178710938 17.23120880126953125 16.885707855224609375 16.372457504272460938 16.52862548828125 17.218042373657226562 17.090875625610351562 17.276416778564453125 21.127582550048828125 21.653165817260742188 19.914499282836914062 17.525667190551757812 16.577917098999023438 16.693792343139648438 16.950166702270507812 15.89495849609375 14.358875274658203125 16.67087554931640625 18.412874221801757812 18.413166046142578125 16.705499649047851562 14.923250198364257812 16.51895904541015625 17.468542098999023438 18.0711669921875 20.501125335693359375 22.127500534057617188 21.96079254150390625 20.124416351318359375 17.746334075927734375 17.770000457763671875 16.889791488647460938 14.496916770935058594 14.625708580017089844 16.875707626342773438 17.390209197998046875 17.27437591552734375 16.780542373657226562 14.232707977294921875 14.313791275024414062 14.127124786376953125 13.244874954223632812 12.069166183471679688 11.720417022705078125 11.679333686828613281 12.148583412170410156 12.310583114624023438 11.0015411376953125 11.215083122253417969 10.510708808898925781 9.9884996414184570312 10.775750160217285156 11.131041526794433594 11.195875167846679688 10.955666542053222656 10.707750320434570312 10.568416595458984375 9.9570417404174804688 9.1065416336059570312 8.0841665267944335938 6.9498333930969238281 6.6937084197998046875 7.0956664085388183594 8.47470855712890625 10.227833747863769531 11.896749496459960938 13.463832855224609375 14.501957893371582031 14.696874618530273438 14.116457939147949219 13.745875358581542969 13.144333839416503906 12.804166793823242188 12.739208221435546875 12.692999839782714844 12.681208610534667969 12.451582908630371094 12.095666885375976562 11.689291954040527344 11.117208480834960938 11.013750076293945312 11.418916702270507812 11.653916358947753906 11.662583351135253906 11.702708244323730469 11.490541458129882812 11.190708160400390625 10.764583587646484375 10.684041976928710938 10.137416839599609375 9.0253753662109375 8.4340000152587890625 8.5171670913696289062 9.192958831787109375 9.4540414810180664062 9.66004180908203125 9.3982496261596679688 9.1358747482299804688 8.82170867919921875 8.4856662750244140625 8.2286252975463867188 8.2749996185302734375 8.2687501907348632812 7.6973333358764648438 7.3780832290649414062 8.1834583282470703125 8.8073329925537109375 8.6008329391479492188 8.71604156494140625 8.5372915267944335938 8.7299585342407226562 9.4758749008178710938 9.309291839599609375 7.8839998245239257812 6.6976666450500488281 7.9158749580383300781 10.533291816711425781 11.615833282470703125 10.86362457275390625 11.857208251953125 11.988625526428222656 12.340416908264160156 12.565166473388671875 12.421999931335449219 12.255083084106445312 12.59645843505859375 12.433500289916992188 12.179791450500488281 11.820291519165039062 11.363374710083007812 10.890999794006347656 10.579250335693359375 10.270792007446289062 9.4248332977294921875 8.9116668701171875 9.0683336257934570312 9.2879171371459960938 9.1633749008178710938 9.0595417022705078125 9.6515836715698242188 9.7702083587646484375 9.8069162368774414062 10.400208473205566406 10.127875328063964844 10.619333267211914062 11.066916465759277344 11.07758331298828125 12.323374748229980469 12.816082954406738281 13.33950042724609375 13.579417228698730469 13.735291481018066406 13.756208419799804688 13.9160003662109375 13.747333526611328125 13.240666389465332031 13.514166831970214844 13.812541961669921875 13.924666404724121094 13.938458442687988281 14.117750167846679688 13.993166923522949219 14.014833450317382812 14.020041465759277344 14.031749725341796875 14.043749809265136719 14.077625274658203125 14.2089996337890625 14.172375679016113281 14.128499984741210938 14.109833717346191406 14.095624923706054688 14.085457801818847656 14.154083251953125 14.138333320617675781 14.137666702270507812 14.184000015258789062 14.267374992370605469 14.322750091552734375 14.353791236877441406 14.390542030334472656 14.384416580200195312 14.246541976928710938 14.040666580200195312 13.96495819091796875 14.015958786010742188 14.112666130065917969 13.997791290283203125 13.905583381652832031 13.825916290283203125 13.786000251770019531 13.894499778747558594 14.1104583740234375 14.235333442687988281 14.271083831787109375 14.32975006103515625 14.364832878112792969 14.448208808898925781 14.509541511535644531 14.573374748229980469 14.658249855041503906 14.755999565124511719 14.808833122253417969 14.808000564575195312 14.7445831298828125 14.799917221069335938 14.723541259765625 14.874166488647460938 14.864583015441894531 14.863583564758300781 14.956541061401367188 15.125791549682617188 15.281208038330078125 15.372083663940429688 15.448416709899902344 15.506500244140625 15.535166740417480469 15.3357086181640625 15.25641632080078125 15.261625289916992188 15.263041496276855469 15.270416259765625 15.289458274841308594 15.291166305541992188 15.4498748779296875 15.504291534423828125 15.50749969482421875 15.514291763305664062 15.544000625610351562 15.539208412170410156 15.615833282470703125 15.640416145324707031 15.659583091735839844 15.656874656677246094 15.601416587829589844 15.620541572570800781 15.640333175659179688 15.694791793823242188
 13.804833412170410156 13.143666267395019531 13.247875213623046875 11.365458488464355469 13.929041862487792969 14.755000114440917969 16.366291046142578125 17.629291534423828125 18.110082626342773438 18.422040939331054688 17.42658233642578125 16.823541641235351562 17.315958023071289062 17.504041671752929688 17.23429107666015625 16.370166778564453125 15.877541542053222656 16.95745849609375 16.733625411987304688 17.0027923583984375 17.341459274291992188 16.7784576416015625 17.620374679565429688 18.156291961669921875 18.34375 18.701124191284179688 19.269750595092773438 19.933542251586914062 21.653333663940429688 21.684917449951171875 20.64666748046875 19.2202911376953125 18.268625259399414062 16.646165847778320312 16.411916732788085938 16.013042449951171875 14.70520782470703125 16.596792221069335938 18.163875579833984375 17.577917098999023438 15.660124778747558594 15.305250167846679688 16.8760833740234375 18.355291366577148438 18.910791397094726562 19.510875701904296875 21.352083206176757812 22.216165542602539062 21.481416702270507812 19.094125747680664062 17.0119171142578125 17.076833724975585938 16.603666305541992188 14.298791885375976562 15.974291801452636719 16.916707992553710938 16.8231658935546875 15.383874893188476562 15.357083320617675781 14.229332923889160156 13.022749900817871094 12.058541297912597656 11.311249732971191406 11.594208717346191406 11.81566619873046875 11.629666328430175781 11.720417022705078125 11.707625389099121094 11.866167068481445312 11.57062530517578125 10.467624664306640625 10.960124969482421875 11.763333320617675781 11.163916587829589844 10.5301666259765625 10.300000190734863281 9.9238748550415039062 9.3934583663940429688 8.0952920913696289062 6.9872498512268066406 6.1951665878295898438 5.5407085418701171875 4.3485002517700195312 4.8662915229797363281 7.8278331756591796875 9.6152496337890625 12.137249946594238281 13.537083625793457031 14.325458526611328125 14.17829132080078125 13.858500480651855469 13.407625198364257812 13.057416915893554688 13.0119171142578125 12.824167251586914062 12.607458114624023438 12.488041877746582031 12.273958206176757812 11.97299957275390625 11.553708076477050781 11.575791358947753906 11.924374580383300781 12.081125259399414062 11.902333259582519531 11.827166557312011719 11.630291938781738281 11.569208145141601562 11.384083747863769531 11.248708724975585938 10.877666473388671875 10.213292121887207031 9.5828752517700195312 9.8446664810180664062 9.5211668014526367188 9.9397916793823242188 9.408374786376953125 8.8387079238891601562 8.44129180908203125 8.24620819091796875 7.6864581108093261719 6.7455835342407226562 6.4194169044494628906 6.7043747901916503906 7.4836664199829101562 8.1383333206176757812 8.6518335342407226562 9.1539163589477539062 9.1872920989990234375 9.1377496719360351562 9.1542921066284179688 8.770458221435546875 8.4103336334228515625 6.9974584579467773438 6.331333160400390625 7.0227499008178710938 8.9931669235229492188 10.888375282287597656 11.695583343505859375 11.811583518981933594 12.157750129699707031 11.898708343505859375 12.142749786376953125 12.572291374206542969 12.892457962036132812 12.918499946594238281 12.663707733154296875 12.245916366577148438 11.927042007446289062 10.830416679382324219 10.575166702270507812 10.902916908264160156 10.667958259582519531 10.498708724975585938 9.8137502670288085938 9.0600414276123046875 8.627124786376953125 9.016666412353515625 10.368457794189453125 9.9339580535888671875 10.382958412170410156 10.809833526611328125 10.513625144958496094 11.234000205993652344 11.989624977111816406 11.897208213806152344 12.344208717346191406 12.944624900817871094 13.208167076110839844 13.502291679382324219 13.842207908630371094 14.068541526794433594 14.200333595275878906 14.229291915893554688 14.377666473388671875 14.158166885375976562 14.087041854858398438 13.981791496276855469 14.301875114440917969 14.266333580017089844 14.330499649047851562 14.185333251953125 14.017541885375976562 14.236583709716796875 14.351291656494140625 14.383542060852050781 14.382874488830566406 14.413333892822265625 14.336124420166015625 14.228207588195800781 14.086458206176757812 13.958832740783691406 13.854374885559082031 13.878833770751953125 14.003375053405761719 13.89487457275390625 14.02204132080078125 14.249792098999023438 14.26508331298828125 14.37987518310546875 14.405458450317382812 14.420541763305664062 14.322750091552734375 14.172833442687988281 13.741999626159667969 13.6212921142578125 13.662333488464355469 13.733249664306640625 13.742458343505859375 13.747208595275878906 13.773958206176757812 13.812333106994628906 13.88312530517578125 14.086041450500488281 14.252333641052246094 14.384541511535644531 14.548250198364257812 14.653166770935058594 14.717374801635742188 14.819707870483398438 14.764124870300292969 14.806958198547363281 14.928208351135253906 15.037374496459960938 15.029042243957519531 15.067291259765625 15.059082984924316406 15.076292037963867188 15.105375289916992188 15.010083198547363281 15.02095794677734375 15.154125213623046875 15.111124992370605469 15.179166793823242188 15.327791213989257812 15.511125564575195312 15.616125106811523438 15.6421661376953125 15.507708549499511719 15.444749832153320312 15.483499526977539062 15.442083358764648438 15.358916282653808594 15.52158355712890625 15.375374794006347656 15.357957839965820312 15.475999832153320312 15.619000434875488281 15.684374809265136719 15.707333564758300781 15.691874504089355469 15.649374961853027344 15.694624900817871094 15.688375473022460938 15.646958351135253906 15.667958259582519531 15.702374458312988281 15.6820831298828125 15.741583824157714844
 14.8404998779296875 13.913332939147949219 14.20149993896484375 12.774708747863769531 14.057250022888183594 15.550416946411132812 17.246042251586914062 18.35504150390625 18.04741668701171875 17.097917556762695312 16.626874923706054688 17.192583084106445312 17.521959304809570312 17.599582672119140625 17.087291717529296875 16.324291229248046875 16.245166778564453125 17.069749832153320312 17.28874969482421875 17.16049957275390625 16.798250198364257812 17.087083816528320312 18.16654205322265625 18.720541000366210938 18.5037078857421875 19.879083633422851562 19.941249847412109375 20.052875518798828125 19.97833251953125 21.30220794677734375 21.574291229248046875 20.826541900634765625 19.453332901000976562 17.280666351318359375 16.385000228881835938 14.999875068664550781 14.810750007629394531 16.530834197998046875 15.990833282470703125 14.643416404724121094 15.251916885375976562 15.729833602905273438 16.80374908447265625 19.103374481201171875 19.311832427978515625 18.22533416748046875 18.452333450317382812 21.430707931518554688 21.8333740234375 19.567249298095703125 16.998208999633789062 18.042999267578125 17.738874435424804688 15.766875267028808594 16.35079193115234375 16.757083892822265625 16.447500228881835938 14.762125015258789062 14.968041419982910156 15.04045867919921875 12.79308319091796875 11.966166496276855469 11.715958595275878906 11.579250335693359375 11.762666702270507812 11.413499832153320312 11.233333587646484375 12.05716705322265625 12.095333099365234375 11.932958602905273438 11.608791351318359375 12.138957977294921875 12.328125 11.842166900634765625 10.772541999816894531 9.878208160400390625 9.1897916793823242188 8.7404584884643554688 8.1242914199829101562 7.2924165725708007812 6.8638749122619628906 6.3105001449584960938 5.5992498397827148438 5.4236664772033691406 8.39766693115234375 9.5906667709350585938 11.560791969299316406 12.615666389465332031 13.307499885559082031 13.479249954223632812 13.726207733154296875 13.586416244506835938 13.078749656677246094 13.050916671752929688 13.034333229064941406 12.608041763305664062 12.315166473388671875 12.197957992553710938 11.950750350952148438 11.746999740600585938 12.179083824157714844 12.338166236877441406 12.1282501220703125 11.991833686828613281 11.906167030334472656 11.867625236511230469 11.857208251953125 11.617333412170410156 11.232542037963867188 11.139749526977539062 11.040875434875488281 10.818333625793457031 10.752875328063964844 10.567667007446289062 9.8495836257934570312 8.9281253814697265625 8.8249578475952148438 8.3878335952758789062 8.2476663589477539062 8.3527498245239257812 7.8126249313354492188 6.6529998779296875 6.2093334197998046875 6.2771668434143066406 6.8524584770202636719 7.568958282470703125 8.590541839599609375 9.7912912368774414062 9.8268337249755859375 9.3073329925537109375 7.8018751144409179688 5.9963335990905761719 5.2426247596740722656 6.5887498855590820312 8.2133331298828125 9.9770002365112304688 11.011166572570800781 11.613916397094726562 12.164208412170410156 12.367583274841308594 12.204708099365234375 12.415583610534667969 12.903458595275878906 13.119083404541015625 12.932250022888183594 11.055166244506835938 10.873749732971191406 11.487375259399414062 10.305874824523925781 10.193083763122558594 10.534083366394042969 10.437749862670898438 10.375624656677246094 9.8470411300659179688 9.1628332138061523438 9.1139163970947265625 9.0232915878295898438 9.825916290283203125 10.485875129699707031 10.9585418701171875 11.549166679382324219 11.647417068481445312 12.132166862487792969 12.520541191101074219 12.469791412353515625 12.494166374206542969 12.825833320617675781 13.092291831970214844 13.440333366394042969 13.929124832153320312 14.102749824523925781 14.237500190734863281 13.682250022888183594 13.848958015441894531 13.816499710083007812 14.1972503662109375 14.45745849609375 14.409916877746582031 14.459958076477050781 14.406374931335449219 14.400500297546386719 14.443541526794433594 14.403249740600585938 14.308500289916992188 14.376292228698730469 14.270667076110839844 14.289875030517578125 14.278666496276855469 14.134166717529296875 13.851541519165039062 13.596583366394042969 13.500666618347167969 13.370249748229980469 13.388833045959472656 13.316874504089355469 13.512958526611328125 13.938750267028808594 14.146791458129882812 14.20800018310546875 14.261666297912597656 14.255541801452636719 14.1595001220703125 13.913083076477050781 13.688875198364257812 13.678166389465332031 13.682000160217285156 13.729374885559082031 13.768124580383300781 13.774333000183105469 13.805292129516601562 13.848166465759277344 13.9461669921875 14.189374923706054688 14.391541481018066406 14.471708297729492188 14.521625518798828125 14.467624664306640625 14.569000244140625 14.765832901000976562 15.024999618530273438 15.114417076110839844 15.136625289916992188 15.171250343322753906 15.227874755859375 15.251916885375976562 15.282250404357910156 15.302958488464355469 15.366833686828613281 15.334542274475097656 15.258416175842285156 15.371458053588867188 15.321499824523925781 15.252916336059570312 15.292750358581542969 15.475333213806152344 15.639624595642089844 15.71341705322265625 15.660374641418457031 15.545708656311035156 15.611416816711425781 15.620749473571777344 15.505833625793457031 15.55066680908203125 15.658666610717773438 15.567791938781738281 15.5570831298828125 15.621666908264160156 15.721208572387695312 15.744083404541015625 15.767125129699707031 15.768291473388671875 15.819292068481445312 15.870916366577148438 15.834625244140625 15.855500221252441406 15.824041366577148438 15.803458213806152344 15.794291496276855469
 13.872458457946777344 12.643458366394042969 12.274167060852050781 12.31412506103515625 12.765208244323730469 15.787833213806152344 17.731624603271484375 17.947292327880859375 17.478916168212890625 17.113250732421875 17.146833419799804688 17.146833419799804688 17.0839996337890625 17.116125106811523438 17.276666641235351562 16.893375396728515625 17.081125259399414062 17.075292587280273438 17.075458526611328125 16.936542510986328125 16.877208709716796875 17.082082748413085938 18.042707443237304688 19.013708114624023438 19.66916656494140625 20.413667678833007812 20.759874343872070312 19.76120758056640625 19.925708770751953125 21.52050018310546875 21.653707504272460938 21.244916915893554688 19.958665847778320312 18.339750289916992188 16.845874786376953125 16.329000473022460938 16.767915725708007812 15.666041374206542969 13.933458328247070312 14.476458549499511719 15.9132080078125 16.656457901000976562 17.042749404907226562 19.442041397094726562 19.77375030517578125 18.582416534423828125 19.09012603759765625 21.905792236328125 22.423458099365234375 20.279666900634765625 17.919916152954101562 18.6165008544921875 18.678167343139648438 17.498125076293945312 16.901666641235351562 16.127166748046875 15.443875312805175781 15.21279144287109375 15.592875480651855469 15.835999488830566406 13.898917198181152344 13.206125259399414062 12.584416389465332031 12.060750007629394531 11.793707847595214844 11.242083549499511719 10.935542106628417969 11.815375328063964844 12.404333114624023438 12.490041732788085938 12.35512542724609375 12.787500381469726562 12.796083450317382812 12.635250091552734375 11.640874862670898438 9.8570003509521484375 8.0677919387817382812 7.9550418853759765625 8.2799167633056640625 8.4600419998168945312 7.5167498588562011719 7.1262917518615722656 7.1198749542236328125 7.84537506103515625 8.577541351318359375 9.7621669769287109375 11.101458549499511719 12.031167030334472656 12.951250076293945312 13.157416343688964844 13.4132080078125 13.731416702270507812 13.416791915893554688 13.152416229248046875 12.834500312805175781 12.870041847229003906 12.806208610534667969 12.239749908447265625 11.958125114440917969 12.24250030517578125 12.490625381469726562 12.481583595275878906 12.437541961669921875 12.340666770935058594 12.134624481201171875 11.948374748229980469 11.831833839416503906 11.659292221069335938 11.524999618530273438 11.44608306884765625 11.331417083740234375 11.072041511535644531 10.7289581298828125 10.05608367919921875 9.5030832290649414062 9.108249664306640625 9.03070831298828125 8.6597499847412109375 8.5546665191650390625 8.6375837326049804688 8.2083330154418945312 7.6806249618530273438 6.6198334693908691406 6.0024166107177734375 6.5555834770202636719 6.58300018310546875 7.9557499885559082031 9.4532499313354492188 9.9187917709350585938 9.6428747177124023438 8.1542921066284179688 6.213916778564453125 6.5388751029968261719 8.1656665802001953125 10.447333335876464844 11.157375335693359375 11.240500450134277344 11.653082847595214844 12.213500022888183594 12.590125083923339844 12.555791854858398438 12.763833045959472656 13.309749603271484375 13.328000068664550781 13.02637481689453125 9.0417079925537109375 8.7078752517700195312 10.477250099182128906 9.8623332977294921875 10.542750358581542969 10.612458229064941406 10.355999946594238281 10.076041221618652344 9.5752916336059570312 9.1888332366943359375 9.3305416107177734375 9.8066663742065429688 10.223124504089355469 10.802124977111816406 11.216583251953125 11.633832931518554688 12.192625045776367188 12.599249839782714844 12.731082916259765625 12.761083602905273438 12.592624664306640625 12.892416954040527344 13.114041328430175781 13.603458404541015625 13.924666404724121094 14.07975006103515625 14.025583267211914062 13.576041221618652344 13.209458351135253906 13.45845794677734375 13.812458038330078125 14.06737518310546875 14.348792076110839844 14.395667076110839844 14.369708061218261719 14.405958175659179688 14.510457992553710938 14.199666976928710938 14.148541450500488281 14.311791419982910156 14.331083297729492188 14.3200836181640625 14.216166496276855469 14.010624885559082031 13.39875030517578125 13.210791587829589844 13.183750152587890625 13.094791412353515625 13.119791030883789062 13.126833915710449219 13.18479156494140625 13.247958183288574219 13.390000343322753906 13.517333030700683594 13.770750045776367188 14.024707794189453125 13.920624732971191406 13.763250350952148438 13.747500419616699219 13.716917037963867188 13.724291801452636719 13.747875213623046875 13.799041748046875 13.856875419616699219 13.881041526794433594 13.944333076477050781 14.071749687194824219 14.216416358947753906 14.304249763488769531 14.3626251220703125 14.438000679016113281 14.477208137512207031 14.667750358581542969 14.851082801818847656 15.033916473388671875 15.113749504089355469 15.128666877746582031 15.252374649047851562 15.230625152587890625 15.2445831298828125 15.285666465759277344 15.348375320434570312 15.410917282104492188 15.519166946411132812 15.450958251953125 15.529208183288574219 15.573458671569824219 15.543916702270507812 15.4941253662109375 15.540249824523925781 15.617249488830566406 15.643375396728515625 15.748708724975585938 15.701582908630371094 15.652291297912597656 15.698874473571777344 15.693416595458984375 15.6180419921875 15.775250434875488281 15.737916946411132812 15.80066680908203125 15.893666267395019531 15.949083328247070312 15.909417152404785156 15.80112457275390625 15.799124717712402344 15.847249984741210938 15.93695831298828125 15.929207801818847656 15.895416259765625 15.93325042724609375 15.94670867919921875 15.96775054931640625
 12.518208503723144531 12.896916389465332031 13.258542060852050781 13.317166328430175781 15.020166397094726562 16.9290008544921875 17.363374710083007812 17.502040863037109375 17.441791534423828125 17.343250274658203125 17.27204132080078125 16.9772491455078125 17.102209091186523438 17.4299163818359375 18.0538330078125 17.984249114990234375 17.558584213256835938 17.650667190551757812 16.769001007080078125 16.743917465209960938 18.600915908813476562 19.366167068481445312 19.146457672119140625 18.504667282104492188 18.791791915893554688 20.005374908447265625 20.792749404907226562 21.107999801635742188 21.004917144775390625 21.485792160034179688 21.552791595458984375 21.383417129516601562 19.539541244506835938 18.16066741943359375 17.685541152954101562 18.76091766357421875 18.333749771118164062 15.438541412353515625 14.793292045593261719 15.891833305358886719 16.687833786010742188 17.206499099731445312 17.688709259033203125 19.43541717529296875 20.191415786743164062 19.637874603271484375 20.828416824340820312 22.817333221435546875 22.593957901000976562 20.951625823974609375 18.36595916748046875 18.800874710083007812 19.290792465209960938 18.808624267578125 17.053333282470703125 14.78125 11.822542190551757812 14.024041175842285156 16.004583358764648438 16.625333786010742188 15.322375297546386719 13.662249565124511719 12.708208084106445312 12.704625129699707031 12.274541854858398438 11.967249870300292969 11.021708488464355469 11.23004150390625 11.679791450500488281 12.557332992553710938 13.27529144287109375 12.40137481689453125 12.040166854858398438 12.454375267028808594 12.058416366577148438 10.277125358581542969 9.1184167861938476562 8.1832914352416992188 8.7455835342407226562 9.1290416717529296875 7.6292080879211425781 7.1770415306091308594 7.7175002098083496094 7.8029999732971191406 7.814666748046875 8.7407503128051757812 10.531833648681640625 11.517958641052246094 12.253417015075683594 12.700625419616699219 12.982041358947753906 13.397916793823242188 13.36966705322265625 13.291500091552734375 13.093667030334472656 12.880167007446289062 12.940791130065917969 12.617917060852050781 12.628582954406738281 12.706458091735839844 12.540624618530273438 12.603374481201171875 12.570875167846679688 12.443625450134277344 12.347624778747558594 12.258000373840332031 11.988791465759277344 11.949625015258789062 11.794500350952148438 11.558458328247070312 11.294458389282226562 10.983666419982910156 10.49883270263671875 9.9098749160766601562 9.5122499465942382812 9.7959585189819335938 9.76291656494140625 9.69608306884765625 9.0523328781127929688 8.682666778564453125 8.60449981689453125 8.4355831146240234375 8.30979156494140625 7.3558335304260253906 6.3207917213439941406 6.2692499160766601562 7.2997918128967285156 8.4786252975463867188 10.094958305358886719 10.18479156494140625 9.4513330459594726562 10.086874961853027344 10.345041275024414062 10.602624893188476562 11.247875213623046875 11.64875030517578125 11.369250297546386719 12.070333480834960938 12.480000495910644531 12.78612518310546875 12.700208663940429688 12.918125152587890625 13.606708526611328125 13.633208274841308594 13.404958724975585938 10.612041473388671875 9.2633333206176757812 10.130208015441894531 10.630374908447265625 10.867041587829589844 10.6616668701171875 10.473416328430175781 10.203125 9.600208282470703125 9.1929168701171875 9.0466251373291015625 9.670833587646484375 10.24466705322265625 10.943083763122558594 11.332124710083007812 11.767333030700683594 12.170374870300292969 12.491457939147949219 12.67458343505859375 13.154999732971191406 13.083416938781738281 13.202708244323730469 13.409749984741210938 13.783916473388671875 14.011000633239746094 14.028082847595214844 14.042750358581542969 14.150875091552734375 14.252208709716796875 14.218291282653808594 14.271916389465332031 14.295916557312011719 14.360333442687988281 14.327416419982910156 14.472416877746582031 14.488583564758300781 14.3561248779296875 14.401416778564453125 14.361249923706054688 14.348208427429199219 14.381875038146972656 14.268500328063964844 13.992625236511230469 13.543457984924316406 13.240833282470703125 13.13745880126953125 13.048542022705078125 13.092999458312988281 13.083167076110839844 13.082624435424804688 13.224541664123535156 13.216541290283203125 13.216708183288574219 13.39008331298828125 13.518124580383300781 13.717541694641113281 13.712375640869140625 13.720707893371582031 13.755875587463378906 13.74079132080078125 13.7623748779296875 13.795666694641113281 13.851332664489746094 14.121500015258789062 14.237999916076660156 14.218625068664550781 14.268166542053222656 14.41808319091796875 14.5327911376953125 14.640208244323730469 14.796125411987304688 14.838500022888183594 15.062125205993652344 15.157541275024414062 15.231249809265136719 15.364624977111816406 15.458250045776367188 15.426666259765625 15.435416221618652344 15.340582847595214844 15.345041275024414062 15.525791168212890625 15.641249656677246094 15.660374641418457031 15.631792068481445312 15.627208709716796875 15.64704132080078125 15.702750205993652344 15.651666641235351562 15.614291191101074219 15.661167144775390625 15.762207984924316406 15.85341644287109375 15.862166404724121094 15.845958709716796875 15.820792198181152344 15.853333473205566406 15.826541900634765625 15.810708045959472656 15.929082870483398438 15.989749908447265625 16.088083267211914062 16.083875656127929688 16.041500091552734375 15.977791786193847656 15.877875328063964844 15.971625328063964844 15.977000236511230469 16.009792327880859375 15.982250213623046875 15.909791946411132812 15.921458244323730469 15.963707923889160156
 10.585416793823242188 9.7870836257934570312 12.681499481201171875 15.312666893005371094 16.579708099365234375 17.086040496826171875 17.088916778564453125 17.223375320434570312 17.429666519165039062 17.379083633422851562 17.351749420166015625 17.12987518310546875 17.20320892333984375 17.593875885009765625 18.079584121704101562 18.093542098999023438 18.247875213623046875 17.944915771484375 16.883291244506835938 17.163999557495117188 18.4472503662109375 19.551500320434570312 19.695957183837890625 19.68479156494140625 19.680208206176757812 20.110876083374023438 20.184999465942382812 20.848667144775390625 21.42954254150390625 21.48175048828125 21.281375885009765625 21.138666152954101562 20.68849945068359375 19.410707473754882812 19.46341705322265625 19.736207962036132812 18.033374786376953125 16.063291549682617188 16.903291702270507812 17.442541122436523438 17.471166610717773438 18.2250823974609375 18.533374786376953125 19.2393341064453125 20.375667572021484375 20.510915756225585938 21.842041015625 22.901624679565429688 22.649457931518554688 20.98554229736328125 18.813833236694335938 19.004499435424804688 19.757375717163085938 19.338459014892578125 17.685583114624023438 14.488749504089355469 11.595582962036132812 14.63095855712890625 16.781833648681640625 16.561750411987304688 14.611749649047851562 14.423749923706054688 13.919541358947753906 12.884374618530273438 12.32379150390625 12.096791267395019531 11.4320831298828125 10.474374771118164062 10.712249755859375 12.214249610900878906 13.28070831298828125 13.279958724975585938 11.699083328247070312 12.202666282653808594 13.185083389282226562 12.905583381652832031 11.370208740234375 10.021708488464355469 10.231374740600585938 10.786417007446289062 8.229541778564453125 8.0470829010009765625 8.53333282470703125 7.5034999847412109375 7.5260834693908691406 7.9265832901000976562 9.0352497100830078125 10.569416999816894531 11.433500289916992188 12.2801666259765625 12.552249908447265625 12.994500160217285156 13.214541435241699219 13.12816619873046875 13.103750228881835938 12.895041465759277344 12.920916557312011719 12.867916107177734375 12.956874847412109375 12.748250007629394531 12.696916580200195312 12.727791786193847656 12.569208145141601562 12.554708480834960938 12.600083351135253906 12.450249671936035156 12.381208419799804688 12.160541534423828125 11.771791458129882812 11.377208709716796875 11.266208648681640625 11.035917282104492188 10.516208648681640625 10.09970855712890625 10.1212921142578125 10.350583076477050781 10.254541397094726562 9.9311246871948242188 8.9174165725708007812 8.3597497940063476562 8.446624755859375 8.6925001144409179688 8.6140413284301757812 8.2727079391479492188 7.6655836105346679688 7.0402917861938476562 7.5088748931884765625 8.2259168624877929688 10.110666275024414062 10.302374839782714844 10.490291595458984375 10.932958602905273438 11.044708251953125 11.327708244323730469 11.693541526794433594 11.955249786376953125 11.716833114624023438 12.157583236694335938 12.630791664123535156 12.902041435241699219 12.808666229248046875 13.138916969299316406 13.583416938781738281 13.559166908264160156 13.385250091552734375 12.052666664123535156 10.231833457946777344 9.4608335494995117188 10.301166534423828125 10.817291259765625 10.621957778930664062 10.550833702087402344 10.353750228881835938 9.8197917938232421875 9.3932085037231445312 9.3751668930053710938 10.035416603088378906 10.458125114440917969 10.685041427612304688 11.090457916259765625 11.334374427795410156 11.767958641052246094 12.284125328063964844 12.406457901000976562 12.874750137329101562 13.127291679382324219 13.523458480834960938 13.538249969482421875 13.589124679565429688 13.735958099365234375 13.774333000183105469 14.008333206176757812 14.079957962036132812 14.032541275024414062 14.062292098999023438 14.242375373840332031 14.197957992553710938 14.399582862854003906 14.420749664306640625 14.552083015441894531 14.5382080078125 14.366708755493164062 14.388333320617675781 14.494291305541992188 14.548958778381347656 14.323833465576171875 14.048375129699707031 13.521416664123535156 13.26616668701171875 13.278750419616699219 13.239916801452636719 13.113374710083007812 13.115208625793457031 13.137291908264160156 13.052791595458984375 13.169791221618652344 13.332708358764648438 13.413166999816894531 13.568083763122558594 13.625458717346191406 13.783249855041503906 13.878333091735839844 14.0436248779296875 13.894249916076660156 13.848250389099121094 13.85558319091796875 13.8895416259765625 14.061333656311035156 14.223750114440917969 14.426708221435546875 14.541333198547363281 14.642333030700683594 14.757958412170410156 14.940000534057617188 14.958874702453613281 15.149250030517578125 15.259958267211914062 15.394999504089355469 15.48058319091796875 15.456707954406738281 15.415333747863769531 15.559874534606933594 15.642000198364257812 15.704583168029785156 15.669249534606933594 15.65941619873046875 15.698208808898925781 15.788166999816894531 15.800791740417480469 15.746500015258789062 15.780666351318359375 15.76399993896484375 15.778875350952148438 15.811374664306640625 15.753417015075683594 15.801541328430175781 15.908041954040527344 15.944041252136230469 15.892833709716796875 15.868374824523925781 15.836458206176757812 15.853625297546386719 15.883166313171386719 15.951125144958496094 15.96612548828125 15.947333335876464844 16.061208724975585938 16.162082672119140625 16.209499359130859375 16.1256256103515625 16.055292129516601562 15.993749618530273438 16.033416748046875 16.071458816528320312 16.096874237060546875 16.038499832153320312 15.987957954406738281 16.004375457763671875
 11.860958099365234375 13.573583602905273438 15.006333351135253906 16.394374847412109375 16.753084182739257812 17.00812530517578125 16.967624664306640625 17.212749481201171875 17.231624603271484375 16.970750808715820312 17.00749969482421875 16.965833663940429688 17.077165603637695312 17.482250213623046875 17.860708236694335938 18.018833160400390625 18.11750030517578125 18.262666702270507812 18.160417556762695312 18.572916030883789062 18.534708023071289062 18.898500442504882812 19.76824951171875 19.837415695190429688 19.846750259399414062 19.413791656494140625 19.251333236694335938 20.4025421142578125 21.156957626342773438 20.6000823974609375 19.992250442504882812 20.0900421142578125 20.753000259399414062 20.536958694458007812 19.971874237060546875 19.233625411987304688 16.13512420654296875 18.02700042724609375 18.824583053588867188 19.082416534423828125 19.13800048828125 19.275541305541992188 19.435625076293945312 19.9962921142578125 20.885541915893554688 21.467916488647460938 22.65416717529296875 22.511667251586914062 22.832292556762695312 22.165958404541015625 19.80808258056640625 18.790332794189453125 19.936540603637695312 19.604124069213867188 18.064332962036132812 13.895750045776367188 12.912333488464355469 15.493666648864746094 17.518499374389648438 17.825582504272460938 15.968874931335449219 14.362208366394042969 13.881999969482421875 11.924291610717773438 11.780291557312011719 11.538708686828613281 11.291666984558105469 9.8742504119873046875 10.44933319091796875 11.956250190734863281 12.972916603088378906 13.743541717529296875 13.756750106811523438 13.309583663940429688 14.1039581298828125 14.891958236694335938 14.378666877746582031 13.6755828857421875 14.035082817077636719 13.063875198364257812 10.998958587646484375 11.083916664123535156 9.8811664581298828125 8.407291412353515625 7.1179585456848144531 7.4527497291564941406 8.016750335693359375 9.1211671829223632812 10.88358306884765625 11.745958328247070312 12.129416465759277344 12.632833480834960938 13.055749893188476562 13.052624702453613281 13.187417030334472656 12.975542068481445312 13.082625389099121094 12.962208747863769531 13.034667015075683594 13.178708076477050781 13.001458168029785156 12.832166671752929688 12.842791557312011719 12.795125007629394531 12.662958145141601562 12.536624908447265625 12.441875457763671875 12.177499771118164062 11.576833724975585938 10.767374992370605469 10.559666633605957031 10.547666549682617188 10.562125205993652344 10.327833175659179688 10.476583480834960938 10.524416923522949219 9.8287496566772460938 8.9619169235229492188 8.5988750457763671875 8.1965417861938476562 8.2499170303344726562 8.5319166183471679688 8.6421251296997070312 8.3225831985473632812 8.1107082366943359375 7.9124169349670410156 8.3305835723876953125 9.1122083663940429688 10.013291358947753906 9.5756254196166992188 9.9492082595825195312 10.519624710083007812 11.040291786193847656 11.287249565124511719 11.727582931518554688 12.228583335876464844 12.42829132080078125 12.566874504089355469 12.829999923706054688 12.871874809265136719 12.720791816711425781 13.034291267395019531 13.125500679016113281 13.1772918701171875 13.0748748779296875 12.162458419799804688 9.6229162216186523438 8.9750003814697265625 10.080249786376953125 10.844083786010742188 10.775249481201171875 10.679249763488769531 10.482375144958496094 10.08345794677734375 9.5444164276123046875 9.5154161453247070312 9.9521665573120117188 10.478625297546386719 10.782999992370605469 11.167791366577148438 11.447625160217285156 11.830208778381347656 12.306916236877441406 12.630249977111816406 12.856166839599609375 13.356041908264160156 13.857166290283203125 13.731833457946777344 13.610958099365234375 13.416791915893554688 13.412833213806152344 13.2419586181640625 13.251375198364257812 12.969750404357910156 13.264416694641113281 14.103583335876464844 14.229000091552734375 14.420624732971191406 14.066875457763671875 14.274000167846679688 14.29416656494140625 13.870833396911621094 13.241167068481445312 13.600542068481445312 13.88466644287109375 13.888750076293945312 13.705082893371582031 13.406624794006347656 13.329833030700683594 13.297082901000976562 13.248708724975585938 13.128333091735839844 13.09104156494140625 13.084917068481445312 13.074916839599609375 13.167458534240722656 13.326707839965820312 13.507541656494140625 13.690708160400390625 13.893708229064941406 13.831666946411132812 13.86966705322265625 14.322833061218261719 14.281416893005371094 14.304041862487792969 14.21279144287109375 13.98337554931640625 14.121166229248046875 14.451708793640136719 14.721750259399414062 14.679499626159667969 14.723792076110839844 14.813291549682617188 14.952625274658203125 15.160875320434570312 15.235708236694335938 15.36904144287109375 15.388957977294921875 15.509625434875488281 15.640749931335449219 15.702250480651855469 15.727499961853027344 15.716917037963867188 15.758458137512207031 15.844166755676269531 15.89595794677734375 15.93633270263671875 15.967958450317382812 15.98337554931640625 15.95845794677734375 15.906833648681640625 15.93370819091796875 15.932250022888183594 15.923707962036132812 15.868833541870117188 15.9164581298828125 15.956624984741210938 15.89333343505859375 15.813541412353515625 15.743708610534667969 15.812375068664550781 15.920166969299316406 15.918666839599609375 15.864708900451660156 15.839083671569824219 15.873250007629394531 16.04679107666015625 16.169708251953125 16.22966766357421875 16.286167144775390625 16.195333480834960938 16.144792556762695312 16.188457489013671875 16.188083648681640625 16.1342926025390625 16.1568756103515625 16.133708953857421875 16.122791290283203125
[truncated: 620,247 more chars]
