# Supplementary material for: Toward a Monte Carlo approach to selecting climate variables in MaxEnt
Source: PLoS One. 2021 Mar 3;16(3):e0237208. doi: 10.1371/journal.pone.0237208 (PMC7928495; doi:10.1371/journal.pone.0237208)
Supplement: S1 File — Compressed file folder containing the input data and R script used in the study. (ZIP) [file pone.0237208.s003.zip › S1_File/input/bioclim/bio02.asc]

ncols        258
nrows        203
xllcorner    -118.620095600000
yllcorner    23.921173333333
cellsize     0.083333333333
NODATA_value  -9999
 15.17449951171875 15.148583412170410156 16.4149169921875 16.14550018310546875 14.431500434875488281 15.443500518798828125 17.109500885009765625 15.260916709899902344 14.476916313171386719 17.571582794189453125 15.904000282287597656 13.787166595458984375 13.762499809265136719 15.734250068664550781 15.556166648864746094 15.109250068664550781 15.591166496276855469 17.260999679565429688 17.914499282836914062 17.673000335693359375 14.339833259582519531 14.751000404357910156 15.093000411987304688 16.233167648315429688 18.10774993896484375 18.523916244506835938 16.590166091918945312 14.849916458129882812 15.614749908447265625 17.000165939331054688 17.2554168701171875 15.9429168701171875 16.922750473022460938 16.623083114624023438 16.318750381469726562 17.463167190551757812 17.31475067138671875 17.092332839965820312 16.083415985107421875 13.751166343688964844 14.99250030517578125 14.827166557312011719 15.686666488647460938 16.968166351318359375 16.932249069213867188 16.725833892822265625 16.972333908081054688 15.612333297729492188 16.160083770751953125 17.50641632080078125 16.988000869750976562 13.479999542236328125 15.017999649047851562 15.062417030334472656 13.966250419616699219 14.064916610717773438 13.689916610717773438 12.967332839965820312 13.274499893188476562 13.644083023071289062 12.213582992553710938 11.991999626159667969 11.987500190734863281 12.78874969482421875 14.082416534423828125 15.846750259399414062 15.006583213806152344 15.364333152770996094 14.300832748413085938 14.388916015625 14.350250244140625 12.246250152587890625 12.444916725158691406 12.103667259216308594 8.52691650390625 7.7073335647583007812 8.2270002365112304688 12.301333427429199219 14.069833755493164062 13.899166107177734375 12.962416648864746094 13.373582839965820312 14.772000312805175781 14.375666618347167969 14.586916923522949219 15.255833625793457031 15.798832893371582031 13.4945831298828125 13.880749702453613281 12.480500221252441406 11.953000068664550781 11.176333427429199219 10.804416656494140625 10.627249717712402344 10.993749618530273438 11.33733367919921875 10.848166465759277344 11.095999717712402344 11.083916664123535156 10.381333351135253906 10.563750267028808594 10.312833786010742188 10.372333526611328125 10.413499832153320312 10.769499778747558594 11.61316680908203125 11.906833648681640625 12.109999656677246094 13.300916671752929688 14.361583709716796875 14.185583114624023438 15.100417137145996094 14.875916481018066406 14.484083175659179688 14.348583221435546875 16.259166717529296875 16.956167221069335938 15.138666152954101562 15.696000099182128906 15.962082862854003906 16.842082977294921875 17.104249954223632812 17.289167404174804688 16.736665725708007812 17.203916549682617188 17.06800079345703125 16.380832672119140625 16.1595001220703125 15.748833656311035156 15.392000198364257812 16.030500411987304688 15.836333274841308594 16.003749847412109375 13.239333152770996094 10.752750396728515625 11.8092498779296875 12.298333168029785156 13.467416763305664062 12.018583297729492188 14.14116668701171875 14.029000282287597656 14.689416885375976562 13.066916465759277344 11.788666725158691406 14.869832992553710938 16.253583908081054688 16.835332870483398438 17.004999160766601562 17.131250381469726562 16.447000503540039062 12.992667198181152344 12.550167083740234375 13.598917007446289062 12.443249702453613281 12.172499656677246094 13.437000274658203125 13.8114166259765625 14.066333770751953125 15.126166343688964844 15.758500099182128906 15.776499748229980469 15.755249977111816406 16.300500869750976562 16.23274993896484375 16.358999252319335938 16.44408416748046875 16.4902496337890625 16.4073333740234375 16.305665969848632812 16.47100067138671875 16.746915817260742188 17.03333282470703125 16.826000213623046875 16.479000091552734375 16.149749755859375 16.431749343872070312 16.817501068115234375 16.698999404907226562 16.6560821533203125 16.885250091552734375 17.001667022705078125 16.699916839599609375 16.667499542236328125 16.193416595458984375 16.4277496337890625 16.30825042724609375 16.260250091552734375 16.137666702270507812 15.863833427429199219 15.428083419799804688 15.339583396911621094 15.49141693115234375 15.725083351135253906 15.733166694641113281 15.736916542053222656 15.719666481018066406 15.860166549682617188 15.997500419616699219 15.890999794006347656 15.739416122436523438 15.52916717529296875 15.599833488464355469 15.652832984924316406 15.614999771118164062 15.6875 15.786916732788085938 15.638333320617675781 15.4461669921875 15.324916839599609375 15.533416748046875 15.506166458129882812 15.415166854858398438 15.354249954223632812 15.30608367919921875 15.161250114440917969 14.990083694458007812 14.789750099182128906 14.6464996337890625 14.567166328430175781 14.553583145141601562 14.33516693115234375 14.094249725341796875 14.207000732421875 14.424166679382324219 14.387000083923339844 14.429166793823242188 14.402666091918945312 14.451416015625 14.243000030517578125 14.221750259399414062 14.091750144958496094 14.001500129699707031 13.933666229248046875 13.945833206176757812 13.931916236877441406 13.900583267211914062 13.737166404724121094 13.687250137329101562 13.703833580017089844 13.572417259216308594 13.313416481018066406 13.119500160217285156 12.922499656677246094 13.113416671752929688 13.239500045776367188 13.194000244140625 13.123250007629394531 13.107166290283203125 13.039250373840332031 12.996333122253417969 13.069334030151367188 12.873666763305664062 12.812333106994628906 12.802583694458007812 12.802666664123535156 12.685250282287597656 12.622083663940429688 12.696500778198242188
 14.504583358764648438 15.157833099365234375 16.399999618530273438 16.973749160766601562 16.418666839599609375 17.329082489013671875 17.411916732788085938 16.443250656127929688 14.853583335876464844 17.3027496337890625 17.524084091186523438 14.518833160400390625 14.960999488830566406 15.647500038146972656 14.438666343688964844 16.053417205810546875 14.808916091918945312 13.955666542053222656 16.56783294677734375 17.720167160034179688 15.650583267211914062 15.153166770935058594 16.444833755493164062 17.7059173583984375 17.471166610717773438 17.231916427612304688 15.291833877563476562 13.606999397277832031 15.889249801635742188 17.336750030517578125 16.488416671752929688 15.998250007629394531 15.738916397094726562 16.165500640869140625 17.303083419799804688 17.414167404174804688 16.524583816528320312 14.891333580017089844 13.251333236694335938 12.79416656494140625 16.12924957275390625 15.281833648681640625 15.287583351135253906 16.87708282470703125 16.593584060668945312 15.623000144958496094 17.103166580200195312 15.393750190734863281 16.408166885375976562 17.563249588012695312 16.881999969482421875 13.300833702087402344 14.125666618347167969 15.032583236694335938 14.201582908630371094 13.241916656494140625 13.417083740234375 13.718000411987304688 13.233750343322753906 13.511666297912597656 13.9902496337890625 14.060500144958496094 13.901333808898925781 14.058917045593261719 14.9859161376953125 16.080667495727539062 15.474332809448242188 13.720333099365234375 13.7467498779296875 14.776833534240722656 14.687167167663574219 13.189999580383300781 13.149250030517578125 13.767084121704101562 10.940667152404785156 9.5590000152587890625 10.541500091552734375 13.125750541687011719 14.072916984558105469 13.95475006103515625 13.727749824523925781 12.95258331298828125 12.880666732788085938 12.350666999816894531 15.397417068481445312 16.399667739868164062 15.717249870300292969 16.377500534057617188 12.384833335876464844 11.034999847412109375 10.532917022705078125 10.901166915893554688 11.242833137512207031 11.677499771118164062 12.00316619873046875 11.683083534240722656 10.830750465393066406 11.542249679565429688 10.307583808898925781 9.5316667556762695312 10.402667045593261719 9.6650838851928710938 10.927000045776367188 10.257166862487792969 10.965749740600585938 11.386333465576171875 12.521666526794433594 13.417583465576171875 14.5086669921875 15.766583442687988281 16.116582870483398438 16.176250457763671875 16.011417388916015625 15.400666236877441406 14.491499900817871094 13.93541717529296875 15.844166755676269531 17.150333404541015625 16.855333328247070312 15.6864166259765625 16.194499969482421875 17.492666244506835938 17.906000137329101562 17.300832748413085938 17.612583160400390625 16.784833908081054688 16.527500152587890625 16.439916610717773438 16.094083786010742188 16.3070831298828125 16.28125 16.5677490234375 16.878000259399414062 15.918499946594238281 14.823916435241699219 14.9299163818359375 14.997833251953125 14.39324951171875 13.214166641235351562 15.334250450134277344 15.139750480651855469 13.325333595275878906 12.097499847412109375 12.015666961669921875 15.411167144775390625 16.311082839965820312 16.660749435424804688 16.88141632080078125 17.143583297729492188 17.047250747680664062 15.439083099365234375 11.278916358947753906 12.518583297729492188 12.988499641418457031 13.046750068664550781 13.527166366577148438 14.072916984558105469 14.668499946594238281 15.035083770751953125 14.796500205993652344 15.124833106994628906 16.0397491455078125 16.422250747680664062 16.544000625610351562 16.542165756225585938 16.782749176025390625 16.747833251953125 16.562250137329101562 16.385084152221679688 16.230916976928710938 16.518833160400390625 16.828916549682617188 16.982915878295898438 16.922666549682617188 16.670415878295898438 16.708499908447265625 16.704000473022460938 16.735082626342773438 16.688333511352539062 16.812000274658203125 16.908250808715820312 16.683916091918945312 16.481250762939453125 16.28549957275390625 16.3350830078125 16.309415817260742188 15.849666595458984375 15.324500083923339844 15.188166618347167969 15.4945831298828125 15.796583175659179688 16.09799957275390625 16.207916259765625 16.116666793823242188 15.943833351135253906 15.850832939147949219 15.885250091552734375 15.955166816711425781 15.799166679382324219 15.703499794006347656 15.591833114624023438 15.700249671936035156 15.663583755493164062 15.565250396728515625 15.593083381652832031 15.807499885559082031 15.709917068481445312 15.575916290283203125 15.268083572387695312 15.244249343872070312 15.363500595092773438 15.479166984558105469 15.226166725158691406 15.062083244323730469 15.028499603271484375 14.988500595092773438 15.130000114440917969 15.225666999816894531 14.919666290283203125 14.882249832153320312 14.898083686828613281 14.676917076110839844 14.357583045959472656 14.323666572570800781 13.825750350952148438 13.985833168029785156 14.125499725341796875 14.333832740783691406 14.224999427795410156 14.138083457946777344 14.060500144958496094 13.963000297546386719 13.734250068664550781 13.54958343505859375 13.668416976928710938 13.781499862670898438 13.675250053405761719 13.550999641418457031 13.487583160400390625 13.389333724975585938 13.297583580017089844 13.275083541870117188 13.281749725341796875 13.35666656494140625 13.305166244506835938 13.1959991455078125 13.184749603271484375 13.128499984741210938 13.042916297912597656 13.005582809448242188 12.965666770935058594 12.931667327880859375 12.898583412170410156 12.882250785827636719 12.818583488464355469 12.716000556945800781 12.70691680908203125 12.707333564758300781
 14.909166336059570312 14.877833366394042969 16.299749374389648438 17.048166275024414062 16.724332809448242188 16.099582672119140625 16.96016693115234375 16.715084075927734375 14.395750045776367188 16.327999114990234375 17.889917373657226562 16.108083724975585938 15.084833145141601562 14.381834030151367188 15.185083389282226562 16.649749755859375 13.007666587829589844 11.998666763305664062 14.472666740417480469 17.214834213256835938 17.736083984375 17.30066680908203125 13.934916496276855469 14.3674163818359375 15.70041656494140625 17.1260833740234375 15.985750198364257812 14.938249588012695312 15.544917106628417969 15.213666915893554688 14.108500480651855469 14.6875 16.484582901000976562 16.688167572021484375 17.030916213989257812 16.536417007446289062 13.932000160217285156 11.329667091369628906 11.361249923706054688 15.17133331298828125 16.77249908447265625 16.179834365844726562 15.586916923522949219 16.328416824340820312 15.401166915893554688 14.791500091552734375 15.54741668701171875 12.758999824523925781 15.868499755859375 17.905834197998046875 16.986499786376953125 13.220499992370605469 14.167249679565429688 14.948166847229003906 15.057332992553710938 13.691583633422851562 13.335749626159667969 13.405583381652832031 13.062250137329101562 13.289666175842285156 14.174333572387695312 14.34058380126953125 14.906666755676269531 14.922833442687988281 15.829166412353515625 16.0850830078125 14.535749435424804688 13.084583282470703125 14.846249580383300781 15.516333580017089844 14.839166641235351562 11.369916915893554688 13.732083320617675781 15.115583419799804688 14.257750511169433594 14.1486663818359375 12.0279998779296875 13.20800018310546875 13.495416641235351562 14.035416603088378906 14.025333404541015625 12.4859161376953125 10.699999809265136719 11.437250137329101562 11.798666000366210938 14.833499908447265625 16.051082611083984375 16.608667373657226562 14.136583328247070312 13.03125 11.777083396911621094 11.542916297912597656 11.028249740600585938 10.764416694641113281 10.509166717529296875 9.8915004730224609375 10.292583465576171875 9.94391632080078125 10.593832969665527344 10.306416511535644531 10.682332992553710938 12.602582931518554688 11.642499923706054688 12.56999969482421875 12.467333793640136719 13.98058319091796875 13.500749588012695312 14.544916152954101562 15.747833251953125 16.839750289916992188 16.944166183471679688 16.507833480834960938 16.64966583251953125 15.753000259399414062 14.79308319091796875 14.925250053405761719 13.527083396911621094 15.536916732788085938 16.37933349609375 16.32649993896484375 16.570249557495117188 16.987667083740234375 17.891000747680664062 17.5709991455078125 16.692083358764648438 17.265832901000976562 17.107082366943359375 16.907583236694335938 16.962749481201171875 16.923666000366210938 16.624332427978515625 16.69408416748046875 17.1638336181640625 17.255250930786132812 17.0657501220703125 17.334249496459960938 16.631834030151367188 14.283666610717773438 16.046833038330078125 17.2899169921875 15.19174957275390625 13.113750457763671875 12.483916282653808594 12.751416206359863281 16.084333419799804688 16.850416183471679688 16.921833038330078125 17.085500717163085938 17.221250534057617188 16.609416961669921875 15.836500167846679688 12.020250320434570312 12.207499504089355469 12.68216705322265625 11.277667045593261719 11.898500442504882812 13.724416732788085938 12.889583587646484375 13.59258270263671875 13.804583549499511719 14.923749923706054688 16.206249237060546875 16.431667327880859375 16.615917205810546875 16.7714996337890625 16.836584091186523438 16.947666168212890625 16.850250244140625 16.646417617797851562 16.57233428955078125 16.550416946411132812 16.657999038696289062 16.734582901000976562 16.830333709716796875 16.80816650390625 16.708667755126953125 16.754083633422851562 16.652334213256835938 16.734582901000976562 16.621166229248046875 16.64333343505859375 16.697500228881835938 16.574167251586914062 16.386333465576171875 16.02808380126953125 15.668832778930664062 15.267167091369628906 15.391333580017089844 15.692583084106445312 15.908583641052246094 16.050832748413085938 16.102750778198242188 16.128915786743164062 16.011083602905273438 15.940500259399414062 15.821416854858398438 15.853667259216308594 15.926666259765625 15.8350830078125 15.83941650390625 15.862916946411132812 15.796000480651855469 15.622666358947753906 15.539584159851074219 15.534916877746582031 15.658666610717773438 15.508166313171386719 15.673083305358886719 15.380167007446289062 15.085332870483398438 15.067083358764648438 15.303500175476074219 15.273416519165039062 15.0010833740234375 14.952750205993652344 15.198583602905273438 15.292666435241699219 15.427083015441894531 15.320333480834960938 15.226583480834960938 15.064416885375976562 15.023166656494140625 14.746666908264160156 14.5635833740234375 13.979582786560058594 14.177166938781738281 14.221083641052246094 14.161665916442871094 14.087583541870117188 14.139416694641113281 14.100999832153320312 14.024250030517578125 13.932833671569824219 13.744083404541015625 13.661000251770019531 13.634333610534667969 13.661916732788085938 13.691499710083007812 13.685999870300292969 13.630499839782714844 13.509166717529296875 13.441249847412109375 13.328416824340820312 13.327416419982910156 13.29416656494140625 13.251500129699707031 13.278166770935058594 13.172916412353515625 13.083083152770996094 13.054999351501464844 13.025333404541015625 12.935583114624023438 12.987166404724121094 12.917166709899902344 12.880916595458984375 12.803500175476074219 12.783166885375976562 12.768750190734863281
 15.359000205993652344 16.112499237060546875 16.52050018310546875 16.699916839599609375 13.323582649230957031 14.262249946594238281 16.597082138061523438 14.072916984558105469 13.781749725341796875 15.14008331298828125 15.614000320434570312 16.968584060668945312 15.043666839599609375 12.983083724975585938 15.372666358947753906 17.078332901000976562 14.950333595275878906 13.719750404357910156 16.210832595825195312 17.682332992553710938 17.83733367919921875 16.934499740600585938 14.536417007446289062 15.299666404724121094 16.343416213989257812 17.827417373657226562 16.40399932861328125 15.348166465759277344 14.36641693115234375 15.45583343505859375 13.679082870483398438 15.056583404541015625 15.593250274658203125 15.606833457946777344 17.11199951171875 16.374250411987304688 14.260250091552734375 12.509916305541992188 13.009833335876464844 16.547332763671875 16.8869171142578125 16.65308380126953125 15.354666709899902344 15.965083122253417969 13.924750328063964844 13.21558380126953125 13.717833518981933594 15.052249908447265625 17.344249725341796875 18.115999221801757812 17.147249221801757812 12.92133331298828125 14.6239166259765625 15.107916831970214844 15.574583053588867188 14.958167076110839844 14.652583122253417969 14.402417182922363281 14.023583412170410156 14.037166595458984375 14.746333122253417969 14.930583953857421875 14.890000343322753906 14.636583328247070312 15.666833877563476562 16.344249725341796875 14.59600067138671875 12.7424163818359375 15.286749839782714844 16.551666259765625 14.220666885375976562 11.381250381469726562 13.312999725341796875 14.407750129699707031 14.558917045593261719 13.861916542053222656 12.792666435241699219 13.849583625793457031 14.239999771118164062 14.664750099182128906 14.479749679565429688 12.499583244323730469 11.140500068664550781 11.44391632080078125 13.00749969482421875 16.457834243774414062 16.03350067138671875 15.255000114440917969 14.395750045776367188 13.329000473022460938 11.984000205993652344 11.408416748046875 12.272749900817871094 10.318333625793457031 10.308667182922363281 10.428166389465332031 11.116666793823242188 12.371166229248046875 12.685999870300292969 13.756250381469726562 13.949416160583496094 14.268500328063964844 14.118916511535644531 14.892749786376953125 14.297833442687988281 15.601750373840332031 14.823082923889160156 15.650416374206542969 15.965332984924316406 16.295499801635742188 16.815000534057617188 16.65958404541015625 16.701084136962890625 16.509500503540039062 14.447500228881835938 14.872333526611328125 13.95041656494140625 14.361749649047851562 14.775416374206542969 14.91699981689453125 15.240583419799804688 16.152833938598632812 16.566165924072265625 17.645833969116210938 17.72308349609375 17.867082595825195312 17.796667098999023438 17.354166030883789062 17.38458251953125 17.264249801635742188 17.04741668701171875 16.99900054931640625 17.370000839233398438 17.254583358764648438 17.297082901000976562 17.169584274291992188 17.356916427612304688 16.059417724609375 16.28125 17.799749374389648438 17.45691680908203125 14.304166793823242188 12.4138336181640625 13.651333808898925781 15.429416656494140625 16.343999862670898438 17.0301666259765625 16.96216583251953125 17.288166046142578125 15.843583106994628906 14.887083053588867188 13.697500228881835938 12.087666511535644531 12.768166542053222656 11.557999610900878906 11.781916618347167969 12.198499679565429688 12.689499855041503906 13.854999542236328125 14.810500144958496094 15.181082725524902344 15.7424163818359375 16.446666717529296875 16.922082901000976562 16.821666717529296875 16.774415969848632812 16.803583145141601562 16.860750198364257812 16.779666900634765625 16.888250350952148438 16.576084136962890625 16.621000289916992188 16.708665847778320312 16.4741668701171875 16.544500350952148438 16.437833786010742188 16.783000946044921875 16.755916595458984375 16.997167587280273438 16.824916839599609375 16.68524932861328125 16.63791656494140625 16.556333541870117188 16.484083175659179688 15.895833969116210938 15.375 15.405750274658203125 15.797166824340820312 15.815999984741210938 15.812999725341796875 15.923583030700683594 15.998083114624023438 16.046167373657226562 15.954250335693359375 15.848999977111816406 15.708583831787109375 15.812666893005371094 15.723666191101074219 15.786250114440917969 15.930250167846679688 15.981166839599609375 15.940166473388671875 15.822999954223632812 15.646750450134277344 15.449749946594238281 15.326833724975585938 15.327166557312011719 15.241000175476074219 15.585165977478027344 15.362333297729492188 15.264916419982910156 15.223999977111816406 15.373499870300292969 15.314999580383300781 15.199167251586914062 15.086750030517578125 15.118499755859375 15.340749740600585938 15.417500495910644531 15.382166862487792969 15.348917007446289062 15.229833602905273438 15.08074951171875 14.929166793823242188 14.63358306884765625 14.397250175476074219 14.338500022888183594 14.277166366577148438 14.203833580017089844 14.163416862487792969 14.103916168212890625 14.086000442504882812 14.0711669921875 14.013166427612304688 13.921833038330078125 13.862750053405761719 13.854083061218261719 13.818166732788085938 13.753582954406738281 13.6638336181640625 13.645583152770996094 13.514750480651855469 13.401499748229980469 13.344082832336425781 13.280916213989257812 13.251250267028808594 13.237499237060546875 13.249416351318359375 13.189083099365234375 13.168999671936035156 13.135250091552734375 12.96758270263671875 12.984833717346191406 12.947916984558105469 12.892416954040527344 12.825333595275878906 12.667833328247070312 12.67024993896484375
 15.4342498779296875 15.614500045776367188 16.447916030883789062 17.300832748413085938 13.3912506103515625 14.892416954040527344 17.091917037963867188 16.8383331298828125 14.824250221252441406 13.999583244323730469 14.754667282104492188 16.518749237060546875 14.686916351318359375 13.920916557312011719 16.922250747680664062 17.837749481201171875 17.06800079345703125 17.21758270263671875 17.063917160034179688 15.836000442504882812 13.967249870300292969 14.139916419982910156 14.092416763305664062 15.282416343688964844 17.63591766357421875 16.853666305541992188 15.955333709716796875 15.839666366577148438 14.618333816528320312 16.916250228881835938 14.840916633605957031 14.451000213623046875 15.036999702453613281 15.449583053588867188 17.571500778198242188 16.210666656494140625 13.094333648681640625 12.124249458312988281 15.426166534423828125 16.490499496459960938 16.529083251953125 16.541166305541992188 16.30916595458984375 16.788499832153320312 15.729916572570800781 15.514166831970214844 15.787833213806152344 17.0063323974609375 17.208415985107421875 17.752000808715820312 17.276500701904296875 13.067333221435546875 14.427583694458007812 14.905666351318359375 15.153750419616699219 15.145250320434570312 14.586500167846679688 14.361499786376953125 14.141416549682617188 14.490667343139648438 15.489083290100097656 15.458833694458007812 14.930417060852050781 14.935584068298339844 15.235666275024414062 15.772000312805175781 13.696750640869140625 13.160416603088378906 15.782750129699707031 16.883417129516601562 14.322583198547363281 10.315416336059570312 13.501250267028808594 14.685667037963867188 14.619083404541015625 12.564999580383300781 11.5850830078125 13.829833030700683594 13.836833000183105469 14.328083038330078125 14.305333137512207031 14.28558349609375 12.021333694458007812 12.539083480834960938 14.935083389282226562 16.1313323974609375 16.008083343505859375 14.414166450500488281 12.145916938781738281 12.131333351135253906 11.9385833740234375 12.857250213623046875 13.880333900451660156 14.127249717712402344 13.270750045776367188 12.019166946411132812 14.255666732788085938 14.694666862487792969 15.5635833740234375 14.959750175476074219 15.084583282470703125 15.12616729736328125 15.346416473388671875 15.923749923706054688 16.287750244140625 15.842249870300292969 15.314416885375976562 16.2684173583984375 17.181833267211914062 17.577833175659179688 16.864000320434570312 16.158416748046875 15.064749717712402344 15.012416839599609375 15.917166709899902344 15.911916732788085938 15.525499343872070312 15.349499702453613281 15.628749847412109375 15.705082893371582031 16.147832870483398438 17.407501220703125 16.263500213623046875 17.47208404541015625 17.475915908813476562 17.923334121704101562 17.1044158935546875 18.023416519165039062 17.62816619873046875 17.597415924072265625 17.495416641235351562 17.511999130249023438 17.09149932861328125 16.763416290283203125 17.8500823974609375 18.231332778930664062 17.913333892822265625 17.135499954223632812 17.865999221801757812 18.580083847045898438 17.204000473022460938 16.127416610717773438 12.920416831970214844 13.065333366394042969 15.335583686828613281 16.076250076293945312 15.545666694641113281 14.559916496276855469 16.545749664306640625 16.232666015625 14.206333160400390625 12.965167045593261719 12.115583419799804688 11.978833198547363281 11.430666923522949219 10.567000389099121094 12.483249664306640625 13.933833122253417969 13.686499595642089844 14.545666694641113281 15.750583648681640625 16.329500198364257812 16.626251220703125 17.070917129516601562 17.064666748046875 16.819915771484375 16.228082656860351562 16.7263336181640625 16.999834060668945312 16.97966766357421875 16.541416168212890625 16.7315826416015625 16.897417068481445312 17.01616668701171875 16.506000518798828125 16.17783355712890625 16.212833404541015625 16.421749114990234375 16.719333648681640625 16.6399993896484375 16.509916305541992188 16.493333816528320312 16.120416641235351562 16.232583999633789062 15.959500312805175781 15.541916847229003906 15.775916099548339844 15.900250434875488281 15.926000595092773438 15.925166130065917969 15.927416801452636719 15.956500053405761719 16.028167724609375 16.081417083740234375 15.901332855224609375 15.707916259765625 15.624499320983886719 15.808083534240722656 15.871000289916992188 15.913000106811523438 16.001667022705078125 15.996417045593261719 15.917999267578125 15.615750312805175781 15.368332862854003906 15.286665916442871094 15.190249443054199219 15.201666831970214844 15.478666305541992188 15.426333427429199219 15.374333381652832031 15.439416885375976562 15.41049957275390625 15.399582862854003906 15.428583145141601562 15.386416435241699219 15.287916183471679688 15.223917007446289062 15.2306671142578125 15.316583633422851562 15.2176666259765625 15.256417274475097656 15.198583602905273438 15.107083320617675781 14.923583030700683594 14.830166816711425781 14.496083259582519531 14.427583694458007812 14.260666847229003906 14.264082908630371094 14.169917106628417969 14.1013336181640625 14.144249916076660156 14.088666915893554688 14.046416282653808594 13.937666893005371094 13.887083053588867188 13.88791656494140625 13.819749832153320312 13.678750038146972656 13.610333442687988281 13.501667022705078125 13.376417160034179688 13.330249786376953125 13.349499702453613281 13.260582923889160156 13.225999832153320312 13.244000434875488281 13.213250160217285156 13.170666694641113281 13.12616729736328125 13.096583366394042969 13.092500686645507812 13.007999420166015625 12.912500381469726562 12.852499961853027344 12.756583213806152344 12.74358367919921875
 14.180083274841308594 15.450583457946777344 16.607000350952148438 17.52466583251953125 13.329417228698730469 14.760416984558105469 17.173666000366210938 18.469083786010742188 16.647083282470703125 13.986666679382324219 15.895583152770996094 16.799165725708007812 12.630499839782714844 14.939583778381347656 17.489665985107421875 16.859582901000976562 15.417749404907226562 17.604665756225585938 16.279499053955078125 13.621582984924316406 12.544333457946777344 14.017999649047851562 14.144083023071289062 16.180334091186523438 18.03874969482421875 17.874166488647460938 16.59166717529296875 14.318833351135253906 15.481499671936035156 17.547832489013671875 15.085582733154296875 13.744083404541015625 15.44824981689453125 16.657499313354492188 17.295917510986328125 15.507833480834960938 12.946499824523925781 13.918749809265136719 15.974666595458984375 15.891499519348144531 15.761249542236328125 15.885499954223632812 15.22733306884765625 15.708833694458007812 15.091750144958496094 16.319000244140625 17.276082992553710938 16.517084121704101562 13.960666656494140625 16.231250762939453125 17.538084030151367188 15.799833297729492188 15.237833976745605469 15.561082839965820312 16.165750503540039062 16.614749908447265625 16.107999801635742188 15.168916702270507812 14.607916831970214844 14.70475006103515625 15.331333160400390625 15.389333724975585938 15.130249977111816406 15.175916671752929688 14.956000328063964844 15.26074981689453125 13.69933319091796875 13.805417060852050781 15.69183349609375 17.203916549682617188 16.5484161376953125 12.530833244323730469 13.500333786010742188 16.457000732421875 16.642499923706054688 13.104332923889160156 12.286999702453613281 14.371666908264160156 15.365082740783691406 15.611583709716796875 15.267499923706054688 15.051249504089355469 14.000666618347167969 12.592000007629394531 14.707666397094726562 15.260083198547363281 14.900249481201171875 13.042499542236328125 11.879583358764648438 12.496666908264160156 13.175083160400390625 12.479749679565429688 13.961000442504882812 13.127249717712402344 15.560999870300292969 13.290833473205566406 14.543666839599609375 15.240666389465332031 16.32666778564453125 15.808083534240722656 15.5225830078125 15.903249740600585938 16.81583404541015625 17.050500869750976562 17.28549957275390625 17.218416213989257812 16.385000228881835938 16.309000015258789062 16.146749496459960938 17.476917266845703125 18.055999755859375 17.529249191284179688 15.35449981689453125 14.847749710083007812 15.467583656311035156 16.305500030517578125 16.484333038330078125 16.184499740600585938 15.850333213806152344 16.505750656127929688 16.37274932861328125 16.766750335693359375 16.704999923706054688 16.5796661376953125 16.863666534423828125 16.651082992553710938 16.28983306884765625 17.639499664306640625 18.056917190551757812 17.509166717529296875 16.756916046142578125 16.960666656494140625 16.943082809448242188 17.079833984375 16.308500289916992188 16.957500457763671875 16.041833877563476562 17.051082611083984375 18.393999099731445312 17.789667129516601562 17.69824981689453125 15.866166114807128906 13.506166458129882812 13.869916915893554688 15.813500404357910156 14.687333106994628906 12.682250022888183594 11.698416709899902344 13.777333259582519531 14.303500175476074219 14.403749465942382812 12.239083290100097656 13.504750251770019531 11.704667091369628906 11.726500511169433594 13.2899169921875 14.308500289916992188 14.390916824340820312 13.687999725341796875 14.750916481018066406 15.908666610717773438 16.739582061767578125 17.054666519165039062 17.283832550048828125 17.124082565307617188 16.79308319091796875 16.367750167846679688 16.603916168212890625 16.980916976928710938 17.063833236694335938 17.157167434692382812 16.709833145141601562 16.693332672119140625 16.996082305908203125 16.547250747680664062 16.707166671752929688 16.298166275024414062 16.484249114990234375 16.472667694091796875 16.600584030151367188 16.67791748046875 16.419332504272460938 15.777500152587890625 15.947416305541992188 15.767499923706054688 15.98383331298828125 16.2640838623046875 16.303499221801757812 16.149749755859375 16.10333251953125 16.206417083740234375 16.349332809448242188 16.333250045776367188 16.153249740600585938 15.774083137512207031 15.85233306884765625 15.930416107177734375 16.111499786376953125 16.103250503540039062 15.935916900634765625 16.012666702270507812 15.928333282470703125 16.005832672119140625 15.751333236694335938 15.467166900634765625 15.4116668701171875 15.393833160400390625 15.363749504089355469 15.390333175659179688 15.555749893188476562 15.462749481201171875 15.518917083740234375 15.557583808898925781 15.396249771118164062 15.405833244323730469 15.376916885375976562 15.376916885375976562 15.425167083740234375 15.373749732971191406 15.229000091552734375 14.979750633239746094 15.207916259765625 15.300999641418457031 15.237999916076660156 15.112916946411132812 15.065500259399414062 14.943249702453613281 14.748000144958496094 14.445250511169433594 14.417249679565429688 14.351833343505859375 14.3038330078125 14.194666862487792969 14.209750175476074219 14.208083152770996094 14.115916252136230469 14.006916999816894531 13.962916374206542969 13.868833541870117188 13.788249969482421875 13.695917129516601562 13.525166511535644531 13.386083602905273438 13.300333976745605469 13.307416915893554688 13.3114166259765625 13.29308319091796875 13.252249717712402344 13.321249961853027344 13.233166694641113281 13.189000129699707031 13.120333671569824219 13.092249870300292969 13.006750106811523438 12.982166290283203125 12.987250328063964844 12.959666252136230469 12.936833381652832031
 14.889916419982910156 16.136499404907226562 17.267332077026367188 16.278165817260742188 14.880499839782714844 14.144749641418457031 16.784250259399414062 18.719415664672851562 16.578166961669921875 13.340833663940429688 15.597916603088378906 15.067250251770019531 13.851749420166015625 15.311833381652832031 15.495833396911621094 13.782999992370605469 14.617917060852050781 16.810667037963867188 15.075333595275878906 13.35124969482421875 13.629750251770019531 14.33408355712890625 14.77266693115234375 17.286167144775390625 17.624750137329101562 15.060166358947753906 13.224666595458984375 14.700916290283203125 16.495416641235351562 18.025333404541015625 15.040416717529296875 13.766833305358886719 15.710000038146972656 17.359167098999023438 17.239749908447265625 14.871083259582519531 13.607000350952148438 15.343417167663574219 16.079916000366210938 15.3200836181640625 13.898917198181152344 14.298417091369628906 16.158666610717773438 14.190999984741210938 13.572916984558105469 16.701166152954101562 17.192249298095703125 15.743083000183105469 14.467583656311035156 15.413499832153320312 17.409666061401367188 15.235500335693359375 15.233583450317382812 15.933750152587890625 15.598416328430175781 16.049999237060546875 16.238250732421875 15.86100006103515625 15.651749610900878906 15.443417549133300781 15.335332870483398438 15.240916252136230469 15.036999702453613281 14.808750152587890625 14.944583892822265625 15.138249397277832031 15.273583412170410156 14.485416412353515625 14.6660003662109375 15.775750160217285156 17.407833099365234375 15.890832901000976562 13.591166496276855469 16.657583236694335938 17.665416717529296875 16.331249237060546875 14.063249588012695312 15.463250160217285156 17.616666793823242188 14.082416534423828125 13.635666847229003906 11.788416862487792969 15.131999969482421875 13.321416854858398438 12.094333648681640625 13.751583099365234375 13.595499992370605469 11.976917266845703125 14.565917015075683594 12.426833152770996094 13.062000274658203125 14.265999794006347656 14.988916397094726562 14.455249786376953125 15.641333580017089844 14.517916679382324219 14.313750267028808594 15.171666145324707031 15.631999969482421875 15.609083175659179688 15.957083702087402344 16.488750457763671875 17.613416671752929688 18.020582199096679688 17.729084014892578125 17.72308349609375 16.93108367919921875 16.997999191284179688 16.813083648681640625 17.007749557495117188 17.628084182739257812 17.126667022705078125 17.048749923706054688 16.950832366943359375 16.164999008178710938 15.543916702270507812 15.349750518798828125 16.007665634155273438 16.12166595458984375 16.439416885375976562 18.137666702270507812 17.747833251953125 16.686166763305664062 17.708415985107421875 15.98175048828125 16.132249832153320312 15.225416183471679688 15.908249855041503906 16.820667266845703125 17.440582275390625 17.6712493896484375 17.125249862670898438 16.202333450317382812 16.692333221435546875 16.587499618530273438 16.124500274658203125 15.401499748229980469 15.48708343505859375 15.552416801452636719 15.821499824523925781 15.861416816711425781 14.404000282287597656 13.353666305541992188 14.430333137512207031 17.08416748046875 16.703500747680664062 14.681249618530273438 13.338250160217285156 14.316499710083007812 14.482916831970214844 14.781583786010742188 12.955333709716796875 14.920999526977539062 13.821666717529296875 11.05816650390625 11.095083236694335938 12.645916938781738281 13.913582801818847656 14.128749847412109375 15.227916717529296875 15.924500465393066406 17.05916595458984375 17.53675079345703125 17.398500442504882812 17.311832427978515625 17.136999130249023438 17.05049896240234375 17.131750106811523438 17.296167373657226562 16.898082733154296875 17.0419158935546875 16.903249740600585938 16.795583724975585938 16.844499588012695312 17.146749496459960938 17.06583404541015625 16.580165863037109375 16.423583984375 16.749834060668945312 16.649166107177734375 16.39441680908203125 16.130083084106445312 15.587416648864746094 15.599666595458984375 15.601916313171386719 15.826166152954101562 16.153749465942382812 16.264499664306640625 16.158916473388671875 16.052415847778320312 16.270000457763671875 16.345251083374023438 16.284833908081054688 15.933333396911621094 15.801000595092773438 15.88791656494140625 16.049083709716796875 16.0970001220703125 16.183000564575195312 16.133916854858398438 16.124082565307617188 16.009082794189453125 15.935832977294921875 16.084333419799804688 15.876166343688964844 15.584583282470703125 15.5538330078125 15.471250534057617188 15.330249786376953125 15.465083122253417969 15.60124969482421875 15.646916389465332031 15.75749969482421875 15.627166748046875 15.513250350952148438 15.443332672119140625 15.513583183288574219 15.560500144958496094 15.488833427429199219 15.408750534057617188 15.350333213806152344 15.284916877746582031 15.325750350952148438 15.258832931518554688 15.170000076293945312 15.154583930969238281 15.074999809265136719 14.892749786376953125 14.719082832336425781 14.542166709899902344 14.327750205993652344 14.222833633422851562 14.221583366394042969 14.203499794006347656 14.170332908630371094 14.191166877746582031 14.065000534057617188 13.969166755676269531 13.901583671569824219 13.882749557495117188 13.6390838623046875 13.466166496276855469 13.358416557312011719 13.172166824340820312 13.247750282287597656 13.247166633605957031 13.153666496276855469 13.199916839599609375 13.309916496276855469 13.247166633605957031 13.213500022888183594 13.136583328247070312 13.109666824340820312 13.015500068664550781 13.024749755859375 12.9741668701171875 12.953416824340820312 13.026583671569824219
 16.440416336059570312 17.97208404541015625 16.766416549682617188 15.310583114624023438 15.926249504089355469 13.958499908447265625 16.983499526977539062 18.990583419799804688 17.381916046142578125 14.797833442687988281 16.807582855224609375 14.74683380126953125 15.782666206359863281 14.751416206359863281 13.356166839599609375 14.998833656311035156 14.581500053405761719 16.68650054931640625 14.981332778930664062 14.503583908081054688 15.570500373840332031 15.972333908081054688 16.168832778930664062 16.27574920654296875 13.677166938781738281 14.452666282653808594 14.723416328430175781 16.487916946411132812 17.710832595825195312 17.4149169921875 14.443749427795410156 14.950833320617675781 15.452833175659179688 16.72533416748046875 16.622167587280273438 13.9945831298828125 12.82758331298828125 15.734499931335449219 14.220417022705078125 14.793000221252441406 14.332416534423828125 13.966583251953125 15.252833366394042969 14.662500381469726562 12.83074951171875 15.993000030517578125 17.3274993896484375 15.717499732971191406 15.770583152770996094 15.076749801635742188 15.817500114440917969 16.279916763305664062 15.156415939331054688 16.10575103759765625 15.829250335693359375 15.996000289916992188 14.475666999816894531 15.273916244506835938 16.0885009765625 15.951000213623046875 15.687832832336425781 15.428000450134277344 15.682332992553710938 15.753416061401367188 16.009166717529296875 15.900249481201171875 16.017416000366210938 16.110166549682617188 15.818917274475097656 15.399749755859375 16.658082962036132812 15.592999458312988281 13.176417350769042969 15.875833511352539062 17.63916778564453125 17.996416091918945312 17.408750534057617188 16.350749969482421875 18.403917312622070312 14.776666641235351562 13.628666877746582031 11.110917091369628906 14.594666481018066406 14.628000259399414062 13.32541656494140625 15.943750381469726562 15.154999732971191406 13.680083274841308594 14 12.986083030700683594 14.153500556945800781 15.405333518981933594 16.131666183471679688 16.348583221435546875 15.921916007995605469 15.218000411987304688 15.484250068664550781 15.35558319091796875 16.075000762939453125 16.168500900268554688 16.894750595092773438 17.173915863037109375 17.47191619873046875 17.542249679565429688 17.507749557495117188 17.7662506103515625 17.6024169921875 17.262500762939453125 17.020334243774414062 16.695749282836914062 16.747249603271484375 16.537750244140625 16.731500625610351562 16.627834320068359375 16.754083633422851562 16.802000045776367188 17.060667037963867188 16.866167068481445312 18.125499725341796875 17.848499298095703125 18.088083267211914062 17.500249862670898438 17.206583023071289062 17.9095001220703125 16.777334213256835938 15.269249916076660156 16.397167205810546875 15.321833610534667969 15.22299957275390625 16.236417770385742188 16.946750640869140625 16.969667434692382812 14.049166679382324219 14.631916999816894531 13.468333244323730469 13.8404998779296875 13.637000083923339844 12.848666191101074219 14.532667160034179688 17.211666107177734375 15.183583259582519531 14.773249626159667969 12.946000099182128906 13.349916458129882812 15.634333610534667969 18.066083908081054688 17.770833969116210938 15.924750328063964844 15.3135833740234375 13.713999748229980469 14.683750152587890625 15.611249923706054688 16.273916244506835938 13.577416419982910156 11.102499961853027344 11.190083503723144531 13.254666328430175781 14.179249763488769531 14.184166908264160156 15.121250152587890625 16.464166641235351562 17.013833999633789062 17.235750198364257812 17.421417236328125 17.61841583251953125 17.29949951171875 17.223499298095703125 17.228250503540039062 17.22425079345703125 17.0700836181640625 17.392333984375 17.209749221801757812 16.74041748046875 17.12725067138671875 17.166500091552734375 16.87383270263671875 16.724000930786132812 16.607332229614257812 16.461416244506835938 16.5774993896484375 16.080415725708007812 16.0830841064453125 15.946833610534667969 15.531499862670898438 15.585833549499511719 15.907166481018066406 16.010915756225585938 16.200082778930664062 16.317333221435546875 16.19608306884765625 16.173166275024414062 16.248083114624023438 16.251916885375976562 16.118249893188476562 16.104333877563476562 16.153833389282226562 16.214000701904296875 16.261417388916015625 16.287500381469726562 16.139249801635742188 16.212749481201171875 16.177583694458007812 16.218999862670898438 16.203832626342773438 16.197500228881835938 15.658749580383300781 15.527500152587890625 15.46875 15.371250152587890625 15.406000137329101562 15.485249519348144531 15.683416366577148438 15.627917289733886719 15.482999801635742188 15.509416580200195312 15.355666160583496094 15.441333770751953125 15.457083702087402344 15.332249641418457031 15.304416656494140625 15.2779998779296875 15.128499984741210938 15.103083610534667969 15.057166099548339844 14.963749885559082031 14.961416244506835938 14.893500328063964844 14.774250030517578125 14.761583328247070312 14.662583351135253906 14.511333465576171875 14.358583450317382812 14.236332893371582031 14.123083114624023438 14.057916641235351562 14.039583206176757812 13.993749618530273438 13.966333389282226562 13.870416641235351562 13.791250228881835938 13.66158294677734375 13.591833114624023438 13.560999870300292969 13.298832893371582031 13.279833793640136719 13.291250228881835938 13.144165992736816406 13.131083488464355469 13.171916961669921875 13.125583648681640625 13.087166786193847656 13.029833793640136719 12.954583168029785156 12.887332916259765625 12.7779998779296875 12.751333236694335938 12.716083526611328125 12.886000633239746094
 16.9945831298828125 18.799083709716796875 16.61641693115234375 16.052499771118164062 17.055833816528320312 16.884166717529296875 18.31133270263671875 18.60141754150390625 16.210916519165039062 14.875833511352539062 16.297332763671875 16.90633392333984375 16.713666915893554688 14.001749992370605469 14.135083198547363281 14.222833633422851562 16.576166152954101562 17.659999847412109375 14.138333320617675781 15.08950042724609375 15.81891632080078125 15.458333015441894531 14.395166397094726562 14.741833686828613281 14.130833625793457031 15.927166938781738281 16.9288330078125 17.49575042724609375 17.293333053588867188 15.474833488464355469 14.14983367919921875 16.915250778198242188 16.133249282836914062 16.05608367919921875 16.001583099365234375 13.110500335693359375 14.563083648681640625 15.595416069030761719 14.271249771118164062 13.756750106811523438 15.466083526611328125 15.460749626159667969 16.699832916259765625 16.372999191284179688 12.525083541870117188 14.126416206359863281 17.6734161376953125 17.489915847778320312 16.608417510986328125 15.497083663940429688 15.441666603088378906 17.132915496826171875 15.796999931335449219 16.675832748413085938 17.735584259033203125 17.492166519165039062 14.937916755676269531 14.841500282287597656 16.169916152954101562 16.04958343505859375 15.883083343505859375 15.395583152770996094 15.570166587829589844 14.036832809448242188 15.772000312805175781 16.8265838623046875 16.602167129516601562 16.122165679931640625 16.756250381469726562 15.903916358947753906 15.031083106994628906 14.8836669921875 14.75316619873046875 16.980916976928710938 16.417499542236328125 17.315250396728515625 17.032167434692382812 16.420166015625 17.692750930786132812 16.108583450317382812 12.136166572570800781 14.153749465942382812 16.8921661376953125 16.637416839599609375 13.9450836181640625 14.524666786193847656 15.818750381469726562 15.44499969482421875 13.953249931335449219 12.5635833740234375 13.587249755859375 13.664416313171386719 13.516333580017089844 14.059166908264160156 14.783666610717773438 14.733583450317382812 14.861666679382324219 15.456167221069335938 16.219333648681640625 16.267499923706054688 16.46666717529296875 16.691583633422851562 16.804332733154296875 17.126583099365234375 16.728750228881835938 16.809583663940429688 17.499666213989257812 17.6734161376953125 17.22624969482421875 17.011249542236328125 16.624750137329101562 16.925416946411132812 17.07866668701171875 17.39225006103515625 17.43416595458984375 16.90308380126953125 17.878833770751953125 17.005167007446289062 16.534833908081054688 16.645833969116210938 15.499500274658203125 16.53008270263671875 17.695165634155273438 17.396999359130859375 17.291584014892578125 16.287250518798828125 15.924833297729492188 17.350833892822265625 16.562250137329101562 16.757417678833007812 15.110333442687988281 13.898833274841308594 12.128083229064941406 13.748332977294921875 12.090250015258789062 11.944167137145996094 12.45800018310546875 11.27691650390625 12.691666603088378906 16.180583953857421875 16.607583999633789062 13.5839996337890625 14.005749702453613281 13.776666641235351562 14.628916740417480469 17.1638336181640625 17.46875 18.071249008178710938 15.744750022888183594 14.706417083740234375 15.733082771301269531 17.920583724975585938 16.680416107177734375 13.593999862670898438 12.8652496337890625 11.182000160217285156 12.47299957275390625 13.95908355712890625 14.209666252136230469 15.499250411987304688 17.133167266845703125 17.186082839965820312 17.1788330078125 17.396833419799804688 17.739749908447265625 17.413665771484375 17.3760833740234375 17.600915908813476562 17.031665802001953125 17.360666275024414062 17.476499557495117188 16.992082595825195312 17.154832839965820312 16.973417282104492188 17.108667373657226562 16.654417037963867188 16.5332489013671875 16.819166183471679688 16.536500930786132812 16.898166656494140625 16.325916290283203125 15.790666580200195312 15.650750160217285156 15.525583267211914062 15.861416816711425781 16.081499099731445312 16.121250152587890625 16.126249313354492188 16.115167617797851562 16.115667343139648438 16.063833236694335938 16.181249618530273438 16.0830841064453125 16.079166412353515625 16.01816558837890625 15.96558380126953125 16.0518341064453125 16.100416183471679688 16.154083251953125 16.08408355712890625 16.000749588012695312 16.016000747680664062 16.147417068481445312 16.2068328857421875 16.0475006103515625 15.687582969665527344 15.633250236511230469 15.651332855224609375 15.753833770751953125 15.381333351135253906 15.297166824340820312 15.333416938781738281 15.322583198547363281 15.500082969665527344 15.396500587463378906 15.237833023071289062 15.152416229248046875 15.208333015441894531 15.157833099365234375 15.171250343322753906 15.232333183288574219 15.240666389465332031 15.280583381652832031 15.27158355712890625 15.184999465942382812 15.100083351135253906 14.993916511535644531 14.904083251953125 14.785750389099121094 14.62075042724609375 14.493000030517578125 14.410833358764648438 14.328833580017089844 14.25641632080078125 14.131750106811523438 14.058750152587890625 13.983917236328125 13.981749534606933594 13.931249618530273438 13.793499946594238281 13.747333526611328125 13.676417350769042969 13.646166801452636719 13.561583518981933594 13.534833908081054688 13.411000251770019531 13.256250381469726562 13.225083351135253906 13.266833305358886719 13.22408294677734375 13.12183380126953125 12.9537506103515625 12.855333328247070312 12.797833442687988281 12.9149169921875 12.8470001220703125 12.74358367919921875 12.763583183288574219
 18.562749862670898438 18.269166946411132812 16.1197509765625 17.498666763305664062 17.898500442504882812 17.734498977661132812 16.975749969482421875 14.465999603271484375 13.941583633422851562 17.110332489013671875 18.119167327880859375 18.013916015625 13.956999778747558594 16.458833694458007812 17.571416854858398438 17.251249313354492188 17.686582565307617188 15.339249610900878906 14.963083267211914062 17.069749832153320312 14.762666702270507812 14.637083053588867188 13.232417106628417969 17.449750900268554688 16.225999832153320312 15.214249610900878906 15.885000228881835938 17.008916854858398438 16.699167251586914062 15.429750442504882812 15.131500244140625 16.931833267211914062 14.267333030700683594 14.603833198547363281 16.335916519165039062 13.882916450500488281 14.486833572387695312 15.667666435241699219 14.449583053588867188 14.269333839416503906 15.464666366577148438 15.082750320434570312 17.518167495727539062 16.507917404174804688 12.572750091552734375 15.268667221069335938 17.433916091918945312 16.24033355712890625 15.279166221618652344 14.732999801635742188 15.138666152954101562 16.919000625610351562 15.582750320434570312 16.159000396728515625 17.62274932861328125 17.64658355712890625 13.686666488647460938 15.388833045959472656 16.647333145141601562 16.738666534423828125 16.001667022705078125 15.76725006103515625 16.077249526977539062 15.791583061218261719 15.529582977294921875 16.421916961669921875 16.8782501220703125 16.762500762939453125 16.320417404174804688 15.138333320617675781 14.032750129699707031 14.162250518798828125 14.056667327880859375 16.061250686645507812 15.366583824157714844 15.765999794006347656 13.562582969665527344 13.884249687194824219 15.493999481201171875 17.01291656494140625 15.065833091735839844 16.675750732421875 17.419416427612304688 14.749333381652832031 14.599583625793457031 16.231250762939453125 14.896916389465332031 14.719416618347167969 13.63141632080078125 12.962833404541015625 12.87183380126953125 12.398583412170410156 12.8070831298828125 13.979833602905273438 13.081749916076660156 13.212750434875488281 13.932916641235351562 14.053333282470703125 15.267833709716796875 15.736083030700683594 15.545000076293945312 15.680999755859375 16.190416336059570312 16.925500869750976562 17.091749191284179688 16.946498870849609375 17.274166107177734375 17.645750045776367188 17.530916213989257812 17.318582534790039062 16.986499786376953125 17.028917312622070312 16.8339996337890625 16.820417404174804688 17.253999710083007812 17.037500381469726562 17.026416778564453125 16.607999801635742188 15.234250068664550781 15.118666648864746094 14.931250572204589844 16.919916152954101562 17.869417190551757812 17.589666366577148438 17.386417388916015625 16.81800079345703125 17.392665863037109375 17.704084396362304688 18.239833831787109375 18.161167144775390625 17.5861663818359375 15.559082984924316406 15.145583152770996094 14.911250114440917969 13.130000114440917969 13.547833442687988281 12.392416954040527344 12.404500007629394531 12.441916465759277344 14.361333847045898438 16.589834213256835938 16.925083160400390625 15.036583900451660156 15.323833465576171875 14.039416313171386719 16.104166030883789062 18.192750930786132812 18.494832992553710938 18.1647491455078125 17.581583023071289062 15.687916755676269531 17.554582595825195312 17.174749374389648438 14.477499961853027344 12.263250350952148438 10.748332977294921875 12.705416679382324219 14.708499908447265625 15.127416610717773438 15.527583122253417969 16.552083969116210938 16.961500167846679688 17.302083969116210938 17.398082733154296875 17.481250762939453125 17.239749908447265625 17.356416702270507812 17.247165679931640625 16.7897491455078125 17.161083221435546875 17.069334030151367188 16.8630828857421875 16.889583587646484375 16.829332351684570312 17.027833938598632812 16.37066650390625 16.310333251953125 16.667333602905273438 16.655500411987304688 16.86858367919921875 16.822750091552734375 16.226499557495117188 15.64550018310546875 15.757083892822265625 15.957083702087402344 16.036500930786132812 16.163665771484375 16.03675079345703125 15.831083297729492188 15.945583343505859375 15.99033355712890625 16.014417648315429688 15.930999755859375 16.214250564575195312 16.23583221435546875 15.920833587646484375 15.717916488647460938 15.73274993896484375 15.886500358581542969 15.879833221435546875 15.754583358764648438 15.700750350952148438 15.854749679565429688 15.966333389282226562 15.907750129699707031 15.456333160400390625 15.187167167663574219 15.376999855041503906 15.45149993896484375 15.348583221435546875 15.419750213623046875 15.503582954406738281 15.318083763122558594 15.209667205810546875 15.05716705322265625 15.176500320434570312 15.317083358764648438 15.38791656494140625 15.442333221435546875 15.431916236877441406 15.332500457763671875 15.189666748046875 15.129917144775390625 15.152833938598632812 15.121000289916992188 15.022749900817871094 14.880916595458984375 14.681583404541015625 14.62933349609375 14.513833045959472656 14.177333831787109375 13.310500144958496094 13.826666831970214844 14.301500320434570312 14.17350006103515625 14.02050018310546875 13.952917098999023438 13.894249916076660156 13.846833229064941406 13.733666419982910156 13.667333602905273438 13.601916313171386719 13.551000595092773438 13.534667015075683594 13.600416183471679688 13.53874969482421875 13.386583328247070312 13.32433319091796875 13.35124969482421875 13.187000274658203125 13.082583427429199219 12.978166580200195312 12.888166427612304688 12.944666862487792969 12.876999855041503906 12.759916305541992188 12.524416923522949219 12.511083602905273438
 17.183332443237304688 17.340749740600585938 18.271249771118164062 18.362417221069335938 17.696416854858398438 16.25333404541015625 13.974916458129882812 14.62924957275390625 16.7586669921875 18.518583297729492188 18.15416717529296875 17.158082962036132812 14.921583175659179688 17.729000091552734375 18.492834091186523438 16.987501144409179688 15.783333778381347656 15.462416648864746094 17.01616668701171875 17.51300048828125 15.374416351318359375 16.08841705322265625 16.64550018310546875 18.229833602905273438 16.166584014892578125 14.796666145324707031 15.673999786376953125 15.370082855224609375 14.901333808898925781 14.922499656677246094 16.5787506103515625 17.277500152587890625 14.912750244140625 13.706833839416503906 15.921166419982910156 14.527083396911621094 12.949832916259765625 13.747666358947753906 14.022333145141601562 15.485166549682617188 14.301166534423828125 16.33941650390625 16.80916595458984375 14.301166534423828125 12.939833641052246094 17.26833343505859375 16.480499267578125 13.354333877563476562 15.810667037963867188 15.029999732971191406 14.131583213806152344 17.261749267578125 17.585666656494140625 17.642499923706054688 17.771333694458007812 16.437917709350585938 12.071416854858398438 15.487166404724121094 17.146749496459960938 17.211416244506835938 16.331249237060546875 15.620333671569824219 16.239583969116210938 16.554500579833984375 14.995916366577148438 13.66066741943359375 15.92566680908203125 17.053417205810546875 16.231416702270507812 14.436499595642089844 11.990750312805175781 14.189916610717773438 13.195416450500488281 13.696583747863769531 14.708832740783691406 14.685666084289550781 15.037083625793457031 14.027667045593261719 14.901000022888183594 17.299917221069335938 17.16283416748046875 15.406000137329101562 13.025666236877441406 12.359167098999023438 16.008417129516601562 15.257166862487792969 15.165166854858398438 15.306583404541015625 15.766083717346191406 14.699250221252441406 15.170750617980957031 13.754833221435546875 14.418250083923339844 14.192333221435546875 13.03333282470703125 13.199583053588867188 13.3125 13.437999725341796875 13.635916709899902344 14.52483367919921875 15.400083541870117188 15.435083389282226562 15.44499969482421875 16.068500518798828125 16.327333450317382812 16.108165740966796875 16.321582794189453125 16.600999832153320312 16.396999359130859375 15.837833404541015625 15.768666267395019531 15.821916580200195312 16.281917572021484375 16.3524169921875 15.428083419799804688 15.833499908447265625 15.765999794006347656 15.835416793823242188 14.514666557312011719 13.864417076110839844 15.899250030517578125 17.66591644287109375 17.982250213623046875 17.8126678466796875 17.004583358764648438 16.794916152954101562 15.982500076293945312 17.341917037963867188 16.996583938598632812 17.808916091918945312 17.8813323974609375 16.946332931518554688 13.221083641052246094 12.115082740783691406 13.01616668701171875 13.436666488647460938 13.457333564758300781 12.284250259399414062 13.500666618347167969 15.627750396728515625 14.254083633422851562 14.747583389282226562 15.687666893005371094 14.666417121887207031 16.555334091186523438 15.166749954223632812 17.123582839965820312 15.836583137512207031 17.149749755859375 16.884500503540039062 14.588083267211914062 14.5625 16.728250503540039062 17.317417144775390625 11.904749870300292969 12.045666694641113281 13.803250312805175781 15.029250144958496094 14.860249519348144531 15.043000221252441406 16.07216644287109375 16.083415985107421875 16.06583404541015625 16.26941680908203125 16.660333633422851562 16.818416595458984375 16.87291717529296875 16.859582901000976562 16.517667770385742188 16.88800048828125 16.837415695190429688 16.845249176025390625 16.54958343505859375 16.899915695190429688 17.00749969482421875 16.361499786376953125 16.159749984741210938 16.349916458129882812 16.821666717529296875 17.06691741943359375 16.95916748046875 16.495416641235351562 16.104583740234375 15.972249984741210938 15.962249755859375 16.052499771118164062 16.12066650390625 16.11966705322265625 15.882416725158691406 15.892416954040527344 15.826333045959472656 15.8674163818359375 16.056249618530273438 16.22191619873046875 16.392583847045898438 16.172582626342773438 15.600333213806152344 15.481499671936035156 15.467249870300292969 15.32649993896484375 15.423999786376953125 15.503083229064941406 15.578249931335449219 15.5614166259765625 15.349333763122558594 14.958916664123535156 14.993999481201171875 15.157250404357910156 15.310667037963867188 15.335916519165039062 15.372750282287597656 15.147250175476074219 15.168333053588867188 15.212833404541015625 15.302332878112792969 15.284832954406738281 15.132833480834960938 15.203916549682617188 15.388167381286621094 15.33950042724609375 15.33300018310546875 15.222249984741210938 15.106249809265136719 14.988332748413085938 14.863416671752929688 14.857166290283203125 14.8652496337890625 14.845749855041503906 14.671083450317382812 14.500499725341796875 14.349749565124511719 14.249500274658203125 14.186166763305664062 14.176666259765625 14.116666793823242188 14.024749755859375 14.036999702453613281 13.73816680908203125 13.66916656494140625 13.632916450500488281 13.634416580200195312 13.530333518981933594 13.444916725158691406 13.361249923706054688 13.323916435241699219 13.161583900451660156 13.138833045959472656 13.291583061218261719 13.287333488464355469 13.150249481201171875 12.961916923522949219 12.89441680908203125 12.811166763305664062 12.899916648864746094 12.809000015258789062 12.774832725524902344 12.58516693115234375 12.484416961669921875
 18.428083419799804688 18.8663330078125 18.676332473754882812 18.28025054931640625 16.717250823974609375 13.98816680908203125 14.354249954223632812 15.417749404907226562 17.584499359130859375 18.163000106811523438 17.111583709716796875 16.726165771484375 16.566667556762695312 16.96016693115234375 17.912082672119140625 15.948083877563476562 15.177499771118164062 15.886249542236328125 15.891666412353515625 15.949999809265136719 14.729749679565429688 16.150999069213867188 17.926166534423828125 18.227167129516601562 14.661166191101074219 15.484000205993652344 14.612833023071289062 13.979416847229003906 14.808667182922363281 14.552249908447265625 16.905584335327148438 17.720916748046875 16.0538330078125 13.38899993896484375 15.727083206176757812 15.568082809448242188 12.912583351135253906 14.434749603271484375 16.968250274658203125 14.362916946411132812 16.078416824340820312 17.559667587280273438 14.008916854858398438 14.446333885192871094 16.713666915893554688 17.72191619873046875 14.773499488830566406 14.070416450500488281 16.93958282470703125 13.890749931335449219 15.482500076293945312 18.095167160034179688 16.984832763671875 16.64749908447265625 16.34041595458984375 14.607250213623046875 11.620249748229980469 15.374750137329101562 17.15074920654296875 17.274084091186523438 16.783750534057617188 15.443833351135253906 15.921833038330078125 15.853249549865722656 15.418583869934082031 14.243499755859375 15.5861663818359375 16.429332733154296875 15.416417121887207031 15.7274169921875 14.570416450500488281 15.126166343688964844 15.257666587829589844 13.831333160400390625 14.015417098999023438 14.375249862670898438 16.131082534790039062 15.218333244323730469 14.743666648864746094 15.895999908447265625 16.111833572387695312 13.306416511535644531 12.035416603088378906 14.248250007629394531 16.064416885375976562 14.311333656311035156 13.321833610534667969 13.069582939147949219 15.064499855041503906 15.139333724975585938 16.09600067138671875 14.712416648864746094 13.107916831970214844 13.694583892822265625 12.806166648864746094 12.734000205993652344 12.753333091735839844 12.893916130065917969 13.064332962036132812 13.663000106811523438 14.658833503723144531 14.587416648864746094 14.409832954406738281 15.000416755676269531 15.931583404541015625 15.071499824523925781 15.685667037963867188 15.750749588012695312 15.598333358764648438 15.463666915893554688 15.234333038330078125 15.892999649047851562 15.935750007629394531 16.0397491455078125 15.005583763122558594 15.282833099365234375 15.036749839782714844 14.653833389282226562 15.002333641052246094 13.528416633605957031 15.726500511169433594 16.538415908813476562 17.371334075927734375 17.523166656494140625 15.973250389099121094 15.828749656677246094 16.4871673583984375 16.793832778930664062 14.82649993896484375 15.08083343505859375 14.712916374206542969 13.066666603088378906 13.274083137512207031 12.531499862670898438 12.905416488647460938 13.121333122253417969 12.404000282287597656 11.6734161376953125 14.377500534057617188 16.304582595825195312 16.944833755493164062 16.875749588012695312 16.58408355712890625 15.922332763671875 13.955750465393066406 14.095499992370605469 14.709333419799804688 15.964750289916992188 14.16058349609375 15.345499992370605469 14.314332962036132812 11.862333297729492188 13.027750015258789062 13.689749717712402344 11.604999542236328125 12.382082939147949219 12.9720001220703125 13.747249603271484375 13.968583106994628906 15.293000221252441406 16.192083358764648438 15.972249984741210938 15.204333305358886719 15.059499740600585938 16.54308319091796875 16.994998931884765625 16.362751007080078125 16.552165985107421875 16.671583175659179688 16.70891571044921875 16.672582626342773438 16.721584320068359375 16.844165802001953125 17.019832611083984375 16.844583511352539062 16.287416458129882812 16.22208404541015625 16.600999832153320312 16.846500396728515625 16.824167251586914062 16.569416046142578125 16.3253326416015625 16.183834075927734375 16.345333099365234375 16.357416152954101562 16.232250213623046875 16.234251022338867188 16.063917160034179688 15.829416275024414062 15.8114166259765625 15.833250045776367188 15.807666778564453125 15.814249992370605469 15.838749885559082031 16.01300048828125 15.995749473571777344 15.5236663818359375 15.430250167846679688 15.473166465759277344 15.643250465393066406 15.638249397277832031 15.608583450317382812 15.804333686828613281 15.380999565124511719 15.274415969848632812 15.390500068664550781 15.409166336059570312 15.438833236694335938 15.448916435241699219 15.477499961853027344 15.418999671936035156 15.393917083740234375 15.355999946594238281 15.216250419616699219 15.195166587829589844 15.181166648864746094 15.234833717346191406 15.31999969482421875 15.236416816711425781 15.05500030517578125 15.185583114624023438 15.113832473754882812 15.070750236511230469 15.055250167846679688 15.004250526428222656 14.971917152404785156 14.817083358764648438 14.685750007629394531 14.553166389465332031 14.540833473205566406 14.495249748229980469 14.519000053405761719 14.397500038146972656 14.411916732788085938 14.434916496276855469 14.25533294677734375 14.28125 14.110583305358886719 13.8717498779296875 13.832416534423828125 13.774166107177734375 13.665166854858398438 13.629833221435546875 13.565250396728515625 13.293499946594238281 12.982000350952148438 12.874333381652832031 13.215000152587890625 13.220083236694335938 13.166333198547363281 12.944416046142578125 12.9450836181640625 12.919583320617675781 12.916500091552734375 12.773083686828613281 12.714166641235351562 12.693250656127929688 12.734666824340820312
 18.66374969482421875 18.907833099365234375 18.903917312622070312 18.547750473022460938 15.004500389099121094 15.386333465576171875 16.37383270263671875 16.16058349609375 17.46233367919921875 16.329250335693359375 15.181500434875488281 15.632749557495117188 15.348333358764648438 16.619832992553710938 17.981500625610351562 15.56349945068359375 14.495416641235351562 15.995833396911621094 15.136333465576171875 14.738416671752929688 14.104166984558105469 15.114083290100097656 17.70475006103515625 16.28983306884765625 14.653833389282226562 16.029666900634765625 14.106082916259765625 14.60558319091796875 14.463916778564453125 14.972833633422851562 17.198999404907226562 18.047000885009765625 16.065999984741210938 13.939249992370605469 16.95475006103515625 15.691750526428222656 13.510832786560058594 15.940833091735839844 18.007833480834960938 15.399666786193847656 16.789249420166015625 16.75333404541015625 13.364749908447265625 15.033666610717773438 14.941666603088378906 17.2940826416015625 15.610917091369628906 13.977499961853027344 16.005167007446289062 14.7845001220703125 16.856416702270507812 16.925167083740234375 14.825749397277832031 14 13.614083290100097656 11.394916534423828125 12.684749603271484375 16.052499771118164062 17.187665939331054688 16.387750625610351562 16.118333816528320312 13.747667312622070312 15.70041656494140625 16.394582748413085938 14.751999855041503906 13.623250007629394531 15.928500175476074219 14.833083152770996094 13.750416755676269531 14.95041656494140625 17.045000076293945312 16.047666549682617188 16.285999298095703125 15.927583694458007812 15.344583511352539062 15.271666526794433594 16.514249801635742188 14.618083000183105469 14.391750335693359375 14.743916511535644531 17.209249496459960938 12.722333908081054688 13.918666839599609375 14.055500030517578125 15.773249626159667969 16.711416244506835938 13.840167045593261719 14.303083419799804688 14.733416557312011719 14.96441650390625 15.098999977111816406 14.764583587646484375 15.284250259399414062 15.7380828857421875 15.226416587829589844 14.330499649047851562 13.939999580383300781 13.524250030517578125 13.610750198364257812 13.470666885375976562 13.928750038146972656 14.151000022888183594 14.422332763671875 14.587833404541015625 15.166083335876464844 15.193583488464355469 15.235083580017089844 15.5538330078125 15.155500411987304688 15.211833000183105469 15.684833526611328125 15.734333038330078125 16.198583602905273438 15.556500434875488281 15.616499900817871094 15.310667037963867188 14.030500411987304688 14.832750320434570312 14.803333282470703125 15.174416542053222656 15.293000221252441406 15.712416648864746094 16.25550079345703125 16.733249664306640625 16.9698333740234375 16.659250259399414062 17.16058349609375 16.756250381469726562 14.140000343322753906 14.022832870483398438 14.340749740600585938 13.386583328247070312 13.815917015075683594 12.800416946411132812 13.800999641418457031 13.183500289916992188 13.308500289916992188 15.212916374206542969 16.097249984741210938 15.678500175476074219 13.671500205993652344 14.516750335693359375 16.828166961669921875 16.782667160034179688 15.185916900634765625 13.426416397094726562 11.796416282653808594 12.870333671569824219 16.038499832153320312 16.202167510986328125 13.592166900634765625 12.247500419616699219 11.664750099182128906 12.23166656494140625 12.117750167846679688 12.992833137512207031 14.451416969299316406 14.916417121887207031 14.686166763305664062 16.229583740234375 15.896833419799804688 15.419500350952148438 14.988917350769042969 14.864999771118164062 15.571332931518554688 15.933666229248046875 16.479333877563476562 16.696416854858398438 16.535917282104492188 16.258083343505859375 16.391000747680664062 16.562749862670898438 16.88683319091796875 16.718584060668945312 16.636999130249023438 16.208166122436523438 16.158250808715820312 16.4850006103515625 16.54216766357421875 16.174333572387695312 16.236667633056640625 16.23600006103515625 16.326250076293945312 16.440416336059570312 16.478250503540039062 16.312665939331054688 16.18958282470703125 16.0688323974609375 15.906499862670898438 15.803166389465332031 15.71441650390625 15.743833541870117188 15.740833282470703125 15.727916717529296875 15.727916717529296875 15.640333175659179688 15.659999847412109375 15.835666656494140625 15.952999114990234375 15.827250480651855469 15.666916847229003906 15.746417045593261719 15.6304168701171875 15.669750213623046875 15.626666069030761719 15.714166641235351562 15.566916465759277344 15.433583259582519531 15.326916694641113281 15.38574981689453125 15.296833038330078125 15.176583290100097656 15.174249649047851562 15.1508331298828125 15.244916915893554688 15.303999900817871094 15.2662506103515625 15.212916374206542969 15.231249809265136719 15.239166259765625 15.288916587829589844 15.269499778747558594 15.222416877746582031 15.003499984741210938 14.878083229064941406 14.798167228698730469 14.737500190734863281 14.732333183288574219 14.672916412353515625 14.698666572570800781 14.789500236511230469 14.762499809265136719 14.741167068481445312 14.623167037963867188 14.683000564575195312 14.571499824523925781 14.503083229064941406 14.335833549499511719 14.068666458129882812 14.10666656494140625 13.983083724975585938 13.820249557495117188 13.750499725341796875 13.518166542053222656 13.252833366394042969 13.163583755493164062 13.435000419616699219 13.523500442504882812 13.336833000183105469 13.152333259582519531 13.010333061218261719 12.978083610534667969 12.859749794006347656 12.7393341064453125 12.548333168029785156 12.488749504089355469 12.571749687194824219 12.668583869934082031
 19.07208251953125 19.278333663940429688 19.251667022705078125 17.377666473388671875 15.3383331298828125 18.133083343505859375 18.995416641235351562 18.077833175659179688 16.014249801635742188 14.146083831787109375 14.540499687194824219 17.763334274291992188 17.539499282836914062 15.410082817077636719 16.508083343505859375 15.178416252136230469 16.836833953857421875 16.680166244506835938 15.32216644287109375 14.058750152587890625 15.657416343688964844 16.742250442504882812 17.014833450317382812 14.393750190734863281 15.489999771118164062 16.75766754150390625 16.830667495727539062 16.904666900634765625 16.32550048828125 15.722832679748535156 17.89983367919921875 18.394500732421875 15.445833206176757812 14.795166969299316406 16.497415542602539062 13.463000297546386719 14.56891632080078125 17.156667709350585938 17.573333740234375 13.637583732604980469 15.840416908264160156 17.750249862670898438 16.06891632080078125 14.301250457763671875 13.101166725158691406 17.089250564575195312 15.375499725341796875 13.182999610900878906 16.22833251953125 16.50966644287109375 16.281665802001953125 14.865583419799804688 13.244333267211914062 14.564416885375976562 14.200249671936035156 13.299416542053222656 15.319499969482421875 16.97191619873046875 16.928499221801757812 15.515416145324707031 15.920416831970214844 13.256834030151367188 15.394000053405761719 16.855333328247070312 15.236166954040527344 13.93975067138671875 15.824916839599609375 15.670749664306640625 15.608416557312011719 16.499250411987304688 17.610416412353515625 17.145000457763671875 16.983165740966796875 16.6421661376953125 16.69191741943359375 16.255666732788085938 16.611166000366210938 15.810916900634765625 15.702666282653808594 16.169416427612304688 17.456750869750976562 14.837083816528320312 14.764166831970214844 15.341249465942382812 15.832666397094726562 16.405916213989257812 14.154166221618652344 14.45908355712890625 13.124667167663574219 14.250166893005371094 14.259416580200195312 14.063833236694335938 13.741999626159667969 13.403833389282226562 13.763166427612304688 13.723750114440917969 13.146916389465332031 12.197999954223632812 11.527250289916992188 12.567333221435546875 13.127666473388671875 13.429750442504882812 13.381166458129882812 13.584666252136230469 14.342833518981933594 15.100666999816894531 15.439499855041503906 15.713999748229980469 15.772749900817871094 15.690333366394042969 15.930833816528320312 15.896249771118164062 15.096833229064941406 14.221166610717773438 14.463999748229980469 14.004667282104492188 14.154083251953125 14.873332977294921875 14.798083305358886719 14.348416328430175781 15.321499824523925781 15.705666542053222656 15.807250022888183594 15.9461669921875 16.08933258056640625 16.25099945068359375 16.2424163818359375 16.146999359130859375 15.931916236877441406 15.332833290100097656 15.519000053405761719 15.091917037963867188 14.20583343505859375 12.666749954223632812 13.856999397277832031 13.367583274841308594 13.376250267028808594 15.498083114624023438 16.332666397094726562 16.176166534423828125 16.158832550048828125 16.255250930786132812 17.6109161376953125 16.59491729736328125 13.658082962036132812 14.196749687194824219 13.291417121887207031 11.388333320617675781 12.270583152770996094 15.691166877746582031 12.547666549682617188 12.032833099365234375 12.047666549682617188 11.8038330078125 12.80933380126953125 11.735666275024414062 13.156083106994628906 13.318416595458984375 15.710333824157714844 16.324249267578125 16.0549163818359375 15.39441680908203125 14.958333015441894531 14.804666519165039062 14.925750732421875 15.061583518981933594 16.145250320434570312 16.352499008178710938 16.187084197998046875 15.982999801635742188 16.337499618530273438 16.241167068481445312 16.517665863037109375 16.706083297729492188 16.448083877563476562 16.067499160766601562 16.094417572021484375 16.370916366577148438 16.434667587280273438 15.658333778381347656 15.843083381652832031 16.169500350952148438 16.211000442504882812 16.501165390014648438 16.5765838623046875 16.428667068481445312 16.267749786376953125 16.133083343505859375 15.991250038146972656 15.915166854858398438 15.939167022705078125 15.989166259765625 16.005167007446289062 15.852999687194824219 15.744916915893554688 15.9095001220703125 16.073749542236328125 16.0431671142578125 16.078332901000976562 16.027332305908203125 15.668250083923339844 15.624666213989257812 15.734250068664550781 15.936499595642089844 15.787916183471679688 15.689166069030761719 15.520666122436523438 15.32541656494140625 15.21341705322265625 15.260582923889160156 15.368083953857421875 15.362916946411132812 15.37708282470703125 15.289583206176757812 15.223917007446289062 15.171916961669921875 15.166583061218261719 15.292917251586914062 15.296833038330078125 15.337416648864746094 15.279749870300292969 15.11316680908203125 15.026999473571777344 14.983083724975585938 15.028249740600585938 14.9967498779296875 14.967166900634765625 14.972666740417480469 14.96125030517578125 14.900750160217285156 14.889583587646484375 14.915249824523925781 14.832583427429199219 14.778833389282226562 14.791832923889160156 14.715084075927734375 14.587499618530273438 14.378083229064941406 14.16058349609375 14.141083717346191406 14.081000328063964844 13.844416618347167969 13.893666267395019531 13.623833656311035156 13.457166671752929688 13.636750221252441406 13.611416816711425781 13.561916351318359375 13.258083343505859375 13.195500373840332031 12.989166259765625 13.048417091369628906 12.947999954223632812 12.902666091918945312 12.848999977111816406 12.842082977294921875 12.808416366577148438 12.746000289916992188
 19.3665008544921875 19.028499603271484375 18.836584091186523438 16.33950042724609375 15.093916893005371094 18.447416305541992188 18.169666290283203125 14.837416648864746094 14.47624969482421875 15.014749526977539062 18.507749557495117188 19.248582839965820312 16.908082962036132812 14.377583503723144531 15.779166221618652344 15.832500457763671875 17.522748947143554688 16.698999404907226562 15.133833885192871094 15.031499862670898438 15.92675018310546875 15.563666343688964844 13.964333534240722656 14.060083389282226562 16.659082412719726562 17.821582794189453125 18.597749710083007812 17.935167312622070312 17.694915771484375 16.436750411987304688 17.431749343872070312 17.87941741943359375 15.071249961853027344 14.687166213989257812 16.655666351318359375 14.532667160034179688 15.024916648864746094 17.734333038330078125 17.547250747680664062 14.879750251770019531 15.647999763488769531 18.023250579833984375 18.409166336059570312 14.532166481018066406 15.717416763305664062 17.638750076293945312 14.760916709899902344 13.742250442504882812 15.68741607666015625 17.216167449951171875 16.27483367919921875 16.364084243774414062 15.740583419799804688 14.611166954040527344 15.269583702087402344 15.860083580017089844 17.429666519165039062 16.388666152954101562 15.400500297546386719 14.932499885559082031 15.150583267211914062 15.148249626159667969 15.581583023071289062 16.134500503540039062 15.792833328247070312 14.552249908447265625 15.372333526611328125 16.235582351684570312 16.91283416748046875 16.391082763671875 17.263250350952148438 18.003833770751953125 17.59808349609375 16.933666229248046875 16.901250839233398438 15.370250701904296875 14.264916419982910156 16.21341705322265625 16.2662506103515625 15.25424957275390625 17.209749221801757812 14.393750190734863281 12.847416877746582031 16.45133209228515625 15.421583175659179688 16.556667327880859375 14.754750251770019531 13.611749649047851562 13.135833740234375 12.963832855224609375 15.417333602905273438 15.146666526794433594 15.311583518981933594 15.074749946594238281 15.003999710083007812 14.885582923889160156 14.382500648498535156 12.641833305358886719 12.293000221252441406 11.881166458129882812 12.979833602905273438 13.024166107177734375 13.236499786376953125 12.738083839416503906 14.124500274658203125 15.149000167846679688 15.40399932861328125 15.117916107177734375 14.872500419616699219 15.11750030517578125 15.600000381469726562 15.172583580017089844 14.685916900634765625 14.605750083923339844 13.979166984558105469 14.011083602905273438 14.227583885192871094 14.23600006103515625 14.133083343505859375 13.9029998779296875 15.878333091735839844 16.669584274291992188 16.495250701904296875 15.868749618530273438 16.542083740234375 17.058834075927734375 16.2003326416015625 14.886083602905273438 15.404833793640136719 16.223833084106445312 15.694083213806152344 15.836583137512207031 15.441166877746582031 15.1078338623046875 13.841583251953125 13.258000373840332031 14.207416534423828125 16.214750289916992188 16.164583206176757812 17.3934173583984375 17.207166671752929688 17.812082290649414062 16.549999237060546875 17.251417160034179688 16.578250885009765625 15.606499671936035156 14.603750228881835938 14.460000038146972656 11.912833213806152344 13.4741668701171875 15.068166732788085938 13.560999870300292969 12.33733367919921875 11.050833702087402344 11.690667152404785156 10.270667076110839844 12.676250457763671875 14.884916305541992188 15.95041656494140625 16.632417678833007812 16.521749496459960938 15.919083595275878906 15.470417022705078125 15.616083145141601562 15.436750411987304688 15.385833740234375 15.776166915893554688 16.068666458129882812 15.991167068481445312 16.005167007446289062 16.267084121704101562 16.232915878295898438 16.33516693115234375 16.361917495727539062 16.436250686645507812 15.986749649047851562 15.988333702087402344 16.399749755859375 16.151666641235351562 15.690166473388671875 15.77375030517578125 15.953499794006347656 16.411916732788085938 16.587999343872070312 16.587833404541015625 16.5140838623046875 16.481000900268554688 16.253000259399414062 16.076917648315429688 16.0538330078125 16.109083175659179688 16.026166915893554688 16.102083206176757812 16.09258270263671875 15.95691680908203125 15.999416351318359375 15.886250495910644531 16.073083877563476562 16.055665969848632812 15.783666610717773438 15.614000320434570312 15.758749961853027344 15.810250282287597656 15.933500289916992188 15.820249557495117188 15.716666221618652344 15.531999588012695312 15.371083259582519531 15.341500282287597656 15.529500007629394531 15.491000175476074219 15.3663330078125 15.314749717712402344 15.266333580017089844 15.232250213623046875 15.314167022705078125 15.309750556945800781 15.199083328247070312 15.147999763488769531 15.163666725158691406 15.131249427795410156 15.129082679748535156 15.133166313171386719 15.075166702270507812 15.063917160034179688 15.053000450134277344 14.956333160400390625 14.909249305725097656 14.816582679748535156 14.752916336059570312 14.706166267395019531 14.663083076477050781 14.529916763305664062 14.310667037963867188 14.606333732604980469 14.604166984558105469 14.49466705322265625 14.407166481018066406 14.223833084106445312 14.111166954040527344 14.067333221435546875 13.972332954406738281 14.058833122253417969 13.922750473022460938 13.744915962219238281 13.722416877746582031 13.5657501220703125 13.390583038330078125 13.295749664306640625 13.302583694458007812 13.136166572570800781 13.049500465393066406 13.13899993896484375 13.144000053405761719 13.130249977111816406 13.20050048828125 13.004167556762695312 12.811083793640136719
 19.549165725708007812 18.685499191284179688 16.950166702270507812 14.3652496337890625 15.665166854858398438 18.12066650390625 17.061582565307617188 13.607500076293945312 15.301083564758300781 18.482915878295898438 19.15741729736328125 17.167749404907226562 15.816499710083007812 16.829082489013671875 16.255582809448242188 16.459417343139648438 17.178167343139648438 17.485500335693359375 15.411166191101074219 16.498416900634765625 16.132165908813476562 14.618999481201171875 15.716250419616699219 16.770250320434570312 18.036832809448242188 18.70258331298828125 18.925083160400390625 18.336000442504882812 17.334917068481445312 15.364999771118164062 16.5184173583984375 16.076166152954101562 14.855999946594238281 14.966917037963867188 17.063083648681640625 17.314500808715820312 16.150667190551757812 17.059999465942382812 17.477832794189453125 15.740416526794433594 15.161499977111816406 16.376499176025390625 17.390832901000976562 14.671000480651855469 17.739500045776367188 17.40633392333984375 14.777583122253417969 13.712833404541015625 15.38899993896484375 17.341999053955078125 16.9147491455078125 14.925749778747558594 15.760167121887207031 16.185083389282226562 16.142999649047851562 17.107332229614257812 17.746084213256835938 15.409583091735839844 14.817667007446289062 15.754750251770019531 16.03458404541015625 16.96758270263671875 14.468000411987304688 14.549249649047851562 15.691666603088378906 14.462750434875488281 13.829083442687988281 14.628499984741210938 17.392665863037109375 17.305084228515625 17.621082305908203125 17.925916671752929688 17.54616546630859375 17.365917205810546875 17.25116729736328125 16.0625 14.475583076477050781 16.035833358764648438 17.258249282836914062 16.989500045776367188 17.300333023071289062 14.408916473388671875 14.093333244323730469 17.47516632080078125 17.517999649047851562 17.185749053955078125 14.840582847595214844 12.645916938781738281 13.697416305541992188 12.691082954406738281 13.72516632080078125 14.938249588012695312 15.728250503540039062 16.729749679565429688 16.927249908447265625 15.988249778747558594 16.525083541870117188 14.997916221618652344 12.799083709716796875 12.161000251770019531 12.03983306884765625 12.634583473205566406 13.399333000183105469 13.002166748046875 14.041832923889160156 14.889082908630371094 15.235249519348144531 14.956250190734863281 14.847582817077636719 15.186583518981933594 14.75966644287109375 14.426250457763671875 14.674166679382324219 15.033916473388671875 14.75433349609375 15.036833763122558594 14.852083206176757812 15.248083114624023438 15.142083168029785156 14.599332809448242188 15.759916305541992188 16.520084381103515625 16.328832626342773438 16.429500579833984375 16.155584335327148438 16.947416305541992188 15.564249992370605469 15.64225006103515625 16.281415939331054688 17.376916885375976562 18.054082870483398438 17.460832595825195312 15.810083389282226562 15.645999908447265625 15.796833038330078125 15.91808319091796875 14.391583442687988281 14.82108306884765625 15.373583793640136719 14.10558319091796875 13.67891693115234375 14.463832855224609375 14.492166519165039062 12.56683349609375 12.013166427612304688 13.558667182922363281 14.481749534606933594 13.228333473205566406 13.099333763122558594 13.249166488647460938 14.743416786193847656 13.432916641235351562 12.0010833740234375 12.576333045959472656 13.2554168701171875 11.579083442687988281 12.5323333740234375 13.104833602905273438 13.843583106994628906 15.536000251770019531 16.109582901000976562 16.681417465209960938 16.160333633422851562 15.502666473388671875 15.560000419616699219 16.173749923706054688 16.037750244140625 16.053083419799804688 16.080165863037109375 15.921916961669921875 16.183582305908203125 16.142416000366210938 15.755499839782714844 16.02166748046875 16.331750869750976562 15.956083297729492188 15.727666854858398438 16.356500625610351562 16.078916549682617188 15.490416526794433594 16.004749298095703125 16.500165939331054688 16.688917160034179688 16.722833633422851562 16.712499618530273438 16.622249603271484375 16.625 16.533832550048828125 16.325000762939453125 16.06258392333984375 15.968333244323730469 15.832333564758300781 15.785416603088378906 15.781416893005371094 15.645083427429199219 15.6875 15.596166610717773438 15.799833297729492188 15.907917022705078125 15.830249786376953125 15.878916740417480469 15.952416419982910156 15.860083580017089844 15.793333053588867188 15.691499710083007812 15.634166717529296875 15.656833648681640625 15.672583580017089844 15.650166511535644531 15.636166572570800781 15.510499954223632812 15.451999664306640625 15.443833351135253906 15.451582908630371094 15.347332954406738281 15.251500129699707031 15.186666488647460938 15.225333213806152344 15.212416648864746094 15.189249992370605469 15.145083427429199219 15.019666671752929688 14.933083534240722656 14.889583587646484375 14.891583442687988281 14.850583076477050781 14.763750076293945312 14.667916297912597656 14.641416549682617188 14.650583267211914062 14.671750068664550781 14.7285003662109375 14.590832710266113281 14.492833137512207031 14.425749778747558594 14.393166542053222656 14.293666839599609375 14.260334014892578125 14.35016632080078125 14.259333610534667969 14.246250152587890625 14.218916893005371094 13.941666603088378906 13.958333015441894531 13.932416915893554688 13.721083641052246094 13.508916854858398438 13.3350830078125 13.248666763305664062 13.170001029968261719 13.065833091735839844 12.967249870300292969 13.076666831970214844 13.123000144958496094 13.067667007446289062 13.130249977111816406 13.053750038146972656 12.907166481018066406
 19.23925018310546875 16.88249969482421875 15.8179168701171875 15.556750297546386719 16.79416656494140625 17.116666793823242188 15.119166374206542969 15.336750030517578125 16.378499984741210938 16.57975006103515625 16.179250717163085938 14.161167144775390625 17.238666534423828125 18.193166732788085938 15.807416915893554688 17.562000274658203125 19.002916336059570312 17.502332687377929688 14.836667060852050781 15.275583267211914062 16.35233306884765625 15.104582786560058594 16.6681671142578125 17.68633270263671875 17.146833419799804688 16.549833297729492188 17.4020843505859375 18.455499649047851562 17.239665985107421875 14.454166412353515625 14.271249771118164062 14.506500244140625 14.687333106994628906 16.516666412353515625 16.959333419799804688 17.352083206176757812 16.6369171142578125 15.832332611083984375 15.486166954040527344 15.902249336242675781 15.959750175476074219 15.419666290283203125 14.403333663940429688 14.720666885375976562 16.670415878295898438 16.958250045776367188 15.835332870483398438 13.087666511535644531 14.944416046142578125 17.5041656494140625 16.531749725341796875 12.872416496276855469 14.667916297912597656 15.5861663818359375 16.504083633422851562 17.705083847045898438 17.012416839599609375 15.015916824340820312 14.185832977294921875 15.786916732788085938 16.945833206176757812 17.78766632080078125 14.745833396911621094 13.336417198181152344 15.529000282287597656 15.233666419982910156 14.259249687194824219 15.392916679382324219 17.244333267211914062 18.219083786010742188 18.567333221435546875 18.229084014892578125 17.409749984741210938 17.253665924072265625 17.237417221069335938 15.8836669921875 13.375 15.887000083923339844 17.93416595458984375 17.764499664306640625 15.862583160400390625 14.257249832153320312 15.068333625793457031 17.681833267211914062 18.203332901000976562 16.047000885009765625 12.505249977111816406 12.360750198364257812 12.880916595458984375 13.343417167663574219 12.892416954040527344 14.85124969482421875 16.015167236328125 16.90074920654296875 16.929082870483398438 16.135082244873046875 16.17675018310546875 15.964166641235351562 13.318249702453613281 12.227084159851074219 13.140916824340820312 11.77158355712890625 12.921417236328125 11.905083656311035156 13.686833381652832031 14.762416839599609375 14.967833518981933594 15.0431671142578125 15.429082870483398438 15.466166496276855469 14.510916709899902344 14.326833724975585938 14.150166511535644531 13.9785003662109375 14.257917404174804688 14.276333808898925781 13.931666374206542969 14.625166893005371094 13.960499763488769531 14.215250015258789062 15.075583457946777344 15.411832809448242188 15.699167251586914062 16.22308349609375 15.124833106994628906 15.442583084106445312 16.969667434692382812 15.970666885375976562 15.61750030517578125 15.323666572570800781 16.770750045776367188 16.512250900268554688 15.193083763122558594 14.885250091552734375 13.477582931518554688 17.0518341064453125 17.404666900634765625 17.9600830078125 15.4945831298828125 12.654500007629394531 12.63683319091796875 12.937999725341796875 13.303750038146972656 13.039583206176757812 12.326167106628417969 11.377166748046875 14.688333511352539062 13.885000228881835938 12.734499931335449219 12.144166946411132812 13.730166435241699219 11.925083160400390625 12.798583030700683594 14.197667121887207031 13.475749969482421875 13.546500205993652344 14.333749771118164062 15.938750267028808594 16.598249435424804688 16.203416824340820312 16.091749191284179688 16.40525054931640625 17.2285003662109375 17.007749557495117188 16.4806671142578125 16.705165863037109375 16.484582901000976562 16.374082565307617188 16.2919158935546875 16.086833953857421875 15.894583702087402344 16.14983367919921875 15.516833305358886719 15.882416725158691406 16.138166427612304688 16.409749984741210938 15.615666389465332031 15.884416580200195312 15.950750350952148438 16.0570831298828125 16.596832275390625 16.607332229614257812 16.622417449951171875 16.770250320434570312 16.739500045776367188 16.619916915893554688 16.614500045776367188 16.681917190551757812 16.605417251586914062 16.102582931518554688 15.806749343872070312 15.659250259399414062 15.769249916076660156 15.568833351135253906 15.649666786193847656 15.633000373840332031 15.675250053405761719 15.822416305541992188 15.89875030517578125 15.911583900451660156 16.020416259765625 16.002166748046875 16.021333694458007812 15.97191619873046875 15.802166938781738281 15.866916656494140625 15.80066680908203125 15.681750297546386719 15.673666954040527344 15.689000129699707031 15.47408294677734375 15.510499954223632812 15.605750083923339844 15.533082962036132812 15.385167121887207031 15.368416786193847656 15.324250221252441406 15.300499916076660156 15.315250396728515625 15.288083076477050781 15.278416633605957031 15.131833076477050781 15.032416343688964844 14.961083412170410156 14.929833412170410156 14.918833732604980469 14.923832893371582031 14.830583572387695312 14.748000144958496094 14.775667190551757812 14.78983306884765625 14.816916465759277344 14.706083297729492188 14.617750167846679688 14.569749832153320312 14.479666709899902344 14.453583717346191406 14.315583229064941406 14.209833145141601562 14.203499794006347656 14.248583793640136719 13.820750236511230469 12.942249298095703125 13.38683319091796875 13.931583404541015625 13.760916709899902344 13.631333351135253906 13.424916267395019531 13.282833099365234375 13.1152496337890625 12.911916732788085938 12.7801666259765625 12.914000511169433594 13.063917160034179688 13.026583671569824219 13.030666351318359375 13.0722503662109375 13.028166770935058594
 18.368999481201171875 16.960750579833984375 16.2628326416015625 17.75749969482421875 18.80808258056640625 17.96875 15.622166633605957031 16.418832778930664062 17.787416458129882812 15.497333526611328125 15.235750198364257812 16.136667251586914062 18.41925048828125 18.93524932861328125 16.661083221435546875 18.754667282104492188 17.606250762939453125 15.402250289916992188 14.174666404724121094 16.3869171142578125 17.746915817260742188 17.22100067138671875 16.572916030883789062 16.4741668701171875 14.932416915893554688 14.016833305358886719 15.76725006103515625 18.015583038330078125 17.8061676025390625 15.074832916259765625 14.537500381469726562 15.51725006103515625 16.395915985107421875 17.072916030883789062 15.621000289916992188 17.385334014892578125 17.180500030517578125 15.719750404357910156 16.218500137329101562 17.967166900634765625 18.404333114624023438 15.675499916076660156 16.38574981689453125 16.434749603271484375 16.480249404907226562 16.653667449951171875 16.03441619873046875 12.59583282470703125 14.412250518798828125 17.20916748046875 17.208665847778320312 14.205666542053222656 14.5722503662109375 13.729582786560058594 16.405416488647460938 17.940000534057617188 18.102832794189453125 16.191249847412109375 14.4407501220703125 15.831250190734863281 17.35666656494140625 17.675249099731445312 14.075749397277832031 12.36641693115234375 14.673666954040527344 16.387416839599609375 15.64116668701171875 16.546167373657226562 18.009832382202148438 18.338083267211914062 18.577833175659179688 18.302000045776367188 17.662166595458984375 17.513166427612304688 16.518083572387695312 13.993166923522949219 12.742249488830566406 16.367666244506835938 17.294750213623046875 16.6260833740234375 15.300166130065917969 14.166666984558105469 15.495749473571777344 18.71216583251953125 16.707916259765625 13.04425048828125 12.015167236328125 13.710499763488769531 12.943666458129882812 13.284333229064941406 13.907750129699707031 15.745916366577148438 16.930917739868164062 17.083250045776367188 15.835749626159667969 14.508333206176757812 13.937832832336425781 15.29633331298828125 15.73274993896484375 12.788499832153320312 11.5991668701171875 12.370083808898925781 13.185750007629394531 12.091917037963867188 12.718083381652832031 14.949916839599609375 15.007083892822265625 15.305916786193847656 15.410916328430175781 14.779333114624023438 13.525166511535644531 12.998166084289550781 12.760250091552734375 13.853833198547363281 14.905750274658203125 15.486333847045898438 15.374917030334472656 15.063083648681640625 13.831000328063964844 13.003666877746582031 13.934166908264160156 14.762749671936035156 15.152333259582519531 15.757916450500488281 16.014667510986328125 16.338582992553710938 15.715250015258789062 13.099416732788085938 12.191666603088378906 13.120833396911621094 16.676166534423828125 16.984582901000976562 14.247750282287597656 13.170000076293945312 12.935083389282226562 15.692500114440917969 17.680084228515625 17.3157501220703125 16.654083251953125 15.890250205993652344 15.064583778381347656 14.869083404541015625 15.600832939147949219 14.67241668701171875 12.614999771118164062 13.345749855041503906 13.209583282470703125 13.672833442687988281 13.722499847412109375 11.348166465759277344 12.217249870300292969 12.514166831970214844 15.664416313171386719 17.894250869750976562 15.457166671752929688 12.452416419982910156 12.986499786376953125 15.029333114624023438 16.530416488647460938 17.449583053588867188 17.397417068481445312 16.116167068481445312 16.391416549682617188 17.77050018310546875 17.106332778930664062 17.081499099731445312 16.960750579833984375 17.115999221801757812 16.9729156494140625 16.666666030883789062 16.043498992919921875 16.612667083740234375 16.10233306884765625 16.161333084106445312 16.2380828857421875 16.373582839965820312 16.319915771484375 16.294500350952148438 16.593416213989257812 16.808500289916992188 16.73491668701171875 16.676166534423828125 16.653667449951171875 16.706417083740234375 16.830083847045898438 16.77483367919921875 16.565166473388671875 16.281917572021484375 16.358165740966796875 16.33300018310546875 16.10358428955078125 15.871583938598632812 15.880750656127929688 15.805916786193847656 15.801416397094726562 15.683249473571777344 15.703416824340820312 15.912917137145996094 15.960999488830566406 16.02483367919921875 16.113250732421875 16.16925048828125 15.859167098999023438 15.941499710083007812 15.883333206176757812 15.875166893005371094 15.873332977294921875 15.781833648681640625 15.76725006103515625 15.725749969482421875 15.537082672119140625 15.514249801635742188 15.484583854675292969 15.575583457946777344 15.571249961853027344 15.489832878112792969 15.421916961669921875 15.28549957275390625 15.261750221252441406 15.20583343505859375 15.149750709533691406 15.158333778381347656 15.133416175842285156 15.092165946960449219 15.033249855041503906 15.014666557312011719 14.979249954223632812 14.961999893188476562 14.900667190551757812 14.742333412170410156 14.654083251953125 14.623000144958496094 14.489916801452636719 14.406999588012695312 14.227250099182128906 14.205249786376953125 14.133083343505859375 14.085833549499511719 14.098583221435546875 14.062749862670898438 13.915333747863769531 13.922833442687988281 13.718416213989257812 13.832833290100097656 13.895915985107421875 13.751749992370605469 13.538582801818847656 13.454999923706054688 13.478083610534667969 13.410416603088378906 13.128916740417480469 12.992833137512207031 12.929749488830566406 12.974666595458984375 12.949416160583496094 13.018500328063964844 13.085666656494140625 12.992499351501464844
 17.84925079345703125 17.69608306884765625 17.06133270263671875 19.169500350952148438 19.018917083740234375 18.327749252319335938 17.962167739868164062 18.81566619873046875 17.751916885375976562 16.323999404907226562 15.435333251953125 16.517999649047851562 19.012582778930664062 18.225999832153320312 16.137250900268554688 18.145666122436523438 16.348749160766601562 13.776249885559082031 15.299666404724121094 17.6390838623046875 17.504083633422851562 15.694666862487792969 16.932582855224609375 17.516834259033203125 15.485333442687988281 15.254667282104492188 16.611665725708007812 18.3825836181640625 17.603750228881835938 16.130832672119140625 17.47299957275390625 18.375833511352539062 17.498582839965820312 16.020666122436523438 16.4720001220703125 17.689916610717773438 15.381083488464355469 15.994833946228027344 15.806166648864746094 18.038084030151367188 19.654249191284179688 15.958582878112792969 16.318750381469726562 16.759916305541992188 17.331583023071289062 16.1746673583984375 14.751749992370605469 12.450166702270507812 13.027250289916992188 17.23708343505859375 17.042333602905273438 14.121167182922363281 12.027333259582519531 12.255749702453613281 15.987833023071289062 17.81366729736328125 18.106332778930664062 16.3231658935546875 14.343999862670898438 14.813500404357910156 16.46666717529296875 16.983999252319335938 13.043749809265136719 14.406999588012695312 15.393250465393066406 16.517000198364257812 16.746500015258789062 17.522249221801757812 18.46441650390625 18.487749099731445312 18.402582168579101562 18.40633392333984375 18.13899993896484375 17.903583526611328125 16.089832305908203125 13.750166893005371094 13.089333534240722656 17.0431671142578125 15.182749748229980469 15.259166717529296875 16.726165771484375 14.998666763305664062 16.528249740600585938 17.834249496459960938 14.256333351135253906 12.471083641052246094 13.211750030517578125 15.055083274841308594 14.062999725341796875 13.7154998779296875 14.917917251586914062 17.078250885009765625 17.023250579833984375 15.575333595275878906 14.584666252136230469 14.095333099365234375 14.706583023071289062 15.836750030517578125 16.56891632080078125 14.198833465576171875 13.119916915893554688 13.432749748229980469 13.655333518981933594 11.725333213806152344 12.084333419799804688 13.613583564758300781 14.39875030517578125 15.228083610534667969 14.403583526611328125 13.629500389099121094 13.458416938781738281 13.461333274841308594 14.606083869934082031 16.458833694458007812 16.812917709350585938 17.544000625610351562 17.800249099731445312 17.030500411987304688 16.376249313354492188 14.495583534240722656 14.213666915893554688 14.856833457946777344 14.726833343505859375 15.896083831787109375 16.26091766357421875 14.684499740600585938 13.729999542236328125 15.208333015441894531 16.233083724975585938 16.565000534057617188 17.675500869750976562 16.068250656127929688 15.257916450500488281 13.848250389099121094 12.335332870483398438 14.303333282470703125 14.91483306884765625 14.1788330078125 17.140417098999023438 18.202417373657226562 17.054332733154296875 13.894666671752929688 13.513750076293945312 14.877666473388671875 13.17783355712890625 13.108416557312011719 14.212583541870117188 14.768000602722167969 13.20691680908203125 11.937167167663574219 13.327666282653808594 15.114500045776367188 17.09816741943359375 18.28658294677734375 17.530750274658203125 15.006583213806152344 12.932583808898925781 12.5527496337890625 13.481583595275878906 15.575166702270507812 17.739416122436523438 15.346749305725097656 15.70050048828125 17.360834121704101562 17.284915924072265625 17.809083938598632812 18.142665863037109375 18.076917648315429688 17.712917327880859375 17.15416717529296875 16.342332839965820312 16.739166259765625 16.437082290649414062 16.484666824340820312 16.465833663940429688 16.304332733154296875 16.659084320068359375 16.812084197998046875 17.03658294677734375 17.033832550048828125 16.698749542236328125 16.651250839233398438 16.696249008178710938 16.705165863037109375 16.828832626342773438 16.600584030151367188 16.4268341064453125 16.35991668701171875 16.326250076293945312 16.214166641235351562 16.121084213256835938 15.941499710083007812 15.933833122253417969 15.878416061401367188 15.843416213989257812 15.868999481201171875 15.837416648864746094 15.977083206176757812 16.048915863037109375 16.115583419799804688 16.094333648681640625 16.066415786743164062 16.052249908447265625 16.092332839965820312 15.946499824523925781 15.961833000183105469 15.949083328247070312 15.732083320617675781 15.646833419799804688 15.7220001220703125 15.668916702270507812 15.494916915893554688 15.475333213806152344 15.551333427429199219 15.564000129699707031 15.510499954223632812 15.44499969482421875 15.244083404541015625 15.151000022888183594 15.130167007446289062 15.059916496276855469 15.0410003662109375 15.029500007629394531 14.990250587463378906 14.961999893188476562 14.83074951171875 14.694666862487792969 14.638333320617675781 14.559166908264160156 14.6529998779296875 14.483416557312011719 14.399166107177734375 14.349332809448242188 14.321000099182128906 14.163916587829589844 14.160916328430175781 13.985083580017089844 13.977833747863769531 13.906749725341796875 13.813916206359863281 13.837583541870117188 13.9073333740234375 13.585583686828613281 13.82649993896484375 13.954999923706054688 13.765333175659179688 13.556583404541015625 13.361499786376953125 13.279749870300292969 13.483916282653808594 13.399250030517578125 13.312083244323730469 13.124666213989257812 13.05716705322265625 12.999750137329101562 12.852916717529296875 12.99466705322265625 13.039583206176757812
 16.312166213989257812 17.348749160766601562 17.026582717895507812 19.107500076293945312 17.311250686645507812 16.087499618530273438 17.247417449951171875 17.274166107177734375 16.632999420166015625 16.703166961669921875 16.211000442504882812 18.408666610717773438 16.867166519165039062 14.824083328247070312 16.205165863037109375 17.319250106811523438 14.933083534240722656 13.92133331298828125 16.737499237060546875 18.318082809448242188 15.678667068481445312 14.601583480834960938 16.447332382202148438 17.424833297729492188 15.36208343505859375 15.413166999816894531 17.12400054931640625 16.956251144409179688 15.2801666259765625 16.38050079345703125 17.937166213989257812 18.621583938598632812 17.712249755859375 16.392583847045898438 17.140583038330078125 16.392999649047851562 14.220416069030761719 15.895999908447265625 15.541749954223632812 17.714250564575195312 19.142749786376953125 16.560667037963867188 16.95908355712890625 15.298916816711425781 17.029666900634765625 17.295665740966796875 15.020000457763671875 13.445917129516601562 15.514499664306640625 17.174917221069335938 15.584500312805175781 13.593999862670898438 12.154583930969238281 12.924083709716796875 16.242000579833984375 17.697000503540039062 16.696750640869140625 14.975832939147949219 13.881083488464355469 14.446332931518554688 15.999083518981933594 15.490166664123535156 12.493333816528320312 14.581333160400390625 15.905999183654785156 16.315166473388671875 16.792583465576171875 17.728000640869140625 18.079584121704101562 17.879667282104492188 17.763666152954101562 18.119832992553710938 17.714000701904296875 18.514917373657226562 17.764499664306640625 15.929750442504882812 15.550333023071289062 16.049999237060546875 14.560832977294921875 16.206083297729492188 18.45050048828125 16.662916183471679688 16.797916412353515625 14.253999710083007812 12.94066619873046875 13.07758331298828125 14.337416648864746094 14.9138336181640625 14.181583404541015625 14.755000114440917969 16.708833694458007812 17.522500991821289062 16.359582901000976562 15.172332763671875 14.325583457946777344 13.514666557312011719 14.413499832153320312 15.574166297912597656 15.757750511169433594 14.033249855041503906 13.4494171142578125 13.51941680908203125 13.617000579833984375 12.721583366394042969 12.266833305358886719 12.771082878112792969 14.051250457763671875 14.381083488464355469 13.686749458312988281 13.279999732971191406 13.450083732604980469 14.999500274658203125 16.418832778930664062 17.292749404907226562 16.875833511352539062 16.5366668701171875 17.351667404174804688 18.458499908447265625 18.101415634155273438 16.951250076293945312 15.451416969299316406 14.304583549499511719 14.216249465942382812 15.006833076477050781 15.023249626159667969 15.550083160400390625 16.091749191284179688 16.770000457763671875 16.024999618530273438 14.646416664123535156 14.6595001220703125 15.005750656127929688 13.324583053588867188 14.213916778564453125 12.378499984741210938 13.3383331298828125 13.957750320434570312 12.524083137512207031 13.9342498779296875 15.309916496276855469 16.971584320068359375 15.253000259399414062 14.10991668701171875 13.300333023071289062 13.306666374206542969 12.669583320617675781 16.43633270263671875 16.438999176025390625 12.868166923522949219 12.129666328430175781 15.091416358947753906 17.0431671142578125 17.079250335693359375 17.423334121704101562 17.82324981689453125 17.252832412719726562 14.133417129516601562 12.894499778747558594 14.993416786193847656 17.758501052856445312 17.319583892822265625 16.3825836181640625 14.3986663818359375 15.847666740417480469 17.819749832153320312 18.166584014892578125 18.19066619873046875 18.21966552734375 17.762500762939453125 17.045083999633789062 16.545415878295898438 16.595083236694335938 16.696750640869140625 16.404333114624023438 16.304500579833984375 16.457750320434570312 16.545915603637695312 16.670499801635742188 16.976583480834960938 17.268167495727539062 17.430665969848632812 17.174249649047851562 16.82975006103515625 16.88249969482421875 17.007749557495117188 16.7359161376953125 16.576000213623046875 16.433582305908203125 16.541833877563476562 16.412082672119140625 16.22533416748046875 16.121250152587890625 15.98708343505859375 15.967833518981933594 16.059583663940429688 16.105167388916015625 16.0796661376953125 16.163084030151367188 16.337999343872070312 16.341917037963867188 16.225500106811523438 16.15525054931640625 16.129499435424804688 16.15625 16.126583099365234375 16.14658355712890625 16.09925079345703125 15.849083900451660156 15.794416427612304688 15.84691619873046875 15.742750167846679688 15.596583366394042969 15.513500213623046875 15.507082939147949219 15.416916847229003906 15.360083580017089844 15.400750160217285156 15.387000083923339844 15.263500213623046875 15.226416587829589844 15.186000823974609375 15.174500465393066406 15.101499557495117188 15.031916618347167969 15.002416610717773438 14.949916839599609375 14.779749870300292969 14.689833641052246094 14.566166877746582031 14.476583480834960938 14.426583290100097656 14.297499656677246094 14.325666427612304688 14.288999557495117188 14.248582839965820312 14.300999641418457031 14.073666572570800781 14.010916709899902344 14.116832733154296875 14.004166603088378906 13.910833358764648438 14.026249885559082031 13.960749626159667969 13.885499954223632812 13.798250198364257812 13.731416702270507812 13.73816680908203125 13.578000068664550781 13.487750053405761719 13.596917152404785156 13.517666816711425781 13.340916633605957031 13.154749870300292969 13.07758331298828125 13.002749443054199219 13.135166168212890625 13.223750114440917969 12.946416854858398438
 16.66175079345703125 16.562000274658203125 15.633500099182128906 17.93199920654296875 16.704500198364257812 17.429416656494140625 17.457416534423828125 17.412082672119140625 17.297750473022460938 17.667999267578125 18.590000152587890625 17.769916534423828125 15.062832832336425781 15.01616668701171875 17.219667434692382812 15.59383392333984375 13.323082923889160156 15.977166175842285156 18.289333343505859375 17.703916549682617188 14.19174957275390625 15.219166755676269531 16.565082550048828125 18.212833404541015625 16.826416015625 15.1885833740234375 16.056165695190429688 14.912250518798828125 15.274416923522949219 16.898000717163085938 18.010334014892578125 17.212833404541015625 16.436832427978515625 16.822000503540039062 17.3470001220703125 17.74233245849609375 16.238500595092773438 15.796250343322753906 15.959333419799804688 16.154417037963867188 17.640666961669921875 17.795415878295898438 17.375249862670898438 13.729833602905273438 15.54425048828125 18.579166412353515625 15.930833816528320312 14.398333549499511719 16.28125 17.186166763305664062 14.029083251953125 15.179166793823242188 15.573499679565429688 16.280750274658203125 17.682249069213867188 17.718999862670898438 15.630249977111816406 15.346666336059570312 15.316916465759277344 14.169333457946777344 15.648916244506835938 15.717833518981933594 13.042249679565429688 14.860249519348144531 16.216999053955078125 16.569749832153320312 17.135000228881835938 17.789499282836914062 17.321416854858398438 17.892000198364257812 17.934499740600585938 18.121166229248046875 17.688749313354492188 18.916833877563476562 18.701833724975585938 17.315999984741210938 15.866916656494140625 12.822667121887207031 15.457416534423828125 15.851666450500488281 18.717000961303710938 18.224582672119140625 16.922666549682617188 14.486083030700683594 13.465167045593261719 12.944582939147949219 13.4095001220703125 14.469583511352539062 14.255000114440917969 15.935666084289550781 17.215084075927734375 16.883083343505859375 16.8934173583984375 15.887750625610351562 14.307749748229980469 14.045749664306640625 14.647250175476074219 15.1595001220703125 15.184749603271484375 14.739916801452636719 13.013833045959472656 14.764583587646484375 13.762416839599609375 12.963416099548339844 12.594750404357910156 12.722083091735839844 13.218916893005371094 13.048833847045898438 13.245166778564453125 13.763416290283203125 15.646166801452636719 17.195749282836914062 18.019250869750976562 16.8404998779296875 16.03133392333984375 14.840167045593261719 14.099499702453613281 15.1412506103515625 16.75958251953125 17.74683380126953125 16.241666793823242188 15.443666458129882812 14.684082984924316406 14.339583396911621094 14.854416847229003906 15.8609161376953125 14.8491668701171875 13.788249969482421875 12.951083183288574219 13.644000053405761719 13.272999763488769531 14.112416267395019531 15.256750106811523438 17.105417251586914062 16.548749923706054688 14.152250289916992188 13.233750343322753906 13.372833251953125 13.703249931335449219 13.375333786010742188 14.453249931335449219 14.202500343322753906 13.760416984558105469 14.070416450500488281 13.484499931335449219 12.644000053405761719 15.548832893371582031 16.791666030883789062 12.930333137512207031 13.334917068481445312 15.947666168212890625 17.920917510986328125 18.71775054931640625 18.200666427612304688 18.196001052856445312 15.924416542053222656 14.544583320617675781 16.311750411987304688 15.460416793823242188 16.79741668701171875 16.948333740234375 17.60558319091796875 15.216250419616699219 14.893666267395019531 17.336833953857421875 17.479249954223632812 17.792833328247070312 17.712083816528320312 17.235250473022460938 17.053750991821289062 16.785333633422851562 16.7220001220703125 16.829332351684570312 16.684499740600585938 16.622333526611328125 16.630582809448242188 16.876667022705078125 17.087249755859375 17.104583740234375 17.0874176025390625 17.29199981689453125 17.25091552734375 17.238916397094726562 16.972833633422851562 16.700666427612304688 16.735334396362304688 16.689083099365234375 16.600666046142578125 16.620332717895507812 16.50550079345703125 16.480249404907226562 16.312166213989257812 16.317583084106445312 16.202083587646484375 16.182750701904296875 16.404582977294921875 16.444250106811523438 16.572916030883789062 16.508832931518554688 16.40941619873046875 16.272249221801757812 16.42133331298828125 16.209499359130859375 16.329416275024414062 16.341999053955078125 16.264667510986328125 16.128665924072265625 15.8782501220703125 15.82975006103515625 15.818833351135253906 15.691999435424804688 15.566583633422851562 15.446833610534667969 15.420666694641113281 15.399000167846679688 15.387249946594238281 15.308916091918945312 15.195416450500488281 15.105750083923339844 15.120833396911621094 15.130916595458984375 15.157917022705078125 15.13033294677734375 15.099416732788085938 15.108750343322753906 14.971166610717773438 14.888750076293945312 14.807999610900878906 14.761333465576171875 14.641750335693359375 14.665416717529296875 14.54425048828125 14.471166610717773438 14.436250686645507812 14.215332984924316406 14.409832954406738281 14.441250801086425781 14.326166152954101562 14.407917022705078125 14.302333831787109375 14.155666351318359375 14.039999961853027344 13.996417045593261719 13.896750450134277344 13.644000053405761719 13.484416961669921875 13.427000045776367188 13.556750297546386719 13.596833229064941406 13.567999839782714844 13.43325042724609375 13.336833953857421875 13.177666664123535156 13.17024993896484375 12.914417266845703125 12.982417106628417969 13.122416496276855469 13.000666618347167969
 18.669000625610351562 17.267749786376953125 16.32108306884765625 16.402416229248046875 16.523332595825195312 16.319833755493164062 17.627832412719726562 17.43958282470703125 17.5753326416015625 17.521333694458007812 18.692750930786132812 17.032083511352539062 15.366167068481445312 18.03224945068359375 17.57324981689453125 14.439249992370605469 15.646083831787109375 18.79000091552734375 18.52466583251953125 16.4850006103515625 14.304333686828613281 14.570833206176757812 16.725000381469726562 18.13158416748046875 16.9785003662109375 15.510499954223632812 15.704916954040527344 15.609999656677246094 15.930916786193847656 17.78133392333984375 17.97299957275390625 15.321249961853027344 15.026999473571777344 16.895666122436523438 17.8244171142578125 18.020915985107421875 16.808500289916992188 15.381333351135253906 16.10558319091796875 15.679166793823242188 16.805082321166992188 17.520999908447265625 17.95891571044921875 15.26183319091796875 14.726500511169433594 18.586584091186523438 17.017416000366210938 14.786000251770019531 16.748167037963867188 17.287416458129882812 13.013250350952148438 11.897916793823242188 14.849833488464355469 17.15741729736328125 17.937166213989257812 17.74250030517578125 17.135499954223632812 16.705999374389648438 16.1510009765625 13.963416099548339844 13.177916526794433594 15.299833297729492188 15.468083381652832031 15.560916900634765625 16.020915985107421875 13.780750274658203125 15.539999961853027344 15.593250274658203125 15.275416374206542969 17.541833877563476562 18.23058319091796875 18.30825042724609375 17.984832763671875 18.835832595825195312 18.223833084106445312 17.052415847778320312 14.455666542053222656 12.351666450500488281 16.193500518798828125 15.522000312805175781 18.489084243774414062 18.079166412353515625 16.017084121704101562 13.314332962036132812 12.607166290283203125 14.007166862487792969 15.359833717346191406 13.983333587646484375 14.26941680908203125 16.7263336181640625 16.6885833740234375 16.34799957275390625 16.080249786376953125 13.933333396911621094 14.407750129699707031 14.958499908447265625 13.932999610900878906 14.116250038146972656 15.58191680908203125 16.789249420166015625 16.678167343139648438 17.516332626342773438 15.641333580017089844 13.480999946594238281 13.111499786376953125 12.947916984558105469 12.96666717529296875 13.399749755859375 15.56566619873046875 16.510416030883789062 17.3695831298828125 18.011165618896484375 17.8125 16.282917022705078125 14.750833511352539062 14.353666305541992188 15.092333793640136719 15.544583320617675781 14.850749969482421875 15.287332534790039062 16.199249267578125 16.22308349609375 15.476416587829589844 13.891416549682617188 13.81891632080078125 13.323333740234375 12.496832847595214844 12.98058319091796875 13.695500373840332031 13.5086669921875 13.621666908264160156 13.69391632080078125 15.296833038330078125 16.671583175659179688 18.439916610717773438 13.984999656677246094 14.062749862670898438 13.629666328430175781 14.544833183288574219 14.22624969482421875 12.543416976928710938 14.134833335876464844 14.133916854858398438 13.663249969482421875 14.022500038146972656 12.755666732788085938 13.286832809448242188 15.722833633422851562 14.224249839782714844 13.251832962036132812 15.595583915710449219 18.297166824340820312 19.101833343505859375 19.203332901000976562 19.075750350952148438 18.775083541870117188 15.826000213623046875 16.954999923706054688 17.17675018310546875 16.031583786010742188 16.734582901000976562 16.774415969848632812 16.08083343505859375 15.128000259399414062 17.503665924072265625 17.445333480834960938 17.265832901000976562 17.105249404907226562 17.909166336059570312 17.784833908081054688 17.525333404541015625 17.217082977294921875 16.92891693115234375 16.748332977294921875 16.871334075927734375 16.996250152587890625 17.018917083740234375 17.029666900634765625 17.079999923706054688 17.241083145141601562 17.479000091552734375 17.0948333740234375 17.281415939331054688 17.017749786376953125 16.764249801635742188 16.65091705322265625 16.725666046142578125 16.886749267578125 16.60033416748046875 16.563833236694335938 16.735416412353515625 16.759082794189453125 16.640666961669921875 16.46324920654296875 16.454500198364257812 16.511749267578125 16.474750518798828125 16.4924163818359375 16.405582427978515625 16.161417007446289062 16.236917495727539062 16.47733306884765625 16.33516693115234375 16.354833602905273438 16.383167266845703125 16.1885833740234375 16.238666534423828125 15.871000289916992188 15.732500076293945312 15.780749320983886719 15.687665939331054688 15.586833000183105469 15.544833183288574219 15.536417007446289062 15.537750244140625 15.515000343322753906 15.376750946044921875 15.312749862670898438 15.248583793640136719 15.197000503540039062 15.052500724792480469 14.996500015258789062 14.939249992370605469 14.916916847229003906 14.848333358764648438 14.784000396728515625 14.655750274658203125 14.540499687194824219 14.478333473205566406 14.538333892822265625 14.450499534606933594 14.329999923706054688 14.202249526977539062 14.398083686828613281 14.576749801635742188 14.464249610900878906 14.423083305358886719 14.30066680908203125 14.11199951171875 14.089499473571777344 14.102416038513183594 14.022500038146972656 13.910249710083007812 13.955499649047851562 13.868499755859375 13.740499496459960938 13.634749412536621094 13.624083518981933594 13.566583633422851562 13.409667015075683594 13.440667152404785156 13.367833137512207031 13.282999992370605469 13.199083328247070312 13.032833099365234375 13.045749664306640625 12.9633331298828125 12.971082687377929688
 18.887582778930664062 16.983333587646484375 17.193666458129882812 18.06583404541015625 18.146165847778320312 16.4125823974609375 17.60124969482421875 18.252166748046875 17.325582504272460938 15.50533294677734375 17.543582916259765625 17.458499908447265625 16.075000762939453125 18.000667572021484375 15.862999916076660156 14.472083091735839844 17.764667510986328125 19.401332855224609375 18.29741668701171875 15.663332939147949219 14.526332855224609375 15.696499824523925781 17.727916717529296875 17.651750564575195312 15.770166397094726562 15.695166587829589844 17.246082305908203125 16.005666732788085938 15.902583122253417969 17.044666290283203125 18.236583709716796875 16.952083587646484375 15.498332977294921875 16.953166961669921875 18.4546661376953125 17.780834197998046875 17.371999740600585938 14.649000167846679688 15.479000091552734375 15.93541717529296875 17.572584152221679688 17.754083633422851562 18.766332626342773438 16.370916366577148438 13.858166694641113281 17.423666000366210938 15.33300018310546875 14.490750312805175781 16.431749343872070312 18.078416824340820312 15.218583106994628906 10.17566680908203125 12.580082893371582031 15.532833099365234375 17.424417495727539062 16.438083648681640625 15.902333259582519531 16.793249130249023438 16.683834075927734375 15.517749786376953125 13.88033294677734375 14.675833702087402344 15.927083015441894531 16.228750228881835938 16.013500213623046875 13.034583091735839844 15.21866607666015625 14.112250328063964844 16.158166885375976562 17.737749099731445312 18.453416824340820312 18.430334091186523438 17.950582504272460938 18.661748886108398438 17.687833786010742188 16.065416336059570312 12.892083168029785156 12.3674163818359375 15.085000038146972656 17.367082595825195312 18.372583389282226562 16.270416259765625 15.062167167663574219 14.124333381652832031 15.077666282653808594 14.846249580383300781 15.175749778747558594 14.5538330078125 16.375249862670898438 16.944833755493164062 16.18000030517578125 16.598417282104492188 14.904417037963867188 14.02916717529296875 15.1961669921875 14.673083305358886719 14.064332962036132812 14.517167091369628906 16.00749969482421875 17.931165695190429688 18.337083816528320312 17.70149993896484375 17.912082672119140625 15.9924163818359375 15.524999618530273438 15.658499717712402344 15.732250213623046875 16.417749404907226562 17.320917129516601562 17.885084152221679688 18.708415985107421875 18.730499267578125 17.178417205810546875 14.776416778564453125 14.275500297546386719 14.75749969482421875 15.284333229064941406 15.609582901000976562 15.1529998779296875 14.70475006103515625 14.376166343688964844 16.153667449951171875 16.239999771118164062 15.251416206359863281 14.299666404724121094 14.080750465393066406 15.420916557312011719 15.978750228881835938 16.168832778930664062 15.957250595092773438 15.376749992370605469 15.45475006103515625 16.601415634155273438 16.204082489013671875 17.569250106811523438 17.520833969116210938 15.774999618530273438 14.381916999816894531 15.593667030334472656 15.210666656494140625 14.762499809265136719 14.178166389465332031 14.508832931518554688 15.862333297729492188 14.130583763122558594 13.460249900817871094 12.243000030517578125 12.197000503540039062 15.48708343505859375 13.333166122436523438 15.117499351501464844 17.488666534423828125 18.266666412353515625 18.610250473022460938 18.27700042724609375 18.269916534423828125 17.577249526977539062 15.89225006103515625 17.071498870849609375 17.564500808715820312 16.847166061401367188 16.675916671752929688 16.08933258056640625 15.248833656311035156 16.405666351318359375 17.34491729736328125 17.593082427978515625 17.99341583251953125 18.09491729736328125 17.917833328247070312 17.552499771118164062 17.339666366577148438 17.390750885009765625 17.117916107177734375 17.179834365844726562 17.292583465576171875 17.26616668701171875 17.08074951171875 17.182750701904296875 17.277833938598632812 17.521083831787109375 17.417999267578125 17.175750732421875 17.1950836181640625 17.22408294677734375 17.055833816528320312 17.197416305541992188 17.507749557495117188 17.066417694091796875 16.8836669921875 16.858583450317382812 16.687915802001953125 16.480749130249023438 16.625333786010742188 16.599500656127929688 16.554332733154296875 16.608917236328125 16.63466644287109375 16.389749526977539062 16.079916000366210938 16.2024993896484375 16.581583023071289062 16.45908355712890625 16.421998977661132812 16.46666717529296875 16.531583786010742188 16.385833740234375 16.230333328247070312 16.0614166259765625 15.95800018310546875 15.804833412170410156 15.644666671752929688 15.555665969848632812 15.487666130065917969 15.470000267028808594 15.440166473388671875 15.489583969116210938 15.394749641418457031 15.399916648864746094 15.320416450500488281 15.147167205810546875 15.100500106811523438 15.041832923889160156 14.980999946594238281 14.890166282653808594 14.833416938781738281 14.783499717712402344 14.797750473022460938 14.728917121887207031 14.711916923522949219 14.60341644287109375 14.483249664306640625 14.473416328430175781 14.315083503723144531 14.294666290283203125 14.3869171142578125 14.28116607666015625 14.133916854858398438 14.017666816711425781 13.663666725158691406 13.326250076293945312 13.589583396911621094 13.747416496276855469 13.5431671142578125 13.553417205810546875 13.726083755493164062 13.756916999816894531 13.725916862487792969 13.583832740783691406 13.492750167846679688 13.471667289733886719 13.149000167846679688 13.108583450317382812 13.226666450500488281 13.091583251953125 12.990833282470703125 13.04633331298828125 13.07433319091796875
 17.15724945068359375 17.245166778564453125 17.927083969116210938 19.33416748046875 19.0366668701171875 18.51291656494140625 18.416749954223632812 18.852832794189453125 15.992833137512207031 16.2910003662109375 17.974500656127929688 17.310333251953125 15.477499961853027344 16.55825042724609375 14.3049163818359375 15.554333686828613281 16.955415725708007812 18.48708343505859375 16.770833969116210938 15.832166671752929688 15.739832878112792969 17.867584228515625 18.755832672119140625 16.605333328247070312 15.002416610717773438 17.7068328857421875 18.121334075927734375 14.981082916259765625 14.955166816711425781 14.902667045593261719 17.806249618530273438 18.020000457763671875 17.829166412353515625 16.565416336059570312 17.854166030883789062 18.390832901000976562 17.323499679565429688 13.337166786193847656 13.969249725341796875 15.507916450500488281 16.951000213623046875 17.274415969848632812 19.1690826416015625 15.987916946411132812 15.028916358947753906 16.525417327880859375 15.143750190734863281 14.322583198547363281 16.660749435424804688 18.7628326416015625 17.251417160034179688 11.538000106811523438 13.280666351318359375 14.895833015441894531 16.844999313354492188 16.149166107177734375 14.707083702087402344 15.401583671569824219 16.525249481201171875 16.307332992553710938 15.084417343139648438 15.242917060852050781 16.441583633422851562 15.676000595092773438 16.497751235961914062 15.873167037963867188 14.819583892822265625 14.699416160583496094 16.185583114624023438 17.967416763305664062 18.346250534057617188 18.29949951171875 18.38883209228515625 18.253000259399414062 16.299749374389648438 12.77691650390625 12.387083053588867188 13.554416656494140625 15.516333580017089844 18.033666610717773438 17.056249618530273438 16.172000885009765625 16.139917373657226562 15.445499420166015625 16.56024932861328125 15.125666618347167969 14.941999435424804688 16.883832931518554688 16.03983306884765625 15.561249732971191406 16.23708343505859375 15.536333084106445312 14.296000480651855469 14.476166725158691406 15.596666336059570312 14.850500106811523438 13.76291656494140625 15.061499595642089844 17.42891693115234375 17.357250213623046875 17.26308441162109375 16.918916702270507812 17.18316650390625 16.9998321533203125 17.968416213989257812 17.504749298095703125 16.472333908081054688 17.239749908447265625 17.197999954223632812 17.313333511352539062 17.802249908447265625 18.037000656127929688 16.367750167846679688 14.693500518798828125 13.590666770935058594 15.2306671142578125 15.586750030517578125 15.323750495910644531 14.427750587463378906 15.348166465759277344 14.430833816528320312 14.568666458129882812 15.530833244323730469 15.419583320617675781 12.855166435241699219 12.943333625793457031 15.599249839782714844 16.333917617797851562 15.941916465759277344 15.709416389465332031 15.500749588012695312 16.804082870483398438 16.394166946411132812 16.162000656127929688 15.466583251953125 15.54416656494140625 14.748167037963867188 14.337499618530273438 14.638500213623046875 16.96016693115234375 16.946416854858398438 14.545083045959472656 14.598250389099121094 14.817250251770019531 17.635334014892578125 14.91058349609375 13.456583023071289062 11.790583610534667969 15.614417076110839844 16.384500503540039062 15.231916427612304688 15.795166969299316406 17.777166366577148438 18.084583282470703125 17.362249374389648438 16.585750579833984375 15.590167045593261719 16.300083160400390625 16.989000320434570312 17.727582931518554688 16.466583251953125 14.502833366394042969 13.075916290283203125 15.370416641235351562 15.865666389465332031 15.629082679748535156 16.40091705322265625 17.087917327880859375 17.366916656494140625 17.475000381469726562 17.473833084106445312 17.249166488647460938 17.0657501220703125 16.9375 17.147916793823242188 17.262083053588867188 17.267583847045898438 17.119083404541015625 17.015583038330078125 17.122249603271484375 17.165666580200195312 17.072916030883789062 17.015167236328125 17.043582916259765625 17.099000930786132812 17.341583251953125 17.5 17.78116607666015625 17.458166122436523438 17.264833450317382812 17.358999252319335938 17.025583267211914062 16.6399993896484375 16.63899993896484375 16.682750701904296875 16.618499755859375 16.73274993896484375 16.778667449951171875 16.675249099731445312 16.44933319091796875 16.300916671752929688 16.196666717529296875 16.14675140380859375 16.17658233642578125 16.247417449951171875 16.124250411987304688 16.01941680908203125 15.84708404541015625 15.782999992370605469 15.759083747863769531 15.851250648498535156 15.802499771118164062 15.622416496276855469 15.445666313171386719 15.436916351318359375 15.543916702270507812 15.460249900817871094 15.408916473388671875 15.492583274841308594 15.402583122253417969 15.247833251953125 15.292333602905273438 15.249499320983886719 15.148499488830566406 14.973333358764648438 14.825249671936035156 14.784083366394042969 14.726583480834960938 14.699083328247070312 14.672249794006347656 14.680999755859375 14.6885833740234375 14.657667160034179688 14.576166152954101562 14.459750175476074219 14.348417282104492188 14.164334297180175781 14.0214996337890625 13.866083145141601562 13.585333824157714844 13.381417274475097656 13.494250297546386719 13.591500282287597656 13.454916954040527344 13.309000015258789062 13.351500511169433594 13.262582778930664062 13.371583938598632812 13.420166969299316406 13.375916481018066406 13.295416831970214844 13.089833259582519531 13.063166618347167969 13.17241668701171875 13.201582908630371094 13.139333724975585938 13.042749404907226562 12.947000503540039062
 16.75116729736328125 17.10974884033203125 16.897417068481445312 17.418498992919921875 17.416749954223632812 18.342832565307617188 17.917917251586914062 17.157083511352539062 15.417082786560058594 15.931750297546386719 17.855333328247070312 16.741250991821289062 15.836833953857421875 16.574583053588867188 15.282583236694335938 14.179833412170410156 15.43325042724609375 17.664499282836914062 15.663333892822265625 12.572333335876464844 15.47733306884765625 18.078416824340820312 17.35449981689453125 14.944499969482421875 15.135250091552734375 18.173166275024414062 17.451416015625 14.901499748229980469 16.694334030151367188 16.018499374389648438 17.561832427978515625 18.927333831787109375 17.741498947143554688 15.596333503723144531 16.344499588012695312 18.475500106811523438 18.910749435424804688 17.164667129516601562 15.6035003662109375 15.425333023071289062 16.539333343505859375 18.519166946411132812 19.067417144775390625 14.490833282470703125 16.038499832153320312 15.869832992553710938 15.073499679565429688 15.781416893005371094 17.240583419799804688 18.425416946411132812 17.592082977294921875 13.181916236877441406 13.010833740234375 15.487500190734863281 17.557332992553710938 17.277584075927734375 15.220749855041503906 15.132666587829589844 15.591583251953125 15.112583160400390625 15.731332778930664062 17.043416976928710938 16.77166748046875 16.807750701904296875 17.712749481201171875 16.958665847778320312 15.562000274658203125 16.668416976928710938 17.74683380126953125 17.2984161376953125 17.232416152954101562 17.411167144775390625 17.240999221801757812 16.261167526245117188 15.319416999816894531 13.351166725158691406 14.630083084106445312 15.975083351135253906 18.306499481201171875 17.724916458129882812 16.113834381103515625 16.159000396728515625 15.1336669921875 14.123332977294921875 15.509333610534667969 15.116916656494140625 15.793333053588867188 16.30716705322265625 15.84166717529296875 16.461915969848632812 15.880166053771972656 14.446833610534667969 14.595666885375976562 15.085249900817871094 14.673583030700683594 13.513750076293945312 13.263166427612304688 16.501417160034179688 18.27683258056640625 17.670999526977539062 17.630083084106445312 17.651750564575195312 17.120166778564453125 16.7758331298828125 17.295749664306640625 17.597499847412109375 16.202333450317382812 16.040166854858398438 16.623083114624023438 16.298749923706054688 16.032583236694335938 16.231916427612304688 15.79633331298828125 14.919083595275878906 13.962082862854003906 12.884166717529296875 13.893917083740234375 14.796250343322753906 15.691916465759277344 16.53766632080078125 15.446333885192871094 14.14658355712890625 14.365750312805175781 15.536916732788085938 15.952333450317382812 16.2413330078125 17.0301666259765625 16.816667556762695312 16.14550018310546875 16.772249221801757812 17.453083038330078125 17.119749069213867188 14.461667060852050781 14.89333343505859375 13.581666946411132812 15.522000312805175781 14.514249801635742188 14.925999641418457031 16.048583984375 15.150083541870117188 17.7350006103515625 14.270417213439941406 14.736249923706054688 14.354749679565429688 16.508916854858398438 14.873332977294921875 13.612166404724121094 13.407999992370605469 15.058416366577148438 17.823499679565429688 15.655750274658203125 15.483416557312011719 17.048666000366210938 17.665332794189453125 16.319250106811523438 16.210916519165039062 16.495500564575195312 17.249082565307617188 18.330083847045898438 18.3038330078125 16.03549957275390625 14.899167060852050781 12.517666816711425781 12.88800048828125 15.446499824523925781 16.125917434692382812 16.748750686645507812 17.415332794189453125 17.065999984741210938 17.317167282104492188 17.488416671752929688 17.245916366577148438 17.276750564575195312 17.217332839965820312 17.362916946411132812 17.317499160766601562 17.302333831787109375 17.310333251953125 17.327833175659179688 17.072416305541992188 16.939916610717773438 16.892749786376953125 17.096250534057617188 17.1000823974609375 16.742000579833984375 17.010583877563476562 17.3374176025390625 17.54850006103515625 17.720083236694335938 17.468250274658203125 17.3587493896484375 17.047834396362304688 16.599000930786132812 16.711000442504882812 16.662082672119140625 16.737499237060546875 16.874582290649414062 16.908666610717773438 16.811582565307617188 16.672582626342773438 16.505083084106445312 16.439916610717773438 16.36641693115234375 16.286167144775390625 16.404083251953125 16.228916168212890625 16.08941650390625 15.8825836181640625 15.77266693115234375 15.673916816711425781 15.715749740600585938 15.717000007629394531 15.6013336181640625 15.585416793823242188 15.534749984741210938 15.553166389465332031 15.637000083923339844 15.521249771118164062 15.491749763488769531 15.389666557312011719 15.255749702453613281 15.178166389465332031 15.107000350952148438 15.11641693115234375 14.880999565124511719 14.388333320617675781 14.456083297729492188 14.792749404907226562 14.851416587829589844 14.870416641235351562 14.81783294677734375 14.806166648864746094 14.767333984375 14.625666618347167969 14.456666946411132812 14.30391693115234375 14.183500289916992188 14.056166648864746094 13.939000129699707031 13.824167251586914062 13.742917060852050781 13.684750556945800781 13.661333084106445312 13.607583045959472656 13.513500213623046875 13.468500137329101562 13.262583732604980469 13.278916358947753906 13.38050079345703125 13.355500221252441406 13.259166717529296875 13.120332717895507812 12.987750053405761719 13.168499946594238281 13.127166748046875 13.092499732971191406 13.004916191101074219 12.815667152404785156
 15.678750038146972656 16.895082473754882812 17.040250778198242188 16.678167343139648438 16.05283355712890625 16.279832839965820312 16.881500244140625 17.194334030151367188 17.35250091552734375 17.074832916259765625 17.345249176025390625 15.764666557312011719 14.7424163818359375 14.860333442687988281 15.198750495910644531 14.970666885375976562 16.030750274658203125 16.8964996337890625 15.338582992553710938 14.449749946594238281 15.853333473205566406 17.295583724975585938 17.552415847778320312 14.545833587646484375 15.274499893188476562 18.191999435424804688 15.936166763305664062 15.460416793823242188 17.14658355712890625 16.314416885375976562 18.305084228515625 18.989166259765625 15.817416191101074219 16.04958343505859375 17.338167190551757812 19.31683349609375 19.493917465209960938 17.519916534423828125 16.543832778930664062 16.489917755126953125 19.11425018310546875 19.628915786743164062 16.985834121704101562 14.083166122436523438 16.517749786376953125 15.153750419616699219 14.376166343688964844 17.052333831787109375 16.478000640869140625 16.31133270263671875 17.425416946411132812 15.672499656677246094 15.051583290100097656 16.734083175659179688 16.896833419799804688 15.792916297912597656 16.847499847412109375 16.028333663940429688 16.81566619873046875 15.235917091369628906 15.511583328247070312 16.670000076293945312 17.873249053955078125 18.336084365844726562 17.625665664672851562 16.638500213623046875 18.1660003662109375 18.874500274658203125 17.461334228515625 16.5184173583984375 16.141082763671875 16.402833938598632812 15.505666732788085938 14.677666664123535156 15.4029998779296875 14.428417205810546875 15.595499992370605469 17.732915878295898438 17.616167068481445312 15.553083419799804688 16.58608245849609375 15.811249732971191406 13.62708282470703125 12.980666160583496094 13.930833816528320312 14.502249717712402344 14.231916427612304688 15.673000335693359375 16.321001052856445312 16.972665786743164062 15.256999969482421875 14.724583625793457031 15.056916236877441406 14.576416969299316406 14.125750541687011719 14.173916816711425781 15.958750724792480469 17.692249298095703125 18.183582305908203125 18.004749298095703125 17.064167022705078125 16.619417190551757812 16.624500274658203125 16.568250656127929688 15.952750205993652344 16.4051666259765625 16.484167098999023438 16.295415878295898438 16.14858245849609375 15.553333282470703125 16.520084381103515625 14.238916397094726562 14.340999603271484375 14.529500007629394531 14.67458343505859375 14.969082832336425781 13.682416915893554688 14.606083869934082031 15.57541656494140625 17.471166610717773438 15.937749862670898438 14.532750129699707031 14.400166511535644531 14.528332710266113281 15.908749580383300781 17.33608245849609375 17.729000091552734375 17.647748947143554688 15.372333526611328125 15.33408355712890625 16.8330841064453125 17.204916000366210938 16.456750869750976562 16.048166275024414062 13.682666778564453125 14.130083084106445312 13.289750099182128906 13.768666267395019531 17.295833587646484375 18.783082962036132812 18.6165008544921875 18.238916397094726562 15.435416221618652344 13.085749626159667969 13.526499748229980469 13.493083000183105469 13.719916343688964844 12.899000167846679688 13.372666358947753906 17.627416610717773438 16.447666168212890625 14.816249847412109375 17.167917251586914062 17.653249740600585938 16.134916305541992188 17.110666275024414062 16.713750839233398438 16.519916534423828125 17.73383331298828125 18.092166900634765625 15.5839996337890625 15.195249557495117188 15.591083526611328125 13.793000221252441406 14.880666732788085938 17.088748931884765625 17.422000885009765625 17.727167129516601562 17.43000030517578125 17.515167236328125 17.270334243774414062 16.940082550048828125 16.961500167846679688 17.309667587280273438 17.45041656494140625 17.423833847045898438 17.300416946411132812 17.241750717163085938 17.410917282104492188 16.899749755859375 16.864166259765625 16.9342498779296875 16.993165969848632812 17.181499481201171875 17.259416580200195312 17.22316741943359375 17.402250289916992188 17.437665939331054688 17.549749374389648438 17.515417098999023438 17.540248870849609375 17.486333847045898438 16.8804168701171875 16.827667236328125 16.852582931518554688 17.058916091918945312 17.072500228881835938 16.986333847045898438 16.874082565307617188 16.837667465209960938 16.808500289916992188 16.7749176025390625 16.58841705322265625 16.51183319091796875 16.568332672119140625 16.411249160766601562 16.250583648681640625 16.11533355712890625 15.886416435241699219 15.630000114440917969 15.414166450500488281 15.297583580017089844 15.268917083740234375 15.30066680908203125 15.265250205993652344 15.347666740417480469 15.293999671936035156 15.20908355712890625 15.114666938781738281 15.024750709533691406 14.862999916076660156 14.910000801086425781 14.898166656494140625 14.921250343322753906 14.810416221618652344 14.81133270263671875 14.659749984741210938 14.638916969299316406 14.631667137145996094 14.802666664123535156 14.846583366394042969 14.70908355712890625 14.548666954040527344 14.518416404724121094 14.404000282287597656 14.122082710266113281 14.068666458129882812 13.996416091918945312 13.91058349609375 13.766916275024414062 13.690416336059570312 13.620249748229980469 13.523333549499511719 13.52591705322265625 13.584666252136230469 13.579000473022460938 13.375833511352539062 13.247249603271484375 13.363416671752929688 13.2154998779296875 13.207583427429199219 13.172666549682617188 13.064332962036132812 13.122500419616699219 12.987915992736816406 12.912416458129882812 12.859832763671875 12.743999481201171875
 16.213832855224609375 15.863833427429199219 15.628083229064941406 15.793833732604980469 15.406332969665527344 15.749750137329101562 16.339666366577148438 17.226167678833007812 17.265916824340820312 17.422916412353515625 17.543500900268554688 16.034666061401367188 15.33191680908203125 14.633417129516601562 15.058500289916992188 15.261583328247070312 16.589916229248046875 16.891916275024414062 15.056583404541015625 15.185832977294921875 16.177499771118164062 18.893749237060546875 17.494249343872070312 14.94608306884765625 15.807582855224609375 17.051082611083984375 14.82541656494140625 14.125499725341796875 17.3535003662109375 17.537166595458984375 18.521249771118164062 17.360666275024414062 16.42449951171875 17.14875030517578125 19.1260833740234375 20.0991668701171875 19.988416671752929688 16.378583908081054688 16.074583053588867188 16.53241729736328125 18.163249969482421875 19.356332778930664062 17.149749755859375 13.884916305541992188 16.589000701904296875 16.559915542602539062 14.136500358581542969 17.654249191284179688 17.216417312622070312 14.229000091552734375 16.912082672119140625 17.086334228515625 17.3479156494140625 17.863416671752929688 16.06891632080078125 13.902417182922363281 16.297666549682617188 17.0948333740234375 18.658834457397460938 16.293832778930664062 13.701333045959472656 15.955249786376953125 18.21016693115234375 16.556249618530273438 14.685250282287597656 16.819166183471679688 19.185083389282226562 19.1186676025390625 17.356166839599609375 16.06674957275390625 16.60233306884765625 16.494167327880859375 15.434416770935058594 15.431666374206542969 15.2758331298828125 15.455750465393066406 17.429584503173828125 18.0227508544921875 12.641833305358886719 12.236166954040527344 16.373167037963867188 15.2241668701171875 12.195833206176757812 13.442583084106445312 13.204916954040527344 14.704667091369628906 14.887499809265136719 16.36100006103515625 16.48600006103515625 16.06475067138671875 15.271749496459960938 14.941583633422851562 13.998083114624023438 14.257749557495117188 15.306833267211914062 16.702917098999023438 17.520166397094726562 17.572916030883789062 17.694833755493164062 17.421667098999023438 17.622333526611328125 16.768833160400390625 15.621083259582519531 15.375583648681640625 15.594249725341796875 15.689167022705078125 15.405666351318359375 15.674666404724121094 15.859583854675292969 14.693249702453613281 14.912917137145996094 13.346833229064941406 14.148583412170410156 14.935250282287597656 14.542416572570800781 14.363916397094726562 13.747416496276855469 14.191666603088378906 14.963999748229980469 16.486499786376953125 16.302000045776367188 14.963582992553710938 14.809166908264160156 14.575916290283203125 14.712666511535644531 16.162082672119140625 17.320917129516601562 17.338083267211914062 15.267916679382324219 14.375166893005371094 16.023916244506835938 17.278415679931640625 16.930166244506835938 14.805166244506835938 14.385666847229003906 14.720083236694335938 13.33408355712890625 14.067667007446289062 16.361333847045898438 19.914333343505859375 19.612749099731445312 17.889415740966796875 15.523083686828613281 14.068333625793457031 14.36316680908203125 13.897000312805175781 13.331500053405761719 12.467499732971191406 12.58516693115234375 16.328083038330078125 16.670415878295898438 14.830750465393066406 15.570750236511230469 16.01399993896484375 15.309666633605957031 15.576250076293945312 16.842916488647460938 16.611833572387695312 16.629833221435546875 16.135833740234375 15.457583427429199219 14.474749565124511719 14.430083274841308594 14.407416343688964844 15.996916770935058594 17.0991668701171875 17.812665939331054688 17.935750961303710938 17.753499984741210938 17.829334259033203125 17.542583465576171875 17.250917434692382812 17.135084152221679688 17.329084396362304688 17.51300048828125 17.563917160034179688 17.470666885375976562 17.62708282470703125 17.726749420166015625 17.093250274658203125 16.7984161376953125 17.1746673583984375 17.220750808715820312 17.317249298095703125 17.371917724609375 17.495082855224609375 17.584333419799804688 17.4654998779296875 17.298166275024414062 17.472749710083007812 17.562915802001953125 17.670833587646484375 17.4515838623046875 17.1078338623046875 16.858499526977539062 16.956167221069335938 17.0323333740234375 17.028833389282226562 17.015916824340820312 16.9763336181640625 16.855998992919921875 16.798915863037109375 16.71558380126953125 16.631166458129882812 16.695165634155273438 16.60233306884765625 16.27916717529296875 16.249416351318359375 16.033582687377929688 15.806166648864746094 15.652083396911621094 15.603916168212890625 15.643583297729492188 15.61100006103515625 15.488249778747558594 15.301500320434570312 15.232999801635742188 15.120166778564453125 15.098999977111816406 15.118166923522949219 15.037166595458984375 15.030750274658203125 15.07433319091796875 14.986666679382324219 14.909250259399414062 14.88358306884765625 14.854583740234375 14.90724945068359375 14.886583328247070312 14.776332855224609375 14.628417015075683594 14.536833763122558594 14.440583229064941406 14.404417037963867188 14.331583976745605469 14.162249565124511719 14.019165992736816406 13.962500572204589844 13.877249717712402344 13.803583145141601562 13.696832656860351562 13.67783355712890625 13.650583267211914062 13.52691650390625 13.430665969848632812 13.395083427429199219 13.213500022888183594 13.101082801818847656 13.304166793823242188 13.115749359130859375 13.065500259399414062 13.094416618347167969 12.963416099548339844 12.956666946411132812 12.793250083923339844 12.622667312622070312 12.671500205993652344 12.701000213623046875
 17.749834060668945312 16.656415939331054688 16.307832717895507812 16.822666168212890625 17.3038330078125 15.884249687194824219 15.743332862854003906 16.763416290283203125 16.5462493896484375 16.062833786010742188 16.729833602905273438 16.081333160400390625 15.505749702453613281 15.156332969665527344 15.247416496276855469 15.948749542236328125 16.584249496459960938 15.822666168212890625 15.182000160217285156 17.007165908813476562 17.113416671752929688 17.787750244140625 15.420583724975585938 16.9290008544921875 16.016332626342773438 15.997750282287597656 15.664999961853027344 17.541166305541992188 18.707582473754882812 17.763666152954101562 18.615749359130859375 17.16808319091796875 16.676416397094726562 18.601833343505859375 20.576166152954101562 20.2736663818359375 18.98600006103515625 14.893750190734863281 15.247500419616699219 15.546166419982910156 18.01300048828125 19.3244171142578125 18.789083480834960938 15.040499687194824219 14.52591705322265625 16.38249969482421875 14.829500198364257812 17.925916671752929688 17.8330841064453125 14.200749397277832031 16.142499923706054688 16.0119171142578125 17.526166915893554688 17.844499588012695312 16.007415771484375 13.669750213623046875 15.38358306884765625 17.372583389282226562 18.779417037963867188 16.869083404541015625 13.896083831787109375 16.672250747680664062 18.4008331298828125 13.369166374206542969 14.960749626159667969 16.000583648681640625 18.760499954223632812 19.077249526977539062 16.38158416748046875 14.738333702087402344 16.069416046142578125 15.779083251953125 13.260250091552734375 14.575917243957519531 14.775416374206542969 14.860833168029785156 16.17458343505859375 14.023833274841308594 11.846166610717773438 14.075166702270507812 17.507833480834960938 14.251166343688964844 13.076250076293945312 14.468083381652832031 15.322333335876464844 14.398083686828613281 15.399333000183105469 16.568082809448242188 16.2135009765625 16.47425079345703125 15.266666412353515625 15.063166618347167969 15.99033355712890625 16.100250244140625 16.756666183471679688 17.228750228881835938 16.963582992553710938 16.400167465209960938 16.951000213623046875 17.285749435424804688 17.429834365844726562 16.114667892456054688 15.739583015441894531 15.275583267211914062 14.991749763488769531 14.841416358947753906 14.2198333740234375 15.475833892822265625 15.516416549682617188 15.512499809265136719 13.192083358764648438 13.214249610900878906 11.224916458129882812 15.039417266845703125 14.394666671752929688 14.133333206176757812 14.411499977111816406 14.647500038146972656 13.519166946411132812 14.676917076110839844 14.962082862854003906 15.723166465759277344 15.650000572204589844 15.02691650390625 14.500666618347167969 15.053000450134277344 16.491083145141601562 17.154417037963867188 16.567583084106445312 16.054166793823242188 15.840833663940429688 17.154417037963867188 17.833917617797851562 16.632999420166015625 15.940667152404785156 17.386499404907226562 16.780416488647460938 17.376583099365234375 18.580083847045898438 19.90941619873046875 19.594249725341796875 19.173915863037109375 18.638584136962890625 17.737333297729492188 16.016500473022460938 15.689166069030761719 13.800167083740234375 14.017666816711425781 14.795666694641113281 16.315250396728515625 17.806833267211914062 15.666500091552734375 14.878666877746582031 13.927083015441894531 15.432999610900878906 15.317667007446289062 16.206417083740234375 15.681416511535644531 15.941082954406738281 15.732083320617675781 15.232000350952148438 14.429083824157714844 14.766083717346191406 15.346416473388671875 16.060583114624023438 17.036167144775390625 18.102083206176757812 17.884916305541992188 18.09799957275390625 18.073665618896484375 17.89025115966796875 17.6475830078125 17.211000442504882812 17.495000839233398438 17.7198333740234375 17.554500579833984375 17.747667312622070312 17.794332504272460938 17.68975067138671875 17.163999557495117188 16.896249771118164062 17.083583831787109375 17.631000518798828125 17.43308258056640625 17.771917343139648438 18.006000518798828125 18.020666122436523438 17.904916763305664062 17.7285003662109375 17.546499252319335938 17.585832595825195312 17.805749893188476562 17.66058349609375 17.514415740966796875 17.098417282104492188 17.010334014892578125 17.109416961669921875 17.05716705322265625 16.917583465576171875 16.892665863037109375 16.888666152954101562 16.916749954223632812 16.9546661376953125 16.789415359497070312 16.624500274658203125 16.57975006103515625 16.47516632080078125 16.299083709716796875 16.108249664306640625 15.985416412353515625 15.942000389099121094 15.943416595458984375 15.840416908264160156 15.807833671569824219 15.741583824157714844 15.544916152954101562 15.395916938781738281 15.319166183471679688 15.252249717712402344 15.203499794006347656 15.225250244140625 15.240666389465332031 15.264833450317382812 15.182916641235351562 15.083916664123535156 15.136166572570800781 15.070416450500488281 15.013583183288574219 14.883249282836914062 14.747166633605957031 14.623750686645507812 14.602000236511230469 14.526499748229980469 14.39441680908203125 14.313666343688964844 14.21991729736328125 14.108332633972167969 14.028166770935058594 13.908666610717773438 13.778583526611328125 13.905416488647460938 13.89225006103515625 13.765417098999023438 13.659083366394042969 13.403333663940429688 13.351833343505859375 13.290166854858398438 13.202666282653808594 13.283416748046875 13.314499855041503906 13.208333015441894531 12.978083610534667969 12.814083099365234375 12.791500091552734375 12.649000167846679688 12.632750511169433594 12.662333488464355469 12.744167327880859375
 16.736667633056640625 15.765417098999023438 16.199832916259765625 15.809916496276855469 15.56674957275390625 16.651500701904296875 15.559583663940429688 15.816666603088378906 16.994749069213867188 16.09474945068359375 15.711416244506835938 15.315250396728515625 15.944499969482421875 16.583583831787109375 16.6508331298828125 16.94408416748046875 16.05916595458984375 15.148083686828613281 16.678249359130859375 17.419000625610351562 16.049999237060546875 15.669416427612304688 15.849916458129882812 18.099332809448242188 15.948416709899902344 15.24358367919921875 16.324583053588867188 19.490499496459960938 18.942417144775390625 17.210750579833984375 18.663583755493164062 18.3491668701171875 17.717082977294921875 20.083333969116210938 20.868333816528320312 20.622249603271484375 18.41158294677734375 14.936166763305664062 14.752249717712402344 17.256834030151367188 19.071249008178710938 19.674749374389648438 19.515417098999023438 14.67133331298828125 17.427249908447265625 16.409250259399414062 14.815999984741210938 17.122833251953125 18.021999359130859375 16.241832733154296875 14.399416923522949219 14.653666496276855469 15.815500259399414062 17.761667251586914062 16.24575042724609375 14.078249931335449219 15.003083229064941406 17.087083816528320312 18.2931671142578125 16.657751083374023438 13.902750015258789062 17.810499191284179688 18.43841552734375 14.83083343505859375 15.9676666259765625 16.916666030883789062 18.37066650390625 18.820667266845703125 16.028749465942382812 14.024250030517578125 15.940833091735839844 16.411083221435546875 13.392999649047851562 12.366000175476074219 10.809166908264160156 14.273333549499511719 16.978916168212890625 13.5075836181640625 13.05816650390625 16.198749542236328125 18.096834182739257812 15.981833457946777344 16.169500350952148438 17.283666610717773438 15.114583015441894531 12.157583236694335938 14.577083587646484375 15.725833892822265625 15.842333793640136719 16.35016632080078125 15.84583282470703125 16.41283416748046875 17.3177490234375 17.560750961303710938 17.667999267578125 17.35774993896484375 16.998250961303710938 16.47425079345703125 16.392000198364257812 16.283916473388671875 16.310832977294921875 15.726332664489746094 16.006000518798828125 15.007916450500488281 14.464166641235351562 15.322667121887207031 15.243249893188476562 15.029000282287597656 15.111083030700683594 15.316916465759277344 14.181583404541015625 12.788916587829589844 11.639916419982910156 15.334500312805175781 14.342999458312988281 13.80825042724609375 14.713166236877441406 15.542082786560058594 14.429249763488769531 13.855166435241699219 14.244000434875488281 14.692166328430175781 15.197666168212890625 15.769749641418457031 15.428333282470703125 15.536083221435546875 15.498666763305664062 16.971666336059570312 17.094165802001953125 17.123249053955078125 16.680583953857421875 17.023082733154296875 17.273250579833984375 17.41058349609375 18.480499267578125 17.735166549682617188 17.793750762939453125 18.602167129516601562 18.917083740234375 19.27483367919921875 18.766750335693359375 19.238000869750976562 19.658666610717773438 19.995000839233398438 18.286832809448242188 16.97624969482421875 16.192249298095703125 13.034417152404785156 12.3049163818359375 15.1929168701171875 13.819416999816894531 14.082166671752929688 15.406582832336425781 15.08950042724609375 14.753499984741210938 15.134416580200195312 15.210249900817871094 14.760832786560058594 15.876583099365234375 15.438750267028808594 16.288583755493164062 15.993083953857421875 16.156415939331054688 16.192750930786132812 16.083499908447265625 16.77483367919921875 17.616001129150390625 17.950834274291992188 18.163166046142578125 18.211500167846679688 18.165500640869140625 17.614500045776367188 17.396749496459960938 17.696916580200195312 17.808000564575195312 17.685583114624023438 18.016500473022460938 17.93325042724609375 17.622583389282226562 17.292249679565429688 17.44499969482421875 17.793750762939453125 17.974582672119140625 17.753999710083007812 17.68308258056640625 17.724832534790039062 17.829332351684570312 18.040416717529296875 18.0106658935546875 17.749666213989257812 17.681499481201171875 17.6217498779296875 17.726667404174804688 17.57216644287109375 17.33408355712890625 17.110750198364257812 17.237833023071289062 17.170000076293945312 17.117916107177734375 17.067249298095703125 17.00966644287109375 16.988916397094726562 16.957750320434570312 16.867666244506835938 16.759916305541992188 16.643083572387695312 16.46450042724609375 16.294500350952148438 16.1950836181640625 16.092082977294921875 16.149415969848632812 16.165166854858398438 15.940833091735839844 15.802999496459960938 15.744500160217285156 15.567999839782714844 15.418666839599609375 15.326916694641113281 15.310666084289550781 15.209166526794433594 15.1638336181640625 15.147417068481445312 15.249083518981933594 15.356166839599609375 15.284832954406738281 15.243249893188476562 15.162333488464355469 14.957667350769042969 14.812833786010742188 14.742333412170410156 14.663666725158691406 14.578916549682617188 14.429833412170410156 14.323499679565429688 14.348833084106445312 14.344333648681640625 14.208749771118164062 14.04433441162109375 13.525750160217285156 13.262749671936035156 13.953249931335449219 13.983249664306640625 13.816333770751953125 13.682666778564453125 13.462082862854003906 13.376583099365234375 13.278250694274902344 13.15724945068359375 13.15191650390625 13.216750144958496094 13.085249900817871094 12.865667343139648438 12.726083755493164062 12.631999969482421875 12.576916694641113281 12.634916305541992188 12.772166252136230469 12.627916336059570312
 17.026082992553710938 16.41916656494140625 16.915250778198242188 17.510334014892578125 16.135000228881835938 15.860666275024414062 14.899000167846679688 14.717833518981933594 15.783082962036132812 16.879083633422851562 15.639333724975585938 16.156084060668945312 15.733166694641113281 16.601083755493164062 17.376249313354492188 16.267084121704101562 15.970000267028808594 16.882999420166015625 17.614749908447265625 16.82550048828125 14.934416770935058594 15.096583366394042969 15.632332801818847656 18.110416412353515625 17.124750137329101562 14.779749870300292969 16.2779998779296875 19.3061676025390625 19.17133331298828125 16.9149169921875 18.0496673583984375 17.318582534790039062 19.301000595092773438 20.67458343505859375 20.466249465942382812 19.25116729736328125 14.260499954223632812 14.134082794189453125 16.236749649047851562 18.732000350952148438 19.7037506103515625 19.693250656127929688 18.528667449951171875 14.371832847595214844 17.281833648681640625 15.813750267028808594 14.997916221618652344 16.279750823974609375 17.979166030883789062 16.521999359130859375 14.28549957275390625 13.802249908447265625 15.145583152770996094 17.403165817260742188 17.434000015258789062 15.081333160400390625 15.415166854858398438 16.822834014892578125 17.306333541870117188 14.078833580017089844 14.129083633422851562 16.62941741943359375 17.693750381469726562 15.615833282470703125 16.129749298095703125 16.253416061401367188 19.240999221801757812 18.587749481201171875 15.17350006103515625 14.262499809265136719 17.300916671752929688 17.389667510986328125 14.797583580017089844 12.243249893188476562 11.269916534423828125 12.632416725158691406 17.423250198364257812 16.392416000366210938 13.230833053588867188 17.014583587646484375 15.696666717529296875 16.413583755493164062 16.826999664306640625 18.284999847412109375 15.669916152954101562 13.306250572204589844 13.802000045776367188 14.231499671936035156 15.287250518798828125 15.946249961853027344 16.159334182739257812 15.830333709716796875 17.24666595458984375 17.750751495361328125 18.000583648681640625 17.84258270263671875 17.134416580200195312 16.299917221069335938 15.549833297729492188 15.339583396911621094 15.290833473205566406 14.687417030334472656 16.06458282470703125 15.891833305358886719 14.021833419799804688 15.562916755676269531 15.359583854675292969 14.829166412353515625 15.349833488464355469 15.599666595458984375 14.449166297912597656 13.122666358947753906 14.72733306884765625 15.721249580383300781 14.373250007629394531 16.060583114624023438 15.358333587646484375 14.832750320434570312 15.9364166259765625 15.798083305358886719 15.348750114440917969 15.858166694641113281 16.301916122436523438 14.632749557495117188 14.232166290283203125 16.069082260131835938 15.680999755859375 15.665333747863769531 16.7037506103515625 17.23699951171875 16.2984161376953125 17.009332656860351562 19.039167404174804688 18.378082275390625 18.3717498779296875 19.09799957275390625 19.105083465576171875 18.932416915893554688 19.261417388916015625 18.465000152587890625 17.915166854858398438 18.731500625610351562 18.925500869750976562 17.865083694458007812 17.77683258056640625 16.78558349609375 17.120500564575195312 14.744250297546386719 13.107166290283203125 14.0538330078125 16.559665679931640625 13.600999832153320312 12.848416328430175781 15.830499649047851562 15.520999908447265625 15.699500083923339844 14.908249855041503906 15.238416671752929688 14.868000030517578125 14.018166542053222656 15.914750099182128906 16.7758331298828125 17.481500625610351562 17.654582977294921875 18.0364990234375 17.715250015258789062 18.205999374389648438 18.389165878295898438 17.506084442138671875 17.953500747680664062 18.266834259033203125 17.981332778930664062 17.617000579833984375 17.937082290649414062 17.909666061401367188 17.705083847045898438 17.635166168212890625 17.848333358764648438 17.871999740600585938 17.765583038330078125 17.7102508544921875 18.082416534423828125 18.34166717529296875 18.128749847412109375 18.076999664306640625 17.561000823974609375 17.602916717529296875 17.692667007446289062 18.083166122436523438 18.18199920654296875 18.042667388916015625 17.807001113891601562 17.92133331298828125 17.560583114624023438 17.297666549682617188 17.063749313354492188 17.44183349609375 17.423250198364257812 17.263334274291992188 17.210916519165039062 17.256084442138671875 17.120416641235351562 17.008249282836914062 16.846332550048828125 16.721332550048828125 16.6239166259765625 16.414417266845703125 16.358417510986328125 16.240083694458007812 16.219249725341796875 16.247583389282226562 16.262332916259765625 15.961000442504882812 15.687749862670898438 15.71233367919921875 15.6035003662109375 15.4774169921875 15.36533355712890625 15.303750038146972656 15.283666610717773438 15.160332679748535156 15.1130828857421875 15.262166976928710938 15.367667198181152344 15.324916839599609375 15.156000137329101562 14.94708251953125 14.746250152587890625 14.620499610900878906 14.513916969299316406 14.403166770935058594 14.403166770935058594 14.299750328063964844 14.326083183288574219 14.307666778564453125 14.326416969299316406 14.239583015441894531 13.960583686828613281 13.766833305358886719 13.836583137512207031 14.005249977111816406 13.766583442687988281 13.67783355712890625 13.586333274841308594 13.411083221435546875 13.271249771118164062 13.230083465576171875 13.311667442321777344 13.142666816711425781 13.17241668701171875 13.101916313171386719 12.943583488464355469 12.811083793640136719 12.660416603088378906 12.60666656494140625 12.68650054931640625 12.68000030517578125 12.225999832153320312
 18.006084442138671875 16.601499557495117188 15.423000335693359375 15.221416473388671875 14.470499992370605469 16.229166030883789062 16.1325836181640625 14.962416648864746094 15.517999649047851562 16.922332763671875 16.133749008178710938 15.732000350952148438 15.593999862670898438 16.6616668701171875 17.146917343139648438 15.557833671569824219 14.45691680908203125 16.199167251586914062 17.490667343139648438 16.87725067138671875 15.753666877746582031 16.474332809448242188 16.696582794189453125 18.077249526977539062 18.066999435424804688 15.241999626159667969 16.437915802001953125 19.796167373657226562 20.242750167846679688 17.520084381103515625 17.18866729736328125 18.423749923706054688 19.936000823974609375 20.241832733154296875 19.249666213989257812 17.127416610717773438 13.071666717529296875 15.230083465576171875 17.768999099731445312 17.899000167846679688 19.64116668701171875 18.454584121704101562 17.2467498779296875 16.335000991821289062 15.585582733154296875 16.819000244140625 15.363416671752929688 14.436666488647460938 16.916332244873046875 14.958083152770996094 13.934082984924316406 15.166833877563476562 14.984416961669921875 15.419500350952148438 16.183332443237304688 15.391916275024414062 14.294750213623046875 15.981416702270507812 17.06908416748046875 13.677000045776367188 14.687999725341796875 15.178583145141601562 17.000249862670898438 16.7380828857421875 17.31999969482421875 19.160249710083007812 19.984832763671875 18.053499221801757812 13.962750434875488281 17.1961669921875 18.813083648681640625 18.164999008178710938 14.7510833740234375 12.411333084106445312 12.285166740417480469 14.183833122253417969 17.02166748046875 15.132500648498535156 14.785416603088378906 17.739749908447265625 14.6013336181640625 15.900333404541015625 17.038084030151367188 17.150249481201171875 16.442083358764648438 15.713166236877441406 15.800083160400390625 14.613833427429199219 14.159999847412109375 15.852582931518554688 16.267499923706054688 15.984416961669921875 16.960832595825195312 16.983999252319335938 17.346416473388671875 17.443416595458984375 16.491666793823242188 14.928999900817871094 14.0258331298828125 14.577166557312011719 14.102083206176757812 14.114417076110839844 14.587583541870117188 15.060000419616699219 13.994666099548339844 14.828333854675292969 15.396249771118164062 15.797750473022460938 15.836666107177734375 16.563417434692382812 15.585416793823242188 15.570249557495117188 15.947999954223632812 14.357999801635742188 13.725083351135253906 14.437417030334472656 15.482583045959472656 15.638667106628417969 15.416916847229003906 16.436834335327148438 16.092082977294921875 15.279250144958496094 15.679166793823242188 15.638667106628417969 15.111083984375 15.186833381652832031 15.936333656311035156 16.682416915893554688 16.638666152954101562 17.095083236694335938 16.24250030517578125 14.599833488464355469 15.68316650390625 15.666666984558105469 16.116832733154296875 17.34799957275390625 18.400249481201171875 18.93958282470703125 17.426332473754882812 17.322584152221679688 15.456000328063964844 18.41483306884765625 17.720750808715820312 15.845000267028808594 14.117667198181152344 14.1390838623046875 13.712833404541015625 15.050749778747558594 12.979332923889160156 13.719166755676269531 15.721416473388671875 18.130167007446289062 15.338749885559082031 13.901999473571777344 15.001583099365234375 17.072666168212890625 16.704000473022460938 17.427249908447265625 16.119749069213867188 15.371832847595214844 15.610333442687988281 16.420166015625 17.286083221435546875 18.131916046142578125 18.161249160766601562 17.670665740966796875 17.016082763671875 16.837749481201171875 17.280500411987304688 17.971834182739257812 18.19066619873046875 17.9859161376953125 17.799749374389648438 17.743833541870117188 17.817167282104492188 17.854583740234375 18.17783355712890625 18.38791656494140625 17.791332244873046875 17.929500579833984375 17.785417556762695312 17.945417404174804688 18.033666610717773438 17.704082489013671875 17.473833084106445312 17.332666397094726562 17.600332260131835938 17.63899993896484375 17.954999923706054688 17.936834335327148438 17.988832473754882812 18.0885009765625 18.095417022705078125 17.879749298095703125 17.75533294677734375 17.52158355712890625 17.493333816528320312 17.4568328857421875 17.354249954223632812 17.212249755859375 17.216167449951171875 17.130582809448242188 16.959667205810546875 16.825666427612304688 16.771249771118164062 16.6811676025390625 16.401500701904296875 16.311582565307617188 16.228166580200195312 16.135000228881835938 16.184833526611328125 16.2133331298828125 15.959166526794433594 15.772333145141601562 15.748666763305664062 15.569666862487792969 15.415166854858398438 15.292833328247070312 15.312666893005371094 15.277166366577148438 15.292000770568847656 15.351916313171386719 15.272916793823242188 15.234582901000976562 15.1551666259765625 15.025750160217285156 15.021082878112792969 14.926166534423828125 14.891416549682617188 14.785166740417480469 14.677083015441894531 14.618249893188476562 14.495416641235351562 14.420833587646484375 14.293000221252441406 14.270667076110839844 14.141083717346191406 13.923000335693359375 13.865833282470703125 13.847916603088378906 13.793665885925292969 13.67783355712890625 13.472582817077636719 13.538916587829589844 13.430333137512207031 13.346667289733886719 13.192666053771972656 13.154999732971191406 13.114583015441894531 13.108916282653808594 13.085749626159667969 12.97624969482421875 12.826083183288574219 12.720416069030761719 12.662583351135253906 12.699250221252441406 12.688083648681640625 12.643666267395019531
 16.765167236328125 16.42566680908203125 17.082582473754882812 16.972665786743164062 15.745833396911621094 15.6929168701171875 15.963582992553710938 16.033250808715820312 15.532250404357910156 15.927499771118164062 15.986750602722167969 15.059082984924316406 16.577833175659179688 17.184999465942382812 17.367250442504882812 16.1486663818359375 14.978833198547363281 15.437749862670898438 16.267833709716796875 15.718083381652832031 15.57758331298828125 16.292999267578125 17.32108306884765625 18.623666763305664062 19.022249221801757812 16.778583526611328125 17.641332626342773438 19.956417083740234375 19.105998992919921875 17.5084991455078125 18.622583389282226562 19.8921661376953125 19.184083938598632812 17.89749908447265625 15.256916999816894531 14.972832679748535156 14.663083076477050781 17.644166946411132812 18.40200042724609375 17.036998748779296875 18.42891693115234375 18.128833770751953125 17.191417694091796875 16.215166091918945312 16.050916671752929688 17.497083663940429688 14.842166900634765625 14.793416976928710938 17.177083969116210938 15.618166923522949219 13.605999946594238281 15.375666618347167969 16.173666000366210938 15.272333145141601562 14.973500251770019531 16.617000579833984375 14.200083732604980469 15.722499847412109375 17.456249237060546875 16.6399993896484375 15.402333259582519531 15.838749885559082031 16.462249755859375 19.067750930786132812 19.583667755126953125 19.55158233642578125 19.1239166259765625 18.053249359130859375 15.769000053405761719 16.553333282470703125 17.31458282470703125 17.060916900634765625 15.811583518981933594 12.249083518981933594 12.157416343688964844 16.83516693115234375 18.114665985107421875 15.740250587463378906 15.969416618347167969 17.154666900634765625 15.115500450134277344 16.32975006103515625 16.430166244506835938 16.113500595092773438 13.263666152954101562 13.913416862487792969 14.330249786376953125 14.07550048828125 14.145083427429199219 15.130167007446289062 16.039333343505859375 15.881250381469726562 15.697333335876464844 15.057582855224609375 15.438333511352539062 16.896083831787109375 16.339334487915039062 15.451833724975585938 13.909916877746582031 13.564833641052246094 13.5054168701171875 13.618750572204589844 14.65308380126953125 14.339750289916992188 14.666250228881835938 15.393917083740234375 16.494832992553710938 15.878916740417480469 15.117833137512207031 16.44283294677734375 17.0722503662109375 15.410666465759277344 15.227666854858398438 15.737416267395019531 15.291166305541992188 15.29425048828125 14.300333023071289062 14.712082862854003906 15.862417221069335938 15.704500198364257812 16.760082244873046875 16.221082687377929688 15.990500450134277344 16.134000778198242188 16.311250686645507812 17.258083343505859375 17.524084091186523438 17.242666244506835938 16.724000930786132812 16.861417770385742188 17.354999542236328125 16.374834060668945312 14.157500267028808594 13.524916648864746094 14.19608306884765625 16.984500885009765625 16.60883331298828125 16.699167251586914062 17.688999176025390625 17.812833786010742188 17.352832794189453125 19.159833908081054688 18.664499282836914062 17.1282501220703125 15.837916374206542969 17.5227508544921875 16.980249404907226562 16.957000732421875 14.906167030334472656 14.744916915893554688 15.296083450317382812 17.468500137329101562 17.808500289916992188 13.379499435424804688 11.85774993896484375 15.317500114440917969 18.060083389282226562 17.746500015258789062 16.699083328247070312 16.263166427612304688 14.919750213623046875 15.183416366577148438 15.883832931518554688 16.662250518798828125 16.84908294677734375 17.9373321533203125 18.375333786010742188 17.624750137329101562 18.161249160766601562 18.495082855224609375 18.507999420166015625 18.45058441162109375 18.236415863037109375 17.548833847045898438 17.343250274658203125 17.7380828857421875 18.391832351684570312 18.760250091552734375 17.843416213989257812 17.886333465576171875 17.929666519165039062 18.131334304809570312 17.930583953857421875 17.686250686645507812 17.509250640869140625 17.196498870849609375 17.379999160766601562 17.410749435424804688 17.696916580200195312 17.98600006103515625 17.941583633422851562 17.822416305541992188 17.874082565307617188 18.091749191284179688 17.790082931518554688 17.809415817260742188 17.714834213256835938 17.55933380126953125 17.323415756225585938 17.164249420166015625 17.135999679565429688 17.053583145141601562 16.93633270263671875 16.887582778930664062 16.829250335693359375 16.619916915893554688 16.395833969116210938 16.271333694458007812 16.171499252319335938 16.198917388916015625 16.325166702270507812 16.245082855224609375 15.898416519165039062 15.662333488464355469 15.653416633605957031 15.555500030517578125 15.501749992370605469 15.330583572387695312 15.380666732788085938 15.347249984741210938 15.36533355712890625 15.311166763305664062 15.144249916076660156 15.053833961486816406 14.914249420166015625 14.861666679382324219 14.960749626159667969 14.969667434692382812 14.868499755859375 14.872416496276855469 14.79524993896484375 14.652916908264160156 14.445750236511230469 14.245999336242675781 14.160833358764648438 14.15416717529296875 13.975999832153320312 13.82758331298828125 13.813916206359863281 13.719249725341796875 13.364916801452636719 13.456833839416503906 13.483583450317382812 13.506583213806152344 13.411083221435546875 13.374833106994628906 13.23925018310546875 12.945749282836914062 13.030750274658203125 13.089583396911621094 13.148082733154296875 13.036833763122558594 12.859166145324707031 12.733166694641113281 12.668333053588867188 12.582166671752929688 12.579999923706054688 12.626166343688964844
 17.890583038330078125 17.019500732421875 16.719249725341796875 17.019750595092773438 16.371917724609375 15.798916816711425781 16.461334228515625 17.970916748046875 15.821916580200195312 14.651249885559082031 14.881083488464355469 15.763667106628417969 17.00533294677734375 16.545833587646484375 17.144582748413085938 16.440416336059570312 15.051917076110839844 16.246334075927734375 16.90724945068359375 15.94608306884765625 16.28458404541015625 16.335750579833984375 16.78558349609375 18.919332504272460938 18.389917373657226562 16.7736663818359375 17.064916610717773438 18.75641632080078125 16.655666351318359375 17.340333938598632812 19.467832565307617188 18.974834442138671875 17.079082489013671875 14.972167015075683594 14.205249786376953125 15.450083732604980469 16.245500564575195312 19.04199981689453125 17.899333953857421875 18.72833251953125 16.840084075927734375 16.538583755493164062 17.702667236328125 17.157083511352539062 17.515916824340820312 17.934499740600585938 16.368249893188476562 15.262249946594238281 17.6078338623046875 17.685749053955078125 15.429583549499511719 14.527916908264160156 16.969167709350585938 16.729917526245117188 15.000082969665527344 17.431249618530273438 15.814000129699707031 15.124416351318359375 16.365667343139648438 16.613584518432617188 15.382416725158691406 16.589582443237304688 18.307832717895507812 19.80916595458984375 18.774166107177734375 16.86750030517578125 16.224500656127929688 15.973583221435546875 15.55066680908203125 15.006999969482421875 15.822583198547363281 16.533582687377929688 16.323083877563476562 14.895250320434570312 15.417666435241699219 16.533750534057617188 16.297082901000976562 13.819250106811523438 17.020416259765625 17.3717498779296875 15.29524993896484375 16.082584381103515625 15.598917007446289062 15.356416702270507812 12.914000511169433594 13.58408355712890625 11.427999496459960938 14.163666725158691406 14.179833412170410156 13.945500373840332031 16.166917800903320312 15.52591705322265625 13.973500251770019531 11.633166313171386719 13.080416679382324219 15.496167182922363281 15.997333526611328125 14.912333488464355469 14.200583457946777344 13.914500236511230469 13.33083343505859375 13.077750205993652344 14.488416671752929688 14.763249397277832031 14.493166923522949219 14.187916755676269531 15.18316650390625 16.158166885375976562 14.460249900817871094 15.815583229064941406 16.8018341064453125 16.912166595458984375 15.022833824157714844 15.42891693115234375 15.493000030517578125 14.810583114624023438 15.13899993896484375 14.930832862854003906 16.751249313354492188 16.09808349609375 15.829167366027832031 15.876833915710449219 16.05933380126953125 16.755083084106445312 16.300083160400390625 16.47408294677734375 17.387250900268554688 17.731832504272460938 17.285333633422851562 17.281833648681640625 17.127916336059570312 14.892000198364257812 13.00225067138671875 13.393583297729492188 13.385833740234375 17.234167098999023438 14.240083694458007812 15.159832954406738281 17.788249969482421875 16.643833160400390625 16.524084091186523438 17.813749313354492188 17.791749954223632812 16.162250518798828125 16.653833389282226562 18.27483367919921875 17.583415985107421875 17.398500442504882812 16.935499191284179688 16.02574920654296875 17.1100006103515625 18.598583221435546875 18.859832763671875 15.482000350952148438 11.598250389099121094 12.80066680908203125 17.155750274658203125 18.114999771118164062 16.526582717895507812 15.665082931518554688 15.122083663940429688 14.1961669921875 14.616499900817871094 15.732083320617675781 16.680583953857421875 16.979583740234375 18.02375030517578125 18.166584014892578125 18.375417709350585938 18.729583740234375 18.732500076293945312 18.285833358764648438 18.571666717529296875 18.587249755859375 18.198667526245117188 17.78008270263671875 17.908582687377929688 18.24991607666015625 17.951665878295898438 17.90191650390625 17.763416290283203125 17.815332412719726562 17.7864990234375 17.627166748046875 17.76300048828125 17.779083251953125 17.752332687377929688 17.77158355712890625 18.161500930786132812 18.048833847045898438 17.837083816528320312 17.68741607666015625 17.69174957275390625 17.8092498779296875 17.672666549682617188 17.839750289916992188 17.727666854858398438 17.673666000366210938 17.498666763305664062 17.22191619873046875 17.233583450317382812 17.00333404541015625 17.019500732421875 16.823833465576171875 16.649333953857421875 16.480165481567382812 16.354000091552734375 16.221416473388671875 16.182498931884765625 16.255001068115234375 16.212749481201171875 16.129749298095703125 15.7801666259765625 15.653583526611328125 15.626333236694335938 15.472666740417480469 15.502083778381347656 15.328083038330078125 15.371000289916992188 15.355083465576171875 15.261583328247070312 15.134333610534667969 15.0388336181640625 14.954667091369628906 14.942249298095703125 14.9763336181640625 14.948416709899902344 14.73925018310546875 14.625749588012695312 14.634499549865722656 14.624166488647460938 14.528833389282226562 14.387166976928710938 14.200333595275878906 14.011416435241699219 14.039500236511230469 13.940166473388671875 13.805916786193847656 13.687999725341796875 13.651499748229980469 13.477665901184082031 13.313666343688964844 13.407166481018066406 13.429583549499511719 13.470334053039550781 13.44716644287109375 13.308916091918945312 12.962750434875488281 12.808833122253417969 12.906999588012695312 13.116083145141601562 13.031666755676269531 12.956583023071289062 12.804166793823242188 12.633334159851074219 12.546583175659179688 12.537750244140625 12.612166404724121094
 17.27916717529296875 17.370250701904296875 17.148000717163085938 17.2662506103515625 16.05391693115234375 15.45041656494140625 17.78025054931640625 19.123500823974609375 16.994083404541015625 16.528167724609375 16.955583572387695312 16.997333526611328125 15.112750053405761719 14.539667129516601562 16.314332962036132812 16.473833084106445312 15.47308349609375 16.765583038330078125 17.74791717529296875 17.877332687377929688 17.082000732421875 17.774915695190429688 17.329000473022460938 18.071750640869140625 16.434083938598632812 14.882916450500488281 16.437999725341796875 17.884416580200195312 16.314666748046875 16.901582717895507812 19.440999984741210938 18.523416519165039062 16.004667282104492188 14.703249931335449219 15.502749443054199219 16.913583755493164062 18.221666336059570312 19.810749053955078125 18.54741668701171875 20.108249664306640625 18.444499969482421875 14.904083251953125 14.978083610534667969 17.43650054931640625 17.329916000366210938 19.330083847045898438 17.539499282836914062 13.968083381652832031 16.03566741943359375 18.780834197998046875 17.535833358764648438 15.394000053405761719 15.66158294677734375 15.831500053405761719 14.635416984558105469 17.281084060668945312 17.948667526245117188 15.280416488647460938 15.520083427429199219 16.62166595458984375 17.206417083740234375 17.671916961669921875 19.883916854858398438 20.224582672119140625 18.950916290283203125 16.857583999633789062 16.104166030883789062 17.182666778564453125 16.286249160766601562 16.405666351318359375 18.4010009765625 15.731166839599609375 16.106916427612304688 16.334417343139648438 17.064416885375976562 14.4472503662109375 12.483999252319335938 14.419499397277832031 16.629667282104492188 17.3697509765625 14.472249984741210938 15.806666374206542969 14.787750244140625 12.9116668701171875 12.120416641235351562 13.283249855041503906 12.278750419616699219 13.877166748046875 13.900750160217285156 14.333582878112792969 15.770416259765625 14.692416191101074219 13.934666633605957031 12.061916351318359375 12.746250152587890625 15.332916259765625 15.726750373840332031 13.67458343505859375 14.53333282470703125 13.963832855224609375 13.435999870300292969 14.278666496276855469 14.1885833740234375 14.182332992553710938 13.873332977294921875 12.902583122253417969 13.411749839782714844 14.520166397094726562 14.358249664306640625 15.737750053405761719 15.699666976928710938 15.415749549865722656 15.783166885375976562 15.89324951171875 15.451833724975585938 14.519666671752929688 15.603833198547363281 17.111749649047851562 16.400333404541015625 16.512250900268554688 16.713666915893554688 15.726082801818847656 16.075000762939453125 16.41066741943359375 16.739999771118164062 16.401416778564453125 16.983917236328125 15.834917068481445312 13.961833000183105469 14.218583106994628906 14.199583053588867188 13.078083038330078125 13.89008331298828125 14.4763336181640625 14.530083656311035156 16.963750839233398438 14.952166557312011719 16.722333908081054688 16.723499298095703125 13.644999504089355469 14.850832939147949219 16.627416610717773438 17.724000930786132812 16.4913330078125 16.403499603271484375 16.189167022705078125 15.85666656494140625 15.328749656677246094 16.677999496459960938 18.373249053955078125 19.165332794189453125 19.630750656127929688 19.845249176025390625 18.104749679565429688 14.418582916259765625 12.236083030700683594 13.784000396728515625 17.47408294677734375 17.302415847778320312 16.3899993896484375 14.640250205993652344 13.251583099365234375 13.557832717895507812 15.508500099182128906 17.151332855224609375 16.893667221069335938 17.2767486572265625 17.706083297729492188 17.472667694091796875 17.843334197998046875 18.27483367919921875 18.1938323974609375 18.478666305541992188 18.690416336059570312 18.691499710083007812 18.02466583251953125 18.123250961303710938 17.967082977294921875 17.993917465209960938 18.003583908081054688 17.517583847045898438 17.560333251953125 17.573333740234375 17.779417037963867188 17.696332931518554688 17.517917633056640625 17.611249923706054688 17.43524932861328125 17.73383331298828125 17.767833709716796875 17.680500030517578125 17.592250823974609375 17.3813323974609375 17.327917098999023438 17.330333709716796875 17.377248764038085938 17.411832809448242188 17.470916748046875 17.479166030883789062 17.318250656127929688 17.21125030517578125 16.998500823974609375 16.988834381103515625 16.904499053955078125 16.723249435424804688 16.490083694458007812 16.290250778198242188 16.14333343505859375 16.18316650390625 16.036916732788085938 15.807749748229980469 15.745416641235351562 15.541500091552734375 15.578916549682617188 15.670000076293945312 15.481583595275878906 15.402333259582519531 15.324749946594238281 15.320000648498535156 15.270000457763671875 15.206500053405761719 15.132916450500488281 15.072916984558105469 15.027250289916992188 14.929499626159667969 14.906416893005371094 14.886667251586914062 14.584416389465332031 14.637666702270507812 14.614083290100097656 14.525500297546386719 14.387666702270507812 14.259583473205566406 14.15416717529296875 14.031499862670898438 13.970333099365234375 13.867667198181152344 13.755917549133300781 13.642083168029785156 13.613416671752929688 13.533833503723144531 13.466750144958496094 13.443333625793457031 13.395667076110839844 13.387583732604980469 13.355417251586914062 13.253832817077636719 12.995166778564453125 12.978166580200195312 13.003417015075683594 12.974750518798828125 12.925833702087402344 12.887333869934082031 12.82108306884765625 12.655917167663574219 12.515250205993652344 12.549833297729492188 12.638583183288574219
 17.741832733154296875 17.224666595458984375 17.372167587280273438 16.194334030151367188 16.813833236694335938 16.73175048828125 17.20366668701171875 17.400333404541015625 15.642333984375 17.482500076293945312 17.473667144775390625 15.889833450317382812 15.147333145141601562 14.94608306884765625 15.384249687194824219 16.554666519165039062 15.192749977111816406 16.807750701904296875 18.1369171142578125 18.564416885375976562 17.585666656494140625 18.9676666259765625 18.701749801635742188 17.0440826416015625 15.445166587829589844 14.223666191101074219 16.140249252319335938 17.958250045776367188 16.850250244140625 16.294584274291992188 18.816417694091796875 17.8200836181640625 15.609666824340820312 16.542833328247070312 17.4850006103515625 16.772832870483398438 18.2606658935546875 17.997167587280273438 18.185333251953125 20.270750045776367188 17.999416351318359375 15.0991668701171875 14.8609161376953125 17.1681671142578125 16.946500778198242188 20.067167282104492188 18.0753326416015625 14.115416526794433594 14.699500083923339844 16.751249313354492188 18.372583389282226562 17.273166656494140625 16.673084259033203125 15.236166954040527344 14.90525054931640625 16.545917510986328125 15.850083351135253906 16.741750717163085938 18.459333419799804688 19.3489990234375 20.12924957275390625 20.446916580200195312 20.434415817260742188 20.525249481201171875 19.572332382202148438 18.162082672119140625 18.704082489013671875 18.122499465942382812 17.000249862670898438 19.511749267578125 17.607082366943359375 14.7801666259765625 15.854750633239746094 17.734333038330078125 19.013332366943359375 14.919416427612304688 13.429583549499511719 15.079500198364257812 16.962415695190429688 16.75208282470703125 13.019583702087402344 13.714250564575195312 13.39766693115234375 13.909333229064941406 14.383832931518554688 15.163000106811523438 14.566416740417480469 13.937000274658203125 14.9611663818359375 14.546416282653808594 14.554666519165039062 13.931416511535644531 13.790833473205566406 12.19283294677734375 13.304666519165039062 14.370333671569824219 15.060666084289550781 13.568999290466308594 14.052666664123535156 13.962082862854003906 14.22841644287109375 13.579333305358886719 12.814249992370605469 13.484000205993652344 13.915499687194824219 13.149333000183105469 13.166083335876464844 13.519749641418457031 13.024083137512207031 14.210499763488769531 15.517999649047851562 17.506000518798828125 18.5431671142578125 17.91266632080078125 16.154750823974609375 15.305999755859375 14.861416816711425781 15.036333084106445312 16.87941741943359375 16.00424957275390625 14.939083099365234375 15.640500068664550781 16.752666473388671875 16.894500732421875 16.572999954223632812 16.479833602905273438 16.327917098999023438 16.611749649047851562 15.953166961669921875 14.008333206176757812 13.714166641235351562 13.913083076477050781 14.746083259582519531 13.803166389465332031 13.641583442687988281 15.867667198181152344 15.540166854858398438 15.043749809265136719 14.1842498779296875 13.763417243957519531 13.604833602905273438 14.621916770935058594 16.3804168701171875 15.256916046142578125 14.412166595458984375 15.2532501220703125 15.533249855041503906 15.8125 17.142499923706054688 19.144832611083984375 19.296167373657226562 19.5496673583984375 19.72316741943359375 19.377332687377929688 17.895000457763671875 13.433083534240722656 12.189499855041503906 15.252500534057617188 17.124500274658203125 16.999082565307617188 16.713748931884765625 13.680417060852050781 12.601416587829589844 14.917750358581542969 16.556833267211914062 17.363332748413085938 17.468999862670898438 17.408750534057617188 16.506250381469726562 16.885999679565429688 17.091083526611328125 17.69608306884765625 18.301332473754882812 18.469333648681640625 18.607250213623046875 18.3179168701171875 18.480833053588867188 18.42549896240234375 18.2940826416015625 18.270166397094726562 17.5375823974609375 17.114583969116210938 17.291250228881835938 17.87066650390625 17.464750289916992188 17.703332901000976562 17.536333084106445312 17.313417434692382812 17.579250335693359375 17.591583251953125 17.448667526245117188 17.55158233642578125 17.256750106811523438 17.139499664306640625 17.209499359130859375 17.195249557495117188 17.315000534057617188 17.26725006103515625 17.257999420166015625 16.96649932861328125 16.782751083374023438 16.67766571044921875 16.65508270263671875 16.6875 16.4924163818359375 16.340999603271484375 16.242916107177734375 16.1130828857421875 16.055082321166992188 15.830666542053222656 15.560166358947753906 15.562666893005371094 15.312832832336425781 15.5453338623046875 15.531583786010742188 15.485583305358886719 15.38791656494140625 15.353083610534667969 15.334333419799804688 15.309999465942382812 15.24466705322265625 15.18108367919921875 15.051083564758300781 14.9880828857421875 14.985166549682617188 14.861666679382324219 14.797666549682617188 14.756750106811523438 14.747750282287597656 14.674249649047851562 14.533082962036132812 14.367417335510253906 14.232000350952148438 14.116832733154296875 13.984583854675292969 13.87166595458984375 13.80716705322265625 13.701333999633789062 13.645833015441894531 13.57649993896484375 13.517999649047851562 13.558500289916992188 13.518166542053222656 13.453166007995605469 13.385999679565429688 13.398916244506835938 13.330916404724121094 13.203000068664550781 13.019166946411132812 13.020333290100097656 13.016083717346191406 12.968500137329101562 12.916167259216308594 12.812832832336425781 12.731833457946777344 12.598166465759277344 12.628666877746582031 12.66925048828125
 18.434833526611328125 18.241750717163085938 14.299916267395019531 14.932666778564453125 16.570749282836914062 18.479583740234375 18.806165695190429688 18.583833694458007812 15.596249580383300781 15.968416213989257812 16.267333984375 15.61208343505859375 15.293832778930664062 15.124583244323730469 16.795000076293945312 17.714082717895507812 16.41825103759765625 17.128499984741210938 18.467166900634765625 18.350833892822265625 18.1961669921875 18.706583023071289062 19.020334243774414062 18.013750076293945312 16.871250152587890625 16.3975830078125 15.223249435424804688 17.65508270263671875 18.002916336059570312 15.725666999816894531 18.41583251953125 17.28025054931640625 17.196582794189453125 19.243833541870117188 19.871583938598632812 15.921166419982910156 17.506166458129882812 15.754083633422851562 18.044500350952148438 20.278499603271484375 17.35333251953125 16.201250076293945312 17.194583892822265625 16.342500686645507812 17.996000289916992188 20.61299896240234375 18.424417495727539062 14.849833488464355469 14.546250343322753906 17.024333953857421875 17.651750564575195312 18.436582565307617188 16.80291748046875 15.590833663940429688 16.124332427978515625 15.832833290100097656 17.402500152587890625 20.13249969482421875 21.20149993896484375 21.112583160400390625 20.959583282470703125 20.240999221801757812 20.37183380126953125 20.229665756225585938 19.095333099365234375 19.79000091552734375 19.686250686645507812 17.551166534423828125 19.56258392333984375 18.328416824340820312 14.681166648864746094 14.401082992553710938 15.92350006103515625 19.269666671752929688 19.435832977294921875 15.518667221069335938 14.635499954223632812 15.859000205993652344 18.108415603637695312 16.4580841064453125 12.569083213806152344 14.213916778564453125 14.987833023071289062 14.67458343505859375 14.979750633239746094 15.258999824523925781 14.929249763488769531 14.306916236877441406 15.169917106628417969 14.333166122436523438 14.594416618347167969 14.343000411987304688 14.617667198181152344 14.175250053405761719 12.332083702087402344 13.1336669921875 14.209917068481445312 13.44391632080078125 13.786000251770019531 13.911333084106445312 13.480166435241699219 12.997250556945800781 12.755083084106445312 12.810499191284179688 12.651332855224609375 12.890333175659179688 13.939083099365234375 13.851583480834960938 12.69283294677734375 12.745583534240722656 15.446666717529296875 17.315000534057617188 18.57216644287109375 18.24449920654296875 17.86641693115234375 16.897167205810546875 15.426833152770996094 14.210416793823242188 15.031416893005371094 15.583749771118164062 15.448499679565429688 15.529916763305664062 16.759416580200195312 14.584166526794433594 13.382249832153320312 13.506333351135253906 13.273333549499511719 13.476666450500488281 14.381667137145996094 13.770166397094726562 14.993499755859375 14.251916885375976562 14.503833770751953125 14.052332878112792969 14.225083351135253906 15.21233367919921875 17.315250396728515625 17.21783447265625 16.060750961303710938 17.041416168212890625 16.010166168212890625 15.340250015258789062 15.399166107177734375 14.299333572387695312 14.621417045593261719 15.167583465576171875 15.868333816528320312 16.357583999633789062 18.4407501220703125 19.5162506103515625 19.390417098999023438 19.011249542236328125 19.114833831787109375 19.310333251953125 18.547250747680664062 15.94183349609375 12.818333625793457031 12.489167213439941406 15.703583717346191406 15.988666534423828125 16.107000350952148438 15.777832984924316406 12.968417167663574219 13.97841644287109375 17.048833847045898438 17.427000045776367188 17.5149993896484375 17.368417739868164062 16.222166061401367188 16.729084014892578125 15.921416282653808594 16.653917312622070312 17.76300048828125 18.302165985107421875 18.5883331298828125 18.117750167846679688 18.664083480834960938 18.93741607666015625 18.637582778930664062 18.358249664306640625 17.714666366577148438 17.141082763671875 17.2779998779296875 17.294582366943359375 17.744167327880859375 17.422750473022460938 17.039083480834960938 16.824167251586914062 17.06458282470703125 16.984167098999023438 17.207166671752929688 17.385999679565429688 16.8491668701171875 16.769582748413085938 16.893917083740234375 16.936166763305664062 17.032749176025390625 17.23708343505859375 17.33300018310546875 17.09474945068359375 16.646165847778320312 16.412250518798828125 16.37833404541015625 16.364833831787109375 16.306833267211914062 16.240999221801757812 16.083749771118164062 16.123083114624023438 15.83300018310546875 15.715916633605957031 15.767083168029785156 15.606249809265136719 15.46016693115234375 15.64550018310546875 15.624750137329101562 15.588749885559082031 15.453083992004394531 15.301167488098144531 15.308417320251464844 15.268250465393066406 15.208749771118164062 15.203249931335449219 15.081666946411132812 15.00858306884765625 14.980500221252441406 14.802583694458007812 14.770166397094726562 14.766583442687988281 14.686833381652832031 14.656499862670898438 14.477167129516601562 14.376500129699707031 14.247000694274902344 14.196666717529296875 14.087833404541015625 13.979749679565429688 13.859250068664550781 13.713416099548339844 13.583250045776367188 13.555583000183105469 13.553166389465332031 13.47624969482421875 13.482166290283203125 13.474416732788085938 13.391416549682617188 13.405583381652832031 13.336500167846679688 13.261500358581542969 13.084249496459960938 12.971250534057617188 12.971250534057617188 12.951666831970214844 12.927083015441894531 12.806416511535644531 12.670666694641113281 12.510250091552734375 12.583499908447265625 12.63574981689453125
 17.569749832153320312 17.3211669921875 11.83083343505859375 13.255167007446289062 15.894083023071289062 17.993917465209960938 19.455499649047851562 16.93416595458984375 15.114333152770996094 15.013083457946777344 14.708749771118164062 16.111499786376953125 16.71875 15.813083648681640625 15.854749679565429688 16.18000030517578125 16.481250762939453125 15.946666717529296875 16.876333236694335938 16.787250518798828125 16.0227508544921875 17.157917022705078125 18.741001129150390625 19.315416336059570312 18.965166091918945312 18.1130828857421875 16.187999725341796875 16.204416275024414062 18.092332839965820312 17.754999160766601562 18.800748825073242188 17.422250747680664062 17.76924896240234375 20.61208343505859375 21.361415863037109375 18.028249740600585938 16.90525054931640625 16.74358367919921875 18.1464996337890625 18.830165863037109375 17.899499893188476562 17.862667083740234375 18.107666015625 15.821833610534667969 18.25433349609375 20.527332305908203125 18.53116607666015625 16.50333404541015625 16.910417556762695312 19.375833511352539062 19.520166397094726562 17.64008331298828125 15.122833251953125 15.3524169921875 17.278749465942382812 17.796833038330078125 19.4589996337890625 20.852582931518554688 21.51183319091796875 21.293416976928710938 20.591833114624023438 18.95475006103515625 18.573333740234375 19.433332443237304688 18.363916397094726562 19.830249786376953125 19.209667205810546875 16.624750137329101562 15.144166946411132812 14.083333015441894531 12.117166519165039062 14.494250297546386719 15.972249984741210938 17.8578338623046875 18.688749313354492188 16.168249130249023438 16.245832443237304688 17.643917083740234375 18.753084182739257812 15.744832992553710938 12.641916275024414062 15.483750343322753906 15.569499969482421875 15.960416793823242188 15.052666664123535156 15.149000167846679688 14.887499809265136719 15.374833106994628906 14.604416847229003906 14.598833084106445312 13.798916816711425781 14.342082977294921875 15.793416023254394531 15.693333625793457031 15.012499809265136719 13.498167037963867188 12.578833580017089844 12.579583168029785156 13.049333572387695312 13.975583076477050781 13.811166763305664062 12.767083168029785156 12.2445831298828125 12.812000274658203125 13.726583480834960938 13.479833602905273438 14.301333427429199219 14.130916595458984375 13.615666389465332031 13.724666595458984375 15.310750007629394531 16.455417633056640625 16.8674163818359375 17.88033294677734375 18.450832366943359375 17.735500335693359375 16.095167160034179688 14.571249961853027344 15.312666893005371094 15.992833137512207031 15.618416786193847656 15.286250114440917969 16.688165664672851562 16.79108428955078125 13.803417205810546875 14.387416839599609375 14.169667243957519531 14.564749717712402344 13.737833023071289062 14.084583282470703125 14.75116729736328125 14.397250175476074219 14.303166389465332031 15.266083717346191406 15.85558319091796875 16.643833160400390625 17.805749893188476562 19.176500320434570312 17.094083786010742188 17.712249755859375 17.369749069213867188 17.427415847778320312 15.999333381652832031 14.964250564575195312 16.751667022705078125 16.083833694458007812 16.332582473754882812 17.064416885375976562 19.024499893188476562 19.344249725341796875 19.379583358764648438 19.19183349609375 18.903583526611328125 19.146917343139648438 18.723667144775390625 17.652666091918945312 16.286249160766601562 13.576167106628417969 14.406499862670898438 15.818249702453613281 16.429250717163085938 16.903583526611328125 14.966083526611328125 14.747583389282226562 16.674165725708007812 17.514917373657226562 17.49683380126953125 17.336666107177734375 17.168333053588867188 16.78558349609375 16.243165969848632812 16.279832839965820312 16.989000320434570312 17.5214996337890625 17.960332870483398438 18.3231658935546875 18.576833724975585938 18.182582855224609375 17.947000503540039062 17.410417556762695312 17.326833724975585938 17.270000457763671875 16.395082473754882812 16.859167098999023438 17.304582595825195312 17.135250091552734375 16.961833953857421875 16.874250411987304688 16.828416824340820312 16.66591644287109375 16.983249664306640625 16.633916854858398438 16.573415756225585938 16.8231658935546875 17.022333145141601562 16.875 17.0119171142578125 17.3038330078125 17.519250869750976562 17.543249130249023438 17.488916397094726562 16.957666397094726562 16.790582656860351562 16.583749771118164062 16.35033416748046875 16.272167205810546875 16.163166046142578125 16.020666122436523438 15.829166412353515625 15.853833198547363281 15.806750297546386719 15.597499847412109375 15.518166542053222656 15.600832939147949219 15.556750297546386719 15.477499961853027344 15.418832778930664062 15.394249916076660156 15.342916488647460938 15.266666412353515625 15.203499794006347656 15.124666213989257812 14.840916633605957031 14.810832977294921875 14.921416282653808594 14.885916709899902344 14.831082344055175781 14.76833343505859375 14.684000015258789062 14.556833267211914062 14.496999740600585938 14.444416999816894531 14.409667015075683594 14.278583526611328125 14.100250244140625 14.071666717529296875 13.963999748229980469 13.870166778564453125 13.686082839965820312 13.608999252319335938 13.56458282470703125 13.440500259399414062 13.37708282470703125 13.348749160766601562 13.293582916259765625 13.250499725341796875 13.189000129699707031 13.105666160583496094 12.752416610717773438 12.846583366394042969 12.947999954223632812 12.930999755859375 12.838000297546386719 12.659667015075683594 12.504583358764648438 12.409250259399414062 12.492083549499511719 12.569916725158691406
 16.528165817260742188 17.649166107177734375 17.136333465576171875 12.66925048828125 14.749333381652832031 16.841917037963867188 18.274333953857421875 14.696999549865722656 14.715083122253417969 14.293166160583496094 16.440916061401367188 18.21974945068359375 16.403165817260742188 15.564999580383300781 14.961083412170410156 15.624082565307617188 15.639916419982910156 15.651416778564453125 17.270082473754882812 17.804082870483398438 15.595666885375976562 15.753582954406738281 17.383333206176757812 19.06458282470703125 18.91391754150390625 19.49666595458984375 16.827417373657226562 15.981166839599609375 18.150499343872070312 18.403415679931640625 18.151750564575195312 17.006000518798828125 19.118000030517578125 21.095582962036132812 20.677583694458007812 17.7940826416015625 16.442167282104492188 16.025667190551757812 15.539583206176757812 16.191417694091796875 16.893833160400390625 17.500499725341796875 17.332750320434570312 15.136249542236328125 17.922750473022460938 19.8717498779296875 17.03133392333984375 16.68433380126953125 15.64550018310546875 19.247833251953125 18.645999908447265625 16.409166336059570312 15.799166679382324219 17.005001068115234375 17.010166168212890625 16.69083404541015625 17.2586669921875 18.453248977661132812 20.429332733154296875 20.732666015625 18.96441650390625 15.236750602722167969 15.80816650390625 17.50958251953125 17.893083572387695312 18.544416427612304688 16.350000381469726562 13.0948333740234375 12.219583511352539062 12.689332962036132812 13.2758331298828125 15.512666702270507812 16.557750701904296875 17.36966705322265625 18.642999649047851562 16.268583297729492188 18.237417221069335938 18.06683349609375 16.32216644287109375 14.706250190734863281 13.298333168029785156 15.987833023071289062 15.263166427612304688 15.857416152954101562 16.914333343505859375 16.309749603271484375 15.263249397277832031 15.434416770935058594 14.520583152770996094 13.670833587646484375 13.8975830078125 13.576416969299316406 14.047499656677246094 14.502083778381347656 15.152500152587890625 13.711583137512207031 13.566916465759277344 12.264499664306640625 13.123499870300292969 13.023583412170410156 14.011333465576171875 13.424833297729492188 12.678250312805175781 12.644333839416503906 13.688166618347167969 13.381916999816894531 13.3975830078125 14.306750297546386719 13.789333343505859375 14.599749565124511719 14.727000236511230469 15.087082862854003906 14.80933380126953125 15.66808319091796875 17.113832473754882812 17.773082733154296875 16.9967498779296875 16.318834304809570312 15.062999725341796875 15.540999412536621094 16.741167068481445312 17.68958282470703125 17.381000518798828125 15.85233306884765625 14.525083541870117188 13.104249954223632812 13.617166519165039062 12.995499610900878906 13.698333740234375 13.899999618530273438 14.004917144775390625 14.142499923706054688 13.839333534240722656 14.836083412170410156 14.662750244140625 16.3674163818359375 16.0711669921875 15.928583145141601562 18.466917037963867188 15.1820831298828125 15.777250289916992188 15.492833137512207031 16.729833602905273438 16.279582977294921875 17.450832366943359375 18.5171661376953125 17.9741668701171875 18.034999847412109375 18.792999267578125 19.135999679565429688 19.6703338623046875 19.787500381469726562 19.371500015258789062 19.003833770751953125 18.53766632080078125 17.888416290283203125 15.98491668701171875 13.72516632080078125 14.782166481018066406 15.093999862670898438 14.93108367919921875 15.932999610900878906 16.124082565307617188 16.217500686645507812 16.00225067138671875 16.728834152221679688 17.187915802001953125 17.142499923706054688 16.8524169921875 16.736917495727539062 16.88800048828125 17.006750106811523438 16.634832382202148438 17.0505828857421875 17.392917633056640625 17.792833328247070312 17.58841705322265625 17.4299163818359375 17.50966644287109375 17.426500320434570312 16.127500534057617188 15.458833694458007812 15.973666191101074219 16.70041656494140625 16.678333282470703125 16.872249603271484375 16.967416763305664062 16.9459991455078125 16.576749801635742188 16.692499160766601562 16.890417098999023438 16.859750747680664062 17.019166946411132812 17.137666702270507812 17.010583877563476562 17.114000320434570312 17.3170013427734375 17.387083053588867188 17.290166854858398438 17.280916213989257812 17.318666458129882812 17.222583770751953125 17.042749404907226562 17.028583526611328125 16.790666580200195312 16.612749099731445312 16.5052490234375 16.228082656860351562 15.916666984558105469 15.846583366394042969 15.714249610900878906 15.666250228881835938 15.66158294677734375 15.646666526794433594 15.372499465942382812 15.47083282470703125 15.481249809265136719 15.305666923522949219 15.182000160217285156 15.170083045959472656 15.101416587829589844 15.095999717712402344 14.974165916442871094 14.897083282470703125 14.915083885192871094 14.755084037780761719 14.633166313171386719 14.639666557312011719 14.545166015625 14.450166702270507812 14.396416664123535156 14.325667381286621094 14.369916915893554688 14.239249229431152344 14.144582748413085938 14.083916664123535156 13.939167022705078125 13.843499183654785156 13.673583030700683594 13.677166938781738281 13.631833076477050781 13.531000137329101562 13.418333053588867188 13.336416244506835938 13.263333320617675781 13.195500373840332031 13.194250106811523438 13.137749671936035156 12.807916641235351562 12.819000244140625 12.847916603088378906 12.734999656677246094 12.612500190734863281 12.398249626159667969 12.190250396728515625 12.055333137512207031 12.264249801635742188 12.445667266845703125
 17.5032501220703125 18.255083084106445312 18.397916793823242188 13.562000274658203125 13.421916961669921875 15.721666336059570312 17.65508270263671875 16.858249664306640625 15.350500106811523438 15.342249870300292969 16.595083236694335938 17.121583938598632812 16.291166305541992188 15.850250244140625 15.929082870483398438 16.75658416748046875 16.509500503540039062 17.465999603271484375 18.665250778198242188 19.174833297729492188 17.966083526611328125 15.837916374206542969 16.484167098999023438 18.556833267211914062 18.519748687744140625 20.297832489013671875 17.99883270263671875 17.301166534423828125 19.506166458129882812 18.392333984375 17.829999923706054688 18.5063323974609375 19.629499435424804688 19.09583282470703125 18.122249603271484375 16.014499664306640625 15.828749656677246094 16.075000762939453125 14.488666534423828125 16.670833587646484375 17.441165924072265625 18.508249282836914062 18.361665725708007812 18.046499252319335938 19.010416030883789062 17.793416976928710938 15.5711669921875 16.364999771118164062 17.5270843505859375 17.758083343505859375 17.3070831298828125 15.660416603088378906 16.36299896240234375 17.114665985107421875 16.64875030517578125 16.798166275024414062 16.129499435424804688 16.739583969116210938 19.35358428955078125 18.443166732788085938 15.92350006103515625 16.393833160400390625 15.117333412170410156 15.801666259765625 17.596666336059570312 16.881250381469726562 14.589333534240722656 14.143583297729492188 12.491749763488769531 12.689999580383300781 13.519666671752929688 15.734749794006347656 17.230749130249023438 18.531749725341796875 16.473917007446289062 15.565083503723144531 16.492082595825195312 16.705249786376953125 17.839250564575195312 16.491167068481445312 15.559916496276855469 14.500833511352539062 15.178166389465332031 15.137833595275878906 14.547333717346191406 15.614916801452636719 16.267917633056640625 15.934082984924316406 14.967000007629394531 13.982999801635742188 13.387166976928710938 12.233583450317382812 13.65416717529296875 14.3739166259765625 15.899416923522949219 14.375583648681640625 12.955916404724121094 13.165666580200195312 14.239000320434570312 13.341833114624023438 12.289750099182128906 13.900750160217285156 13.390166282653808594 13.536334037780761719 12.393833160400390625 13.056499481201171875 12.773917198181152344 15.261250495910644531 14.917416572570800781 15.919750213623046875 15.707416534423828125 15.470166206359863281 15.110416412353515625 15.05608367919921875 15.5032501220703125 15.984499931335449219 16.70349884033203125 17.2725830078125 16.314916610717773438 15.13033294677734375 15.907416343688964844 16.837499618530273438 16.501667022705078125 15.563750267028808594 13.803166389465332031 14.060250282287597656 14.294833183288574219 14.384416580200195312 14.016583442687988281 15.270333290100097656 13.646249771118164062 12.882916450500488281 14.129750251770019531 13.336583137512207031 13.857583045959472656 14.031332969665527344 14.091250419616699219 14.556750297546386719 15.077083587646484375 13.885999679565429688 14.389249801635742188 13.578000068664550781 16.143917083740234375 15.729916572570800781 14.704333305358886719 16.865667343139648438 17.282083511352539062 17.464082717895507812 18.852916717529296875 19.247083663940429688 19.6929168701171875 19.741250991821289062 19.47308349609375 18.947750091552734375 18.60233306884765625 17.519832611083984375 13.584917068481445312 12.713832855224609375 12.906083106994628906 14.687000274658203125 14.587750434875488281 14.450166702270507812 15.706417083740234375 16.08933258056640625 15.977000236511230469 15.931250572204589844 16.779916763305664062 17.154333114624023438 16.736083984375 16.6981658935546875 16.619916915893554688 17.195583343505859375 16.9537506103515625 16.706417083740234375 17.514249801635742188 17.034666061401367188 17.346416473388671875 16.562999725341796875 15.910249710083007812 15.870833396911621094 15.025583267211914062 15.020166397094726562 15.206000328063964844 16.207834243774414062 16.603750228881835938 15.669750213623046875 15.935500144958496094 16.77791595458984375 17.1035003662109375 17.36541748046875 17.321416854858398438 17.389333724975585938 17.415250778198242188 17.469417572021484375 17.329916000366210938 17.330167770385742188 17.348333358764648438 17.305334091186523438 17.2102508544921875 17.046499252319335938 16.990167617797851562 16.9277496337890625 16.9429168701171875 16.954500198364257812 16.859249114990234375 16.69716644287109375 16.434583663940429688 16.324750900268554688 16.258749008178710938 16.216167449951171875 16.08074951171875 15.897250175476074219 15.76183319091796875 15.716500282287597656 15.342165946960449219 15.446833610534667969 15.519500732421875 15.335833549499511719 15.288000106811523438 15.27158355712890625 15.217583656311035156 15.145166397094726562 15.026499748229980469 14.935666084289550781 14.827166557312011719 14.74358367919921875 14.709833145141601562 14.588665962219238281 14.524582862854003906 14.427666664123535156 14.280917167663574219 14.209749221801757812 14.250916481018066406 14.082083702087402344 14.016333580017089844 14.025332450866699219 13.929416656494140625 13.850083351135253906 13.737333297729492188 13.739083290100097656 13.658499717712402344 13.575750350952148438 13.523417472839355469 13.368000030517578125 13.319333076477050781 13.225417137145996094 13.225500106811523438 13.156000137329101562 13.148083686828613281 13.072750091552734375 12.925832748413085938 12.671833038330078125 12.665583610534667969 12.684082984924316406 12.4181671142578125 12.211000442504882812 12.397916793823242188 12.486916542053222656
 17.363332748413085938 18.36966705322265625 18.418249130249023438 15.321249961853027344 13.871999740600585938 14.922499656677246094 15.77591705322265625 17.433834075927734375 16.801916122436523438 15.806833267211914062 15.749250411987304688 15.237166404724121094 15.657750129699707031 15.765250205993652344 17.554500579833984375 18.040166854858398438 16.928333282470703125 16.43633270263671875 15.293000221252441406 16.214166641235351562 17.582166671752929688 17.417667388916015625 16.982583999633789062 18.332584381103515625 19.198667526245117188 20.947416305541992188 18.992166519165039062 17.118083953857421875 20.24883270263671875 17.462249755859375 16.145334243774414062 17.638250350952148438 17.52358245849609375 15.828499794006347656 16.622083663940429688 18.159334182739257812 18.670665740966796875 16.358499526977539062 15.935500144958496094 18.12941741943359375 18.028333663940429688 17.868833541870117188 15.141666412353515625 18.156000137329101562 19.044416427612304688 16.16058349609375 14.301916122436523438 15.638250350952148438 15.514416694641113281 15.350749969482421875 16.470249176025390625 17.001249313354492188 18.076416015625 17.2285003662109375 16.210500717163085938 15.603333473205566406 16.051500320434570312 15.775750160217285156 16.708415985107421875 16.1927490234375 15.639082908630371094 15.492917060852050781 15.303166389465332031 15.210999488830566406 16.529832839965820312 15.144166946411132812 13.995249748229980469 14.757916450500488281 14.820916175842285156 13.146916389465332031 13.787166595458984375 15.752583503723144531 17.94283294677734375 18.141916275024414062 14.203582763671875 15.284333229064941406 15.813416481018066406 16.718584060668945312 18.284749984741210938 17.688249588012695312 15.811333656311035156 15.162250518798828125 14.399916648864746094 14.475250244140625 14.526000022888183594 14.370166778564453125 15.761249542236328125 16.1950836181640625 15.115250587463378906 14.81783294677734375 13.469666481018066406 11.947000503540039062 13.244000434875488281 14.75966644287109375 14.450833320617675781 13.491916656494140625 13.149499893188476562 13.183249473571777344 12.914583206176757812 13.051250457763671875 13.687666893005371094 13.582833290100097656 13.913249969482421875 14.436833381652832031 14.411167144775390625 13.55816650390625 14.329833030700683594 15.341250419616699219 15.919750213623046875 16.330415725708007812 16.144916534423828125 15.869250297546386719 16.073917388916015625 15.270833015441894531 15.081500053405761719 15.119750022888183594 15.637249946594238281 16.096582412719726562 16.889583587646484375 16.314500808715820312 15.420749664306640625 16.226167678833007812 16.562665939331054688 16.075000762939453125 14.691083908081054688 13.619832992553710938 12.892832756042480469 14.829333305358886719 13.884749412536621094 15.175416946411132812 13.347416877746582031 13.653833389282226562 14.345499992370605469 13.007916450500488281 14.018750190734863281 15.108416557312011719 15.279666900634765625 13.7899169921875 14.049833297729492188 14.544750213623046875 13.3739166259765625 14.819499969482421875 14.471166610717773438 14.538666725158691406 13.94933319091796875 14.352582931518554688 14.688249588012695312 16.66500091552734375 18.435667037963867188 19.464916229248046875 19.748750686645507812 19.477167129516601562 19.5236663818359375 19.372333526611328125 18.886167526245117188 17.694416046142578125 14.361666679382324219 13.326250076293945312 15.007749557495117188 16.328332901000976562 15.241583824157714844 15.229666709899902344 16.6625823974609375 17.067333221435546875 16.4559173583984375 16.172332763671875 16.390417098999023438 17.26183319091796875 16.969583511352539062 16.290166854858398438 16.472749710083007812 17.357666015625 17.547082901000976562 17.576917648315429688 16.927499771118164062 17.455165863037109375 18.179500579833984375 16.559665679931640625 15.002416610717773438 15.428583145141601562 14.714166641235351562 14.998499870300292969 14.917249679565429688 15.050167083740234375 15.271833419799804688 15.29850006103515625 15.836083412170410156 17.029832839965820312 17.310333251953125 17.463083267211914062 17.552415847778320312 17.5861663818359375 17.460500717163085938 17.470582962036132812 17.34149932861328125 17.252416610717773438 17.222917556762695312 17.12924957275390625 16.91066741943359375 16.723583221435546875 16.7597503662109375 16.774166107177734375 16.93958282470703125 16.805999755859375 16.730417251586914062 16.603582382202148438 16.439916610717773438 16.326000213623046875 16.270000457763671875 16.209499359130859375 16.0948333740234375 15.96875 15.8200836181640625 15.81908416748046875 15.573750495910644531 15.492667198181152344 15.531084060668945312 15.577333450317382812 15.568249702453613281 15.504583358764648438 15.367083549499511719 15.204000473022460938 14.998250007629394531 14.953000068664550781 14.794416427612304688 14.707916259765625 14.717749595642089844 14.614749908447265625 14.492166519165039062 14.3470001220703125 14.284583091735839844 14.272416114807128906 14.289750099182128906 14.289499282836914062 14.133749961853027344 14.090999603271484375 13.950082778930664062 13.924166679382324219 13.771833419799804688 13.678250312805175781 13.648083686828613281 13.596917152404785156 13.524000167846679688 13.421083450317382812 13.302416801452636719 13.255000114440917969 13.220083236694335938 13.131166458129882812 13.068750381469726562 12.911000251770019531 12.888916969299316406 12.819083213806152344 12.748749732971191406 12.716500282287597656 12.612833023071289062 12.431250572204589844 12.418000221252441406 12.516249656677246094
 18.095251083374023438 18.546667098999023438 18.878416061401367188 17.050167083740234375 15.349249839782714844 15.54741668701171875 15.225000381469726562 15.824749946594238281 17.796417236328125 16.897333145141601562 16.425832748413085938 15.762749671936035156 15.209750175476074219 15.734749794006347656 17.027334213256835938 17.535999298095703125 18.539667129516601562 17.015666961669921875 15.312916755676269531 16.9676666259765625 17.786249160766601562 17.497083663940429688 18.014249801635742188 19.782667160034179688 20.45908355712890625 20.671916961669921875 18.192499160766601562 17.062250137329101562 19.945249557495117188 16.687833786010742188 15.684000015258789062 18.386249542236328125 18.103834152221679688 15.797749519348144531 15.25424957275390625 17.365083694458007812 19.792415618896484375 17.841749191284179688 16.986667633056640625 16.991167068481445312 18.475749969482421875 16.981500625610351562 14.856083869934082031 17.159166336059570312 19.07108306884765625 16.193750381469726562 14.868249893188476562 15.291333198547363281 15.353083610534667969 14.895416259765625 16.056417465209960938 16.594083786010742188 16.63466644287109375 15.914166450500488281 16.149166107177734375 15.290500640869140625 16.074750900268554688 15.960000038146972656 15.549917221069335938 16.001916885375976562 15.685083389282226562 15.682666778564453125 13.682499885559082031 16.714666366577148438 16.140167236328125 15.060666084289550781 14.794666290283203125 15.629833221435546875 16.786832809448242188 16.430334091186523438 13.943083763122558594 15.681333541870117188 17.477750778198242188 17.03241729736328125 13.864583015441894531 14.091916084289550781 15.676416397094726562 16.680833816528320312 17.3600006103515625 17.622667312622070312 16.9481658935546875 16.806249618530273438 16.040750503540039062 15.007666587829589844 14.402083396911621094 14.193666458129882812 13.247166633605957031 13.983499526977539062 15.409333229064941406 15.046166419982910156 14.217000007629394531 12.917583465576171875 13.038499832153320312 13.395167350769042969 13.136083602905273438 14.265250205993652344 14.259333610534667969 14.255583763122558594 13.394666671752929688 12.59041595458984375 13.896833419799804688 14.493749618530273438 13.8717498779296875 14.236583709716796875 14.456666946411132812 14.518166542053222656 15.079916954040527344 15.826333045959472656 16.031917572021484375 16.503749847412109375 16.949832916259765625 16.894500732421875 16.828083038330078125 16.49041748046875 16.135999679565429688 15.593667030334472656 14.886666297912597656 14.789166450500488281 16.64441680908203125 17.242082595825195312 16.061582565307617188 16.172082901000976562 16.329833984375 16.173833847045898438 15.483499526977539062 13.005167007446289062 12.543833732604980469 13.307666778564453125 15.1304168701171875 17.003665924072265625 15.366833686828613281 13.802249908447265625 15.969166755676269531 14.453249931335449219 13.619916915893554688 15.131667137145996094 17.850999832153320312 16.824083328247070312 13.236749649047851562 14.706500053405761719 14.614500045776367188 14.388833045959472656 14.108083724975585938 14.04091644287109375 13.560083389282226562 13.255749702453613281 13.565500259399414062 14.369083404541015625 16.847499847412109375 19.336999893188476562 19.687334060668945312 19.518667221069335938 19.306667327880859375 19.914249420166015625 19.139749526977539062 18.306667327880859375 17.846832275390625 17.263750076293945312 17.641834259033203125 15.638083457946777344 14.217166900634765625 14.515916824340820312 15.941083908081054688 15.278499603271484375 15.454166412353515625 16.715833663940429688 15.620083808898925781 16.760166168212890625 17.443834304809570312 17.786417007446289062 17.864416122436523438 17.716749191284179688 18.231166839599609375 18.102582931518554688 17.66925048828125 18.50550079345703125 17.96775054931640625 15.9945831298828125 15.213582992553710938 15.066166877746582031 14.779000282287597656 14.803583145141601562 15.571416854858398438 16.131916046142578125 16.242666244506835938 16.3125 16.324666976928710938 17.06041717529296875 17.3211669921875 17.297832489013671875 17.326917648315429688 17.314167022705078125 17.13033294677734375 17.291833877563476562 17.243999481201171875 17.127832412719726562 16.938249588012695312 16.881166458129882812 16.798666000366210938 16.724750518798828125 16.819499969482421875 16.834165573120117188 16.8092498779296875 16.856500625610351562 16.7229156494140625 16.465084075927734375 16.324916839599609375 16.213167190551757812 16.131834030151367188 16.075750350952148438 15.910666465759277344 15.855834007263183594 15.794083595275878906 15.787000656127929688 15.692083358764648438 15.595000267028808594 15.401249885559082031 15.454500198364257812 15.578999519348144531 15.525666236877441406 15.333499908447265625 15.091666221618652344 15.055583000183105469 15.055916786193847656 14.886166572570800781 14.775166511535644531 14.779000282287597656 14.677999496459960938 14.586999893188476562 14.465083122253417969 14.268000602722167969 14.241832733154296875 14.277500152587890625 14.3070831298828125 14.246417045593261719 14.051500320434570312 13.936250686645507812 13.960916519165039062 13.8652496337890625 13.781833648681640625 13.683750152587890625 13.641000747680664062 13.554582595825195312 13.515583992004394531 13.435583114624023438 13.307416915893554688 13.305999755859375 13.279832839965820312 13.006916999816894531 12.739416122436523438 12.816916465759277344 12.870416641235351562 12.758999824523925781 12.708499908447265625 12.604333877563476562 12.650083541870117188 12.480999946594238281 12.579416275024414062
 17.623083114624023438 18.440582275390625 19.0399169921875 17.078500747680664062 15.104332923889160156 15.212749481201171875 16.018583297729492188 15.785666465759277344 15.753083229064941406 15.160750389099121094 15.10124969482421875 15.50424957275390625 15.279250144958496094 16.693166732788085938 17.29633331298828125 16.685333251953125 16.633916854858398438 17.951665878295898438 17.879083633422851562 16.865083694458007812 17.4871673583984375 17.809583663940429688 18.23183441162109375 18.042083740234375 18.8609161376953125 18.49041748046875 16.370416641235351562 16.903333663940429688 18.211915969848632812 15.643250465393066406 17.0462493896484375 19.584249496459960938 19.378583908081054688 16.29949951171875 15.85124969482421875 17.24250030517578125 19.295166015625 19.374166488647460938 15.649582862854003906 15.270250320434570312 17.808500289916992188 17.675249099731445312 17.837499618530273438 18.435750961303710938 19.279083251953125 16.515499114990234375 14.551333427429199219 15.885833740234375 16.771665573120117188 15.326582908630371094 15.787583351135253906 15.19183349609375 15.233916282653808594 16.388666152954101562 17.021999359130859375 16.582750320434570312 15.221333503723144531 15.766833305358886719 16.8663330078125 16.060832977294921875 14.612750053405761719 12.798833847045898438 13.570333480834960938 16.021333694458007812 15.227582931518554688 15.3426666259765625 15.4225006103515625 16.585416793823242188 17.2693328857421875 16.412584304809570312 15.517583847045898438 16.059917449951171875 16.781000137329101562 17.090749740600585938 15.612667083740234375 15.767499923706054688 16.762250900268554688 16.088582992553710938 15.949999809265136719 15.986750602722167969 16.166749954223632812 17.142999649047851562 16.6811676025390625 15.894916534423828125 14.99575042724609375 14.4515838623046875 13.691583633422851562 12.615250587463378906 13.474749565124511719 14.991083145141601562 15.072500228881835938 14.137166023254394531 13.106249809265136719 12.44174957275390625 13.04850006103515625 14.377333641052246094 14.36199951171875 14.056249618530273438 12.979249954223632812 14.550416946411132812 14.084750175476074219 13.709750175476074219 13.91583251953125 14.155333518981933594 13.819083213806152344 14.547666549682617188 16.25875091552734375 16.498083114624023438 17.205667495727539062 17.335416793823242188 16.814167022705078125 17.668416976928710938 17.086833953857421875 17.510334014892578125 17.012416839599609375 16.146833419799804688 14.7489166259765625 14.274499893188476562 15.63249969482421875 17.594999313354492188 17.685750961303710938 16.677999496459960938 16.659166336059570312 16.6013336181640625 16.299167633056640625 13.636416435241699219 13.445333480834960938 14.026249885559082031 15.780333518981933594 15.99033355712890625 16.009500503540039062 16.404750823974609375 16.034749984741210938 14.462332725524902344 14.853666305541992188 15.353583335876464844 17.707332611083984375 18.9472503662109375 16.9815826416015625 16.218915939331054688 15.622333526611328125 14.659832954406738281 13.947500228881835938 14.133083343505859375 14.370166778564453125 14.042833328247070312 14.251916885375976562 15.578833580017089844 16.561750411987304688 18.089166641235351562 19.062915802001953125 19.627500534057617188 20.049083709716796875 20.355417251586914062 19.35774993896484375 18.417165756225585938 18.029417037963867188 18.0518341064453125 17.194250106811523438 15.117833137512207031 12.923583030700683594 13.749416351318359375 13.310166358947753906 12.775083541870117188 14.5453338623046875 15.234083175659179688 15.821666717529296875 15.906416893005371094 17.086584091186523438 17.968082427978515625 17.653917312622070312 17.327917098999023438 18.099582672119140625 18.571582794189453125 18.084249496459960938 18.201416015625 16.574583053588867188 16.209833145141601562 15.726916313171386719 15.580499649047851562 15.796666145324707031 15.665499687194824219 16.035917282104492188 16.882917404174804688 16.99466705322265625 16.985332489013671875 16.856166839599609375 17.302999496459960938 17.419000625610351562 17.206417083740234375 17.028917312622070312 16.941415786743164062 17.1378326416015625 17.137416839599609375 17.191583633422851562 17.0926666259765625 17.065500259399414062 16.90833282470703125 16.8964996337890625 16.933416366577148438 16.871084213256835938 16.80483245849609375 16.735584259033203125 16.679498672485351562 16.611749649047851562 16.39424896240234375 16.240583419799804688 16.076333999633789062 16.065416336059570312 15.981332778930664062 15.92891693115234375 15.810500144958496094 15.757416725158691406 15.741000175476074219 15.749749183654785156 15.59691619873046875 15.432582855224609375 15.309750556945800781 15.377166748046875 15.602582931518554688 15.390000343322753906 15.060166358947753906 15.032833099365234375 14.940250396728515625 14.761500358581542969 14.574833869934082031 14.903416633605957031 14.889166831970214844 14.723333358764648438 14.5538330078125 14.278082847595214844 14.216416358947753906 14.108916282653808594 14.119832992553710938 14.053583145141601562 14.091750144958496094 14.090666770935058594 14.048083305358886719 13.972582817077636719 13.85233306884765625 13.671916961669921875 13.593250274658203125 13.54741668701171875 13.462416648864746094 13.313333511352539062 13.189416885375976562 13.140000343322753906 13.25208282470703125 13.311082839965820312 12.911000251770019531 12.790166854858398438 12.842583656311035156 12.797666549682617188 12.758916854858398438 12.619916915893554688 12.632082939147949219 12.689666748046875 12.624250411987304688
 15.43000030517578125 15.176166534423828125 17.395750045776367188 17.445749282836914062 14.836333274841308594 15.924166679382324219 17.472667694091796875 15.193583488464355469 16.56349945068359375 16.173583984375 14.230249404907226562 15.520083427429199219 16.352083206176757812 15.829500198364257812 15.926916122436523438 15.539750099182128906 15.844082832336425781 18.096416473388671875 19.592082977294921875 17.324499130249023438 16.798334121704101562 16.1121673583984375 16.617750167846679688 16.945749282836914062 17.588167190551757812 17.31475067138671875 17.288583755493164062 17.067501068115234375 16.205499649047851562 16.413249969482421875 17.499500274658203125 20.48799896240234375 21.1260833740234375 19.557832717895507812 19.123498916625976562 17.853000640869140625 18.365749359130859375 19.361083984375 16.994417190551757812 16.2124176025390625 16.3912506103515625 17.879667282104492188 17.637250900268554688 17.526250839233398438 17.464916229248046875 15.541666984558105469 15.707249641418457031 16.631500244140625 16.53125 16.607250213623046875 16.13899993896484375 16.13483428955078125 17.053333282470703125 17.288499832153320312 17.821750640869140625 17.42566680908203125 16.451749801635742188 16.715999603271484375 16.693666458129882812 16.55816650390625 15.047082901000976562 14.374500274658203125 15.5410003662109375 16 14.811833381652832031 16.07775115966796875 14.536417007446289062 14.859250068664550781 16.0753326416015625 16.2467498779296875 16.870916366577148438 16.574499130249023438 17.327917098999023438 17.030416488647460938 17.817998886108398438 17.20566558837890625 16.775417327880859375 16.476667404174804688 16.21883392333984375 15.939833641052246094 15.890999794006347656 15.922833442687988281 15.278166770935058594 15.20800018310546875 15.162583351135253906 15.530666351318359375 14.501250267028808594 13.664583206176757812 13.608166694641113281 12.932499885559082031 14.298333168029785156 14.2111663818359375 12.65191650390625 12.569665908813476562 13.188584327697753906 12.910249710083007812 12.9116668701171875 13.526666641235351562 14.180249214172363281 13.932499885559082031 13.186333656311035156 12.992583274841308594 13.016249656677246094 13.584500312805175781 14.777166366577148438 15.532250404357910156 16.408416748046875 17.114500045776367188 17.745000839233398438 17.714000701904296875 17.272417068481445312 17.40525054931640625 17.118499755859375 17.364583969116210938 16.977083206176757812 16.396917343139648438 14.786916732788085938 13.003999710083007812 15.371000289916992188 17.368083953857421875 15.928999900817871094 14.966416358947753906 16.706666946411132812 16.033582687377929688 15.901249885559082031 16.4893341064453125 16.662166595458984375 16.736833572387695312 16.233417510986328125 16.488248825073242188 16.71558380126953125 17.2510833740234375 17.530832290649414062 17.072416305541992188 15.681249618530273438 14.805999755859375 16.697750091552734375 18.79741668701171875 19.352167129516601562 19.18416595458984375 16.355499267578125 13.663166046142578125 14.352166175842285156 14.543499946594238281 13.536833763122558594 14.091666221618652344 15.363499641418457031 16.318666458129882812 17.193082809448242188 18.00316619873046875 19.06583404541015625 19.629917144775390625 19.550500869750976562 18.882417678833007812 18.675001144409179688 17.948583602905273438 18.172750473022460938 17.678583145141601562 16.653917312622070312 13.804166793823242188 13.019000053405761719 13.068500518798828125 14.654999732971191406 15.641833305358886719 15.297249794006347656 15.470666885375976562 15.609416961669921875 15.051583290100097656 16.103834152221679688 17.364833831787109375 17.982500076293945312 17.674417495727539062 18.052165985107421875 18.020416259765625 17.91808319091796875 16.882749557495117188 16.770833969116210938 16.819000244140625 15.587083816528320312 15.878666877746582031 17.015916824340820312 17.0084991455078125 17.151332855224609375 17.095333099365234375 17.05175018310546875 17.064832687377929688 17.2541656494140625 17.394666671752929688 17.358917236328125 17.167499542236328125 16.998083114624023438 17.03116607666015625 17.086084365844726562 17.13266754150390625 17.086999893188476562 17.011583328247070312 17.229333877563476562 17.07975006103515625 16.92549896240234375 16.907749176025390625 16.812082290649414062 16.697416305541992188 16.662000656127929688 16.47833251953125 16.306667327880859375 16.172750473022460938 16.145416259765625 16.025083541870117188 15.957833290100097656 16.014415740966796875 15.868000030517578125 15.848666191101074219 15.6304168701171875 15.631916999816894531 15.620499610900878906 15.509499549865722656 15.370249748229980469 15.350749969482421875 15.399666786193847656 15.522333145141601562 15.330583572387695312 15.257333755493164062 15.102832794189453125 14.870332717895507812 14.833665847778320312 14.693583488464355469 14.893166542053222656 15.082416534423828125 14.947083473205566406 14.580999374389648438 14.235917091369628906 14.196416854858398438 14.167500495910644531 14.171833038330078125 14.203499794006347656 13.865500450134277344 13.803500175476074219 13.966333389282226562 14.031917572021484375 14.031749725341796875 13.821332931518554688 13.730916976928710938 13.733416557312011719 13.584833145141601562 13.4837493896484375 13.385416984558105469 13.296083450317382812 13.313417434692382812 13.291167259216308594 13.055999755859375 12.942416191101074219 12.9073333740234375 12.827333450317382812 12.793749809265136719 12.737417221069335938 12.721333503723144531 12.744083404541015625 12.614916801452636719
 13.312166213989257812 15.165583610534667969 17.280834197998046875 18.089166641235351562 16.462833404541015625 15.246417045593261719 14.710916519165039062 14.721917152404785156 15.41374969482421875 16.67241668701171875 14.891583442687988281 15.272250175476074219 17.3934173583984375 15.961000442504882812 14.847499847412109375 16.04308319091796875 17.53008270263671875 18.705083847045898438 20.3018341064453125 18.944416046142578125 18.50533294677734375 17.67874908447265625 16.975416183471679688 17.498332977294921875 17.6746673583984375 17.826833724975585938 17.105833053588867188 16.694166183471679688 16.310499191284179688 17.03658294677734375 17.84166717529296875 19.191415786743164062 19.0075836181640625 19.580333709716796875 20.35866546630859375 17.955165863037109375 17.114500045776367188 19.456333160400390625 18.17458343505859375 17.415082931518554688 17.670415878295898438 17.723833084106445312 17.744333267211914062 15.859416961669921875 16.521833419799804688 16.218000411987304688 17.828250885009765625 17.134332656860351562 17.945333480834960938 17.825000762939453125 17.074583053588867188 17.961833953857421875 18.339250564575195312 17.722249984741210938 17.998083114624023438 17.027166366577148438 15.137749671936035156 16.43433380126953125 15.520916938781738281 16.661832809448242188 16.337665557861328125 15.676417350769042969 16.56150054931640625 17.124250411987304688 16.707082748413085938 16.542749404907226562 14.545583724975585938 13.812916755676269531 15.194582939147949219 16.731500625610351562 18.066499710083007812 16.52591705322265625 17.210832595825195312 17.125499725341796875 17.825000762939453125 16.399250030517578125 16.72949981689453125 16.916250228881835938 16.762666702270507812 16.577749252319335938 16.084667205810546875 15.987583160400390625 15.557832717895507812 15.508166313171386719 15.55500030517578125 14.905083656311035156 14.632166862487792969 14.723000526428222656 14.116832733154296875 13.463083267211914062 12.169667243957519531 13.737916946411132812 12.766833305358886719 13.270750045776367188 12.703833580017089844 12.11533355712890625 13.272500038146972656 13.203499794006347656 14.076750755310058594 13.786250114440917969 14.044333457946777344 13.882249832153320312 13.361166954040527344 14.085332870483398438 16.478666305541992188 16.284915924072265625 16.479249954223632812 17.490667343139648438 17.266082763671875 17.21866607666015625 17.230417251586914062 17.324832916259765625 17.283166885375976562 17.02899932861328125 17.405582427978515625 17.449583053588867188 15.0657501220703125 13.680666923522949219 16.485666275024414062 14.355166435241699219 14.091917037963867188 15.177916526794433594 15.442167282104492188 15.359250068664550781 16.225999832153320312 16.919750213623046875 17.171916961669921875 16.683584213256835938 16.878000259399414062 18.122583389282226562 18.108999252319335938 17.9676666259765625 18.0809173583984375 16.41483306884765625 17.0205841064453125 17.44174957275390625 18.139667510986328125 18.10675048828125 19.302583694458007812 19.181667327880859375 18.09041595458984375 15.817416191101074219 14.201250076293945312 14.491499900817871094 14.036417007446289062 14.589916229248046875 16.02574920654296875 16.337415695190429688 16.643749237060546875 17.437665939331054688 18.68541717529296875 19.181583404541015625 18.528917312622070312 16.6260833740234375 17.394500732421875 18.151582717895507812 18.51725006103515625 17.883333206176757812 17.426500320434570312 16.069334030151367188 13.712666511535644531 14.148583412170410156 15.57550048828125 15.363333702087402344 15.701832771301269531 16.054250717163085938 16.163999557495117188 15.522166252136230469 15.098666191101074219 16.39441680908203125 16.848667144775390625 17.41483306884765625 18.061750411987304688 17.763082504272460938 16.915834426879882812 16.580499649047851562 16.86316680908203125 16.74883270263671875 15.849749565124511719 15.709166526794433594 16.7089996337890625 16.80808258056640625 16.95366668701171875 16.43866729736328125 17.092332839965820312 17.084833145141601562 17.1109161376953125 17.260250091552734375 17.319416046142578125 17.278583526611328125 17.101917266845703125 16.92791748046875 17.041250228881835938 17.1121673583984375 16.974916458129882812 16.91158294677734375 16.883333206176757812 16.873666763305664062 16.796083450317382812 16.729166030883789062 16.800333023071289062 16.610416412353515625 16.361833572387695312 16.269666671752929688 16.302249908447265625 16.20366668701171875 15.941666603088378906 16.022998809814453125 15.982250213623046875 15.879833221435546875 15.721083641052246094 15.638416290283203125 15.688416481018066406 15.515916824340820312 15.392999649047851562 15.310666084289550781 15.267333030700683594 15.373167037963867188 15.4720001220703125 15.41058349609375 15.290833473205566406 15.362250328063964844 15.2845001220703125 15.101666450500488281 15.060166358947753906 15.265666961669921875 15.177416801452636719 15.113416671752929688 15.070833206176757812 14.707083702087402344 14.310167312622070312 14.224499702453613281 14.388250350952148438 14.28983306884765625 14.408749580383300781 14.100583076477050781 13.784166336059570312 13.607666969299316406 13.882082939147949219 13.969750404357910156 14.028916358947753906 13.750166893005371094 13.891249656677246094 13.700750350952148438 13.562999725341796875 13.484583854675292969 13.394749641418457031 13.410250663757324219 13.289834022521972656 13.218333244323730469 13.040249824523925781 12.985833168029785156 12.761916160583496094 12.799750328063964844 12.741250038146972656 12.782833099365234375 12.805666923522949219 12.62933349609375
 11.575166702270507812 14.440917015075683594 17.152250289916992188 17.015333175659179688 17.099500656127929688 16.340917587280273438 16.125333786010742188 15.999083518981933594 15.61425018310546875 16.127000808715820312 16.967584609985351562 14.473417282104492188 16.239999771118164062 16.042333602905273438 15.206333160400390625 16.505666732788085938 17.403417587280273438 16.366750717163085938 18.676082611083984375 20.154083251953125 20.210416793823242188 19.010084152221679688 18.464000701904296875 18.097583770751953125 17.068834304809570312 16.753583908081054688 17.642000198364257812 18.59491729736328125 16.980916976928710938 18.309915542602539062 19.9169158935546875 17.856916427612304688 19.152250289916992188 19.467082977294921875 18.829000473022460938 17.31041717529296875 15.982999801635742188 17.8179168701171875 17.888082504272460938 18.071001052856445312 18.04724884033203125 16.44408416748046875 17.132415771484375 15.979000091552734375 15.87491607666015625 17.65191650390625 16.924749374389648438 17.043500900268554688 17.69300079345703125 17.723417282104492188 17.923999786376953125 18.372333526611328125 17.255750656127929688 16.73491668701171875 17.902584075927734375 16.640167236328125 14.330583572387695312 15.961500167846679688 17.383249282836914062 17.577167510986328125 17.614833831787109375 17.71558380126953125 17.493333816528320312 17.096332550048828125 16.355916976928710938 16.537584304809570312 15.2068328857421875 14.3717498779296875 16.077083587646484375 16.788499832153320312 16.2888336181640625 17.14441680908203125 17.503000259399414062 17.238666534423828125 17.959165573120117188 17.122165679931640625 16.992750167846679688 18.239749908447265625 16.990917205810546875 16.707250595092773438 17.09925079345703125 17.489833831787109375 16.852001190185546875 15.410666465759277344 14.880499839782714844 15.256750106811523438 14.313666343688964844 12.250833511352539062 11.782667160034179688 11.835917472839355469 12.009499549865722656 12.172666549682617188 12.393166542053222656 13.319499969482421875 13.174750328063964844 12.766083717346191406 12.748499870300292969 13.640666961669921875 13.597249984741210938 14.959166526794433594 15.264250755310058594 14.730500221252441406 14.653249740600585938 15.375916481018066406 16.9203338623046875 16.263500213623046875 16.733415603637695312 17.4268341064453125 17.766416549682617188 17.08841705322265625 17.256750106811523438 16.144250869750976562 16.561582565307617188 17.256916046142578125 18.354833602905273438 19.002834320068359375 18.231832504272460938 18.027500152587890625 17.554332733154296875 14.475666999816894531 14.551917076110839844 14.90741729736328125 15.954333305358886719 17.202833175659179688 17.867082595825195312 17.516332626342773438 16.387416839599609375 15.973917007446289062 17.445751190185546875 17.8986663818359375 18.389249801635742188 18.570833206176757812 18.063167572021484375 15.527333259582519531 17.141666412353515625 16.747583389282226562 17.24900054931640625 17.991582870483398438 19.038249969482421875 18.730167388916015625 18.450082778930664062 15.342916488647460938 15.140166282653808594 13.3361663818359375 13.729166984558105469 14.561666488647460938 15.42449951171875 15.879750251770019531 16.286916732788085938 17.013500213623046875 18.278833389282226562 18.913333892822265625 18.457750320434570312 16.91808319091796875 18.373750686645507812 18.927999496459960938 18.684999465942382812 17.6412506103515625 18.171083450317382812 16.045000076293945312 12.790082931518554688 14.533583641052246094 15.7662506103515625 15.151332855224609375 16.05699920654296875 16.878084182739257812 16.73816680908203125 16.36100006103515625 15.302499771118164062 14.596833229064941406 15.197083473205566406 16.096750259399414062 16.967832565307617188 17.137083053588867188 16.905666351318359375 16.743165969848632812 16.890249252319335938 16.957416534423828125 15.605166435241699219 15.162916183471679688 15.559332847595214844 15.998749732971191406 16.399166107177734375 16.063165664672851562 16.3643341064453125 16.376832962036132812 16.221416473388671875 16.650583267211914062 16.761667251586914062 16.966917037963867188 16.9546661376953125 16.870082855224609375 16.808832168579101562 16.75225067138671875 16.5861663818359375 16.386417388916015625 16.281415939331054688 16.412166595458984375 16.402666091918945312 16.288667678833007812 16.322666168212890625 16.263334274291992188 16.187334060668945312 16.157667160034179688 16.08933258056640625 15.911083221435546875 15.780249595642089844 15.871250152587890625 15.879833221435546875 15.699832916259765625 15.598416328430175781 15.592833518981933594 15.506999969482421875 15.475583076477050781 15.291166305541992188 15.037916183471679688 15.116333961486816406 15.266082763671875 15.209583282470703125 15.127165794372558594 14.965749740600585938 15.044666290283203125 15.347499847412109375 15.420499801635742188 15.440833091735839844 15.352916717529296875 15.260083198547363281 15.192250251770019531 15.057166099548339844 14.81999969482421875 14.380499839782714844 14.377500534057617188 14.458582878112792969 14.46016693115234375 14.443666458129882812 14.353666305541992188 14.196416854858398438 13.982166290283203125 14.118000030517578125 14.178166389465332031 14.189249992370605469 13.950750350952148438 14.001416206359863281 13.859000205993652344 13.68741607666015625 13.548000335693359375 13.3535003662109375 13.291584014892578125 13.224083900451660156 13.128000259399414062 13.065250396728515625 13.000166893005371094 12.938666343688964844 12.853166580200195312 12.774333000183105469 12.688750267028808594 12.690166473388671875 12.669332504272460938
 12.050416946411132812 11.6217498779296875 15.370499610900878906 16.361333847045898438 16.723833084106445312 14.839917182922363281 15.372333526611328125 15.645166397094726562 15.683917045593261719 15.144833564758300781 15.67783355712890625 14.954916954040527344 15.306250572204589844 16.756999969482421875 15.4299163818359375 15.597416877746582031 15.517666816711425781 15.42458343505859375 16.864665985107421875 18.929416656494140625 20.041166305541992188 18.038000106811523438 18.760499954223632812 17.95566558837890625 17.134916305541992188 16.131166458129882812 16.96666717529296875 18.475500106811523438 17.136499404907226562 18.37291717529296875 21.035333633422851562 19.555416107177734375 19.512166976928710938 18.679416656494140625 17.03350067138671875 16.62599945068359375 16.325750350952148438 16.465833663940429688 16.52574920654296875 19.67891693115234375 19.60758209228515625 14.723333358764648438 16.452165603637695312 17.469249725341796875 16.800832748413085938 16.2554168701171875 17.46541595458984375 16.94608306884765625 15.814749717712402344 15.157583236694335938 16.403417587280273438 17.305332183837890625 17.328832626342773438 17.818250656127929688 18.3125 17.491750717163085938 15.909667015075683594 14.616167068481445312 16.848751068115234375 18.395334243774414062 18.578416824340820312 18.154832839965820312 17.694082260131835938 16.90958404541015625 16.158416748046875 16.8157501220703125 16.193332672119140625 14.345250129699707031 15.83625030517578125 17.422582626342773438 16.492584228515625 16.087917327880859375 17.215250015258789062 17.317499160766601562 18.229749679565429688 18.158250808715820312 18.812665939331054688 16.72299957275390625 15.947834014892578125 16.860834121704101562 17.013416290283203125 16.720666885375976562 16.524250030517578125 16.042249679565429688 15.680250167846679688 13.992083549499511719 13.67891693115234375 11.447083473205566406 11.70366668701171875 13.216166496276855469 12.937166213989257812 12.499333381652832031 10.543166160583496094 13.199000358581542969 13.607333183288574219 13.188416481018066406 13.041916847229003906 13.219499588012695312 12.864749908447265625 14.077417373657226562 14.989000320434570312 14.062166213989257812 14.976916313171386719 17.035833358764648438 17.820499420166015625 16.459667205810546875 16.389833450317382812 17.000249862670898438 17.09466552734375 17.035333633422851562 17.344249725341796875 17.5227508544921875 18.029832839965820312 16.7606658935546875 17.588666915893554688 19.18524932861328125 19.043582916259765625 19.23075103759765625 17.573415756225585938 15.480083465576171875 15.533749580383300781 15.80608367919921875 15.810916900634765625 15.550833702087402344 16.3200836181640625 17.249416351318359375 17.018083572387695312 15.518500328063964844 16.070333480834960938 16.164083480834960938 16.870332717895507812 17.912500381469726562 18.56258392333984375 17.7467498779296875 16.351999282836914062 16.846332550048828125 18.2274169921875 18.457416534423828125 17.598583221435546875 18.0818328857421875 18.746166229248046875 19.107583999633789062 17.667165756225585938 14.004500389099121094 14.874083518981933594 14.929416656494140625 16.681249618530273438 16.531499862670898438 16.12291717529296875 16.910417556762695312 17.84166717529296875 18.566667556762695312 18.298833847045898438 17.893917083740234375 18.413249969482421875 18.87933349609375 18.466333389282226562 17.930416107177734375 17.366167068481445312 14.045000076293945312 13.168000221252441406 14.911250114440917969 16.142583847045898438 15.881750106811523438 15.513250350952148438 15.555500030517578125 15.621916770935058594 15.248499870300292969 15.151333808898925781 15.479333877563476562 15.425000190734863281 14.97733306884765625 14.958583831787109375 15.837666511535644531 16.167417526245117188 15.720582962036132812 15.835583686828613281 16.302000045776367188 16.235166549682617188 15.693500518798828125 15.411333084106445312 16.027166366577148438 15.600500106811523438 15.623749732971191406 16.162750244140625 16.022916793823242188 15.785666465759277344 15.940000534057617188 16.185749053955078125 16.52591705322265625 16.600084304809570312 16.6044158935546875 16.504499435424804688 16.445417404174804688 16.384916305541992188 16.246999740600585938 16.327833175659179688 16.360416412353515625 16.424999237060546875 16.2758331298828125 16.128583908081054688 16.279666900634765625 16.312166213989257812 16.29083251953125 16.102832794189453125 15.995583534240722656 15.838083267211914062 15.894083023071289062 15.960333824157714844 15.844249725341796875 15.8609161376953125 15.598333358764648438 15.6369171142578125 15.549000740051269531 15.236083030700683594 15.077917098999023438 15.00424957275390625 14.967499732971191406 14.877833366394042969 14.869750022888183594 14.807832717895507812 14.765749931335449219 15.148916244506835938 15.321333885192871094 15.290750503540039062 15.077083587646484375 14.9320831298828125 15.043916702270507812 15.047499656677246094 14.996999740600585938 14.511416435241699219 14.215250015258789062 14.2263336181640625 14.124500274658203125 14.076000213623046875 14.293416976928710938 14.392167091369628906 14.201000213623046875 14.243083000183105469 14.218166351318359375 14.19824981689453125 14.090250015258789062 13.979749679565429688 13.935833930969238281 13.710916519165039062 13.586583137512207031 13.386417388916015625 13.343584060668945312 13.335916519165039062 13.173666954040527344 13.071583747863769531 12.968583106994628906 12.975833892822265625 12.891666412353515625 12.849416732788085938 12.8049163818359375 12.669750213623046875 12.666584014892578125
 12.146916389465332031 12.431249618530273438 13.060500144958496094 16.197666168212890625 17.152082443237304688 14.555166244506835938 13.543000221252441406 14.927999496459960938 15.266083717346191406 15.439583778381347656 14.778249740600585938 14.557666778564453125 14.832499504089355469 14.88466644287109375 15.142000198364257812 14.512833595275878906 13.7489166259765625 14.330916404724121094 15.726499557495117188 16.919582366943359375 17.201416015625 16.666749954223632812 18.09366607666015625 17.766000747680664062 16.689332962036132812 16.427415847778320312 16.360082626342773438 15.678333282470703125 16.306417465209960938 17.831083297729492188 19.733917236328125 19.235416412353515625 18.1304168701171875 16.557001113891601562 16.971416473388671875 17.559667587280273438 16.133167266845703125 18.194499969482421875 16.023916244506835938 18.96450042724609375 19.33174896240234375 14.894499778747558594 16.036417007446289062 17.75749969482421875 16.614416122436523438 16.01824951171875 17.059749603271484375 16.445249557495117188 14.7220001220703125 13.90200042724609375 15.897916793823242188 16.41158294677734375 18.08824920654296875 18.068166732788085938 17.985834121704101562 18.0518341064453125 16.681249618530273438 15.115750312805175781 15.570667266845703125 17.34166717529296875 17.790750503540039062 17.387416839599609375 17.231000900268554688 16.61208343505859375 18.761249542236328125 16.665666580200195312 17.69824981689453125 17.795000076293945312 16.834249496459960938 16.098833084106445312 16.401582717895507812 17.481916427612304688 19.492166519165039062 19.49250030517578125 19.612667083740234375 18.971166610717773438 17.108999252319335938 15.617917060852050781 16.351749420166015625 17.291666030883789062 17.009500503540039062 16.617750167846679688 15.739500045776367188 15.179333686828613281 15.794750213623046875 14.955666542053222656 15.296750068664550781 14.588334083557128906 14.1820831298828125 13.789750099182128906 12.980833053588867188 13.223500251770019531 14.233416557312011719 15.251667022705078125 13.896749496459960938 12.962082862854003906 13.585332870483398438 13.058917045593261719 12.947333335876464844 14.963499069213867188 14.896666526794433594 13.550583839416503906 14.954166412353515625 16.760084152221679688 16.24449920654296875 15.579916954040527344 16.603082656860351562 16.99250030517578125 16.642749786376953125 16.488750457763671875 16.544500350952148438 17.28133392333984375 17.364583969116210938 16.665082931518554688 16.699001312255859375 17.983249664306640625 18.792417526245117188 19.250583648681640625 18.146999359130859375 17.104333877563476562 16.306249618530273438 15.024000167846679688 15.101583480834960938 15.157416343688964844 17.003749847412109375 18.179166793823242188 16.66608428955078125 16.295999526977539062 16.120332717895507812 15.889249801635742188 16.4837493896484375 16.2285003662109375 16.972749710083007812 17.382083892822265625 16.520334243774414062 16.8856658935546875 17.780666351318359375 17.982416152954101562 18.204000473022460938 19.36533355712890625 19.000833511352539062 18.602916717529296875 17.7953338623046875 18.327167510986328125 16.824167251586914062 15.037333488464355469 16.596582412719726562 16.220417022705078125 15.584750175476074219 16.436916351318359375 17.47858428955078125 17.953916549682617188 18.565999984741210938 19.1669158935546875 17.920749664306640625 18.439916610717773438 17.752500534057617188 17.064250946044921875 14.273082733154296875 14.060000419616699219 15.159417152404785156 16.800333023071289062 16.027082443237304688 15.926166534423828125 16.334749221801757812 16.0796661376953125 15.656666755676269531 15.426250457763671875 15.480333328247070312 16.010250091552734375 16.03766632080078125 15.706417083740234375 15.59366607666015625 15.345333099365234375 14.981916427612304688 14.79425048828125 15.063083648681640625 14.812832832336425781 14.914500236511230469 15.525416374206542969 15.697667121887207031 15.799500465393066406 15.73274993896484375 15.736249923706054688 16.039167404174804688 16.061832427978515625 15.796750068664550781 15.920916557312011719 15.758500099182128906 16.122165679931640625 16.15724945068359375 15.9633331298828125 15.932250022888183594 16.07975006103515625 16.211334228515625 16.14133453369140625 16.253917694091796875 16.249500274658203125 16.28566741943359375 16.38033294677734375 16.408250808715820312 16.548666000366210938 16.558416366577148438 16.340166091918945312 16.153249740600585938 16.180749893188476562 15.969416618347167969 15.979250907897949219 15.919917106628417969 15.925833702087402344 15.942250251770019531 15.829083442687988281 15.726833343505859375 15.619750022888183594 15.413416862487792969 15.271916389465332031 15.099583625793457031 14.64225006103515625 14.648249626159667969 14.637332916259765625 14.560999870300292969 14.629583358764648438 14.707249641418457031 14.882666587829589844 14.877583503723144531 14.788249969482421875 14.744083404541015625 14.773833274841308594 14.884499549865722656 14.86208343505859375 14.520833015441894531 14.301333427429199219 13.926250457763671875 13.743166923522949219 13.798417091369628906 13.803583145141601562 14.153500556945800781 14.240416526794433594 14.132166862487792969 14.292499542236328125 14.293499946594238281 14.237500190734863281 14.014833450317382812 13.846249580383300781 13.545832633972167969 13.4568328857421875 13.70149993896484375 13.59583282470703125 13.4299163818359375 13.277750015258789062 13.067583084106445312 12.983249664306640625 12.944000244140625 12.899999618530273438 12.90625 12.864000320434570312 12.696249961853027344 12.654583930969238281
 12.410916328430175781 11.856499671936035156 10.965416908264160156 14.982999801635742188 17.985750198364257812 16.277833938598632812 13.470499992370605469 14.162333488464355469 14.75749969482421875 14.580583572387695312 14.666083335876464844 14.565583229064941406 15.173167228698730469 14.429082870483398438 14.711916923522949219 14.158666610717773438 13.663000106811523438 13.281416893005371094 14.509917259216308594 16.741083145141601562 17.60033416748046875 17.9225006103515625 15.852000236511230469 17.264249801635742188 17.50749969482421875 16.869167327880859375 17.370250701904296875 17.38591766357421875 17.146999359130859375 17.259416580200195312 18.660833358764648438 19.240499496459960938 19.00875091552734375 16.601083755493164062 16.494167327880859375 17.771333694458007812 15.831417083740234375 18.371999740600585938 15.915583610534667969 15.609167098999023438 16.40616607666015625 14.911000251770019531 15.857166290283203125 17.03558349609375 16.272333145141601562 15.999083518981933594 16.2059173583984375 16.524000167846679688 16.124500274658203125 14.988249778747558594 15.770833969116210938 15.752916336059570312 17.27158355712890625 17.220500946044921875 17.365917205810546875 17.486667633056640625 14.945500373840332031 13.905499458312988281 15.218417167663574219 15.359999656677246094 15.330082893371582031 15.615582466125488281 16.719415664672851562 16.498167037963867188 18.706583023071289062 19.321416854858398438 19.075750350952148438 19.22641754150390625 18.154832839965820312 16.854249954223632812 18.17441558837890625 19.50424957275390625 19.631334304809570312 18.886749267578125 17.882165908813476562 17.307666778564453125 15.195249557495117188 15.295499801635742188 16.436832427978515625 17.641666412353515625 17.408666610717773438 17.197500228881835938 16.169834136962890625 15.070416450500488281 14.181166648864746094 15.159333229064941406 15.788499832153320312 14.829500198364257812 14.195333480834960938 13.911499977111816406 13.585165977478027344 13.616749763488769531 13.605166435241699219 13.6486663818359375 13.457333564758300781 12.810166358947753906 13.079999923706054688 11.707833290100097656 12.86750030517578125 14.283082962036132812 13.973249435424804688 13.217833518981933594 13.723416328430175781 15.111583709716796875 15.951166152954101562 16.393083572387695312 16.862249374389648438 17.209249496459960938 17.455583572387695312 16.743000030517578125 16.081750869750976562 15.363416671752929688 14.077082633972167969 13.350916862487792969 15.170499801635742188 17.62616729736328125 18.521165847778320312 18.803249359130859375 19.209417343139648438 19.453832626342773438 17.59375 16.7413330078125 17.28891754150390625 17.368417739868164062 18.013166427612304688 17.460332870483398438 17.100000381469726562 17.623167037963867188 16.763916015625 16.108165740966796875 16.443582534790039062 15.619250297546386719 15.681917190551757812 16.698083877563476562 18.048666000366210938 17.84058380126953125 18.414499282836914062 18.1660003662109375 18.261499404907226562 18.312749862670898438 18.641584396362304688 18.820333480834960938 20.277334213256835938 19.6443328857421875 17.62075042724609375 14.897916793823242188 16.435583114624023438 16.205999374389648438 15.591916084289550781 16.88033294677734375 16.233917236328125 17.143083572387695312 18.366083145141601562 19.535165786743164062 19.47083282470703125 19.228000640869140625 16.106332778930664062 14.420666694641113281 14.848583221435546875 15.206833839416503906 14.181166648864746094 16.099916458129882812 16.28766632080078125 16.489000320434570312 16.279249191284179688 16.0583343505859375 15.480750083923339844 15.3804168701171875 15.456250190734863281 17.373332977294921875 17.737667083740234375 16.424249649047851562 16.834417343139648438 16.680999755859375 16.474416732788085938 16.1573333740234375 15.465166091918945312 14.817083358764648438 15.081666946411132812 15.739583015441894531 15.6972503662109375 15.691249847412109375 15.811583518981933594 15.596249580383300781 15.567333221435546875 15.679250717163085938 15.941082954406738281 15.788666725158691406 15.86425018310546875 16.068082809448242188 15.937000274658203125 15.956417083740234375 15.685667037963867188 15.97624969482421875 15.923250198364257812 15.966166496276855469 16.25550079345703125 16.1842498779296875 16.306165695190429688 16.333499908447265625 16.317249298095703125 16.332082748413085938 16.327749252319335938 16.217248916625976562 16.269666671752929688 16.13574981689453125 15.970582962036132812 16.078500747680664062 15.959166526794433594 16.009916305541992188 15.937083244323730469 15.879750251770019531 15.7089996337890625 15.636666297912597656 15.570833206176757812 15.411583900451660156 15.106999397277832031 14.765333175659179688 14.745999336242675781 14.667166709899902344 14.543416976928710938 14.550833702087402344 14.830333709716796875 14.923916816711425781 14.779583930969238281 14.62066650390625 14.780583381652832031 14.88791656494140625 14.959082603454589844 14.849416732788085938 14.806666374206542969 14.5904998779296875 14.370166778564453125 14.205416679382324219 14.036000251770019531 13.631500244140625 13.7866668701171875 14.176083564758300781 14.111249923706054688 14.05816650390625 14.126000404357910156 14.0366668701171875 13.938166618347167969 13.733333587646484375 13.473666191101074219 13.165416717529296875 13.548999786376953125 13.460582733154296875 13.341083526611328125 13.300083160400390625 13.05500030517578125 13.007249832153320312 12.973166465759277344 12.90958404541015625 12.851917266845703125 12.799666404724121094 12.700583457946777344 12.653666496276855469
 12.246999740600585938 11.1163330078125 10.517999649047851562 14.47299957275390625 16.87933349609375 17.918666839599609375 13.716500282287597656 12.801500320434570312 14.868833541870117188 15.879083633422851562 13.727999687194824219 15.067915916442871094 15.327249526977539062 14.572417259216308594 13.9902496337890625 13.532833099365234375 14.849332809448242188 13.699500083923339844 13.995916366577148438 15.30608367919921875 16.93308258056640625 18.25091552734375 18.174249649047851562 17.74900054931640625 18.163166046142578125 17.318082809448242188 19.0149993896484375 18.785165786743164062 17.389917373657226562 16.594249725341796875 18.651666641235351562 20.390750885009765625 18.393751144409179688 17.539083480834960938 16.151666641235351562 18.19608306884765625 16.044500350952148438 18.065166473388671875 16.48925018310546875 15.880999565124511719 15.812166213989257812 14.587249755859375 15.830165863037109375 16.480167388916015625 16.6510009765625 16.059833526611328125 16.326000213623046875 16.996000289916992188 16.958166122436523438 16.417165756225585938 16.95691680908203125 16.641582489013671875 16.684749603271484375 16.667833328247070312 17.022333145141601562 16.080083847045898438 12.803000450134277344 14.102083206176757812 15.347916603088378906 15.593999862670898438 16.15958404541015625 16.353166580200195312 18.241750717163085938 17.099916458129882812 17.704416275024414062 19.676166534423828125 19.226999282836914062 18.309917449951171875 17.906917572021484375 19.601833343505859375 20.548666000366210938 19.466249465942382812 18.184665679931640625 17.850250244140625 17.320333480834960938 15.5625 14.901750564575195312 15.437250137329101562 16.405582427978515625 16.81583404541015625 17.538667678833007812 16.406917572021484375 15.621000289916992188 15.149000167846679688 14.958416938781738281 15.887750625610351562 16.073499679565429688 16.00099945068359375 14.982999801635742188 15.271083831787109375 15.47733306884765625 15.365666389465332031 14.28874969482421875 13.228249549865722656 12.842333793640136719 13.25966644287109375 12.798083305358886719 11.761750221252441406 12.717749595642089844 13.827166557312011719 15.001249313354492188 15.280416488647460938 16.315582275390625 17.0679168701171875 17.321666717529296875 17.177999496459960938 16.993249893188476562 17.2380828857421875 16.774749755859375 16.727832794189453125 16.660417556762695312 14.579000473022460938 11.917917251586914062 12.16483306884765625 14.27050018310546875 16.510082244873046875 18.270915985107421875 18.799917221069335938 19.0700836181640625 18.9676666259765625 18.3975830078125 18.585332870483398438 18.823833465576171875 17.431667327880859375 17.221584320068359375 17.181749343872070312 17.530750274658203125 16.988332748413085938 16.399333953857421875 17.116832733154296875 16.869417190551757812 16.062749862670898438 15.768917083740234375 17.337999343872070312 18.057249069213867188 16.938917160034179688 18.52249908447265625 18.944250106811523438 17.929834365844726562 17.342832565307617188 18.347333908081054688 18.252916336059570312 18.597333908081054688 20.079833984375 18.717916488647460938 14.815500259399414062 15.728666305541992188 16.335666656494140625 15.527833938598632812 16.141916275024414062 17.765666961669921875 17.8869171142578125 18.302165985107421875 18.28658294677734375 18.92874908447265625 18.757999420166015625 14.721917152404785156 12.882083892822265625 14.037166595458984375 16.28566741943359375 15.171000480651855469 16.463499069213867188 16.3609161376953125 16.517917633056640625 17.440999984741210938 17.754499435424804688 15.588166236877441406 15.144833564758300781 16.22624969482421875 18.282499313354492188 18.597583770751953125 17.71216583251953125 17.195917129516601562 17.678333282470703125 17.215000152587890625 16.60675048828125 16.354833602905273438 16.016834259033203125 16.194000244140625 16.6121673583984375 16.31674957275390625 16.338832855224609375 16.27700042724609375 16.14550018310546875 15.951416969299316406 15.807332992553710938 15.960916519165039062 15.905666351318359375 15.923083305358886719 15.896166801452636719 15.985332489013671875 16.355167388916015625 16.561582565307617188 16.810667037963867188 16.771999359130859375 16.689916610717773438 16.549417495727539062 16.468915939331054688 16.681249618530273438 16.729833602905273438 16.606332778930664062 16.438833236694335938 16.268499374389648438 15.947499275207519531 15.949999809265136719 16.027082443237304688 15.973082542419433594 16.0366668701171875 16.019916534423828125 16.045415878295898438 15.942000389099121094 15.7845001220703125 15.522832870483398438 15.430333137512207031 15.263333320617675781 15.190916061401367188 15.117833137512207031 15.070417404174804688 14.962749481201171875 14.919333457946777344 14.825249671936035156 14.68975067138671875 14.794750213623046875 14.882666587829589844 14.711833953857421875 14.361249923706054688 14.399333000183105469 14.546583175659179688 14.795416831970214844 14.890333175659179688 14.697000503540039062 14.380999565124511719 14.364833831787109375 14.5010833740234375 14.366583824157714844 13.971583366394042969 13.953249931335449219 14.196415901184082031 14.092166900634765625 13.983333587646484375 13.838250160217285156 13.940917015075683594 13.920583724975585938 13.638916969299316406 13.141917228698730469 13.2445831298828125 13.388500213623046875 13.322583198547363281 13.268833160400390625 13.255333900451660156 13.185583114624023438 13.025416374206542969 12.946749687194824219 12.887332916259765625 12.908916473388671875 12.788083076477050781 12.729666709899902344 12.701666831970214844
 10.979583740234375 10.66483306884765625 9.5816669464111328125 11.797833442687988281 15.484833717346191406 17.454999923706054688 15.837666511535644531 11.403249740600585938 13.629583358764648438 16.75433349609375 15.724249839782714844 14.176250457763671875 15.410917282104492188 15.116583824157714844 14.192333221435546875 14.037249565124511719 17.370416641235351562 16.548666000366210938 14.494083404541015625 15.105083465576171875 14.826083183288574219 16.32975006103515625 18.630083084106445312 19.568332672119140625 18.71875 18.707082748413085938 18.96233367919921875 17.321832656860351562 17.154333114624023438 17.625749588012695312 17.748416900634765625 17.388582229614257812 16.746416091918945312 17.17675018310546875 17.748083114624023438 19.25424957275390625 15.781332969665527344 16.980333328247070312 15.929083824157714844 16.5475006103515625 14.058750152587890625 14.515416145324707031 15.90308380126953125 16.131666183471679688 15.160750389099121094 15.278583526611328125 16.591333389282226562 17.863500595092773438 17.030666351318359375 16.706083297729492188 16.949583053588867188 16.250415802001953125 15.571749687194824219 15.463167190551757812 15.529250144958496094 14.6239166259765625 14.795332908630371094 16.149749755859375 16.599332809448242188 18.062000274658203125 18.40200042724609375 17.156999588012695312 17.721666336059570312 18.050167083740234375 16.799249649047851562 19.246416091918945312 20.079084396362304688 19.116582870483398438 19.343332290649414062 20.148166656494140625 19.753416061401367188 18.156999588012695312 17.207834243774414062 17.077749252319335938 16.342916488647460938 14.546250343322753906 15.483666419982910156 15.583749771118164062 16.867666244506835938 17.925416946411132812 17.008167266845703125 16.251251220703125 14.99358367919921875 14.8361663818359375 16.79433441162109375 17.411333084106445312 16.956249237060546875 17.093416213989257812 16.530582427978515625 16.886249542236328125 16.737667083740234375 16.487833023071289062 15.10233306884765625 13.810166358947753906 13.7931671142578125 15.503333091735839844 13.818749427795410156 12.043666839599609375 13.692999839782714844 14.932749748229980469 15.80391693115234375 16.59375 16.513166427612304688 16.541334152221679688 17.698499679565429688 17.938999176025390625 17.120416641235351562 17.424333572387695312 16.654582977294921875 15.625166893005371094 15.280499458312988281 14.338000297546386719 13.198666572570800781 14.891667366027832031 16.166584014892578125 16.489500045776367188 18.225999832153320312 18.903667449951171875 19.46108245849609375 19.634250640869140625 18.642917633056640625 17.974832534790039062 18.90724945068359375 17.932832717895507812 16.925333023071289062 17.188167572021484375 17.577333450317382812 17.833333969116210938 17.7003326416015625 17.569665908813476562 16.62166595458984375 16.23708343505859375 16.784833908081054688 18.0885009765625 18.352499008178710938 17.05933380126953125 19.064250946044921875 20.04308319091796875 19.34925079345703125 17.888500213623046875 18.480083465576171875 18.506000518798828125 17.534915924072265625 19.757165908813476562 19.524999618530273438 15.794083595275878906 14.831083297729492188 16.49466705322265625 15.360250473022460938 15.769499778747558594 17.0128326416015625 18.592250823974609375 18.301500320434570312 18.171083450317382812 18.321834564208984375 17.530584335327148438 15.454333305358886719 14.389082908630371094 15.022916793823242188 15.911250114440917969 15.449999809265136719 16.168832778930664062 16.511249542236328125 16.373083114624023438 16.920166015625 16.969165802001953125 15.753499984741210938 16.43108367919921875 18.430166244506835938 18.168416976928710938 17.843000411987304688 17.304082870483398438 17.300333023071289062 17.503915786743164062 18.028833389282226562 17.282999038696289062 15.472916603088378906 16.000583648681640625 16.503665924072265625 16.539417266845703125 16.338083267211914062 16.430250167846679688 16.390916824340820312 16.199249267578125 16.0301666259765625 15.902166366577148438 16.141500473022460938 16.167749404907226562 16.234750747680664062 16.199249267578125 16.28241729736328125 16.870416641235351562 16.726499557495117188 16.787166595458984375 16.9234161376953125 16.782833099365234375 16.582916259765625 16.540250778198242188 16.529832839965820312 16.56891632080078125 16.38358306884765625 16.16916656494140625 16.069166183471679688 15.846333503723144531 15.808833122253417969 15.914417266845703125 15.998999595642089844 15.962583541870117188 15.906666755676269531 15.8350830078125 15.819749832153320312 15.634833335876464844 15.411167144775390625 15.027583122253417969 14.942499160766601562 14.901833534240722656 14.858249664306640625 14.80825042724609375 14.609166145324707031 14.632249832153320312 14.625583648681640625 14.596833229064941406 14.639833450317382812 14.608333587646484375 14.704751014709472656 14.394666671752929688 14.1163330078125 14.212583541870117188 14.567416191101074219 14.559833526611328125 14.391833305358886719 14.22191619873046875 14.215666770935058594 14.274416923522949219 14.347833633422851562 14.006333351135253906 14.054750442504882812 14.17350006103515625 14.173333168029785156 14.109083175659179688 13.833167076110839844 13.803333282470703125 13.926166534423828125 13.568332672119140625 12.67675018310546875 13.314249992370605469 13.539166450500488281 13.447999954223632812 13.32433319091796875 13.25333404541015625 13.242917060852050781 13.110750198364257812 12.964666366577148438 12.890666961669921875 12.893166542053222656 12.866499900817871094 12.821166038513183594 12.767749786376953125
 10.948583602905273438 11.510416984558105469 11.571583747863769531 8.3990001678466796875 13.950583457946777344 15.581250190734863281 17.275333404541015625 13.226499557495117188 12.58516693115234375 12.346499443054199219 12.908249855041503906 13.761249542236328125 13.849916458129882812 15.157917022705078125 14.116583824157714844 13.956500053405761719 17.101749420166015625 17.842500686645507812 16.162166595458984375 15.752917289733886719 14.840582847595214844 14.8005828857421875 17.1595001220703125 19.153499603271484375 19.906667709350585938 19.457082748413085938 18.66916656494140625 17.563083648681640625 16.667417526245117188 16.6508331298828125 17.618083953857421875 16.823583602905273438 16.91583251953125 16.9654998779296875 18.793916702270507812 18.995500564575195312 17.38358306884765625 17.3125 15.991999626159667969 15.167500495910644531 13.326167106628417969 15.237416267395019531 15.810750007629394531 16.035249710083007812 14.467917442321777344 15.446666717529296875 16.71233367919921875 16.786500930786132812 16.100416183471679688 16.490083694458007812 16.47408294677734375 15.348416328430175781 14.532833099365234375 13.291916847229003906 13.655583381652832031 15.721250534057617188 16.15941619873046875 16.637166976928710938 16.698667526245117188 17.505001068115234375 18.095417022705078125 17.8782501220703125 17.318416595458984375 17.613500595092773438 16.291334152221679688 17.590749740600585938 19.182582855224609375 19.44191741943359375 19.107500076293945312 18.2024993896484375 17.5644989013671875 17.130916595458984375 16.894582748413085938 17.315166473388671875 15.698916435241699219 15.482583045959472656 15.479000091552734375 16.139917373657226562 16.553333282470703125 18.127832412719726562 18.37599945068359375 16.369249343872070312 15.20691680908203125 16.099750518798828125 17.553249359130859375 17.925333023071289062 17.590333938598632812 17.804166793823242188 17.58191680908203125 17.512582778930664062 16.916666030883789062 16.135915756225585938 15.01291656494140625 15.191666603088378906 16.19391632080078125 16.518749237060546875 14.982000350952148438 13.448416709899902344 12.598000526428222656 12.383916854858398438 14.695250511169433594 16.299417495727539062 16.951333999633789062 17.24666595458984375 17.672834396362304688 18.0809173583984375 17.728166580200195312 17.559917449951171875 17.67675018310546875 16.8513336181640625 15.655333518981933594 14.048417091369628906 14.758500099182128906 16.163249969482421875 16.935083389282226562 16.419000625610351562 18.105167388916015625 19.047250747680664062 19.723583221435546875 19.636583328247070312 18.640333175659179688 18.522832870483398438 19.052415847778320312 18.385999679565429688 17.460500717163085938 17.643667221069335938 17.40616607666015625 17.149667739868164062 16.685832977294921875 15.598250389099121094 16.711666107177734375 16.085416793823242188 16.269498825073242188 17.8253326416015625 18.279916763305664062 16.939666748046875 18.59275054931640625 19.368833541870117188 19.476415634155273438 18.922332763671875 18.995916366577148438 17.550916671752929688 18.548250198364257812 20.073499679565429688 19.075582504272460938 17.673999786376953125 15.600083351135253906 15.39225006103515625 15.489083290100097656 15.477499961853027344 16.63683319091796875 18.287166595458984375 18.920665740966796875 18.679500579833984375 18.744249343872070312 16.869832992553710938 13.05716705322265625 12.924416542053222656 14.070416450500488281 17.640501022338867188 14.191249847412109375 15.585416793823242188 16.250665664672851562 16.533250808715820312 16.524583816528320312 16.8955841064453125 17.32433319091796875 18.653667449951171875 19.354917526245117188 18.358167648315429688 17.297832489013671875 17.006999969482421875 16.453250885009765625 17.011083602905273438 17.70574951171875 17.78133392333984375 17.319583892822265625 16.765916824340820312 16.733999252319335938 16.538415908813476562 16.658666610717773438 16.59149932861328125 16.106332778930664062 15.906916618347167969 15.854249954223632812 15.805333137512207031 16.061666488647460938 16.223165512084960938 16.291500091552734375 16.520334243774414062 16.467832565307617188 16.702167510986328125 16.411832809448242188 16.260416030883789062 16.325750350952148438 16.652833938598632812 16.498249053955078125 16.106500625610351562 16.148082733154296875 16.289167404174804688 16.169000625610351562 15.986666679382324219 15.971250534057617188 16.003833770751953125 16.036249160766601562 16.13458251953125 16.020666122436523438 15.944000244140625 15.793334007263183594 15.722416877746582031 15.664750099182128906 15.554166793823242188 15.277583122253417969 15.255916595458984375 15.335916519165039062 15.282833099365234375 15.074666976928710938 14.842499732971191406 14.794333457946777344 14.675916671752929688 14.771750450134277344 14.640500068664550781 14.416583061218261719 14.360166549682617188 14.481833457946777344 14.70149993896484375 14.545750617980957031 14.405083656311035156 14.208416938781738281 13.987250328063964844 13.6907501220703125 13.568166732788085938 13.767749786376953125 13.894666671752929688 13.953916549682617188 14.131083488464355469 14.118749618530273438 13.721166610717773438 13.869500160217285156 13.997499465942382812 13.970083236694335938 13.696666717529296875 13.644000053405761719 13.408583641052246094 13.389249801635742188 13.392999649047851562 13.4342498779296875 13.421999931335449219 13.4116668701171875 13.313083648681640625 13.126250267028808594 13.01508331298828125 12.973416328430175781 12.92350006103515625 12.851416587829589844 12.899083137512207031 12.771916389465332031 12.769582748413085938
 10.848833084106445312 10.23383331298828125 11.296583175659179688 9.235416412353515625 10.761666297912597656 14.688166618347167969 16.778917312622070312 16.100500106811523438 14.132750511169433594 12.392499923706054688 14.036000251770019531 14.278916358947753906 13.131583213806152344 12.737500190734863281 14.479333877563476562 14.5453338623046875 15.103250503540039062 13.647999763488769531 13.627333641052246094 15.375333786010742188 14.916500091552734375 13.413166999816894531 13.889416694641113281 16.02375030517578125 19.1842498779296875 19.554834365844726562 19.199583053588867188 18.595582962036132812 18.4559173583984375 16.82958221435546875 15.638250350952148438 16.064250946044921875 17.201250076293945312 17.2541656494140625 17.277082443237304688 17.5193328857421875 18.171667098999023438 18.336750030517578125 16.476165771484375 13.406833648681640625 14.970499992370605469 15.918333053588867188 15.538000106811523438 16.442750930786132812 16.50225067138671875 16.971416473388671875 17.114332199096679688 15.51399993896484375 14.907166481018066406 15.904749870300292969 15.976165771484375 15.142582893371582031 15.202083587646484375 14.585750579833984375 14.432084083557128906 15.709250450134277344 16.144750595092773438 16.204584121704101562 15.613583564758300781 16.711500167846679688 17.9589996337890625 18.10974884033203125 18.362333297729492188 16.908834457397460938 17.562749862670898438 17.237499237060546875 17.60466766357421875 17.990583419799804688 18.35883331298828125 17.60466766357421875 17.00433349609375 15.575667381286621094 16.2823333740234375 17.23058319091796875 16.65191650390625 15.871916770935058594 15.423166275024414062 15.637749671936035156 16.869916915893554688 17.8912506103515625 16.662916183471679688 16.124834060668945312 16.715665817260742188 17.15741729736328125 16.722749710083007812 17.904582977294921875 17.756834030151367188 17.257083892822265625 17.4850006103515625 17.5991668701171875 16.923917770385742188 16.13591766357421875 16.571666717529296875 17.098833084106445312 17.156749725341796875 16.593166351318359375 15.389082908630371094 15.07433319091796875 15.950833320617675781 14.850083351135253906 13.687999725341796875 15.265583038330078125 15.930999755859375 16.29308319091796875 17.114749908447265625 17.421499252319335938 17.941999435424804688 17.66583251953125 17.576749801635742188 17.386167526245117188 16.557832717895507812 13.524333000183105469 13.419333457946777344 14.865750312805175781 15.475333213806152344 14.978083610534667969 17.296916961669921875 18.499416351318359375 18.498332977294921875 18.993249893188476562 19.080417633056640625 18.957666397094726562 18.210916519165039062 17.883083343505859375 17.74883270263671875 18.260999679565429688 17.798166275024414062 16.99250030517578125 17.013833999633789062 16.982416152954101562 16.907083511352539062 16.0722503662109375 16.936750411987304688 18.231250762939453125 18.373249053955078125 17.392583847045898438 18.383167266845703125 19.318332672119140625 19.298915863037109375 18.1649169921875 18.2003326416015625 18.162832260131835938 19.503917694091796875 20.935667037963867188 19.8522491455078125 17.9750823974609375 15.994083404541015625 15.57541656494140625 14.901249885559082031 16.030666351318359375 16.2015838623046875 16.974916458129882812 18.8565826416015625 19.144916534423828125 19.334917068481445312 17.938165664672851562 15.588999748229980469 12.727000236511230469 12.686249732971191406 17.29949951171875 15.363249778747558594 15.033416748046875 15.121832847595214844 16.68633270263671875 17.36641693115234375 18.22858428955078125 18.904916763305664062 19.539417266845703125 19.229249954223632812 18.6412506103515625 17.877000808715820312 16.948833465576171875 16.910083770751953125 16.435083389282226562 16.865749359130859375 17.324249267578125 17.355083465576171875 17.314916610717773438 17.253416061401367188 17.001249313354492188 16.7198333740234375 16.38033294677734375 16.12274932861328125 15.788083076477050781 15.472249984741210938 15.986583709716796875 16.363582611083984375 16.571332931518554688 16.45166778564453125 16.3934173583984375 16.470083236694335938 16.813333511352539062 16.802249908447265625 16.397167205810546875 16.189167022705078125 16.352832794189453125 16.19916534423828125 16.071582794189453125 16.206249237060546875 16.19174957275390625 16.3209991455078125 15.980916976928710938 15.968667030334472656 16.0366668701171875 15.932583808898925781 15.833582878112792969 15.8578338623046875 15.887000083923339844 15.668749809265136719 15.577833175659179688 15.478666305541992188 15.457666397094726562 15.502083778381347656 15.646750450134277344 15.703500747680664062 15.611249923706054688 15.470000267028808594 15.222083091735839844 15.074999809265136719 14.958666801452636719 14.805583000183105469 14.604166984558105469 14.619832992553710938 14.576250076293945312 14.317250251770019531 14.236249923706054688 14.286833763122558594 14.3125 14.130499839782714844 14.281000137329101562 14.132416725158691406 13.782416343688964844 13.698583602905273438 13.449833869934082031 13.7823333740234375 13.998833656311035156 14.009583473205566406 13.798583030700683594 13.674416542053222656 13.758250236511230469 13.733083724975585938 13.77050018310546875 13.436583518981933594 13.315916061401367188 13.39116668701171875 13.390250205993652344 13.173999786376953125 13.005499839782714844 13.0614166259765625 13.111083030700683594 13.040833473205566406 12.921250343322753906 12.915833473205566406 12.927165985107421875 12.857916831970214844 12.782250404357910156 12.772250175476074219 12.711750030517578125
 10.957083702087402344 12.116083145141601562 10.911083221435546875 11.701250076293945312 10.914083480834960938 11.749833106994628906 15.527832984924316406 14.940166473388671875 14.965250015258789062 14.801166534423828125 15.017000198364257812 16.223249435424804688 14.828916549682617188 15.703332901000976562 13.443583488464355469 13.669249534606933594 15.105750083923339844 13.660166740417480469 13.401583671569824219 14.488583564758300781 15.554666519165039062 13.5086669921875 12.401666641235351562 13.402916908264160156 17.085666656494140625 18.6788330078125 19.36858367919921875 18.034833908081054688 17.559999465942382812 16.02466583251953125 14.563917160034179688 13.264166831970214844 14.832916259765625 15.358916282653808594 16.258916854858398438 16.289583206176757812 16.62274932861328125 17.585666656494140625 17.881334304809570312 15.173749923706054688 15.480750083923339844 14.788084030151367188 15.745082855224609375 15.948416709899902344 16.819250106811523438 16.834833145141601562 16.333667755126953125 14.932250022888183594 14.3652496337890625 14.652249336242675781 16.0505828857421875 15.231999397277832031 15.289750099182128906 15.706583023071289062 15.038750648498535156 15.045166969299316406 15.892333030700683594 15.3717498779296875 15.254583358764648438 17.063417434692382812 18.024915695190429688 17.853666305541992188 19.236333847045898438 18.120500564575195312 18.482915878295898438 16.704166412353515625 17.085832595825195312 17.815082550048828125 17.9635009765625 18.522167205810546875 17.329000473022460938 15.385250091552734375 14.945500373840332031 15.8695831298828125 16.0388336181640625 16.461334228515625 15.695833206176757812 15.603249549865722656 16.835000991821289062 17.527666091918945312 15.580500602722167969 16.883083343505859375 17.57450103759765625 18.107583999633789062 17.009500503540039062 17.677415847778320312 18.23908233642578125 18.232500076293945312 18.332500457763671875 18.068250656127929688 17.052999496459960938 16.906583786010742188 17.690000534057617188 17.496000289916992188 16.588083267211914062 15.24575042724609375 14.763583183288574219 16.5774993896484375 17.1013336181640625 16.706333160400390625 15.632500648498535156 14.591000556945800781 14.052333831787109375 14.448666572570800781 15.961999893188476562 16.794000625610351562 17.389415740966796875 18.34925079345703125 17.691083908081054688 17.191083908081054688 16.592332839965820312 16.401082992553710938 13.884416580200195312 12.895000457763671875 13.00208282470703125 13.699666976928710938 16.291082382202148438 17.916334152221679688 18.556165695190429688 18.778667449951171875 19.269001007080078125 19.126832962036132812 18.100000381469726562 17.394250869750976562 17.530834197998046875 17.956501007080078125 17.795833587646484375 17.53224945068359375 17.382249832153320312 17.382833480834960938 17.4515838623046875 16.131082534790039062 16.734832763671875 17.601749420166015625 19.09041595458984375 18.234750747680664062 17.899166107177734375 18.37291717529296875 18.140249252319335938 17.5991668701171875 16.70041656494140625 16.579916000366210938 17.150083541870117188 19.437082290649414062 19.457082748413085938 18.41591644287109375 17.046417236328125 15.813500404357910156 14.736666679382324219 15.584666252136230469 16.183416366577148438 17.364583969116210938 18.41158294677734375 19.326915740966796875 19.680500030517578125 19.309083938598632812 16.80825042724609375 14.12599945068359375 14.379750251770019531 17.291584014892578125 15.264583587646484375 13.891333580017089844 14.772999763488769531 17.565500259399414062 18.646083831787109375 19.06041717529296875 19.355916976928710938 19.516332626342773438 19.47316741943359375 19.038000106811523438 18.578250885009765625 18.013833999633789062 17.873748779296875 17.189250946044921875 17.039667129516601562 17.486749649047851562 17.300832748413085938 17.100915908813476562 17.073583602905273438 16.732500076293945312 16.449666976928710938 16.38466644287109375 16.218584060668945312 16.096500396728515625 16.03008270263671875 16.204500198364257812 16.38033294677734375 16.492916107177734375 16.514249801635742188 16.410833358764648438 16.314167022705078125 16.4936676025390625 16.41500091552734375 16.177667617797851562 16.240083694458007812 16.449750900268554688 16.467082977294921875 16.4104156494140625 16.456249237060546875 16.53333282470703125 16.620332717895507812 16.102582931518554688 16.016750335693359375 16.029499053955078125 15.887249946594238281 15.741749763488769531 15.904749870300292969 16.052083969116210938 15.701000213623046875 15.45574951171875 15.532250404357910156 15.728583335876464844 15.74250030517578125 15.678083419799804688 15.761583328247070312 15.790333747863769531 15.672916412353515625 15.318166732788085938 15.188750267028808594 15.051249504089355469 14.831583023071289062 14.762332916259765625 14.767833709716796875 14.571499824523925781 14.482083320617675781 14.304666519165039062 14.216750144958496094 14.289500236511230469 14.082333564758300781 14.096416473388671875 14.147166252136230469 14.250666618347167969 14.171583175659179688 13.612166404724121094 13.66699981689453125 13.792332649230957031 13.762666702270507812 13.763166427612304688 13.833916664123535156 13.782917022705078125 13.744832992553710938 13.77899932861328125 13.396000862121582031 13.20691680908203125 13.3609161376953125 13.432749748229980469 13.239916801452636719 12.876416206359863281 12.731833457946777344 12.996333122253417969 12.987833976745605469 12.86208343505859375 12.800167083740234375 12.818917274475097656 12.789333343505859375 12.814000129699707031 12.760916709899902344 12.650166511535644531
 10.97308349609375 11.033583641052246094 12.475500106811523438 13.166666984558105469 13.825583457946777344 11.447500228881835938 14.416083335876464844 16.359083175659179688 16.10558319091796875 15.872416496276855469 15.533666610717773438 16.31241607666015625 14.682416915893554688 16.135166168212890625 15.607000350952148438 12.502583503723144531 13.008416175842285156 14.975833892822265625 12.35883331298828125 13.261083602905273438 14.620833396911621094 13.856333732604980469 14.041250228881835938 13.790499687194824219 14.341833114624023438 16.813749313354492188 19.228750228881835938 17.86841583251953125 15.816499710083007812 15.254667282104492188 15.642000198364257812 14.770750045776367188 13.660666465759277344 14.091500282287597656 13.470582962036132812 14.567166328430175781 15.307916641235351562 15.779749870300292969 17.480916976928710938 16.567333221435546875 14.642083168029785156 14.54958343505859375 14.644499778747558594 15.363916397094726562 15.546500205993652344 15.81566619873046875 14.352250099182128906 14.012332916259765625 14.192500114440917969 14.762749671936035156 14.725000381469726562 14.28983306884765625 14.011583328247070312 14.988249778747558594 15.523333549499511719 15.36316680908203125 15.736667633056640625 14.620166778564453125 16.212415695190429688 18.190166473388671875 18.071666717529296875 17.4772491455078125 18.525667190551757812 17.52791595458984375 15.728916168212890625 15.74250030517578125 16.892583847045898438 16.585582733154296875 15.631166458129882812 16.306333541870117188 15.041583061218261719 14.600083351135253906 14.480249404907226562 14.381249427795410156 14.633083343505859375 15.747500419616699219 15.772250175476074219 15.605999946594238281 16.348749160766601562 16.068250656127929688 15.340916633605957031 18.452667236328125 19.263416290283203125 18.36533355712890625 17.19933319091796875 17.407583236694335938 18.263584136962890625 18.175750732421875 17.30066680908203125 18.038249969482421875 17.367000579833984375 17.817167282104492188 17.251916885375976562 16.028749465942382812 15.725749969482421875 16.857583999633789062 16.995916366577148438 16.46216583251953125 17.12599945068359375 16.509166717529296875 14.899000167846679688 15.404333114624023438 16.497167587280273438 14.852582931518554688 13.807916641235351562 15.8179168701171875 17.372583389282226562 18.418498992919921875 17.787500381469726562 16.754833221435546875 16.148250579833984375 16.22641754150390625 15.723583221435546875 13.095499992370605469 13.185166358947753906 14.061750411987304688 15.942000389099121094 17.568666458129882812 18.826917648315429688 18.845083236694335938 19.190250396728515625 19.079584121704101562 18.670083999633789062 18.056333541870117188 17.920166015625 17.73600006103515625 17.366083145141601562 16.993083953857421875 17.486749649047851562 17.69625091552734375 17.13683319091796875 16.000415802001953125 17.091833114624023438 18.61533355712890625 19.450082778930664062 18.355417251586914062 18.41583251953125 19.01074981689453125 19.319499969482421875 18.265916824340820312 18.257749557495117188 17.499834060668945312 16.485666275024414062 17.232084274291992188 17.597917556762695312 16.770000457763671875 15.772000312805175781 15.1282501220703125 16.336000442504882812 16.414667129516601562 17.0032501220703125 17.6616668701171875 18.108499526977539062 19.059833526611328125 19.133167266845703125 18.888666152954101562 16.177333831787109375 14.624333381652832031 15.402750015258789062 16.07975006103515625 14.517167091369628906 15.358249664306640625 14.583583831787109375 16.89766693115234375 18.08950042724609375 18.609750747680664062 19.167999267578125 19.349750518798828125 19.268083572387695312 18.888416290283203125 18.954166412353515625 18.348917007446289062 17.944749832153320312 18.04083251953125 18.018499374389648438 17.606500625610351562 16.60449981689453125 16.29416656494140625 16.618417739868164062 16.620082855224609375 16.391416549682617188 16.309667587280273438 16.117834091186523438 15.983500480651855469 16.019582748413085938 16.118917465209960938 16.2380828857421875 16.438167572021484375 16.847917556762695312 16.365833282470703125 16.131834030151367188 16.20050048828125 16.172582626342773438 16.06258392333984375 16.145666122436523438 16.370500564575195312 16.553167343139648438 16.537416458129882812 16.515666961669921875 16.61100006103515625 16.472499847412109375 16.234750747680664062 16.126583099365234375 15.932416915893554688 15.741749763488769531 15.904250144958496094 16.029916763305664062 15.981082916259765625 15.607916831970214844 15.394583702087402344 15.740833282470703125 15.788916587829589844 15.726500511169433594 15.590167045593261719 15.742166519165039062 15.782666206359863281 15.595166206359863281 15.306833267211914062 15.16483306884765625 15.017916679382324219 15.013250350952148438 14.971917152404785156 14.8674163818359375 14.666666984558105469 14.461916923522949219 14.624833106994628906 14.474083900451660156 14.342333793640136719 14.033750534057617188 13.898917198181152344 14.067999839782714844 14.092165946960449219 14.315166473388671875 13.879750251770019531 13.405416488647460938 13.540416717529296875 13.419834136962890625 13.588832855224609375 13.708583831787109375 13.786167144775390625 13.836417198181152344 13.830416679382324219 13.428500175476074219 13.253416061401367188 13.273249626159667969 13.387999534606933594 13.353666305541992188 13.092749595642089844 12.868749618530273438 13.115833282470703125 12.981416702270507812 12.808666229248046875 12.708083152770996094 12.687582969665527344 12.672249794006347656 12.685250282287597656 12.708582878112792969 12.626333236694335938
 13.153749465942382812 11.637000083923339844 12.375666618347167969 11.479833602905273438 13.345999717712402344 11.313750267028808594 14.496250152587890625 16.820583343505859375 14.337833404541015625 14.396166801452636719 16.06691741943359375 15.622416496276855469 14.970250129699707031 13.840083122253417969 16.211000442504882812 13.559583663940429688 14.156416893005371094 13.19716644287109375 11.4806671142578125 12.997166633605957031 14.127583503723144531 13.549333572387695312 12.437417030334472656 14.699416160583496094 16.128999710083007812 17.437084197998046875 18.631082534790039062 15.68316650390625 15.816582679748535156 15.971416473388671875 17.84366607666015625 16.664249420166015625 14.856416702270507812 14.481082916259765625 11.576916694641113281 12.491083145141601562 14.560250282287597656 15.237333297729492188 15.072750091552734375 15.473583221435546875 15.262999534606933594 15.3847503662109375 15.519000053405761719 15.521249771118164062 15.457750320434570312 14.776166915893554688 13.47408294677734375 14.727582931518554688 15.278666496276855469 14.959333419799804688 13.801417350769042969 14.020666122436523438 13.997333526611328125 13.625833511352539062 14.510250091552734375 15.71991729736328125 15.7154998779296875 14.348166465759277344 16.7864990234375 18.976667404174804688 19.134416580200195312 17.418582916259765625 16.759000778198242188 16.43325042724609375 15.858416557312011719 16.300832748413085938 16.1217498779296875 14.925416946411132812 14.408082962036132812 14.622750282287597656 14.199833869934082031 14.833749771118164062 14.502166748046875 14.304583549499511719 14.122416496276855469 14.319249153137207031 14.748999595642089844 16.099666595458984375 15.482666015625 14.204166412353515625 15.030500411987304688 18.1195831298828125 19.035665512084960938 17.824916839599609375 17.287750244140625 17.500583648681640625 17.9459991455078125 18.222333908081054688 17.4290008544921875 18.088167190551757812 17.936916351318359375 17.893833160400390625 17.19408416748046875 16.908582687377929688 17.177499771118164062 17.426916122436523438 16.8179168701171875 16.061666488647460938 17.7662506103515625 16.519500732421875 15.629583358764648438 15.990000724792480469 14.8663330078125 14.860333442687988281 14.88899993896484375 15.790416717529296875 17.231916427612304688 18.439916610717773438 17.571916580200195312 16.313417434692382812 16.524333953857421875 15.934416770935058594 16.189832687377929688 14.884250640869140625 13.68216705322265625 13.464000701904296875 15.556666374206542969 17.548583984375 18.78783416748046875 19.123416900634765625 19.386749267578125 19.145166397094726562 18.842832565307617188 18.770166397094726562 18.708415985107421875 18.943500518798828125 18.404500961303710938 17.578332901000976562 17.254999160766601562 17.251916885375976562 17.5258331298828125 16.811750411987304688 16.586999893188476562 18.483083724975585938 20.170833587646484375 20.264333724975585938 19.291833877563476562 19.92791748046875 19.372833251953125 18.429582595825195312 19.402166366577148438 16.899415969848632812 15.353583335876464844 16.33416748046875 18.09383392333984375 17.855998992919921875 16.682500839233398438 15.633749961853027344 17.5453338623046875 17.499082565307617188 17.706583023071289062 18.432582855224609375 17.984249114990234375 17.843000411987304688 15.49250030517578125 15.346249580383300781 15.287416458129882812 14.341333389282226562 14.240583419799804688 15.800250053405761719 15.945833206176757812 15.583499908447265625 15.668250083923339844 16.243165969848632812 17.082500457763671875 17.379917144775390625 18.198499679565429688 19.177499771118164062 19.233917236328125 19.148250579833984375 19.237667083740234375 18.98166656494140625 18.316583633422851562 18.209499359130859375 17.967332839965820312 17.520917892456054688 17.36841583251953125 17.588167190551757812 17.101083755493164062 16.667499542236328125 16.33300018310546875 16.352916717529296875 16.191583633422851562 16.176000595092773438 16.037750244140625 16.297916412353515625 16.905750274658203125 17.40525054931640625 17.078416824340820312 16.746500015258789062 16.481416702270507812 16.344249725341796875 16.161083221435546875 16.042333602905273438 16.051166534423828125 16.358999252319335938 16.594583511352539062 16.629999160766601562 16.452501296997070312 16.560832977294921875 16.318082809448242188 16.26833343505859375 16.01183319091796875 15.775000572204589844 15.996083259582519531 16.09925079345703125 15.899583816528320312 15.734333038330078125 15.540083885192871094 15.580416679382324219 15.752833366394042969 15.868000030517578125 15.738332748413085938 15.607083320617675781 15.590166091918945312 15.47299957275390625 15.400500297546386719 15.385916709899902344 15.266583442687988281 15.159249305725097656 15.121582984924316406 14.986666679382324219 14.902583122253417969 14.738916397094726562 14.567416191101074219 14.513333320617675781 14.280416488647460938 14.022749900817871094 13.801667213439941406 13.885583877563476562 14.015500068664550781 14.025500297546386719 14.215916633605957031 14.203083992004394531 13.710666656494140625 13.396249771118164062 13.150000572204589844 13.163332939147949219 13.229000091552734375 13.393083572387695312 13.601583480834960938 13.829999923706054688 13.60449981689453125 13.370833396911621094 13.204333305358886719 13.183083534240722656 13.255499839782714844 13.162416458129882812 13.080166816711425781 13.169916152954101562 12.963916778564453125 12.895333290100097656 12.665082931518554688 12.566666603088378906 12.542249679565429688 12.505167007446289062 12.521332740783691406 12.467999458312988281
 12.751500129699707031 14.799166679382324219 14.904000282287597656 13.208250045776367188 14.030249595642089844 13.493249893188476562 13.472666740417480469 16.21758270263671875 14.558249473571777344 13.086333274841308594 12.941249847412109375 14.974249839782714844 15.460249900817871094 12.367083549499511719 15.641333580017089844 16.114749908447265625 14.310250282287597656 11.785833358764648438 11.227833747863769531 13.111583709716796875 14.940166473388671875 14.206166267395019531 11.461583137512207031 14.678083419799804688 14.919500350952148438 16.17133331298828125 16.90183258056640625 15.304166793823242188 15.097833633422851562 17.316417694091796875 18.611667633056640625 17.547082901000976562 15.662750244140625 14.719499588012695312 12.948749542236328125 12.659749984741210938 13.811833381652832031 13.006916999816894531 14.049166679382324219 14.404583930969238281 14.314332962036132812 14.596416473388671875 14.76941680908203125 14.511750221252441406 15.886749267578125 14.79741668701171875 14.024167060852050781 13.45583343505859375 13.558000564575195312 14.169917106628417969 12.552999496459960938 13.452333450317382812 13.067915916442871094 12.866499900817871094 14.361333847045898438 14.799166679382324219 14.345582962036132812 14.411250114440917969 16.916833877563476562 19.494417190551757812 18.915582656860351562 16.37291717529296875 15.946749687194824219 15.62066650390625 15.2758331298828125 15.463000297546386719 14.701749801635742188 14.230916976928710938 14.786999702453613281 16.504667282104492188 15.515999794006347656 15.530666351318359375 15.716916084289550781 14.525083541870117188 14.019749641418457031 13.957750320434570312 14.375916481018066406 14.351833343505859375 16.183916091918945312 13.799666404724121094 14.122583389282226562 15.2176666259765625 16.128416061401367188 17.118333816528320312 17.78458404541015625 17.815584182739257812 17.462917327880859375 18.076000213623046875 17.944166183471679688 18.276248931884765625 18.091917037963867188 17.943250656127929688 17.535999298095703125 17.252000808715820312 17.789249420166015625 17.784666061401367188 16.880832672119140625 17.157167434692382812 17.983999252319335938 17.47624969482421875 16.307416915893554688 15.387833595275878906 16.110166549682617188 16.43000030517578125 16.74358367919921875 16.235334396362304688 17.444917678833007812 18.437166213989257812 17.43433380126953125 16.222415924072265625 15.931333541870117188 15.611416816711425781 15.82541656494140625 16.778917312622070312 14.87933349609375 13.73274993896484375 14.782999992370605469 16.452999114990234375 18.12291717529296875 19.259250640869140625 19.439416885375976562 19.016332626342773438 19.048583984375 18.840333938598632812 18.81683349609375 19.110666275024414062 19.080165863037109375 18.253416061401367188 17.852499008178710938 17.848749160766601562 17.76074981689453125 17.293249130249023438 16.578832626342773438 18.211500167846679688 19.992916107177734375 20.149499893188476562 18.835416793823242188 18.96991729736328125 18.7272491455078125 18.62816619873046875 17.393499374389648438 16.680334091186523438 16.755666732788085938 16.834667205810546875 17.801916122436523438 17.087249755859375 16.176916122436523438 16.580249786376953125 18.53025054931640625 17.861749649047851562 17.81366729736328125 16.798250198364257812 16.460916519165039062 15.594583511352539062 15.862416267395019531 15.096249580383300781 14.373833656311035156 13.624833106994628906 14.531000137329101562 15.049250602722167969 15.426083564758300781 16.260334014892578125 16.913084030151367188 16.887166976928710938 17.708250045776367188 18.316415786743164062 19.03458404541015625 19.249082565307617188 19.013416290283203125 18.445749282836914062 18.916917800903320312 19.197416305541992188 18.35016632080078125 17.985584259033203125 17.46341705322265625 17.100000381469726562 17.291833877563476562 17.35683441162109375 16.818666458129882812 16.298000335693359375 16.223833084106445312 16.261417388916015625 16.363834381103515625 16.511333465576171875 16.614749908447265625 16.79949951171875 17.052249908447265625 17.481332778930664062 17.62599945068359375 17.12725067138671875 17.169416427612304688 16.953416824340820312 16.840000152587890625 16.610166549682617188 16.25966644287109375 16.283000946044921875 16.495250701904296875 16.558000564575195312 16.661832809448242188 16.641918182373046875 16.341167449951171875 16.2037506103515625 16.129917144775390625 16.0410003662109375 16.062334060668945312 15.993166923522949219 15.683833122253417969 15.518499374389648438 15.580916404724121094 15.665083885192871094 15.647665977478027344 15.676917076110839844 15.528249740600585938 15.423250198364257812 15.306333541870117188 15.154665946960449219 15.194166183471679688 15.08516693115234375 15.068750381469726562 14.991084098815917969 14.834750175476074219 14.682666778564453125 14.418334007263183594 14.280499458312988281 14.345250129699707031 14.16808319091796875 14.021833419799804688 13.732916831970214844 13.736083030700683594 13.7671661376953125 13.783916473388671875 13.675499916076660156 13.904000282287597656 14.187333106994628906 14.140749931335449219 14.000249862670898438 13.555417060852050781 13.219250679016113281 12.982250213623046875 12.934582710266113281 12.975916862487792969 13.494000434875488281 13.629082679748535156 13.549833297729492188 13.339833259582519531 13.136667251586914062 13.110249519348144531 13.189166069030761719 13.047583580017089844 13.140916824340820312 13.000916481018066406 12.921417236328125 12.669333457946777344 12.438083648681640625 12.456666946411132812 12.343083381652832031 12.271750450134277344 12.2100830078125
 12.081749916076660156 14.835583686828613281 14.854833602905273438 13.907250404357910156 13.508000373840332031 13.824999809265136719 12.550416946411132812 15.186082839965820312 14.1282501220703125 14.683416366577148438 14.144666671752929688 14.912333488464355469 14.35558319091796875 11.265500068664550781 14.492249488830566406 16.843082427978515625 15.390999794006347656 11.517499923706054688 10.4494171142578125 12.847749710083007812 14.938750267028808594 15.212249755859375 11.983583450317382812 12.703000068664550781 14.907750129699707031 14.8318328857421875 14.622666358947753906 15.946999549865722656 14.499083518981933594 15.772833824157714844 19.07975006103515625 18.85675048828125 17.28125 16.21558380126953125 14.848500251770019531 13.559499740600585938 13.272833824157714844 14.549750328063964844 14.561583518981933594 14.051416397094726562 13.798999786376953125 13.846416473388671875 14.65308380126953125 14.8361663818359375 15.477000236511230469 14.419833183288574219 12.562167167663574219 11.596499443054199219 12.441249847412109375 12.236916542053222656 11.893750190734863281 12.999499320983886719 13.102166175842285156 13.570666313171386719 13.705083847045898438 15.204333305358886719 13.535166740417480469 15.654582977294921875 17.1938323974609375 19.071249008178710938 18.876750946044921875 17.315916061401367188 15.580666542053222656 14.917666435241699219 15.143750190734863281 14.749500274658203125 15.25424957275390625 15.493416786193847656 17.559083938598632812 18.871500015258789062 17.14008331298828125 16.791082382202148438 17.825916290283203125 17.7220001220703125 16.855499267578125 14.286333084106445312 14.009083747863769531 14.244083404541015625 14.373583793640136719 14.364583015441894531 14.472749710083007812 14.943166732788085938 15.19391632080078125 16.033750534057617188 17.70916748046875 18.250417709350585938 17.886749267578125 18.03658294677734375 17.975667953491210938 18.115833282470703125 17.8500823974609375 17.779499053955078125 18.242916107177734375 17.932249069213867188 18.267583847045898438 17.728250503540039062 17.796417236328125 18.380083084106445312 17.999166488647460938 17.6121673583984375 17.899166107177734375 17.432332992553710938 17.35866546630859375 17.56566619873046875 17.206417083740234375 17.093500137329101562 18.49558258056640625 19.189083099365234375 17.908582687377929688 15.766833305358886719 15.231916427612304688 15.352666854858398438 15.580499649047851562 16.56458282470703125 15.567749977111816406 14.803750038146972656 13.957916259765625 15.122750282287597656 16.681917190551757812 18.688417434692382812 19.144083023071289062 18.43741607666015625 18.984416961669921875 18.329000473022460938 18.556667327880859375 18.510833740234375 18.511499404907226562 18.951250076293945312 18.761167526245117188 18.511249542236328125 18.475666046142578125 18.886417388916015625 18.753416061401367188 18.2424163818359375 19.194000244140625 20.208333969116210938 20.271417617797851562 19.75225067138671875 18.854833602905273438 19.020250320434570312 13.809583663940429688 13.922332763671875 16.777833938598632812 16.543249130249023438 14.771333694458007812 15.419333457946777344 15.971500396728515625 15.883250236511230469 16.578416824340820312 17.008916854858398438 17.584667205810546875 16.187334060668945312 15.7554168701171875 16.37491607666015625 15.900083541870117188 14.669666290283203125 13.984666824340820312 14.668416976928710938 16.438917160034179688 15.115083694458007812 16.131750106811523438 17.152584075927734375 18.013916015625 18.080999374389648438 18.579416275024414062 18.805665969848632812 18.64983367919921875 19.056499481201171875 18.7263336181640625 17.656583786010742188 17.917165756225585938 18.613582611083984375 18.245250701904296875 18.039083480834960938 17.901250839233398438 17.483165740966796875 17.329000473022460938 16.55916595458984375 16.162584304809570312 16.207834243774414062 16.494249343872070312 16.497417449951171875 16.317501068115234375 16.180665969848632812 16.491666793823242188 17.246416091918945312 17.590833663940429688 17.679416656494140625 17.582082748413085938 17.2953338623046875 17.420999526977539062 17.36191558837890625 17.045583724975585938 16.803583145141601562 16.752248764038085938 16.428417205810546875 16.603582382202148438 16.644582748413085938 16.746250152587890625 16.634416580200195312 16.559667587280273438 16.395666122436523438 16.36408233642578125 16.08083343505859375 15.880916595458984375 15.740833282470703125 15.46016693115234375 15.608083724975585938 15.807499885559082031 15.712416648864746094 15.592916488647460938 15.507416725158691406 15.492166519165039062 15.38358306884765625 15.295749664306640625 15.107417106628417969 15.008083343505859375 14.964250564575195312 14.808000564575195312 14.74558258056640625 14.649499893188476562 14.543916702270507812 14.339916229248046875 14.369500160217285156 14.528749465942382812 14.381583213806152344 14.184332847595214844 14.050249099731445312 13.825083732604980469 13.789667129516601562 13.695833206176757812 13.531666755676269531 13.667499542236328125 13.871333122253417969 13.870333671569824219 13.79308319091796875 13.544750213623046875 13.171999931335449219 12.9600830078125 12.548000335693359375 12.720250129699707031 13.093500137329101562 13.634166717529296875 13.644666671752929688 13.466749191284179688 13.200833320617675781 13.114000320434570312 13.053500175476074219 12.991916656494140625 13.008916854858398438 13.005749702453613281 12.894583702087402344 12.667333602905273438 12.645583152770996094 12.570416450500488281 12.3630828857421875 12.102832794189453125 12.27158355712890625
 13.458416938781738281 14.378333091735839844 10.635000228881835938 12.933333396911621094 13.69183349609375 13.822500228881835938 12.200083732604980469 15.67350006103515625 15.589583396911621094 14.5625 14.467749595642089844 14.662083625793457031 13.721249580383300781 12.138750076293945312 14.320416450500488281 16.057750701904296875 15.437916755676269531 11.892499923706054688 10.942416191101074219 12.359083175659179688 14.460333824157714844 15.15833282470703125 11.116666793823242188 12.597416877746582031 15.1529998779296875 15.779665946960449219 14.631000518798828125 16.050333023071289062 15.049416542053222656 14.404666900634765625 16.316082000732421875 19.18741607666015625 18.559083938598632812 17.899166107177734375 16.405500411987304688 15.037250518798828125 14.170583724975585938 13.977499961853027344 14.907416343688964844 14.727000236511230469 14.452249526977539062 13.930750846862792969 14.007332801818847656 14.187417030334472656 12.319000244140625 12.112417221069335938 11.036749839782714844 11.173749923706054688 13.565917015075683594 15.072000503540039062 14.293916702270507812 13.3524169921875 13.875249862670898438 13.718667030334472656 14.466249465942382812 13.729000091552734375 14.546417236328125 15.849416732788085938 16.07775115966796875 16.33950042724609375 16.6875 17.085666656494140625 15.856500625610351562 13.42241668701171875 13.989000320434570312 16.382083892822265625 17.03549957275390625 17.818666458129882812 20.029916763305664062 20.226083755493164062 19.68325042724609375 19.11316680908203125 18.646165847778320312 19.827999114990234375 19.808332443237304688 18.714750289916992188 16.333917617797851562 15.746582984924316406 15.387999534606933594 15.177499771118164062 15.077666282653808594 15.606583595275878906 16.121500015258789062 16.275499343872070312 17.99900054931640625 18.210332870483398438 17.991250991821289062 18.160417556762695312 18.006999969482421875 17.580165863037109375 17.57016754150390625 17.86408233642578125 18.41175079345703125 18.238750457763671875 18.422166824340820312 18.08516693115234375 18.55608367919921875 19.077749252319335938 18.34474945068359375 18.376667022705078125 18.445749282836914062 17.937166213989257812 17.671583175659179688 17.041584014892578125 16.795166015625 17.961584091186523438 19.261417388916015625 19.312999725341796875 18.0970001220703125 16.568082809448242188 16.452249526977539062 15.635999679565429688 16.147916793823242188 17.501583099365234375 18.446666717529296875 16.479665756225585938 14.288499832153320312 15.138916969299316406 16.490583419799804688 18.514749526977539062 19.783832550048828125 18.867000579833984375 19.00116729736328125 19.042499542236328125 18.727083206176757812 18.8739166259765625 18.628583908081054688 18.40091705322265625 18.766082763671875 18.682832717895507812 18.807666778564453125 19.048999786376953125 19.451749801635742188 19.4676666259765625 18.796583175659179688 19.314916610717773438 19.208665847778320312 19.386751174926757812 19.690082550048828125 19.47208404541015625 15.469166755676269531 15.714250564575195312 15.357000350952148438 15.6325836181640625 14.782166481018066406 14.207416534423828125 13.454833030700683594 15.4654998779296875 15.531083106994628906 17.2037506103515625 18.582750320434570312 16.019582748413085938 15.842000007629394531 15.759416580200195312 14.351749420166015625 13.875583648681640625 12.927916526794433594 14.533249855041503906 15.670666694641113281 15.609999656677246094 17.268083572387695312 17.875 18.029249191284179688 18.239749908447265625 17.843999862670898438 18.607166290283203125 18.828416824340820312 18.317501068115234375 17.935916900634765625 17.034833908081054688 16.449583053588867188 17.882165908813476562 18.30825042724609375 18.427083969116210938 18.139833450317382812 17.415166854858398438 16.963832855224609375 16.40850067138671875 16.232084274291992188 16.216999053955078125 16.432916641235351562 16.559000015258789062 16.377416610717773438 16.40625 16.445667266845703125 17.0279998779296875 17.428583145141601562 17.220499038696289062 17.329584121704101562 17.417999267578125 17.28125 17.214166641235351562 16.725917816162109375 16.66066741943359375 16.792333602905273438 16.705083847045898438 16.7306671142578125 16.672332763671875 16.565166473388671875 16.515165328979492188 16.3878326416015625 16.295749664306640625 16.14116668701171875 15.970416069030761719 15.818499565124511719 15.85883331298828125 15.572417259216308594 15.541083335876464844 15.488916397094726562 15.413249969482421875 15.383999824523925781 15.262833595275878906 15.233666419982910156 15.159083366394042969 15.1056671142578125 15.045999526977539062 15.103333473205566406 15.195500373840332031 15.017416954040527344 14.930333137512207031 14.73600006103515625 14.548417091369628906 14.63249969482421875 14.686249732971191406 14.738499641418457031 14.476916313171386719 14.113083839416503906 14.275083541870117188 14.009416580200195312 14.00966644287109375 14.102916717529296875 13.9008331298828125 13.43958282470703125 13.450166702270507812 13.800750732421875 13.657583236694335938 13.447417259216308594 13.059583663940429688 12.890250205993652344 12.996417045593261719 12.969750404357910156 12.818500518798828125 13.474750518798828125 13.608583450317382812 13.443583488464355469 13.242833137512207031 13.188166618347167969 13.012083053588867188 12.838000297546386719 12.706583976745605469 12.744749069213867188 12.773333549499511719 12.707833290100097656 12.646666526794433594 12.575666427612304688 12.385582923889160156 12.160166740417480469 12.175250053405761719
 14.038666725158691406 13.535249710083007812 10.865666389465332031 12.500666618347167969 15.038083076477050781 14.414583206176757812 13.175083160400390625 13.96541595458984375 14.92133331298828125 14.738749504089355469 16.262416839599609375 14.167166709899902344 12.007666587829589844 13.495833396911621094 14.233166694641113281 15.41058349609375 14.987666130065917969 11.034916877746582031 13.258416175842285156 13.072583198547363281 13.914249420166015625 15.219249725341796875 14.641916275024414062 12.301416397094726562 13.591750144958496094 14.279166221618652344 15.590749740600585938 16.747333526611328125 17.402082443237304688 15.845250129699707031 14.038000106811523438 17.590999603271484375 18.543416976928710938 17.976083755493164062 17.243499755859375 15.345916748046875 12.402916908264160156 12.992833137512207031 14.944416046142578125 15.183499336242675781 15.364500045776367188 14.754000663757324219 13.139415740966796875 13.462666511535644531 14.916250228881835938 13.846750259399414062 12.951666831970214844 11.418749809265136719 14.017749786376953125 15.186833381652832031 14.08416748046875 14.389750480651855469 14.107083320617675781 14.291832923889160156 15.205583572387695312 15.366250038146972656 16.979999542236328125 16.080333709716796875 14.786916732788085938 14.845250129699707031 15.762000083923339844 15.715916633605957031 15.300167083740234375 14.486582756042480469 15.279999732971191406 17.405666351318359375 18.707166671752929688 19.724416732788085938 20.723499298095703125 20.857999801635742188 21.346666336059570312 21.067083358764648438 19.930334091186523438 20.23699951171875 20.762332916259765625 21.049833297729492188 20.062749862670898438 20.554500579833984375 19.578083038330078125 17.777666091918945312 18.409833908081054688 18.640333175659179688 17.420415878295898438 16.536167144775390625 16.655000686645507812 16.94716644287109375 17.9720001220703125 18.294500350952148438 17.830667495727539062 18.273250579833984375 18.187250137329101562 18.315250396728515625 17.9600830078125 19.2832489013671875 18.189083099365234375 17.325250625610351562 18.179332733154296875 18.284166336059570312 19.0279998779296875 18.376499176025390625 18.071832656860351562 17.833333969116210938 17.685167312622070312 16.832666397094726562 16.632417678833007812 17.94608306884765625 19.427165985107421875 19.222665786743164062 18.712667465209960938 17.228916168212890625 16.250667572021484375 15.66591644287109375 16.76308441162109375 16.465833663940429688 17.327333450317382812 17.0570831298828125 15.114583015441894531 14.658082962036132812 15.793999671936035156 17.927000045776367188 19.439083099365234375 19.216333389282226562 18.93849945068359375 19.118915557861328125 19.188167572021484375 19.2015838623046875 18.989749908447265625 19.163084030151367188 19.2899169921875 18.337917327880859375 17.51616668701171875 18.145666122436523438 19.396917343139648438 19.93091583251953125 19.99666595458984375 19.961000442504882812 20.326333999633789062 20.408416748046875 20.379667282104492188 20.138166427612304688 16.911832809448242188 17.12941741943359375 16.341165542602539062 16.077999114990234375 16.492166519165039062 16.210500717163085938 14.553750038146972656 15.777667045593261719 16.430084228515625 18.698667526245117188 19.37933349609375 17.500499725341796875 15.11316680908203125 14.019749641418457031 13.885999679565429688 13.432000160217285156 13.254583358764648438 13.875 16.1065826416015625 17.146749496459960938 18.1152496337890625 17.647083282470703125 18.683834075927734375 16.513584136962890625 16.179250717163085938 18.14858245849609375 19.0830841064453125 17.414499282836914062 16.7864990234375 16.181667327880859375 16.028833389282226562 16.400167465209960938 17.858583450317382812 18.362249374389648438 18.325582504272460938 16.659833908081054688 15.811499595642089844 15.991499900817871094 16.880666732788085938 17.546167373657226562 16.732166290283203125 16.335248947143554688 16.3921661376953125 16.3791656494140625 16.537082672119140625 16.7597503662109375 16.962917327880859375 16.848249435424804688 16.870500564575195312 16.981832504272460938 16.694583892822265625 16.553083419799804688 16.2671661376953125 16.461666107177734375 16.768415451049804688 16.699583053588867188 16.84041595458984375 16.822000503540039062 16.681583404541015625 16.196832656860351562 16.110416412353515625 16.138250350952148438 16.164333343505859375 15.991666793823242188 15.871916770935058594 15.676416397094726562 15.16158294677734375 15.031083106994628906 15.024000167846679688 15.248582839965820312 15.458833694458007812 15.455916404724121094 15.395250320434570312 15.031916618347167969 14.784333229064941406 14.878583908081054688 14.76508331298828125 15.005000114440917969 15.116499900817871094 15.095000267028808594 15.030666351318359375 14.881999969482421875 14.794833183288574219 14.598250389099121094 14.425250053405761719 14.505333900451660156 14.134416580200195312 13.922583580017089844 14.223833084106445312 13.967917442321777344 13.782750129699707031 14.08841705322265625 13.395083427429199219 13.352499961853027344 13.710333824157714844 13.216833114624023438 13.480916976928710938 13.351416587829589844 12.864916801452636719 12.904083251953125 13.102833747863769531 12.871999740600585938 12.982083320617675781 13.3070831298828125 13.386500358581542969 13.2866668701171875 13.212250709533691406 13.132917404174804688 12.950666427612304688 12.831167221069335938 12.736666679382324219 12.605750083923339844 12.473416328430175781 12.4720001220703125 12.383500099182128906 12.39441680908203125 12.295083045959472656 12.337666511535644531
 12.685416221618652344 13.980083465576171875 10.303500175476074219 12.714333534240722656 13.679833412170410156 13.444666862487792969 12.939000129699707031 13.16699981689453125 15.342332839965820312 16.014499664306640625 18.026166915893554688 16.820249557495117188 13.183249473571777344 12.727083206176757812 14.151500701904296875 15.647665977478027344 14.518583297729492188 12.174249649047851562 13.05066680908203125 13.402416229248046875 14.46666717529296875 15.023916244506835938 14.473333358764648438 15.537416458129882812 14.36750030517578125 13.136416435241699219 14.044750213623046875 17.105333328247070312 18.025083541870117188 16.019166946411132812 16.032583236694335938 15.661083221435546875 15.517167091369628906 15.914667129516601562 17.79949951171875 15.889166831970214844 13.281499862670898438 14.396333694458007812 13.805333137512207031 15.241833686828613281 14.930665969848632812 14.009250640869140625 12.9407501220703125 16.061582565307617188 16.3157501220703125 13.073166847229003906 13.08733367919921875 13.194499969482421875 14.930166244506835938 14.81683349609375 13.722499847412109375 13.81566619873046875 14.384416580200195312 14.235667228698730469 14.655917167663574219 15.571749687194824219 16.798915863037109375 16.396165847778320312 14.099249839782714844 13.959166526794433594 14.39983367919921875 15.046916961669921875 15.529250144958496094 14.609000205993652344 14.74566650390625 17.299917221069335938 18.5518341064453125 19.574499130249023438 20.576833724975585938 21.043416976928710938 21.419500350952148438 21.491750717163085938 21.727083206176757812 20.982000350952148438 21.243165969848632812 21.292999267578125 20.466749191284179688 20.694665908813476562 20.368999481201171875 19.211666107177734375 18.635999679565429688 18.15183258056640625 18.581167221069335938 17.969583511352539062 16.750749588012695312 17.104084014892578125 18.2135009765625 18.118999481201171875 17.94933319091796875 18.324249267578125 18.486083984375 18.505916595458984375 18.740083694458007812 18.7532501220703125 17.996500015258789062 18.74683380126953125 17.549083709716796875 18.009082794189453125 18.673082351684570312 18.252416610717773438 18.01725006103515625 17.99358367919921875 18.123332977294921875 17.128583908081054688 16.804500579833984375 17.69516754150390625 19.267333984375 18.856416702270507812 18.062833786010742188 17.241498947143554688 16.778333663940429688 15.817833900451660156 16.214250564575195312 17.474666595458984375 17.354000091552734375 15.497083663940429688 15.577500343322753906 15.69933319091796875 17.162750244140625 19.280582427978515625 19.53133392333984375 19.069416046142578125 18.941583633422851562 19.121583938598632812 19.412082672119140625 19.124584197998046875 19.3231658935546875 19.066333770751953125 19.438749313354492188 19.675333023071289062 18.88050079345703125 16.8856658935546875 17.631999969482421875 18.927165985107421875 19.934749603271484375 20.1455841064453125 20.224582672119140625 20.14749908447265625 19.56258392333984375 18.968000411987304688 15.865416526794433594 17.09691619873046875 16.805999755859375 16.111917495727539062 14.676000595092773438 17.430749893188476562 15.207750320434570312 16.18633270263671875 16.4290008544921875 17.444667816162109375 17.748666763305664062 16.487833023071289062 14.349916458129882812 12.876832962036132812 13.812999725341796875 14.468667030334472656 13.689749717712402344 14.477250099182128906 15.594249725341796875 17.039333343505859375 17.949750900268554688 18.5323333740234375 18.148416519165039062 18.65958404541015625 18.289167404174804688 19.077083587646484375 18.78025054931640625 17.914499282836914062 18.34908294677734375 17.857583999633789062 16.05716705322265625 15.944250106811523438 16.452167510986328125 17.496166229248046875 18.267749786376953125 17.677915573120117188 16.32216644287109375 17.367166519165039062 17.329000473022460938 17.497999191284179688 17.338916778564453125 16.713750839233398438 16.62591552734375 16.40291595458984375 16.549333572387695312 16.831417083740234375 16.972833633422851562 16.788166046142578125 16.794750213623046875 16.760334014892578125 16.946750640869140625 16.626916885375976562 16.205999374389648438 16.312665939331054688 16.721832275390625 16.860416412353515625 16.75 16.531833648681640625 16.145915985107421875 15.552750587463378906 15.752833366394042969 15.846249580383300781 15.911832809448242188 15.8244171142578125 15.355916976928710938 15.032999992370605469 14.946249961853027344 15.076582908630371094 15.150583267211914062 15.338833808898925781 14.902333259582519531 14.798583030700683594 14.672833442687988281 14.401166915893554688 14.19391632080078125 14.141416549682617188 14.187916755676269531 14.64324951171875 14.656916618347167969 14.903082847595214844 14.97841644287109375 14.759082794189453125 14.773166656494140625 14.553333282470703125 14.048916816711425781 14.334917068481445312 14.253083229064941406 14.126666069030761719 14.125249862670898438 13.928500175476074219 13.904999732971191406 14.080416679382324219 13.902333259582519531 13.6260833740234375 13.495083808898925781 13.338250160217285156 13.330083847045898438 13.397832870483398438 13.061916351318359375 12.787833213806152344 12.851916313171386719 13.083666801452636719 12.953416824340820312 13.043666839599609375 13.372750282287597656 13.276333808898925781 13.101833343505859375 13.124083518981933594 12.973249435424804688 12.944000244140625 12.888416290283203125 12.750249862670898438 12.619750022888183594 12.478583335876464844 12.202249526977539062 12.06891632080078125 12.119083404541015625 12.132333755493164062
 13.206083297729492188 14.198582649230957031 11.341083526611328125 12.839750289916992188 12.495583534240722656 13.006667137145996094 12.645667076110839844 12.71016693115234375 15.891583442687988281 18.02808380126953125 19.224666595458984375 18.802165985107421875 15.568333625793457031 13.3964996337890625 15.243249893188476562 16.82016754150390625 12.981499671936035156 14.348000526428222656 15.05066680908203125 15.914750099182128906 15.38574981689453125 14.202250480651855469 14.342333793640136719 14.799416542053222656 16.996500015258789062 15.126084327697753906 14.524999618530273438 15.201832771301269531 15.384583473205566406 14.714750289916992188 15.354916572570800781 12.16049957275390625 13.253749847412109375 14.769499778747558594 17.124500274658203125 18.733165740966796875 15.455750465393066406 13.549750328063964844 15.867750167846679688 16.348583221435546875 15.47624969482421875 13.154832839965820312 15.304083824157714844 15.987750053405761719 13.791749954223632812 12.2489166259765625 12.973250389099121094 13.076749801635742188 13.969166755676269531 14.982666969299316406 13.662917137145996094 13.181249618530273438 13.7736663818359375 15.659083366394042969 13.808750152587890625 14.503832817077636719 17.388916015625 17.296667098999023438 15.202999114990234375 15.071749687194824219 14.984749794006347656 14.68000030517578125 14.793749809265136719 14.078332901000976562 15.128000259399414062 17.803083419799804688 18.139417648315429688 18.87291717529296875 20.338748931884765625 20.538000106811523438 21.1885833740234375 21.62816619873046875 21.822584152221679688 21.795667648315429688 21.065584182739257812 21.734249114990234375 21.353250503540039062 21.422832489013671875 21.162250518798828125 20.565999984741210938 20.405582427978515625 19.849000930786132812 19.390501022338867188 17.881250381469726562 17.552583694458007812 17.666250228881835938 18.55825042724609375 18.512332916259765625 18.42566680908203125 17.765583038330078125 18.4181671142578125 18.621500015258789062 18.8813323974609375 17.953500747680664062 19.2037506103515625 19.964666366577148438 18.496250152587890625 19.7272491455078125 19.760334014892578125 17.939916610717773438 17.724582672119140625 18.24358367919921875 18.5205841064453125 18.05500030517578125 18.370916366577148438 17.797916412353515625 18.23491668701171875 18.453582763671875 17.936250686645507812 18.339166641235351562 17.96866607666015625 16.782167434692382812 16.352167129516601562 17.133083343505859375 17.323749542236328125 15.229916572570800781 17.162082672119140625 18.801666259765625 19.749666213989257812 19.3663330078125 18.171583175659179688 18.168582916259765625 18.183000564575195312 18.709583282470703125 19.195833206176757812 19.036417007446289062 19.719499588012695312 19.881750106811523438 19.5765838623046875 19.057832717895507812 18.977666854858398438 18.969333648681640625 18.761667251586914062 18.262248992919921875 17.525417327880859375 18.183416366577148438 19.039167404174804688 19.7133331298828125 18.8350830078125 18.85233306884765625 15.795583724975585938 16.367166519165039062 16.30716705322265625 15.791583061218261719 14.522417068481445312 14.647999763488769531 15.522749900817871094 16.250249862670898438 16.224666595458984375 16.742750167846679688 16.5700836181640625 16.125333786010742188 14.112583160400390625 12.076083183288574219 14.678583145141601562 15.382416725158691406 13.304499626159667969 14.008832931518554688 15.523833274841308594 17.247417449951171875 18.255083084106445312 19.38899993896484375 18.6475830078125 18.489833831787109375 18.642000198364257812 18.889499664306640625 17.394083023071289062 17.02483367919921875 16.510250091552734375 16.187749862670898438 15.602083206176757812 15.36641693115234375 15.713582992553710938 16.491582870483398438 17.247249603271484375 17.003416061401367188 16.091167449951171875 16.757249832153320312 17.461000442504882812 17.614084243774414062 17.495000839233398438 17.110082626342773438 17.029750823974609375 16.5861663818359375 16.563999176025390625 16.581167221069335938 16.517749786376953125 16.75333404541015625 16.839916229248046875 16.542749404907226562 16.454584121704101562 16.361249923706054688 16.335750579833984375 16.362667083740234375 16.660083770751953125 16.608583450317382812 16.7274169921875 16.364833831787109375 15.929833412170410156 15.395999908447265625 15.459000587463378906 15.586916923522949219 15.494333267211914062 15.142333030700683594 14.836666107177734375 14.738582611083984375 14.726332664489746094 15.173166275024414062 14.880499839782714844 14.65724945068359375 14.466416358947753906 14.494083404541015625 14.503749847412109375 14.416583061218261719 14.329584121704101562 14.2198333740234375 14.4288330078125 14.564332962036132812 14.65616607666015625 14.720999717712402344 14.778834342956542969 14.680916786193847656 14.665750503540039062 14.502499580383300781 14.307332992553710938 14.07758331298828125 14.011583328247070312 13.898916244506835938 14.036333084106445312 14.488833427429199219 14.373416900634765625 14.090000152587890625 14.142999649047851562 13.911999702453613281 13.726833343505859375 13.464750289916992188 13.535833358764648438 13.359583854675292969 13.267582893371582031 13.097333908081054688 12.755916595458984375 12.988333702087402344 13.067749977111816406 12.914166450500488281 13.158999443054199219 13.30391693115234375 13.235750198364257812 13.0948333740234375 12.900750160217285156 12.811583518981933594 12.743333816528320312 12.72308349609375 12.531083106994628906 12.182916641235351562 11.998833656311035156 12.03766632080078125 12.178250312805175781 12.228499412536621094
 13.131500244140625 14.731499671936035156 13.69933319091796875 14.165583610534667969 13.674416542053222656 13.878000259399414062 13.642999649047851562 12.798666954040527344 15.880249977111816406 18.6520843505859375 18.861499786376953125 17.863916397094726562 16.787750244140625 16.283582687377929688 16.306667327880859375 16.279417037963867188 14.234416007995605469 15.162833213806152344 15.3470001220703125 15.590332984924316406 14.649999618530273438 15.815333366394042969 16.07433319091796875 13.941333770751953125 16.504749298095703125 17.017749786376953125 16.235750198364257812 16.431583404541015625 16.8200836181640625 16.583333969116210938 15.896749496459960938 12.56891632080078125 12.503417015075683594 14.920582771301269531 14.390250205993652344 16.489917755126953125 17.1248321533203125 13.611249923706054688 16.615751266479492188 15.483082771301269531 14.207499504089355469 12.985083580017089844 14.23600006103515625 14.550999641418457031 11.892665863037109375 11.989749908447265625 14.124416351318359375 12.445500373840332031 12.847416877746582031 15.319499969482421875 14.062250137329101562 13.207833290100097656 14.109000205993652344 16.136417388916015625 17.410249710083007812 15.801917076110839844 14.605750083923339844 16.575916290283203125 16.634584426879882812 16.432249069213867188 17.028167724609375 16.211833953857421875 14.983499526977539062 15.2089996337890625 15.704000473022460938 17.593084335327148438 19.412500381469726562 18.697416305541992188 19.834249496459960938 19.296833038330078125 20.0041656494140625 20.91591644287109375 21.444166183471679688 21.464916229248046875 21.099500656127929688 22.004999160766601562 22.27691650390625 22.10558319091796875 21.29524993896484375 20.939832687377929688 20.578582763671875 20.158166885375976562 19.343584060668945312 18.402750015258789062 17.67024993896484375 17.510833740234375 17.4676666259765625 18.201749801635742188 18.072666168212890625 18.272167205810546875 17.52683258056640625 18.181417465209960938 18.386749267578125 18.501667022705078125 19.191333770751953125 19.025499343872070312 19.818082809448242188 20.214666366577148438 19.003915786743164062 18.521333694458007812 18.479000091552734375 18.121166229248046875 18.47750091552734375 17.921833038330078125 18.604665756225585938 18.287416458129882812 18.236833572387695312 18.811166763305664062 18.368833541870117188 18.801000595092773438 18.304666519165039062 17.542917251586914062 17.316333770751953125 17.265333175659179688 17.90308380126953125 17.032667160034179688 17.185667037963867188 18.683332443237304688 19.199748992919921875 17.649084091186523438 16.795749664306640625 16.6208343505859375 16.072999954223632812 17.006834030151367188 18.226499557495117188 18.441667556762695312 19.293333053588867188 19.742082595825195312 19.603916168212890625 19.021917343139648438 19.026750564575195312 19.436582565307617188 19.78133392333984375 19.495332717895507812 18.49466705322265625 18.355749130249023438 18.653917312622070312 18.860416412353515625 18.720417022705078125 18.738916397094726562 15.916083335876464844 15.516500473022460938 15.643250465393066406 15.636750221252441406 14.414999961853027344 15.066416740417480469 16.04833221435546875 16.759166717529296875 16.714916229248046875 17.628416061401367188 17.044916152954101562 15.647999763488769531 14.290249824523925781 13.259583473205566406 15.170916557312011719 15.214749336242675781 14.014833450317382812 13.935416221618652344 15.561333656311035156 15.926583290100097656 18.2015838623046875 19.429332733154296875 19.592250823974609375 19.311166763305664062 18.934417724609375 18.298583984375 17.753583908081054688 16.754083633422851562 15.380333900451660156 15.083749771118164062 15.827833175659179688 16.861083984375 17.218000411987304688 17.641666412353515625 16.8318328857421875 15.607166290283203125 15.771333694458007812 16.544916152954101562 17.671833038330078125 17.503665924072265625 17.137666702270507812 17.068250656127929688 17.099582672119140625 16.921583175659179688 16.688417434692382812 16.301584243774414062 16.465082168579101562 16.619167327880859375 16.763584136962890625 16.46974945068359375 16.2046661376953125 16.029333114624023438 16.3921661376953125 16.266416549682617188 15.916333198547363281 15.758417129516601562 16.176500320434570312 16.239166259765625 15.957166671752929688 15.348166465759277344 15.123666763305664062 15.138499259948730469 15.044750213623046875 14.808917045593261719 14.855333328247070312 14.778499603271484375 14.580499649047851562 14.643833160400390625 14.569333076477050781 14.612583160400390625 14.4138336181640625 14.600833892822265625 14.672833442687988281 14.727167129516601562 14.623083114624023438 14.552166938781738281 14.6649169921875 14.782500267028808594 14.781083106994628906 14.833749771118164062 14.917499542236328125 14.6799163818359375 14.528583526611328125 14.191916465759277344 14.203333854675292969 14.247750282287597656 14.1929168701171875 14.469666481018066406 14.142416000366210938 14.302333831787109375 14.471583366394042969 14.084416389465332031 14.054166793823242188 14.113249778747558594 13.764749526977539062 13.603833198547363281 13.523999214172363281 13.459666252136230469 13.323083877563476562 13.210750579833984375 12.868582725524902344 12.710499763488769531 12.998000144958496094 12.996582984924316406 12.849833488464355469 13.030833244323730469 13.090749740600585938 13.014833450317382812 12.834333419799804688 12.73166656494140625 12.706749916076660156 12.626250267028808594 12.392499923706054688 12.147333145141601562 12.165749549865722656 12.173832893371582031 12.282083511352539062 12.310416221618652344
 14.501000404357910156 14.165499687194824219 13.714750289916992188 15.033416748046875 15.038666725158691406 12.661417007446289062 13.060500144958496094 14.450916290283203125 16.027500152587890625 17.229749679565429688 16.87508392333984375 16.789249420166015625 16.68633270263671875 16.4837493896484375 17.156000137329101562 17.408166885375976562 13.797749519348144531 14.439833641052246094 16.070499420166015625 14.6788330078125 14.352083206176757812 14.950666427612304688 15.999166488647460938 15.140749931335449219 14.953833580017089844 15.123499870300292969 15.515500068664550781 16.289667129516601562 18.091501235961914062 17.776082992553710938 17.169916152954101562 15.616999626159667969 15.39008331298828125 15.827416419982910156 15.432582855224609375 13.938500404357910156 14.022333145141601562 14.784333229064941406 16.286417007446289062 13.752833366394042969 12.603250503540039062 12.703166961669921875 13.123250007629394531 14.071416854858398438 12.91049957275390625 11.554666519165039062 14.061750411987304688 13.550499916076660156 11.879416465759277344 14.015333175659179688 15.285249710083007812 14.221750259399414062 13.795416831970214844 15.443917274475097656 18.384000778198242188 17.986749649047851562 14.815416336059570312 15.165666580200195312 17.126832962036132812 17.699249267578125 18.756000518798828125 17.538499832153320312 16.437250137329101562 17.9234161376953125 18.402833938598632812 18.83625030517578125 18.921833038330078125 18.72425079345703125 20.349416732788085938 20.26508331298828125 19.18958282470703125 20.0431671142578125 21.238666534423828125 21.327917098999023438 21.332332611083984375 21.381250381469726562 21.71108245849609375 21.856082916259765625 21.12924957275390625 20.387248992919921875 20.417083740234375 20.07433319091796875 19.25875091552734375 18.158166885375976562 17.525249481201171875 17.730916976928710938 17.231416702270507812 18.503583908081054688 18.053499221801757812 18.4989166259765625 18.369083404541015625 18.507333755493164062 18.369916915893554688 18.928083419799804688 18.647083282470703125 19.061000823974609375 19.291584014892578125 19.256500244140625 18.935749053955078125 19.1647491455078125 19.101165771484375 18.687999725341796875 18.876333236694335938 18.988332748413085938 19.158666610717773438 18.5970001220703125 19.086999893188476562 18.544916152954101562 18.385999679565429688 18.559083938598632812 18.252582550048828125 17.832082748413085938 17.146249771118164062 18.00208282470703125 18.857416152954101562 18.860750198364257812 19.384000778198242188 19.623416900634765625 17.698833465576171875 17.138666152954101562 18.1100006103515625 18.150333404541015625 18.369083404541015625 17.854917526245117188 16.508083343505859375 16.380167007446289062 17.406415939331054688 18.905416488647460938 19.061082839965820312 19.450000762939453125 19.746166229248046875 19.8804168701171875 19.765417098999023438 19.101499557495117188 18.041416168212890625 17.668249130249023438 18.21324920654296875 18.289667129516601562 18.436166763305664062 18.434083938598632812 16.589916229248046875 15.258000373840332031 16.461416244506835938 15.402750015258789062 15.550000190734863281 15.853333473205566406 17.682332992553710938 17.731832504272460938 17.638416290283203125 18.5572509765625 18.406583786010742188 16.622499465942382812 14.785666465759277344 13.968916893005371094 15.274583816528320312 15.54091644287109375 14.128999710083007812 14.854166984558105469 16.8018341064453125 16.280666351318359375 18.254499435424804688 19.261083602905273438 19.4472503662109375 19.189083099365234375 19.143499374389648438 19.034334182739257812 17.96541595458984375 16.403583526611328125 15.280249595642089844 16.366582870483398438 17.671833038330078125 17.961000442504882812 18.5 18.217000961303710938 17.111665725708007812 16.333749771118164062 16.149250030517578125 15.879916191101074219 17.264499664306640625 17.631082534790039062 17.573667526245117188 17.342832565307617188 17.218416213989257812 17.114416122436523438 16.945165634155273438 16.58941650390625 16.7684173583984375 16.8352508544921875 16.71991729736328125 16.501499176025390625 16.168832778930664062 16.172082901000976562 16.099916458129882812 16.148500442504882812 15.850999832153320312 16.068332672119140625 16.110082626342773438 15.843083381652832031 15.714917182922363281 15.447834014892578125 14.978249549865722656 14.802333831787109375 14.966249465942382812 14.921166419982910156 14.77158355712890625 14.561916351318359375 14.788666725158691406 14.807000160217285156 14.694582939147949219 14.669333457946777344 14.682916641235351562 14.938917160034179688 15.008500099182128906 14.868749618530273438 14.787250518798828125 14.756916046142578125 14.792333602905273438 14.748749732971191406 14.801917076110839844 14.806499481201171875 14.634583473205566406 14.572500228881835938 14.335833549499511719 14.163916587829589844 13.999917030334472656 14.096750259399414062 14.299083709716796875 14.382249832153320312 14.289666175842285156 14.260582923889160156 14.145833969116210938 14.041666984558105469 13.779832839965820312 13.988249778747558594 13.829583168029785156 13.654832839965820312 13.439583778381347656 13.363749504089355469 13.339249610900878906 13.164999961853027344 13.04741668701171875 12.73699951171875 12.821499824523925781 12.882916450500488281 12.89658355712890625 12.891500473022460938 12.785750389099121094 12.796583175659179688 12.723250389099121094 12.569833755493164062 12.653416633605957031 12.452333450317382812 12.324416160583496094 12.153082847595214844 12.096082687377929688 12.179249763488769531 12.264666557312011719 12.258666038513183594
 13.964666366577148438 12.993333816528320312 12.768583297729492188 12.695833206176757812 15.304666519165039062 13.319916725158691406 14.660749435424804688 16.006500244140625 16.146417617797851562 15.408916473388671875 15.532999992370605469 15.638166427612304688 16.034000396728515625 16.691249847412109375 17.201166152954101562 16.951000213623046875 16.603166580200195312 16.763250350952148438 16.912250518798828125 16.441417694091796875 14.464833259582519531 14.856416702270507812 15.735083580017089844 15.293499946594238281 14.045332908630371094 13.431000709533691406 11.916916847229003906 12.73708343505859375 16.479749679565429688 17.036083221435546875 15.355083465576171875 14.848250389099121094 14.845083236694335938 16.027500152587890625 16.4051666259765625 12.59474945068359375 13.057332992553710938 15.990666389465332031 16.762500762939453125 13.956583023071289062 12.838582992553710938 13.342416763305664062 13.798166275024414062 13.665499687194824219 12.904833793640136719 12.091250419616699219 14.064499855041503906 13.675333023071289062 11.233083724975585938 12.982666969299316406 15.712416648864746094 14.452416419982910156 12.554166793823242188 14.233333587646484375 17.94499969482421875 18.709583282470703125 18.139417648315429688 16.249500274658203125 15.747750282287597656 17.23274993896484375 18.511167526245117188 17.883832931518554688 18.351583480834960938 19.873332977294921875 20.254917144775390625 20.478916168212890625 18.540166854858398438 18.7337493896484375 20.559917449951171875 19.584749221801757812 19.7586669921875 20.140167236328125 21.0679168701171875 21.072999954223632812 20.774000167846679688 20.85883331298828125 21.025333404541015625 20.797750473022460938 20.238582611083984375 20.17783355712890625 19.710332870483398438 19.172250747680664062 18.891332626342773438 18.26833343505859375 17.891832351684570312 17.82541656494140625 17.539167404174804688 18.663249969482421875 18.440332412719726562 18.457000732421875 18.50749969482421875 18.90958404541015625 19.257917404174804688 19.775333404541015625 19.205333709716796875 18.902334213256835938 19.029083251953125 19.001832962036132812 17.221250534057617188 16.99141693115234375 17.552083969116210938 18.403583526611328125 19.210416793823242188 20.038665771484375 19.687665939331054688 19.077999114990234375 18.085332870483398438 18.2984161376953125 18.454334259033203125 18.072000503540039062 17.458583831787109375 17.472583770751953125 17.646083831787109375 17.19083404541015625 19.076833724975585938 19.487249374389648438 20.063249588012695312 19.880750656127929688 18.746084213256835938 18.894083023071289062 17.9029998779296875 17.805999755859375 17.810083389282226562 17.860582351684570312 17.358083724975585938 17.521833419799804688 17.650333404541015625 17.049749374389648438 18.047750473022460938 18.425500869750976562 19.138666152954101562 19.917499542236328125 19.683000564575195312 18.373167037963867188 15.835833549499511719 15.069416999816894531 16.623500823974609375 18.061832427978515625 17.099666595458984375 18.055334091186523438 17.403749465942382812 17.1777496337890625 17.3813323974609375 16.483165740966796875 16.92658233642578125 17.408250808715820312 18.3847503662109375 18.479084014892578125 18.194334030151367188 18.836750030517578125 19.086833953857421875 18.319499969482421875 16.529916763305664062 16.065250396728515625 16.630832672119140625 16.385833740234375 15.407667160034179688 14.811499595642089844 17.191165924072265625 17.358165740966796875 17.566083908081054688 18.194250106811523438 18.40291595458984375 18.845167160034179688 17.111917495727539062 17.20583343505859375 16.463666915893554688 15.523083686828613281 15.250583648681640625 16.79850006103515625 18.276166915893554688 17.82324981689453125 18.127582550048828125 17.6356658935546875 17.707416534423828125 16.094667434692382812 15.784000396728515625 15.477582931518554688 16.835500717163085938 17.596832275390625 17.707666397094726562 17.227750778198242188 17.31349945068359375 17.391000747680664062 17.343250274658203125 17.066417694091796875 16.90833282470703125 16.734416961669921875 16.643167495727539062 16.111249923706054688 15.83408355712890625 16.191083908081054688 16.191083908081054688 16.000833511352539062 15.950083732604980469 15.958250045776367188 15.832416534423828125 15.599416732788085938 15.395750045776367188 15.368666648864746094 15.020167350769042969 14.813333511352539062 14.908916473388671875 14.651583671569824219 14.773499488830566406 14.754166603088378906 14.844583511352539062 14.832583427429199219 14.833749771118164062 14.772333145141601562 14.868083953857421875 14.78441619873046875 14.901332855224609375 14.961916923522949219 14.967749595642089844 14.972166061401367188 15.06891632080078125 15.139749526977539062 15.171250343322753906 15.011500358581542969 14.929833412170410156 14.863583564758300781 14.570583343505859375 14.277916908264160156 13.927000045776367188 13.731249809265136719 13.717166900634765625 13.840916633605957031 14.046583175659179688 13.612583160400390625 13.613249778747558594 13.6443328857421875 13.325333595275878906 13.911166191101074219 13.851833343505859375 13.76725006103515625 13.457916259765625 13.201083183288574219 13.217083930969238281 13.323083877563476562 13.201833724975585938 13.022417068481445312 12.939832687377929688 12.886166572570800781 12.711999893188476562 12.837416648864746094 12.890583038330078125 12.673250198364257812 12.685500144958496094 12.525583267211914062 12.4008331298828125 11.904000282287597656 12.065416336059570312 12.164166450500488281 12.071916580200195312 12.143500328063964844 12.166333198547363281 12.130000114440917969
 14.089249610900878906 13.531999588012695312 11.701916694641113281 12.853750228881835938 14.36199951171875 14.44183349609375 15.336583137512207031 15.876500129699707031 14.38791656494140625 14.377500534057617188 15.202166557312011719 15.821332931518554688 14.630749702453613281 15.508417129516601562 16.358999252319335938 16.756084442138671875 15.418666839599609375 15.461833000183105469 14.907250404357910156 16.22299957275390625 15.804583549499511719 16.354749679565429688 15.446416854858398438 14.586416244506835938 14.628582954406738281 14.942249298095703125 14.716417312622070312 13.336999893188476562 15.587500572204589844 16.962665557861328125 15.218167304992675781 14.177000045776367188 14.2306671142578125 15.313917160034179688 16.344333648681640625 15.055749893188476562 13.474249839782714844 13.927582740783691406 16.976083755493164062 15.740500450134277344 13.818500518798828125 13.304833412170410156 13.821416854858398438 14.582249641418457031 13.010666847229003906 13.534083366394042969 15.012499809265136719 14.516082763671875 12.565166473388671875 12.958833694458007812 15.085333824157714844 14.088749885559082031 12.871666908264160156 13.031583786010742188 15.399250030517578125 17.542083740234375 17.953916549682617188 17.240583419799804688 16.250583648681640625 18.036083221435546875 19.075582504272460938 17.949583053588867188 18.610500335693359375 19.5948333740234375 20.033666610717773438 20.79199981689453125 20.4998321533203125 18.930250167846679688 19.779666900634765625 19.199916839599609375 18.989000320434570312 19.701833724975585938 20.166584014892578125 20.047916412353515625 19.964334487915039062 19.7671661376953125 20.116498947143554688 19.563417434692382812 19.665250778198242188 19.921998977661132812 18.110332489013671875 18.681249618530273438 18.718000411987304688 18.906749725341796875 18.935333251953125 18.523500442504882812 18.072500228881835938 17.939416885375976562 18.263916015625 18.695249557495117188 18.8717498779296875 18.241832733154296875 19.804166793823242188 20.040250778198242188 19.581998825073242188 19.162750244140625 18.83950042724609375 17.812665939331054688 17.139583587646484375 17.250583648681640625 17.335000991821289062 17.65399932861328125 18.233333587646484375 18.945667266845703125 19.551916122436523438 19.2619171142578125 18.53675079345703125 18.263166427612304688 18.545917510986328125 18.222499847412109375 17.751249313354492188 17.90183258056640625 17.933000564575195312 17.801082611083984375 17.761417388916015625 18.623750686645507812 19.057666778564453125 19.339250564575195312 18.74558258056640625 18.158166885375976562 18.017416000366210938 18.547832489013671875 18.763666152954101562 16.993000030517578125 16.880167007446289062 17.917583465576171875 19.065999984741210938 18.113666534423828125 18.317417144775390625 17.3825836181640625 16.782917022705078125 18.145082473754882812 18.065250396728515625 16.982332229614257812 16.406833648681640625 15.182416915893554688 16.126916885375976562 18.0041656494140625 16.607416152954101562 17.71341705322265625 17.632749557495117188 17.378665924072265625 17.710666656494140625 17.782167434692382812 17.32866668701171875 17.089250564575195312 17.9008331298828125 17.651248931884765625 17.919916152954101562 17.621583938598632812 18.76183319091796875 18.669666290283203125 17.569416046142578125 16.722333908081054688 16.947834014892578125 16.712499618530273438 16.379167556762695312 16.023084640502929688 15.953916549682617188 16.395166397094726562 16.076084136962890625 16.384832382202148438 16.225250244140625 16.95258331298828125 16.809833526611328125 16.292499542236328125 16.481500625610351562 16.269582748413085938 16.409666061401367188 17.071666717529296875 17.54199981689453125 17.529083251953125 17.279083251953125 17.442333221435546875 16.959833145141601562 15.850833892822265625 15.57433319091796875 15.255083084106445312 16.4394989013671875 16.840749740600585938 17.17566680908203125 17.110666275024414062 17.327333450317382812 17.38791656494140625 17.224832534790039062 17.245332717895507812 17.127416610717773438 16.838832855224609375 16.406084060668945312 15.726500511169433594 15.391500473022460938 15.410416603088378906 15.335249900817871094 15.45800018310546875 15.150333404541015625 15.097666740417480469 15.325666427612304688 15.433083534240722656 15.526833534240722656 15.286249160766601562 15.239083290100097656 15.061166763305664062 14.774250030517578125 14.707499504089355469 14.868083953857421875 14.914583206176757812 14.875332832336425781 14.880083084106445312 15.034832954406738281 15.178666114807128906 15.190833091735839844 14.9288330078125 14.9320831298828125 15.089666366577148438 15.03983306884765625 15.060000419616699219 15.102000236511230469 15.175416946411132812 15.025249481201171875 14.974750518798828125 14.924833297729492188 15.001166343688964844 14.937833786010742188 14.726666450500488281 14.392999649047851562 14.24566650390625 13.972083091735839844 13.909167289733886719 13.594666481018066406 13.426166534423828125 13.647749900817871094 13.691249847412109375 13.674416542053222656 13.71233367919921875 13.725666999816894531 13.756834030151367188 13.692667007446289062 13.361583709716796875 13.22733306884765625 13.166083335876464844 13.127749443054199219 13.052666664123535156 13.004583358764648438 12.727166175842285156 12.781582832336425781 12.844916343688964844 12.894999504089355469 12.788083076477050781 12.734000205993652344 12.529250144958496094 12.419667243957519531 12.182332992553710938 12.151165962219238281 12.170416831970214844 12.132500648498535156 12.158083915710449219 12.116000175476074219 12.138083457946777344
 14.256333351135253906 13.890000343322753906 13.681750297546386719 12.595582962036132812 15.2100830078125 14.493166923522949219 14.525583267211914062 15.202083587646484375 15.698500633239746094 16.707250595092773438 15.908999443054199219 15.168250083923339844 15.416250228881835938 16.424749374389648438 16.696582794189453125 15.796833992004394531 15.455249786376953125 16.847583770751953125 16.077417373657226562 16.443582534790039062 17.209917068481445312 15.413083076477050781 16.080083847045898438 16.2380828857421875 15.704999923706054688 16.072916030883789062 16.269666671752929688 15.418416023254394531 16.576999664306640625 17.256334304809570312 15.866999626159667969 14.854916572570800781 14.911749839782714844 14.184666633605957031 15.878499984741210938 15.703583717346191406 14.389249801635742188 14.129083633422851562 16.054416656494140625 15.065999984741210938 13.718416213989257812 13.408833503723144531 13.121999740600585938 14.428583145141601562 14.999583244323730469 13.635416984558105469 13.746500015258789062 13.865833282470703125 13.3253326416015625 11.513083457946777344 12.471833229064941406 14.270667076110839844 14.274000167846679688 12.843916893005371094 14.693416595458984375 16.940916061401367188 17.521999359130859375 15.776583671569824219 16.523832321166992188 16.924833297729492188 17.624500274658203125 17.91925048828125 18.484333038330078125 19.939083099365234375 20.606500625610351562 19.535833358764648438 19.752500534057617188 18.981250762939453125 19.60250091552734375 19.3330841064453125 18.21974945068359375 18.771917343139648438 19.69183349609375 18.34366607666015625 18.794000625610351562 19.298833847045898438 19.652416229248046875 20.140417098999023438 19.212749481201171875 18.890832901000976562 19.09799957275390625 18.543416976928710938 16.628999710083007812 16.80808258056640625 18.784666061401367188 18.694334030151367188 17.127000808715820312 17.135833740234375 17.507917404174804688 17.686082839965820312 18.225999832153320312 18.901250839233398438 19.11750030517578125 19.135000228881835938 18.890501022338867188 18.961917877197265625 18.776248931884765625 18.307582855224609375 17.914667129516601562 17.790750503540039062 17.118749618530273438 17.207750320434570312 18.421417236328125 18.44066619873046875 19.59583282470703125 19.710916519165039062 18.62291717529296875 18.864665985107421875 19.359416961669921875 18.403667449951171875 17.920583724975585938 17.5399169921875 17.556667327880859375 16.816999435424804688 17.288084030151367188 17.653415679931640625 18.177583694458007812 18.657917022705078125 19.024415969848632812 17.950916290283203125 17.28766632080078125 17.068666458129882812 16.90525054931640625 17.920000076293945312 18.351499557495117188 18.204334259033203125 18.622167587280273438 18.480083465576171875 18.420166015625 19.331249237060546875 17.99575042724609375 17.14333343505859375 16.541584014892578125 17.320333480834960938 16.622333526611328125 15.017833709716796875 16.7274169921875 17.645833969116210938 17.265501022338867188 17.685167312622070312 17.335582733154296875 17.084333419799804688 16.991083145141601562 17.3005828857421875 17.427333831787109375 17.042083740234375 16.571666717529296875 17.181583404541015625 15.91266632080078125 15.345167160034179688 17.691667556762695312 19.008417129516601562 18.1820831298828125 16.48183441162109375 17.132249832153320312 17.077083587646484375 16.07216644287109375 16.3350830078125 15.486249923706054688 15.463416099548339844 15.998999595642089844 15.233583450317382812 15.3964996337890625 17.121583938598632812 17.6109161376953125 17.259250640869140625 17.105249404907226562 17.367334365844726562 17.493249893188476562 17.29741668701171875 16.746915817260742188 16.651332855224609375 16.63458251953125 16.829334259033203125 16.25983428955078125 15.411084175109863281 15.260416984558105469 15.571583747863769531 16.394832611083984375 16.583833694458007812 16.033666610717773438 16.4234161376953125 16.608167648315429688 16.728250503540039062 16.699083328247070312 16.6390838623046875 16.506000518798828125 16.577917098999023438 16.422750473022460938 15.772250175476074219 15.74566650390625 15.903416633605957031 15.538499832153320312 15.371416091918945312 15.060083389282226562 15.147250175476074219 15.186583518981933594 15.211333274841308594 15.283749580383300781 15.02691650390625 14.820250511169433594 14.693166732788085938 14.683667182922363281 15.355500221252441406 15.597749710083007812 15.720333099365234375 15.546833038330078125 15.598416328430175781 15.6864166259765625 15.573416709899902344 15.381666183471679688 14.9989166259765625 14.729416847229003906 14.700333595275878906 14.770249366760253906 14.9029998779296875 15.078166007995605469 15.058583259582519531 15.180916786193847656 14.930417060852050781 14.920749664306640625 15.041250228881835938 15.154416084289550781 14.915583610534667969 14.578583717346191406 14.371000289916992188 14.390417098999023438 14.319583892822265625 13.9698333740234375 13.885583877563476562 13.938250541687011719 13.827916145324707031 13.596166610717773438 13.623582839965820312 13.734250068664550781 13.888416290283203125 13.759999275207519531 13.488249778747558594 13.413166999816894531 13.377499580383300781 13.280666351318359375 13.079999923706054688 13.112166404724121094 12.708749771118164062 12.57975006103515625 12.715332984924316406 12.820000648498535156 12.837083816528320312 12.740833282470703125 12.622083663940429688 12.478083610534667969 12.42024993896484375 12.393083572387695312 12.373416900634765625 12.093416213989257812 12.18325042724609375 12.111166954040527344 12.130833625793457031
 13.780333518981933594 13.7910003662109375 14.211333274841308594 13.389916419982910156 13.791833877563476562 14.414500236511230469 14.707916259765625 17.205249786376953125 16.67983245849609375 16.053667068481445312 15.880249977111816406 16.71216583251953125 17.638916015625 18.691667556762695312 17.3825836181640625 16.699583053588867188 16.06683349609375 18.485166549682617188 19.206499099731445312 18.47733306884765625 17.09600067138671875 15.885666847229003906 16.318416595458984375 16.067417144775390625 14.036249160766601562 16.603166580200195312 17.050832748413085938 16.617582321166992188 14.375833511352539062 15.681750297546386719 17.890583038330078125 17.417749404907226562 15.822500228881835938 14.029500007629394531 15.268667221069335938 14.734416961669921875 14.516833305358886719 15.079833030700683594 13.937832832336425781 12.771333694458007812 14.183000564575195312 14.143500328063964844 12.959333419799804688 14.021249771118164062 15.349332809448242188 13.05816650390625 11.347167015075683594 12.364417076110839844 13.206249237060546875 11.537499427795410156 11.748250007629394531 15.365833282470703125 15.499083518981933594 12.87075042724609375 15.055250167846679688 17.819000244140625 17.364833831787109375 15.501583099365234375 17.088916778564453125 17.161417007446289062 16.170166015625 18.149166107177734375 19.553750991821289062 19.885166168212890625 20.823499679565429688 19.502832412719726562 19.1443328857421875 20.497833251953125 20.620166778564453125 19.38458251953125 18.71441650390625 19.43758392333984375 19.696750640869140625 19.021833419799804688 18.492082595825195312 18.523082733154296875 18.368749618530273438 18.987249374389648438 19.378416061401367188 19.71433258056640625 20.328916549682617188 19.177333831787109375 17.41283416748046875 15.783166885375976562 19.071332931518554688 19.542499542236328125 18.144916534423828125 17.686166763305664062 17.393833160400390625 17.39749908447265625 17.124250411987304688 18.448999404907226562 20.197999954223632812 20.27249908447265625 19.123666763305664062 18.086750030517578125 18.375499725341796875 18.640417098999023438 18.116666793823242188 16.719333648681640625 17.261499404907226562 18.24466705322265625 18.270833969116210938 18.969499588012695312 19.117000579833984375 19.270416259765625 19.405916213989257812 19.222833633422851562 18.29741668701171875 18.58283233642578125 18.738750457763671875 18.443666458129882812 19.06891632080078125 18.952999114990234375 18.118165969848632812 18.4750823974609375 19.573083877563476562 19.245832443237304688 19.52050018310546875 19.3448333740234375 18.626749038696289062 17.759000778198242188 17.345666885375976562 16.612833023071289062 17.03008270263671875 17.131582260131835938 17.37508392333984375 19.791416168212890625 20.140167236328125 18.45783233642578125 16.421417236328125 14.838999748229980469 14.273583412170410156 15.871832847595214844 15.404333114624023438 15.45583343505859375 17.232000350952148438 17.562833786010742188 18.64324951171875 19.052333831787109375 17.558584213256835938 17.627500534057617188 17.219415664672851562 17.31800079345703125 17.205499649047851562 14.677499771118164062 14.941499710083007812 16.564416885375976562 15.966083526611328125 16.356166839599609375 18.239999771118164062 18.524166107177734375 18.072750091552734375 17.30608367919921875 17.552499771118164062 16.736833572387695312 16.313749313354492188 15.538666725158691406 15.204250335693359375 15.631250381469726562 17.634166717529296875 17.1959991455078125 17.4355010986328125 18.13991546630859375 18.187917709350585938 17.605167388916015625 17.859666824340820312 17.73058319091796875 16.787332534790039062 17.004917144775390625 16.667333602905273438 16.547166824340820312 15.7779998779296875 15.868749618530273438 15.839833259582519531 15.553333282470703125 16.098583221435546875 16.210666656494140625 17.059749603271484375 16.803249359130859375 16.426668167114257812 16.715917587280273438 16.7003326416015625 16.704833984375 16.706750869750976562 16.6551666259765625 16.42258453369140625 16.614166259765625 16.16916656494140625 15.677083015441894531 16.24016571044921875 16.345333099365234375 16.284166336059570312 16.06349945068359375 15.931249618530273438 15.5765838623046875 15.443333625793457031 15.35341644287109375 15.081334114074707031 14.873332977294921875 14.636916160583496094 14.662333488464355469 15.140999794006347656 15.652083396911621094 15.798666954040527344 15.809832572937011719 15.717416763305664062 15.595250129699707031 15.583833694458007812 15.4945831298828125 15.3556671142578125 14.987833023071289062 14.653583526611328125 14.738750457763671875 14.676916122436523438 14.682583808898925781 14.674083709716796875 14.784333229064941406 14.718500137329101562 14.959833145141601562 14.88899993896484375 14.916250228881835938 14.912166595458984375 14.873083114624023438 14.757500648498535156 14.66483306884765625 14.461583137512207031 14.411499977111816406 14.201916694641113281 13.989166259765625 14.147916793823242188 13.963167190551757812 13.772999763488769531 13.614666938781738281 13.627833366394042969 13.803082466125488281 13.779166221618652344 13.626583099365234375 13.542416572570800781 13.588666915893554688 13.435166358947753906 13.137332916259765625 12.968166351318359375 13.105333328247070312 12.817250251770019531 12.777667045593261719 12.816332817077636719 12.909749984741210938 12.746000289916992188 12.638583183288574219 12.538583755493164062 12.554917335510253906 12.587833404541015625 12.488083839416503906 12.404832839965820312 12.187916755676269531 12.100250244140625 12.162083625793457031
 14.716917037963867188 13.700083732604980469 13.770999908447265625 13.662250518798828125 12.41158294677734375 14.134333610534667969 16.143917083740234375 17.19174957275390625 16.872833251953125 16.9739990234375 17.556833267211914062 18.111333847045898438 17.945833206176757812 16.770416259765625 16.653833389282226562 16.99991607666015625 17.609582901000976562 18.047750473022460938 18.243917465209960938 17.715749740600585938 16.90191650390625 15.940500259399414062 16.325250625610351562 16.881084442138671875 16.774000167846679688 17.747667312622070312 17.269916534423828125 14.836915969848632812 14.072417259216308594 15.932499885559082031 18.366916656494140625 17.982000350952148438 15.741000175476074219 15.050333023071289062 14.450249671936035156 14.263167381286621094 14.575666427612304688 14.299083709716796875 13.573082923889160156 13.621083259582519531 14.427083015441894531 15.014582633972167969 14.595000267028808594 14.250416755676269531 15.056500434875488281 13.253666877746582031 11.939916610717773438 13.298583984375 13.317250251770019531 11.960332870483398438 12.08083343505859375 16.086000442504882812 16.243833541870117188 13.709916114807128906 14.616666793823242188 15.485833168029785156 16.143749237060546875 16.358417510986328125 16.527416229248046875 17.298833847045898438 16.3878326416015625 18.554250717163085938 18.983499526977539062 18.913499832153320312 19.682249069213867188 19.372167587280273438 18.877416610717773438 19.876249313354492188 20.052165985107421875 18.550083160400390625 18.300416946411132812 19.955333709716796875 20.378499984741210938 19.810167312622070312 18.324249267578125 18.047666549682617188 16.579082489013671875 17.859416961669921875 19.41916656494140625 21.150417327880859375 20.202999114990234375 19.89441680908203125 19.017583847045898438 18.812250137329101562 19.380750656127929688 19.7068328857421875 18.77791595458984375 17.947500228881835938 17.863000869750976562 17.614665985107421875 17.091917037963867188 17.850667953491210938 19.394083023071289062 19.552333831787109375 20.328500747680664062 19.80825042724609375 18.746583938598632812 17.866832733154296875 18.134416580200195312 17.535833358764648438 18.61841583251953125 18.983499526977539062 18.322916030883789062 18.794834136962890625 18.754083633422851562 18.832416534423828125 19.052333831787109375 18.99908447265625 18.372667312622070312 19.461500167846679688 19.652332305908203125 19.883249282836914062 19.164083480834960938 18.717500686645507812 18.922166824340820312 18.653499603271484375 18.698083877563476562 18.27266693115234375 18.690166473388671875 19.805665969848632812 18.805166244506835938 18.164249420166015625 16.37166595458984375 16.166334152221679688 17.2714996337890625 16.462833404541015625 16.802165985107421875 18.928499221801757812 19.397916793823242188 18.078582763671875 15.754916191101074219 13.269833564758300781 13.624583244323730469 14.822999954223632812 15.961833000183105469 16.976917266845703125 17.38683319091796875 17.346834182739257812 18.075834274291992188 19.161916732788085938 18.240583419799804688 17.852167129516601562 16.9008331298828125 16.601167678833007812 15.781415939331054688 12.658416748046875 14.45475006103515625 15.897333145141601562 15.562999725341796875 17.827667236328125 18.778249740600585938 18.529832839965820312 18.366916656494140625 19.020250320434570312 18.290166854858398438 15.964249610900878906 15.784000396728515625 15.445416450500488281 16.314249038696289062 16.372667312622070312 16.462999343872070312 17.22841644287109375 18.074167251586914062 17.6703338623046875 18.0193328857421875 17.609582901000976562 17.876333236694335938 17.749584197998046875 17.1239166259765625 17.125333786010742188 16.685998916625976562 16.38683319091796875 16.318416595458984375 15.9320831298828125 15.730750083923339844 15.100250244140625 15.036083221435546875 16.115749359130859375 16.764499664306640625 16.852251052856445312 16.936582565307617188 16.907749176025390625 16.743333816528320312 16.512582778930664062 16.61841583251953125 16.885999679565429688 16.777334213256835938 16.338832855224609375 15.543916702270507812 16.0518341064453125 16.573917388916015625 16.726833343505859375 16.777584075927734375 16.565250396728515625 16.569166183471679688 16.653583526611328125 16.266916275024414062 15.929333686828613281 15.770999908447265625 15.197667121887207031 14.053915977478027344 14.586915969848632812 15.563666343688964844 15.829500198364257812 15.850333213806152344 15.876583099365234375 15.755083084106445312 15.653249740600585938 15.459916114807128906 15.299083709716796875 15.157499313354492188 14.796500205993652344 14.522500038146972656 14.424166679382324219 14.530583381652832031 14.751333236694335938 14.856916427612304688 14.804833412170410156 14.661499977111816406 14.725832939147949219 14.683333396911621094 14.633832931518554688 14.711417198181152344 14.520250320434570312 14.610833168029785156 14.547333717346191406 14.400750160217285156 14.341000556945800781 14.245833396911621094 14.021082878112792969 14.165416717529296875 14.17241668701171875 14.044000625610351562 13.783750534057617188 13.602666854858398438 13.590999603271484375 13.652916908264160156 13.689249992370605469 13.595666885375976562 13.535749435424804688 13.344082832336425781 12.878000259399414062 12.994416236877441406 13.089833259582519531 13.011000633239746094 13.083333015441894531 13.230833053588867188 13.162500381469726562 12.892999649047851562 12.590749740600585938 12.465416908264160156 12.57216644287109375 12.57324981689453125 12.383749961853027344 12.381500244140625 12.166166305541992188 12.133250236511230469 12.333333015441894531
 15.291250228881835938 15.062333106994628906 15.608583450317382812 14.31566619873046875 13.863332748413085938 15.733500480651855469 17.076749801635742188 17.733415603637695312 17.461084365844726562 17.75966644287109375 17.82541656494140625 17.611665725708007812 18.041749954223632812 18.055166244506835938 18.397832870483398438 18.392999649047851562 17.216333389282226562 17.911500930786132812 17.495166778564453125 17.330333709716796875 17.21433258056640625 17.39116668701171875 17.655416488647460938 16.412500381469726562 16.857082366943359375 17.405750274658203125 17.565000534057617188 17.222833633422851562 16.404333114624023438 17.087249755859375 18.756250381469726562 17.772832870483398438 14.599749565124511719 14.306333541870117188 14.035916328430175781 15.506833076477050781 15.439167022705078125 13.909083366394042969 14.032250404357910156 14.019499778747558594 14.163332939147949219 15.013500213623046875 15.277250289916992188 14.531000137329101562 15.528500556945800781 14.311083793640136719 13.33499908447265625 14.478333473205566406 13.622583389282226562 12.642084121704101562 11.485250473022460938 15.237750053405761719 17.037416458129882812 15.008083343505859375 13.273499488830566406 13.818666458129882812 13.438916206359863281 15.870916366577148438 17.02899932861328125 17.26416778564453125 16.227748870849609375 16.885166168212890625 17.805084228515625 19.263916015625 19.64008331298828125 19.985666275024414062 19.4750823974609375 19.339582443237304688 19.129083633422851562 19.576000213623046875 20.055583953857421875 18.348249435424804688 19.170833587646484375 20.311916351318359375 18.496500015258789062 16.8955841064453125 17.265666961669921875 17.645250320434570312 18.452667236328125 18.6647491455078125 18.464250564575195312 18.881082534790039062 18.628499984741210938 19.216999053955078125 18.691333770751953125 18.672832489013671875 18.594667434692382812 17.875249862670898438 17.810499191284179688 17.389415740966796875 17.502582550048828125 17.430166244506835938 18.834499359130859375 18.59466552734375 19.329166412353515625 20.267667770385742188 18.933416366577148438 18.6614990234375 19.010000228881835938 18.988416671752929688 18.90941619873046875 19.019750595092773438 19.19608306884765625 18.551416397094726562 17.840250015258789062 17.99250030517578125 19.056749343872070312 19.40074920654296875 19.89966583251953125 20.012416839599609375 19.478582382202148438 19.472499847412109375 18.21649932861328125 19.008916854858398438 19.131999969482421875 19.181917190551757812 18.888332366943359375 19.061666488647460938 19.065500259399414062 18.856332778930664062 19.418832778930664062 19.273332595825195312 19.491750717163085938 17.615833282470703125 16.232082366943359375 16.359333038330078125 16.17891693115234375 16.381750106811523438 18.512250900268554688 18.32975006103515625 16.205333709716796875 16.325582504272460938 16.712749481201171875 16.825750350952148438 17.377916336059570312 18.197500228881835938 17.455333709716796875 17.23383331298828125 18.671499252319335938 19.631750106811523438 18.839750289916992188 17.750417709350585938 16.764249801635742188 15.695417404174804688 14.836750030517578125 13.4902496337890625 14.815000534057617188 16.58191680908203125 18.158916473388671875 18.59691619873046875 19.333833694458007812 19.16483306884765625 18.371416091918945312 19.02691650390625 18.273832321166992188 15.742250442504882812 15.856333732604980469 15.491833686828613281 16.394500732421875 16.346082687377929688 16.63683319091796875 16.88574981689453125 17.66791534423828125 16.846834182739257812 16.702665328979492188 17.31999969482421875 17.73058319091796875 18.027833938598632812 17.4461669921875 17.495500564575195312 16.92133331298828125 16.763666152954101562 16.736583709716796875 16.729583740234375 16.925083160400390625 16.310167312622070312 15.71016693115234375 15.964666366577148438 16.1251678466796875 16.852832794189453125 16.953166961669921875 16.56691741943359375 16.583332061767578125 16.838167190551757812 16.7424163818359375 16.787082672119140625 16.186832427978515625 15.498250007629394531 15.861582756042480469 16.670000076293945312 16.845249176025390625 16.79308319091796875 16.796499252319335938 16.870000839233398438 16.812915802001953125 17.108417510986328125 16.835750579833984375 16.650083541870117188 16.506666183471679688 16.051416397094726562 15.409916877746582031 15.854583740234375 15.880582809448242188 15.929250717163085938 16.010250091552734375 15.996083259582519531 15.78766632080078125 15.655999183654785156 15.568166732788085938 15.457165718078613281 15.05175018310546875 14.925167083740234375 14.939500808715820312 14.996916770935058594 14.944250106811523438 15.126916885375976562 15.030666351318359375 15.162583351135253906 15.024250030517578125 14.725666999816894531 14.771249771118164062 14.873332977294921875 14.775166511535644531 14.614666938781738281 14.489665985107421875 14.373582839965820312 14.368749618530273438 14.351666450500488281 14.300250053405761719 14.031749725341796875 13.930583953857421875 14.079417228698730469 14.067500114440917969 13.894833564758300781 13.716916084289550781 13.621666908264160156 13.702916145324707031 13.752833366394042969 13.652832984924316406 13.550250053405761719 13.453249931335449219 13.377166748046875 13.206250190734863281 12.999250411987304688 13.055167198181152344 13.011999130249023438 13.2263336181640625 13.111582756042480469 12.975500106811523438 12.749416351318359375 12.439917564392089844 12.610917091369628906 12.602000236511230469 12.628582954406738281 12.479166984558105469 12.3114166259765625 12.2554168701171875 12.301416397094726562
 13.640000343322753906 13.297833442687988281 14.353833198547363281 15.060333251953125 15.163249969482421875 16.017583847045898438 17.196666717529296875 17.476083755493164062 17.93650054931640625 18.184833526611328125 17.462999343872070312 17.404582977294921875 17.929082870483398438 18.342416763305664062 18.905000686645507812 19.74041748046875 19.698749542236328125 18.8899993896484375 16.853750228881835938 17.014833450317382812 16.733333587646484375 17.66066741943359375 18.86191558837890625 17.730916976928710938 17.719083786010742188 17.623416900634765625 16.448833465576171875 16.25550079345703125 18.234251022338867188 18.803499221801757812 18.22858428955078125 17.681833267211914062 17.418832778930664062 15.210416793823242188 14.938666343688964844 16.365083694458007812 13.495083808898925781 12.617583274841308594 13.344750404357910156 13.704583168029785156 13.276166915893554688 14.487166404724121094 14.664584159851074219 14.259333610534667969 15.050166130065917969 14.257666587829589844 13.725250244140625 16.421916961669921875 14.003083229064941406 12.395750045776367188 11.609000205993652344 14.211500167846679688 16.77574920654296875 15.194083213806152344 13.585666656494140625 13.5279998779296875 13.346333503723144531 15.413416862487792969 16.360166549682617188 16.310499191284179688 15.960499763488769531 16.8878326416015625 17.013750076293945312 18.573749542236328125 19.174917221069335938 19.721416473388671875 19.3878326416015625 18.29308319091796875 17.476833343505859375 19.599832534790039062 20.834749221801757812 20.036249160766601562 17.4461669921875 18.008167266845703125 19.114833831787109375 17.335332870483398438 16.732416152954101562 16.4815826416015625 16.736917495727539062 16.269166946411132812 17.040582656860351562 17.15850067138671875 17.24566650390625 17.654666900634765625 18.210832595825195312 18.191333770751953125 18.296167373657226562 18.212833404541015625 17.62833404541015625 17.402500152587890625 17.679500579833984375 17.59583282470703125 18.830083847045898438 18.971500396728515625 18.8038330078125 19.343915939331054688 18.970998764038085938 19.687665939331054688 19.931249618530273438 18.530834197998046875 18.167499542236328125 19.443584442138671875 18.793416976928710938 18.09375 17.83300018310546875 18.231332778930664062 19.263584136962890625 19.555082321166992188 19.27591705322265625 18.660917282104492188 19.023250579833984375 18.6681671142578125 18.764417648315429688 19.496250152587890625 19.56258392333984375 20.629499435424804688 20.121583938598632812 19.174249649047851562 18.263500213623046875 18.233333587646484375 19.371250152587890625 20.865833282470703125 20.500249862670898438 20.076250076293945312 18.573667526245117188 17.352916717529296875 17.148416519165039062 15.614333152770996094 18.395000457763671875 18.042749404907226562 17.97208404541015625 18.6755828857421875 18.463750839233398438 17.92891693115234375 18.135250091552734375 18.8856658935546875 17.568666458129882812 17.35016632080078125 19.024250030517578125 19.556417465209960938 18.908166885375976562 17.864332199096679688 17.479833602905273438 16.136667251586914062 16.058834075927734375 14.806500434875488281 15.140166282653808594 15.836833000183105469 17.131666183471679688 18.540082931518554688 19.458583831787109375 19.403165817260742188 18.159999847412109375 18.463750839233398438 18.063249588012695312 16.316499710083007812 16.343000411987304688 16.629751205444335938 17.040082931518554688 17.078083038330078125 17.138584136962890625 17.452249526977539062 18.1304168701171875 17.442417144775390625 16.592832565307617188 16.929750442504882812 16.5399169921875 17.224832534790039062 17.222249984741210938 16.96125030517578125 16.58083343505859375 16.676666259765625 15.969583511352539062 15.788583755493164062 15.723250389099121094 16.168750762939453125 15.771082878112792969 16.191667556762695312 16.1875 15.969666481018066406 16.248416900634765625 15.958416938781738281 15.704833984375 16.159749984741210938 16.2359161376953125 16.319166183471679688 15.575916290283203125 16.080499649047851562 16.954833984375 16.857999801635742188 16.868999481201171875 16.914249420166015625 16.860082626342773438 16.92891693115234375 17.040250778198242188 17.019750595092773438 16.86541748046875 16.64116668701171875 16.401332855224609375 16.1434173583984375 15.848833084106445312 15.434332847595214844 14.929416656494140625 15.47516632080078125 15.744333267211914062 15.777333259582519531 15.603750228881835938 15.592166900634765625 15.316666603088378906 15.405083656311035156 15.1703338623046875 15.11750030517578125 15.231249809265136719 15.320333480834960938 14.973416328430175781 15.337500572204589844 15.187916755676269531 15.126999855041503906 15.195499420166015625 14.91058349609375 14.694665908813476562 14.868749618530273438 14.888667106628417969 14.756333351135253906 14.480999946594238281 14.559000015258789062 14.570250511169433594 14.524000167846679688 14.389249801635742188 14.214166641235351562 13.931000709533691406 13.975500106811523438 14.061583518981933594 13.935083389282226562 13.723999977111816406 13.656749725341796875 13.739916801452636719 13.613249778747558594 13.481499671936035156 13.390417098999023438 13.390749931335449219 13.355417251586914062 13.258333206176757812 13.173250198364257812 13.028750419616699219 12.933833122253417969 13.07541656494140625 13.007666587829589844 13.085666656494140625 12.86425018310546875 12.618416786193847656 12.574167251586914062 12.578000068664550781 12.650083541870117188 12.623416900634765625 12.591500282287597656 12.381083488464355469 12.384416580200195312
 13.791749954223632812 14.426499366760253906 15.25749969482421875 15.582750320434570312 15.436166763305664062 16.401750564575195312 17.1390838623046875 17.552165985107421875 18.0119171142578125 18.349834442138671875 17.732666015625 17.8856658935546875 18.12166595458984375 18.333332061767578125 18.771917343139648438 19.182666778564453125 19.389665603637695312 19.284166336059570312 18.208665847778320312 18.23600006103515625 16.977582931518554688 16.347333908081054688 18.026500701904296875 18.484666824340820312 18.140666961669921875 16.760082244873046875 15.120833396911621094 15.807415962219238281 17.1755828857421875 16.413665771484375 15.213167190551757812 14.946416854858398438 17.024000167846679688 17.648916244506835938 17.33625030517578125 15.706583023071289062 11.449749946594238281 13.717833518981933594 14.989500045776367188 15.177166938781738281 15.054666519165039062 15.364583015441894531 15.746250152587890625 15.319916725158691406 14.909250259399414062 14.445333480834960938 14.227166175842285156 17.323667526245117188 15.330083847045898438 13.935750007629394531 12.177333831787109375 13.254166603088378906 15.795083045959472656 15.885582923889160156 13.930999755859375 12.544833183288574219 14.014166831970214844 15.2801666259765625 16.21233367919921875 16.170833587646484375 15.700750350952148438 16.889415740966796875 16.978166580200195312 16.2445831298828125 18.23925018310546875 18.889917373657226562 19.023332595825195312 16.753499984741210938 16.738332748413085938 19.545166015625 19.973499298095703125 20.95258331298828125 20.237333297729492188 18.568332672119140625 19.291749954223632812 18.651750564575195312 17.778499603271484375 16.515501022338867188 15.97516632080078125 15.223583221435546875 15.242083549499511719 15.298666954040527344 16.409666061401367188 17.438249588012695312 16.9537506103515625 17.778667449951171875 19.308666229248046875 18.128999710083007812 18.1464996337890625 18.084417343139648438 18.204334259033203125 17.979333877563476562 18.223499298095703125 18.951749801635742188 18.262666702270507812 18.763917922973632812 19.076084136962890625 19.671751022338867188 19.93866729736328125 19.003084182739257812 19.39875030517578125 19.371334075927734375 19.4364166259765625 19.369083404541015625 19.13574981689453125 19.270250320434570312 19.171083450317382812 18.687166213989257812 18.346166610717773438 17.933750152587890625 18.194499969482421875 18.260833740234375 19.429582595825195312 19.245000839233398438 20.032167434692382812 20.481332778930664062 19.135499954223632812 18.221332550048828125 18.501583099365234375 18.794416427612304688 18.7866668701171875 19.96433258056640625 20.658916473388671875 20.2415008544921875 19.924417495727539062 18.411500930786132812 17.153833389282226562 16.896749496459960938 17.14324951171875 16.994249343872070312 17.5010833740234375 18.08841705322265625 18.0700836181640625 17.87616729736328125 18.04416656494140625 19.793832778930664062 19.823749542236328125 18.98925018310546875 19.206501007080078125 19.9255828857421875 19.158750534057617188 18.502916336059570312 18.527166366577148438 18.208749771118164062 18.070417404174804688 15.934916496276855469 14.464333534240722656 15.837332725524902344 16.582332611083984375 18.165332794189453125 19.558332443237304688 19.311166763305664062 18.4794158935546875 17.931917190551757812 17.432332992553710938 17.051666259765625 16.552999496459960938 16.070583343505859375 17.030500411987304688 17.250917434692382812 17.445415496826171875 17.504749298095703125 17.611665725708007812 17.506834030151367188 17.077333450317382812 17.104583740234375 17.01183319091796875 17.337667465209960938 17.694915771484375 17.282749176025390625 17.147333145141601562 16.90074920654296875 16.258749008178710938 15.451000213623046875 15.243833541870117188 15.744999885559082031 15.949833869934082031 16.503082275390625 15.170416831970214844 15.230999946594238281 16.1595001220703125 15.264833450317382812 15.119832992553710938 15.157917022705078125 15.19716644287109375 15.543832778930664062 15.698832511901855469 16.759416580200195312 16.957332611083984375 16.825834274291992188 16.91925048828125 17.087999343872070312 17.059749603271484375 17.157499313354492188 17.357000350952148438 17.139749526977539062 16.815916061401367188 16.363916397094726562 16.026582717895507812 15.845583915710449219 15.895166397094726562 15.624500274658203125 15.046666145324707031 14.579833030700683594 14.33625030517578125 14.767083168029785156 15.101416587829589844 14.9375 14.501916885375976562 14.756999969482421875 14.822999954223632812 14.895083427429199219 15.013750076293945312 15.121250152587890625 15.0484161376953125 15.053417205810546875 14.962250709533691406 14.761416435241699219 14.830416679382324219 14.775166511535644531 14.674833297729492188 14.816499710083007812 14.86949920654296875 14.707416534423828125 14.513499259948730469 14.483250617980957031 14.595333099365234375 14.526583671569824219 14.496582984924316406 14.331749916076660156 13.622833251953125 13.723583221435546875 13.960165977478027344 13.845416069030761719 13.795666694641113281 13.602583885192871094 13.62291717529296875 13.279999732971191406 13.10124969482421875 13.024416923522949219 13.242750167846679688 13.475999832153320312 13.369000434875488281 13.100916862487792969 12.859999656677246094 12.76300048828125 12.931249618530273438 13.017583847045898438 13.016667366027832031 12.998500823974609375 12.767499923706054688 12.75208282470703125 12.751749992370605469 12.698666572570800781 12.586083412170410156 12.673250198364257812 12.531084060668945312 12.508083343505859375
[truncated: 621,293 more chars]
