# Supplementary material for: Toward a Monte Carlo approach to selecting climate variables in MaxEnt
Source: PLoS One. 2021 Mar 3;16(3):e0237208. doi: 10.1371/journal.pone.0237208 (PMC7928495; doi:10.1371/journal.pone.0237208)
Supplement: S1 File — Compressed file folder containing the input data and R script used in the study. (ZIP) [file pone.0237208.s003.zip › S1_File/input/bioclim/bio03.asc]

ncols        258
nrows        203
xllcorner    -118.620095600000
yllcorner    23.921173333333
cellsize     0.083333333333
NODATA_value  -9999
 40.363079071044921875 40.025848388671875 40.463718414306640625 40.334506988525390625 39.6764068603515625 40.1776885986328125 41.361263275146484375 39.99506378173828125 39.725910186767578125 42.595714569091796875 41.06801605224609375 38.7203826904296875 38.300449371337890625 40.30599212646484375 39.842655181884765625 39.4476776123046875 39.82723236083984375 41.519733428955078125 42.360076904296875 42.11065673828125 38.47347259521484375 38.749080657958984375 39.04742431640625 40.295810699462890625 42.4516448974609375 43.16017913818359375 40.830295562744140625 37.983211517333984375 38.958957672119140625 40.473697662353515625 40.473369598388671875 39.404144287109375 40.738445281982421875 40.5658721923828125 40.27431488037109375 41.321201324462890625 41.145263671875 41.8447723388671875 41.020751953125 38.990489959716796875 40.700672149658203125 40.287929534912109375 40.617984771728515625 41.40091705322265625 41.091709136962890625 40.734111785888671875 40.575519561767578125 39.50289154052734375 40.03191375732421875 41.080410003662109375 40.451473236083984375 37.210842132568359375 36.302547454833984375 35.75223541259765625 34.33451080322265625 33.559810638427734375 33.16194915771484375 32.470287322998046875 32.301197052001953125 33.203746795654296875 30.63428497314453125 30.39797210693359375 30.804317474365234375 31.942327499389648438 33.53435516357421875 35.65393829345703125 34.817249298095703125 35.443340301513671875 34.32831573486328125 34.33863067626953125 34.338958740234375 31.584478378295898438 31.820293426513671875 31.389177322387695312 25.642547607421875 24.0733795166015625 25.126749038696289062 31.746196746826171875 34.21735382080078125 34.16539764404296875 33.785327911376953125 36.398624420166015625 39.040119171142578125 39.070682525634765625 39.43369293212890625 39.994319915771484375 39.9929962158203125 38.790912628173828125 39.313327789306640625 37.633808135986328125 37.15111541748046875 36.017833709716796875 35.6934814453125 35.62963104248046875 36.50225830078125 37.433002471923828125 36.306995391845703125 36.021297454833984375 35.8923492431640625 35.39855194091796875 35.58495330810546875 34.967052459716796875 35.46218109130859375 35.566448211669921875 35.85053253173828125 37.154998779296875 37.48294830322265625 37.42505645751953125 38.822322845458984375 39.5625 38.719280242919921875 38.726959228515625 38.192340850830078125 37.078777313232421875 36.643726348876953125 38.297412872314453125 39.197757720947265625 37.420078277587890625 37.97357940673828125 38.2857208251953125 38.641925811767578125 38.705280303955078125 38.844203948974609375 38.34200286865234375 38.9678497314453125 38.35333251953125 37.71865081787109375 37.679248809814453125 37.37353515625 37.28862762451171875 38.039249420166015625 37.875995635986328125 38.211521148681640625 37.809383392333984375 36.130340576171875 37.8635101318359375 38.319728851318359375 39.38071441650390625 38.05637359619140625 39.88370513916015625 40.0656890869140625 41.059417724609375 39.24234771728515625 38.4873199462890625 41.74925994873046875 41.206729888916015625 41.11594390869140625 41.349544525146484375 41.79067230224609375 41.990909576416015625 40.30108642578125 40.564228057861328125 41.810657501220703125 41.087169647216796875 40.80623626708984375 42.164554595947265625 41.97360992431640625 41.758449554443359375 41.968166351318359375 41.937671661376953125 41.547718048095703125 40.99086761474609375 41.458110809326171875 40.81143951416015625 40.82910919189453125 40.752605438232421875 40.5165863037109375 40.249568939208984375 39.990352630615234375 39.85819244384765625 39.9297027587890625 40.14644622802734375 39.67647552490234375 39.351894378662109375 39.44832611083984375 39.8509674072265625 39.877410888671875 39.686763763427734375 39.521839141845703125 39.505977630615234375 39.4561767578125 38.85327911376953125 38.3319549560546875 37.506465911865234375 37.979724884033203125 37.992427825927734375 37.73380279541015625 37.62921905517578125 37.307353973388671875 36.611492156982421875 36.666866302490234375 37.005035400390625 37.45672607421875 37.38959503173828125 37.33107757568359375 37.140380859375 37.322429656982421875 37.416675567626953125 37.13544464111328125 36.742572784423828125 36.222164154052734375 36.21804046630859375 36.190685272216796875 36.11406707763671875 36.03919219970703125 36.109966278076171875 35.963420867919921875 35.805576324462890625 35.6692047119140625 35.833393096923828125 35.773006439208984375 35.64282989501953125 35.54389190673828125 35.359539031982421875 35.13533782958984375 34.789463043212890625 34.417980194091796875 34.222393035888671875 34.123134613037109375 34.064983367919921875 33.691753387451171875 33.29691314697265625 33.363079071044921875 33.570339202880859375 33.4737091064453125 33.5063323974609375 33.447124481201171875 33.47714996337890625 33.188861846923828125 33.15789031982421875 32.9231109619140625 32.75664520263671875 32.5552978515625 32.482784271240234375 32.429973602294921875 32.34423828125 32.053497314453125 31.91840362548828125 31.878276824951171875 31.624067306518554688 31.203809738159179688 30.878856658935546875 30.563373565673828125 30.854372024536132812 31.029108047485351562 30.955844879150390625 30.821668624877929688 30.792572021484375 30.660387039184570312 30.579607009887695312 30.655439376831054688 30.3002471923828125 30.158731460571289062 30.103891372680664062 30.058851242065429688 29.845541000366210938 29.729099273681640625 29.841817855834960938
 39.81603240966796875 40.078884124755859375 40.623218536376953125 41.318767547607421875 40.980072021484375 41.850612640380859375 41.984752655029296875 41.041431427001953125 39.821941375732421875 42.55681610107421875 42.64597320556640625 39.38592529296875 39.61080169677734375 40.12282562255859375 38.82927703857421875 40.834880828857421875 39.285114288330078125 38.012874603271484375 40.8416748046875 42.47708892822265625 39.836544036865234375 39.502521514892578125 40.628604888916015625 42.290866851806640625 41.939525604248046875 41.292842864990234375 38.6997833251953125 36.535724639892578125 39.299671173095703125 40.94263458251953125 39.945774078369140625 39.496974945068359375 39.40738677978515625 39.82434844970703125 40.983142852783203125 41.211109161376953125 41.024288177490234375 40.361385345458984375 38.818096160888671875 38.4601898193359375 41.31890869140625 39.921192169189453125 39.571308135986328125 41.190746307373046875 40.798542022705078125 39.751155853271484375 40.8668060302734375 39.20975494384765625 40.173755645751953125 40.975315093994140625 40.14171600341796875 37.367137908935546875 36.222446441650390625 35.12778472900390625 33.836658477783203125 33.022235870361328125 33.091831207275390625 33.22193145751953125 32.05539703369140625 32.6747589111328125 33.71225738525390625 34.117488861083984375 33.844608306884765625 33.955455780029296875 34.833957672119140625 36.022998809814453125 35.324687957763671875 33.769802093505859375 34.04093170166015625 34.865825653076171875 35.242153167724609375 33.336704254150390625 33.00762939453125 33.71723175048828125 29.677652359008789062 27.57775115966796875 29.784137725830078125 32.99419403076171875 34.27069091796875 34.236385345458984375 34.20223236083984375 34.166667938232421875 36.54815673828125 36.795169830322265625 39.96526336669921875 40.254459381103515625 39.62798309326171875 40.976531982421875 37.35772705078125 35.700420379638671875 34.945476531982421875 35.775547027587890625 36.958690643310546875 38.13185882568359375 38.54705047607421875 37.56618499755859375 36.215976715087890625 36.697986602783203125 34.600818634033203125 32.945064544677734375 34.570690155029296875 32.914737701416015625 35.472667694091796875 34.55802154541015625 35.882686614990234375 36.72299957275390625 38.4324188232421875 39.295894622802734375 40.194667816162109375 40.191143035888671875 39.478206634521484375 38.811511993408203125 38.611499786376953125 37.987880706787109375 37.328060150146484375 35.99301910400390625 37.695484161376953125 38.96120452880859375 38.825542449951171875 37.794040679931640625 37.951114654541015625 38.8070526123046875 39.233989715576171875 38.8154754638671875 39.222747802734375 38.182926177978515625 38.0642547607421875 38.009609222412109375 37.661956787109375 38.066864013671875 38.621429443359375 38.828540802001953125 38.485919952392578125 39.21006011962890625 40.1732177734375 40.78989410400390625 40.823760986328125 39.88043975830078125 39.27294158935546875 41.296588897705078125 41.05694580078125 39.672901153564453125 38.314754486083984375 38.7402191162109375 42.271015167236328125 42.150768280029296875 41.784542083740234375 41.684566497802734375 42.4956207275390625 41.8296356201171875 41.557651519775390625 38.28553009033203125 40.92913055419921875 42.087100982666015625 42.18563079833984375 42.582447052001953125 42.518932342529296875 42.50876617431640625 42.329692840576171875 41.473499298095703125 40.808441162109375 40.9271240234375 41.267120361328125 41.05414581298828125 40.84485626220703125 40.875713348388671875 40.531047821044921875 40.108127593994140625 39.878025054931640625 39.452884674072265625 39.40749359130859375 39.599315643310546875 39.592754364013671875 39.58148193359375 39.246673583984375 39.405910491943359375 39.29335784912109375 39.1968231201171875 38.951389312744140625 38.94731903076171875 38.85167694091796875 38.618389129638671875 38.15280914306640625 37.61606597900390625 37.6662139892578125 37.7113800048828125 36.9524993896484375 36.448719024658203125 36.472316741943359375 37.082576751708984375 37.515338897705078125 37.9857940673828125 38.153331756591796875 37.901947021484375 37.56174468994140625 37.3743438720703125 37.38409423828125 37.353481292724609375 36.95192718505859375 36.6621551513671875 36.230587005615234375 36.32047271728515625 36.232295989990234375 35.967395782470703125 35.893199920654296875 36.11574554443359375 36.017047882080078125 35.8958282470703125 35.58164215087890625 35.635723114013671875 35.764835357666015625 35.71977996826171875 35.35706329345703125 35.168773651123046875 34.989055633544921875 34.832675933837890625 34.948719024658203125 35.0063629150390625 34.580291748046875 34.46880340576171875 34.466358184814453125 34.117290496826171875 33.669261932373046875 33.5370330810546875 32.7430419921875 32.911716461181640625 33.092418670654296875 33.328296661376953125 33.12607574462890625 32.961284637451171875 32.79952239990234375 32.649005889892578125 32.28473663330078125 31.953550338745117188 32.05162811279296875 32.13069915771484375 31.9082794189453125 31.6915740966796875 31.560237884521484375 31.3751220703125 31.22231292724609375 31.161436080932617188 31.156606674194335938 31.259019851684570312 31.153804779052734375 30.967075347900390625 30.938497543334960938 30.832550048828125 30.667568206787109375 30.592014312744140625 30.494535446166992188 30.393125534057617188 30.323209762573242188 30.260623931884765625 30.160661697387695312 29.97501373291015625 29.928203582763671875 29.874301910400390625
 39.80448150634765625 39.85596466064453125 40.680217742919921875 41.75095367431640625 41.569728851318359375 40.9606475830078125 41.3995819091796875 41.61086273193359375 39.16464996337890625 41.39119720458984375 43.151905059814453125 41.291133880615234375 39.66770172119140625 38.811077117919921875 39.5537567138671875 41.28787994384765625 37.1053924560546875 35.73477935791015625 38.529048919677734375 41.580718994140625 42.46434783935546875 41.97357177734375 37.78960418701171875 38.052326202392578125 39.538684844970703125 41.265682220458984375 39.55008697509765625 38.05632781982421875 38.49275970458984375 38.308071136474609375 37.2915191650390625 38.147369384765625 40.073375701904296875 40.354419708251953125 40.708759307861328125 40.32190704345703125 38.554351806640625 36.394687652587890625 36.932743072509765625 40.633510589599609375 41.43608856201171875 40.377910614013671875 39.791980743408203125 40.70604705810546875 39.999912261962890625 39.27642059326171875 39.7063446044921875 37.316837310791015625 39.98009490966796875 41.40938568115234375 40.161006927490234375 37.2020721435546875 36.245426177978515625 35.10277557373046875 35.350830078125 33.92364501953125 33.196628570556640625 32.980499267578125 31.8894805908203125 32.085918426513671875 33.615550994873046875 33.7592315673828125 34.60951995849609375 34.80544281005859375 35.845844268798828125 36.011112213134765625 34.34804534912109375 33.708385467529296875 35.110797882080078125 35.817943572998046875 35.663356781005859375 32.057735443115234375 34.16706085205078125 35.5836639404296875 34.32376861572265625 34.134296417236328125 33.571506500244140625 35.094058990478515625 33.8383636474609375 34.851551055908203125 34.83429718017578125 33.74207305908203125 34.23561859130859375 36.117252349853515625 36.50464630126953125 39.25556182861328125 39.827014923095703125 40.82257843017578125 39.195339202880859375 38.277667999267578125 36.68187713623046875 36.566402435302734375 35.741024017333984375 35.837188720703125 34.92926025390625 33.8170928955078125 34.41645050048828125 33.55350494384765625 34.707706451416015625 34.25310516357421875 34.832180023193359375 36.988094329833984375 36.137752532958984375 36.82329559326171875 37.23703765869140625 38.69307708740234375 38.2739410400390625 38.502040863037109375 38.36443328857421875 38.5772705078125 38.328281402587890625 38.054019927978515625 38.033779144287109375 37.315235137939453125 36.7648773193359375 36.582393646240234375 35.276386260986328125 37.464534759521484375 38.253383636474609375 38.266727447509765625 38.329555511474609375 38.523406982421875 39.310512542724609375 39.095317840576171875 38.354091644287109375 38.876506805419921875 38.647846221923828125 38.591217041015625 38.4677734375 38.487369537353515625 38.576015472412109375 38.91031646728515625 38.727062225341796875 38.572147369384765625 39.6674957275390625 40.901958465576171875 40.647735595703125 39.73424530029296875 41.3141632080078125 41.67449951171875 40.7372894287109375 39.42206573486328125 38.930728912353515625 39.863128662109375 42.779758453369140625 42.627986907958984375 42.37662506103515625 42.446338653564453125 42.88053131103515625 42.423992156982421875 42.253204345703125 39.33199310302734375 40.129848480224609375 41.400341033935546875 39.360836029052734375 40.564910888671875 43.073207855224609375 41.84658050537109375 41.89035797119140625 41.24341583251953125 40.671924591064453125 40.778644561767578125 40.667407989501953125 40.852447509765625 40.75104522705078125 40.753719329833984375 40.94628143310546875 40.63532257080078125 39.716594696044921875 39.252330780029296875 38.924755096435546875 39.24330902099609375 39.378269195556640625 39.308513641357421875 39.048801422119140625 39.069976806640625 39.08843231201171875 39.035919189453125 38.952056884765625 38.7466888427734375 38.62548065185546875 38.3912353515625 38.088397979736328125 37.53168487548828125 36.953205108642578125 36.4696807861328125 36.150707244873046875 36.744014739990234375 37.38822174072265625 37.80107879638671875 37.9586944580078125 38.010456085205078125 38.0309295654296875 37.800323486328125 37.59108734130859375 37.361362457275390625 37.351963043212890625 37.36899566650390625 37.110576629638671875 36.999340057373046875 36.817722320556640625 36.45090484619140625 35.998584747314453125 35.83934783935546875 35.73627471923828125 35.838748931884765625 35.6960906982421875 35.961460113525390625 35.645969390869140625 35.400775909423828125 35.477840423583984375 35.564723968505859375 35.44045257568359375 35.14945220947265625 35.002574920654296875 35.168880462646484375 35.19358062744140625 35.251430511474609375 35.113414764404296875 34.9738922119140625 34.706638336181640625 34.63234710693359375 34.202304840087890625 33.919284820556640625 33.012760162353515625 33.289112091064453125 33.307765960693359375 33.13988494873046875 32.952640533447265625 32.982074737548828125 32.867931365966796875 32.69055938720703125 32.503986358642578125 32.1754913330078125 31.996721267700195312 31.89989471435546875 31.914400100708007812 31.932039260864257812 31.882776260375976562 31.763103485107421875 31.559049606323242188 31.429021835327148438 31.241893768310546875 31.232961654663085938 31.148469924926757812 31.065969467163085938 31.10150909423828125 30.90782928466796875 30.754056930541992188 30.6865997314453125 30.593135833740234375 30.445264816284179688 30.498477935791015625 30.346920013427734375 30.285236358642578125 30.130846023559570312 30.07238006591796875 30.014455795288085938
 39.460971832275390625 40.31249237060546875 40.78330230712890625 41.3037109375 38.642604827880859375 39.308353424072265625 41.017925262451171875 38.658672332763671875 38.7095184326171875 39.8927154541015625 40.541103363037109375 42.221958160400390625 39.564647674560546875 37.344196319580078125 39.49811553955078125 41.677852630615234375 39.2809600830078125 37.93129730224609375 40.507843017578125 42.22444915771484375 42.36594390869140625 41.131107330322265625 38.48259735107421875 38.888889312744140625 39.925289154052734375 41.552845001220703125 39.90464019775390625 38.7638702392578125 37.29018402099609375 38.56630706787109375 37.2169342041015625 38.791629791259765625 39.112194061279296875 39.147247314453125 40.59112548828125 40.076976776123046875 38.92095947265625 37.991729736328125 38.329601287841796875 41.221996307373046875 41.08538818359375 40.728534698486328125 39.6597442626953125 40.510234832763671875 38.98633575439453125 38.46547698974609375 38.506198883056640625 39.36772918701171875 41.101093292236328125 41.663219451904296875 40.77532958984375 37.283473968505859375 37.228984832763671875 35.5957794189453125 35.95738983154296875 35.75173187255859375 34.952014923095703125 34.02494049072265625 33.12996673583984375 33.193424224853515625 34.29698944091796875 34.45307159423828125 34.565204620361328125 34.2240142822265625 35.72498321533203125 36.43065643310546875 34.528766632080078125 34.122638702392578125 35.606891632080078125 37.12551116943359375 34.9806060791015625 32.950923919677734375 34.4263153076171875 34.40081787109375 34.264339447021484375 34.1788482666015625 35.0858917236328125 36.38881683349609375 35.196125030517578125 35.870044708251953125 35.5706634521484375 34.8342742919921875 35.14353179931640625 35.94533538818359375 37.768585205078125 40.21756744384765625 39.5781402587890625 39.462451934814453125 39.290782928466796875 38.252262115478515625 36.7562255859375 36.103725433349609375 37.468326568603515625 34.6125030517578125 34.293636322021484375 34.473278045654296875 35.77021026611328125 36.954227447509765625 36.914394378662109375 37.135894775390625 36.872005462646484375 36.340831756591796875 35.7169647216796875 36.08701324462890625 35.397686004638671875 36.8426361083984375 36.41498565673828125 36.2169189453125 35.898128509521484375 35.93115997314453125 36.100734710693359375 36.510955810546875 36.37075042724609375 36.410251617431640625 35.359405517578125 35.811923980712890625 35.4782867431640625 36.249652862548828125 36.77489471435546875 36.969020843505859375 37.24391937255859375 37.840167999267578125 38.30593109130859375 39.244358062744140625 39.047088623046875 39.11272430419921875 39.368801116943359375 38.87233734130859375 38.8664703369140625 38.812641143798828125 38.668548583984375 38.5946197509765625 38.660999298095703125 38.52759552001953125 39.3035125732421875 40.16652679443359375 40.256320953369140625 40.293598175048828125 41.049999237060546875 40.87386322021484375 40.7643280029296875 40.100269317626953125 38.781108856201171875 41.088771820068359375 42.266582489013671875 42.4916839599609375 43.097980499267578125 42.908519744873046875 43.2063751220703125 42.59142303466796875 42.673519134521484375 42.12282562255859375 39.94338226318359375 41.1385345458984375 39.52398681640625 39.616397857666015625 41.07515716552734375 42.289875030517578125 43.33072662353515625 42.178333282470703125 41.067691802978515625 39.9675445556640625 39.9413909912109375 40.526111602783203125 40.581073760986328125 40.725475311279296875 40.828998565673828125 40.692047119140625 39.9934844970703125 39.337207794189453125 38.5096282958984375 38.885898590087890625 39.157878875732421875 38.938655853271484375 38.812255859375 38.720073699951171875 39.1705169677734375 38.989009857177734375 39.077541351318359375 38.89434814453125 38.62058258056640625 38.381317138671875 37.89241790771484375 37.67446136474609375 36.424915313720703125 36.033184051513671875 36.709197998046875 37.44025421142578125 37.5062255859375 37.532932281494140625 37.7353973388671875 37.8599090576171875 37.87152862548828125 37.715118408203125 37.558650970458984375 37.40139007568359375 37.400760650634765625 37.17706298828125 37.148487091064453125 37.333606719970703125 37.198375701904296875 36.825222015380859375 36.4098663330078125 36.0316619873046875 35.532184600830078125 35.248683929443359375 35.25188446044921875 35.381649017333984375 35.832088470458984375 35.60381317138671875 35.62407684326171875 35.46237945556640625 35.5859832763671875 35.489177703857421875 35.312408447265625 35.139400482177734375 35.09808349609375 35.197315216064453125 35.18772125244140625 35.112689971923828125 35.0680084228515625 34.882808685302734375 34.645294189453125 34.419620513916015625 33.947902679443359375 33.5882110595703125 33.477703094482421875 33.329830169677734375 33.17024993896484375 33.02881622314453125 32.88239288330078125 32.777194976806640625 32.716796875 32.5796661376953125 32.38991546630859375 32.260711669921875 32.216548919677734375 32.139007568359375 31.991029739379882812 31.813348770141601562 31.756069183349609375 31.525693893432617188 31.341207504272460938 31.2544403076171875 31.150997161865234375 31.083600997924804688 31.042608261108398438 31.031986236572265625 30.913120269775390625 30.88124847412109375 30.824514389038085938 30.5141143798828125 30.522386550903320312 30.401308059692382812 30.27881622314453125 30.1488800048828125 29.876260757446289062 29.8573150634765625
 39.84471893310546875 39.9337615966796875 40.748973846435546875 42.017810821533203125 38.716464996337890625 39.85552978515625 41.85912322998046875 41.619293212890625 39.515529632568359375 38.58335113525390625 39.20568084716796875 41.21341705322265625 39.01114654541015625 38.136363983154296875 41.458827972412109375 42.49410247802734375 41.44528961181640625 41.66888427734375 41.33100128173828125 39.7559814453125 38.25910186767578125 38.61676788330078125 38.237461090087890625 38.986751556396484375 41.429012298583984375 40.65631103515625 39.796802520751953125 39.503368377685546875 37.706241607666015625 40.246124267578125 38.540828704833984375 38.55553436279296875 38.71623992919921875 38.9678497314453125 41.07794189453125 40.026336669921875 37.63172149658203125 37.426300048828125 40.45465087890625 40.71728515625 40.477733612060546875 40.646678924560546875 40.67833709716796875 41.45410919189453125 40.373493194580078125 40.23905181884765625 40.22275543212890625 40.86194610595703125 40.778240203857421875 41.139255523681640625 40.89305877685546875 37.596263885498046875 38.257274627685546875 36.7805023193359375 35.838871002197265625 35.676174163818359375 34.5545196533203125 33.94271087646484375 33.6020355224609375 34.260944366455078125 35.451427459716796875 35.364383697509765625 34.766368865966796875 34.836803436279296875 35.231048583984375 35.97545623779296875 33.95664215087890625 34.3811492919921875 36.155849456787109375 37.443817138671875 35.182842254638671875 32.690277099609375 35.739337921142578125 35.68813323974609375 35.67718505859375 34.91829681396484375 35.659576416015625 37.437625885009765625 35.200164794921875 35.268260955810546875 35.490940093994140625 35.803466796875 35.3018341064453125 36.76611328125 39.104244232177734375 38.92696380615234375 39.4443206787109375 38.7999114990234375 36.993015289306640625 37.128398895263671875 36.895305633544921875 37.994235992431640625 38.998462677001953125 38.91268157958984375 37.917510986328125 36.835842132568359375 37.90190887451171875 37.871875762939453125 38.114276885986328125 37.006183624267578125 36.433551788330078125 35.815990447998046875 35.93756103515625 36.505615234375 36.517162322998046875 35.63259124755859375 35.08457183837890625 35.783863067626953125 36.992343902587890625 36.68851470947265625 35.137725830078125 35.081996917724609375 34.225620269775390625 36.17101287841796875 37.58392333984375 37.292388916015625 36.792026519775390625 36.803173065185546875 37.282321929931640625 37.32906341552734375 37.7188873291015625 38.8438873291015625 37.909374237060546875 39.278995513916015625 38.9635162353515625 39.338336944580078125 38.7100372314453125 39.6738128662109375 39.18241119384765625 39.041168212890625 38.901180267333984375 38.926799774169921875 39.18091583251953125 39.94428253173828125 40.488315582275390625 39.974857330322265625 40.331722259521484375 40.39485931396484375 40.78716278076171875 40.742221832275390625 40.636810302734375 40.863040924072265625 39.467319488525390625 40.038410186767578125 42.06716156005859375 42.593990325927734375 42.335693359375 42.118419647216796875 43.883274078369140625 43.83415985107421875 42.944087982177734375 41.160564422607421875 39.295482635498046875 39.3212738037109375 38.94738006591796875 37.7905731201171875 41.3393707275390625 43.17623138427734375 42.36519622802734375 41.62683868408203125 41.04065704345703125 40.578250885009765625 39.869190216064453125 40.1734771728515625 40.09366607666015625 39.874629974365234375 39.076507568359375 39.889186859130859375 39.983615875244140625 39.2620697021484375 38.35601806640625 38.4528045654296875 38.797367095947265625 38.958209991455078125 38.38515472412109375 37.985050201416015625 38.052936553955078125 38.2853851318359375 38.59673309326171875 38.516735076904296875 38.0623321533203125 37.711978912353515625 37.114742279052734375 36.90313720703125 36.50222015380859375 36.436328887939453125 37.381031036376953125 37.59191131591796875 37.6572418212890625 37.6846771240234375 37.720348358154296875 37.687473297119140625 37.720432281494140625 37.848423004150390625 37.526153564453125 37.17234039306640625 37.095203399658203125 37.297290802001953125 37.155567169189453125 37.156467437744140625 37.18377685546875 36.93299102783203125 36.56284332275390625 35.8463592529296875 35.331939697265625 35.21056365966796875 35.174015045166015625 35.229000091552734375 35.57659912109375 35.605255126953125 35.647319793701171875 35.670032501220703125 35.641101837158203125 35.53777313232421875 35.48595428466796875 35.3800201416015625 35.25241851806640625 35.100795745849609375 35.068653106689453125 35.06463623046875 34.848552703857421875 34.892547607421875 34.79449462890625 34.6516571044921875 34.344196319580078125 34.200836181640625 33.693798065185546875 33.5579833984375 33.25327301025390625 33.201625823974609375 32.989353179931640625 32.82433319091796875 32.8218536376953125 32.687564849853515625 32.582733154296875 32.368015289306640625 32.27452850341796875 32.219554901123046875 32.0829925537109375 31.825849533081054688 31.686571121215820312 31.498849868774414062 31.291326522827148438 31.200845718383789062 31.234937667846679688 31.088720321655273438 31.02364349365234375 31.03820037841796875 30.979204177856445312 30.916332244873046875 30.823451995849609375 30.76337432861328125 30.735012054443359375 30.54309844970703125 30.359495162963867188 30.24758148193359375 30.0487213134765625 30.003963470458984375
 39.50434112548828125 40.10430145263671875 40.874744415283203125 42.15497589111328125 38.601306915283203125 39.832729339599609375 41.744449615478515625 43.505802154541015625 41.417865753173828125 38.609470367431640625 40.560306549072265625 41.564605712890625 37.192287445068359375 39.325042724609375 42.221096038818359375 41.42098236083984375 39.83502960205078125 42.34537506103515625 40.58005523681640625 37.908283233642578125 37.422313690185546875 38.7644500732421875 38.83390045166015625 40.170642852783203125 42.24927520751953125 42.06478118896484375 40.55055999755859375 38.235553741455078125 39.217498779296875 41.06005096435546875 38.844326019287109375 37.56548309326171875 39.0422821044921875 40.203460693359375 40.70680999755859375 38.77346038818359375 37.219699859619140625 39.137187957763671875 40.197956085205078125 39.580322265625 39.684886932373046875 40.209331512451171875 39.759090423583984375 40.45957183837890625 39.601535797119140625 40.93463134765625 41.418529510498046875 40.35643768310546875 37.9675445556640625 39.942047119140625 40.828968048095703125 39.59163665771484375 38.875 37.752208709716796875 37.5197296142578125 37.506771087646484375 36.689975738525390625 35.2224884033203125 34.3683319091796875 34.645061492919921875 35.2161102294921875 35.394866943359375 35.03021240234375 35.1156158447265625 34.952091217041015625 35.49259185791015625 34.040683746337890625 34.84808349609375 36.298480987548828125 37.98193359375 37.654537200927734375 34.3536376953125 36.10390472412109375 38.163814544677734375 38.543933868408203125 35.61444091796875 36.666667938232421875 37.843082427978515625 36.916660308837890625 37.34203338623046875 37.40933990478515625 37.192050933837890625 36.795444488525390625 36.803646087646484375 38.3002166748046875 38.87226104736328125 38.63671875 37.826274871826171875 36.73340606689453125 37.539928436279296875 38.550689697265625 37.63608551025390625 38.9504241943359375 37.508571624755859375 39.199436187744140625 36.91385650634765625 37.431583404541015625 37.66847991943359375 38.569965362548828125 37.417354583740234375 36.067157745361328125 35.647121429443359375 36.595142364501953125 36.776885986328125 37.0901641845703125 36.567241668701171875 34.6823883056640625 34.37091827392578125 34.7503509521484375 35.971836090087890625 36.425258636474609375 35.8032073974609375 33.97539520263671875 35.653141021728515625 37.20673370361328125 38.400218963623046875 38.69470977783203125 38.555637359619140625 38.2987823486328125 38.422100067138671875 37.73827362060546875 38.06558990478515625 38.203815460205078125 38.175609588623046875 38.91106414794921875 39.02475738525390625 39.01102447509765625 39.67766571044921875 39.91272735595703125 39.512485504150390625 39.0040435791015625 39.994968414306640625 41.107028961181640625 41.6693115234375 41.19244384765625 41.2420654296875 40.928264617919921875 40.661712646484375 40.56098175048828125 40.688137054443359375 41.340427398681640625 40.50591278076171875 40.369937896728515625 40.400562286376953125 41.593677520751953125 40.812885284423828125 39.789947509765625 38.785282135009765625 42.1209259033203125 42.482696533203125 43.113384246826171875 39.72954559326171875 41.140407562255859375 38.845928192138671875 39.0284881591796875 41.9836273193359375 42.8911895751953125 42.9361724853515625 42.136371612548828125 41.97039794921875 41.0853729248046875 40.666576385498046875 40.7090911865234375 40.923976898193359375 40.49491119384765625 39.89614105224609375 39.04427337646484375 39.2342071533203125 39.67596435546875 39.277767181396484375 38.86724090576171875 38.05646514892578125 38.09697723388671875 38.608158111572265625 38.158077239990234375 38.36846923828125 37.716762542724609375 37.920978546142578125 38.1408843994140625 38.1824493408203125 38.084392547607421875 37.692737579345703125 36.479766845703125 36.627048492431640625 36.4608612060546875 37.046779632568359375 37.730438232421875 37.914234161376953125 37.85778045654296875 37.85634613037109375 38.030735015869140625 38.228851318359375 38.1760711669921875 37.879302978515625 37.175846099853515625 37.329471588134765625 37.44632720947265625 37.734500885009765625 37.463359832763671875 36.939144134521484375 37.0277862548828125 36.64044189453125 36.73590087890625 36.259975433349609375 35.7349700927734375 35.55991363525390625 35.504840850830078125 35.479640960693359375 35.49349212646484375 35.65216064453125 35.720638275146484375 35.7496337890625 35.7489471435546875 35.450725555419921875 35.2996673583984375 35.187450408935546875 35.2568359375 35.33667755126953125 35.2552337646484375 34.99793243408203125 34.5505828857421875 34.833404541015625 34.939373016357421875 34.810619354248046875 34.597583770751953125 34.500881195068359375 34.28058624267578125 33.951839447021484375 33.467517852783203125 33.428203582763671875 33.273441314697265625 33.132968902587890625 32.896099090576171875 32.869354248046875 32.798732757568359375 32.62664031982421875 32.423419952392578125 32.3335418701171875 32.14470672607421875 31.966823577880859375 31.809543609619140625 31.5345458984375 31.302225112915039062 31.12572479248046875 31.14813232421875 31.158954620361328125 31.127696990966796875 31.066999435424804688 31.165922164916992188 31.021533966064453125 30.937580108642578125 30.816989898681640625 30.730815887451171875 30.563127517700195312 30.491748809814453125 30.497957229614257812 30.416040420532226562 30.334684371948242188
 39.769012451171875 40.37860107421875 41.637126922607421875 41.058788299560546875 40.180644989013671875 39.19841766357421875 41.367008209228515625 43.871234893798828125 41.71132659912109375 38.016735076904296875 40.27971649169921875 39.63918304443359375 38.230709075927734375 39.59410858154296875 39.598876953125 37.83731842041015625 38.895023345947265625 41.3414306640625 39.4900665283203125 37.856555938720703125 38.35692596435546875 39.12033843994140625 39.20455169677734375 41.9363555908203125 42.3488616943359375 39.366809844970703125 37.385272979736328125 39.13669586181640625 40.42498779296875 41.96427154541015625 38.85408782958984375 37.466888427734375 39.0786285400390625 40.89609527587890625 40.863140106201171875 38.038326263427734375 38.219760894775390625 39.51433563232421875 39.91143035888671875 39.28730010986328125 38.274265289306640625 38.96344757080078125 40.94429779052734375 39.06890869140625 38.268062591552734375 41.285358428955078125 41.42510986328125 39.87912750244140625 39.1322479248046875 39.72653961181640625 41.03633880615234375 39.01636505126953125 39.145786285400390625 39.175251007080078125 38.156597137451171875 37.92174530029296875 37.3860321044921875 36.436939239501953125 35.83768463134765625 35.666088104248046875 35.421382904052734375 35.10276031494140625 34.8473968505859375 34.528888702392578125 35.008861541748046875 35.441783905029296875 35.464702606201171875 34.751377105712890625 35.16773223876953125 36.43360137939453125 38.64028167724609375 37.53681182861328125 35.7511749267578125 38.696269989013671875 39.997772216796875 39.085872650146484375 37.1846923828125 38.211055755615234375 39.90908050537109375 35.63184356689453125 34.803508758544921875 32.26786041259765625 37.166576385498046875 35.910655975341796875 35.8637542724609375 38.086696624755859375 38.14139556884765625 36.257427215576171875 39.18096923828125 36.904445648193359375 38.028415679931640625 39.324108123779296875 39.029571533203125 38.116363525390625 38.594844818115234375 37.14447021484375 36.4597930908203125 36.663364410400390625 36.6561126708984375 36.03870391845703125 36.247150421142578125 36.013431549072265625 36.812725067138671875 36.87151336669921875 36.52619171142578125 36.239818572998046875 34.648693084716796875 34.4109954833984375 34.2977142333984375 34.499179840087890625 35.35303497314453125 34.856349945068359375 35.1600341796875 35.516979217529296875 35.637912750244140625 36.635986328125 37.248538970947265625 37.568744659423828125 37.3506622314453125 37.5029449462890625 38.626941680908203125 38.0871124267578125 37.78826904296875 38.612396240234375 37.722164154052734375 39.263637542724609375 39.198333740234375 39.75472259521484375 39.98827362060546875 40.415691375732421875 40.44504547119140625 40.6910858154296875 41.685535430908203125 42.058895111083984375 41.650974273681640625 41.67183685302734375 40.7554931640625 40.51770782470703125 40.512691497802734375 41.044696807861328125 41.139713287353515625 40.20319366455078125 40.332439422607421875 41.00807952880859375 42.09789276123046875 41.4859771728515625 40.86183929443359375 40.555355072021484375 42.355255126953125 42.696018218994140625 42.922306060791015625 40.80162811279296875 42.951725006103515625 41.157962799072265625 37.135356903076171875 37.953968048095703125 41.011566162109375 42.862461090087890625 42.18670654296875 41.55977630615234375 41.035121917724609375 41.099491119384765625 41.455097198486328125 41.124401092529296875 40.7136077880859375 40.222034454345703125 40.200168609619140625 40.076145172119140625 39.728424072265625 38.631252288818359375 38.524993896484375 38.3198089599609375 38.1431732177734375 38.36579132080078125 38.76461029052734375 38.66384124755859375 37.91312408447265625 37.83364105224609375 38.35459136962890625 37.996181488037109375 37.632083892822265625 36.887310028076171875 36.278491973876953125 36.650768280029296875 36.681911468505859375 37.208271026611328125 37.730945587158203125 37.887859344482421875 37.818096160888671875 37.79974365234375 38.20145416259765625 38.26583099365234375 38.12171173095703125 37.4496612548828125 37.0393829345703125 37.39565277099609375 37.609455108642578125 37.650279998779296875 37.641010284423828125 37.299541473388671875 37.0506744384765625 36.6508331298828125 36.443088531494140625 36.505523681640625 36.32491302490234375 36.007076263427734375 35.904510498046875 35.79071044921875 35.62109375 35.652729034423828125 35.756443023681640625 35.852886199951171875 35.939922332763671875 35.69965362548828125 35.496181488037109375 35.371002197265625 35.383594512939453125 35.427577972412109375 35.325531005859375 35.1822052001953125 35.09931182861328125 34.96172332763671875 34.983905792236328125 34.834339141845703125 34.644195556640625 34.576610565185546875 34.410736083984375 34.101367950439453125 33.819091796875 33.539752960205078125 33.161479949951171875 32.95984649658203125 32.89900970458984375 32.8192138671875 32.714611053466796875 32.697788238525390625 32.46993255615234375 32.27999114990234375 32.130504608154296875 32.08697509765625 31.688585281372070312 31.409433364868164062 31.242641448974609375 30.928564071655273438 31.039714813232421875 31.04853057861328125 30.89818572998046875 30.976266860961914062 31.159090042114257812 31.04634857177734375 30.971075057983398438 30.833431243896484375 30.765920639038085938 30.589437484741210938 30.588891983032226562 30.498746871948242188 30.453548431396484375 30.558748245239257812
 40.259616851806640625 43.092319488525390625 41.96955108642578125 40.478488922119140625 40.882663726806640625 39.18065643310546875 41.833339691162109375 43.625423431396484375 42.180927276611328125 39.638469696044921875 41.205158233642578125 39.19319915771484375 40.202423095703125 38.793994903564453125 37.6824493408203125 39.7120208740234375 38.95880126953125 41.154491424560546875 39.596492767333984375 39.447284698486328125 40.278606414794921875 40.448574066162109375 40.58544158935546875 40.72806549072265625 38.150028228759765625 39.048595428466796875 39.472965240478515625 40.94545745849609375 42.05350494384765625 41.422664642333984375 38.141357421875 38.24231719970703125 38.350208282470703125 40.081798553466796875 40.34114837646484375 37.471771240234375 38.0900421142578125 40.06748199462890625 37.926166534423828125 38.86859893798828125 38.740447998046875 38.67681121826171875 39.288135528564453125 38.597713470458984375 37.586048126220703125 40.577983856201171875 41.68671417236328125 39.926586151123046875 40.048206329345703125 39.28282928466796875 39.81549072265625 40.365764617919921875 39.44928741455078125 40.318805694580078125 39.495121002197265625 38.981357574462890625 37.216339111328125 36.80461883544921875 36.686504364013671875 36.42612457275390625 36.26657867431640625 35.59677886962890625 36.35302734375 35.743106842041015625 36.061553955078125 36.312717437744140625 36.499446868896484375 36.34801483154296875 36.248661041259765625 35.995861053466796875 37.770862579345703125 37.055606842041015625 35.764659881591796875 38.27254486083984375 40.038967132568359375 40.773067474365234375 40.403717041015625 38.7495269775390625 40.7184295654296875 36.803653717041015625 34.969509124755859375 31.23676300048828125 36.53690338134765625 37.2754364013671875 37.581905364990234375 40.3292083740234375 39.935176849365234375 38.38945770263671875 38.26914215087890625 35.2193603515625 38.0327301025390625 39.7054901123046875 39.547122955322265625 39.11144256591796875 38.36328887939453125 37.118885040283203125 36.66820526123046875 35.779720306396484375 36.4413299560546875 35.93798828125 36.727718353271484375 36.784435272216796875 36.7675018310546875 36.088481903076171875 35.581241607666015625 35.8132781982421875 35.488742828369140625 34.6226348876953125 34.234432220458984375 34.124492645263671875 34.60247039794921875 34.624603271484375 35.288845062255859375 35.6086883544921875 35.90673828125 36.251834869384765625 36.81946563720703125 36.891742706298828125 37.886959075927734375 37.547332763671875 38.010555267333984375 37.7632598876953125 38.34250640869140625 38.688106536865234375 38.048152923583984375 38.074131011962890625 40.56295013427734375 40.070697784423828125 40.289539337158203125 41.1017303466796875 41.541240692138671875 41.40962982177734375 39.429615020751953125 40.579959869384765625 39.21254730224609375 39.746425628662109375 39.824199676513671875 39.1190948486328125 40.691791534423828125 42.835338592529296875 41.041149139404296875 41.205059051513671875 39.939533233642578125 40.548908233642578125 41.54421234130859375 41.576145172119140625 40.84497833251953125 40.88510894775390625 42.44576263427734375 41.52611541748046875 42.296779632568359375 42.7740631103515625 42.13311767578125 39.351409912109375 36.893962860107421875 37.998180389404296875 41.81414794921875 42.8635101318359375 41.374969482421875 40.787769317626953125 41.401580810546875 41.3549346923828125 41.150173187255859375 41.05725860595703125 40.904571533203125 40.3026275634765625 39.895069122314453125 39.5551605224609375 39.18698883056640625 38.86100006103515625 39.0786285400390625 38.66316986083984375 37.80069732666015625 38.53496551513671875 38.676357269287109375 38.20807647705078125 38.048870086669921875 37.879962921142578125 37.546283721923828125 37.568553924560546875 36.763641357421875 36.695072174072265625 36.682155609130859375 36.592060089111328125 37.147159576416015625 37.657230377197265625 37.668315887451171875 37.8780975341796875 38.089900970458984375 38.094089508056640625 38.1613616943359375 38.32999420166015625 38.24970245361328125 37.878948211669921875 37.517375946044921875 37.684490203857421875 37.72978973388671875 37.79351806640625 37.760234832763671875 37.222377777099609375 37.1468658447265625 36.936809539794921875 36.98239898681640625 36.8788604736328125 36.638469696044921875 36.055145263671875 35.812305450439453125 35.6792755126953125 35.537174224853515625 35.550121307373046875 35.605640411376953125 35.8404388427734375 35.719318389892578125 35.513912200927734375 35.5020294189453125 35.260662078857421875 35.340518951416015625 35.278064727783203125 35.10773468017578125 35.084171295166015625 35.04369354248046875 34.818180084228515625 34.728515625 34.614971160888671875 34.401798248291015625 34.3159637451171875 34.126529693603515625 33.875019073486328125 33.801025390625 33.633636474609375 33.3655242919921875 33.062961578369140625 32.808658599853515625 32.612300872802734375 32.46482086181640625 32.403026580810546875 32.259273529052734375 32.17530059814453125 32.012592315673828125 31.882860183715820312 31.66948699951171875 31.543626785278320312 31.507167816162109375 31.11930084228515625 31.10468292236328125 31.135068893432617188 30.90418243408203125 30.890851974487304688 30.953416824340820312 30.855411529541015625 30.773057937622070312 30.659152984619140625 30.530221939086914062 30.4068450927734375 30.217325210571289062 30.147846221923828125 30.094388961791992188 30.370737075805664062
 41.010097503662109375 44.86975860595703125 42.0668792724609375 40.66394805908203125 41.578296661376953125 41.661525726318359375 42.92791748046875 43.068805694580078125 40.925289154052734375 39.34989166259765625 40.216495513916015625 40.795169830322265625 40.722332000732421875 38.170627593994140625 38.857196807861328125 38.8485260009765625 41.451816558837890625 42.395870208740234375 38.767024993896484375 40.283782958984375 40.392505645751953125 40.006038665771484375 38.794712066650390625 39.591335296630859375 38.999897003173828125 40.55913543701171875 41.779987335205078125 42.328769683837890625 41.933399200439453125 39.52703094482421875 37.961673736572265625 40.102535247802734375 38.97296905517578125 39.308826446533203125 39.61572265625 37.1370697021484375 39.84645843505859375 39.921710968017578125 38.276119232177734375 37.97374725341796875 39.507709503173828125 39.306324005126953125 40.5306243896484375 39.994625091552734375 37.485660552978515625 38.867565155029296875 41.91291046142578125 41.548679351806640625 40.60638427734375 39.849529266357421875 39.98256683349609375 41.40785980224609375 39.975200653076171875 40.8711395263671875 41.664119720458984375 41.381988525390625 38.469051361083984375 37.552501678466796875 37.31806182861328125 36.720855712890625 36.678943634033203125 35.8345184326171875 36.120647430419921875 33.9644622802734375 35.746341705322265625 37.155437469482421875 36.8642120361328125 36.3964385986328125 37.03284454345703125 36.13623046875 35.8848419189453125 36.264476776123046875 37.2950286865234375 39.977672576904296875 39.198482513427734375 40.1522369384765625 39.84598541259765625 38.658428192138671875 39.68852996826171875 38.261760711669921875 32.942905426025390625 35.828647613525390625 39.66042327880859375 39.005527496337890625 36.489215850830078125 38.366176605224609375 39.992794036865234375 39.781070709228515625 38.114261627197265625 34.4954376220703125 36.6885833740234375 37.620220184326171875 37.117488861083984375 37.09346771240234375 37.316471099853515625 36.733860015869140625 36.4506683349609375 36.3657379150390625 36.643096923828125 35.81414031982421875 35.79010009765625 35.668827056884765625 35.8194427490234375 35.386962890625 34.286548614501953125 33.924488067626953125 34.69677734375 34.90700531005859375 34.13571929931640625 34.225799560546875 34.244647979736328125 34.9330596923828125 35.265369415283203125 35.76003265380859375 36.1023101806640625 35.99847412109375 36.676788330078125 36.302471160888671875 36.27252960205078125 36.393878936767578125 36.51580810546875 38.192470550537109375 39.18674468994140625 38.802276611328125 39.03997039794921875 38.691650390625 39.348751068115234375 41.17523956298828125 41.611602783203125 42.08608245849609375 40.50267791748046875 39.069103240966796875 36.92070770263671875 39.3901214599609375 37.424163818359375 37.917987823486328125 38.49814605712890625 36.938373565673828125 38.945827484130859375 41.83840179443359375 42.38358306884765625 40.08025360107421875 40.81999969482421875 40.847591400146484375 40.842357635498046875 40.759517669677734375 39.88936614990234375 41.018817901611328125 41.283626556396484375 41.23949432373046875 41.725677490234375 42.544475555419921875 40.732624053955078125 38.478302001953125 39.060176849365234375 37.408000946044921875 40.524383544921875 42.632266998291015625 42.12143707275390625 41.58974456787109375 42.261333465576171875 41.664241790771484375 41.05348968505859375 40.720066070556640625 40.8430023193359375 40.583728790283203125 40.252231597900390625 40.34593963623046875 39.650943756103515625 39.937122344970703125 39.851551055908203125 38.74694061279296875 38.72859954833984375 38.522541046142578125 38.6182708740234375 37.87677001953125 37.570446014404296875 37.57129669189453125 37.103973388671875 37.435016632080078125 37.026096343994140625 36.566860198974609375 36.585124969482421875 36.824512481689453125 37.694377899169921875 37.979122161865234375 37.87353515625 37.826633453369140625 38.020023345947265625 38.143589019775390625 38.13916015625 38.36510467529296875 38.0619659423828125 37.92613983154296875 37.43087005615234375 37.1733551025390625 37.310756683349609375 37.399341583251953125 37.413631439208984375 37.0900115966796875 36.69896697998046875 36.582916259765625 36.904163360595703125 37.037418365478515625 36.57883453369140625 35.88686370849609375 35.7936859130859375 35.763034820556640625 35.90699005126953125 35.44902801513671875 35.278629302978515625 35.3842620849609375 35.3992919921875 35.642208099365234375 35.497890472412109375 35.240947723388671875 35.082347869873046875 35.103717803955078125 35.044582366943359375 35.05129241943359375 35.070068359375 35.0142822265625 35.005458831787109375 34.914459228515625 34.69588470458984375 34.484523773193359375 34.255367279052734375 34.042354583740234375 33.807590484619140625 33.47394561767578125 33.227108001708984375 33.04479217529296875 32.850734710693359375 32.6839599609375 32.460662841796875 32.29669189453125 32.151371002197265625 32.09326171875 31.991296768188476562 31.779329299926757812 31.703641891479492188 31.601314544677734375 31.585424423217773438 31.47853851318359375 31.473430633544921875 31.32898712158203125 31.123071670532226562 31.086393356323242188 31.125995635986328125 31.052654266357421875 30.863283157348632812 30.566436767578125 30.402357101440429688 30.320154190063476562 30.499990463256835938 30.384805679321289062 30.173040390014648438 30.197513580322265625
 43.5970458984375 44.371715545654296875 41.26920318603515625 41.90895843505859375 42.30223846435546875 42.23807525634765625 41.695117950439453125 39.163982391357421875 38.808551788330078125 41.133575439453125 41.72711944580078125 42.047328948974609375 38.16620635986328125 41.16149139404296875 42.583953857421875 41.982013702392578125 42.762531280517578125 39.97719573974609375 40.25797271728515625 42.145450592041015625 39.6877899169921875 39.89719390869140625 38.2572479248046875 42.692607879638671875 41.0764007568359375 39.96703338623046875 40.777820587158203125 42.0274200439453125 41.49376678466796875 40.069988250732421875 38.973598480224609375 39.60662841796875 37.2836456298828125 38.419010162353515625 40.256076812744140625 37.77458953857421875 39.100765228271484375 39.979755401611328125 38.535305023193359375 38.33060455322265625 39.20067596435546875 38.445018768310546875 41.068470001220703125 40.04248809814453125 37.62268829345703125 40.243183135986328125 41.689983367919921875 40.50362396240234375 39.50146484375 39.30267333984375 39.97324371337890625 41.224628448486328125 39.73468017578125 40.418720245361328125 42.0550537109375 42.074779510498046875 37.364635467529296875 38.642108917236328125 38.333179473876953125 38.131687164306640625 36.84642791748046875 36.581249237060546875 36.851604461669921875 36.109905242919921875 35.584033966064453125 36.710968017578125 37.284343719482421875 37.173175811767578125 36.6808624267578125 35.416278839111328125 35.247539520263671875 35.996875762939453125 36.62306976318359375 38.834690093994140625 38.07568359375 38.55239105224609375 35.902645111083984375 36.226711273193359375 37.4758148193359375 39.505207061767578125 37.196834564208984375 39.0816497802734375 40.290081024169921875 37.52056121826171875 37.844326019287109375 39.5797271728515625 38.041156768798828125 38.6265411376953125 38.065948486328125 37.161956787109375 37.275089263916015625 36.712612152099609375 36.721767425537109375 37.391231536865234375 35.91124725341796875 35.913970947265625 36.473602294921875 36.0508270263671875 36.426570892333984375 35.978057861328125 35.113277435302734375 34.487232208251953125 34.52040863037109375 34.808940887451171875 34.4362640380859375 34.040737152099609375 34.355258941650390625 34.564266204833984375 34.380413055419921875 34.3214111328125 34.276691436767578125 34.6320343017578125 34.717151641845703125 35.254058837890625 36.1855621337890625 36.113231658935546875 35.948772430419921875 35.77459716796875 35.1060028076171875 36.264492034912109375 37.557224273681640625 39.399036407470703125 40.141559600830078125 39.975605010986328125 39.651561737060546875 39.214679718017578125 40.1993865966796875 40.61501312255859375 41.46076202392578125 41.711452484130859375 42.328365325927734375 41.253269195556640625 40.9196319580078125 40.85050201416015625 38.88872528076171875 39.61238861083984375 37.907733917236328125 38.092678070068359375 38.5115203857421875 40.3125152587890625 41.727031707763671875 42.091724395751953125 40.72196197509765625 41.266315460205078125 39.807804107666015625 40.533000946044921875 40.73064422607421875 40.631908416748046875 40.794910430908203125 41.239376068115234375 40.5854949951171875 42.18837738037109375 41.603485107421875 40.271209716796875 38.371822357177734375 36.664958953857421875 40.761684417724609375 43.52657318115234375 43.102962493896484375 41.38591766357421875 41.5745697021484375 41.594730377197265625 41.257320404052734375 41.0700225830078125 40.898509979248046875 40.598506927490234375 40.476718902587890625 40.412311553955078125 39.9660797119140625 40.344844818115234375 39.8574066162109375 39.167285919189453125 39.0501556396484375 38.900959014892578125 38.8798828125 38.0085601806640625 37.80002593994140625 37.823566436767578125 37.604705810546875 37.766895294189453125 37.898468017578125 37.346942901611328125 36.94769287109375 37.4990081787109375 37.937953948974609375 38.023712158203125 38.123653411865234375 37.865390777587890625 37.568721771240234375 37.98557281494140625 38.050479888916015625 38.014614105224609375 37.806728363037109375 38.158359527587890625 37.888156890869140625 37.29056549072265625 36.969417572021484375 36.876800537109375 36.733489990234375 36.4416961669921875 36.13602447509765625 35.949054718017578125 36.21707916259765625 36.368953704833984375 36.163837432861328125 35.612030029296875 35.345294952392578125 35.60150146484375 35.717754364013671875 35.575244903564453125 35.6336517333984375 35.71102142333984375 35.4815216064453125 35.358982086181640625 35.15401458740234375 35.312252044677734375 35.43242645263671875 35.44867706298828125 35.4963531494140625 35.42273712158203125 35.257663726806640625 34.991168975830078125 34.827053070068359375 34.76776123046875 34.6319427490234375 34.40140533447265625 34.126628875732421875 33.774059295654296875 33.61133575439453125 33.328357696533203125 32.712646484375 31.235040664672851562 31.990621566772460938 32.66898345947265625 32.438091278076171875 32.174083709716796875 32.021930694580078125 31.882171630859375 31.77993011474609375 31.632732391357421875 31.526418685913085938 31.436435699462890625 31.385492324829101562 31.39347076416015625 31.518926620483398438 31.479608535766601562 31.27852630615234375 31.210374832153320312 31.268297195434570312 31.018016815185546875 30.857332229614257812 30.677618026733398438 30.516815185546875 30.586139678955078125 30.4802703857421875 30.285570144653320312 29.891210556030273438 29.841583251953125
 41.747650146484375 41.893962860107421875 42.81488037109375 42.850780487060546875 42.246982574462890625 41.458354949951171875 39.629413604736328125 39.869319915771484375 41.542514801025390625 42.637126922607421875 42.089786529541015625 41.673145294189453125 40.30028533935546875 42.80092620849609375 43.4859466552734375 41.532199859619140625 40.69232940673828125 40.743106842041015625 42.14217376708984375 42.573413848876953125 40.53472900390625 41.521709442138671875 41.712818145751953125 43.3208160400390625 41.402881622314453125 40.32558441162109375 41.39661407470703125 41.153697967529296875 40.182647705078125 40.1293487548828125 40.409366607666015625 40.304897308349609375 38.5382232666015625 38.05867767333984375 39.689800262451171875 38.03299713134765625 37.4207763671875 37.77661895751953125 37.599437713623046875 38.840118408203125 37.84378814697265625 40.076076507568359375 40.523548126220703125 38.115100860595703125 37.5100250244140625 41.96843719482421875 40.592365264892578125 38.02811431884765625 41.065601348876953125 40.0159759521484375 39.42304229736328125 41.6789398193359375 41.761260986328125 42.031970977783203125 42.4248199462890625 40.73328399658203125 36.598903656005859375 39.057720184326171875 39.419628143310546875 39.068019866943359375 37.316631317138671875 36.350025177001953125 37.216022491455078125 37.4595489501953125 35.33689117431640625 33.974994659423828125 36.426502227783203125 37.6588134765625 36.890422821044921875 35.34113311767578125 34.03176116943359375 36.5060882568359375 35.982265472412109375 36.839569091796875 37.691761016845703125 37.393798828125 37.428958892822265625 36.5789642333984375 37.703052520751953125 39.84044647216796875 39.4113006591796875 37.3288726806640625 36.3500213623046875 36.476009368896484375 39.328853607177734375 38.2183990478515625 38.65706634521484375 38.74398040771484375 39.8052978515625 39.06258392333984375 39.27295684814453125 37.934947967529296875 38.384181976318359375 37.996181488037109375 36.7156829833984375 36.74716949462890625 36.6634521484375 36.277736663818359375 35.771968841552734375 36.0892333984375 36.424900054931640625 35.460941314697265625 34.4685211181640625 34.157772064208984375 33.87694549560546875 33.40972900390625 33.389080047607421875 33.5937042236328125 33.54541778564453125 33.275554656982421875 33.44007110595703125 33.7808074951171875 34.666713714599609375 35.545642852783203125 35.544483184814453125 35.607303619384765625 35.701183319091796875 36.15639495849609375 35.39040374755859375 36.545894622802734375 39.27971649169921875 40.464328765869140625 40.413181304931640625 40.41811370849609375 40.2075653076171875 40.610591888427734375 40.1197357177734375 41.21863555908203125 41.335109710693359375 42.3850250244140625 42.906620025634765625 42.278106689453125 38.331981658935546875 37.31851959228515625 38.37200164794921875 38.684478759765625 38.657169342041015625 37.63095855712890625 38.941608428955078125 40.6063232421875 38.7707977294921875 38.95397186279296875 39.56536102294921875 39.049007415771484375 40.256130218505859375 39.47104644775390625 40.758792877197265625 39.22762298583984375 41.374546051025390625 41.242061614990234375 41.08625030517578125 41.628551483154296875 43.002109527587890625 42.6737060546875 37.630390167236328125 39.448719024658203125 42.427154541015625 43.877178192138671875 42.98223876953125 41.99140167236328125 41.606479644775390625 40.95703125 40.3441162109375 40.326732635498046875 40.395542144775390625 40.409458160400390625 40.34073638916015625 39.965824127197265625 39.609760284423828125 39.78514862060546875 39.633304595947265625 39.6340179443359375 39.253299713134765625 39.270168304443359375 39.130084991455078125 38.442470550537109375 38.2144622802734375 38.25078582763671875 38.558811187744140625 38.712779998779296875 38.548816680908203125 37.996490478515625 37.85483551025390625 38.142688751220703125 38.263179779052734375 38.3215179443359375 38.186153411865234375 38.14312744140625 37.697696685791015625 37.756381988525390625 37.651264190673828125 37.71042633056640625 37.975994110107421875 38.088558197021484375 38.285221099853515625 37.8828887939453125 36.939605712890625 36.38596343994140625 36.1114349365234375 36.05980682373046875 36.13024139404296875 36.168918609619140625 36.10422515869140625 35.93860626220703125 35.63976287841796875 35.206562042236328125 35.32155609130859375 35.587917327880859375 35.75504302978515625 35.745555877685546875 35.73146820068359375 35.401523590087890625 35.437549591064453125 35.465282440185546875 35.555400848388671875 35.464473724365234375 35.2286834716796875 35.312778472900390625 35.502414703369140625 35.369731903076171875 35.301025390625 35.0735015869140625 34.8383331298828125 34.60869598388671875 34.34722137451171875 34.264682769775390625 34.1698455810546875 34.022571563720703125 33.649272918701171875 33.30615234375 33.009937286376953125 32.78385162353515625 32.616374969482421875 32.504852294921875 32.33614349365234375 32.150634765625 32.116870880126953125 31.656949996948242188 31.522649765014648438 31.474618911743164062 31.496988296508789062 31.359416961669921875 31.2432708740234375 31.137121200561523438 31.1124725341796875 30.882686614990234375 30.88147735595703125 31.132205963134765625 31.128082275390625 30.95123291015625 30.692895889282226562 30.5837554931640625 30.439001083374023438 30.597524642944335938 30.44542694091796875 30.380102157592773438 30.062744140625 29.873456954956054688
 43.04621124267578125 43.339996337890625 43.0151824951171875 42.584503173828125 41.68474578857421875 40.080707550048828125 39.77789306640625 39.0154876708984375 41.822052001953125 42.241497039794921875 41.4364166259765625 41.532993316650390625 41.648860931396484375 42.2662200927734375 42.986591339111328125 41.175472259521484375 40.776714324951171875 41.482791900634765625 41.438507080078125 41.57001495361328125 40.71466064453125 41.9060211181640625 43.24456024169921875 43.680904388427734375 39.99445343017578125 40.7698974609375 40.847637176513671875 40.617763519287109375 40.618427276611328125 39.655147552490234375 41.09281158447265625 41.614025115966796875 40.05547332763671875 38.263031005859375 39.52422332763671875 39.166961669921875 36.62416839599609375 38.09043121337890625 40.428508758544921875 38.04846954345703125 40.170932769775390625 41.3840484619140625 38.05840301513671875 39.18074798583984375 41.275447845458984375 42.523075103759765625 38.943218231201171875 39.32370758056640625 42.0901031494140625 39.0639495849609375 40.91353607177734375 42.4231414794921875 41.17136383056640625 41.1526947021484375 40.841854095458984375 38.79644775390625 36.43396759033203125 38.994495391845703125 39.248363494873046875 38.883697509765625 37.995494842529296875 36.119167327880859375 37.1294097900390625 36.714336395263671875 35.53815460205078125 34.4337005615234375 36.144351959228515625 36.82386016845703125 35.97931671142578125 36.3639678955078125 35.9080657958984375 36.831104278564453125 37.234710693359375 36.396331787109375 36.828403472900390625 36.925891876220703125 38.26430511474609375 37.231395721435546875 37.26535797119140625 38.1107635498046875 37.794589996337890625 36.070526123046875 36.221797943115234375 38.774967193603515625 38.87900543212890625 37.750812530517578125 37.944210052490234375 37.7047119140625 39.702976226806640625 39.26583099365234375 39.85440826416015625 38.49503326416015625 36.996662139892578125 37.483463287353515625 36.60578155517578125 36.257511138916015625 35.914764404296875 35.70238494873046875 35.262310028076171875 35.064800262451171875 35.620326995849609375 34.74932098388671875 33.741939544677734375 33.41668701171875 33.75550079345703125 32.79193115234375 33.51709747314453125 33.588703155517578125 33.670070648193359375 33.777477264404296875 33.8962554931640625 34.85153961181640625 35.16428375244140625 35.89354705810546875 35.7497100830078125 36.151851654052734375 36.073192596435546875 35.761119842529296875 36.220897674560546875 35.8008270263671875 39.176197052001953125 39.67378997802734375 40.46997833251953125 40.480426788330078125 39.51622772216796875 39.956455230712890625 41.146938323974609375 41.582275390625 39.72802734375 40.182338714599609375 39.771091461181640625 37.98891448974609375 38.476718902587890625 37.511600494384765625 38.257541656494140625 38.52643585205078125 37.664348602294921875 36.342010498046875 39.33544921875 40.8022613525390625 40.654590606689453125 40.13735198974609375 40.002132415771484375 39.596958160400390625 38.73154449462890625 39.688861846923828125 40.66834259033203125 40.334377288818359375 39.771331787109375 41.052703857421875 40.877071380615234375 38.332363128662109375 40.038570404052734375 40.328022003173828125 37.554203033447265625 39.966701507568359375 41.263477325439453125 42.442882537841796875 42.533977508544921875 43.149372100830078125 42.39430999755859375 41.227222442626953125 39.4620513916015625 38.801143646240234375 40.25179290771484375 40.6909942626953125 39.845005035400390625 39.931888580322265625 40.12801361083984375 39.885700225830078125 39.6701812744140625 39.77162933349609375 39.831085205078125 39.6353912353515625 39.11795806884765625 38.723323822021484375 38.84505462646484375 38.81640625 38.75609588623046875 38.54863739013671875 38.34803009033203125 38.2209930419921875 38.458766937255859375 38.9898681640625 39.019622802734375 38.682292938232421875 38.557498931884765625 38.075176239013671875 37.661289215087890625 37.671344757080078125 37.609561920166015625 37.403087615966796875 37.38504791259765625 37.21860504150390625 37.457309722900390625 37.22019195556640625 36.34838104248046875 36.134723663330078125 36.29046630859375 36.541965484619140625 36.46129608154296875 36.27625274658203125 36.256786346435546875 35.84729766845703125 35.835247039794921875 36.051769256591796875 36.084506988525390625 36.095653533935546875 36.008941650390625 35.97243499755859375 35.856472015380859375 35.748260498046875 35.656070709228515625 35.491451263427734375 35.46875 35.434417724609375 35.43067169189453125 35.485141754150390625 35.31280517578125 35.063816070556640625 35.19010162353515625 35.015716552734375 34.87065887451171875 34.7567901611328125 34.57837677001953125 34.412662506103515625 34.08184814453125 33.8108673095703125 33.53032684326171875 33.416446685791015625 33.23531341552734375 33.1499176025390625 32.86800384521484375 32.787891387939453125 32.731494903564453125 32.4316558837890625 32.369106292724609375 32.095767974853515625 31.794794082641601562 31.7468414306640625 31.672033309936523438 31.530878067016601562 31.49149322509765625 31.417768478393554688 31.036375045776367188 30.5789794921875 30.434337615966796875 31.002933502197265625 31.030145645141601562 30.970132827758789062 30.684879302978515625 30.694463729858398438 30.668178558349609375 30.64849090576171875 30.394010543823242188 30.277593612670898438 30.242906570434570312 30.298994064331054688
 43.202121734619140625 43.261409759521484375 43.175395965576171875 43.063198089599609375 40.79083251953125 41.128932952880859375 40.5634307861328125 39.8132171630859375 41.6225738525390625 41.238605499267578125 40.677082061767578125 41.401386260986328125 41.00872039794921875 42.187671661376953125 43.550342559814453125 41.531463623046875 40.611370086669921875 41.759124755859375 41.17273712158203125 41.552951812744140625 40.873348236083984375 41.17044830322265625 43.510234832763671875 42.0578155517578125 40.06516265869140625 41.139682769775390625 39.73320770263671875 40.26349639892578125 39.505947113037109375 39.70310211181640625 41.628948211669921875 42.507537841796875 40.418628692626953125 38.710460662841796875 41.170291900634765625 39.642650604248046875 37.482196807861328125 39.616367340087890625 41.420169830322265625 38.96578216552734375 40.628326416015625 40.61808013916015625 38.07404327392578125 39.94809722900390625 39.514629364013671875 42.04123687744140625 40.168064117431640625 39.260433197021484375 40.80660247802734375 39.650547027587890625 41.3948974609375 41.161426544189453125 39.44802093505859375 39.078857421875 38.826385498046875 36.004032135009765625 37.735385894775390625 39.12285614013671875 38.87293243408203125 37.366329193115234375 36.930538177490234375 34.47949981689453125 36.39579010009765625 37.181827545166015625 35.071201324462890625 34.458709716796875 36.315032958984375 35.428211212158203125 34.919918060302734375 36.066814422607421875 37.938480377197265625 36.9915313720703125 37.741008758544921875 37.709133148193359375 37.578876495361328125 37.4140472412109375 38.3267974853515625 36.464076995849609375 36.8150787353515625 36.833087921142578125 39.263629913330078125 36.123493194580078125 38.684452056884765625 38.719318389892578125 39.713100433349609375 39.602390289306640625 38.698596954345703125 39.42523956298828125 39.5453643798828125 38.3594818115234375 39.132801055908203125 38.31473541259765625 38.36408233642578125 38.585079193115234375 38.09651947021484375 37.31026458740234375 36.63311767578125 35.73873138427734375 35.4649810791015625 34.554347991943359375 34.253269195556640625 33.75232696533203125 33.43843841552734375 32.776493072509765625 32.942531585693359375 33.284954071044921875 33.834690093994140625 34.1707305908203125 34.1640167236328125 34.380130767822265625 35.030338287353515625 35.611736297607421875 36.58547210693359375 36.119106292724609375 36.340259552001953125 36.1877288818359375 35.718288421630859375 36.76477813720703125 36.92064666748046875 37.933197021484375 39.004795074462890625 39.093395233154296875 39.84972381591796875 40.3142852783203125 40.568572998046875 40.721706390380859375 41.48575592041015625 41.38776397705078125 38.78009796142578125 38.483036041259765625 39.03200531005859375 37.94060516357421875 38.45659637451171875 36.95270538330078125 38.721172332763671875 37.910854339599609375 38.439434051513671875 40.2959136962890625 40.2511749267578125 39.03911590576171875 37.540500640869140625 39.35358428955078125 41.161769866943359375 40.886463165283203125 40.158447265625 39.527828216552734375 37.56102752685546875 38.803466796875 41.61736297607421875 41.71515655517578125 40.42400360107421875 38.88835906982421875 37.73900604248046875 38.814666748046875 39.217288970947265625 41.398227691650390625 43.485137939453125 43.984363555908203125 43.704925537109375 44.42931365966796875 41.945255279541015625 40.343006134033203125 39.0001220703125 38.24974822998046875 39.032745361328125 39.548431396484375 40.219982147216796875 40.50365447998046875 40.158138275146484375 39.669342041015625 39.8710784912109375 39.922748565673828125 40.001972198486328125 39.373046875 39.282680511474609375 38.815448760986328125 38.75995635986328125 39.040851593017578125 38.72864532470703125 38.1290283203125 38.350101470947265625 38.590984344482421875 38.826725006103515625 39.28508758544921875 39.265712738037109375 38.91937255859375 38.604534149169921875 38.293773651123046875 37.9566650390625 37.6122589111328125 37.26798248291015625 37.165866851806640625 36.948577880859375 36.973804473876953125 36.923458099365234375 36.67479705810546875 36.710582733154296875 36.850269317626953125 36.941066741943359375 36.63715362548828125 36.338352203369140625 36.31972503662109375 36.210857391357421875 36.55434417724609375 36.552753448486328125 36.69647979736328125 36.439411163330078125 36.16455078125 35.851596832275390625 35.8258056640625 35.658618927001953125 35.56233978271484375 35.574375152587890625 35.551982879638671875 35.596508026123046875 35.609745025634765625 35.498779296875 35.433261871337890625 35.417392730712890625 35.381504058837890625 35.365634918212890625 35.23595428466796875 35.081966400146484375 34.6781463623046875 34.4200897216796875 34.241542816162109375 34.049163818359375 33.920459747314453125 33.705272674560546875 33.600025177001953125 33.590358734130859375 33.441692352294921875 33.27276611328125 33.010894775390625 33.030391693115234375 32.814258575439453125 32.630062103271484375 32.35933685302734375 32.017902374267578125 32.1043853759765625 31.968639373779296875 31.757547378540039062 31.678071975708007812 31.368295669555664062 30.996429443359375 30.890279769897460938 31.319936752319335938 31.474153518676757812 31.22429656982421875 30.956865310668945312 30.779848098754882812 30.747922897338867188 30.5776824951171875 30.399784088134765625 30.092647552490234375 29.996517181396484375 30.130016326904296875 30.257669448852539062
 43.968196868896484375 44.194061279296875 44.192699432373046875 42.90464019775390625 41.247600555419921875 42.68717193603515625 43.6756591796875 42.558109283447265625 40.93517303466796875 40.443958282470703125 41.04007720947265625 43.084560394287109375 42.740695953369140625 41.309467315673828125 42.68080902099609375 41.832256317138671875 42.9916839599609375 42.40325164794921875 41.6544342041015625 41.063030242919921875 42.418231964111328125 43.292949676513671875 42.975433349609375 40.086193084716796875 40.570980072021484375 41.51328277587890625 41.581844329833984375 41.453327178955078125 40.68964385986328125 40.00720977783203125 43.116542816162109375 43.772457122802734375 40.18271636962890625 39.2840728759765625 40.5232391357421875 38.08055877685546875 38.900238037109375 40.6228790283203125 40.85776519775390625 38.31427764892578125 40.28692626953125 41.780040740966796875 40.660213470458984375 38.93509674072265625 38.523777008056640625 41.96564483642578125 39.89284515380859375 38.69727325439453125 40.91245269775390625 40.783740997314453125 40.390132904052734375 39.5224609375 38.667327880859375 39.97589111328125 39.973682403564453125 38.700469970703125 39.208385467529296875 39.28047943115234375 38.323184967041015625 36.438274383544921875 36.729534149169921875 34.6756134033203125 36.19222259521484375 37.50714111328125 35.707813262939453125 34.861576080322265625 36.2723846435546875 36.38690948486328125 36.77327728271484375 37.66951751708984375 38.809123992919921875 38.26837921142578125 38.25382232666015625 37.892002105712890625 38.28508758544921875 37.79332733154296875 37.950164794921875 37.4214019775390625 37.671634674072265625 38.336139678955078125 39.931262969970703125 38.0985107421875 38.61124420166015625 39.111896514892578125 39.437717437744140625 39.443935394287109375 38.82108306884765625 39.3070068359375 37.964382171630859375 38.769634246826171875 38.720005035400390625 37.68444061279296875 35.808837890625 35.681705474853515625 35.933284759521484375 35.64240264892578125 35.100566864013671875 34.271747589111328125 33.7172393798828125 34.176364898681640625 34.154613494873046875 33.919506072998046875 32.73279571533203125 32.120365142822265625 33.342243194580078125 34.31111907958984375 34.800296783447265625 34.944850921630859375 35.28974151611328125 35.770412445068359375 36.200679779052734375 36.533023834228515625 36.264312744140625 35.87036895751953125 35.712696075439453125 35.608104705810546875 37.167385101318359375 37.83696746826171875 38.37776947021484375 37.9788665771484375 39.110401153564453125 39.4694061279296875 39.811737060546875 40.130275726318359375 40.23339080810546875 40.58083343505859375 40.846012115478515625 40.8061676025390625 40.67584991455078125 40.0722198486328125 40.616085052490234375 40.207584381103515625 38.784084320068359375 36.712024688720703125 38.57309722900390625 37.9351348876953125 38.053684234619140625 39.72747039794921875 39.603946685791015625 39.224456787109375 39.858005523681640625 40.53981781005859375 41.2830047607421875 40.710735321044921875 39.316280364990234375 40.78119659423828125 40.03438568115234375 36.729450225830078125 38.259490966796875 41.975193023681640625 38.750087738037109375 37.9189910888671875 38.018451690673828125 38.422687530517578125 40.55896759033203125 39.58867645263671875 41.933074951171875 41.926639556884765625 44.44098663330078125 44.5701141357421875 42.922992706298828125 40.58531951904296875 38.91345977783203125 38.606098175048828125 38.691802978515625 38.72768402099609375 39.955577850341796875 40.22260284423828125 39.8539581298828125 39.60992431640625 39.987026214599609375 39.73374176025390625 39.840007781982421875 39.541961669921875 39.17236328125 38.6052398681640625 38.944072723388671875 39.29743194580078125 38.736339569091796875 37.72637939453125 38.21662139892578125 38.824192047119140625 39.069240570068359375 39.49915313720703125 39.507564544677734375 39.17743682861328125 38.780750274658203125 38.512050628662109375 38.08982086181640625 37.84819793701171875 37.813549041748046875 37.844181060791015625 37.75872039794921875 37.626979827880859375 37.349170684814453125 37.525058746337890625 37.578319549560546875 37.11977386474609375 36.953189849853515625 36.826663970947265625 36.2892608642578125 36.3127899169921875 36.58447265625 36.99022674560546875 36.77938079833984375 36.660358428955078125 36.362644195556640625 35.98613739013671875 35.776912689208984375 35.81876373291015625 35.962192535400390625 35.961883544921875 35.880817413330078125 35.734180450439453125 35.572391510009765625 35.482395172119140625 35.48403167724609375 35.5980377197265625 35.53023529052734375 35.507389068603515625 35.364879608154296875 35.05640411376953125 34.8735198974609375 34.712795257568359375 34.6864471435546875 34.535625457763671875 34.36225128173828125 34.239673614501953125 34.0896148681640625 33.867649078369140625 33.71964263916015625 33.607288360595703125 33.35413360595703125 33.158702850341796875 33.139537811279296875 32.971282958984375 32.75072479248046875 32.42981719970703125 32.15610504150390625 32.1534423828125 32.092716217041015625 31.786054611206054688 31.870594024658203125 31.515497207641601562 31.297191619873046875 31.596538543701171875 31.586141586303710938 31.532741546630859375 31.1091156005859375 31.029981613159179688 30.76543426513671875 30.849508285522460938 30.705747604370117188 30.660772323608398438 30.587030410766601562 30.560380935668945312 30.501314163208007812 30.419321060180664062
 44.80496978759765625 44.953815460205078125 44.520404815673828125 42.62960052490234375 41.14801788330078125 42.914943695068359375 42.991901397705078125 40.5095062255859375 40.6761932373046875 41.786571502685546875 44.33631134033203125 44.401706695556640625 42.6368865966796875 41.1363983154296875 42.552089691162109375 42.48282623291015625 43.5856781005859375 42.46623992919921875 41.63250732421875 42.152271270751953125 42.294261932373046875 41.745792388916015625 40.072124481201171875 39.592487335205078125 41.44875335693359375 42.627208709716796875 43.464870452880859375 42.740428924560546875 42.295909881591796875 40.978160858154296875 42.60062408447265625 43.0580291748046875 39.8215179443359375 39.536895751953125 40.7527923583984375 39.0327301025390625 39.187595367431640625 41.2445526123046875 41.038516998291015625 39.50026702880859375 40.316387176513671875 42.197154998779296875 42.6938629150390625 39.31650543212890625 41.094509124755859375 42.5204315185546875 39.353000640869140625 39.576793670654296875 40.36490631103515625 41.10636138916015625 40.34015655517578125 40.860157012939453125 40.912261962890625 40.0756072998046875 40.132419586181640625 39.659130096435546875 40.054386138916015625 38.576091766357421875 37.18669891357421875 36.903171539306640625 36.4398193359375 36.11885833740234375 36.25225830078125 36.483585357666015625 36.20714569091796875 35.3381500244140625 36.05820465087890625 36.8797760009765625 38.08081817626953125 37.367961883544921875 38.432811737060546875 39.454402923583984375 38.675403594970703125 38.00962066650390625 38.204410552978515625 36.635959625244140625 36.182415008544921875 37.866771697998046875 37.81705474853515625 37.39886474609375 39.303333282470703125 37.62580108642578125 37.2022247314453125 39.32621002197265625 38.144855499267578125 39.3120574951171875 39.34600067138671875 38.455615997314453125 38.09365081787109375 37.829620361328125 39.00061798095703125 37.2071685791015625 36.772216796875 36.29059600830078125 35.771503448486328125 35.476497650146484375 35.0809783935546875 33.76107025146484375 34.73089599609375 34.33962249755859375 34.798480987548828125 34.002994537353515625 32.7725372314453125 31.922620773315429688 34.56127166748046875 35.93045806884765625 35.995700836181640625 35.60424041748046875 35.18952178955078125 36.048976898193359375 36.72748565673828125 36.264209747314453125 36.185577392578125 37.30905914306640625 36.77373504638671875 36.87418365478515625 37.54772186279296875 37.5550689697265625 37.720409393310546875 37.3796844482421875 39.567241668701171875 40.278316497802734375 40.35140228271484375 39.85620880126953125 40.545314788818359375 41.20192718505859375 40.640026092529296875 39.32187652587890625 39.147247314453125 39.334320068359375 38.8159942626953125 38.931568145751953125 38.744335174560546875 39.4800567626953125 38.49910736083984375 37.574039459228515625 38.505615234375 40.163356781005859375 39.113857269287109375 40.302654266357421875 40.03249359130859375 40.905002593994140625 40.469493865966796875 41.515655517578125 41.1034393310546875 41.204193115234375 40.796016693115234375 41.064380645751953125 37.344303131103515625 39.753841400146484375 41.093505859375 40.282192230224609375 38.515651702880859375 36.542552947998046875 38.232280731201171875 36.581661224365234375 41.228939056396484375 43.9083099365234375 44.808315277099609375 45.07674407958984375 44.146289825439453125 41.45270538330078125 39.874263763427734375 40.09881591796875 39.771087646484375 39.729984283447265625 40.12862396240234375 40.123516082763671875 39.756275177001953125 39.74266815185546875 39.83808135986328125 39.724246978759765625 39.675426483154296875 39.516765594482421875 39.282642364501953125 38.8858489990234375 39.245769500732421875 39.5079498291015625 38.550891876220703125 38.0496826171875 38.542125701904296875 38.886318206787109375 39.60882568359375 39.66997528076171875 39.597606658935546875 39.361419677734375 39.0489501953125 38.635986328125 38.395389556884765625 38.58074188232421875 38.757297515869140625 38.483734130859375 38.088001251220703125 37.9345245361328125 37.550106048583984375 37.387054443359375 37.03865814208984375 37.01940155029296875 36.94609832763671875 36.672088623046875 36.6680755615234375 36.991504669189453125 37.058460235595703125 37.11334228515625 36.857280731201171875 36.69889068603515625 36.311779022216796875 36.011348724365234375 35.982501983642578125 36.2787933349609375 36.207462310791015625 35.996002197265625 35.855010986328125 35.761749267578125 35.707000732421875 35.78745269775390625 35.70703887939453125 35.506900787353515625 35.377643585205078125 35.3440704345703125 35.224178314208984375 35.103912353515625 34.99240875244140625 34.808391571044921875 34.695892333984375 34.584720611572265625 34.3365936279296875 34.15166473388671875 33.909881591796875 33.6993865966796875 33.497714996337890625 33.31231689453125 32.941680908203125 32.50798797607421875 32.901592254638671875 32.863399505615234375 32.671398162841796875 32.523288726806640625 32.2975311279296875 32.141693115234375 32.091556549072265625 31.988674163818359375 32.121257781982421875 31.959300994873046875 31.742723464965820312 31.739137649536132812 31.535055160522460938 31.298841476440429688 31.170436859130859375 31.216463088989257812 30.985179901123046875 30.866664886474609375 31.0123443603515625 31.041730880737304688 31.02977752685546875 31.15456390380859375 30.850652694702148438 30.540391921997070312
 45.978565216064453125 44.833003997802734375 42.83806610107421875 41.02716064453125 41.86084747314453125 43.05423736572265625 42.529560089111328125 40.4708099365234375 42.91547393798828125 44.956378936767578125 44.957798004150390625 42.9451446533203125 41.920223236083984375 43.133800506591796875 42.532726287841796875 42.75617218017578125 43.014240264892578125 43.159152984619140625 41.910060882568359375 42.9322052001953125 42.1348419189453125 40.76459503173828125 42.36299896240234375 42.1956787109375 43.158580780029296875 43.9626312255859375 43.97296142578125 43.097896575927734375 42.070957183837890625 40.296356201171875 41.653217315673828125 41.01586151123046875 40.571319580078125 40.326877593994140625 41.266010284423828125 41.345096588134765625 40.26995086669921875 40.90636444091796875 41.252437591552734375 40.0336151123046875 39.792919158935546875 40.55797576904296875 41.509532928466796875 39.183269500732421875 42.928874969482421875 41.903594970703125 39.5556182861328125 39.6508026123046875 40.1749114990234375 41.046154022216796875 40.5211639404296875 38.863067626953125 40.16864013671875 40.694667816162109375 40.15871429443359375 39.85958099365234375 40.1558685302734375 37.8427886962890625 37.006237030029296875 37.3804779052734375 37.34879302978515625 37.876605987548828125 35.1463623046875 35.267490386962890625 36.226863861083984375 35.248348236083984375 35.090290069580078125 35.830455780029296875 38.649509429931640625 38.476261138916015625 38.93731689453125 39.132720947265625 38.44808197021484375 38.17691802978515625 38.458995819091796875 37.32947540283203125 36.296031951904296875 37.583690643310546875 38.627208709716796875 39.032993316650390625 39.616058349609375 38.252407073974609375 38.881378173828125 40.5493927001953125 39.819972991943359375 39.779987335205078125 38.9179534912109375 37.371936798095703125 38.805080413818359375 37.744121551513671875 37.388088226318359375 36.85272216796875 36.83948516845703125 37.978137969970703125 37.634510040283203125 36.248783111572265625 36.811573028564453125 35.20307159423828125 33.383975982666015625 34.602359771728515625 34.205043792724609375 33.3427886962890625 32.8406982421875 33.200977325439453125 35.292514801025390625 36.39650726318359375 36.504730224609375 36.066967010498046875 36.14133453369140625 37.18373870849609375 36.92131805419921875 36.442806243896484375 36.786579132080078125 37.764171600341796875 37.8636627197265625 37.89333343505859375 37.619258880615234375 38.2310791015625 38.199001312255859375 38.129314422607421875 39.514385223388671875 39.976970672607421875 39.750797271728515625 40.0475311279296875 40.0902862548828125 40.507232666015625 39.51621246337890625 39.770793914794921875 39.18700408935546875 39.729564666748046875 40.8907470703125 40.215656280517578125 38.151744842529296875 38.3011016845703125 39.32788848876953125 39.644557952880859375 38.0901031494140625 38.380680084228515625 39.0837249755859375 37.671146392822265625 37.489837646484375 38.72512054443359375 39.352016448974609375 37.82798004150390625 37.214359283447265625 39.483592987060546875 40.285274505615234375 39.710414886474609375 39.42020416259765625 39.81359100341796875 41.03943634033203125 40.042079925537109375 37.99614715576171875 39.007266998291015625 40.8323822021484375 38.984188079833984375 40.891193389892578125 41.729824066162109375 42.22406768798828125 43.690765380859375 44.47212982177734375 43.25644683837890625 40.999423980712890625 40.5319671630859375 40.447101593017578125 40.602878570556640625 40.733898162841796875 40.574977874755859375 40.217510223388671875 39.680789947509765625 39.980194091796875 39.59288787841796875 39.1470184326171875 39.514789581298828125 39.416301727294921875 38.8973541259765625 38.840457916259765625 39.8414306640625 39.527301788330078125 38.805591583251953125 39.443881988525390625 39.98586273193359375 40.09638214111328125 39.9799957275390625 39.761371612548828125 39.376155853271484375 39.2830963134765625 39.17041778564453125 38.90517425537109375 38.603626251220703125 38.32645416259765625 37.942661285400390625 37.549457550048828125 37.172977447509765625 36.984264373779296875 37.07138824462890625 36.766071319580078125 36.8629608154296875 37.188014984130859375 37.10620880126953125 37.16626739501953125 37.2476348876953125 37.17352294921875 36.97893524169921875 36.771495819091796875 36.60968780517578125 36.618175506591796875 36.537937164306640625 36.47292327880859375 36.492176055908203125 36.28017425537109375 36.135730743408203125 36.132686614990234375 36.14743804931640625 35.909435272216796875 35.78232574462890625 35.6335601806640625 35.630649566650390625 35.53057861328125 35.42351531982421875 35.261302947998046875 34.983154296875 34.7612457275390625 34.610034942626953125 34.531208038330078125 34.3954620361328125 34.153209686279296875 33.894664764404296875 33.729766845703125 33.62230682373046875 33.513214111328125 33.461696624755859375 33.16324615478515625 32.93675994873046875 32.776111602783203125 32.68648529052734375 32.51146697998046875 32.41132354736328125 32.503208160400390625 32.379611968994140625 32.377105712890625 32.355426788330078125 31.962369918823242188 32.029216766357421875 32.037384033203125 31.761768341064453125 31.481243133544921875 31.2633819580078125 31.163066864013671875 31.0686492919921875 30.925048828125 30.77329254150390625 30.95581817626953125 31.047128677368164062 30.94770050048828125 31.046651840209960938 30.9345245361328125 30.713068008422851562
 45.51837158203125 42.85115814208984375 41.970699310302734375 42.4862060546875 42.85756683349609375 42.888164520263671875 41.651744842529296875 42.602081298828125 43.76352691650390625 43.320835113525390625 42.69945526123046875 41.156612396240234375 43.76740264892578125 44.2139739990234375 42.213897705078125 43.954448699951171875 45.226734161376953125 43.51973724365234375 41.72525787353515625 41.4612884521484375 42.13433074951171875 40.853008270263671875 42.32755279541015625 42.982242584228515625 42.605060577392578125 42.312870025634765625 42.915126800537109375 43.533283233642578125 42.30800628662109375 40.449337005615234375 40.632205963134765625 40.629901885986328125 40.399761199951171875 41.0525360107421875 41.132480621337890625 41.525074005126953125 41.03827667236328125 40.356689453125 39.967395782470703125 40.41027069091796875 40.505950927734375 39.9307708740234375 39.03659820556640625 39.967060089111328125 41.95398712158203125 41.4708251953125 40.820079803466796875 38.94443511962890625 40.164524078369140625 41.644855499267578125 40.364658355712890625 37.88233184814453125 39.639804840087890625 39.778896331787109375 39.6151885986328125 40.20775604248046875 39.510467529296875 37.447113037109375 36.232715606689453125 36.900836944580078125 37.884716033935546875 39.049144744873046875 35.95404815673828125 35.056163787841796875 36.518199920654296875 36.067966461181640625 35.431110382080078125 36.5818634033203125 38.431766510009765625 39.633411407470703125 40.222988128662109375 39.902553558349609375 38.35169219970703125 38.025447845458984375 38.3334808349609375 37.241016387939453125 35.46898651123046875 37.711261749267578125 39.253559112548828125 39.508274078369140625 38.611064910888671875 39.12419891357421875 39.672298431396484375 40.64041900634765625 40.72425079345703125 39.068511962890625 36.9529571533203125 37.35607147216796875 37.969921112060546875 38.28813934326171875 36.673065185546875 36.709636688232421875 37.03099822998046875 37.816898345947265625 37.19124603271484375 35.9612274169921875 36.00914764404296875 35.74280548095703125 32.961071014404296875 33.702922821044921875 35.1183013916015625 32.512798309326171875 32.28417205810546875 31.38698577880859375 34.83807373046875 36.79015350341796875 36.895664215087890625 36.65578460693359375 37.335052490234375 37.726959228515625 36.8437652587890625 36.5919189453125 36.219326019287109375 36.04192352294921875 35.9322509765625 35.600940704345703125 35.290592193603515625 36.17136383056640625 35.79431915283203125 37.248775482177734375 38.63948822021484375 38.59906005859375 38.373012542724609375 38.7481689453125 37.921108245849609375 38.078125 39.34539031982421875 38.60726165771484375 38.085887908935546875 37.782108306884765625 38.623592376708984375 38.4408111572265625 37.843631744384765625 38.61183929443359375 37.02734375 40.1900482177734375 40.569370269775390625 41.650432586669921875 39.467594146728515625 37.087131500244140625 37.48467254638671875 38.2588653564453125 39.19669342041015625 38.87770843505859375 37.799892425537109375 36.298908233642578125 41.139179229736328125 40.258045196533203125 38.391620635986328125 37.88658905029296875 40.30223846435546875 38.16759490966796875 39.5237579345703125 41.717350006103515625 41.331584930419921875 41.3759918212890625 42.44396209716796875 44.082057952880859375 44.6009674072265625 43.992767333984375 43.985759735107421875 43.801059722900390625 42.956340789794921875 42.51406097412109375 41.952617645263671875 41.64942169189453125 41.504062652587890625 41.241428375244140625 40.85951995849609375 40.2512969970703125 39.82906341552734375 39.662639617919921875 39.131549835205078125 39.481983184814453125 39.444118499755859375 39.506343841552734375 38.668910980224609375 39.4134674072265625 39.664669036865234375 39.80634307861328125 40.313907623291015625 40.143421173095703125 40.0984649658203125 40.40050506591796875 40.132099151611328125 39.78912353515625 39.60170745849609375 39.484760284423828125 39.204402923583984375 38.3915863037109375 37.850505828857421875 37.387187957763671875 37.48960113525390625 37.35683441162109375 37.43222808837890625 37.330753326416015625 37.236911773681640625 37.339916229248046875 37.489978790283203125 37.347629547119140625 37.51239013671875 37.48458099365234375 37.520687103271484375 37.28968048095703125 37.006549835205078125 37.129489898681640625 36.85286712646484375 36.565277099609375 36.559215545654296875 36.6112060546875 36.22210693359375 36.309051513671875 36.4671478271484375 36.364471435546875 36.10694122314453125 36.06170654296875 35.91088104248046875 35.805721282958984375 35.7532196044921875 35.612483978271484375 35.509731292724609375 35.1976776123046875 34.9615478515625 34.75603485107421875 34.620708465576171875 34.4920196533203125 34.366916656494140625 34.12467193603515625 33.908905029296875 33.811595916748046875 33.718242645263671875 33.641170501708984375 33.375885009765625 33.164875030517578125 33.03948211669921875 32.8844146728515625 32.821453094482421875 32.571689605712890625 32.401851654052734375 32.3748626708984375 32.4281005859375 31.784259796142578125 30.41085052490234375 31.1589813232421875 32.054630279541015625 31.830394744873046875 31.6705780029296875 31.42242431640625 31.261816024780273438 31.04274749755859375 30.747781753540039062 30.584074020385742188 30.7769317626953125 31.0100555419921875 30.94788360595703125 30.920854568481445312 30.97469329833984375 30.929601669311523438
 44.092655181884765625 43.08039093017578125 42.535003662109375 43.77758026123046875 44.64720916748046875 44.265636444091796875 42.73021697998046875 43.26894378662109375 44.4241180419921875 43.275341033935546875 42.93695831298828125 43.339687347412109375 44.93376922607421875 45.11937713623046875 43.201480865478515625 45.680698394775390625 43.9244842529296875 42.68798065185546875 41.355701446533203125 42.232143402099609375 43.267223358154296875 42.809558868408203125 42.1595458984375 42.38709259033203125 42.45178985595703125 42.044612884521484375 42.225032806396484375 43.596988677978515625 43.28188323974609375 41.138614654541015625 40.684818267822265625 40.900524139404296875 41.335979461669921875 41.320774078369140625 40.159908294677734375 42.28670501708984375 42.12248992919921875 41.2602691650390625 41.51988983154296875 42.476573944091796875 42.557308197021484375 40.671215057373046875 41.624118804931640625 41.49560546875 41.685214996337890625 41.764678955078125 41.804195404052734375 39.1211395263671875 40.370449066162109375 41.602203369140625 40.978870391845703125 39.6396636962890625 40.561847686767578125 38.919361114501953125 39.39821624755859375 40.26845550537109375 40.45416259765625 38.42160797119140625 36.33167266845703125 36.807445526123046875 38.294647216796875 38.909130096435546875 35.029987335205078125 35.1368560791015625 36.77057647705078125 37.578922271728515625 36.76209259033203125 37.946441650390625 39.276470184326171875 39.65848541259765625 40.325229644775390625 40.781673431396484375 39.044490814208984375 38.29940032958984375 37.294445037841796875 35.988803863525390625 36.427242279052734375 38.86421966552734375 38.944244384765625 38.5308990478515625 38.23607635498046875 38.83087158203125 39.43340301513671875 41.557659149169921875 39.50235748291015625 37.115520477294921875 36.90615081787109375 38.86196136474609375 37.853618621826171875 37.270526885986328125 36.0192413330078125 37.26050567626953125 38.15245819091796875 37.759716033935546875 35.63640594482421875 33.99407958984375 33.553607940673828125 35.0046539306640625 35.469272613525390625 32.761623382568359375 31.192295074462890625 31.545873641967773438 32.3061370849609375 31.457416534423828125 34.073902130126953125 37.60417938232421875 37.885196685791015625 37.9488677978515625 37.713619232177734375 36.585224151611328125 34.728893280029296875 33.875858306884765625 33.30353546142578125 34.056476593017578125 34.96540069580078125 35.61632537841796875 35.4906768798828125 35.128459930419921875 34.260589599609375 34.063304901123046875 36.4673309326171875 37.35135650634765625 37.25312042236328125 37.013874053955078125 37.171661376953125 37.5401153564453125 37.95862579345703125 37.1119842529296875 36.129878997802734375 37.4346160888671875 40.9040374755859375 40.70308685302734375 38.380878448486328125 37.40308380126953125 37.115386962890625 39.590534210205078125 40.62519073486328125 40.743900299072265625 40.320751190185546875 40.053058624267578125 40.05579376220703125 40.141147613525390625 41.26767730712890625 40.69680023193359375 38.331813812255859375 39.08208465576171875 39.499980926513671875 40.385257720947265625 39.181396484375 36.53980255126953125 38.59378814697265625 39.31439971923828125 43.4434814453125 45.3524169921875 42.8496856689453125 39.80951690673828125 40.735569000244140625 43.162933349609375 44.48443603515625 44.8390960693359375 44.2479705810546875 43.25907135009765625 43.89656829833984375 43.528476715087890625 42.7433929443359375 42.50609588623046875 42.200366973876953125 42.19297027587890625 41.92603302001953125 41.301151275634765625 40.4240570068359375 40.605854034423828125 39.99486541748046875 39.813106536865234375 39.604114532470703125 39.758113861083984375 39.611446380615234375 39.8700714111328125 40.422451019287109375 40.694606781005859375 40.640430450439453125 40.514484405517578125 40.466705322265625 40.553493499755859375 40.619014739990234375 40.267978668212890625 39.773265838623046875 39.09880828857421875 38.912807464599609375 38.791118621826171875 38.315410614013671875 37.79758453369140625 37.974964141845703125 37.745471954345703125 37.66905975341796875 37.645824432373046875 37.726833343505859375 37.846446990966796875 37.856365203857421875 37.74990081787109375 37.7890472412109375 37.95598602294921875 37.52938079833984375 37.62183380126953125 37.265575408935546875 37.16793060302734375 37.006816864013671875 36.757503509521484375 36.695331573486328125 36.748416900634765625 36.403659820556640625 36.421848297119140625 36.3274688720703125 36.46482086181640625 36.45467376708984375 36.342342376708984375 36.122821807861328125 35.784854888916015625 35.6200103759765625 35.433269500732421875 35.267246246337890625 35.174228668212890625 35.044849395751953125 34.894374847412109375 34.718822479248046875 34.573699951171875 34.416858673095703125 34.277988433837890625 34.10778045654296875 33.78401947021484375 33.576396942138671875 33.446933746337890625 33.187320709228515625 32.987590789794921875 32.68077850341796875 32.61301422119140625 32.447330474853515625 32.342563629150390625 32.3206329345703125 32.248836517333984375 32.03566741943359375 32.052196502685546875 31.76662445068359375 31.955352783203125 32.080333709716796875 31.87998199462890625 31.579080581665039062 31.46485137939453125 31.533580780029296875 31.490940093994140625 31.125928878784179688 30.931634902954101562 30.854909896850585938 30.911197662353515625 30.858394622802734375 30.934560775756835938 31.021921157836914062 30.864711761474609375
 43.31606292724609375 43.269878387451171875 43.040699005126953125 44.785411834716796875 44.829502105712890625 44.55512237548828125 44.727626800537109375 45.4979248046875 44.36759185791015625 43.821643829345703125 43.3552398681640625 43.93318939208984375 45.68685150146484375 44.43631744384765625 42.9559173583984375 45.054416656494140625 43.73077392578125 41.799411773681640625 41.648746490478515625 43.338207244873046875 43.0647125244140625 41.548862457275390625 42.936870574951171875 43.5959014892578125 43.078235626220703125 43.1752166748046875 43.41103363037109375 44.438869476318359375 43.64710235595703125 42.521175384521484375 43.167724609375 43.21285247802734375 41.962024688720703125 40.66571807861328125 41.434825897216796875 42.57910919189453125 40.9725189208984375 42.46378326416015625 41.767742156982421875 42.32602691650390625 43.22940826416015625 41.01303863525390625 42.116161346435546875 41.62920379638671875 42.420108795166015625 41.433132171630859375 41.249790191650390625 39.16378021240234375 39.0469970703125 41.900634765625 41.15412139892578125 39.714168548583984375 38.182010650634765625 37.98348236083984375 39.396366119384765625 40.213253021240234375 40.292705535888671875 38.38758087158203125 36.577838897705078125 36.337879180908203125 37.427642822265625 38.0040283203125 34.637393951416015625 36.778820037841796875 37.428577423095703125 38.126125335693359375 38.23751068115234375 38.79178619384765625 39.7220916748046875 39.882968902587890625 40.021274566650390625 40.52027130126953125 39.7053680419921875 38.80525970458984375 37.191608428955078125 36.784820556640625 37.523529052734375 40.054443359375 38.033893585205078125 38.323246002197265625 39.646739959716796875 38.907047271728515625 39.7495269775390625 40.85364532470703125 38.25252532958984375 37.43271636962890625 38.523838043212890625 39.192676544189453125 37.80884552001953125 36.41347503662109375 36.674083709716796875 38.2003936767578125 37.5052337646484375 35.65454864501953125 34.497875213623046875 34.000705718994140625 34.680431365966796875 35.528324127197265625 36.0727081298828125 33.59954833984375 32.2602386474609375 32.3112335205078125 32.500316619873046875 30.959611892700195312 33.34069061279296875 36.6173095703125 37.721698760986328125 38.1665802001953125 36.447235107421875 34.57245635986328125 33.74813079833984375 33.435169219970703125 34.549350738525390625 36.11452484130859375 36.33575439453125 37.631916046142578125 38.43633270263671875 37.6190032958984375 36.4216156005859375 34.353794097900390625 35.534168243408203125 36.44775390625 35.73867034912109375 36.360500335693359375 36.822727203369140625 35.5092620849609375 35.77570343017578125 38.5157623291015625 40.424045562744140625 41.38146209716796875 42.306125640869140625 40.688385009765625 39.977771759033203125 38.41294097900390625 36.68500518798828125 38.47982025146484375 38.655487060546875 38.021114349365234375 41.29822540283203125 42.041797637939453125 41.51897430419921875 39.706989288330078125 39.611179351806640625 40.799854278564453125 38.8028411865234375 38.948230743408203125 40.72606658935546875 41.161716461181640625 39.086437225341796875 38.136692047119140625 40.986766815185546875 42.98777008056640625 44.189304351806640625 44.584026336669921875 43.79074859619140625 42.101287841796875 40.456043243408203125 40.1610870361328125 40.94136810302734375 43.1110687255859375 45.047908782958984375 42.497646331787109375 43.467609405517578125 43.88814544677734375 43.697330474853515625 43.69898223876953125 43.39727783203125 43.22139739990234375 42.709514617919921875 42.005405426025390625 40.93770599365234375 40.964115142822265625 40.553348541259765625 40.344264984130859375 40.038501739501953125 39.807445526123046875 40.210193634033203125 40.41851806640625 40.615512847900390625 40.81817626953125 40.740581512451171875 40.645519256591796875 40.556377410888671875 40.5790252685546875 40.616977691650390625 40.16302490234375 39.640041351318359375 39.36362457275390625 39.16201019287109375 38.93331146240234375 38.68100738525390625 38.315387725830078125 38.2923583984375 37.980281829833984375 38.10162353515625 38.10907745361328125 38.126621246337890625 38.000865936279296875 38.051349639892578125 38.177730560302734375 38.132808685302734375 38.047733306884765625 37.8966217041015625 37.789623260498046875 37.3227081298828125 37.265270233154296875 37.130611419677734375 36.749477386474609375 36.545215606689453125 36.722492218017578125 36.71771240234375 36.37731170654296875 36.26493072509765625 36.35357666015625 36.382335662841796875 36.28017425537109375 36.0738067626953125 35.686222076416015625 35.454204559326171875 35.37400054931640625 35.197414398193359375 35.074504852294921875 34.97347259521484375 34.812469482421875 34.642276763916015625 34.379779815673828125 34.08170318603515625 33.895229339599609375 33.70489501953125 33.76500701904296875 33.45595550537109375 33.253658294677734375 33.108753204345703125 32.9969329833984375 32.74288177490234375 32.6702423095703125 32.3728790283203125 32.298526763916015625 32.156566619873046875 32.015193939208984375 32.049991607666015625 32.135623931884765625 31.681318283081054688 32.006526947021484375 32.19220733642578125 31.932201385498046875 31.66390228271484375 31.4122161865234375 31.30097198486328125 31.618244171142578125 31.546945571899414062 31.447599411010742188 31.163877487182617188 31.061128616333007812 30.951786041259765625 30.717004776000976562 30.926427841186523438 30.978769302368164062
 42.150299072265625 42.87241363525390625 43.106365203857421875 44.77550506591796875 43.786045074462890625 42.983673095703125 43.9973907470703125 44.02968597412109375 43.772205352783203125 43.879489898681640625 43.633083343505859375 45.259052276611328125 43.6475677490234375 42.669055938720703125 43.797748565673828125 44.387847900390625 43.229167938232421875 41.433773040771484375 42.3155670166015625 44.01480865478515625 41.311832427978515625 41.43468475341796875 43.1235809326171875 43.86806488037109375 42.98889923095703125 43.499469757080078125 44.313327789306640625 43.735492706298828125 42.680835723876953125 42.64644622802734375 43.1524200439453125 43.07460784912109375 42.199153900146484375 41.501262664794921875 42.146556854248046875 41.401691436767578125 40.1854248046875 42.8428955078125 42.072956085205078125 42.31885528564453125 43.06580352783203125 41.742916107177734375 42.725627899169921875 41.165958404541015625 42.614650726318359375 42.75919342041015625 41.39679718017578125 40.175441741943359375 40.778270721435546875 41.42626953125 39.815288543701171875 39.5772705078125 38.23278045654296875 38.742420196533203125 39.80199432373046875 40.202178955078125 38.864902496337890625 37.76149749755859375 37.345859527587890625 36.74883270263671875 37.159641265869140625 36.737026214599609375 35.025745391845703125 37.103572845458984375 37.79314422607421875 38.191829681396484375 38.476268768310546875 39.13120269775390625 39.29148101806640625 39.09490966796875 38.975067138671875 39.3755340576171875 38.5631866455078125 39.542354583740234375 39.20571136474609375 37.960514068603515625 38.747966766357421875 39.373943328857421875 37.96332550048828125 39.884044647216796875 41.70169830322265625 39.458469390869140625 39.125885009765625 37.65619659423828125 37.989276885986328125 38.480457305908203125 39.8782196044921875 39.44310760498046875 38.04685211181640625 36.9910736083984375 38.31774139404296875 38.326519012451171875 36.256336212158203125 35.030323028564453125 34.685802459716796875 34.227344512939453125 34.73467254638671875 35.440135955810546875 35.204982757568359375 33.094944000244140625 32.143341064453125 32.2921142578125 32.359790802001953125 31.705671310424804688 32.33219146728515625 35.05457305908203125 37.122531890869140625 37.0885467529296875 34.713275909423828125 33.345050811767578125 33.374897003173828125 34.902851104736328125 36.0489044189453125 36.54427337646484375 36.190937042236328125 36.299648284912109375 37.686603546142578125 39.975093841552734375 39.806079864501953125 37.735691070556640625 35.7605438232421875 35.415271759033203125 34.810474395751953125 35.182712554931640625 35.185726165771484375 36.03476715087890625 37.14881134033203125 39.019054412841796875 39.801799774169921875 38.908740997314453125 39.409374237060546875 39.684101104736328125 37.621997833251953125 38.61008453369140625 36.40521240234375 37.15827178955078125 38.194370269775390625 37.05240631103515625 38.405406951904296875 39.5166015625 41.4730072021484375 40.5718841552734375 40.07701873779296875 38.7900543212890625 38.71030426025390625 38.59383392333984375 43.347049713134765625 42.953075408935546875 38.923675537109375 38.577911376953125 43.078948974609375 44.361297607421875 43.5184478759765625 43.1912078857421875 43.689788818359375 43.19687652587890625 41.15130615234375 39.77083587646484375 41.929073333740234375 44.9161529541015625 43.979541778564453125 43.5857696533203125 42.02640533447265625 43.266536712646484375 44.354217529296875 44.233219146728515625 43.7528076171875 43.547088623046875 42.909770965576171875 42.15949249267578125 41.412200927734375 41.0718536376953125 41.00582122802734375 40.436634063720703125 40.1836090087890625 40.31291961669921875 40.5746002197265625 41.145473480224609375 41.166332244873046875 41.01117706298828125 41.28630828857421875 40.842449188232421875 40.45029449462890625 40.735691070556640625 40.850627899169921875 40.185169219970703125 39.781124114990234375 39.53707122802734375 39.659152984619140625 39.319797515869140625 38.91060638427734375 38.7819061279296875 38.507320404052734375 38.504543304443359375 38.55101776123046875 38.781463623046875 38.75832366943359375 38.68524932861328125 38.809444427490234375 38.690082550048828125 38.30020904541015625 38.200206756591796875 37.855564117431640625 37.798587799072265625 37.693904876708984375 37.637722015380859375 37.4959259033203125 37.03057098388671875 36.86838531494140625 36.927150726318359375 36.8535919189453125 36.59967041015625 36.378238677978515625 36.346149444580078125 36.170413970947265625 36.044689178466796875 36.020931243896484375 35.90563201904296875 35.619937896728515625 35.50191497802734375 35.37056732177734375 35.29445648193359375 35.079792022705078125 34.909236907958984375 34.7696685791015625 34.59748077392578125 34.252025604248046875 34.037334442138671875 33.791507720947265625 33.593036651611328125 33.474681854248046875 33.206752777099609375 33.169712066650390625 33.031276702880859375 32.91654205322265625 32.955410003662109375 32.60434722900390625 32.45371246337890625 32.591846466064453125 32.397552490234375 32.2450408935546875 32.390193939208984375 32.274715423583984375 32.15576171875 32.01673126220703125 31.910524368286132812 31.946994781494140625 31.759916305541992188 31.658411026000976562 31.829477310180664062 31.759195327758789062 31.510501861572265625 31.245695114135742188 31.118579864501953125 30.9817962646484375 31.158475875854492188 31.312896728515625 30.855657577514648438
 42.888492584228515625 43.1201019287109375 42.57720947265625 44.03948974609375 43.315181732177734375 43.93933868408203125 44.183689117431640625 44.287525177001953125 44.3679962158203125 44.69403839111328125 45.23334503173828125 44.501556396484375 43.178539276123046875 43.91205596923828125 44.87560272216796875 43.0424041748046875 41.52045440673828125 42.604640960693359375 44.1942138671875 43.20452117919921875 40.533962249755859375 42.9871368408203125 43.6566619873046875 44.744579315185546875 43.68115234375 43.2821807861328125 43.716419219970703125 42.599124908447265625 43.14319610595703125 43.274944305419921875 43.364955902099609375 42.177978515625 41.416164398193359375 41.904144287109375 42.3552093505859375 42.65496826171875 41.314083099365234375 42.3094940185546875 42.625286102294921875 41.764263153076171875 42.182369232177734375 42.415485382080078125 42.45632171630859375 39.523960113525390625 41.42592620849609375 43.567047119140625 41.4110565185546875 40.75384521484375 41.3954620361328125 41.47341156005859375 38.255573272705078125 40.4109649658203125 40.60039520263671875 40.481250762939453125 40.991863250732421875 40.62127685546875 38.656208038330078125 38.82578277587890625 38.713298797607421875 37.176189422607421875 37.49680328369140625 37.639392852783203125 36.68912506103515625 37.731693267822265625 38.0511016845703125 38.4529266357421875 39.009674072265625 39.27909088134765625 38.505725860595703125 39.055267333984375 39.108768463134765625 39.31606292724609375 38.332973480224609375 39.86435699462890625 40.206890106201171875 39.055416107177734375 38.36016845703125 36.856273651123046875 39.756732940673828125 39.78432464599609375 42.132633209228515625 41.50534820556640625 39.74509429931640625 38.770160675048828125 38.970729827880859375 38.541606903076171875 38.80063629150390625 38.487030029296875 37.36762237548828125 37.828578948974609375 38.30681610107421875 36.988613128662109375 36.58167266845703125 35.621959686279296875 34.1865386962890625 34.229541778564453125 34.801486968994140625 34.96759033203125 34.658092498779296875 34.19854736328125 31.9005584716796875 33.736053466796875 32.588420867919921875 31.965814590454101562 32.2743682861328125 33.535648345947265625 34.89958953857421875 33.765903472900390625 33.332912445068359375 33.564395904541015625 35.2828216552734375 36.70932769775390625 37.380458831787109375 36.04096221923828125 35.43227386474609375 34.467128753662109375 33.813373565673828125 35.238433837890625 37.556488037109375 39.253353118896484375 36.70516204833984375 36.0328216552734375 35.490230560302734375 35.087558746337890625 37.15090179443359375 38.019359588623046875 37.764919281005859375 37.727447509765625 37.207202911376953125 38.384063720703125 38.25182342529296875 39.343231201171875 40.06499481201171875 41.990909576416015625 40.972393035888671875 38.161655426025390625 37.40566253662109375 37.99855804443359375 38.8733673095703125 38.040252685546875 39.106170654296875 39.508457183837890625 39.166645050048828125 39.602626800537109375 39.11725616455078125 38.402431488037109375 42.154895782470703125 42.99712371826171875 39.07862091064453125 40.33184051513671875 43.4080047607421875 44.588268280029296875 44.591552734375 43.410373687744140625 43.40027618408203125 41.77663421630859375 41.203952789306640625 42.580532073974609375 41.80411529541015625 43.08797454833984375 43.301822662353515625 44.729633331298828125 43.076236724853515625 42.807735443115234375 44.371501922607421875 43.76267242431640625 43.684833526611328125 43.45777130126953125 42.781169891357421875 42.64076995849609375 42.0600738525390625 41.561862945556640625 41.40668487548828125 41.054378509521484375 40.951793670654296875 41.08447265625 41.746028900146484375 41.939105987548828125 41.929164886474609375 41.550960540771484375 41.148895263671875 40.647777557373046875 40.57552337646484375 40.50408935546875 40.35536956787109375 40.362091064453125 40.17206573486328125 39.97078704833984375 39.803462982177734375 39.47173309326171875 39.328582763671875 39.07573699951171875 39.12432861328125 38.870697021484375 38.8196563720703125 39.31218719482421875 39.1129302978515625 39.047466278076171875 38.8781585693359375 38.554149627685546875 38.406932830810546875 38.54592132568359375 38.02725982666015625 38.121669769287109375 38.047122955322265625 37.7370452880859375 37.533840179443359375 37.109989166259765625 36.91983795166015625 36.873737335205078125 36.660125732421875 36.506137847900390625 36.319000244140625 36.196201324462890625 36.07590484619140625 36.041622161865234375 35.8463897705078125 35.62400054931640625 35.421260833740234375 35.359619140625 35.267734527587890625 35.20757293701171875 35.0783233642578125 34.95639801025390625 34.86822509765625 34.57144927978515625 34.354160308837890625 34.16310882568359375 34.0177764892578125 33.813884735107421875 33.782718658447265625 33.545330047607421875 33.373691558837890625 33.27935028076171875 32.92873382568359375 33.148151397705078125 33.163967132568359375 32.95871734619140625 33.041133880615234375 32.871372222900390625 32.647586822509765625 32.467681884765625 32.370639801025390625 32.21314239501953125 31.851713180541992188 31.607557296752929688 31.53284454345703125 31.73545074462890625 31.827047348022460938 31.81764984130859375 31.632953643798828125 31.51351165771484375 31.28229522705078125 31.267656326293945312 30.876527786254882812 30.96212005615234375 31.155574798583984375 30.93555450439453125
 44.675502777099609375 43.735752105712890625 43.047641754150390625 42.97088623046875 42.97914886474609375 43.001247406005859375 44.112590789794921875 43.973834991455078125 44.20911407470703125 44.461360931396484375 45.511043548583984375 44.017375946044921875 43.764537811279296875 45.3493194580078125 44.6804046630859375 42.5898895263671875 42.525775909423828125 44.98120880126953125 44.389598846435546875 42.003208160400390625 41.27639007568359375 43.20612335205078125 44.423492431640625 44.66457366943359375 43.739856719970703125 43.40058135986328125 43.904048919677734375 43.371952056884765625 43.416774749755859375 44.160770416259765625 43.649211883544921875 41.655338287353515625 41.173248291015625 42.082408905029296875 42.718791961669921875 42.607677459716796875 41.563018798828125 41.8630828857421875 42.69319915771484375 41.688823699951171875 41.8442840576171875 42.559757232666015625 43.1435089111328125 40.694965362548828125 40.508609771728515625 43.334461212158203125 41.95201873779296875 40.585201263427734375 41.76287841796875 41.837890625 37.788570404052734375 37.17285919189453125 39.15372467041015625 40.815036773681640625 41.211181640625 40.68260955810546875 40.14501953125 40.18376922607421875 39.474521636962890625 37.262607574462890625 35.8856201171875 37.253063201904296875 37.805408477783203125 37.81694793701171875 37.722015380859375 34.85797119140625 37.0282135009765625 37.206512451171875 37.103271484375 39.074764251708984375 39.58179473876953125 39.605098724365234375 39.04653167724609375 40.2931365966796875 39.674816131591796875 39.011730194091796875 37.628307342529296875 36.9721832275390625 40.988941192626953125 39.766353607177734375 41.53636932373046875 41.2070159912109375 39.380138397216796875 38.3278656005859375 37.909450531005859375 39.78743743896484375 40.705554962158203125 38.35463714599609375 37.062458038330078125 38.506221771240234375 37.59790802001953125 36.502475738525390625 35.9383392333984375 33.771228790283203125 34.258487701416015625 34.91957855224609375 33.74915313720703125 33.523914337158203125 34.96604156494140625 36.12689208984375 36.048431396484375 37.046512603759765625 34.646877288818359375 32.33473968505859375 32.530704498291015625 32.681079864501953125 32.92201995849609375 33.15866851806640625 35.025463104248046875 35.959438323974609375 36.720611572265625 37.239315032958984375 36.843791961669921875 35.569305419921875 34.215938568115234375 34.378391265869140625 35.724880218505859375 36.64965057373046875 35.7255401611328125 35.6530914306640625 36.91968536376953125 37.110172271728515625 35.73075103759765625 34.961032867431640625 37.5136871337890625 36.91696929931640625 36.4010162353515625 37.671833038330078125 38.54846954345703125 38.334423065185546875 38.650699615478515625 38.948535919189453125 40.3227386474609375 41.32562255859375 42.111804962158203125 37.826946258544921875 37.696689605712890625 37.880176544189453125 39.52507781982421875 39.345767974853515625 37.07559967041015625 39.38376617431640625 39.385601043701171875 38.8878631591796875 39.648540496826171875 38.175762176513671875 38.7868804931640625 41.677490234375 40.731487274169921875 40.1473388671875 42.908664703369140625 44.293415069580078125 44.236663818359375 44.212677001953125 43.80496978759765625 43.35045623779296875 41.397891998291015625 42.515045166015625 42.760143280029296875 41.75 43.016178131103515625 43.86156463623046875 43.948711395263671875 43.075168609619140625 44.92842864990234375 44.298858642578125 43.82636260986328125 43.594692230224609375 44.171085357666015625 43.746822357177734375 42.884876251220703125 42.323215484619140625 41.712249755859375 41.461399078369140625 41.61548614501953125 41.986782073974609375 41.992984771728515625 41.7649688720703125 41.72774505615234375 41.970554351806640625 42.046138763427734375 40.98006439208984375 40.48592376708984375 40.23679351806640625 40.4611053466796875 40.2060089111328125 40.129718780517578125 40.5132904052734375 39.83283233642578125 39.5705413818359375 39.68465423583984375 39.630825042724609375 39.44875335693359375 39.14508819580078125 39.037960052490234375 39.229625701904296875 39.098987579345703125 38.956012725830078125 38.736263275146484375 38.29628753662109375 38.396945953369140625 38.534454345703125 38.199298858642578125 38.1489410400390625 38.093303680419921875 37.651371002197265625 37.456844329833984375 37.052341461181640625 36.831325531005859375 36.862300872802734375 36.713474273681640625 36.56134796142578125 36.44316864013671875 36.3450469970703125 36.2921295166015625 36.1857452392578125 35.921947479248046875 35.789157867431640625 35.61920928955078125 35.49042510986328125 35.176792144775390625 35.002567291259765625 34.858364105224609375 34.7155303955078125 34.53020477294921875 34.342258453369140625 34.0506744384765625 33.81668853759765625 33.631435394287109375 33.66835784912109375 33.504520416259765625 33.310863494873046875 33.07463836669921875 33.2749786376953125 33.46361541748046875 33.266445159912109375 33.176342010498046875 32.985805511474609375 32.68634033203125 32.623645782470703125 32.607494354248046875 32.48204803466796875 32.299091339111328125 32.331340789794921875 32.18645477294921875 32.006008148193359375 31.884454727172851562 31.874420166015625 31.81656646728515625 31.599742889404296875 31.671298980712890625 31.547254562377929688 31.424177169799804688 31.30118560791015625 31.05347442626953125 31.058351516723632812 30.931362152099609375 30.918130874633789062
 44.631450653076171875 43.253108978271484375 43.051975250244140625 43.64571380615234375 43.74889373779296875 42.473430633544921875 43.740680694580078125 44.364910125732421875 43.45627593994140625 42.666225433349609375 44.238300323486328125 44.042633056640625 43.89318084716796875 45.27330780029296875 43.36167144775390625 42.9859619140625 43.903484344482421875 45.567638397216796875 44.115673065185546875 41.96022796630859375 42.0018310546875 44.001068115234375 44.66707611083984375 44.357818603515625 43.01971435546875 43.648609161376953125 44.351505279541015625 42.990161895751953125 43.0765838623046875 43.380588531494140625 43.900203704833984375 42.891693115234375 41.587284088134765625 41.9456329345703125 43.099246978759765625 42.18766021728515625 41.754596710205078125 41.387203216552734375 42.0636444091796875 41.415431976318359375 42.6674346923828125 43.05272674560546875 44.116634368896484375 41.694469451904296875 39.398891448974609375 42.3377227783203125 40.7261810302734375 40.3777008056640625 41.305522918701171875 42.7749786376953125 40.635986328125 35.20139312744140625 37.707820892333984375 39.18968963623046875 40.71601104736328125 39.497531890869140625 38.647613525390625 39.70410919189453125 39.93067169189453125 39.438205718994140625 38.104518890380859375 37.891696929931640625 38.23203277587890625 38.1808013916015625 37.670848846435546875 34.1890716552734375 37.0112762451171875 36.479900360107421875 38.626331329345703125 39.673778533935546875 40.1825103759765625 39.973827362060546875 39.15067291259765625 40.7657623291015625 39.649929046630859375 38.639225006103515625 37.39328765869140625 37.868328094482421875 40.314823150634765625 41.298084259033203125 42.0858612060546875 39.58642578125 39.725093841552734375 39.907138824462890625 41.145221710205078125 40.63791656494140625 39.825092315673828125 38.02040863037109375 38.995189666748046875 38.609264373779296875 36.97863006591796875 36.96504974365234375 35.315174102783203125 34.3321990966796875 35.624088287353515625 34.81984710693359375 33.750888824462890625 33.803302764892578125 35.2930145263671875 36.999706268310546875 37.387523651123046875 36.862766265869140625 36.954227447509765625 34.9545745849609375 34.667171478271484375 34.810588836669921875 34.8058624267578125 35.577838897705078125 36.4766082763671875 37.10597991943359375 37.88509368896484375 37.798160552978515625 36.330295562744140625 34.3901519775390625 34.46523284912109375 35.829608917236328125 36.86614227294921875 37.536571502685546875 37.14061737060546875 36.2087860107421875 34.601345062255859375 36.559993743896484375 36.65914154052734375 36.14508056640625 37.333019256591796875 38.39646148681640625 39.8772125244140625 40.04799652099609375 40.532535552978515625 40.76446533203125 40.195400238037109375 40.58495330810546875 41.43517303466796875 40.624973297119140625 41.624416351318359375 41.71428680419921875 39.945812225341796875 38.50270843505859375 39.801082611083984375 39.738399505615234375 39.691608428955078125 39.405689239501953125 39.8255157470703125 41.073909759521484375 39.294189453125 38.7144775390625 37.31256866455078125 37.60559844970703125 42.065032958984375 40.227993011474609375 42.431514739990234375 43.1978912353515625 43.003665924072265625 42.833385467529296875 42.408000946044921875 42.245510101318359375 42.074993133544921875 40.978420257568359375 42.371555328369140625 43.398067474365234375 43.283321380615234375 43.511852264404296875 43.9515228271484375 43.3722991943359375 43.853694915771484375 43.907848358154296875 44.349700927734375 44.76865386962890625 44.378566741943359375 43.70842742919921875 42.863246917724609375 42.58477020263671875 42.50873565673828125 42.09185791015625 42.08783721923828125 42.356792449951171875 42.282764434814453125 41.93035888671875 42.04553985595703125 41.8542022705078125 41.996845245361328125 41.63201141357421875 40.512664794921875 40.281780242919921875 40.55206298828125 40.52710723876953125 40.55420684814453125 41.01039886474609375 40.145885467529296875 39.67679595947265625 39.58528900146484375 39.319347381591796875 39.266994476318359375 39.478851318359375 39.383838653564453125 39.224559783935546875 39.282222747802734375 39.1643524169921875 38.645046234130859375 38.20728302001953125 38.36182403564453125 38.500934600830078125 38.286731719970703125 38.2173614501953125 38.13405609130859375 37.965236663818359375 37.594257354736328125 37.291393280029296875 37.12677764892578125 37.01950836181640625 36.82393646240234375 36.566631317138671875 36.376461029052734375 36.217449188232421875 36.1406402587890625 36.015411376953125 36.009723663330078125 35.8509368896484375 35.780475616455078125 35.606517791748046875 35.2751922607421875 35.120708465576171875 34.985889434814453125 34.784526824951171875 34.56639862060546875 34.369232177734375 34.156230926513671875 34.113491058349609375 33.986934661865234375 33.945354461669921875 33.7846527099609375 33.591358184814453125 33.5319976806640625 33.2560882568359375 33.1547393798828125 33.2230682373046875 33.0177459716796875 32.78266143798828125 32.5772552490234375 32.014965057373046875 31.474374771118164062 31.88246917724609375 32.1111297607421875 31.809391021728515625 31.776742935180664062 32.0276336669921875 32.092838287353515625 32.060161590576171875 31.864492416381835938 31.731220245361328125 31.712215423583984375 31.219430923461914062 31.150094985961914062 31.327962875366210938 31.13855743408203125 30.984409332275390625 31.055303573608398438 31.08274078369140625
 43.3712921142578125 43.0504913330078125 43.213409423828125 44.452487945556640625 44.309444427490234375 44.02281951904296875 44.087688446044921875 44.4181365966796875 42.306842803955078125 43.261547088623046875 44.386962890625 43.706340789794921875 43.1380462646484375 44.08245086669921875 42.90102386474609375 44.490528106689453125 43.0898284912109375 44.163021087646484375 42.165317535400390625 42.964984893798828125 43.6429595947265625 45.197772979736328125 45.615764617919921875 44.5469818115234375 43.49787139892578125 44.863773345947265625 44.618438720703125 41.921543121337890625 41.86425018310546875 41.528957366943359375 43.575481414794921875 43.60556793212890625 43.223270416259765625 41.580902099609375 41.928905487060546875 42.406459808349609375 41.335002899169921875 39.747180938720703125 40.143829345703125 40.48958587646484375 41.602649688720703125 42.43494415283203125 44.798046112060546875 41.542163848876953125 40.725460052490234375 42.03656768798828125 41.652912139892578125 40.405628204345703125 41.47766876220703125 43.67919158935546875 42.94815826416015625 37.705883026123046875 39.372287750244140625 39.217105865478515625 40.534687042236328125 40.04852294921875 38.472019195556640625 38.92926025390625 39.727024078369140625 39.6270751953125 38.6353912353515625 38.594547271728515625 39.22601318359375 38.07349395751953125 38.30005645751953125 37.80405426025390625 37.381656646728515625 37.98691558837890625 39.29970550537109375 40.394374847412109375 40.43607330322265625 40.04705047607421875 39.993114471435546875 40.32208251953125 39.1031341552734375 37.344120025634765625 37.683925628662109375 39.4035186767578125 40.912128448486328125 41.786190032958984375 40.773212432861328125 40.497833251953125 41.320831298828125 41.29150390625 41.9427337646484375 40.42026519775390625 39.031398773193359375 39.940937042236328125 38.3498687744140625 37.19316864013671875 37.288909912109375 36.567264556884765625 35.50389862060546875 35.66876220703125 36.60243988037109375 35.46134185791015625 33.916351318359375 34.710315704345703125 36.8048095703125 36.40821075439453125 36.115993499755859375 35.8436431884765625 36.256763458251953125 36.00286865234375 37.071979522705078125 36.469745635986328125 35.4335174560546875 36.270538330078125 36.340969085693359375 36.597827911376953125 37.1600189208984375 37.342914581298828125 35.729644775390625 34.818721771240234375 34.79878997802734375 38.46419525146484375 39.20110321044921875 39.1581268310546875 38.585124969482421875 39.493007659912109375 36.2966766357421875 35.2914581298828125 36.161945343017578125 36.19110870361328125 34.28958892822265625 35.492305755615234375 38.190399169921875 38.904170989990234375 38.504253387451171875 38.710308074951171875 38.718963623046875 39.888156890869140625 39.304180145263671875 39.95648956298828125 39.648754119873046875 39.70108795166015625 38.739604949951171875 38.748950958251953125 38.966381072998046875 40.656261444091796875 40.419826507568359375 39.3418731689453125 39.57666778564453125 39.20322418212890625 40.720729827880859375 39.607349395751953125 38.783130645751953125 37.087802886962890625 41.64621734619140625 42.76708984375 41.283382415771484375 41.640743255615234375 42.8035430908203125 42.3209381103515625 41.748218536376953125 41.63925933837890625 40.966381072998046875 41.411762237548828125 42.61098480224609375 43.7092132568359375 43.002674102783203125 41.51970672607421875 40.346561431884765625 43.480670928955078125 42.765750885009765625 41.3916778564453125 42.319484710693359375 43.258358001708984375 43.3804168701171875 42.98892974853515625 42.694080352783203125 42.40729522705078125 42.4278411865234375 42.106899261474609375 42.0601348876953125 42.010425567626953125 41.8902587890625 41.69284820556640625 41.2969512939453125 41.38108062744140625 41.272548675537109375 40.882442474365234375 40.1348419189453125 39.73233795166015625 39.764190673828125 40.361175537109375 40.702404022216796875 40.871547698974609375 40.027896881103515625 39.583713531494140625 39.494457244873046875 39.080875396728515625 39.10509490966796875 39.2549591064453125 39.407451629638671875 39.251972198486328125 39.3175201416015625 39.514545440673828125 39.39345550537109375 39.023853302001953125 38.64150238037109375 38.0811309814453125 37.98877716064453125 37.81342315673828125 37.956817626953125 37.73166656494140625 37.4259185791015625 37.037143707275390625 36.800502777099609375 36.655849456787109375 36.6935577392578125 36.55194091796875 36.33965301513671875 36.13275146484375 36.082736968994140625 36.204212188720703125 36.0319976806640625 35.876407623291015625 35.888214111328125 35.662384033203125 35.3425445556640625 35.312274932861328125 35.167888641357421875 34.947864532470703125 34.61562347412109375 34.260608673095703125 34.112651824951171875 34.012157440185546875 33.954132080078125 33.92819976806640625 33.884185791015625 33.882915496826171875 33.820964813232421875 33.674869537353515625 33.467769622802734375 33.279407501220703125 32.96944427490234375 32.742919921875 32.4884796142578125 32.03105926513671875 31.682489395141601562 31.83206939697265625 32.003345489501953125 31.792530059814453125 31.523721694946289062 31.566814422607421875 31.43537139892578125 31.56131744384765625 31.6423797607421875 31.570056915283203125 31.43273162841796875 31.095195770263671875 31.0872344970703125 31.251283645629882812 31.3071136474609375 31.22316741943359375 31.0652618408203125 30.904924392700195312
 43.388935089111328125 43.71869659423828125 42.945705413818359375 42.866809844970703125 42.817195892333984375 43.642238616943359375 43.41211700439453125 42.7026824951171875 42.00611114501953125 42.751434326171875 43.9461822509765625 43.2411651611328125 43.782024383544921875 44.066104888916015625 43.82353973388671875 43.34087371826171875 42.04443359375 42.810577392578125 41.42642974853515625 41.048496246337890625 44.253826141357421875 44.849578857421875 44.18376922607421875 43.655246734619140625 43.583522796630859375 44.708637237548828125 43.572986602783203125 41.729206085205078125 43.06992340087890625 42.3232421875 43.244029998779296875 44.139209747314453125 42.6929931640625 40.981510162353515625 40.914440155029296875 42.190174102783203125 42.4493255615234375 41.45754241943359375 40.4508209228515625 40.570560455322265625 41.908863067626953125 43.9102935791015625 44.663784027099609375 40.021083831787109375 42.215465545654296875 42.038181304931640625 41.31763458251953125 41.350494384765625 41.866397857666015625 42.842830657958984375 42.57110595703125 39.381923675537109375 38.97442626953125 39.943004608154296875 41.62873077392578125 41.03939056396484375 39.26618194580078125 39.464511871337890625 39.15122222900390625 38.4416961669921875 39.204837799072265625 40.279384613037109375 39.712230682373046875 39.4659271240234375 39.8558807373046875 39.29619598388671875 38.791534423828125 40.307636260986328125 40.762645721435546875 39.76007843017578125 39.402790069580078125 39.24704742431640625 38.942470550537109375 38.280483245849609375 39.27753448486328125 39.080780029296875 40.55013275146484375 41.459262847900390625 43.27675628662109375 41.829700469970703125 40.630962371826171875 41.53343963623046875 41.02376556396484375 40.11057281494140625 41.32956695556640625 40.41307830810546875 39.581298828125 39.268829345703125 38.046176910400390625 38.073680877685546875 37.246784210205078125 35.938289642333984375 36.08858489990234375 36.45012664794921875 35.57663726806640625 33.742198944091796875 32.938873291015625 36.056060791015625 37.52404022216796875 36.8498992919921875 36.6674652099609375 36.705654144287109375 36.249267578125 35.770893096923828125 36.276165008544921875 36.59513092041015625 35.518192291259765625 35.567356109619140625 36.32746124267578125 36.175228118896484375 35.9354095458984375 36.108638763427734375 35.581333160400390625 35.298908233642578125 35.15126800537109375 35.12586212158203125 37.10387420654296875 38.85977935791015625 40.104061126708984375 40.23078155517578125 38.317913055419921875 36.011974334716796875 35.163631439208984375 36.3207244873046875 37.089824676513671875 38.0724639892578125 39.4701080322265625 38.85820770263671875 37.379901885986328125 38.784252166748046875 39.577945709228515625 39.164875030517578125 37.29925537109375 39.08908843994140625 37.491489410400390625 39.962924957275390625 39.086147308349609375 39.3825836181640625 39.732082366943359375 38.95023345947265625 41.227886199951171875 38.062564849853515625 38.90142822265625 38.27831268310546875 40.334514617919921875 39.84497833251953125 39.22249603271484375 39.237949371337890625 40.898494720458984375 44.003208160400390625 41.70307159423828125 41.171634674072265625 42.517498016357421875 42.386287689208984375 41.349102020263671875 42.5550384521484375 43.15256500244140625 43.687366485595703125 44.47537994384765625 44.64785003662109375 42.772739410400390625 42.182178497314453125 40.145172119140625 40.649738311767578125 42.56641387939453125 41.65612030029296875 42.2308349609375 42.9933929443359375 42.6277008056640625 42.501331329345703125 42.342784881591796875 42.302581787109375 42.41670989990234375 42.32382965087890625 42.26610565185546875 41.812541961669921875 41.50634002685546875 41.420207977294921875 41.216510772705078125 41.048343658447265625 40.741519927978515625 40.313938140869140625 40.084056854248046875 39.749149322509765625 39.59323883056640625 39.861705780029296875 40.012500762939453125 40.13011932373046875 40.097034454345703125 39.472705841064453125 38.999660491943359375 38.923770904541015625 39.017913818359375 39.27010345458984375 39.284393310546875 39.316669464111328125 39.4644012451171875 39.570949554443359375 39.4018402099609375 39.18074798583984375 38.903228759765625 38.9423828125 38.811489105224609375 38.393566131591796875 38.311183929443359375 37.905628204345703125 37.548229217529296875 37.170501708984375 36.873561859130859375 36.626434326171875 36.5219268798828125 36.37857818603515625 36.15772247314453125 36.178684234619140625 36.092075347900390625 36.109691619873046875 36.148227691650390625 35.918842315673828125 35.810794830322265625 35.5633087158203125 35.294628143310546875 35.09564971923828125 34.91252899169921875 34.822429656982421875 34.359272003173828125 33.483043670654296875 33.507366180419921875 34.017269134521484375 34.11687469482421875 34.1793670654296875 34.112606048583984375 34.075550079345703125 34.010440826416015625 33.775180816650390625 33.50794219970703125 33.2378692626953125 33.0532989501953125 32.84764862060546875 32.650142669677734375 32.461765289306640625 32.308147430419921875 32.197139739990234375 32.129192352294921875 32.04196929931640625 31.897792816162109375 31.817859649658203125 31.504817962646484375 31.485280990600585938 31.623416900634765625 31.562841415405273438 31.40419769287109375 31.16690826416015625 30.99627685546875 31.29024505615234375 31.23656463623046875 31.177816390991210938 31.050584793090820312 30.751451492309570312
 42.98845672607421875 44.190948486328125 44.182353973388671875 43.84952545166015625 42.873867034912109375 41.959415435791015625 42.188983917236328125 42.748577117919921875 43.21810150146484375 42.921001434326171875 42.993381500244140625 42.280391693115234375 42.760150909423828125 42.88944244384765625 43.3630523681640625 43.11455535888671875 41.9653167724609375 42.163249969482421875 41.834400177001953125 42.873779296875 44.2188262939453125 44.236492156982421875 44.2382659912109375 42.933391571044921875 43.01100921630859375 44.17034912109375 42.46134185791015625 42.844440460205078125 43.2874298095703125 42.584156036376953125 43.941341400146484375 43.985931396484375 41.359210968017578125 41.618045806884765625 41.76361846923828125 42.960666656494140625 42.933414459228515625 41.04467010498046875 40.990665435791015625 41.582401275634765625 44.05321502685546875 44.80567169189453125 42.310150146484375 39.749271392822265625 42.916622161865234375 41.51143646240234375 40.40518951416015625 42.101406097412109375 41.164127349853515625 40.519012451171875 41.679622650146484375 40.754367828369140625 40.25348663330078125 41.265743255615234375 40.8580169677734375 39.1942138671875 40.38521575927734375 39.9968414306640625 40.537261962890625 38.688495635986328125 38.763454437255859375 39.4733734130859375 40.6219482421875 40.84033203125 39.905059814453125 39.29178619384765625 41.610736846923828125 42.373661041259765625 40.41881561279296875 39.205413818359375 38.95236968994140625 39.18404388427734375 39.175510406494140625 39.921848297119140625 40.98177337646484375 40.197296142578125 41.17841339111328125 42.658992767333984375 42.461894989013671875 40.554569244384765625 42.043304443359375 41.326877593994140625 39.689762115478515625 39.027862548828125 40.078350067138671875 39.983043670654296875 38.17574310302734375 38.6997222900390625 38.562957763671875 38.63394927978515625 36.445941925048828125 35.644977569580078125 36.298343658447265625 35.592166900634765625 34.683139801025390625 34.150722503662109375 35.632549285888671875 37.12725067138671875 37.44791412353515625 37.035381317138671875 36.20428466796875 35.694622039794921875 35.72472381591796875 35.72437286376953125 35.337474822998046875 35.839488983154296875 36.022304534912109375 36.118930816650390625 36.08621978759765625 35.465358734130859375 36.672992706298828125 34.216648101806640625 34.77617645263671875 35.303478240966796875 35.76898193359375 36.399871826171875 35.708477020263671875 38.5751190185546875 40.266323089599609375 41.87920379638671875 40.14243316650390625 37.834865570068359375 36.51805877685546875 35.516387939453125 37.0634613037109375 39.443218231201171875 40.794773101806640625 39.494564056396484375 36.46189117431640625 36.947818756103515625 39.2333831787109375 39.895458221435546875 39.88161468505859375 40.5185089111328125 37.809955596923828125 38.32718658447265625 38.158233642578125 38.5460968017578125 40.973735809326171875 40.84610748291015625 41.0742645263671875 40.791080474853515625 39.448520660400390625 37.828830718994140625 38.582103729248046875 38.862567901611328125 39.5534820556640625 38.47461700439453125 39.11394500732421875 43.464385986328125 42.60170745849609375 40.540264129638671875 42.586551666259765625 42.473476409912109375 41.517425537109375 43.176044464111328125 43.39205169677734375 43.539920806884765625 44.39785003662109375 44.658782958984375 42.5710906982421875 42.739711761474609375 44.07248687744140625 42.257965087890625 42.872646331787109375 43.108776092529296875 42.746028900146484375 42.964534759521484375 42.50804901123046875 42.32250213623046875 41.8755950927734375 41.908077239990234375 42.009906768798828125 42.1888580322265625 42.10296630859375 41.663875579833984375 41.2563018798828125 41.091899871826171875 41.161529541015625 40.76551055908203125 40.74454498291015625 40.6731109619140625 40.12554168701171875 39.85779571533203125 39.807682037353515625 39.745159149169921875 39.68314361572265625 39.705059051513671875 39.713405609130859375 39.41983795166015625 39.16283416748046875 39.315448760986328125 39.05605316162109375 39.14594268798828125 39.338428497314453125 39.7421417236328125 39.767299652099609375 39.647861480712890625 39.398731231689453125 39.265117645263671875 39.317211151123046875 39.130645751953125 38.78426361083984375 38.60340118408203125 38.645145416259765625 38.1346588134765625 37.722747802734375 37.486236572265625 37.05805206298828125 36.5716705322265625 36.204738616943359375 35.9579315185546875 35.92601776123046875 35.934772491455078125 35.748325347900390625 35.75211334228515625 35.61962890625 35.44910430908203125 35.261089324951171875 35.093898773193359375 34.80388641357421875 34.789302825927734375 34.700969696044921875 34.60240936279296875 34.339809417724609375 34.235569000244140625 33.962909698486328125 33.908359527587890625 33.857059478759765625 34.09731292724609375 34.163848876953125 33.958408355712890625 33.71414947509765625 33.6658935546875 33.490665435791015625 33.088291168212890625 32.9932861328125 32.883998870849609375 32.736175537109375 32.5051727294921875 32.342113494873046875 32.2166900634765625 32.004100799560546875 31.96407318115234375 32.007602691650390625 31.993497848510742188 31.680521011352539062 31.49233245849609375 31.630887985229492188 31.390735626220703125 31.35405731201171875 31.321729660034179688 31.162687301635742188 31.255208969116210938 31.055225372314453125 30.928684234619140625 30.83892822265625 30.676649093627929688
 42.9130401611328125 43.1129302978515625 43.052570343017578125 42.74379730224609375 42.614261627197265625 42.606044769287109375 42.404346466064453125 42.863956451416015625 43.439548492431640625 43.285675048828125 42.87896728515625 41.617137908935546875 41.645843505859375 41.309329986572265625 41.81058502197265625 41.840068817138671875 42.310420989990234375 42.449466705322265625 42.497905731201171875 43.506183624267578125 43.281963348388671875 45.13665008544921875 43.978607177734375 42.678707122802734375 42.56903076171875 42.620250701904296875 41.830078125 41.83969879150390625 43.1518096923828125 43.171596527099609375 43.6533660888671875 42.297695159912109375 41.96346282958984375 41.83948516845703125 42.709308624267578125 43.326507568359375 43.06270599365234375 40.504955291748046875 40.745693206787109375 41.4772491455078125 43.082736968994140625 44.513690948486328125 42.66107177734375 39.980754852294921875 42.555538177490234375 42.190868377685546875 40.0138702392578125 42.75982666015625 41.800609588623046875 38.552616119384765625 41.1656494140625 41.729961395263671875 41.9965057373046875 42.14362335205078125 40.02819061279296875 38.2459869384765625 40.3907470703125 40.729137420654296875 41.48712158203125 39.5952301025390625 37.51734161376953125 38.963710784912109375 40.716766357421875 39.112331390380859375 37.544742584228515625 39.924907684326171875 42.184490203857421875 42.298870086669921875 40.18747711181640625 38.9893951416015625 39.892192840576171875 40.128864288330078125 40.39788818359375 41.250110626220703125 41.095001220703125 41.3642425537109375 42.258655548095703125 42.702877044677734375 37.52845001220703125 38.2583465576171875 42.44171905517578125 41.044342041015625 38.10245513916015625 39.6864166259765625 39.13495635986328125 40.2030487060546875 38.856555938720703125 39.088779449462890625 38.641475677490234375 38.000591278076171875 36.7869873046875 35.625244140625 34.699398040771484375 34.64655303955078125 35.592319488525390625 36.650905609130859375 37.03739166259765625 36.94350433349609375 36.98443603515625 36.770862579345703125 37.08559417724609375 36.0953826904296875 34.7877349853515625 34.65935516357421875 35.12139129638671875 35.37340545654296875 35.129444122314453125 35.562816619873046875 35.97011566162109375 34.73088836669921875 35.0257568359375 33.867473602294921875 36.641071319580078125 37.906726837158203125 37.21286773681640625 35.860485076904296875 35.616916656494140625 37.2191619873046875 39.78305816650390625 41.625217437744140625 41.33681488037109375 39.105144500732421875 37.7082672119140625 36.62198638916015625 36.039257049560546875 37.95430755615234375 40.549015045166015625 39.810985565185546875 36.712314605712890625 36.723804473876953125 39.05605316162109375 40.455204010009765625 40.4196319580078125 39.1753997802734375 38.6119842529296875 38.715667724609375 37.97153472900390625 38.9858856201171875 40.276035308837890625 41.809604644775390625 41.341350555419921875 40.498531341552734375 39.783397674560546875 38.598369598388671875 39.162303924560546875 39.049678802490234375 38.6476287841796875 37.9366455078125 38.59888458251953125 42.27773284912109375 42.940643310546875 40.565509796142578125 41.41707611083984375 41.534393310546875 41.156124114990234375 42.062732696533203125 43.711505889892578125 44.124080657958984375 43.8411712646484375 43.22136688232421875 42.623973846435546875 42.070423126220703125 42.581691741943359375 42.53363037109375 43.054546356201171875 42.97676849365234375 42.988384246826171875 42.921840667724609375 42.479602813720703125 42.285678863525390625 41.723354339599609375 41.608577728271484375 41.81124114990234375 41.94989776611328125 41.9161834716796875 41.706638336181640625 41.409496307373046875 41.5488128662109375 41.52922821044921875 40.72342681884765625 40.494701385498046875 40.4490509033203125 40.267383575439453125 40.300792694091796875 40.140293121337890625 40.040012359619140625 39.992572784423828125 39.7087554931640625 39.252460479736328125 39.252254486083984375 39.2011871337890625 39.309574127197265625 39.256740570068359375 39.141193389892578125 39.174839019775390625 39.41552734375 39.572345733642578125 39.553188323974609375 39.4078521728515625 39.243473052978515625 39.106327056884765625 38.97027587890625 38.78145599365234375 38.559658050537109375 38.568546295166015625 38.359401702880859375 37.8180694580078125 37.72179412841796875 37.305622100830078125 36.87945556640625 36.5882415771484375 36.436466217041015625 36.4295654296875 36.341838836669921875 36.10146331787109375 35.80471038818359375 35.666957855224609375 35.435123443603515625 35.3441009521484375 35.3079681396484375 35.126178741455078125 34.991039276123046875 34.98093414306640625 34.777496337890625 34.57297515869140625 34.44635772705078125 34.326808929443359375 34.34217071533203125 34.28429412841796875 34.111301422119140625 33.89502716064453125 33.788516998291015625 33.653972625732421875 33.592388153076171875 33.503009796142578125 33.256427764892578125 33.030574798583984375 32.939746856689453125 32.789684295654296875 32.661151885986328125 32.473110198974609375 32.40578460693359375 32.331264495849609375 32.09613800048828125 31.863977432250976562 31.770513534545898438 31.453973770141601562 31.260042190551757812 31.611858367919921875 31.308483123779296875 31.207157135009765625 31.235189437866210938 31.05902862548828125 31.022787094116210938 30.789270401000976562 30.54412841796875 30.593446731567382812 30.646173477172851562
 43.07793426513671875 42.107379913330078125 41.33274078369140625 41.814144134521484375 42.408237457275390625 41.7479248046875 43.144237518310546875 43.114673614501953125 43.27400970458984375 42.4482269287109375 42.13214874267578125 40.866390228271484375 40.3207550048828125 40.41904449462890625 40.6793060302734375 41.169750213623046875 41.416103363037109375 41.572956085205078125 42.46832275390625 43.70224761962890625 43.525653839111328125 44.033443450927734375 42.4949951171875 43.722721099853515625 42.06522369384765625 41.322906494140625 41.75440216064453125 43.215488433837890625 43.6980743408203125 42.6365509033203125 43.282375335693359375 42.35268402099609375 41.728595733642578125 42.21549224853515625 43.26723480224609375 42.6293487548828125 41.71646881103515625 40.322032928466796875 41.0055389404296875 40.82930755615234375 43.180072784423828125 44.531436920166015625 44.064453125 40.4379730224609375 40.266998291015625 41.752681732177734375 39.866390228271484375 42.558147430419921875 42.241474151611328125 38.47086334228515625 40.608020782470703125 40.367870330810546875 41.8665313720703125 42.097003936767578125 40.343303680419921875 38.47490692138671875 39.930393218994140625 41.020481109619140625 41.647815704345703125 40.010158538818359375 37.98612213134765625 40.08812713623046875 41.241756439208984375 36.48989105224609375 39.106937408447265625 39.267162322998046875 41.74752044677734375 42.2624053955078125 39.149181365966796875 38.165401458740234375 39.44480133056640625 39.7427978515625 38.548358917236328125 40.278316497802734375 40.307216644287109375 40.152477264404296875 40.944164276123046875 38.329051971435546875 37.149295806884765625 40.415683746337890625 43.50528717041015625 40.021251678466796875 38.9220428466796875 40.449798583984375 40.814929962158203125 39.143310546875 38.87149810791015625 39.265514373779296875 38.428813934326171875 38.310428619384765625 37.113567352294921875 35.89288330078125 36.454341888427734375 36.4003753662109375 37.023944854736328125 37.229618072509765625 36.7256622314453125 36.0276947021484375 36.58042144775390625 37.0176239013671875 37.12819671630859375 35.6629638671875 35.13927459716796875 34.733020782470703125 34.7562255859375 34.8832244873046875 33.889827728271484375 35.463306427001953125 35.75540924072265625 35.9793548583984375 34.03354644775390625 36.191524505615234375 34.8070220947265625 39.64522552490234375 37.880702972412109375 36.0884857177734375 35.989162445068359375 36.773197174072265625 36.921474456787109375 39.964374542236328125 40.2953948974609375 40.798065185546875 40.06758880615234375 38.482204437255859375 36.703113555908203125 36.779224395751953125 38.829959869384765625 40.414684295654296875 38.888301849365234375 38.690334320068359375 39.35121917724609375 41.2901763916015625 41.905956268310546875 40.895458221435546875 39.711681365966796875 40.400836944580078125 39.81874847412109375 40.30847930908203125 40.73061370849609375 41.3667755126953125 40.897186279296875 40.81206512451171875 40.69559478759765625 40.225269317626953125 39.863857269287109375 40.11959075927734375 38.76886749267578125 39.894317626953125 40.9183502197265625 42.596340179443359375 44.95426177978515625 42.09387969970703125 41.367549896240234375 40.18316650390625 42.14939117431640625 42.253299713134765625 43.204437255859375 42.9369049072265625 42.86505126953125 42.404537200927734375 41.697235107421875 41.4533538818359375 41.48708343505859375 41.79421234130859375 41.9676055908203125 42.568065643310546875 43.0837860107421875 42.543628692626953125 42.486560821533203125 42.11994171142578125 41.674041748046875 41.472980499267578125 41.401458740234375 41.7521820068359375 41.7723541259765625 41.5206146240234375 41.806430816650390625 41.5590362548828125 41.029224395751953125 40.397289276123046875 40.10312652587890625 40.02057647705078125 40.111476898193359375 40.208232879638671875 40.68848419189453125 40.720050811767578125 40.594402313232421875 40.271968841552734375 39.8241119384765625 39.370174407958984375 39.338390350341796875 39.519153594970703125 39.270175933837890625 39.26470947265625 39.101757049560546875 39.167240142822265625 39.473552703857421875 39.353912353515625 39.097721099853515625 39.095249176025390625 39.039012908935546875 38.973297119140625 39.021099090576171875 38.71472930908203125 38.377811431884765625 38.22156524658203125 38.012889862060546875 37.752956390380859375 37.412322998046875 37.101184844970703125 36.94211578369140625 36.977100372314453125 36.8150634765625 36.632907867431640625 36.472621917724609375 36.13500213623046875 35.8737030029296875 35.732334136962890625 35.56298065185546875 35.426181793212890625 35.350830078125 35.275238037109375 35.228435516357421875 35.045047760009765625 34.834224700927734375 34.81339263916015625 34.662166595458984375 34.53859710693359375 34.335926055908203125 34.15119171142578125 33.9802703857421875 33.944721221923828125 33.83685302734375 33.66327667236328125 33.547393798828125 33.40831756591796875 33.216400146484375 33.091541290283203125 32.877899169921875 32.666927337646484375 32.84459686279296875 32.798004150390625 32.5646820068359375 32.3636627197265625 31.937791824340820312 31.818868637084960938 31.694568634033203125 31.513704299926757812 31.618150711059570312 31.65596771240234375 31.483644485473632812 31.126981735229492188 30.881029129028320312 30.799142837524414062 30.613035202026367188 30.589254379272460938 30.636407852172851562 30.762948989868164062
 42.364871978759765625 42.2733306884765625 42.7707061767578125 43.144626617431640625 41.52240753173828125 41.270725250244140625 41.53763580322265625 42.521350860595703125 42.888957977294921875 41.6670989990234375 40.938602447509765625 39.9709014892578125 40.2222442626953125 41.086101531982421875 41.2639617919921875 41.621429443359375 41.304439544677734375 41.632770538330078125 43.1944732666015625 43.673061370849609375 42.649871826171875 42.802089691162109375 43.210155487060546875 44.55988311767578125 41.7552490234375 41.2993316650390625 42.22493743896484375 44.31472015380859375 43.708560943603515625 41.9477691650390625 42.976909637451171875 42.77593994140625 41.835895538330078125 42.932369232177734375 43.064785003662109375 42.62821197509765625 41.12023162841796875 40.11647796630859375 40.892147064208984375 42.530704498291015625 44.17913818359375 44.84171295166015625 44.88262939453125 39.8039398193359375 43.09195709228515625 41.67322540283203125 39.48406219482421875 41.6948699951171875 42.514743804931640625 40.80554962158203125 38.894214630126953125 39.33025360107421875 40.54009246826171875 42.432132720947265625 40.862613677978515625 39.21955108642578125 40.1818084716796875 41.285114288330078125 41.611316680908203125 40.024387359619140625 38.0355377197265625 41.49697113037109375 41.8237457275390625 38.644100189208984375 40.206645965576171875 40.7051849365234375 41.56165313720703125 41.867431640625 38.9936981201171875 38.406818389892578125 40.691341400146484375 41.667301177978515625 39.6148834228515625 38.381076812744140625 36.106380462646484375 40.546939849853515625 42.486591339111328125 38.781463623046875 39.27386474609375 42.232635498046875 43.88068389892578125 41.367275238037109375 42.07082366943359375 43.2762451171875 40.580417633056640625 36.994747161865234375 38.24500274658203125 38.25864410400390625 37.6758880615234375 37.784633636474609375 36.882511138916015625 37.244335174560546875 37.94091033935546875 37.857868194580078125 37.809497833251953125 37.325283050537109375 37.000980377197265625 36.67954254150390625 36.568878173828125 36.25334930419921875 36.1643218994140625 35.6178131103515625 35.699787139892578125 34.45738983154296875 33.965404510498046875 35.2942962646484375 35.20218658447265625 34.93897247314453125 35.446231842041015625 35.989841461181640625 35.34262847900390625 36.314609527587890625 36.0380096435546875 40.25014495849609375 38.031978607177734375 35.95523834228515625 36.371013641357421875 37.558502197265625 36.724994659423828125 37.536685943603515625 39.669147491455078125 40.49213409423828125 40.849552154541015625 41.17858123779296875 39.646236419677734375 38.73465728759765625 38.03073883056640625 40.6331787109375 40.377376556396484375 40.05719757080078125 40.154506683349609375 40.728000640869140625 41.11993408203125 41.437984466552734375 41.31844329833984375 39.8399810791015625 39.5926971435546875 39.86064910888671875 39.975238800048828125 40.259906768798828125 39.839405059814453125 40.596775054931640625 41.03334808349609375 41.626766204833984375 40.687137603759765625 40.52191162109375 40.53737640380859375 38.051136016845703125 37.467014312744140625 40.58587646484375 39.07321929931640625 39.690433502197265625 41.75225830078125 41.54598236083984375 41.361087799072265625 42.044719696044921875 42.085857391357421875 41.414154052734375 41.905094146728515625 41.27014923095703125 42.52005767822265625 42.112552642822265625 41.875530242919921875 41.69412994384765625 41.356388092041015625 41.950717926025390625 42.514781951904296875 42.275054931640625 42.274333953857421875 41.96778106689453125 41.699375152587890625 41.150569915771484375 41.35781097412109375 41.683940887451171875 41.613311767578125 41.255908966064453125 41.339313507080078125 41.00809478759765625 40.461456298828125 40.245418548583984375 40.368862152099609375 40.50754547119140625 40.20529937744140625 39.92264556884765625 40.1879119873046875 40.115955352783203125 40.022747039794921875 40.153167724609375 40.160247802734375 39.7217559814453125 39.50555419921875 39.260650634765625 39.19921112060546875 39.00418853759765625 39.0803375244140625 39.1702728271484375 39.503696441650390625 39.46309661865234375 39.327121734619140625 39.19631195068359375 39.071247100830078125 38.994922637939453125 38.83513641357421875 38.62087249755859375 38.429599761962890625 38.166957855224609375 37.89821624755859375 37.665561676025390625 37.4141387939453125 37.19766998291015625 37.24066925048828125 37.228916168212890625 36.851451873779296875 36.55478668212890625 36.43126678466796875 36.1349029541015625 35.914157867431640625 35.742908477783203125 35.636035919189453125 35.440212249755859375 35.31482696533203125 35.189723968505859375 35.21646881103515625 35.274768829345703125 35.123016357421875 34.996097564697265625 34.8327178955078125 34.50283050537109375 34.28102874755859375 34.17957305908203125 34.07381439208984375 33.9542083740234375 33.7476806640625 33.60430908203125 33.652690887451171875 33.6634521484375 33.463062286376953125 33.197025299072265625 32.335819244384765625 31.889276504516601562 32.973934173583984375 32.98403167724609375 32.69132232666015625 32.45183563232421875 32.093841552734375 31.928831100463867188 31.7441253662109375 31.548374176025390625 31.506879806518554688 31.593320846557617188 31.384763717651367188 31.041997909545898438 30.809284210205078125 30.635656356811523438 30.541322708129882812 30.61822509765625 30.819377899169921875 30.582735061645507812
 44.102169036865234375 44.46987152099609375 44.073085784912109375 44.15779876708984375 42.34908294677734375 40.4939422607421875 40.41283416748046875 42.1364288330078125 42.188350677490234375 41.30348968505859375 40.444110870361328125 40.7138824462890625 39.892406463623046875 40.68793487548828125 41.885623931884765625 41.08367919921875 41.3216705322265625 42.673709869384765625 43.72641754150390625 42.978107452392578125 42.136432647705078125 42.82232666015625 42.800167083740234375 44.201934814453125 43.04106903076171875 41.265773773193359375 41.8931427001953125 43.747402191162109375 43.650577545166015625 41.488636016845703125 42.040496826171875 41.17394256591796875 42.3955535888671875 43.085514068603515625 42.76631927490234375 41.695362091064453125 37.79217529296875 39.96178436279296875 41.7289886474609375 43.74080657958984375 44.7517547607421875 45.028583526611328125 43.901592254638671875 39.449462890625 42.325275421142578125 40.874019622802734375 40.03287506103515625 40.963588714599609375 42.68152618408203125 41.237987518310546875 39.28365325927734375 39.396728515625 40.01369476318359375 42.263263702392578125 42.231479644775390625 39.88610076904296875 40.368633270263671875 41.357112884521484375 41.2173309326171875 38.019046783447265625 38.698154449462890625 40.409740447998046875 41.289409637451171875 39.283138275146484375 40.06097412109375 39.926837921142578125 42.66013336181640625 41.798404693603515625 38.39836883544921875 39.518161773681640625 42.26642608642578125 42.438663482666015625 41.25911712646484375 38.56627655029296875 37.085514068603515625 38.47475433349609375 42.815280914306640625 41.80352783203125 39.026706695556640625 42.678363800048828125 40.5713958740234375 41.577587127685546875 42.461330413818359375 44.690212249755859375 41.81655120849609375 38.865116119384765625 37.689785003662109375 36.67061614990234375 36.667987823486328125 37.012859344482421875 36.87998199462890625 36.24077606201171875 37.618694305419921875 37.967082977294921875 38.03931427001953125 37.698253631591796875 36.937175750732421875 36.220428466796875 35.750030517578125 35.437747955322265625 35.286808013916015625 34.632781982421875 35.904125213623046875 35.775493621826171875 33.6739501953125 35.6130828857421875 35.420124053955078125 35.09944915771484375 35.929576873779296875 36.546016693115234375 35.838893890380859375 36.3559112548828125 39.7949981689453125 40.123653411865234375 37.801464080810546875 38.847164154052734375 37.634670257568359375 36.54286956787109375 37.92218017578125 38.23165130615234375 39.142993927001953125 41.370571136474609375 42.3613433837890625 40.52719879150390625 39.793560028076171875 41.17005157470703125 39.747035980224609375 38.95589447021484375 40.01473236083984375 40.6840057373046875 40.24300384521484375 41.364105224609375 42.539920806884765625 41.6132659912109375 41.228313446044921875 40.671253204345703125 40.592975616455078125 40.47896575927734375 40.80635833740234375 40.16487884521484375 40.298648834228515625 40.756092071533203125 40.6894989013671875 39.99078369140625 39.982982635498046875 40.176120758056640625 40.984607696533203125 39.54790496826171875 38.43292999267578125 39.4903717041015625 41.1798858642578125 38.6172637939453125 38.3328857421875 42.233814239501953125 41.902217864990234375 41.91451263427734375 41.302814483642578125 41.89255523681640625 41.348239898681640625 40.139064788818359375 42.046894073486328125 42.47046661376953125 42.956310272216796875 42.863414764404296875 43.0260009765625 42.552001953125 42.785297393798828125 42.39870452880859375 41.43843841552734375 41.4563446044921875 41.545745849609375 41.333545684814453125 41.168910980224609375 41.605777740478515625 41.383800506591796875 41.00202178955078125 40.80042266845703125 40.52294921875 40.399654388427734375 40.31768035888671875 40.551944732666015625 40.710575103759765625 40.361919403076171875 40.048488616943359375 40.08648681640625 39.42571258544921875 39.483470916748046875 39.487270355224609375 39.960147857666015625 39.94902801513671875 39.59503936767578125 39.314258575439453125 39.396205902099609375 39.0061798095703125 39.172214508056640625 39.25318145751953125 39.787017822265625 39.7283172607421875 39.37714385986328125 39.26743316650390625 39.29070281982421875 39.071651458740234375 38.882221221923828125 38.545551300048828125 38.318286895751953125 38.1063995361328125 37.749042510986328125 37.63323974609375 37.3928375244140625 37.32080841064453125 37.312168121337890625 37.29550933837890625 36.779888153076171875 36.41031646728515625 36.432708740234375 36.218143463134765625 36.008228302001953125 35.8174591064453125 35.674739837646484375 35.60468292236328125 35.347835540771484375 35.168788909912109375 35.2564544677734375 35.331218719482421875 35.211887359619140625 34.9208526611328125 34.6077423095703125 34.298389434814453125 34.1122283935546875 33.953861236572265625 33.79914093017578125 33.81104278564453125 33.67102813720703125 33.706844329833984375 33.672229766845703125 33.70287322998046875 33.583133697509765625 33.147144317626953125 32.8235015869140625 32.896465301513671875 33.121868133544921875 32.719928741455078125 32.5445709228515625 32.368450164794921875 32.067821502685546875 31.836992263793945312 31.73138427734375 31.839237213134765625 31.576250076293945312 31.593074798583984375 31.471538543701171875 31.2179412841796875 31.0135650634765625 30.7552947998046875 30.665693283081054688 30.769323348999023438 30.7304534912109375 29.935604095458984375
 46.05371856689453125 44.923557281494140625 43.33885955810546875 42.80970001220703125 41.187770843505859375 40.729724884033203125 40.623950958251953125 40.9704742431640625 40.934871673583984375 41.08858489990234375 40.7171173095703125 40.16031646728515625 39.92626190185546875 40.7236328125 41.3956756591796875 40.475139617919921875 40.460430145263671875 41.562969207763671875 43.0295867919921875 42.477725982666015625 41.811313629150390625 42.939929962158203125 43.01026153564453125 44.108066558837890625 44.17035675048828125 41.5268096923828125 41.828887939453125 43.929981231689453125 44.20876312255859375 41.933135986328125 41.22971343994140625 42.14225006103515625 42.47486114501953125 42.791858673095703125 41.83709716796875 40.317829132080078125 38.460784912109375 41.231479644775390625 42.8148040771484375 42.491214752197265625 44.44306182861328125 43.686725616455078125 42.641422271728515625 41.96424102783203125 41.034130096435546875 42.58190155029296875 40.567760467529296875 39.254608154296875 41.601291656494140625 39.452663421630859375 39.65531158447265625 41.21758270263671875 40.69087982177734375 40.333507537841796875 40.698455810546875 40.182525634765625 39.803829193115234375 40.947540283203125 41.72757720947265625 38.839664459228515625 39.947780609130859375 39.54506683349609375 40.83359527587890625 40.8046875 41.37206268310546875 42.8545074462890625 43.637866973876953125 41.938068389892578125 38.061199188232421875 41.919376373291015625 43.783939361572265625 43.833400726318359375 40.96271514892578125 38.94484710693359375 38.911590576171875 40.504405975341796875 42.4755859375 40.62525177001953125 40.45257568359375 42.987735748291015625 39.443874359130859375 40.88014984130859375 42.04235076904296875 42.358844757080078125 41.647670745849609375 40.73723602294921875 39.764644622802734375 37.010166168212890625 35.237030029296875 36.660999298095703125 36.7469329833984375 36.31253814697265625 37.06800079345703125 37.00782012939453125 37.30893707275390625 37.25235748291015625 36.1239471435546875 34.3448028564453125 33.848575592041015625 34.71828460693359375 34.039157867431640625 33.780284881591796875 34.352016448974609375 34.815174102783203125 33.7050323486328125 34.730030059814453125 35.7263031005859375 36.74237060546875 37.024913787841796875 38.0139007568359375 37.402008056640625 37.975292205810546875 38.7972564697265625 37.333263397216796875 36.553432464599609375 36.860233306884765625 37.76700592041015625 37.854106903076171875 37.751399993896484375 38.779834747314453125 39.292110443115234375 38.507144927978515625 39.595855712890625 40.675907135009765625 41.0337371826171875 41.541751861572265625 42.1562652587890625 41.888256072998046875 41.014263153076171875 41.10284423828125 40.963657379150390625 40.156871795654296875 40.81713104248046875 40.78586578369140625 41.21319580078125 40.935367584228515625 40.625827789306640625 41.245635986328125 39.96681976318359375 41.388118743896484375 40.337188720703125 41.57410430908203125 40.56948089599609375 40.15357208251953125 39.0713958740234375 39.2066192626953125 38.615734100341796875 40.322429656982421875 38.236362457275390625 39.331348419189453125 40.1179351806640625 41.4726104736328125 39.444416046142578125 39.51003265380859375 41.308467864990234375 43.45627593994140625 42.930942535400390625 43.293212890625 42.434909820556640625 41.697635650634765625 42.606945037841796875 42.7675323486328125 42.59859466552734375 43.15171051025390625 42.937442779541015625 41.9063873291015625 40.95030975341796875 40.20763397216796875 40.6533050537109375 41.339267730712890625 41.3668670654296875 41.009433746337890625 40.74381256103515625 40.712738037109375 40.684967041015625 40.73691558837890625 40.941989898681640625 41.1298370361328125 40.200042724609375 40.0695037841796875 39.86867523193359375 39.988006591796875 39.7804412841796875 39.05255126953125 38.73175811767578125 38.7278900146484375 39.14055633544921875 39.115200042724609375 39.4754180908203125 39.45369720458984375 39.4448699951171875 39.71392059326171875 39.507053375244140625 39.20395660400390625 39.479984283447265625 39.563716888427734375 39.75305938720703125 39.46920013427734375 39.252353668212890625 39.210536956787109375 39.192676544189453125 39.0227203369140625 38.704792022705078125 38.51500701904296875 38.46263885498046875 38.23675537109375 37.715869903564453125 37.54190826416015625 37.39467620849609375 37.246074676513671875 37.224483489990234375 37.18398284912109375 36.80364990234375 36.504116058349609375 36.412261962890625 36.151355743408203125 35.96380615234375 35.751800537109375 35.718837738037109375 35.597835540771484375 35.52478790283203125 35.494121551513671875 35.288623809814453125 35.14888763427734375 34.980190277099609375 34.76171112060546875 34.755741119384765625 34.622638702392578125 34.55966949462890625 34.425739288330078125 34.2826385498046875 34.211544036865234375 34.022006988525390625 33.917804718017578125 33.742534637451171875 33.703334808349609375 33.502529144287109375 33.161052703857421875 33.0390625 32.99558258056640625 32.8553619384765625 32.648670196533203125 32.28435516357421875 32.327880859375 32.14690399169921875 31.984151840209960938 31.730684280395507812 31.61879730224609375 31.5489501953125 31.532285690307617188 31.47504425048828125 31.298238754272460938 31.064165115356445312 30.89804840087890625 30.797214508056640625 30.836145401000976562 30.79631805419921875 30.728040695190429688
 45.350482940673828125 44.309864044189453125 42.211528778076171875 42.34803009033203125 41.7894134521484375 40.9918670654296875 40.497180938720703125 40.412487030029296875 40.4886322021484375 40.669765472412109375 40.9706573486328125 39.789371490478515625 40.58718109130859375 40.9283599853515625 41.333866119384765625 40.72906494140625 40.34159088134765625 40.7769622802734375 41.551513671875 41.791187286376953125 41.7495269775390625 42.143245697021484375 42.85169219970703125 44.36530303955078125 44.935863494873046875 42.826541900634765625 42.30028533935546875 43.881473541259765625 42.73412322998046875 41.316043853759765625 42.374134063720703125 42.77701568603515625 41.6366424560546875 40.5590667724609375 39.419483184814453125 40.86806488037109375 40.8681488037109375 42.88706207275390625 43.288639068603515625 41.919689178466796875 42.99593353271484375 42.995998382568359375 42.654369354248046875 41.90723419189453125 42.0390167236328125 43.335353851318359375 40.16498565673828125 40.08838653564453125 42.18133544921875 40.538238525390625 39.291900634765625 41.136707305908203125 41.662158966064453125 40.8974456787109375 40.3925018310546875 41.62679290771484375 39.885631561279296875 41.238262176513671875 42.318180084228515625 41.61144256591796875 40.39532470703125 40.422504425048828125 40.59340667724609375 43.087066650390625 43.36315155029296875 42.702098846435546875 42.1528778076171875 41.516994476318359375 39.515361785888671875 40.638629913330078125 41.6897430419921875 42.06029510498046875 41.744548797607421875 38.343090057373046875 38.0442352294921875 42.814693450927734375 44.23606109619140625 41.442432403564453125 41.730472564697265625 42.486232757568359375 40.138881683349609375 40.902088165283203125 40.805084228515625 40.621929168701171875 38.30661773681640625 39.769664764404296875 39.268489837646484375 37.88523101806640625 35.978847503662109375 35.94034576416015625 36.551052093505859375 36.121662139892578125 35.745624542236328125 35.116451263427734375 35.398468017578125 36.8387298583984375 36.336277008056640625 35.121791839599609375 33.426853179931640625 33.39447021484375 33.29080963134765625 33.580112457275390625 34.671184539794921875 34.1650390625 34.551910400390625 35.713428497314453125 37.271404266357421875 37.032779693603515625 36.29644775390625 38.13626861572265625 39.03388214111328125 37.813873291015625 37.823314666748046875 38.435504913330078125 37.8850555419921875 37.794376373291015625 36.742893218994140625 37.408672332763671875 38.821380615234375 38.304592132568359375 39.58544921875 39.29621124267578125 39.8686065673828125 40.567249298095703125 41.372859954833984375 43.084888458251953125 43.339969635009765625 42.576587677001953125 42.03594207763671875 41.647525787353515625 42.06558990478515625 41.91045379638671875 39.9782562255859375 39.433544158935546875 40.063449859619140625 41.269588470458984375 41.01959228515625 41.39194488525390625 41.65155792236328125 42.27060699462890625 42.468997955322265625 42.553768157958984375 41.790561676025390625 41.26593017578125 41.3436279296875 42.13921356201171875 41.546977996826171875 41.8257598876953125 39.77841949462890625 39.668865203857421875 39.371143341064453125 40.56121826171875 40.85455322265625 37.413661956787109375 37.321384429931640625 41.523220062255859375 43.777774810791015625 43.212474822998046875 42.469692230224609375 42.270538330078125 41.4368438720703125 42.707630157470703125 42.091991424560546875 41.96723175048828125 41.65512847900390625 42.420085906982421875 42.426479339599609375 41.114002227783203125 41.477298736572265625 41.85639190673828125 41.700649261474609375 41.38108062744140625 40.98715972900390625 40.148326873779296875 39.978908538818359375 40.459110260009765625 40.934417724609375 41.119258880615234375 39.892276763916015625 39.56278228759765625 39.37297821044921875 39.55438232421875 39.136928558349609375 38.6204833984375 38.518268585205078125 38.391902923583984375 38.456432342529296875 38.6244659423828125 39.205379486083984375 39.767398834228515625 39.926082611083984375 39.9435577392578125 39.751987457275390625 39.517169952392578125 39.4686126708984375 39.623149871826171875 39.5782623291015625 39.361873626708984375 39.259868621826171875 39.133281707763671875 39.12953948974609375 38.97338104248046875 38.684207916259765625 38.58960723876953125 38.456310272216796875 38.12957000732421875 37.750583648681640625 37.54865264892578125 37.384700775146484375 37.4117584228515625 37.439609527587890625 37.227771759033203125 36.7126617431640625 36.35639190673828125 36.307037353515625 36.158763885498046875 36.054775238037109375 35.755626678466796875 35.81813812255859375 35.717029571533203125 35.63388824462890625 35.43841552734375 35.142364501953125 34.94309234619140625 34.69802093505859375 34.59741973876953125 34.71332550048828125 34.701808929443359375 34.573886871337890625 34.58701324462890625 34.48615264892578125 34.284648895263671875 34.001201629638671875 33.6999969482421875 33.5668182373046875 33.588436126708984375 33.31108856201171875 33.08667755126953125 33.04053497314453125 32.86048126220703125 32.23180389404296875 32.335720062255859375 32.34869384765625 32.352649688720703125 32.157787322998046875 32.0724029541015625 31.841192245483398438 31.355510711669921875 31.44182586669921875 31.53128814697265625 31.615087509155273438 31.43071746826171875 31.143535614013671875 30.944047927856445312 30.847963333129882812 30.721181869506835938 30.709140777587890625 30.7857666015625
 44.82956695556640625 43.488094329833984375 42.518817901611328125 42.553630828857421875 42.952869415283203125 41.470241546630859375 41.204837799072265625 42.12097930908203125 40.309589385986328125 40.683223724365234375 40.8316192626953125 40.366870880126953125 40.682613372802734375 40.1004180908203125 41.086521148681640625 40.828510284423828125 40.16736602783203125 41.430988311767578125 42.3284454345703125 41.7567901611328125 42.2449493408203125 42.299774169921875 42.59543609619140625 44.558013916015625 43.846065521240234375 42.424163818359375 41.666461944580078125 42.513240814208984375 40.622585296630859375 40.888332366943359375 42.38126373291015625 41.871337890625 40.53515625 40.30410003662109375 41.01296234130859375 41.591739654541015625 41.53797149658203125 43.715423583984375 42.755908966064453125 43.978710174560546875 42.2014923095703125 41.578258514404296875 42.707454681396484375 42.55651092529296875 43.305850982666015625 43.729885101318359375 42.20143890380859375 40.508136749267578125 42.866474151611328125 43.227703094482421875 41.15543365478515625 40.403583526611328125 42.170948028564453125 42.060329437255859375 40.64182281494140625 42.7425079345703125 41.448902130126953125 40.89227294921875 41.23372650146484375 41.302661895751953125 40.063594818115234375 41.003444671630859375 42.714435577392578125 43.659454345703125 42.3060760498046875 39.8805999755859375 39.22182464599609375 39.272220611572265625 39.739002227783203125 39.735748291015625 40.755695343017578125 41.8603515625 42.27135467529296875 40.74750518798828125 41.026256561279296875 41.87137603759765625 41.78203582763671875 39.568359375 43.204509735107421875 43.275745391845703125 40.86688995361328125 40.7143707275390625 40.460968017578125 40.934070587158203125 38.95508575439453125 39.667346954345703125 36.91452789306640625 38.31435394287109375 36.673564910888671875 35.08390045166015625 36.946197509765625 36.2805938720703125 35.89391326904296875 34.41358184814453125 33.661228179931640625 35.653697967529296875 36.05926513671875 34.61142730712890625 33.5560455322265625 33.511959075927734375 33.03308868408203125 32.99712371826171875 34.600856781005859375 34.69379425048828125 34.5849456787109375 34.443378448486328125 36.00893402099609375 37.34006500244140625 35.861934661865234375 37.776676177978515625 38.93549346923828125 39.4646148681640625 37.661594390869140625 38.38898468017578125 38.583953857421875 37.6715850830078125 38.02622222900390625 38.099552154541015625 40.376132965087890625 39.568584442138671875 39.1027069091796875 39.02667999267578125 39.91979217529296875 41.514080047607421875 41.283802032470703125 41.990375518798828125 42.90076446533203125 43.122161865234375 42.525482177734375 42.548274993896484375 42.411579132080078125 40.6696319580078125 38.63507843017578125 39.018772125244140625 38.96440887451171875 42.053012847900390625 39.5283355712890625 40.95702362060546875 42.596385955810546875 41.913455963134765625 42.582355499267578125 42.905055999755859375 42.144565582275390625 41.46292877197265625 41.73474884033203125 42.637439727783203125 41.921173095703125 41.7120208740234375 41.508579254150390625 40.2061004638671875 40.665477752685546875 41.5295257568359375 42.497203826904296875 39.009273529052734375 36.241130828857421875 38.63885498046875 43.556884765625 44.25740814208984375 42.10809326171875 41.667995452880859375 41.86507415771484375 41.735019683837890625 42.245441436767578125 42.046405792236328125 41.52291107177734375 41.500667572021484375 42.08206939697265625 41.83535003662109375 41.778453826904296875 42.040771484375 41.70562744140625 41.113010406494140625 41.352153778076171875 40.9428863525390625 40.784069061279296875 40.271076202392578125 40.347370147705078125 40.56528472900390625 39.73453521728515625 39.538654327392578125 39.356189727783203125 39.4310302734375 39.080043792724609375 38.91808319091796875 39.237903594970703125 39.2942657470703125 38.92031097412109375 38.81868743896484375 39.478946685791015625 39.57469940185546875 39.63532257080078125 39.47731781005859375 39.3499755859375 39.17737579345703125 39.229877471923828125 39.676509857177734375 39.742786407470703125 39.5631866455078125 39.219730377197265625 38.861621856689453125 38.934513092041015625 38.77701568603515625 38.814769744873046875 38.4923095703125 38.150669097900390625 37.913333892822265625 37.704616546630859375 37.50443267822265625 37.443889617919921875 37.636028289794921875 37.422100067138671875 37.143924713134765625 36.593387603759765625 36.384220123291015625 36.3614501953125 36.091220855712890625 36.031246185302734375 35.73479461669921875 35.802295684814453125 35.722789764404296875 35.516834259033203125 35.28063201904296875 35.09564208984375 34.87480926513671875 34.80121612548828125 34.820583343505859375 34.74921417236328125 34.45037841796875 34.30214691162109375 34.301753997802734375 34.300846099853515625 34.161376953125 33.9608306884765625 33.691593170166015625 33.416210174560546875 33.4520721435546875 33.30506134033203125 33.1029510498046875 32.898311614990234375 32.80585479736328125 32.492748260498046875 32.17571258544921875 32.301753997802734375 32.312946319580078125 32.32776641845703125 32.23657989501953125 31.984130859375 31.417993545532226562 31.15216064453125 31.276805877685546875 31.595882415771484375 31.461496353149414062 31.337728500366210938 31.087127685546875 30.820524215698242188 30.695003509521484375 30.693670272827148438 30.834331512451171875
 45.94667816162109375 45.30463409423828125 44.60977935791015625 44.089298248291015625 43.7400665283203125 41.65543365478515625 41.947414398193359375 43.173046112060546875 41.5127716064453125 41.081119537353515625 40.636508941650390625 40.734615325927734375 39.22638702392578125 39.4520721435546875 40.59099578857421875 40.9898834228515625 40.5394134521484375 41.86476898193359375 42.70740509033203125 42.910404205322265625 42.513690948486328125 43.51477813720703125 43.2867889404296875 43.311565399169921875 41.88948822021484375 41.0653839111328125 41.362823486328125 41.88584136962890625 41.140476226806640625 40.65323638916015625 42.38836669921875 41.717529296875 40.7201995849609375 41.133724212646484375 41.874423980712890625 42.04221343994140625 42.973602294921875 44.342166900634765625 43.3533172607421875 45.4259490966796875 43.8643035888671875 40.305271148681640625 40.154644012451171875 42.80576324462890625 42.98627471923828125 44.996585845947265625 43.05333709716796875 39.3644561767578125 41.53564453125 44.59204864501953125 43.1949005126953125 40.86540985107421875 40.972095489501953125 40.882915496826171875 40.3802490234375 42.8152313232421875 43.187358856201171875 40.639404296875 40.564777374267578125 41.3278961181640625 41.985301971435546875 42.151264190673828125 44.068965911865234375 44.0536346435546875 42.79791259765625 40.466617584228515625 39.9984283447265625 41.301509857177734375 40.611053466796875 41.171649932861328125 43.014095306396484375 40.72899627685546875 41.79706573486328125 41.539089202880859375 42.2313385009765625 39.8643798828125 38.212429046630859375 41.036769866943359375 42.787181854248046875 43.07653045654296875 40.675235748291015625 41.630451202392578125 41.260463714599609375 39.612415313720703125 38.70729827880859375 39.904018402099609375 38.04415130615234375 38.2924041748046875 36.557830810546875 35.720546722412109375 36.6574859619140625 35.625751495361328125 36.141368865966796875 35.379451751708984375 33.417888641357421875 35.650485992431640625 35.975635528564453125 33.444000244140625 34.053455352783203125 33.70464324951171875 33.433696746826171875 34.50620269775390625 34.071132659912109375 34.457427978515625 34.428562164306640625 33.2301025390625 34.12398529052734375 35.728755950927734375 35.981983184814453125 38.092098236083984375 38.16434478759765625 37.923126220703125 38.555713653564453125 39.1093292236328125 38.778881072998046875 37.59429168701171875 38.734569549560546875 40.68317413330078125 39.91028594970703125 39.91937255859375 40.27777862548828125 39.674259185791015625 40.64989471435546875 41.781871795654296875 41.978031158447265625 42.22272491455078125 43.017948150634765625 41.866947174072265625 39.722980499267578125 40.214336395263671875 39.81935882568359375 38.330791473388671875 39.279689788818359375 40.1807861328125 40.390514373779296875 42.489044189453125 41.14520263671875 42.89537811279296875 42.172489166259765625 39.396564483642578125 41.040271759033203125 42.642055511474609375 42.538280487060546875 41.71324920654296875 41.952686309814453125 41.560771942138671875 41.391490936279296875 40.255126953125 40.369861602783203125 42.19952392578125 42.6265716552734375 42.817028045654296875 43.425052642822265625 41.409732818603515625 38.48033905029296875 37.723773956298828125 39.771480560302734375 43.481929779052734375 42.845790863037109375 42.455638885498046875 41.84123992919921875 40.923946380615234375 41.348724365234375 42.14151763916015625 42.448543548583984375 41.363468170166015625 41.492748260498046875 41.816829681396484375 41.35150909423828125 41.333675384521484375 41.45269012451171875 41.31488037109375 41.40692138671875 41.309352874755859375 41.00811767578125 40.319126129150390625 40.6077728271484375 40.565074920654296875 40.5890045166015625 40.18029022216796875 38.9496002197265625 38.8202362060546875 38.732524871826171875 38.957485198974609375 38.89902496337890625 38.47808074951171875 38.294483184814453125 38.0599212646484375 38.31774139404296875 38.67028045654296875 38.84543609619140625 38.783618927001953125 38.561771392822265625 38.6016998291015625 38.70105743408203125 38.81623077392578125 38.91260528564453125 38.92026519775390625 38.883205413818359375 38.674072265625 38.556529998779296875 38.39299774169921875 38.47980499267578125 38.380939483642578125 38.168735504150390625 37.90213775634765625 37.63399505615234375 37.513843536376953125 37.575847625732421875 37.602092742919921875 37.02569580078125 36.774608612060546875 36.3679962158203125 36.351776123046875 36.4130706787109375 36.115386962890625 35.96491241455078125 35.856594085693359375 35.859745025634765625 35.69091033935546875 35.544986724853515625 35.36141204833984375 35.191608428955078125 35.04570770263671875 34.8689727783203125 34.7898712158203125 34.743778228759765625 34.334857940673828125 34.427799224853515625 34.3852691650390625 34.253406524658203125 34.016613006591796875 33.8498382568359375 33.689971923828125 33.51926422119140625 33.429046630859375 33.27095794677734375 33.06392669677734375 32.86457061767578125 32.8057861328125 32.63602447509765625 32.48992919921875 32.420917510986328125 32.31687164306640625 32.23981475830078125 32.139904022216796875 31.951574325561523438 31.498851776123046875 31.45307159423828125 31.497470855712890625 31.418903350830078125 31.3307952880859375 31.250352859497070312 31.140298843383789062 30.877880096435546875 30.692686080932617188 30.755626678466796875 30.93218994140625
 46.796173095703125 46.440189361572265625 45.821136474609375 44.7258453369140625 43.773487091064453125 43.221096038818359375 42.601261138916015625 42.090789794921875 40.631549835205078125 41.937534332275390625 41.455913543701171875 39.720611572265625 40.16156005859375 40.285938262939453125 39.973628997802734375 40.91208648681640625 39.878078460693359375 41.5765838623046875 42.840412139892578125 43.16001129150390625 42.561756134033203125 44.193073272705078125 44.043498992919921875 42.410877227783203125 41.769657135009765625 41.553218841552734375 41.400119781494140625 42.31145477294921875 41.87541961669921875 40.522701263427734375 41.3402252197265625 40.818386077880859375 40.711666107177734375 41.88059234619140625 42.791416168212890625 41.662319183349609375 42.721004486083984375 42.477203369140625 43.0860595703125 45.5236053466796875 43.0628662109375 40.457561492919921875 40.60137939453125 42.690952301025390625 42.599483489990234375 45.80603790283203125 43.282810211181640625 39.296817779541015625 40.22411346435546875 41.998874664306640625 43.780731201171875 42.7733612060546875 42.31854248046875 41.2200469970703125 41.70934295654296875 42.448284149169921875 41.02944183349609375 41.956119537353515625 43.4715728759765625 44.087223052978515625 44.5909576416015625 44.7328033447265625 44.61370849609375 44.507869720458984375 43.376476287841796875 42.1100921630859375 43.1486663818359375 42.3690185546875 41.148883819580078125 43.21730804443359375 41.833972930908203125 40.330078125 41.40594482421875 43.021526336669921875 43.95130157470703125 40.809146881103515625 39.7607269287109375 41.608951568603515625 43.22736358642578125 42.9111480712890625 39.691432952880859375 40.685443878173828125 40.099567413330078125 40.60052490234375 40.60706329345703125 40.404499053955078125 38.670536041259765625 36.815830230712890625 37.24555206298828125 36.4827880859375 35.566852569580078125 35.017635345458984375 35.26616668701171875 34.87552642822265625 33.923168182373046875 34.441410064697265625 35.12528228759765625 32.961666107177734375 33.4938201904296875 34.033939361572265625 34.400562286376953125 33.551586151123046875 32.69024658203125 34.237255096435546875 35.248744964599609375 34.55803680419921875 34.554836273193359375 35.260021209716796875 35.594654083251953125 37.243160247802734375 38.730129241943359375 40.696483612060546875 41.76294708251953125 41.361103057861328125 39.862682342529296875 39.126766204833984375 38.31644439697265625 38.220516204833984375 40.343738555908203125 39.566493988037109375 39.00136566162109375 40.86135101318359375 42.159923553466796875 42.1750946044921875 42.273746490478515625 42.22458648681640625 42.458698272705078125 43.12164306640625 42.666934967041015625 40.20415496826171875 39.089519500732421875 39.294727325439453125 40.4113006591796875 39.238063812255859375 39.466464996337890625 41.76251220703125 41.8466339111328125 41.21236419677734375 40.025539398193359375 39.704071044921875 39.614574432373046875 40.841060638427734375 42.617382049560546875 41.337696075439453125 41.12239837646484375 42.2188568115234375 41.928493499755859375 41.0000762939453125 40.145427703857421875 42.227832794189453125 41.8399505615234375 42.083019256591796875 42.35802459716796875 42.577251434326171875 41.244121551513671875 38.651905059814453125 38.143444061279296875 40.614849090576171875 41.58046722412109375 42.23584747314453125 43.268482208251953125 41.49982452392578125 39.9347686767578125 41.930881500244140625 42.568023681640625 42.410625457763671875 42.155941009521484375 41.89025115966796875 40.48328399658203125 40.79827880859375 40.9279022216796875 41.44573211669921875 41.615692138671875 41.47615814208984375 41.223026275634765625 40.8909454345703125 40.9347991943359375 40.91191864013671875 40.8824615478515625 40.65819549560546875 39.1315460205078125 38.532474517822265625 38.85761260986328125 39.02829742431640625 38.642246246337890625 38.782276153564453125 38.341678619384765625 38.1857452392578125 38.52057647705078125 38.836948394775390625 39.028064727783203125 39.086032867431640625 38.801013946533203125 38.764873504638671875 38.89504241943359375 38.849666595458984375 38.6555938720703125 38.537807464599609375 38.72893524169921875 38.1578369140625 37.890300750732421875 37.786136627197265625 37.85160064697265625 37.959781646728515625 37.665958404541015625 37.53531646728515625 37.528110504150390625 37.463573455810546875 37.48822784423828125 37.189998626708984375 36.6380157470703125 36.4730072021484375 35.951526641845703125 36.288654327392578125 36.293834686279296875 36.242237091064453125 36.062610626220703125 36.00122833251953125 35.9463043212890625 35.8455657958984375 35.67005157470703125 35.5013427734375 35.237712860107421875 35.08528900146484375 35.02680206298828125 34.797504425048828125 34.6988372802734375 34.650020599365234375 34.62969970703125 34.51952362060546875 34.3044586181640625 34.07346343994140625 33.859111785888671875 33.706207275390625 33.507244110107421875 33.321323394775390625 33.239048004150390625 33.0574798583984375 32.95537567138671875 32.83392333984375 32.690074920654296875 32.700237274169921875 32.577823638916015625 32.430553436279296875 32.29589080810546875 32.264003753662109375 32.119594573974609375 31.886684417724609375 31.581521987915039062 31.5560302734375 31.526628494262695312 31.42736053466796875 31.332427978515625 31.161130905151367188 31.051736831665039062 30.87029266357421875 30.935932159423828125 31.027746200561523438
 46.029544830322265625 46.063861846923828125 44.18190765380859375 45.425323486328125 44.158050537109375 44.506595611572265625 44.09624481201171875 43.1339569091796875 41.213039398193359375 41.32933807373046875 40.5012664794921875 39.55831146240234375 39.83080291748046875 39.345951080322265625 40.81111907958984375 41.895092010498046875 40.6181182861328125 41.474369049072265625 43.032962799072265625 42.68926239013671875 42.632946014404296875 43.4460906982421875 44.11944580078125 43.367961883544921875 42.778087615966796875 42.9875030517578125 41.477985382080078125 42.5628814697265625 42.896770477294921875 40.9533233642578125 41.097599029541015625 40.674724578857421875 41.973598480224609375 44.144321441650390625 44.918701171875 41.279697418212890625 42.404239654541015625 40.794666290283203125 43.173824310302734375 45.36475372314453125 42.502471923828125 41.798892974853515625 42.94780731201171875 41.737964630126953125 43.54327392578125 46.23511505126953125 43.6287384033203125 40.2925872802734375 40.636524200439453125 42.79190826416015625 43.334194183349609375 43.93218994140625 42.189762115478515625 41.27725982666015625 42.275592803955078125 41.783000946044921875 42.6208038330078125 45.2720947265625 46.2168121337890625 45.778491973876953125 45.29647064208984375 44.409580230712890625 44.3869476318359375 44.081989288330078125 42.824253082275390625 43.881237030029296875 43.75208282470703125 41.255123138427734375 43.12073516845703125 42.322063446044921875 40.115764617919921875 40.684474945068359375 41.86208343505859375 44.72891998291015625 44.983066558837890625 41.4438934326171875 40.732234954833984375 42.159130096435546875 44.084075927734375 43.09752655029296875 39.271022796630859375 41.273929595947265625 41.416584014892578125 39.709331512451171875 38.961063385009765625 38.62255859375 37.62601470947265625 36.414562225341796875 36.952930450439453125 36.32328033447265625 35.702373504638671875 35.10536956787109375 35.46685791015625 35.442554473876953125 33.888660430908203125 33.43260955810546875 33.7519683837890625 32.582622528076171875 33.07422637939453125 33.592517852783203125 33.181949615478515625 33.148639678955078125 33.48406219482421875 34.286594390869140625 34.7230224609375 36.224063873291015625 37.29520416259765625 37.260478973388671875 37.182041168212890625 37.543323516845703125 39.440982818603515625 40.738300323486328125 41.9311981201171875 41.773326873779296875 41.6641387939453125 40.719005584716796875 39.478038787841796875 38.155941009521484375 39.317352294921875 39.351909637451171875 39.616619110107421875 41.07357025146484375 43.12213134765625 40.848575592041015625 39.569042205810546875 39.70465850830078125 39.67755889892578125 39.4990081787109375 40.726268768310546875 39.790119171142578125 41.0792083740234375 40.084140777587890625 40.065837860107421875 39.850078582763671875 40.303394317626953125 41.43695068359375 43.5045623779296875 43.346927642822265625 42.2351226806640625 43.284183502197265625 42.140888214111328125 41.802463531494140625 41.639629364013671875 40.813259124755859375 41.728977203369140625 41.993366241455078125 41.517314910888671875 40.67633819580078125 41.595989227294921875 42.5236968994140625 41.911632537841796875 40.891445159912109375 40.86112213134765625 41.545467376708984375 41.2151947021484375 39.644466400146484375 38.061443328857421875 38.019927978515625 40.939525604248046875 41.585170745849609375 42.25008392333984375 42.683170318603515625 40.5541839599609375 40.8821258544921875 43.19222259521484375 43.20458221435546875 42.78525543212890625 42.25583648681640625 40.69275665283203125 41.2992401123046875 40.2411651611328125 40.707675933837890625 41.596607208251953125 41.7981719970703125 41.701251983642578125 41.05633544921875 41.44626617431640625 41.5604095458984375 41.0438079833984375 40.511627197265625 39.759098052978515625 39.290981292724609375 39.076351165771484375 38.63330078125 39.13924407958984375 38.68283843994140625 38.2368011474609375 38.112873077392578125 38.316379547119140625 38.63726043701171875 39.068126678466796875 39.16559600830078125 38.629817962646484375 38.56406402587890625 38.827663421630859375 38.788372039794921875 38.68354034423828125 39.0341339111328125 39.289600372314453125 39.0273284912109375 38.409210205078125 38.03533935546875 37.85759735107421875 37.640209197998046875 37.431041717529296875 37.330486297607421875 37.187000274658203125 37.379924774169921875 37.206844329833984375 37.059722900390625 36.92352294921875 36.724910736083984375 36.423999786376953125 36.554904937744140625 36.42047882080078125 36.392551422119140625 36.234867095947265625 36.0044403076171875 35.94368743896484375 35.856113433837890625 35.7012939453125 35.60897064208984375 35.349864959716796875 35.15384674072265625 35.085601806640625 34.832065582275390625 34.777065277099609375 34.725292205810546875 34.586551666259765625 34.54521942138671875 34.28658294677734375 34.13143157958984375 33.945674896240234375 33.878215789794921875 33.7271575927734375 33.561603546142578125 33.374874114990234375 33.136199951171875 32.927494049072265625 32.823825836181640625 32.78859710693359375 32.61592864990234375 32.5837249755859375 32.52490234375 32.343292236328125 32.31818389892578125 32.172580718994140625 32.018688201904296875 31.732473373413085938 31.523403167724609375 31.486675262451171875 31.429983139038085938 31.382511138916015625 31.186483383178710938 30.979625701904296875 30.760389328002929688 30.909336090087890625 31.011020660400390625
 45.472721099853515625 44.9830322265625 40.673954010009765625 43.1230621337890625 44.0108642578125 43.898311614990234375 44.865558624267578125 42.030696868896484375 41.222782135009765625 42.399059295654296875 40.35433197021484375 39.661029815673828125 40.191234588623046875 39.589122772216796875 39.68846893310546875 40.062397003173828125 40.439823150634765625 40.130523681640625 41.243267059326171875 41.19873809814453125 40.572139739990234375 41.732540130615234375 43.611103057861328125 44.48506927490234375 44.5327606201171875 43.994762420654296875 42.561920166015625 41.823246002197265625 42.78765869140625 42.29697418212890625 42.291645050048828125 41.347660064697265625 42.36725616455078125 45.62921142578125 46.4166717529296875 43.2996673583984375 42.258899688720703125 42.242305755615234375 43.2172698974609375 43.8778228759765625 43.01937103271484375 43.38652801513671875 43.511310577392578125 41.08393096923828125 43.63098907470703125 45.77294158935546875 43.837921142578125 42.033855438232421875 42.700916290283203125 44.956569671630859375 45.321956634521484375 42.9042510986328125 40.3641510009765625 40.999912261962890625 42.4601898193359375 43.029094696044921875 44.50212860107421875 45.9550933837890625 46.590648651123046875 46.24781036376953125 45.056743621826171875 43.027149200439453125 42.330455780029296875 43.3016204833984375 42.25864410400390625 44.161434173583984375 43.38912200927734375 40.23804473876953125 39.562595367431640625 39.704914093017578125 37.608760833740234375 40.92571258544921875 42.06987762451171875 43.5833282470703125 44.481136322021484375 42.232395172119140625 42.555095672607421875 43.432247161865234375 44.452281951904296875 42.35784149169921875 39.136638641357421875 42.025157928466796875 40.64931488037109375 40.058269500732421875 38.594600677490234375 37.772403717041015625 36.8748931884765625 37.2145843505859375 36.046047210693359375 36.4215087890625 35.171710968017578125 34.811725616455078125 36.475246429443359375 36.416515350341796875 35.70919036865234375 33.644481658935546875 31.6903076171875 31.420679092407226562 32.2635955810546875 33.7680511474609375 33.9783172607421875 33.13199615478515625 33.094364166259765625 34.919597625732421875 36.996883392333984375 37.656322479248046875 38.081035614013671875 37.81960296630859375 38.59644317626953125 39.114986419677734375 39.675434112548828125 39.9296722412109375 40.403903961181640625 41.437618255615234375 42.12615203857421875 41.4167938232421875 39.962177276611328125 38.817333221435546875 40.902492523193359375 41.41182708740234375 40.226696014404296875 41.057857513427734375 42.92996978759765625 42.807094573974609375 40.408130645751953125 41.787445068359375 41.7294921875 41.803478240966796875 40.442264556884765625 40.5195159912109375 40.925441741943359375 40.095943450927734375 39.827266693115234375 41.469272613525390625 42.479793548583984375 43.0462493896484375 43.78319549560546875 44.0788421630859375 42.78012847900390625 42.625682830810546875 42.053432464599609375 43.288249969482421875 42.87641143798828125 41.913143157958984375 42.85080718994140625 41.537754058837890625 40.598018646240234375 40.5282440185546875 42.89627838134765625 43.14734649658203125 43.040874481201171875 42.28021240234375 41.3590850830078125 40.96210479736328125 40.80474853515625 40.41638946533203125 40.746185302734375 38.737030029296875 39.761814117431640625 41.6346435546875 42.558414459228515625 43.24051666259765625 41.9288482666015625 41.6069488525390625 43.10463714599609375 43.75994110107421875 43.438014984130859375 43.143207550048828125 42.601322174072265625 42.155765533447265625 41.3859710693359375 40.946285247802734375 41.3337554931640625 41.39947509765625 41.61434173583984375 41.797451019287109375 41.81334686279296875 41.359771728515625 41.005779266357421875 40.22646331787109375 39.99361419677734375 39.659210205078125 38.20362091064453125 38.762050628662109375 39.077259063720703125 38.84487152099609375 38.707973480224609375 38.5811767578125 38.605255126953125 38.7435302734375 39.10488128662109375 38.578556060791015625 38.650691986083984375 38.91638946533203125 39.123706817626953125 38.7334442138671875 38.9993743896484375 39.51729583740234375 39.8690338134765625 39.733760833740234375 39.4926300048828125 38.867877960205078125 38.598155975341796875 38.194683074951171875 37.8086090087890625 37.58440399169921875 37.281833648681640625 37.142482757568359375 37.07411956787109375 37.04166412353515625 37.057201385498046875 36.86829376220703125 36.679035186767578125 36.674190521240234375 36.528484344482421875 36.402233123779296875 36.274486541748046875 36.16645050048828125 36.0636444091796875 35.912273406982421875 35.729228973388671875 35.557331085205078125 35.0650177001953125 34.960895538330078125 35.100955963134765625 35.006740570068359375 34.895023345947265625 34.780117034912109375 34.6214599609375 34.459751129150390625 34.360408782958984375 34.308963775634765625 34.275272369384765625 34.06475830078125 33.79814910888671875 33.7709197998046875 33.610126495361328125 33.45110321044921875 33.134204864501953125 32.99631500244140625 32.88623046875 32.608325958251953125 32.456043243408203125 32.381015777587890625 32.2440643310546875 32.14658355712890625 32.016021728515625 31.838464736938476562 31.190942764282226562 31.359134674072265625 31.548170089721679688 31.459224700927734375 31.27558135986328125 30.970903396606445312 30.728321075439453125 30.625 30.804338455200195312 30.95733642578125
 45.230602264404296875 45.10277557373046875 46.245670318603515625 42.4586944580078125 44.408313751220703125 43.3656463623046875 44.101490020751953125 41.566265106201171875 43.026561737060546875 41.273944854736328125 40.8764495849609375 41.30525970458984375 39.935642242431640625 40.082920074462890625 40.854953765869140625 41.33792877197265625 40.478069305419921875 40.798206329345703125 42.53820037841796875 43.058074951171875 41.116970062255859375 41.19229888916015625 42.28903961181640625 44.109539031982421875 44.2700042724609375 45.252685546875 42.769969940185546875 42.068988800048828125 43.281429290771484375 43.1609954833984375 42.597743988037109375 41.8712310791015625 44.144268035888671875 46.202465057373046875 45.65192413330078125 42.712635040283203125 41.9207763671875 41.67707061767578125 40.963710784912109375 41.6499481201171875 42.17974853515625 42.70185089111328125 42.782123565673828125 40.727161407470703125 43.273899078369140625 44.86937713623046875 42.23203277587890625 42.300930023193359375 41.37926483154296875 44.700031280517578125 44.155536651611328125 41.700550079345703125 41.443698883056640625 42.62225341796875 42.040897369384765625 41.7041473388671875 41.8869171142578125 43.1594390869140625 45.941650390625 46.4098358154296875 44.021392822265625 39.71730804443359375 40.154865264892578125 41.802947998046875 42.4378814697265625 43.073459625244140625 41.05255126953125 38.844394683837890625 37.906635284423828125 38.4315643310546875 39.813564300537109375 42.168880462646484375 43.206905364990234375 43.505741119384765625 44.547191619873046875 42.55115509033203125 44.0570526123046875 43.794139862060546875 42.7438507080078125 41.55481719970703125 39.81060028076171875 42.172016143798828125 40.41510009765625 39.97231292724609375 40.267429351806640625 39.19482421875 37.442047119140625 36.92620849609375 35.753536224365234375 34.671146392822265625 35.0594940185546875 34.163959503173828125 34.057849884033203125 34.467220306396484375 35.172931671142578125 33.8307037353515625 33.139347076416015625 31.32454681396484375 32.4477691650390625 32.8033447265625 34.221561431884765625 34.1182098388671875 33.90087890625 35.2229461669921875 37.6866455078125 37.360870361328125 35.918453216552734375 36.911121368408203125 36.560962677001953125 37.83298492431640625 37.97673797607421875 38.280429840087890625 38.1163177490234375 39.24477386474609375 40.797733306884765625 41.417514801025390625 40.767414093017578125 40.298389434814453125 39.643646240234375 41.415058135986328125 42.025218963623046875 42.853710174560546875 43.396083831787109375 42.4188079833984375 41.563175201416015625 40.356781005859375 41.0761871337890625 40.248699188232421875 40.934535980224609375 40.845111846923828125 40.290325164794921875 40.248447418212890625 39.954193115234375 41.339954376220703125 41.28723907470703125 42.8904266357421875 42.51856231689453125 41.80730438232421875 44.07904815673828125 41.180683135986328125 42.362995147705078125 41.86347198486328125 42.86513519287109375 41.566661834716796875 42.016788482666015625 42.858852386474609375 41.8393096923828125 41.40456390380859375 42.431697845458984375 43.00611114501953125 43.597530364990234375 43.344211578369140625 42.6732025146484375 41.32256317138671875 40.61180877685546875 40.51369476318359375 39.662837982177734375 39.3113555908203125 40.3873291015625 40.48276519775390625 40.695240020751953125 41.953235626220703125 42.3193206787109375 42.384288787841796875 42.165554046630859375 43.373779296875 43.64520263671875 43.311016082763671875 42.93718719482421875 42.887676239013671875 42.687427520751953125 42.1742095947265625 41.0483245849609375 41.273715972900390625 41.63674163818359375 41.597309112548828125 40.9470977783203125 40.771732330322265625 40.990886688232421875 40.431774139404296875 38.54012298583984375 37.709987640380859375 38.47222137451171875 39.146800994873046875 39.02277374267578125 39.0697021484375 39.26097869873046875 39.27867889404296875 39.124713897705078125 39.320880889892578125 39.3816986083984375 39.37261962890625 39.583141326904296875 39.5816497802734375 39.37270355224609375 39.6148223876953125 39.908275604248046875 39.89968109130859375 39.648162841796875 39.511882781982421875 39.501552581787109375 39.25196075439453125 38.905059814453125 38.868282318115234375 38.47805023193359375 38.205158233642578125 37.9675445556640625 37.6731414794921875 37.402576446533203125 37.182842254638671875 36.95818328857421875 36.960906982421875 36.974323272705078125 36.916446685791015625 36.54984283447265625 36.574939727783203125 36.496028900146484375 36.163944244384765625 35.918426513671875 35.848674774169921875 35.68218994140625 35.586986541748046875 35.31976318359375 35.1445770263671875 35.137302398681640625 34.86468505859375 34.64947509765625 34.644359588623046875 34.484378814697265625 34.37078857421875 34.2763671875 34.173007965087890625 34.25241851806640625 34.066005706787109375 33.936954498291015625 33.856380462646484375 33.635364532470703125 33.4739837646484375 33.16979217529296875 33.126251220703125 33.010059356689453125 32.785732269287109375 32.57035064697265625 32.40454864501953125 32.257541656494140625 32.10662078857421875 32.052883148193359375 31.927265167236328125 31.369653701782226562 31.332338333129882812 31.398410797119140625 31.197175979614257812 30.95092010498046875 30.564662933349609375 30.221761703491210938 30.04294586181640625 30.461107254028320312 30.802293777465820312
 45.907756805419921875 45.895870208740234375 46.342357635498046875 43.8928070068359375 43.4788360595703125 43.67736053466796875 43.464015960693359375 43.1002960205078125 42.59649658203125 41.069278717041015625 40.501495361328125 40.6930084228515625 40.218151092529296875 40.963069915771484375 41.659912109375 42.529399871826171875 41.6244354248046875 42.374691009521484375 43.502655029296875 44.035533905029296875 42.874385833740234375 41.412815093994140625 42.123443603515625 43.543262481689453125 43.890865325927734375 45.923740386962890625 43.7853240966796875 42.91176605224609375 44.66004180908203125 43.496120452880859375 42.842041015625 43.542263031005859375 44.619598388671875 44.08697509765625 42.91829681396484375 41.607990264892578125 42.399951934814453125 42.547840118408203125 40.566318511962890625 42.500530242919921875 43.079502105712890625 44.43117523193359375 44.22260284423828125 44.09328460693359375 44.755664825439453125 42.98445892333984375 40.9929351806640625 42.01216888427734375 42.974338531494140625 42.92606353759765625 42.716663360595703125 41.502140045166015625 42.413166046142578125 42.922946929931640625 42.19252777099609375 42.1207275390625 41.2455902099609375 41.43769073486328125 44.78130340576171875 43.525753021240234375 40.566326141357421875 41.139888763427734375 40.036373138427734375 40.9019927978515625 42.325115203857421875 41.42333221435546875 40.140132904052734375 40.3491363525390625 38.66457366943359375 38.120700836181640625 39.627361297607421875 42.632354736328125 43.9829254150390625 44.74214935302734375 42.91088104248046875 42.38510894775390625 43.05127716064453125 43.24871826171875 44.56136322021484375 42.9479827880859375 41.781681060791015625 40.946613311767578125 40.75331878662109375 39.52849578857421875 37.85016632080078125 38.085163116455078125 38.3632049560546875 37.733455657958984375 36.125995635986328125 34.68780517578125 33.75738525390625 32.57511138916015625 33.3451385498046875 34.029964447021484375 35.7772674560546875 34.119533538818359375 32.136714935302734375 32.64080047607421875 33.963840484619140625 33.070178985595703125 32.53752899169921875 34.672992706298828125 34.55615997314453125 35.49861907958984375 35.130908966064453125 35.8872528076171875 34.584857940673828125 37.5236663818359375 37.3420867919921875 38.825817108154296875 38.694889068603515625 38.355152130126953125 38.0107574462890625 38.253215789794921875 38.9891357421875 39.44452667236328125 40.59765625 41.30615997314453125 40.04053497314453125 39.593692779541015625 41.6021575927734375 43.100139617919921875 43.060558319091796875 42.3803253173828125 40.759387969970703125 41.42922210693359375 41.899444580078125 42.41564178466796875 41.53430938720703125 42.0184173583984375 40.082977294921875 39.11737823486328125 40.677539825439453125 39.52048492431640625 40.5548248291015625 40.624607086181640625 40.5188751220703125 41.262969970703125 41.7404937744140625 40.265613555908203125 41.220493316650390625 40.50957489013671875 42.615200042724609375 41.827098846435546875 40.789852142333984375 41.799465179443359375 41.03350830078125 40.393390655517578125 41.741390228271484375 42.61409759521484375 43.237422943115234375 42.9073638916015625 41.923580169677734375 40.804889678955078125 40.4477691650390625 40.129718780517578125 37.84942626953125 38.807830810546875 38.898349761962890625 39.603610992431640625 39.751888275146484375 40.235469818115234375 41.852527618408203125 42.220355987548828125 42.132328033447265625 42.301715850830078125 43.416172027587890625 43.595348358154296875 43.12534332275390625 42.830089569091796875 42.184673309326171875 42.376617431640625 41.620635986328125 41.41094207763671875 42.038909912109375 41.152500152587890625 41.199954986572265625 39.8465118408203125 38.97756195068359375 38.601078033447265625 37.465610504150390625 37.604946136474609375 38.12938690185546875 39.231800079345703125 39.3976593017578125 38.2908172607421875 38.63806915283203125 39.81375885009765625 40.279544830322265625 40.24990081787109375 40.273937225341796875 40.43936920166015625 40.438510894775390625 40.374912261962890625 40.331207275390625 40.321468353271484375 40.160968780517578125 39.84649658203125 39.521091461181640625 39.26317596435546875 39.290889739990234375 39.10314178466796875 39.086711883544921875 39.022510528564453125 38.662685394287109375 38.470073699951171875 37.992008209228515625 37.801898956298828125 37.764499664306640625 37.7032470703125 37.420589447021484375 37.282482147216796875 37.170627593994140625 37.04450225830078125 36.586460113525390625 36.686458587646484375 36.61554718017578125 36.206134796142578125 36.13330078125 36.074039459228515625 35.931201934814453125 35.734058380126953125 35.490081787109375 35.294719696044921875 35.096378326416015625 34.908447265625 34.840087890625 34.635135650634765625 34.519054412841796875 34.380237579345703125 34.159969329833984375 34.052459716796875 34.145381927490234375 33.8780364990234375 33.80036163330078125 33.809017181396484375 33.66219329833984375 33.51421356201171875 33.29213714599609375 33.224712371826171875 33.069828033447265625 32.884601593017578125 32.741973876953125 32.471820831298828125 32.358325958251953125 32.184112548828125 32.16944122314453125 32.005840301513671875 31.943059921264648438 31.786296844482421875 31.537961959838867188 31.114849090576171875 31.093395233154296875 31.081583023071289062 30.643222808837890625 30.359762191772460938 30.741176605224609375 30.919689178466796875
 45.884975433349609375 45.6479949951171875 45.57393646240234375 45.68189239501953125 44.49576568603515625 45.065380096435546875 43.443073272705078125 43.18511962890625 42.918964385986328125 42.341243743896484375 41.880733489990234375 41.3817291259765625 41.2024383544921875 41.494052886962890625 43.07112884521484375 43.55844879150390625 42.04752349853515625 41.022121429443359375 40.165462493896484375 41.029827117919921875 42.64928436279296875 42.83840179443359375 42.49576568603515625 43.896709442138671875 44.9354400634765625 46.438365936279296875 44.46044158935546875 42.28357696533203125 45.236660003662109375 42.852146148681640625 41.8837127685546875 42.7832489013671875 42.633342742919921875 41.145046234130859375 42.071636199951171875 44.07926177978515625 45.395381927490234375 42.817691802978515625 41.924495697021484375 43.71378326416015625 43.881641387939453125 43.421543121337890625 40.34980010986328125 43.810626983642578125 44.92455291748046875 42.279735565185546875 40.4523162841796875 41.23467254638671875 40.7298736572265625 40.666393280029296875 41.9966583251953125 42.957401275634765625 44.169620513916015625 43.232288360595703125 42.423648834228515625 41.196918487548828125 41.193603515625 40.447528839111328125 41.44980621337890625 41.06395721435546875 40.749065399169921875 41.17609405517578125 41.199565887451171875 41.598751068115234375 41.899654388427734375 41.207492828369140625 40.096408843994140625 41.41875457763671875 41.953510284423828125 39.20824432373046875 39.657039642333984375 42.36159515380859375 44.509906768798828125 44.49710845947265625 40.853633880615234375 42.30840301513671875 43.22495269775390625 43.37306976318359375 44.33526611328125 43.58214569091796875 41.56938934326171875 40.54727935791015625 39.35048675537109375 38.67388916015625 37.81237030029296875 36.850360870361328125 37.788608551025390625 37.958709716796875 36.35746002197265625 35.61808013916015625 33.594379425048828125 31.774782180786132812 32.97644805908203125 34.58054351806640625 34.232326507568359375 32.882251739501953125 32.336956024169921875 32.83826446533203125 32.8272857666015625 32.97852325439453125 34.173885345458984375 34.578632354736328125 35.38286590576171875 36.4446868896484375 36.718219757080078125 35.72168731689453125 36.194671630859375 37.361186981201171875 38.110141754150390625 38.818172454833984375 38.7307586669921875 38.334300994873046875 38.454345703125 38.0070037841796875 38.048084259033203125 38.521656036376953125 39.392505645751953125 40.052211761474609375 40.73902130126953125 40.316562652587890625 40.09972381591796875 41.858856201171875 43.13531494140625 43.0468902587890625 41.6910247802734375 40.73891448974609375 40.177104949951171875 42.923854827880859375 41.230403900146484375 41.5810394287109375 40.266132354736328125 40.51943206787109375 40.941524505615234375 39.601535797119140625 41.218280792236328125 42.099971771240234375 41.803691864013671875 40.365062713623046875 40.872241973876953125 41.46993255615234375 40.0728607177734375 41.93762969970703125 41.478923797607421875 41.508213043212890625 40.73868560791015625 40.90570068359375 40.305828094482421875 40.37357330322265625 40.98545074462890625 42.60120391845703125 42.7878875732421875 42.46537017822265625 42.15409088134765625 41.63407135009765625 40.953609466552734375 40.041675567626953125 38.3642730712890625 38.427433013916015625 39.695690155029296875 40.2800750732421875 39.816051483154296875 41.032619476318359375 43.1494293212890625 43.73323822021484375 43.0265045166015625 42.812267303466796875 42.9901275634765625 43.912067413330078125 43.4438018798828125 42.41678619384765625 42.208599090576171875 42.7160491943359375 42.647975921630859375 42.469654083251953125 41.6635894775390625 42.111377716064453125 42.170032501220703125 39.78871917724609375 37.803745269775390625 38.08492279052734375 37.72089385986328125 38.18841552734375 38.46535491943359375 38.762115478515625 38.760013580322265625 38.658935546875 39.069606781005859375 40.483608245849609375 40.72924041748046875 41.0529022216796875 41.187389373779296875 41.06902313232421875 40.577503204345703125 40.41497039794921875 40.3309478759765625 40.26892852783203125 39.966854095458984375 39.64278411865234375 39.112468719482421875 38.7667388916015625 38.814586639404296875 38.81561279296875 39.195667266845703125 39.27736663818359375 38.79157257080078125 38.45380401611328125 38.148082733154296875 37.92951202392578125 37.73453521728515625 37.7993621826171875 37.7228546142578125 37.498531341552734375 37.251773834228515625 37.226627349853515625 36.889759063720703125 36.7996826171875 36.705226898193359375 36.59915924072265625 36.546047210693359375 36.415393829345703125 36.153591156005859375 35.852573394775390625 35.51058197021484375 35.38417816162109375 35.109439849853515625 34.9481201171875 34.92998504638671875 34.755649566650390625 34.564411163330078125 34.354198455810546875 34.26874542236328125 34.2338104248046875 34.258129119873046875 34.2386474609375 34.0023345947265625 33.94031524658203125 33.73088836669921875 33.6486968994140625 33.36199951171875 33.189968109130859375 33.108737945556640625 32.975811004638671875 32.798175811767578125 32.61264801025390625 32.390411376953125 32.277309417724609375 32.2032623291015625 32.026454925537109375 31.874223709106445312 31.578817367553710938 31.50939178466796875 31.358602523803710938 31.244638442993164062 31.183942794799804688 31.03398895263671875 30.756717681884765625 30.815425872802734375 31.02843475341796875
 46.012279510498046875 45.316455841064453125 45.947422027587890625 46.110195159912109375 46.462192535400390625 46.407428741455078125 44.591861724853515625 42.4722900390625 43.518405914306640625 42.7477569580078125 43.118083953857421875 43.488246917724609375 42.694034576416015625 41.706867218017578125 42.331279754638671875 42.89313507080078125 43.772083282470703125 42.2696990966796875 41.3493804931640625 42.52228546142578125 43.354663848876953125 43.20374298095703125 43.817501068115234375 45.425182342529296875 45.9207763671875 45.886608123779296875 43.20951080322265625 41.8859710693359375 44.795619964599609375 41.952419281005859375 41.78277587890625 44.417667388916015625 43.939208984375 41.9974212646484375 41.67600250244140625 43.242977142333984375 45.9893035888671875 44.18462371826171875 42.8080596923828125 42.421710968017578125 44.25965118408203125 42.85443878173828125 41.0434417724609375 43.4189453125 45.221073150634765625 42.60391998291015625 41.59765625 41.409626007080078125 41.2994842529296875 41.46715545654296875 42.40213775634765625 42.24777984619140625 42.46678924560546875 42.00872802734375 42.939632415771484375 42.126071929931640625 42.427021026611328125 41.864490509033203125 41.505184173583984375 42.040607452392578125 41.557598114013671875 41.99289703369140625 39.80016326904296875 42.599246978759765625 41.932315826416015625 42.0008544921875 42.006435394287109375 43.072818756103515625 44.116668701171875 44.096439361572265625 41.344692230224609375 42.81359100341796875 44.580410003662109375 44.251537322998046875 40.896060943603515625 40.885242462158203125 42.956146240234375 42.9000701904296875 42.7417755126953125 42.856678009033203125 42.219482421875 41.639827728271484375 40.610523223876953125 39.0804290771484375 37.893238067626953125 37.153278350830078125 35.545684814453125 35.613140106201171875 36.57654571533203125 35.823352813720703125 34.42789459228515625 32.4946136474609375 32.9463043212890625 32.806365966796875 32.690647125244140625 33.84722137451171875 33.939479827880859375 34.403858184814453125 33.779705047607421875 33.06133270263671875 34.74468994140625 35.624309539794921875 35.03675079345703125 35.943706512451171875 36.5908203125 36.5614013671875 36.777591705322265625 37.6056365966796875 37.924716949462890625 38.4954071044921875 39.0198516845703125 38.8817291259765625 38.7788543701171875 38.727169036865234375 38.790325164794921875 38.71990203857421875 37.935546875 38.10167694091796875 40.53780364990234375 41.932155609130859375 40.47982025146484375 40.792240142822265625 41.837039947509765625 42.804904937744140625 42.401958465576171875 39.9115142822265625 39.398937225341796875 40.552371978759765625 42.181255340576171875 43.268527984619140625 42.31305694580078125 40.611576080322265625 42.342807769775390625 41.123455047607421875 40.828311920166015625 42.03824615478515625 43.94957733154296875 43.1796417236328125 39.753582000732421875 41.603725433349609375 41.363353729248046875 41.34009552001953125 41.026180267333984375 40.74318695068359375 40.32738494873046875 40.30328369140625 40.34589385986328125 39.87203216552734375 39.706573486328125 42.41872406005859375 42.911426544189453125 42.352703094482421875 41.965541839599609375 43.251415252685546875 41.67337799072265625 40.52837371826171875 40.936859130859375 41.122768402099609375 41.63657379150390625 39.82297515869140625 39.60544586181640625 40.963756561279296875 42.777629852294921875 42.31568145751953125 42.653362274169921875 43.696956634521484375 42.488597869873046875 43.520465850830078125 43.724361419677734375 43.693756103515625 43.3118743896484375 42.992431640625 43.28284454345703125 43.03069305419921875 42.74439239501953125 42.972087860107421875 41.735965728759765625 39.1880035400390625 38.476436614990234375 38.3567962646484375 38.527111053466796875 38.8759765625 39.761547088623046875 40.38228607177734375 40.26541900634765625 40.19936370849609375 40.225383758544921875 41.03626251220703125 41.4292755126953125 41.181392669677734375 41.068775177001953125 40.950229644775390625 40.548046112060546875 40.622623443603515625 40.46367645263671875 40.1477508544921875 39.56148529052734375 39.399631500244140625 39.145870208740234375 38.93460845947265625 38.93582916259765625 38.943637847900390625 38.84735107421875 39.1620025634765625 39.013896942138671875 38.31049346923828125 38.152133941650390625 37.917552947998046875 37.642826080322265625 37.588268280029296875 37.580997467041015625 37.451480865478515625 37.373600006103515625 37.30123138427734375 37.072582244873046875 36.964611053466796875 36.67575836181640625 36.589092254638671875 36.66768646240234375 36.506072998046875 36.140048980712890625 35.7224578857421875 35.630298614501953125 35.60160064697265625 35.314609527587890625 35.09123992919921875 35.058712005615234375 34.9002532958984375 34.75495147705078125 34.569072723388671875 34.291484832763671875 34.23600006103515625 34.256683349609375 34.267642974853515625 34.149326324462890625 33.86474609375 33.690921783447265625 33.716320037841796875 33.505512237548828125 33.343414306640625 33.165493011474609375 33.057071685791015625 32.856410980224609375 32.755523681640625 32.59244537353515625 32.35767364501953125 32.323577880859375 32.27333831787109375 31.833662033081054688 31.36705780029296875 31.440212249755859375 31.5188751220703125 31.30428314208984375 31.220981597900390625 31.041334152221679688 31.163213729858398438 30.95562744140625 31.185028076171875
 45.132999420166015625 45.606624603271484375 46.6196136474609375 45.0941314697265625 45.591106414794921875 45.381389617919921875 43.40373992919921875 41.69153594970703125 41.14043426513671875 41.1920928955078125 42.267269134521484375 42.778606414794921875 42.452976226806640625 42.3276214599609375 42.568256378173828125 41.880855560302734375 41.83264923095703125 43.480190277099609375 43.7301788330078125 42.441761016845703125 42.9955902099609375 43.348140716552734375 43.416362762451171875 43.122646331787109375 43.872798919677734375 43.456760406494140625 41.7048797607421875 42.234050750732421875 43.055194854736328125 41.17836761474609375 43.242641448974609375 45.711669921875 45.42032623291015625 42.5763397216796875 42.6212005615234375 43.4801788330078125 45.41428375244140625 45.407848358154296875 41.701084136962890625 41.0932464599609375 43.301235198974609375 43.580181121826171875 44.416088104248046875 45.1458282470703125 45.398868560791015625 42.78183746337890625 41.294437408447265625 42.672882080078125 43.12036895751953125 42.024028778076171875 42.588573455810546875 41.901569366455078125 41.97711944580078125 43.361995697021484375 43.780864715576171875 43.258594512939453125 41.76177978515625 42.150547027587890625 43.13309478759765625 42.392528533935546875 41.33850860595703125 39.34833526611328125 40.39150238037109375 42.11153411865234375 40.47736358642578125 41.70336151123046875 42.3125457763671875 43.2711944580078125 44.23610687255859375 43.87100982666015625 43.137950897216796875 43.565311431884765625 44.043460845947265625 44.141613006591796875 42.992336273193359375 43.123016357421875 43.472820281982421875 41.913722991943359375 40.8984832763671875 40.9119415283203125 40.919155120849609375 41.38022613525390625 40.750377655029296875 39.677776336669921875 37.966808319091796875 37.185970306396484375 36.052303314208984375 34.3048095703125 35.069488525390625 35.727931976318359375 35.5609283447265625 33.955821990966796875 32.66192626953125 31.810567855834960938 32.480770111083984375 33.92720794677734375 34.350635528564453125 34.389217376708984375 33.178043365478515625 35.208866119384765625 34.549388885498046875 34.435359954833984375 35.18096923828125 35.93636322021484375 35.570354461669921875 36.227878570556640625 37.96289825439453125 38.229827880859375 39.118900299072265625 39.1991119384765625 38.49573516845703125 39.388317108154296875 38.77466583251953125 39.821552276611328125 39.510467529296875 38.721424102783203125 37.446155548095703125 37.189640045166015625 39.1507415771484375 41.923801422119140625 42.229583740234375 40.67308807373046875 40.86334228515625 41.43289947509765625 42.253185272216796875 40.511028289794921875 40.52851104736328125 40.937015533447265625 42.03604888916015625 42.092010498046875 42.554691314697265625 42.669589996337890625 41.718051910400390625 40.765377044677734375 41.657085418701171875 42.074985504150390625 43.552974700927734375 43.903076171875 43.79857635498046875 43.28160858154296875 42.35416412353515625 41.558704376220703125 40.650226593017578125 41.014202117919921875 41.370853424072265625 40.941204071044921875 41.013889312744140625 41.032562255859375 39.33533477783203125 40.5632171630859375 42.85053253173828125 43.487171173095703125 43.960540771484375 44.497577667236328125 42.55947113037109375 41.12994384765625 41.136753082275390625 42.218608856201171875 41.363155364990234375 39.978404998779296875 39.1185150146484375 40.84551239013671875 41.22837066650390625 40.94840240478515625 43.0653839111328125 42.9976959228515625 42.970306396484375 42.70178985595703125 43.09461212158203125 43.446292877197265625 43.04888153076171875 42.66173553466796875 43.328426361083984375 43.250080108642578125 42.61032867431640625 42.185638427734375 39.98210906982421875 39.705654144287109375 39.30844879150390625 39.54541778564453125 39.841274261474609375 39.79651641845703125 40.47736358642578125 41.485443115234375 41.493923187255859375 41.33489227294921875 41.377010345458984375 41.8877716064453125 41.914913177490234375 41.521274566650390625 41.0374908447265625 40.724559783935546875 40.8481292724609375 40.69678497314453125 40.56340789794921875 40.335723876953125 40.30300140380859375 39.757183074951171875 39.432659149169921875 39.365390777587890625 39.1758575439453125 38.906383514404296875 38.686046600341796875 38.70671844482421875 38.659847259521484375 38.374256134033203125 38.173618316650390625 38.054996490478515625 37.778759002685546875 37.5748443603515625 37.443683624267578125 37.426616668701171875 37.431209564208984375 37.332794189453125 37.15790557861328125 36.944637298583984375 36.690082550048828125 36.4543914794921875 36.44655609130859375 36.602581024169921875 36.23819732666015625 35.725696563720703125 35.638874053955078125 35.506084442138671875 35.179931640625 34.801418304443359375 35.23932647705078125 35.210628509521484375 34.95319366455078125 34.69493865966796875 34.3379974365234375 34.264682769775390625 34.08197784423828125 34.063091278076171875 33.916362762451171875 33.899658203125 33.85388946533203125 33.77024078369140625 33.637264251708984375 33.40567779541015625 33.1111297607421875 32.987720489501953125 32.86692047119140625 32.70513916015625 32.444637298583984375 32.218814849853515625 32.11928558349609375 32.250576019287109375 32.304534912109375 31.6609039306640625 31.450199127197265625 31.49544525146484375 31.398382186889648438 31.347148895263671875 31.139528274536132812 31.180318832397460938 31.328643798828125 31.314027786254882812
 43.8364715576171875 42.97736358642578125 43.882122039794921875 44.36525726318359375 44.188632965087890625 43.705684661865234375 43.110454559326171875 40.3034210205078125 41.091320037841796875 41.138454437255859375 41.1219482421875 41.8297271728515625 42.619068145751953125 42.07958984375 42.061260223388671875 41.917755126953125 41.646732330322265625 43.9041595458984375 45.745967864990234375 43.42742156982421875 42.7210235595703125 41.85521697998046875 42.024505615234375 42.41739654541015625 43.0481109619140625 43.14342498779296875 43.494384765625 42.979274749755859375 41.600566864013671875 42.304370880126953125 43.32953643798828125 46.36553192138671875 47.0063934326171875 45.3231201171875 45.473674774169921875 44.168727874755859375 44.27935791015625 45.159152984619140625 43.14398956298828125 42.887722015380859375 42.149890899658203125 43.483795166015625 43.73775482177734375 43.5813751220703125 43.376007080078125 41.98975372314453125 43.09613800048828125 43.574462890625 42.921588897705078125 43.189563751220703125 43.04192352294921875 43.58409881591796875 44.37851715087890625 44.201419830322265625 44.532108306884765625 43.73253631591796875 42.513179779052734375 42.546260833740234375 42.51322174072265625 42.559417724609375 41.8230133056640625 41.320281982421875 41.715206146240234375 41.092021942138671875 39.77398681640625 41.3076171875 39.877147674560546875 40.422332763671875 42.532962799072265625 43.1280059814453125 43.629047393798828125 43.396694183349609375 44.03424835205078125 43.643115997314453125 44.327793121337890625 43.619384765625 42.634552001953125 41.795612335205078125 41.129058837890625 40.29586029052734375 40.0146026611328125 39.64157867431640625 38.8737640380859375 38.506137847900390625 37.907405853271484375 37.775562286376953125 36.7622833251953125 35.165431976318359375 35.295467376708984375 34.574253082275390625 34.696269989013671875 33.988246917724609375 32.109020233154296875 31.9912109375 32.650665283203125 32.40605926513671875 32.535381317138671875 33.195087432861328125 34.124050140380859375 33.931224822998046875 33.118175506591796875 33.038150787353515625 33.65981292724609375 34.851711273193359375 36.2923736572265625 37.216365814208984375 38.114788055419921875 38.858615875244140625 39.528202056884765625 39.41699981689453125 38.7891387939453125 38.96494293212890625 38.89154052734375 39.45599365234375 39.162822723388671875 38.84880828857421875 37.37845611572265625 35.95145416259765625 38.977077484130859375 41.634105682373046875 39.98744964599609375 38.78515625 41.124103546142578125 40.8062286376953125 41.542572021484375 42.728443145751953125 42.99359130859375 42.57003021240234375 41.06191253662109375 41.611774444580078125 41.919956207275390625 42.422435760498046875 42.9677276611328125 43.177581787109375 42.191326141357421875 41.4803619384765625 43.3268890380859375 44.174129486083984375 44.661251068115234375 44.939365386962890625 42.943599700927734375 40.30313873291015625 40.985111236572265625 41.6170654296875 40.296588897705078125 41.163982391357421875 41.705577850341796875 40.885593414306640625 39.903179168701171875 40.44655609130859375 42.908206939697265625 43.831455230712890625 43.808681488037109375 42.631664276123046875 42.266429901123046875 40.826568603515625 40.53612518310546875 40.52211761474609375 40.92273712158203125 39.733367919921875 39.79398345947265625 40.532535552978515625 43.81558990478515625 44.736968994140625 43.65404510498046875 43.123809814453125 42.677829742431640625 41.841335296630859375 42.2683868408203125 42.884601593017578125 43.6172027587890625 42.8335723876953125 42.948627471923828125 42.4869537353515625 42.144329071044921875 40.5134124755859375 40.622097015380859375 40.900249481201171875 39.4519805908203125 40.047077178955078125 41.30277252197265625 41.52364349365234375 41.913280487060546875 41.929103851318359375 42.00559234619140625 41.95101165771484375 42.08538818359375 42.11783599853515625 41.969287872314453125 41.6171722412109375 41.27751922607421875 41.09539794921875 40.91103363037109375 40.850421905517578125 40.727939605712890625 40.33379364013671875 40.620853424072265625 40.18953704833984375 39.629817962646484375 39.40373992919921875 39.096958160400390625 38.84023284912109375 38.651760101318359375 38.437015533447265625 38.203227996826171875 37.9428253173828125 38.051891326904296875 38.0272979736328125 37.984893798828125 37.872570037841796875 37.531635284423828125 37.4001007080078125 37.2223663330078125 37.21884918212890625 37.06546783447265625 36.840541839599609375 36.58538055419921875 36.497264862060546875 36.43080902099609375 36.487079620361328125 36.175807952880859375 36.013153076171875 35.73958587646484375 35.38617706298828125 35.26451873779296875 35.012233734130859375 35.26679229736328125 35.495555877685546875 35.277515411376953125 34.75556182861328125 34.305065155029296875 34.291690826416015625 34.226802825927734375 34.208347320556640625 34.19234466552734375 33.64432525634765625 33.484134674072265625 33.647327423095703125 33.692501068115234375 33.616230010986328125 33.267543792724609375 33.128055572509765625 33.09815216064453125 32.84851837158203125 32.66728973388671875 32.49518585205078125 32.337192535400390625 32.326671600341796875 32.27812957763671875 31.866441726684570312 31.67967987060546875 31.613924026489257812 31.488164901733398438 31.42887115478515625 31.365995407104492188 31.40294647216796875 31.503431320190429688 31.333621978759765625
 42.82366943359375 44.92574310302734375 44.604907989501953125 44.515125274658203125 44.389766693115234375 43.665988922119140625 42.202411651611328125 41.179035186767578125 39.723087310791015625 40.75289154052734375 39.923816680908203125 40.755344390869140625 43.321086883544921875 42.288639068603515625 41.59313201904296875 42.663238525390625 43.590908050537109375 44.7019500732421875 46.56917572021484375 45.139068603515625 44.975894927978515625 44.415622711181640625 43.568042755126953125 43.789623260498046875 43.99090576171875 44.464813232421875 43.742221832275390625 43.43819427490234375 42.698760986328125 43.27410888671875 43.9157867431640625 44.74566650390625 44.452823638916015625 45.05576324462890625 46.39305877685546875 44.451183319091796875 43.212978363037109375 45.02321624755859375 43.81212615966796875 43.716949462890625 43.89402008056640625 43.20883941650390625 43.29681396484375 41.887424468994140625 42.97859954833984375 43.126094818115234375 44.95159149169921875 44.151546478271484375 45.11371612548828125 44.570301055908203125 44.140899658203125 45.389110565185546875 45.472972869873046875 44.32668304443359375 44.38600921630859375 43.147167205810546875 40.687408447265625 41.448505401611328125 40.486530303955078125 41.775730133056640625 41.583309173583984375 40.60826873779296875 41.356189727783203125 42.09500885009765625 41.426971435546875 41.079586029052734375 38.8358612060546875 38.352169036865234375 40.474636077880859375 42.55754852294921875 44.264362335205078125 43.00600433349609375 43.6446533203125 43.693073272705078125 44.0787353515625 42.525867462158203125 42.352092742919921875 42.0467529296875 41.565826416015625 40.490814208984375 39.815502166748046875 39.309539794921875 38.41440582275390625 38.2360687255859375 37.904815673828125 37.006439208984375 36.03981781005859375 35.714630126953125 34.941791534423828125 34.891109466552734375 33.400115966796875 33.703582763671875 32.3096466064453125 32.951160430908203125 32.052867889404296875 31.189716339111328125 32.7158660888671875 32.643951416015625 34.015781402587890625 33.863697052001953125 34.6696624755859375 34.6571044921875 33.747989654541015625 35.080902099609375 38.039398193359375 37.8595733642578125 38.0012664794921875 39.10189056396484375 38.87969207763671875 38.6571502685546875 38.507167816162109375 38.714710235595703125 38.793243408203125 38.756885528564453125 39.580631256103515625 40.353321075439453125 38.09195709228515625 37.27803802490234375 40.32401275634765625 38.0168609619140625 37.77285003662109375 39.0981903076171875 39.489994049072265625 39.717746734619140625 41.0255126953125 41.80503082275390625 41.946155548095703125 41.337947845458984375 41.052707672119140625 42.3375396728515625 42.12178802490234375 42.22618865966796875 42.582408905029296875 41.908786773681640625 42.9162445068359375 43.28836822509765625 43.7828369140625 43.794292449951171875 44.284168243408203125 44.38043212890625 44.948486328125 43.0124969482421875 40.967113494873046875 41.1141357421875 40.924884796142578125 41.4098052978515625 41.940151214599609375 40.25481414794921875 39.67615509033203125 40.03045654296875 41.75978851318359375 43.4001922607421875 42.511165618896484375 39.3582000732421875 40.066570281982421875 40.8819427490234375 41.31470489501953125 41.258121490478515625 41.967296600341796875 42.2010955810546875 40.48139190673828125 41.82259368896484375 44.73532867431640625 43.9869842529296875 43.765735626220703125 43.72548675537109375 43.519466400146484375 42.674968719482421875 41.7493896484375 42.397891998291015625 42.503131866455078125 42.215728759765625 42.347774505615234375 41.925708770751953125 40.87924957275390625 40.49456787109375 41.22418975830078125 41.13979339599609375 39.985240936279296875 40.132762908935546875 41.495517730712890625 41.879909515380859375 42.1428985595703125 41.720386505126953125 42.408527374267578125 42.237964630126953125 42.127475738525390625 42.077648162841796875 41.9183807373046875 41.806396484375 41.57611083984375 41.053295135498046875 41.038532257080078125 41.070842742919921875 40.694545745849609375 40.196765899658203125 39.869014739990234375 39.65329742431640625 39.3765869140625 39.148120880126953125 39.1981658935546875 38.791259765625 38.297481536865234375 38.02478790283203125 38.089366912841796875 38.186473846435546875 37.857196807861328125 37.79633331298828125 37.85648345947265625 37.7112579345703125 37.4071044921875 37.178554534912109375 37.160491943359375 36.988452911376953125 36.794551849365234375 36.57763671875 36.484569549560546875 36.492431640625 36.483684539794921875 36.3465728759765625 36.123775482177734375 36.155826568603515625 35.971149444580078125 35.67519378662109375 35.577159881591796875 35.813037872314453125 35.68302154541015625 35.5752105712890625 35.484996795654296875 34.946971893310546875 34.407711029052734375 34.338787078857421875 34.554744720458984375 34.40183258056640625 34.50453948974609375 34.027324676513671875 33.515285491943359375 33.186191558837890625 33.517841339111328125 33.548870086669921875 33.5740509033203125 33.14411163330078125 33.3099517822265625 32.96698760986328125 32.7474212646484375 32.618732452392578125 32.48314666748046875 32.487644195556640625 32.29450225830078125 32.155918121337890625 31.846654891967773438 31.754085540771484375 31.410081863403320312 31.496221542358398438 31.435039520263671875 31.54697418212890625 31.647844314575195312 31.417032241821289062
 39.47200775146484375 43.609699249267578125 45.418376922607421875 43.566501617431640625 43.8055572509765625 44.747570037841796875 44.688320159912109375 43.3391571044921875 40.596561431884765625 40.0889892578125 40.970645904541015625 38.992984771728515625 41.40216827392578125 41.887081146240234375 41.88495635986328125 43.37660980224609375 43.158954620361328125 42.196483612060546875 44.72135162353515625 46.4358367919921875 46.596767425537109375 45.3398284912109375 45.07372283935546875 44.592899322509765625 43.570728302001953125 43.19603729248046875 44.1502532958984375 45.409938812255859375 43.920330047607421875 44.413516998291015625 46.227031707763671875 44.209041595458984375 45.2729034423828125 45.38945770263671875 44.6936798095703125 43.7209014892578125 42.531734466552734375 43.139522552490234375 42.845706939697265625 43.72368621826171875 43.875354766845703125 41.975963592529296875 42.666774749755859375 41.6228179931640625 42.246364593505859375 44.024135589599609375 43.600261688232421875 43.664333343505859375 43.979618072509765625 43.525089263916015625 44.18042755126953125 44.985019683837890625 43.86869049072265625 43.02698516845703125 44.091777801513671875 42.843963623046875 40.88611602783203125 41.37890625 41.970279693603515625 41.795665740966796875 41.981060028076171875 41.981052398681640625 41.9112396240234375 41.742153167724609375 41.066375732421875 41.55902862548828125 39.626926422119140625 38.790149688720703125 41.649394989013671875 42.8595123291015625 42.585186004638671875 43.504913330078125 43.856174468994140625 43.514404296875 44.15826416015625 43.09957122802734375 42.734004974365234375 43.16181182861328125 41.531414031982421875 40.38298797607421875 40.4543609619140625 40.536396026611328125 39.326969146728515625 37.86590576171875 36.779209136962890625 36.660778045654296875 35.758243560791015625 33.129161834716796875 32.29012298583984375 31.990694046020507812 31.975877761840820312 31.626352310180664062 31.845123291015625 33.129791259765625 32.978923797607421875 32.7924041748046875 32.403476715087890625 33.47156524658203125 33.723339080810546875 35.68503570556640625 36.270908355712890625 35.77361297607421875 35.7780303955078125 36.78009033203125 38.524471282958984375 37.915557861328125 38.33631134033203125 39.16582489013671875 39.502872467041015625 38.738704681396484375 38.71222686767578125 37.82537841796875 38.2352142333984375 38.95554351806640625 40.59456634521484375 41.83526611328125 41.235431671142578125 41.314311981201171875 40.923961639404296875 37.402889251708984375 37.688526153564453125 38.2006378173828125 39.6499176025390625 41.080413818359375 41.85308837890625 41.51576995849609375 40.4417877197265625 40.0991973876953125 41.392627716064453125 41.83984375 41.98171234130859375 42.326686859130859375 42.39284515380859375 40.4547271728515625 41.999477386474609375 41.9623260498046875 42.53865814208984375 43.620189666748046875 44.50476837158203125 44.280399322509765625 44.824184417724609375 42.30078125 42.236698150634765625 39.914302825927734375 40.426273345947265625 41.384830474853515625 41.9292144775390625 41.1307220458984375 39.682567596435546875 40.060985565185546875 41.9566497802734375 43.318599700927734375 42.320697784423828125 39.896434783935546875 40.91967010498046875 41.63202667236328125 41.813991546630859375 41.65289306640625 42.7836761474609375 41.79691314697265625 39.62108612060546875 42.61173248291015625 44.700321197509765625 43.66001129150390625 44.049709320068359375 44.445247650146484375 43.872318267822265625 43.136997222900390625 41.93499755859375 41.41180419921875 40.7242889404296875 40.94094085693359375 41.3033599853515625 41.451995849609375 41.33313751220703125 41.13092803955078125 41.54736328125 41.74338531494140625 40.778629302978515625 40.917819976806640625 41.342723846435546875 41.703594207763671875 42.03513336181640625 41.519763946533203125 41.71807861328125 41.421539306640625 41.05440521240234375 41.33709716796875 41.38274383544921875 41.622303009033203125 41.4874267578125 41.16361236572265625 40.889446258544921875 40.594783782958984375 40.141742706298828125 39.44731903076171875 38.994602203369140625 38.822391510009765625 38.7779083251953125 38.502025604248046875 38.37286376953125 38.2964019775390625 38.22003936767578125 38.187862396240234375 38.1797637939453125 38.274478912353515625 38.073322296142578125 37.858097076416015625 37.918369293212890625 37.729099273681640625 37.397304534912109375 37.11165618896484375 36.968959808349609375 36.80718994140625 36.463104248046875 36.137542724609375 36.20851898193359375 36.246845245361328125 36.0690155029296875 35.92212677001953125 35.698184967041015625 35.74404144287109375 36.093082427978515625 36.136432647705078125 36.130741119384765625 35.9746856689453125 35.819271087646484375 35.724613189697265625 35.501300811767578125 35.1601409912109375 34.5361328125 34.5571441650390625 34.646274566650390625 34.613574981689453125 34.54183197021484375 34.37345123291015625 34.117801666259765625 33.78395843505859375 33.89513397216796875 33.89635467529296875 33.8379058837890625 33.43338775634765625 33.451396942138671875 33.186466217041015625 32.91668701171875 32.698574066162109375 32.38468170166015625 32.270526885986328125 32.17147064208984375 32.023418426513671875 31.92252349853515625 31.8280487060546875 31.738866806030273438 31.645574569702148438 31.571966171264648438 31.49510955810546875 31.53227996826171875 31.548717498779296875
 40.02130889892578125 38.5963592529296875 44.32476806640625 43.21535491943359375 43.0615997314453125 44.12308502197265625 44.9050140380859375 43.63089752197265625 42.19736480712890625 40.59406280517578125 39.5525360107421875 39.856395721435546875 40.73085784912109375 42.14430999755859375 41.2553558349609375 41.900379180908203125 41.91811370849609375 42.026546478271484375 42.9388580322265625 45.2564544677734375 46.407703399658203125 44.267200469970703125 45.588306427001953125 44.58487701416015625 44.023731231689453125 43.534210205078125 43.625080108642578125 44.575130462646484375 43.426422119140625 44.074550628662109375 46.99163055419921875 45.929531097412109375 45.77097320556640625 44.44940185546875 43.4561309814453125 43.610324859619140625 42.883502960205078125 41.9041900634765625 41.267948150634765625 44.646678924560546875 44.67539215087890625 40.134479522705078125 41.613128662109375 42.838840484619140625 42.320545196533203125 42.09394073486328125 44.095676422119140625 42.866748809814453125 40.9857177734375 40.703517913818359375 42.322658538818359375 43.2719879150390625 43.831623077392578125 44.2546539306640625 44.3670501708984375 43.111797332763671875 41.754364013671875 40.248291015625 41.17082977294921875 42.179523468017578125 42.4261627197265625 42.311069488525390625 42.2565460205078125 41.6748809814453125 41.47969818115234375 42.04778289794921875 41.7741546630859375 39.929996490478515625 41.985919952392578125 43.943157196044921875 43.097583770751953125 42.317691802978515625 43.547634124755859375 43.66159820556640625 44.379459381103515625 44.21508026123046875 44.581890106201171875 41.970134735107421875 40.260105133056640625 40.587436676025390625 40.21894073486328125 40.123500823974609375 39.51751708984375 37.700344085693359375 37.152587890625 35.244541168212890625 34.799320220947265625 31.918031692504882812 31.8848876953125 33.7095489501953125 33.125507354736328125 32.398479461669921875 31.662111282348632812 34.14299774169921875 34.022586822509765625 33.982006072998046875 33.2396697998046875 33.43746185302734375 33.069637298583984375 34.64954376220703125 35.835704803466796875 34.79270172119140625 36.210239410400390625 38.7257232666015625 39.6372222900390625 38.0904998779296875 38.06012725830078125 38.86660003662109375 38.878021240234375 38.8083953857421875 39.180995941162109375 39.54938507080078125 40.18506622314453125 38.608371734619140625 39.679351806640625 41.780635833740234375 41.870594024658203125 42.268169403076171875 40.6180877685546875 38.23470306396484375 38.48607635498046875 38.998477935791015625 39.13787078857421875 39.0234222412109375 39.94146728515625 41.020229339599609375 40.841114044189453125 39.2307281494140625 39.72200775146484375 40.211162567138671875 40.93946075439453125 41.541046142578125 42.37162017822265625 42.1447906494140625 40.81673431396484375 41.599994659423828125 42.841670989990234375 43.63661956787109375 43.577030181884765625 44.0955810546875 44.433780670166015625 45.37863922119140625 44.527477264404296875 40.715488433837890625 41.782306671142578125 41.5849609375 42.507579803466796875 41.818019866943359375 40.325439453125 40.796161651611328125 41.6841888427734375 42.006031036376953125 41.401947021484375 40.720745086669921875 41.0396270751953125 41.873119354248046875 41.639606475830078125 42.487125396728515625 42.42687225341796875 40.794097900390625 40.8284759521484375 43.9380340576171875 44.954143524169921875 43.896488189697265625 43.548412322998046875 43.5655059814453125 43.39300537109375 42.623340606689453125 42.601810455322265625 43.601299285888671875 42.98213958740234375 40.8982086181640625 40.085170745849609375 40.829254150390625 40.988277435302734375 40.5044403076171875 40.871295928955078125 41.507320404052734375 41.388790130615234375 41.096446990966796875 40.90816497802734375 41.866062164306640625 41.308319091796875 41.106475830078125 41.4376373291015625 41.321735382080078125 40.664794921875 40.357494354248046875 40.5251617431640625 40.745372772216796875 40.728404998779296875 40.5668487548828125 40.320766448974609375 40.0433807373046875 39.634532928466796875 39.07501220703125 38.85913848876953125 38.83409881591796875 38.841724395751953125 38.64708709716796875 38.520618438720703125 38.72607421875 38.67458343505859375 38.7830810546875 38.648345947265625 38.56587982177734375 38.30620574951171875 38.0395965576171875 38.056972503662109375 37.839725494384765625 37.70394134521484375 37.17429351806640625 37.146732330322265625 36.919460296630859375 36.44036865234375 36.086246490478515625 35.921977996826171875 35.760364532470703125 35.60227203369140625 35.562503814697265625 35.448333740234375 35.363677978515625 35.848636627197265625 36.057830810546875 35.971466064453125 35.615436553955078125 35.3941497802734375 35.55220794677734375 35.54639434814453125 35.433795928955078125 34.774539947509765625 34.377872467041015625 34.35150909423828125 34.159229278564453125 34.060882568359375 34.29981231689453125 34.40221405029296875 34.09112548828125 34.0898590087890625 33.96031951904296875 33.858562469482421875 33.630687713623046875 33.39165496826171875 33.281192779541015625 32.9075164794921875 32.74033355712890625 32.4448394775390625 32.36769866943359375 32.360874176025390625 32.12462615966796875 31.967678070068359375 31.81537628173828125 31.865213394165039062 31.763828277587890625 31.74576568603515625 31.736186981201171875 31.585933685302734375 31.635614395141601562
 40.41696929931640625 40.08528900146484375 41.463222503662109375 42.766117095947265625 43.42409515380859375 43.5992279052734375 43.70965576171875 42.80675506591796875 40.919063568115234375 41.391876220703125 40.4573211669921875 40.63436126708984375 40.69049835205078125 39.4881591796875 39.48473358154296875 39.69484710693359375 40.48442840576171875 41.922878265380859375 42.292591094970703125 43.480541229248046875 43.603084564208984375 43.393955230712890625 45.096622467041015625 44.6460418701171875 43.441440582275390625 43.22663116455078125 43.0664520263671875 42.334972381591796875 42.8180999755859375 43.79595184326171875 45.2384490966796875 45.00881195068359375 44.202198028564453125 42.65728759765625 43.05608367919921875 43.678592681884765625 42.066036224365234375 43.651782989501953125 40.954647064208984375 43.37915802001953125 43.7478790283203125 40.22605133056640625 40.807209014892578125 42.50951385498046875 41.621364593505859375 42.093471527099609375 42.678180694580078125 41.4959259033203125 40.57212066650390625 40.61705780029296875 41.84102630615234375 42.03786468505859375 44.10477447509765625 43.9016571044921875 43.4471893310546875 43.089305877685546875 41.426601409912109375 39.050716400146484375 39.44537353515625 41.060916900634765625 41.4441986083984375 41.312053680419921875 41.35704803466796875 41.217983245849609375 44.078777313232421875 42.0330047607421875 43.247684478759765625 43.726657867431640625 42.8777923583984375 42.274127960205078125 42.267765045166015625 43.13433837890625 45.44158172607421875 45.6520233154296875 45.491306304931640625 44.741207122802734375 42.841045379638671875 40.967174530029296875 41.04457855224609375 41.74311065673828125 41.1056060791015625 40.16180419921875 38.930248260498046875 37.153255462646484375 37.116085052490234375 36.18598175048828125 36.446868896484375 35.467113494873046875 34.703022003173828125 34.210948944091796875 33.92706298828125 33.925548553466796875 36.338474273681640625 37.283756256103515625 35.0582733154296875 34.028362274169921875 34.57091522216796875 34.086597442626953125 33.746013641357421875 36.159442901611328125 35.954494476318359375 34.106678009033203125 35.993373870849609375 38.258914947509765625 37.6334991455078125 37.118015289306640625 38.251544952392578125 38.732875823974609375 38.500823974609375 38.38431549072265625 38.48363494873046875 39.451496124267578125 39.684123992919921875 38.7984161376953125 38.630947113037109375 40.238185882568359375 41.48894500732421875 42.203235626220703125 41.250682830810546875 40.263492584228515625 39.30448150634765625 37.889636993408203125 38.160366058349609375 38.3208160400390625 40.72559356689453125 41.855655670166015625 40.187320709228515625 39.885456085205078125 39.588245391845703125 39.520580291748046875 40.0947418212890625 39.8891448974609375 40.37670135498046875 40.804927825927734375 40.818157196044921875 41.91031646728515625 42.774890899658203125 43.55255889892578125 44.10097503662109375 44.91866302490234375 44.505733489990234375 44.73790740966796875 44.323230743408203125 44.76810455322265625 43.438503265380859375 41.5556640625 42.63733673095703125 42.033782958984375 40.517757415771484375 40.307308197021484375 40.9315338134765625 41.084476470947265625 41.409610748291015625 41.85921478271484375 40.77716827392578125 41.292331695556640625 41.400421142578125 42.171436309814453125 40.8713226318359375 41.6839599609375 43.375823974609375 45.831172943115234375 44.921474456787109375 44.4827728271484375 44.533123016357421875 44.148223876953125 43.6885528564453125 43.533935546875 43.55136871337890625 43.8432769775390625 43.59957122802734375 42.64687347412109375 41.44275665283203125 40.65419769287109375 40.66863250732421875 40.974491119384765625 41.08972930908203125 40.4843902587890625 40.360729217529296875 40.860660552978515625 40.957202911376953125 40.741363525390625 40.745754241943359375 40.725284576416015625 40.8880767822265625 40.894775390625 40.547115325927734375 40.101047515869140625 39.76607513427734375 39.757755279541015625 39.682804107666015625 39.374805450439453125 39.152309417724609375 39.129192352294921875 39.0023651123046875 38.711948394775390625 39.299587249755859375 39.252841949462890625 39.108753204345703125 39.35877227783203125 39.583736419677734375 39.6384735107421875 39.275180816650390625 39.007320404052734375 38.92724609375 38.919422149658203125 38.5139312744140625 38.146648406982421875 37.895542144775390625 37.8762664794921875 37.835224151611328125 37.556842803955078125 37.264728546142578125 37.056652069091796875 36.682018280029296875 36.424144744873046875 36.066455841064453125 35.38570404052734375 35.3267822265625 35.260486602783203125 35.135005950927734375 35.203655242919921875 35.2920379638671875 35.516948699951171875 35.465038299560546875 35.3101654052734375 35.242572784423828125 35.269847869873046875 35.3954620361328125 35.295989990234375 34.795440673828125 34.52093505859375 33.9739227294921875 33.680103302001953125 33.691654205322265625 33.605800628662109375 34.073619842529296875 34.1455841064453125 33.936473846435546875 34.091449737548828125 33.99976348876953125 33.831146240234375 33.432331085205078125 33.114704132080078125 32.62483978271484375 32.502857208251953125 32.88018035888671875 32.741321563720703125 32.516384124755859375 32.3098907470703125 32.01897430419921875 31.93361663818359375 31.885700225830078125 31.844776153564453125 31.901155471801757812 31.907136917114257812 31.695459365844726562 31.705417633056640625
 40.82941436767578125 39.590290069580078125 38.014965057373046875 42.43994903564453125 44.4938507080078125 43.424922943115234375 41.917163848876953125 39.4000091552734375 38.47106170654296875 38.6958160400390625 38.724376678466796875 40.765697479248046875 41.93915557861328125 41.142490386962890625 39.50568389892578125 36.883052825927734375 37.772312164306640625 39.273220062255859375 41.394222259521484375 43.719532012939453125 44.808506011962890625 45.243988037109375 42.56256103515625 44.391376495361328125 44.60964202880859375 44.195987701416015625 44.676570892333984375 44.85414886474609375 44.31894683837890625 43.07961273193359375 44.158245086669921875 45.023868560791015625 44.684417724609375 42.906833648681640625 42.43418121337890625 43.058010101318359375 41.390407562255859375 43.69292449951171875 41.20752716064453125 40.572795867919921875 40.9744415283203125 40.090877532958984375 40.855297088623046875 41.41786956787109375 40.825763702392578125 41.489246368408203125 41.086925506591796875 41.062595367431640625 41.463947296142578125 41.092967987060546875 41.60401153564453125 41.05743408203125 42.3884124755859375 42.100826263427734375 42.166660308837890625 41.898281097412109375 39.004878997802734375 38.676883697509765625 40.1838226318359375 40.04380035400390625 39.908580780029296875 40.262950897216796875 41.67559814453125 41.75588226318359375 44.11305999755859375 44.9879302978515625 44.81557464599609375 44.99407196044921875 43.929714202880859375 42.679790496826171875 43.79271697998046875 44.926174163818359375 45.0952911376953125 44.61682891845703125 43.73986053466796875 43.3330841064453125 41.19963836669921875 41.050724029541015625 41.667087554931640625 43.10204315185546875 42.633815765380859375 42.24910736083984375 40.768054962158203125 36.721286773681640625 35.247600555419921875 36.613208770751953125 37.429473876953125 36.35037994384765625 34.91313934326171875 34.5979766845703125 34.431179046630859375 34.67822265625 35.054019927978515625 35.451084136962890625 35.040576934814453125 34.282032012939453125 34.3676910400390625 32.71532440185546875 33.961940765380859375 35.567218780517578125 35.18912506103515625 34.32668304443359375 34.846042633056640625 36.48026275634765625 37.57636260986328125 38.14917755126953125 38.616428375244140625 39.207275390625 39.49852752685546875 38.84957122802734375 38.41977691650390625 37.510173797607421875 36.138637542724609375 35.263912200927734375 37.155277252197265625 39.9098052978515625 41.049594879150390625 41.613922119140625 42.387115478515625 42.733135223388671875 40.8691253662109375 39.928768157958984375 40.616729736328125 40.68688201904296875 41.599884033203125 40.887836456298828125 40.386386871337890625 41.20450592041015625 40.03705596923828125 39.133586883544921875 39.44724273681640625 38.673954010009765625 38.925502777099609375 39.979129791259765625 41.74356842041015625 42.54747772216796875 43.767974853515625 43.886646270751953125 44.31542205810546875 44.209136962890625 44.454578399658203125 44.496723175048828125 45.433292388916015625 45.1801605224609375 43.682758331298828125 41.527294158935546875 42.66876983642578125 42.11319732666015625 40.667491912841796875 40.543613433837890625 40.035308837890625 40.6976776123046875 41.368778228759765625 42.296726226806640625 42.16382598876953125 42.344028472900390625 41.066631317138671875 41.01324462890625 42.238674163818359375 43.20859527587890625 42.371051788330078125 44.95174407958984375 45.10819244384765625 45.190196990966796875 44.83530426025390625 44.491546630859375 43.800220489501953125 43.600231170654296875 42.89470672607421875 44.4649200439453125 44.697277069091796875 43.76648712158203125 43.640743255615234375 43.2183837890625 42.946865081787109375 42.7092437744140625 41.616657257080078125 40.763385772705078125 40.959415435791015625 41.48108673095703125 41.502960205078125 41.29058837890625 41.243663787841796875 41.07086181640625 40.640472412109375 40.441707611083984375 40.295963287353515625 40.06055450439453125 39.84490966796875 39.77445220947265625 39.59601593017578125 39.372314453125 38.951244354248046875 39.0636444091796875 38.869426727294921875 38.912448883056640625 39.264492034912109375 38.99725341796875 39.0594940185546875 39.016551971435546875 38.909885406494140625 38.94525909423828125 38.835834503173828125 38.714817047119140625 38.9338226318359375 38.799053192138671875 38.505603790283203125 38.223896026611328125 37.958248138427734375 37.974185943603515625 37.803226470947265625 37.644012451171875 37.261322021484375 37.050201416015625 36.939723968505859375 36.63580322265625 36.1497955322265625 35.6822967529296875 35.626102447509765625 35.5137176513671875 35.34674072265625 35.286724090576171875 35.619014739990234375 35.728794097900390625 35.4707183837890625 35.1813507080078125 35.348407745361328125 35.468532562255859375 35.54239654541015625 35.36501312255859375 35.261524200439453125 34.93224334716796875 34.60772705078125 34.358245849609375 34.0994110107421875 33.444965362548828125 33.594882965087890625 34.11074066162109375 33.931060791015625 33.763637542724609375 33.76275634765625 33.540424346923828125 33.300281524658203125 32.917865753173828125 32.481536865234375 32.046680450439453125 32.623821258544921875 32.518199920654296875 32.376556396484375 32.36187744140625 32.038379669189453125 32.02494049072265625 32.002483367919921875 31.968658447265625 31.900110244750976562 31.866918563842773438 31.78324127197265625 31.759616851806640625
 40.8901214599609375 38.804531097412109375 37.063922882080078125 41.83310699462890625 43.210540771484375 44.1422576904296875 40.920345306396484375 38.916248321533203125 37.7918701171875 38.953693389892578125 36.917118072509765625 40.393310546875 40.70766448974609375 41.65570831298828125 39.505970001220703125 35.674678802490234375 37.152126312255859375 37.28363800048828125 39.99747467041015625 42.22600555419921875 43.512996673583984375 44.785327911376953125 44.9946746826171875 44.820709228515625 45.06542205810546875 44.387134552001953125 46.04004669189453125 45.559680938720703125 43.982791900634765625 42.509033203125 44.0281982421875 45.628116607666015625 43.47068023681640625 43.1444549560546875 41.9643707275390625 43.27352142333984375 41.34754180908203125 43.33005523681640625 42.039745330810546875 41.912326812744140625 41.727359771728515625 40.748783111572265625 41.303989410400390625 40.719921112060546875 40.572612762451171875 40.338165283203125 40.7844085693359375 40.987796783447265625 41.39167022705078125 41.055233001708984375 41.893756866455078125 41.331172943115234375 40.79999542236328125 40.563220977783203125 40.817028045654296875 39.706851959228515625 37.627109527587890625 40.999195098876953125 41.77895355224609375 41.84174346923828125 42.354686737060546875 41.852855682373046875 43.6186370849609375 42.494823455810546875 43.12050628662109375 45.2950439453125 45.133800506591796875 44.177764892578125 43.394927978515625 44.903751373291015625 45.8808746337890625 44.7314910888671875 43.749950408935546875 43.82688140869140625 43.72496795654296875 42.104053497314453125 41.74744415283203125 41.893268585205078125 41.93656158447265625 42.595455169677734375 43.234893798828125 41.596523284912109375 38.57418060302734375 36.746227264404296875 37.27025604248046875 38.669498443603515625 38.736927032470703125 38.668437957763671875 36.618030548095703125 37.352222442626953125 37.695346832275390625 37.512004852294921875 35.976409912109375 34.860721588134765625 34.829502105712890625 35.69512176513671875 34.937847137451171875 33.429256439208984375 34.168209075927734375 35.84674835205078125 37.048358917236328125 37.351299285888671875 38.43663787841796875 39.18074798583984375 39.23545074462890625 39.01873779296875 38.75225067138671875 39.281917572021484375 38.904285430908203125 38.86759185791015625 39.001842498779296875 36.80078887939453125 34.329753875732421875 34.98456573486328125 36.48624420166015625 38.910427093505859375 40.995594024658203125 41.5844573974609375 42.16432952880859375 42.1944427490234375 41.91461944580078125 42.355869293212890625 42.487888336181640625 40.767246246337890625 40.38738250732421875 40.4238433837890625 40.9491729736328125 40.1425628662109375 39.53075408935546875 40.187908172607421875 39.692745208740234375 38.924900054931640625 38.88375091552734375 40.498935699462890625 41.64495086669921875 41.83171844482421875 43.772891998291015625 44.31403350830078125 44.102405548095703125 43.96489715576171875 44.32151031494140625 44.109416961669921875 44.0423736572265625 45.13640594482421875 44.441608428955078125 41.1381683349609375 41.867191314697265625 41.710926055908203125 41.1999053955078125 40.62903594970703125 41.965480804443359375 41.83975982666015625 41.667804718017578125 41.6389617919921875 41.90279388427734375 41.865863800048828125 40.472621917724609375 40.17240142822265625 41.710247039794921875 43.953540802001953125 43.27030181884765625 45.36399078369140625 45.037899017333984375 45.249607086181640625 45.93363189697265625 46.1719512939453125 43.9214630126953125 43.346500396728515625 43.7459564208984375 45.055202484130859375 45.056652069091796875 44.3558197021484375 44.12830352783203125 44.703216552734375 44.3046112060546875 43.053897857666015625 42.37442779541015625 42.40959930419921875 42.5900115966796875 42.786190032958984375 42.241825103759765625 42.21484375 41.94022369384765625 41.616405487060546875 41.220264434814453125 40.9050140380859375 40.810321807861328125 40.456989288330078125 40.132781982421875 39.924068450927734375 39.80510711669921875 40.2499542236328125 40.402973175048828125 40.54866790771484375 40.299869537353515625 39.993091583251953125 39.55594635009765625 39.426677703857421875 39.67569732666015625 39.58786773681640625 39.419689178466796875 39.193271636962890625 38.88543701171875 38.214996337890625 38.14147186279296875 38.47946929931640625 38.388530731201171875 38.1698150634765625 38.089153289794921875 38.06832122802734375 37.766510009765625 37.483081817626953125 36.998767852783203125 36.736263275146484375 36.4994354248046875 36.348865509033203125 36.193042755126953125 36.080387115478515625 35.88103485107421875 35.849994659423828125 35.700267791748046875 35.519378662109375 35.631969451904296875 35.724117279052734375 35.44934844970703125 34.850635528564453125 34.829792022705078125 35.01151275634765625 35.338245391845703125 35.446422576904296875 35.149356842041015625 34.602153778076171875 34.573238372802734375 34.76894378662109375 34.593265533447265625 34.0156402587890625 33.92392730712890625 34.2164764404296875 33.972583770751953125 33.71671295166015625 33.403133392333984375 33.43546295166015625 33.314785003662109375 32.789798736572265625 31.930406570434570312 32.13924407958984375 32.38004302978515625 32.33715057373046875 32.3062744140625 32.33165740966796875 32.282001495361328125 32.089420318603515625 32.02104949951171875 31.976114273071289062 32.081409454345703125 31.936674118041992188 31.893535614013671875 31.90010833740234375
 39.052402496337890625 37.36933135986328125 35.020709991455078125 38.319583892822265625 41.89392852783203125 43.51891326904296875 42.1977691650390625 38.380565643310546875 37.471706390380859375 39.216190338134765625 38.501140594482421875 37.89124298095703125 40.338489532470703125 41.302143096923828125 39.361919403076171875 36.33110809326171875 39.7001800537109375 38.814746856689453125 37.916820526123046875 40.266265869140625 40.976406097412109375 42.284236907958984375 44.83774566650390625 46.0366363525390625 45.193630218505859375 45.4850311279296875 45.685764312744140625 43.6285247802734375 43.442989349365234375 43.76241302490234375 43.129978179931640625 42.34920501708984375 42.0352325439453125 42.76227569580078125 43.01314544677734375 44.3830413818359375 40.930942535400390625 42.074268341064453125 41.431278228759765625 42.5801544189453125 41.0654296875 41.75536346435546875 41.889904022216796875 40.437335968017578125 38.880695343017578125 38.6770172119140625 40.306423187255859375 41.616580963134765625 40.554035186767578125 40.49370574951171875 40.855167388916015625 39.7865447998046875 38.698154449462890625 38.670482635498046875 38.971218109130859375 38.808757781982421875 41.2310028076171875 43.068294525146484375 43.5038604736328125 44.894611358642578125 45.023487091064453125 43.063678741455078125 43.11631011962890625 43.4807586669921875 42.380611419677734375 44.909503936767578125 46.043437957763671875 45.242069244384765625 45.012760162353515625 45.608852386474609375 45.41432952880859375 43.412872314453125 42.887706756591796875 43.4128570556640625 43.18039703369140625 41.88623046875 43.133594512939453125 42.23123931884765625 42.17865753173828125 42.6521453857421875 41.838451385498046875 39.76911163330078125 36.918186187744140625 37.4489898681640625 40.53371429443359375 41.23172760009765625 40.538036346435546875 40.415699005126953125 39.50337982177734375 39.767910003662109375 39.943836212158203125 39.696239471435546875 37.660739898681640625 36.04187774658203125 36.569187164306640625 38.9864044189453125 36.60305023193359375 33.998607635498046875 35.775310516357421875 37.362697601318359375 38.40096282958984375 39.26956939697265625 39.077945709228515625 39.06601715087890625 40.209239959716796875 40.28067779541015625 39.204967498779296875 39.429599761962890625 38.898944854736328125 37.860836029052734375 37.500919342041015625 36.564403533935546875 35.703914642333984375 37.862415313720703125 38.877864837646484375 39.084835052490234375 41.119937896728515625 41.841709136962890625 42.3159027099609375 42.61367034912109375 42.23300933837890625 42.092670440673828125 43.1721649169921875 41.76253509521484375 40.12073516845703125 40.53621673583984375 40.87371826171875 41.266536712646484375 40.912384033203125 40.610363006591796875 39.498279571533203125 39.08594512939453125 39.833953857421875 41.47406768798828125 42.171234130859375 41.98290252685546875 43.878314971923828125 44.59865570068359375 44.72057342529296875 44.2160797119140625 44.5786590576171875 44.43857574462890625 43.522838592529296875 45.03263092041015625 44.88402557373046875 41.809833526611328125 41.063995361328125 42.211757659912109375 41.716007232666015625 41.66314697265625 41.756458282470703125 42.96997833251953125 42.620105743408203125 42.258331298828125 42.276599884033203125 41.646274566650390625 41.5774383544921875 41.96903228759765625 43.106128692626953125 43.844722747802734375 43.44891357421875 44.9783935546875 45.246219635009765625 45.137241363525390625 45.4244842529296875 45.086395263671875 43.862064361572265625 44.369960784912109375 45.538066864013671875 44.58069610595703125 44.012233734130859375 43.6552886962890625 43.970855712890625 44.434078216552734375 44.834461212158203125 43.774379730224609375 42.249179840087890625 42.815509796142578125 43.016384124755859375 42.701099395751953125 42.2565765380859375 42.316558837890625 41.939807891845703125 41.437725067138671875 41.209712982177734375 40.91957855224609375 41.00469970703125 40.977695465087890625 40.89666748046875 40.500152587890625 40.414051055908203125 41.107250213623046875 40.64269256591796875 40.63803863525390625 40.597362518310546875 40.10234832763671875 39.785312652587890625 39.6135711669921875 39.5943145751953125 39.5420684814453125 39.181118011474609375 38.76103973388671875 38.436542510986328125 38.074756622314453125 37.939075469970703125 38.10467529296875 38.274200439453125 38.0877685546875 37.940765380859375 37.761920928955078125 37.617706298828125 37.244419097900390625 36.801906585693359375 36.3485565185546875 36.26116180419921875 36.20024871826171875 36.098758697509765625 35.890956878662109375 35.59044647216796875 35.5799407958984375 35.54903411865234375 35.465362548828125 35.482761383056640625 35.39269256591796875 35.48015594482421875 35.0149993896484375 34.57004547119140625 34.624301910400390625 35.092060089111328125 35.037502288818359375 34.7519683837890625 34.495769500732421875 34.466400146484375 34.503437042236328125 34.5539398193359375 34.073696136474609375 34.11678314208984375 34.218151092529296875 34.164958953857421875 33.993694305419921875 33.488674163818359375 33.33252716064453125 33.408901214599609375 32.756343841552734375 31.225061416625976562 32.27462005615234375 32.679622650146484375 32.581462860107421875 32.45404815673828125 32.3971099853515625 32.444610595703125 32.278972625732421875 32.101085662841796875 32.053577423095703125 32.110897064208984375 32.13571929931640625 32.108303070068359375 32.087032318115234375
 37.442577362060546875 38.670978546142578125 38.8529815673828125 32.505126953125 40.914402008056640625 41.99118804931640625 43.241302490234375 40.238819122314453125 39.332332611083984375 35.06134033203125 35.091068267822265625 36.505863189697265625 38.362232208251953125 40.70441436767578125 39.0370635986328125 36.763427734375 39.1075897216796875 39.664104461669921875 38.1696319580078125 38.327335357666015625 38.613162994384765625 40.41225433349609375 42.83235931396484375 45.237361907958984375 46.130435943603515625 45.838535308837890625 45.02825927734375 43.74694061279296875 42.5786590576171875 42.17963409423828125 43.344120025634765625 42.601055145263671875 42.84224700927734375 42.491298675537109375 44.109928131103515625 44.403797149658203125 42.7924652099609375 42.615386962890625 41.76983642578125 41.566181182861328125 41.36248779296875 43.32257843017578125 42.099132537841796875 40.60996246337890625 38.533843994140625 39.04419708251953125 39.990268707275390625 39.86534881591796875 38.86736297607421875 39.652965545654296875 39.86951446533203125 38.189640045166015625 37.884395599365234375 38.280963897705078125 39.38277435302734375 41.5071563720703125 42.38646697998046875 42.843959808349609375 43.025604248046875 44.25371551513671875 44.81948089599609375 44.18091583251953125 43.0121612548828125 43.042694091796875 41.966339111328125 43.260906219482421875 44.9198760986328125 45.39852142333984375 44.939792633056640625 43.8741302490234375 42.87580108642578125 41.999897003173828125 42.929775238037109375 44.23453521728515625 43.065006256103515625 43.702777862548828125 43.3804168701171875 43.329799652099609375 42.303432464599609375 42.64569854736328125 42.374210357666015625 39.438274383544921875 38.148906707763671875 40.092014312744140625 42.180103302001953125 42.1237335205078125 41.679302215576171875 41.55870819091796875 41.085002899169921875 40.880001068115234375 40.346942901611328125 39.551723480224609375 38.061344146728515625 38.376361846923828125 39.914020538330078125 40.3417816162109375 38.347537994384765625 35.96410369873046875 35.13596343994140625 34.756992340087890625 37.2361602783203125 39.14553070068359375 39.931529998779296875 40.2095184326171875 40.625335693359375 40.991443634033203125 40.294952392578125 39.774211883544921875 39.88706207275390625 39.243907928466796875 38.168842315673828125 36.2783203125 37.257648468017578125 38.98892974853515625 39.897006988525390625 39.31752777099609375 41.20992279052734375 42.17632293701171875 42.6492767333984375 42.689151763916015625 42.21663665771484375 42.726596832275390625 43.7956390380859375 43.505832672119140625 41.484710693359375 41.249542236328125 41.1649017333984375 40.23004913330078125 39.60370635986328125 38.256320953369140625 39.45618438720703125 38.890300750732421875 39.19889068603515625 41.21178436279296875 42.010242462158203125 41.843902587890625 43.66237640380859375 44.11833953857421875 44.66965484619140625 44.649204254150390625 44.683658599853515625 43.104640960693359375 44.007427215576171875 45.1576995849609375 44.38762664794921875 43.533092498779296875 42.031749725341796875 42.192508697509765625 42.5652923583984375 42.113353729248046875 42.257640838623046875 43.311939239501953125 43.5017852783203125 42.877307891845703125 43.123935699462890625 42.151397705078125 39.965618133544921875 40.49129486083984375 42.264926910400390625 45.256420135498046875 42.01453399658203125 44.5858154296875 45.101902008056640625 45.32637786865234375 44.99056243896484375 44.966156005859375 45.117801666259765625 46.262905120849609375 46.325794219970703125 44.95914459228515625 43.873065948486328125 43.6121673583984375 43.4202880859375 44.073589324951171875 44.494632720947265625 44.646427154541015625 44.665729522705078125 43.9323883056640625 43.505615234375 43.03964996337890625 42.92696380615234375 42.7748260498046875 41.911922454833984375 41.402698516845703125 41.149944305419921875 40.930553436279296875 41.0563812255859375 40.941745758056640625 40.865650177001953125 41.03513336181640625 40.729701995849609375 40.912616729736328125 40.136547088623046875 39.8003082275390625 39.69690704345703125 40.0173797607421875 39.836414337158203125 39.238208770751953125 39.19818115234375 39.249111175537109375 38.93048858642578125 38.47295379638671875 38.423831939697265625 38.597866058349609375 38.638774871826171875 38.763622283935546875 38.51214599609375 38.257030487060546875 37.922809600830078125 37.78427886962890625 37.49341583251953125 37.18868255615234375 36.87298583984375 36.924068450927734375 37.017345428466796875 36.877643585205078125 36.487152099609375 36.13775634765625 36.0529632568359375 35.860515594482421875 35.868564605712890625 35.6017303466796875 35.2587127685546875 35.118160247802734375 35.242465972900390625 35.50315093994140625 35.262424468994140625 35.028408050537109375 34.687671661376953125 34.316959381103515625 33.8076629638671875 33.587066650390625 33.866504669189453125 34.011371612548828125 34.03145599365234375 34.27129364013671875 34.266315460205078125 33.6484527587890625 33.77861785888671875 33.889789581298828125 33.761287689208984375 33.26694488525390625 33.085186004638671875 32.671192169189453125 32.58121490478515625 32.584789276123046875 32.66130828857421875 32.67124176025390625 32.713775634765625 32.59096527099609375 32.343410491943359375 32.209972381591796875 32.2056884765625 32.17362213134765625 32.13818359375 32.266262054443359375 32.095081329345703125 32.15952301025390625
 37.663021087646484375 36.826923370361328125 38.442058563232421875 34.697437286376953125 36.968967437744140625 41.35414886474609375 42.79462432861328125 41.562549591064453125 40.459049224853515625 39.218013763427734375 40.531330108642578125 40.5340118408203125 39.225688934326171875 39.073284149169921875 40.159015655517578125 38.3144989013671875 38.075099945068359375 37.788299560546875 35.6037445068359375 36.384433746337890625 36.222682952880859375 36.70415496826171875 39.186931610107421875 41.339878082275390625 45.0535430908203125 45.7894287109375 45.479400634765625 44.659053802490234375 44.304477691650390625 42.40471649169921875 41.11217498779296875 41.62908935546875 42.673473358154296875 42.452983856201171875 42.617374420166015625 42.9342803955078125 43.73972320556640625 44.136020660400390625 42.42826080322265625 39.9012908935546875 42.760639190673828125 43.534343719482421875 42.33902740478515625 41.046329498291015625 40.474468231201171875 40.552967071533203125 40.163177490234375 38.34688568115234375 37.348217010498046875 38.504695892333984375 38.933971405029296875 37.850780487060546875 38.397823333740234375 39.37093353271484375 40.19966888427734375 40.997051239013671875 41.507480621337890625 41.7600860595703125 41.955081939697265625 43.87717437744140625 45.145801544189453125 44.790637969970703125 44.76325225830078125 43.70111083984375 44.245349884033203125 43.385517120361328125 43.6190948486328125 44.142169952392578125 44.50626373291015625 43.305782318115234375 42.168216705322265625 39.45703887939453125 41.656646728515625 44.63881683349609375 45.138153076171875 44.805545806884765625 43.9656982421875 43.572544097900390625 43.64339447021484375 42.67848968505859375 40.630359649658203125 39.76236724853515625 41.166522979736328125 41.802494049072265625 41.841396331787109375 42.46515655517578125 42.22489166259765625 41.5673065185546875 41.619060516357421875 41.5045318603515625 40.902736663818359375 40.0772857666015625 40.417713165283203125 40.90727996826171875 41.113704681396484375 40.4238128662109375 38.93407440185546875 38.801372528076171875 40.17032623291015625 38.80142974853515625 36.790752410888671875 38.076381683349609375 38.881702423095703125 39.410488128662109375 40.37545013427734375 40.6730804443359375 40.821804046630859375 40.341243743896484375 40.201160430908203125 40.125934600830078125 39.43843841552734375 36.233982086181640625 36.489376068115234375 38.080204010009765625 38.44994354248046875 37.860729217529296875 40.549785614013671875 41.785816192626953125 41.75978851318359375 42.443965911865234375 42.8754119873046875 43.16015625 42.587677001953125 42.51297760009765625 41.860454559326171875 42.13623046875 41.850467681884765625 40.38141632080078125 40.28945159912109375 40.134273529052734375 39.963794708251953125 38.8406219482421875 40.23076629638671875 41.670475006103515625 41.885898590087890625 41.55437469482421875 43.125640869140625 44.155181884765625 44.57642364501953125 44.06072998046875 44.047271728515625 43.306705474853515625 44.380542755126953125 45.376190185546875 44.5987701416015625 43.4789886474609375 42.40887451171875 42.310703277587890625 42.092739105224609375 42.68697357177734375 42.35265350341796875 42.675205230712890625 43.60105133056640625 43.54482269287109375 43.605052947998046875 42.85071563720703125 42.346454620361328125 40.153331756591796875 40.54280853271484375 44.576000213623046875 42.493915557861328125 43.52591705322265625 43.7299957275390625 45.172672271728515625 45.6950836181640625 45.96561431884765625 46.109554290771484375 46.542369842529296875 45.91840362548828125 45.286418914794921875 44.794406890869140625 43.9909515380859375 44.37876129150390625 44.01468658447265625 44.132694244384765625 44.40976715087890625 44.1560211181640625 44.003448486328125 44.010448455810546875 43.6702117919921875 43.402210235595703125 42.9040374755859375 42.3235931396484375 41.5968475341796875 41.12226104736328125 41.5992279052734375 41.89774322509765625 42.025089263916015625 41.372226715087890625 40.941577911376953125 40.749378204345703125 41.0431671142578125 40.86945343017578125 39.917148590087890625 39.4309539794921875 39.624980926513671875 39.421703338623046875 39.38051605224609375 39.647350311279296875 39.531604766845703125 39.494251251220703125 38.72377777099609375 38.7711334228515625 38.8212432861328125 38.469635009765625 38.297176361083984375 38.24298095703125 38.3623504638671875 37.996822357177734375 37.7041168212890625 37.41248321533203125 37.38793182373046875 37.4591217041015625 37.609668731689453125 37.617679595947265625 37.43166351318359375 37.17856597900390625 36.863590240478515625 36.607578277587890625 36.32331085205078125 36.009296417236328125 35.74371337890625 35.70079803466796875 35.537960052490234375 35.103343963623046875 34.921871185302734375 34.952495574951171875 34.9554290771484375 34.61406707763671875 34.83000946044921875 34.6272430419921875 34.096324920654296875 33.91577911376953125 33.41739654541015625 33.869884490966796875 34.1168670654296875 34.118953704833984375 33.80431365966796875 33.584049224853515625 33.62395477294921875 33.48552703857421875 33.469036102294921875 32.90216064453125 32.701171875 32.770885467529296875 32.787097930908203125 32.438690185546875 32.17749786376953125 32.27671051025390625 32.399444580078125 32.335315704345703125 32.16641998291015625 32.19942474365234375 32.27434539794921875 32.23262786865234375 32.1735992431640625 32.21654510498046875 32.16454315185546875
 37.614429473876953125 39.512401580810546875 37.725894927978515625 38.998966217041015625 37.768917083740234375 38.53162384033203125 41.506061553955078125 39.16883087158203125 39.541446685791015625 41.5716400146484375 43.017559051513671875 43.967830657958984375 41.317684173583984375 41.332172393798828125 38.94545745849609375 38.90604400634765625 40.060863494873046875 39.61765289306640625 36.957653045654296875 35.648410797119140625 36.6699676513671875 36.245418548583984375 36.81439971923828125 38.17189788818359375 41.814117431640625 44.25424957275390625 45.404338836669921875 43.6382904052734375 42.657596588134765625 40.94400787353515625 40.11545562744140625 39.40163421630859375 41.028179168701171875 41.370819091796875 42.24741363525390625 42.4152679443359375 42.58858489990234375 43.40103912353515625 43.718570709228515625 40.979122161865234375 41.7856597900390625 41.63077545166015625 41.638240814208984375 39.884002685546875 39.997264862060546875 39.953563690185546875 39.1403656005859375 37.6269378662109375 36.45169830322265625 36.604999542236328125 38.658405303955078125 37.394741058349609375 37.787921905517578125 38.99737548828125 39.075897216796875 39.0895233154296875 40.181873321533203125 40.27919769287109375 42.861995697021484375 45.055492401123046875 45.803157806396484375 45.11577606201171875 46.08829498291015625 45.5689697265625 46.061046600341796875 43.84295654296875 43.813198089599609375 44.57559967041015625 44.489437103271484375 44.8848114013671875 43.33875274658203125 38.689456939697265625 39.69693756103515625 42.679676055908203125 44.61428070068359375 45.75006866455078125 44.617053985595703125 43.7176055908203125 43.96709442138671875 42.622539520263671875 39.067474365234375 41.271869659423828125 42.674160003662109375 43.29058074951171875 42.0039520263671875 42.234897613525390625 42.56992340087890625 42.518833160400390625 42.5436859130859375 42.19286346435546875 41.238636016845703125 40.807586669921875 41.49465179443359375 41.253448486328125 40.30440521240234375 39.073635101318359375 38.767879486083984375 40.803142547607421875 41.359516143798828125 41.196292877197265625 39.87984466552734375 38.36405181884765625 37.42398834228515625 37.533878326416015625 39.1926727294921875 40.201076507568359375 40.58206939697265625 41.43071746826171875 40.6934814453125 40.154827117919921875 39.610240936279296875 39.601795196533203125 37.23361968994140625 37.1913909912109375 36.958736419677734375 37.140560150146484375 39.893924713134765625 41.7134246826171875 42.34827423095703125 42.579113006591796875 43.2340850830078125 43.306690216064453125 42.34710693359375 41.57027435302734375 41.3326568603515625 41.817653656005859375 41.62378692626953125 41.217441558837890625 40.898448944091796875 40.796154022216796875 40.894161224365234375 39.284698486328125 39.948516845703125 41.00868988037109375 42.640140533447265625 42.0912017822265625 42.340839385986328125 43.336437225341796875 43.710391998291015625 43.786647796630859375 43.097850799560546875 42.575923919677734375 42.8067169189453125 44.218402862548828125 44.124370574951171875 43.8213348388671875 43.314487457275390625 42.461467742919921875 41.54567718505859375 41.903278350830078125 42.098270416259765625 42.8279266357421875 43.270465850830078125 43.840118408203125 44.050628662109375 43.986248016357421875 42.67461395263671875 41.163272857666015625 42.07434844970703125 44.441089630126953125 42.104549407958984375 42.12047576904296875 43.539638519287109375 45.844970703125 46.64202880859375 46.953777313232421875 46.56894683837890625 46.443134307861328125 46.0097503662109375 45.7072906494140625 45.494785308837890625 45.121440887451171875 45.132312774658203125 44.582553863525390625 44.352184295654296875 44.15511322021484375 43.621776580810546875 43.489437103271484375 43.58730316162109375 43.2420196533203125 42.894641876220703125 42.61180877685546875 42.1996307373046875 41.72672271728515625 41.535167694091796875 41.815906524658203125 41.899868011474609375 42.0469512939453125 41.67108154296875 40.91558837890625 40.370609283447265625 40.5070648193359375 40.205249786376953125 39.7251434326171875 39.81778717041015625 40.002307891845703125 39.93375396728515625 39.92413330078125 40.01714324951171875 40.033252716064453125 40.014286041259765625 39.152362823486328125 38.86334228515625 38.875415802001953125 38.620342254638671875 38.1970062255859375 38.520549774169921875 38.80689239501953125 38.219615936279296875 37.697872161865234375 37.7436065673828125 37.979824066162109375 37.918201446533203125 37.755771636962890625 37.7948455810546875 37.803955078125 37.591243743896484375 37.10706329345703125 36.848907470703125 36.523296356201171875 36.25151824951171875 36.091075897216796875 36.015594482421875 35.660274505615234375 35.467487335205078125 35.1543731689453125 34.955493927001953125 34.97698974609375 34.642032623291015625 34.59328460693359375 34.642162322998046875 34.80611419677734375 34.687511444091796875 33.782958984375 33.7681884765625 33.901958465576171875 33.790828704833984375 33.7258148193359375 33.806396484375 33.727100372314453125 33.60512542724609375 33.56066131591796875 32.947193145751953125 32.633037567138671875 32.87870025634765625 32.9662322998046875 32.697612762451171875 32.14041900634765625 31.907756805419921875 32.36783599853515625 32.382961273193359375 32.200286865234375 32.138614654541015625 32.192966461181640625 32.200344085693359375 32.296604156494140625 32.27262115478515625 32.163349151611328125
 38.038906097412109375 37.670139312744140625 40.04718780517578125 41.040668487548828125 41.40387725830078125 37.817974090576171875 40.69580841064453125 41.84979248046875 41.572452545166015625 42.3863525390625 43.133495330810546875 43.612590789794921875 40.56252288818359375 40.75360107421875 40.065204620361328125 37.579151153564453125 39.0478973388671875 41.33887481689453125 36.281215667724609375 34.631473541259765625 35.396392822265625 36.593074798583984375 37.864383697509765625 38.7482452392578125 39.0881500244140625 41.901336669921875 44.93013763427734375 43.361522674560546875 40.940387725830078125 40.357330322265625 41.26197052001953125 41.12009429931640625 41.12429046630859375 41.98897552490234375 40.17472076416015625 41.442867279052734375 42.06280517578125 41.649509429931640625 42.847484588623046875 41.651580810546875 39.715961456298828125 39.65436553955078125 39.398708343505859375 38.98778533935546875 38.665191650390625 38.957721710205078125 37.1588897705078125 37.12958526611328125 36.81200408935546875 36.8810577392578125 37.227588653564453125 36.05084228515625 36.67473602294921875 38.05573272705078125 38.525173187255859375 38.462726593017578125 39.157627105712890625 39.447864532470703125 44.70664215087890625 46.98358917236328125 46.66786956787109375 45.3671722412109375 45.85334014892578125 45.083248138427734375 43.802158355712890625 43.25457000732421875 43.3843994140625 43.3542022705078125 41.108684539794921875 42.18646240234375 39.32028961181640625 37.6494598388671875 38.0318603515625 37.329654693603515625 41.032703399658203125 45.005718231201171875 45.206943511962890625 44.25099945068359375 44.18700408935546875 41.54471588134765625 38.675228118896484375 43.60889434814453125 44.49956512451171875 43.71137237548828125 42.170734405517578125 41.790904998779296875 42.41623687744140625 42.36475372314453125 41.516284942626953125 41.96796417236328125 41.355907440185546875 41.565769195556640625 41.132793426513671875 40.23482513427734375 39.996311187744140625 41.200466156005859375 41.236209869384765625 40.63729095458984375 41.394145965576171875 41.111553192138671875 39.317569732666015625 39.64977264404296875 40.661457061767578125 38.828250885009765625 37.226131439208984375 39.33728790283203125 40.800823211669921875 41.760570526123046875 41.110057830810546875 40.014408111572265625 39.293972015380859375 39.524570465087890625 39.18454742431640625 37.794742584228515625 37.91237640380859375 37.619384765625 39.538692474365234375 41.530548095703125 42.9985504150390625 42.9546966552734375 43.42078399658203125 43.317401885986328125 43.016643524169921875 42.345996856689453125 41.94599151611328125 41.795688629150390625 41.387233734130859375 40.726383209228515625 41.2998046875 41.375377655029296875 40.730220794677734375 39.364322662353515625 40.704532623291015625 42.265308380126953125 43.1055450439453125 42.527782440185546875 42.9764404296875 43.85915374755859375 44.434093475341796875 44.0259246826171875 43.8319244384765625 43.260738372802734375 42.42650604248046875 43.056529998779296875 43.123691558837890625 42.463222503662109375 41.90334320068359375 41.712390899658203125 42.685062408447265625 42.0694732666015625 42.144626617431640625 42.804744720458984375 42.8441314697265625 43.6042022705078125 43.605373382568359375 43.763275146484375 42.045257568359375 41.765911102294921875 42.9165496826171875 43.550594329833984375 42.23421478271484375 43.74448394775390625 43.232395172119140625 45.26322174072265625 45.971942901611328125 46.274494171142578125 46.48590850830078125 46.313426971435546875 45.943115234375 45.434337615966796875 45.72888946533203125 45.313800811767578125 44.95853424072265625 44.907855987548828125 44.829944610595703125 44.026157379150390625 42.991222381591796875 42.844432830810546875 43.099788665771484375 42.93264007568359375 42.389034271240234375 42.153644561767578125 41.8982391357421875 41.49187469482421875 41.365413665771484375 41.656330108642578125 41.79041290283203125 41.892421722412109375 42.052509307861328125 40.683704376220703125 40.057193756103515625 39.928279876708984375 39.843761444091796875 39.730350494384765625 39.758838653564453125 39.973873138427734375 40.132781982421875 40.249755859375 40.196819305419921875 40.15616607666015625 39.762714385986328125 39.317890167236328125 39.2059478759765625 38.912700653076171875 38.33560943603515625 38.60910797119140625 38.827457427978515625 38.82767486572265625 38.29693603515625 37.778118133544921875 38.256046295166015625 38.21964263916015625 38.01425933837890625 37.795261383056640625 37.90279388427734375 37.911762237548828125 37.62041473388671875 37.134479522705078125 36.867801666259765625 36.602283477783203125 36.51615142822265625 36.386409759521484375 36.17464447021484375 35.8195343017578125 35.4693450927734375 35.628612518310546875 35.358699798583984375 35.113189697265625 34.6966400146484375 34.468952178955078125 34.643421173095703125 34.6372528076171875 34.912487030029296875 34.266757965087890625 33.438304901123046875 33.60321807861328125 33.39014434814453125 33.570911407470703125 33.677886962890625 33.75901031494140625 33.782787322998046875 33.727787017822265625 33.09305572509765625 32.795745849609375 32.839946746826171875 33.016845703125 32.96062469482421875 32.59578704833984375 32.24684906005859375 32.66382598876953125 32.49741363525390625 32.22954559326171875 32.108959197998046875 32.112335205078125 32.132080078125 32.2124176025390625 32.315982818603515625 32.257762908935546875
 42.089305877685546875 39.38603973388671875 40.06885528564453125 38.996646881103515625 41.1634063720703125 37.4553070068359375 40.93829345703125 42.9414215087890625 40.466915130615234375 40.87497711181640625 43.08408355712890625 43.079685211181640625 41.1666412353515625 38.4286651611328125 40.483978271484375 37.9862823486328125 40.75196075439453125 39.36632537841796875 35.8490753173828125 35.306873321533203125 35.247585296630859375 35.185764312744140625 36.496906280517578125 39.89203643798828125 41.42545318603515625 42.7222442626953125 43.933979034423828125 40.505092620849609375 40.757038116455078125 41.29862213134765625 43.669189453125 42.623928070068359375 41.692859649658203125 42.304004669189453125 38.966396331787109375 39.769123077392578125 41.928958892822265625 41.18087005615234375 40.096698760986328125 39.812648773193359375 39.07077789306640625 38.7603302001953125 38.786834716796875 38.777919769287109375 38.872753143310546875 38.107456207275390625 36.7953338623046875 37.439517974853515625 37.533267974853515625 36.821163177490234375 36.039737701416015625 36.0966644287109375 37.4100189208984375 37.109409332275390625 36.859851837158203125 38.278705596923828125 38.855510711669921875 39.301433563232421875 44.952198028564453125 47.902729034423828125 47.74294281005859375 45.455593109130859375 43.72635650634765625 42.71816253662109375 42.56036376953125 42.9523162841796875 42.04723358154296875 40.0478057861328125 37.5396270751953125 37.98511505126953125 37.0279083251953125 39.428394317626953125 38.886058807373046875 37.933132171630859375 39.376598358154296875 40.312068939208984375 43.594821929931640625 45.562946319580078125 44.2716064453125 39.547199249267578125 38.319652557373046875 43.3524322509765625 44.267963409423828125 42.91231536865234375 42.31903839111328125 42.012157440185546875 41.996631622314453125 42.275272369384765625 41.540149688720703125 42.105648040771484375 41.90868377685546875 41.7134857177734375 41.24567413330078125 41.436511993408203125 41.59906005859375 41.790164947509765625 41.1759796142578125 40.52292633056640625 42.42889404296875 41.043254852294921875 39.946796417236328125 40.04106903076171875 38.90997314453125 39.04756927490234375 39.001964569091796875 39.62761688232421875 40.839733123779296875 41.942264556884765625 41.00701904296875 39.62163543701171875 39.9398956298828125 39.45725250244140625 40.270214080810546875 39.861408233642578125 39.09972381591796875 37.99954986572265625 39.279552459716796875 41.68210601806640625 43.200351715087890625 43.587127685546875 43.773284912109375 43.625762939453125 43.37169647216796875 43.21338653564453125 43.123844146728515625 43.471324920654296875 42.90093231201171875 41.703243255615234375 41.224674224853515625 40.968692779541015625 41.159778594970703125 40.4021759033203125 40.155422210693359375 42.257671356201171875 43.96720123291015625 44.2356109619140625 43.767486572265625 44.683429718017578125 44.422916412353515625 43.797580718994140625 44.39855194091796875 43.284114837646484375 41.9944305419921875 41.760410308837890625 42.674137115478515625 42.43749237060546875 41.517345428466796875 40.61663818359375 42.771587371826171875 42.533382415771484375 42.524036407470703125 43.28929901123046875 42.781955718994140625 42.15213775634765625 40.50115203857421875 41.077785491943359375 42.085113525390625 42.279876708984375 42.381427764892578125 44.346599578857421875 44.77154541015625 44.60968017578125 44.74341583251953125 44.663349151611328125 45.398372650146484375 45.50550079345703125 45.89322662353515625 46.36838531494140625 46.009754180908203125 45.58673095703125 45.907806396484375 45.791919708251953125 45.0792083740234375 44.888576507568359375 44.517673492431640625 43.86370086669921875 43.7579803466796875 44.068470001220703125 43.48764801025390625 42.86026763916015625 42.311279296875 42.277446746826171875 41.97537994384765625 41.790889739990234375 41.52275848388671875 41.814189910888671875 42.8525238037109375 43.5196533203125 42.46988677978515625 41.3055267333984375 40.446186065673828125 40.06041717529296875 39.84291839599609375 39.59505462646484375 39.55828094482421875 40.206943511962890625 40.49434661865234375 40.681034088134765625 40.17900848388671875 40.24210357666015625 39.7594757080078125 39.62667083740234375 39.2062530517578125 38.614055633544921875 38.949291229248046875 39.06636810302734375 38.69264984130859375 38.4636688232421875 38.078174591064453125 38.21820831298828125 38.48443603515625 38.39434814453125 38.188716888427734375 37.96327972412109375 37.8356170654296875 37.5895843505859375 37.3562774658203125 37.17302703857421875 36.941837310791015625 36.71231842041015625 36.61932373046875 36.412525177001953125 36.22231292724609375 35.9065399169921875 35.600616455078125 35.464111328125 35.108585357666015625 34.746761322021484375 34.432720184326171875 34.53008270263671875 34.66265869140625 34.613773345947265625 34.84207916259765625 34.78675079345703125 34.02825927734375 33.533382415771484375 33.08675384521484375 33.04215240478515625 33.09152984619140625 33.293766021728515625 33.551021575927734375 33.848114013671875 33.451770782470703125 33.060932159423828125 32.82373809814453125 32.79700469970703125 32.905941009521484375 32.8018951416015625 32.6816253662109375 32.832859039306640625 32.54730224609375 32.485218048095703125 32.166107177734375 32.0545501708984375 32.059326171875 32.0431671142578125 32.137294769287109375 32.086055755615234375
 42.03421783447265625 44.133144378662109375 43.84432220458984375 41.475383758544921875 42.323528289794921875 40.553150177001953125 40.01861572265625 42.6610107421875 41.511974334716796875 39.7398529052734375 39.326740264892578125 41.878986358642578125 42.016117095947265625 37.244640350341796875 40.17603302001953125 40.5882415771484375 39.82924652099609375 37.5644073486328125 35.945171356201171875 36.250888824462890625 36.81748199462890625 35.586589813232421875 35.03035736083984375 40.0854339599609375 40.087863922119140625 41.09510040283203125 41.537029266357421875 39.973270416259765625 40.243717193603515625 42.7323150634765625 44.460636138916015625 43.332550048828125 41.65625 41.5078125 40.4749603271484375 40.33951568603515625 41.039470672607421875 38.529880523681640625 38.894733428955078125 38.3263702392578125 37.340114593505859375 37.16654205322265625 37.24102020263671875 37.061370849609375 39.0126953125 37.5998382568359375 36.44155120849609375 35.4166107177734375 35.39855194091796875 36.521343231201171875 34.896587371826171875 35.27740478515625 36.2886810302734375 35.54674530029296875 36.4445343017578125 36.817508697509765625 36.799587249755859375 39.865142822265625 45.97840118408203125 48.887592315673828125 48.337890625 44.0463714599609375 42.0936279296875 40.855434417724609375 40.3152008056640625 40.21482086181640625 38.703075408935546875 37.718776702880859375 38.5741119384765625 42.008365631103515625 39.644336700439453125 40.6625823974609375 41.690540313720703125 38.031742095947265625 37.32230377197265625 37.0753326416015625 40.596172332763671875 42.062816619873046875 44.32128143310546875 40.261608123779296875 37.6843414306640625 38.75434112548828125 40.174404144287109375 41.40663909912109375 42.45746612548828125 42.465576171875 41.52301025390625 42.059703826904296875 41.828868865966796875 42.298297882080078125 42.07520294189453125 41.768314361572265625 41.826076507568359375 41.674518585205078125 42.10074615478515625 42.339405059814453125 41.53748321533203125 41.81105804443359375 42.587856292724609375 41.970867156982421875 40.54453277587890625 39.652210235595703125 40.415863037109375 40.625080108642578125 40.777339935302734375 40.113986968994140625 41.152408599853515625 42.00862884521484375 41.034511566162109375 39.749134063720703125 39.4203338623046875 39.508571624755859375 40.39981842041015625 41.397735595703125 40.0941314697265625 38.830371856689453125 38.942600250244140625 40.561595916748046875 42.689365386962890625 44.032215118408203125 44.118328094482421875 43.708675384521484375 43.7275238037109375 43.503124237060546875 43.52423858642578125 43.789623260498046875 43.6008453369140625 42.620288848876953125 42.02565765380859375 41.796436309814453125 41.511627197265625 40.92398834228515625 40.183319091796875 42.204120635986328125 43.9221343994140625 44.301166534423828125 43.64090728759765625 44.01679229736328125 43.897823333740234375 44.089290618896484375 43.55016326904296875 43.66693878173828125 43.598217010498046875 42.49568939208984375 42.45627593994140625 41.3384552001953125 40.167144775390625 40.7868194580078125 43.250514984130859375 42.441070556640625 42.2485198974609375 41.087589263916015625 40.6783905029296875 40.453922271728515625 42.099945068359375 42.32079315185546875 42.18416595458984375 41.78371429443359375 43.47214508056640625 44.50860595703125 45.008121490478515625 46.020244598388671875 46.606639862060546875 45.950222015380859375 46.118839263916015625 46.491909027099609375 46.820934295654296875 46.529087066650390625 45.969432830810546875 44.867069244384765625 45.45259857177734375 45.83910369873046875 44.936248779296875 44.55626678466796875 43.988452911376953125 43.670352935791015625 43.6188812255859375 43.43769073486328125 42.90476226806640625 42.304996490478515625 42.20450592041015625 42.1509552001953125 42.05776214599609375 42.076740264892578125 42.17369842529296875 42.66214752197265625 43.00801849365234375 43.540058135986328125 43.5521697998046875 42.248821258544921875 42.000579833984375 41.54740142822265625 41.5289764404296875 40.806209564208984375 39.875579833984375 39.937702178955078125 40.5787200927734375 40.682048797607421875 40.3571014404296875 40.31276702880859375 39.8740081787109375 39.68006134033203125 39.537014007568359375 39.23923492431640625 39.100128173828125 39.05725860595703125 38.559848785400390625 38.220081329345703125 38.301174163818359375 38.457965850830078125 38.518280029296875 38.373966217041015625 37.987743377685546875 37.77060699462890625 37.47327423095703125 37.1446990966796875 37.085174560546875 36.8641204833984375 36.700237274169921875 36.4853057861328125 36.245082855224609375 35.99575042724609375 35.58588409423828125 35.319797515869140625 35.401142120361328125 35.09731292724609375 34.85590362548828125 34.444232940673828125 34.41333770751953125 34.4187774658203125 34.391864776611328125 34.15118408203125 34.455074310302734375 34.85916900634765625 34.7677764892578125 34.529300689697265625 33.834407806396484375 33.293666839599609375 32.8647918701171875 32.74578094482421875 32.736053466796875 33.453159332275390625 33.63295745849609375 33.467121124267578125 33.1070709228515625 32.832637786865234375 32.81500244140625 32.929286956787109375 32.734348297119140625 32.872837066650390625 32.691082000732421875 32.61748504638671875 32.258831024169921875 31.974506378173828125 32.044525146484375 31.90416717529296875 31.8011627197265625 31.755743026733398438
 41.638233184814453125 44.629032135009765625 43.566394805908203125 42.4869384765625 41.546459197998046875 41.276050567626953125 39.370151519775390625 41.670780181884765625 40.993038177490234375 42.5927276611328125 41.8691864013671875 42.183624267578125 40.629390716552734375 36.0542144775390625 38.75969696044921875 40.921001434326171875 39.704364776611328125 37.09937286376953125 34.6213531494140625 36.13689422607421875 37.239810943603515625 37.17285919189453125 34.701831817626953125 37.73467254638671875 40.636074066162109375 40.05031585693359375 39.089679718017578125 40.379306793212890625 39.448993682861328125 40.874969482421875 44.627864837646484375 44.549114227294921875 42.965740203857421875 42.30519866943359375 41.229801177978515625 40.2789306640625 39.945926666259765625 39.901683807373046875 39.180904388427734375 37.77567291259765625 36.431079864501953125 36.06964874267578125 37.243503570556640625 37.571331024169921875 38.434986114501953125 37.736400604248046875 35.285003662109375 33.119609832763671875 34.318798065185546875 35.510494232177734375 34.687793731689453125 34.987216949462890625 35.247409820556640625 35.7057037353515625 35.3560943603515625 37.276485443115234375 36.8404083251953125 42.29596710205078125 46.5087890625 48.815525054931640625 48.8427581787109375 46.510654449462890625 40.58310699462890625 38.81574249267578125 38.746673583984375 39.75177764892578125 41.29131317138671875 40.9434661865234375 44.397174835205078125 45.831310272216796875 43.39701080322265625 41.70972442626953125 44.858615875244140625 45.2565155029296875 44.65032958984375 37.73563385009765625 36.524791717529296875 37.5298614501953125 38.211353302001953125 40.1750335693359375 37.52236175537109375 38.575954437255859375 38.69287109375 39.58168792724609375 41.742290496826171875 42.427043914794921875 41.7105865478515625 41.88028717041015625 41.627685546875 41.842784881591796875 41.51761627197265625 41.5399169921875 42.501495361328125 42.3199920654296875 42.867565155029296875 42.55767059326171875 42.571086883544921875 43.10626983642578125 42.58343505859375 42.21820068359375 42.600833892822265625 42.038036346435546875 41.683475494384765625 41.70782470703125 41.304981231689453125 41.397640228271484375 42.434688568115234375 43.152568817138671875 41.70897674560546875 39.195629119873046875 38.5676727294921875 39.340595245361328125 40.150753021240234375 41.15526580810546875 40.710643768310546875 40.31742095947265625 38.952686309814453125 39.277828216552734375 41.0985870361328125 43.59424591064453125 44.092502593994140625 43.37705230712890625 43.970855712890625 43.26244354248046875 43.384067535400390625 43.322490692138671875 43.109149932861328125 43.444248199462890625 43.11821746826171875 42.701847076416015625 42.443523406982421875 42.722682952880859375 42.759395599365234375 42.408443450927734375 43.446964263916015625 44.4051361083984375 44.899921417236328125 44.889438629150390625 44.257053375244140625 45.058872222900390625 41.009632110595703125 41.825138092041015625 43.88541412353515625 42.66583251953125 40.945041656494140625 41.650234222412109375 41.596782684326171875 40.687679290771484375 40.571720123291015625 41.214752197265625 42.2738800048828125 40.530139923095703125 40.42649078369140625 41.8207550048828125 42.392307281494140625 42.300079345703125 42.514339447021484375 43.687206268310546875 46.18321990966796875 44.6333465576171875 45.907085418701171875 46.71183013916015625 47.306697845458984375 47.03082275390625 47.214599609375 47.27298736572265625 46.64090728759765625 46.604305267333984375 46.08538055419921875 44.33208465576171875 44.29241180419921875 45.224700927734375 44.823116302490234375 44.6357269287109375 44.369327545166015625 44.029331207275390625 43.71814727783203125 42.57730865478515625 42.11309051513671875 42.009883880615234375 42.1923370361328125 42.10887908935546875 41.632648468017578125 41.30249786376953125 41.66876983642578125 42.888729095458984375 43.42236328125 43.734951019287109375 43.56529998779296875 42.883472442626953125 43.34120941162109375 42.906009674072265625 42.17429351806640625 41.511852264404296875 40.827281951904296875 40.10746002197265625 40.894519805908203125 41.133281707763671875 40.81266021728515625 40.4622039794921875 40.546672821044921875 40.370487213134765625 40.170078277587890625 39.408977508544921875 39.09052276611328125 38.61075592041015625 38.125240325927734375 38.364177703857421875 38.86962890625 38.683383941650390625 38.426074981689453125 38.32209014892578125 38.11861419677734375 37.81980133056640625 37.6343994140625 37.29029083251953125 37.058826446533203125 36.93599700927734375 36.590068817138671875 36.433135986328125 36.226169586181640625 36.002468109130859375 35.6200408935546875 35.60155487060546875 35.763072967529296875 35.52060699462890625 35.25897216796875 35.032787322998046875 34.631969451904296875 34.521633148193359375 34.34088897705078125 34.04278564453125 34.173877716064453125 34.459514617919921875 34.456172943115234375 34.3325042724609375 33.922084808349609375 33.2928924560546875 32.88860321044921875 32.166110992431640625 32.45375823974609375 32.961181640625 33.760471343994140625 33.754711151123046875 33.42620849609375 33.009510040283203125 32.925754547119140625 32.806804656982421875 32.735950469970703125 32.768878936767578125 32.773281097412109375 32.656917572021484375 32.345157623291015625 32.38637542724609375 32.3271636962890625 32.005496978759765625 31.578649520874023438 31.916522979736328125
 43.58295440673828125 43.8056640625 36.97458648681640625 40.610836029052734375 41.6862030029296875 41.7434234619140625 39.01529693603515625 42.398624420166015625 42.291748046875 41.635692596435546875 41.429943084716796875 42.081634521484375 40.273700714111328125 37.715549468994140625 39.04680633544921875 39.89007568359375 39.4035491943359375 37.0771636962890625 35.490451812744140625 35.929656982421875 36.982952117919921875 37.38367462158203125 32.743267059326171875 37.482273101806640625 40.9584808349609375 41.34807586669921875 39.664379119873046875 40.391407012939453125 39.77959442138671875 39.267963409423828125 41.357845306396484375 44.545238494873046875 44.268402099609375 43.766452789306640625 42.284393310546875 41.09661102294921875 40.427318572998046875 38.918277740478515625 39.401126861572265625 38.3915557861328125 37.348175048828125 36.30541229248046875 36.375125885009765625 36.516567230224609375 34.2460784912109375 34.96756744384765625 32.9396209716796875 32.655548095703125 35.506366729736328125 37.915073394775390625 36.8770599365234375 35.733180999755859375 35.62689208984375 35.983386993408203125 36.478427886962890625 36.64780426025390625 38.416522979736328125 40.52315521240234375 42.275379180908203125 44.332149505615234375 44.419452667236328125 45.55570220947265625 41.13976287841796875 37.776638031005859375 39.65473175048828125 44.49114227294921875 45.164241790771484375 45.759288787841796875 47.907001495361328125 47.637859344482421875 46.86934661865234375 45.62377166748046875 45.141544342041015625 47.39345550537109375 48.18842315673828125 47.39591217041015625 43.9284515380859375 43.0234527587890625 40.136676788330078125 38.850917816162109375 39.348781585693359375 41.538909912109375 40.650295257568359375 40.24106597900390625 42.216487884521484375 41.9786376953125 41.51284027099609375 41.83174896240234375 41.811595916748046875 41.698688507080078125 41.77008056640625 41.901027679443359375 42.988979339599609375 43.132907867431640625 43.405513763427734375 43.015880584716796875 43.430423736572265625 43.956935882568359375 43.280208587646484375 43.186374664306640625 43.20151519775390625 42.38260650634765625 42.040164947509765625 41.345005035400390625 40.9758148193359375 42.2208251953125 43.482440948486328125 43.5546417236328125 42.083110809326171875 40.446460723876953125 40.43613433837890625 40.044048309326171875 41.08675384521484375 42.5477294921875 43.54840087890625 42.03675079345703125 40.033901214599609375 40.108402252197265625 41.144168853759765625 43.592838287353515625 45.06157684326171875 44.033420562744140625 44.19184112548828125 44.34986114501953125 43.96028900146484375 44.052646636962890625 43.601131439208984375 43.131866455078125 43.386775970458984375 42.98065948486328125 43.022388458251953125 43.1666259765625 43.696086883544921875 43.87178802490234375 43.340057373046875 43.95948028564453125 44.205615997314453125 44.692584991455078125 45.134860992431640625 45.27864837646484375 43.083599090576171875 44.736804962158203125 43.743412017822265625 43.571498870849609375 41.999561309814453125 41.823421478271484375 40.7019195556640625 41.408069610595703125 39.488147735595703125 41.47580718994140625 43.480625152587890625 40.413692474365234375 40.852008819580078125 41.926723480224609375 41.6765899658203125 42.304897308349609375 41.27819061279296875 43.8184051513671875 45.262165069580078125 45.13909149169921875 46.993099212646484375 47.443996429443359375 47.3506927490234375 47.391979217529296875 46.8248138427734375 47.29473114013671875 47.06751251220703125 46.3311920166015625 45.632659912109375 44.083728790283203125 42.745067596435546875 44.432159423828125 44.93042755126953125 45.050689697265625 44.5575714111328125 43.659069061279296875 43.117794036865234375 42.34342193603515625 41.969394683837890625 41.755496978759765625 41.8417205810546875 41.938507080078125 41.692974090576171875 41.70903778076171875 41.59984588623046875 42.42363739013671875 43.1838836669921875 42.86798858642578125 43.049518585205078125 43.164073944091796875 42.953990936279296875 42.51251220703125 41.19683837890625 41.4310455322265625 41.5559234619140625 41.088848114013671875 41.134578704833984375 41.461090087890625 41.2684783935546875 40.801361083984375 40.3889923095703125 40.12348175048828125 39.789890289306640625 39.319538116455078125 39.004093170166015625 38.939361572265625 38.46750640869140625 38.41193389892578125 38.464580535888671875 38.358592987060546875 38.126392364501953125 37.778354644775390625 37.635364532470703125 37.48722076416015625 37.327434539794921875 37.180912017822265625 37.198497772216796875 37.234745025634765625 37.003292083740234375 36.849552154541015625 36.4761505126953125 36.158611297607421875 36.138553619384765625 36.0558013916015625 36.02752685546875 35.644260406494140625 35.17717742919921875 35.33611297607421875 34.914432525634765625 34.805759429931640625 34.877994537353515625 34.57660675048828125 33.88529205322265625 33.8965911865234375 34.389251708984375 34.129451751708984375 33.825725555419921875 33.264347076416015625 32.992706298828125 33.065555572509765625 32.9691925048828125 32.653606414794921875 33.602031707763671875 33.792514801025390625 33.53601837158203125 33.184238433837890625 33.09452056884765625 32.82232666015625 32.588718414306640625 32.423023223876953125 32.483943939208984375 32.556797027587890625 32.49669647216796875 32.4664764404296875 32.40316009521484375 32.14446258544921875 31.832897186279296875 31.904954910278320312
 44.740474700927734375 42.64682769775390625 37.524749755859375 39.78696441650390625 42.896091461181640625 41.941875457763671875 40.460285186767578125 41.019256591796875 41.16570281982421875 41.0641632080078125 42.5439300537109375 40.40143585205078125 37.77658843994140625 39.8118896484375 39.572849273681640625 39.60062408447265625 38.629001617431640625 35.12403106689453125 38.34793853759765625 36.983570098876953125 36.963714599609375 38.020557403564453125 37.358501434326171875 35.778652191162109375 38.10628509521484375 39.0151824951171875 40.319515228271484375 41.420986175537109375 42.330535888671875 40.6632537841796875 38.61898040771484375 42.7703094482421875 43.807830810546875 43.361835479736328125 42.7051849365234375 40.504436492919921875 37.25494384765625 37.909820556640625 39.355377197265625 39.181201934814453125 38.910274505615234375 37.8754425048828125 35.87554168701171875 36.1219940185546875 38.35004425048828125 36.497402191162109375 35.0073394775390625 33.1295166015625 36.4021759033203125 37.37469482421875 35.75659942626953125 36.3212432861328125 36.18314361572265625 36.589435577392578125 38.334049224853515625 41.89957427978515625 44.30875396728515625 41.158802032470703125 38.945735931396484375 40.30202484130859375 42.180477142333984375 43.736721038818359375 40.41248321533203125 38.758014678955078125 42.75800323486328125 46.983928680419921875 47.938823699951171875 48.331127166748046875 48.580570220947265625 48.388820648193359375 48.8135833740234375 48.44344329833984375 46.9689483642578125 47.45345306396484375 48.520328521728515625 49.613071441650390625 49.710720062255859375 50.196590423583984375 49.059268951416015625 46.459339141845703125 46.530605316162109375 45.925724029541015625 43.09317779541015625 41.016387939453125 40.559627532958984375 40.361927032470703125 41.443561553955078125 41.812175750732421875 41.793239593505859375 42.934261322021484375 43.212436676025390625 43.40415191650390625 42.954376220703125 44.390537261962890625 43.133777618408203125 42.124172210693359375 42.980194091796875 43.18720245361328125 43.9587860107421875 43.215435028076171875 42.707866668701171875 42.2520751953125 42.155719757080078125 41.52523040771484375 41.151012420654296875 42.4046783447265625 44.002643585205078125 43.688873291015625 43.13861083984375 41.669086456298828125 40.975986480712890625 41.18383026123046875 42.17658233642578125 41.950099945068359375 42.58376312255859375 42.371532440185546875 40.97092437744140625 40.407108306884765625 40.705135345458984375 43.1051483154296875 45.018718719482421875 44.71410369873046875 44.503582000732421875 44.853763580322265625 44.968753814697265625 44.953838348388671875 44.591533660888671875 44.409358978271484375 44.4324798583984375 43.054836273193359375 41.927776336669921875 42.598461151123046875 43.895351409912109375 44.488651275634765625 44.727268218994140625 44.727527618408203125 45.2581329345703125 45.50168609619140625 45.590057373046875 45.554248809814453125 44.009143829345703125 45.90982818603515625 45.39969635009765625 45.00615692138671875 44.608386993408203125 44.212467193603515625 42.82656097412109375 42.32320404052734375 40.836315155029296875 43.4499053955078125 44.351375579833984375 42.499637603759765625 40.44197845458984375 40.97784423828125 42.44146728515625 42.16474151611328125 42.091403961181640625 43.2404632568359375 45.645816802978515625 46.7455902099609375 47.74835968017578125 47.09656524658203125 48.23003387451171875 45.776966094970703125 45.25284576416015625 46.936801910400390625 47.5200042724609375 45.524532318115234375 44.527706146240234375 43.14075469970703125 42.091419219970703125 42.463275909423828125 44.337207794189453125 44.896572113037109375 44.733638763427734375 42.710948944091796875 41.63550567626953125 42.066287994384765625 42.6279449462890625 43.112033843994140625 42.178386688232421875 41.739704132080078125 41.77199554443359375 41.705921173095703125 41.851200103759765625 42.00754547119140625 42.270969390869140625 41.94550323486328125 41.87163543701171875 42.188793182373046875 41.262966156005859375 40.71398162841796875 40.203563690185546875 40.827548980712890625 41.552265167236328125 41.825286865234375 41.678009033203125 41.594341278076171875 41.410976409912109375 40.25357818603515625 39.718982696533203125 39.74253082275390625 39.794025421142578125 39.2983245849609375 39.24224090576171875 39.11183929443359375 38.23950958251953125 37.79598236083984375 37.74021148681640625 37.942180633544921875 38.039402008056640625 37.94911956787109375 37.762149810791015625 37.177349090576171875 36.730350494384765625 36.805400848388671875 36.60250091552734375 36.94174957275390625 37.080234527587890625 37.028408050537109375 36.90680694580078125 36.629909515380859375 36.399234771728515625 35.954509735107421875 35.59241485595703125 35.677333831787109375 35.22332763671875 34.8238677978515625 35.141399383544921875 34.7529754638671875 34.46807861328125 34.8792266845703125 33.866161346435546875 33.7969512939453125 34.2749786376953125 33.56485748291015625 33.920230865478515625 33.724216461181640625 33.03609466552734375 33.021350860595703125 33.277881622314453125 32.89127349853515625 32.949451446533203125 33.443286895751953125 33.566951751708984375 33.38358306884765625 33.2500762939453125 33.127960205078125 32.837207794189453125 32.704204559326171875 32.60378265380859375 32.450572967529296875 32.25939178466796875 32.280773162841796875 32.172458648681640625 32.244380950927734375 32.122173309326171875 32.242694854736328125
 42.638622283935546875 43.70005035400390625 36.786388397216796875 40.075435638427734375 41.537113189697265625 41.62049102783203125 40.9500885009765625 40.691638946533203125 41.945301055908203125 42.0902557373046875 44.44211578369140625 43.006443023681640625 38.9852447509765625 38.70178985595703125 39.036464691162109375 40.27402496337890625 37.861064910888671875 35.8974151611328125 37.82472991943359375 37.97579193115234375 38.600421905517578125 38.39684295654296875 37.2132110595703125 38.490390777587890625 37.728790283203125 37.04677581787109375 38.195178985595703125 41.32421875 42.49996185302734375 40.53330230712890625 40.99251556396484375 40.6390838623046875 40.166614532470703125 40.514919281005859375 42.823291778564453125 40.80108642578125 37.837955474853515625 39.459308624267578125 38.391872406005859375 39.67264556884765625 38.77893829345703125 37.38092803955078125 35.8023223876953125 39.339626312255859375 39.6581268310546875 35.271869659423828125 35.399875640869140625 35.432891845703125 37.64730072021484375 37.12282562255859375 36.0549163818359375 36.625926971435546875 37.05127716064453125 37.49286651611328125 39.5102081298828125 42.51788330078125 44.890483856201171875 43.05150604248046875 37.52095794677734375 37.455169677734375 39.251575469970703125 42.419139862060546875 41.308887481689453125 38.71677398681640625 43.295749664306640625 47.439922332763671875 48.050540924072265625 48.336872100830078125 48.549732208251953125 48.710483551025390625 48.97676849365234375 49.091457366943359375 48.9999847412109375 48.346736907958984375 48.927097320556640625 49.247173309326171875 49.429431915283203125 50.10936737060546875 49.88367462158203125 48.53759765625 47.39090728759765625 46.08116912841796875 45.9941253662109375 45.03090667724609375 41.439685821533203125 40.554065704345703125 41.5065765380859375 41.613651275634765625 41.91516876220703125 42.872768402099609375 43.380306243896484375 43.565883636474609375 44.0135345458984375 43.84981536865234375 43.18503570556640625 43.893310546875 42.55767822265625 43.030399322509765625 43.75034332275390625 43.200984954833984375 42.944225311279296875 43.12009429931640625 43.2218017578125 42.20526123046875 41.71196746826171875 42.3319244384765625 43.765522003173828125 43.23378753662109375 42.422924041748046875 41.76821136474609375 41.955272674560546875 41.779804229736328125 42.0592193603515625 43.28090667724609375 42.905529022216796875 41.283718109130859375 41.441646575927734375 41.69809722900390625 42.985324859619140625 45.117664337158203125 45.30580902099609375 44.80385589599609375 44.8119964599609375 45.07787322998046875 45.436016082763671875 44.982086181640625 45.175029754638671875 44.612133026123046875 44.874530792236328125 44.949588775634765625 43.90201568603515625 41.637485504150390625 42.524662017822265625 43.8646697998046875 44.784107208251953125 44.86167144775390625 45.03759765625 45.313976287841796875 44.93633270263671875 44.35402679443359375 42.795070648193359375 45.68314361572265625 45.384822845458984375 44.648662567138671875 42.9952545166015625 45.2218170166015625 42.6596832275390625 41.5897979736328125 40.60152435302734375 41.642002105712890625 42.30103302001953125 41.270137786865234375 40.082447052001953125 40.348541259765625 42.796504974365234375 44.3484039306640625 42.88903045654296875 44.208042144775390625 45.07790374755859375 46.3365325927734375 47.210094451904296875 47.701045989990234375 47.314483642578125 47.964382171630859375 47.461181640625 47.862621307373046875 47.285167694091796875 46.069278717041015625 46.12872314453125 44.818752288818359375 41.988300323486328125 42.074810028076171875 42.815196990966796875 44.039886474609375 44.7640228271484375 44.121990203857421875 42.3864288330078125 43.4222564697265625 43.03524017333984375 42.96729278564453125 42.728794097900390625 42.100124359130859375 41.960269927978515625 41.697383880615234375 41.81024932861328125 42.041751861572265625 42.067150115966796875 41.75641632080078125 41.641254425048828125 41.776546478271484375 42.02437591552734375 41.0601959228515625 40.093021392822265625 40.82248687744140625 41.82131195068359375 42.09421539306640625 41.803936004638671875 41.097381591796875 40.025577545166015625 38.95101165771484375 39.370273590087890625 39.341220855712890625 39.3098297119140625 39.228580474853515625 38.40899658203125 37.96308135986328125 37.742099761962890625 37.770778656005859375 37.837673187255859375 38.017284393310546875 37.356693267822265625 37.19919586181640625 36.90721893310546875 36.442966461181640625 36.103054046630859375 35.962200164794921875 36.010852813720703125 36.5806884765625 36.533603668212890625 36.780483245849609375 36.782123565673828125 36.392757415771484375 36.294139862060546875 35.885425567626953125 35.133708953857421875 35.43860626220703125 35.2930145263671875 35.097309112548828125 35.054599761962890625 34.8021087646484375 34.766845703125 34.9754486083984375 34.6596527099609375 34.240692138671875 34.041530609130859375 33.8448333740234375 33.821537017822265625 33.831203460693359375 33.328868865966796875 32.95833587646484375 32.99085235595703125 33.34098052978515625 33.153533935546875 33.162990570068359375 33.657379150390625 33.49141693115234375 33.217132568359375 33.234783172607421875 33.013332366943359375 33.0086212158203125 32.923126220703125 32.73828125 32.601589202880859375 32.398441314697265625 32.032787322998046875 31.869333267211914062 31.991666793823242188 32.052875518798828125
 44.311252593994140625 44.186920166015625 39.06542205810546875 41.2760772705078125 40.606990814208984375 41.517704010009765625 41.08403778076171875 39.808841705322265625 42.52838897705078125 43.932361602783203125 45.2430267333984375 44.792659759521484375 41.2592010498046875 38.555515289306640625 39.463703155517578125 41.17342376708984375 36.783123016357421875 38.22260284423828125 39.98902130126953125 40.5120391845703125 39.45772552490234375 38.19554901123046875 38.540157318115234375 37.97643280029296875 40.3563995361328125 39.03606414794921875 38.81821441650390625 39.395233154296875 39.30454254150390625 38.85903167724609375 39.854949951171875 35.887561798095703125 37.69124603271484375 39.50014495849609375 41.971813201904296875 43.726169586181640625 40.052215576171875 37.682155609130859375 40.25406646728515625 40.48181915283203125 39.301769256591796875 36.24420166015625 38.771999359130859375 39.243373870849609375 36.70263671875 34.586803436279296875 35.544124603271484375 35.197021484375 36.2618865966796875 37.60803985595703125 36.655353546142578125 37.38831329345703125 37.44268798828125 39.237957000732421875 38.94835662841796875 42.2322845458984375 45.697772979736328125 44.9310760498046875 40.43781280517578125 39.51483917236328125 39.142047882080078125 39.52611541748046875 38.96270751953125 38.737400054931640625 43.5927734375 48.128147125244140625 47.927013397216796875 47.678142547607421875 48.474071502685546875 48.15926361083984375 48.745243072509765625 49.34220123291015625 49.23090362548828125 49.28916168212890625 48.92259979248046875 49.68169403076171875 49.66333770751953125 49.998443603515625 49.63004302978515625 49.160968780517578125 48.632198333740234375 47.64179229736328125 46.762409210205078125 44.396785736083984375 42.30353546142578125 41.635242462158203125 42.127094268798828125 42.15203857421875 42.292713165283203125 42.03777313232421875 43.07134246826171875 43.32596588134765625 43.930511474609375 43.163677215576171875 44.2360382080078125 45.14543914794921875 43.861156463623046875 45.065105438232421875 45.122127532958984375 43.065792083740234375 42.90212249755859375 43.4764404296875 43.617870330810546875 42.9359588623046875 43.13434600830078125 42.3901214599609375 42.39002227783203125 42.535457611083984375 42.280536651611328125 42.97705078125 43.399433135986328125 42.84881591796875 42.451107025146484375 42.964824676513671875 42.92413330078125 41.124149322509765625 43.061305999755859375 44.829914093017578125 45.75283050537109375 45.293949127197265625 43.816509246826171875 43.899250030517578125 44.1710205078125 44.8241119384765625 45.346988677978515625 45.07367706298828125 45.747592926025390625 45.754608154296875 45.258544921875 44.495418548583984375 44.2143096923828125 44.152721405029296875 44.16068267822265625 43.55621337890625 42.551876068115234375 43.04378509521484375 43.952091217041015625 44.86624908447265625 44.121631622314453125 44.515544891357421875 42.64696502685546875 44.0712127685546875 43.422092437744140625 43.530567169189453125 42.96318817138671875 42.578922271728515625 42.1172943115234375 40.983203887939453125 40.1431732177734375 40.940822601318359375 40.97753143310546875 40.67124176025390625 40.173595428466796875 39.826145172119140625 44.06659698486328125 45.506069183349609375 42.388568878173828125 43.90657806396484375 44.910701751708984375 46.544193267822265625 47.493518829345703125 48.545318603515625 47.509765625 47.230594635009765625 47.351978302001953125 47.3290557861328125 45.35851287841796875 44.743320465087890625 43.621364593505859375 42.67908477783203125 41.52582550048828125 41.69312286376953125 41.937557220458984375 42.783054351806640625 43.567962646484375 43.307567596435546875 42.19748687744140625 42.54512786865234375 42.987270355224609375 42.9737548828125 42.827419281005859375 42.54546356201171875 42.473499298095703125 41.9754180908203125 41.9894561767578125 41.8336029052734375 41.65573883056640625 42.091686248779296875 42.011569976806640625 41.320720672607421875 41.33278656005859375 40.99022674560546875 40.34116363525390625 40.510677337646484375 41.762966156005859375 41.681934356689453125 41.415771484375 40.34224700927734375 39.452739715576171875 38.66010284423828125 38.72689056396484375 38.7888641357421875 38.565181732177734375 38.123653411865234375 37.550724029541015625 37.416118621826171875 37.40116119384765625 37.9092254638671875 37.487087249755859375 37.13422393798828125 36.86838531494140625 36.869358062744140625 36.830242156982421875 36.656368255615234375 36.56998443603515625 36.353912353515625 36.50189208984375 36.6998443603515625 36.764495849609375 36.7354583740234375 36.692073822021484375 36.412811279296875 36.267246246337890625 35.93018341064453125 35.549701690673828125 35.187801361083984375 35.0272064208984375 34.816925048828125 34.98674774169921875 35.62973785400390625 35.442661285400390625 35.024486541748046875 35.075145721435546875 34.734844207763671875 34.44712066650390625 34.0931549072265625 34.202991485595703125 33.9041290283203125 33.69031524658203125 33.453380584716796875 32.954212188720703125 33.268444061279296875 33.385494232177734375 33.137889862060546875 33.43921661376953125 33.64842987060546875 33.536243438720703125 33.32442474365234375 33.0500335693359375 32.95499420166015625 32.85295867919921875 32.84902191162109375 32.571109771728515625 32.032489776611328125 31.832208633422851562 31.950490951538085938 32.191192626953125 32.312915802001953125
 44.892482757568359375 44.64902496337890625 42.123279571533203125 43.104961395263671875 41.48413848876953125 41.794910430908203125 41.9836273193359375 39.93468475341796875 42.669345855712890625 45.18978118896484375 45.05207061767578125 43.612010955810546875 42.143218994140625 41.621509552001953125 40.5164794921875 40.3515167236328125 38.832431793212890625 39.486545562744140625 39.885128021240234375 40.15850067138671875 39.310916900634765625 40.4432525634765625 40.6873016357421875 37.354198455810546875 39.767604827880859375 40.383838653564453125 39.980670928955078125 40.33972930908203125 41.156093597412109375 41.509181976318359375 40.8604278564453125 36.92179107666015625 37.18377685546875 39.94373321533203125 38.888362884521484375 40.83785247802734375 41.68756103515625 37.52964019775390625 40.7158966064453125 39.43930816650390625 37.96868133544921875 36.097751617431640625 37.370716094970703125 37.8331298828125 34.7708282470703125 34.44242095947265625 37.49712371826171875 34.788257598876953125 35.30480194091796875 38.179439544677734375 37.10649871826171875 37.401126861572265625 38.187129974365234375 40.03874969482421875 41.4362030029296875 40.50527191162109375 41.101276397705078125 44.298130035400390625 43.948699951171875 42.41127777099609375 43.666446685791015625 42.205127716064453125 39.97092437744140625 41.097629547119140625 43.8659210205078125 47.5771636962890625 48.777576446533203125 47.57491302490234375 48.217456817626953125 47.713653564453125 47.811107635498046875 48.667697906494140625 49.01972198486328125 49.21001434326171875 49.07659149169921875 49.9920501708984375 50.283084869384765625 50.3532562255859375 49.54803466796875 48.58542633056640625 48.149425506591796875 47.465602874755859375 46.49676513671875 44.6019134521484375 42.645709991455078125 42.04584503173828125 41.230388641357421875 41.832523345947265625 41.987468719482421875 42.353546142578125 41.9583282470703125 42.870586395263671875 43.426425933837890625 43.647327423095703125 44.2533111572265625 44.089496612548828125 45.068752288818359375 45.66222381591796875 44.562015533447265625 44.11206817626953125 44.04586029052734375 43.386325836181640625 43.532806396484375 42.705600738525390625 43.37358856201171875 43.03124237060546875 42.61838531494140625 43.195404052734375 43.04656982421875 43.799648284912109375 43.863475799560546875 43.5892181396484375 43.309238433837890625 42.988155364990234375 43.567234039306640625 43.142520904541015625 43.0621337890625 44.3563385009765625 45.041286468505859375 43.49636077880859375 42.415653228759765625 42.2298736572265625 41.83171844482421875 43.031307220458984375 44.368305206298828125 44.588169097900390625 45.51065826416015625 45.93639373779296875 45.602169036865234375 44.734294891357421875 44.65325164794921875 45.0964813232421875 45.47223663330078125 45.128086090087890625 44.151607513427734375 43.73853302001953125 43.691104888916015625 44.019084930419921875 44.06670379638671875 44.31470489501953125 42.21884918212890625 41.714385986328125 40.893108367919921875 41.92270660400390625 41.550167083740234375 41.042842864990234375 41.184421539306640625 41.419521331787109375 41.11101531982421875 42.209598541259765625 41.7368621826171875 40.380893707275390625 40.437618255615234375 41.317409515380859375 44.761211395263671875 44.89583587646484375 43.609649658203125 43.673740386962890625 45.04134368896484375 45.233123779296875 47.391315460205078125 48.318454742431640625 48.003749847412109375 47.596103668212890625 47.35735321044921875 46.589733123779296875 45.924732208251953125 44.607372283935546875 42.4683380126953125 41.505008697509765625 42.015964508056640625 43.4933929443359375 43.80055999755859375 43.869464874267578125 42.87709808349609375 41.64243316650390625 41.673492431640625 42.127964019775390625 43.024379730224609375 42.86962127685546875 42.7064361572265625 42.683429718017578125 42.724391937255859375 42.3972320556640625 42.070224761962890625 41.595218658447265625 41.94925689697265625 42.050418853759765625 42.233097076416015625 41.261020660400390625 40.4853515625 40.176788330078125 40.422588348388671875 40.2464752197265625 40.060237884521484375 39.738788604736328125 40.184070587158203125 40.171100616455078125 39.559627532958984375 38.6379852294921875 38.298427581787109375 38.2198486328125 37.94866943359375 37.747035980224609375 37.74796295166015625 37.5555877685546875 37.304592132568359375 37.3462371826171875 37.1903839111328125 37.2276153564453125 36.965183258056640625 37.242275238037109375 37.29085540771484375 37.36531829833984375 37.1295013427734375 36.88574981689453125 37.012054443359375 37.09629058837890625 36.973041534423828125 36.954113006591796875 36.943706512451171875 36.464595794677734375 36.112010955810546875 35.515308380126953125 35.413600921630859375 35.399017333984375 35.29785919189453125 35.663288116455078125 35.169643402099609375 35.3711700439453125 35.570697784423828125 35.0088653564453125 34.959743499755859375 35.0543975830078125 34.524078369140625 34.3002777099609375 34.198150634765625 34.0889129638671875 33.887180328369140625 33.66739654541015625 33.179279327392578125 32.940700531005859375 33.354717254638671875 33.35878753662109375 33.125812530517578125 33.365337371826171875 33.44766998291015625 33.361957550048828125 33.11316680908203125 32.977611541748046875 32.94293975830078125 32.828708648681640625 32.4657440185546875 32.1485595703125 32.21520233154296875 32.260528564453125 32.4485015869140625 32.540554046630859375
 46.28766632080078125 42.8465576171875 41.7140655517578125 43.723400115966796875 43.804920196533203125 41.413722991943359375 41.282360076904296875 42.4864501953125 43.23577117919921875 43.989353179931640625 43.112468719482421875 42.503353118896484375 42.02153778076171875 41.49256134033203125 41.865345001220703125 41.985836029052734375 38.700107574462890625 39.44016265869140625 41.25824737548828125 40.106098175048828125 39.664173126220703125 39.86206817626953125 40.97727203369140625 39.390056610107421875 38.33824920654296875 38.314502716064453125 38.476131439208984375 39.596652984619140625 42.27776336669921875 42.632587432861328125 42.08725738525390625 40.276988983154296875 40.11490631103515625 40.836517333984375 40.527805328369140625 38.423473358154296875 38.032855987548828125 38.86931610107421875 40.157848358154296875 37.42675018310546875 37.038970947265625 36.992328643798828125 36.8527069091796875 37.67447662353515625 36.588165283203125 33.925441741943359375 37.262500762939453125 36.6110992431640625 34.120563507080078125 36.864025115966796875 38.992984771728515625 38.71233367919921875 38.208103179931640625 39.632305145263671875 42.753490447998046875 42.48169708251953125 39.99950408935546875 43.18119049072265625 44.719913482666015625 45.44211578369140625 46.639316558837890625 44.4834747314453125 43.67891693115234375 46.757144927978515625 47.870441436767578125 48.775829315185546875 48.529964447021484375 48.06512451171875 49.235240936279296875 49.189483642578125 47.83762359619140625 48.22126007080078125 49.11469268798828125 49.2925872802734375 49.315334320068359375 49.469585418701171875 49.888744354248046875 50.06891632080078125 49.27185821533203125 47.92151641845703125 47.70569610595703125 47.244842529296875 46.0504302978515625 44.3542022705078125 42.730960845947265625 42.682933807373046875 41.5505218505859375 42.3762359619140625 42.241275787353515625 42.85330963134765625 42.72873687744140625 43.002307891845703125 43.098598480224609375 43.93297576904296875 43.81157684326171875 44.17279052734375 44.531711578369140625 44.70354461669921875 44.24964141845703125 44.5215606689453125 44.586185455322265625 44.13167572021484375 44.1727294921875 44.1055755615234375 44.274974822998046875 43.615001678466796875 43.74240875244140625 43.27666473388671875 43.496570587158203125 44.117916107177734375 44.030933380126953125 43.94844818115234375 43.222209930419921875 43.73577880859375 44.789836883544921875 45.0858154296875 45.2897186279296875 45.30815887451171875 43.60822296142578125 43.180233001708984375 44.185821533203125 44.37625885009765625 44.862823486328125 44.32700347900390625 42.6918487548828125 42.505039215087890625 43.6240081787109375 45.23476409912109375 45.284336090087890625 45.8337249755859375 46.08206939697265625 46.126255035400390625 45.856243133544921875 44.862369537353515625 43.60357666015625 42.975894927978515625 43.63291168212890625 43.643463134765625 43.735271453857421875 43.804107666015625 41.8240203857421875 40.06932830810546875 41.2081451416015625 40.425045013427734375 40.655719757080078125 40.5497589111328125 42.637828826904296875 42.7675018310546875 42.797149658203125 43.807392120361328125 43.648525238037109375 41.84076690673828125 41.048492431640625 41.758090972900390625 43.917720794677734375 44.570713043212890625 43.585155487060546875 44.323596954345703125 46.461391448974609375 45.80297088623046875 47.639492034912109375 48.162342071533203125 47.745574951171875 47.555408477783203125 47.8073577880859375 47.5929718017578125 46.337253570556640625 44.385589599609375 42.26200103759765625 42.909610748291015625 43.839824676513671875 43.936985015869140625 44.49254608154296875 44.1228485107421875 42.87778472900390625 42.095123291015625 41.708850860595703125 41.290508270263671875 42.6505126953125 43.224033355712890625 43.39391326904296875 43.073871612548828125 42.74362945556640625 42.590129852294921875 42.338573455810546875 42.022991180419921875 42.235698699951171875 42.08602142333984375 41.57218170166015625 40.97512054443359375 40.306201934814453125 40.275150299072265625 40.060504913330078125 39.982421875 39.6086883544921875 39.8777313232421875 39.91497802734375 39.521747589111328125 39.2245330810546875 38.8791046142578125 38.138797760009765625 37.7581634521484375 37.992156982421875 38.02152252197265625 37.755809783935546875 37.52201080322265625 37.794643402099609375 37.71138763427734375 37.559963226318359375 37.493503570556640625 37.509044647216796875 37.955532073974609375 38.00197601318359375 37.700626373291015625 37.47307586669921875 37.366851806640625 37.387424468994140625 37.201107025146484375 37.14408111572265625 37.00514984130859375 36.653350830078125 36.4741058349609375 36.011539459228515625 35.578792572021484375 35.192470550537109375 35.237468719482421875 35.4904022216796875 35.57233428955078125 35.405513763427734375 35.296726226806640625 35.133579254150390625 34.9173583984375 34.549777984619140625 34.888637542724609375 34.633701324462890625 34.37512969970703125 34.088985443115234375 33.987155914306640625 33.932613372802734375 33.70542144775390625 33.466068267822265625 33.02564239501953125 33.1742095947265625 33.278873443603515625 33.29697418212890625 33.283847808837890625 33.152904510498046875 33.1646575927734375 33.0611419677734375 32.852863311767578125 32.971355438232421875 32.64815521240234375 32.49253082275390625 32.250835418701171875 32.1584625244140625 32.358058929443359375 32.535724639892578125 32.583774566650390625
 44.790130615234375 42.4036712646484375 42.1210784912109375 41.088169097900390625 44.2229156494140625 41.571475982666015625 42.6159820556640625 43.45931243896484375 42.92661285400390625 41.705463409423828125 41.678070068359375 41.637378692626953125 42.147045135498046875 42.23601531982421875 42.438488006591796875 42.223384857177734375 42.29351806640625 42.19080352783203125 42.142604827880859375 42.078716278076171875 39.839244842529296875 39.932308197021484375 40.42618560791015625 39.80712890625 38.457183837890625 37.450855255126953125 35.2832489013671875 35.87607574462890625 40.363842010498046875 41.388896942138671875 39.52402496337890625 39.09903717041015625 39.386280059814453125 41.088779449462890625 41.56995391845703125 37.0401153564453125 37.663936614990234375 40.344814300537109375 40.856243133544921875 37.82682037353515625 37.67632293701171875 38.818820953369140625 38.789402008056640625 37.962886810302734375 36.519321441650390625 34.868213653564453125 37.355907440185546875 37.102756500244140625 33.687458038330078125 36.530757904052734375 39.612796783447265625 38.561370849609375 37.85137939453125 38.676483154296875 42.730258941650390625 43.643619537353515625 43.42794036865234375 42.379314422607421875 44.313671112060546875 46.046092987060546875 46.59241485595703125 45.53490447998046875 47.050518035888671875 49.043315887451171875 49.599422454833984375 49.8743743896484375 48.33959197998046875 48.3676300048828125 49.77826690673828125 48.94229888916015625 48.41623687744140625 48.423175811767578125 49.3347625732421875 49.372100830078125 48.999904632568359375 49.13973236083984375 49.403949737548828125 49.191680908203125 48.682037353515625 48.3394012451171875 47.569286346435546875 46.6353302001953125 46.088787078857421875 45.03582763671875 43.6407470703125 43.201610565185546875 42.23252105712890625 42.85771942138671875 42.6336517333984375 42.99024200439453125 42.874187469482421875 43.28324127197265625 44.003009796142578125 44.83795928955078125 44.26824188232421875 43.92724609375 44.2361907958984375 44.380214691162109375 42.57942962646484375 42.187450408935546875 42.623870849609375 43.49597930908203125 44.297313690185546875 45.00846099853515625 44.729450225830078125 44.34784698486328125 43.106502532958984375 43.4445648193359375 43.92842864990234375 44.215007781982421875 43.932018280029296875 43.662899017333984375 43.958057403564453125 43.099918365478515625 44.798122406005859375 45.357158660888671875 45.951282501220703125 45.809234619140625 45.015087127685546875 45.24445343017578125 44.390171051025390625 44.52390289306640625 44.593212127685546875 44.65592193603515625 44.204143524169921875 44.34223175048828125 44.18437957763671875 43.34278106689453125 44.391357421875 44.833080291748046875 45.7370452880859375 46.4309844970703125 45.93894195556640625 44.334651947021484375 41.4919891357421875 40.597583770751953125 42.042236328125 43.572887420654296875 42.4404144287109375 43.288818359375 42.3314971923828125 42.07860565185546875 42.20819091796875 41.041698455810546875 41.538646697998046875 42.111980438232421875 43.485382080078125 43.7002410888671875 43.35390472412109375 44.17417144775390625 44.418975830078125 43.804546356201171875 42.4083251953125 42.8875579833984375 44.076206207275390625 44.59215545654296875 44.18982696533203125 43.68529510498046875 46.636554718017578125 46.797603607177734375 46.760589599609375 47.39937591552734375 46.90314483642578125 47.3021240234375 45.37886810302734375 45.41115570068359375 44.433948516845703125 43.24219512939453125 42.141490936279296875 43.17270660400390625 44.369319915771484375 43.5318603515625 43.61261749267578125 43.118988037109375 43.227832794189453125 41.764190673828125 41.181385040283203125 40.870304107666015625 42.2206878662109375 42.997760772705078125 43.26752471923828125 42.808246612548828125 42.824459075927734375 42.777027130126953125 42.702640533447265625 42.3810272216796875 42.045886993408203125 41.506069183349609375 41.247005462646484375 40.36794281005859375 39.813140869140625 40.257297515869140625 40.193340301513671875 39.880451202392578125 39.7618865966796875 39.81301116943359375 39.552364349365234375 39.05712890625 38.779247283935546875 38.7530059814453125 38.21341705322265625 37.838344573974609375 38.061107635498046875 37.687992095947265625 37.851650238037109375 37.89337921142578125 37.913326263427734375 37.87880706787109375 37.918582916259765625 37.82056427001953125 37.920074462890625 37.767375946044921875 37.941013336181640625 37.979228973388671875 37.93721771240234375 37.783695220947265625 37.8055572509765625 37.767230987548828125 37.702850341796875 37.353191375732421875 37.12688446044921875 36.92632293701171875 36.41280364990234375 35.88678741455078125 35.255550384521484375 34.87567138671875 34.78247833251953125 34.882221221923828125 35.1111907958984375 34.457000732421875 34.44474029541015625 34.419750213623046875 33.8112030029296875 34.77530670166015625 34.677265167236328125 34.54854583740234375 34.125102996826171875 33.79001617431640625 33.805877685546875 33.968395233154296875 33.79106903076171875 33.49990081787109375 33.403461456298828125 33.3148040771484375 33.114513397216796875 33.352603912353515625 33.443813323974609375 33.0928802490234375 33.144775390625 32.9161529541015625 32.727649688720703125 31.87404632568359375 32.17530059814453125 32.368724822998046875 32.3003082275390625 32.479671478271484375 32.538135528564453125 32.51749420166015625
 46.162479400634765625 44.269962310791015625 40.740581512451171875 41.7153472900390625 43.157642364501953125 42.959911346435546875 43.132389068603515625 43.060756683349609375 41.054378509521484375 40.89279937744140625 41.585968017578125 42.145267486572265625 40.4052734375 41.092784881591796875 42.13956451416015625 42.643939971923828125 40.984203338623046875 41.070560455322265625 40.4912261962890625 42.15737152099609375 42.001071929931640625 42.351165771484375 41.09619903564453125 39.850330352783203125 40.044300079345703125 40.5466461181640625 40.532161712646484375 38.232425689697265625 39.673954010009765625 41.027126312255859375 39.559558868408203125 38.784778594970703125 39.043750762939453125 40.431713104248046875 41.6904754638671875 40.56732177734375 38.57721710205078125 38.070148468017578125 41.115268707275390625 39.853404998779296875 38.103183746337890625 38.535694122314453125 38.859134674072265625 39.741230010986328125 37.11712646484375 36.9410247802734375 38.665103912353515625 38.399288177490234375 35.5289459228515625 36.829517364501953125 39.085224151611328125 38.15711212158203125 38.76891326904296875 38.664798736572265625 40.199573516845703125 42.635822296142578125 43.281223297119140625 43.0089874267578125 44.08850860595703125 45.861835479736328125 47.0212554931640625 46.505126953125 47.997371673583984375 49.187519073486328125 49.62021636962890625 49.88124847412109375 49.836711883544921875 48.795589447021484375 49.28652191162109375 48.88086700439453125 47.91693115234375 48.167209625244140625 48.710376739501953125 48.583343505859375 48.61997222900390625 48.295055389404296875 48.7436370849609375 48.544460296630859375 48.760845184326171875 48.89794158935546875 47.458942413330078125 47.57978057861328125 46.897003173828125 46.56835174560546875 45.765155792236328125 44.36978912353515625 43.298831939697265625 42.779102325439453125 42.623905181884765625 43.166126251220703125 43.484294891357421875 42.923980712890625 44.67945098876953125 45.05857086181640625 44.45503997802734375 44.132450103759765625 44.10305023193359375 43.2430267333984375 42.748500823974609375 42.6867828369140625 42.626697540283203125 42.83599853515625 43.4509735107421875 43.9533843994140625 44.56988525390625 44.624958038330078125 44.112010955810546875 43.883907318115234375 44.325801849365234375 44.511348724365234375 44.5563507080078125 44.59515380859375 44.46675872802734375 43.885028839111328125 43.5350189208984375 44.391941070556640625 44.9833984375 45.557712554931640625 45.376735687255859375 44.984928131103515625 45.082988739013671875 45.75870513916015625 46.022090911865234375 44.207706451416015625 43.962200164794921875 44.776050567626953125 45.8009033203125 44.7239990234375 44.859344482421875 43.816852569580078125 43.15151214599609375 44.679119110107421875 44.50665283203125 43.09690093994140625 42.641735076904296875 41.378002166748046875 41.752536773681640625 43.574634552001953125 42.100582122802734375 43.20029449462890625 42.882244110107421875 42.37872314453125 42.651641845703125 42.57875823974609375 41.9956512451171875 41.751361846923828125 42.962688446044921875 42.599857330322265625 43.193012237548828125 43.11196136474609375 44.414066314697265625 44.498203277587890625 43.470363616943359375 42.6350860595703125 43.30828857421875 44.123081207275390625 44.59464263916015625 44.7960052490234375 44.730190277099609375 45.162017822265625 44.67067718505859375 45.164653778076171875 44.519824981689453125 45.23583984375 44.905254364013671875 44.2382354736328125 44.108280181884765625 43.53182220458984375 43.166294097900390625 43.1997222900390625 43.308231353759765625 42.970813751220703125 42.446407318115234375 42.75395965576171875 42.295955657958984375 41.4541778564453125 40.94414520263671875 40.373386383056640625 41.73415374755859375 42.0482635498046875 42.2608795166015625 42.25482177734375 42.49394989013671875 42.44060516357421875 42.157802581787109375 42.215206146240234375 41.977935791015625 41.352733612060546875 40.724029541015625 39.831066131591796875 39.381572723388671875 39.544307708740234375 39.54830169677734375 39.592243194580078125 38.963901519775390625 38.90950775146484375 39.080135345458984375 39.038482666015625 39.010181427001953125 38.56463623046875 38.540927886962890625 38.261272430419921875 37.83225250244140625 37.8951873779296875 38.274425506591796875 38.306362152099609375 38.136013031005859375 38.182453155517578125 38.42375946044921875 38.559764862060546875 38.556392669677734375 38.108062744140625 37.978694915771484375 38.072528839111328125 37.923831939697265625 37.8163909912109375 37.834453582763671875 37.841098785400390625 37.53497314453125 37.353763580322265625 37.17176055908203125 37.16103363037109375 36.944660186767578125 36.54441070556640625 36.010410308837890625 35.716854095458984375 35.2955169677734375 35.109088897705078125 34.603473663330078125 34.324855804443359375 34.653911590576171875 34.611446380615234375 34.50086212158203125 34.530315399169921875 34.551708221435546875 34.590114593505859375 34.4825286865234375 34.060474395751953125 33.904937744140625 33.83640289306640625 33.7926025390625 33.692996978759765625 33.63660430908203125 33.206790924072265625 33.268047332763671875 33.40332794189453125 33.555389404296875 33.41629791259765625 33.362152099609375 33.051731109619140625 32.871913909912109375 32.48448944091796875 32.44983673095703125 32.530780792236328125 32.540767669677734375 32.617259979248046875 32.588291168212890625 32.64154052734375
 46.804996490478515625 45.61426544189453125 44.271778106689453125 41.890323638916015625 44.40381622314453125 43.140842437744140625 42.2120361328125 42.420078277587890625 42.60455322265625 43.322315216064453125 42.423999786376953125 41.724895477294921875 42.05884552001953125 43.084705352783203125 43.205028533935546875 42.1586151123046875 42.098628997802734375 43.795223236083984375 43.016498565673828125 43.128448486328125 43.57602691650390625 41.41632080078125 42.005390167236328125 42.33518218994140625 41.172924041748046875 41.510631561279296875 41.780300140380859375 40.099910736083984375 40.558330535888671875 41.133518218994140625 40.203205108642578125 39.78498077392578125 40.207485198974609375 39.321025848388671875 41.366420745849609375 41.33283233642578125 40.001251220703125 38.782070159912109375 40.415920257568359375 39.2200775146484375 38.451709747314453125 38.87068939208984375 37.872314453125 39.4482269287109375 39.81414794921875 37.04571533203125 36.467700958251953125 37.227710723876953125 36.203258514404296875 34.07144927978515625 35.93152618408203125 38.984500885009765625 39.522647857666015625 39.340595245361328125 40.493350982666015625 42.682010650634765625 43.32196044921875 42.353244781494140625 43.545650482177734375 44.764034271240234375 46.2646026611328125 47.29781341552734375 48.5982208251953125 50.104496002197265625 50.477672576904296875 49.37281036376953125 49.40224456787109375 48.959865570068359375 49.60523223876953125 49.287654876708984375 48.101139068603515625 47.881435394287109375 48.43881988525390625 47.21178436279296875 47.61952972412109375 48.276050567626953125 48.666278839111328125 49.419483184814453125 49.087249755859375 49.004730224609375 49.490787506103515625 49.032012939453125 47.076976776123046875 46.963069915771484375 47.34397125244140625 45.943309783935546875 42.76404571533203125 42.2783355712890625 42.116710662841796875 42.150867462158203125 42.673847198486328125 43.647815704345703125 44.120700836181640625 44.083766937255859375 43.903827667236328125 44.067760467529296875 44.15135955810546875 43.914661407470703125 43.701770782470703125 43.44399261474609375 42.581836700439453125 42.431697845458984375 43.66506195068359375 43.698261260986328125 44.868419647216796875 45.11229705810546875 44.5311279296875 44.832614898681640625 45.37221527099609375 44.40289306640625 44.16873931884765625 44.024791717529296875 44.111118316650390625 43.343902587890625 43.224529266357421875 43.559642791748046875 44.591152191162109375 45.561565399169921875 46.1847381591796875 45.5468292236328125 45.275821685791015625 44.8667755126953125 44.555507659912109375 45.05682373046875 45.390796661376953125 45.1283721923828125 45.477596282958984375 45.237773895263671875 45.139720916748046875 45.92400360107421875 44.676639556884765625 43.62282562255859375 42.908313751220703125 43.493289947509765625 42.94732666015625 41.11771392822265625 42.636089324951171875 43.266559600830078125 42.8860626220703125 43.27387237548828125 42.86635589599609375 42.430789947509765625 42.063385009765625 42.106170654296875 42.3394317626953125 41.918788909912109375 41.478939056396484375 42.444622039794921875 40.995121002197265625 40.5227813720703125 43.49625396728515625 45.1678009033203125 44.393100738525390625 42.07125091552734375 42.90033721923828125 43.669818878173828125 43.438289642333984375 44.2062225341796875 43.570465087890625 43.816883087158203125 44.30260467529296875 43.41660308837890625 43.311859130859375 44.97867584228515625 45.3924713134765625 44.7675933837890625 44.171077728271484375 44.086238861083984375 43.882328033447265625 43.231655120849609375 42.124248504638671875 41.77768707275390625 41.684417724609375 41.900493621826171875 41.300060272216796875 40.3537139892578125 40.34052276611328125 40.5225067138671875 41.4576263427734375 41.583293914794921875 40.8282623291015625 41.37401580810546875 41.347789764404296875 41.430145263671875 41.43487548828125 41.285999298095703125 41.1139068603515625 41.14239501953125 40.927951812744140625 40.250736236572265625 40.42118072509765625 40.768585205078125 40.285449981689453125 39.853298187255859375 39.37482452392578125 39.505634307861328125 39.35469818115234375 39.228733062744140625 39.0140380859375 38.5938873291015625 38.102245330810546875 37.963897705078125 38.020885467529296875 39.10137176513671875 39.5229949951171875 39.66776275634765625 39.36505126953125 39.402873992919921875 39.4537506103515625 39.16461181640625 38.85927581787109375 38.29087066650390625 37.863849639892578125 37.595798492431640625 37.5451202392578125 37.577850341796875 37.77190399169921875 37.68225860595703125 37.756900787353515625 37.338176727294921875 37.2218475341796875 37.26679229736328125 37.300426483154296875 36.879596710205078125 36.2849884033203125 35.917621612548828125 35.919467926025390625 35.78911590576171875 35.268451690673828125 35.14092254638671875 35.13018035888671875 34.949871063232421875 34.534336090087890625 34.5005645751953125 34.608165740966796875 34.82639312744140625 34.61199951171875 34.248043060302734375 34.195453643798828125 34.14543914794921875 34.041645050048828125 33.78360748291015625 33.796855926513671875 33.231571197509765625 33.071533203125 33.312374114990234375 33.478702545166015625 33.543460845947265625 33.413318634033203125 33.273799896240234375 33.092220306396484375 33.02204132080078125 33.027965545654296875 33.045124053955078125 32.566089630126953125 32.759479522705078125 32.67107391357421875 32.713535308837890625
 45.156253814697265625 45.191204071044921875 44.730518341064453125 43.282634735107421875 42.28418731689453125 42.495574951171875 41.951900482177734375 44.1942138671875 43.314117431640625 43.05779266357421875 43.21862030029296875 43.92159271240234375 44.521358489990234375 45.272525787353515625 44.24625396728515625 44.01229095458984375 43.188091278076171875 45.384647369384765625 46.140636444091796875 45.267608642578125 43.478038787841796875 41.99779510498046875 42.387699127197265625 41.649169921875 38.766674041748046875 41.866924285888671875 42.40340423583984375 41.32596588134765625 38.12712860107421875 39.49068450927734375 42.10143280029296875 42.129863739013671875 40.7166748046875 39.0706787109375 41.061359405517578125 40.7557220458984375 40.47293853759765625 40.004863739013671875 38.399410247802734375 37.405422210693359375 40.06157684326171875 40.236408233642578125 37.9304962158203125 38.529445648193359375 40.058807373046875 36.895816802978515625 33.807552337646484375 34.81659698486328125 36.070819854736328125 33.876033782958984375 35.4867706298828125 40.999607086181640625 41.05065155029296875 38.454586029052734375 40.96778106689453125 43.994274139404296875 43.567836761474609375 42.762989044189453125 44.868106842041015625 45.118877410888671875 45.704257965087890625 48.294750213623046875 49.8349761962890625 50.07975006103515625 50.733341217041015625 49.85514068603515625 49.30675506591796875 50.180751800537109375 50.3643341064453125 49.274486541748046875 48.490482330322265625 48.684024810791015625 48.5679931640625 48.123645782470703125 47.668605804443359375 47.995967864990234375 47.659046173095703125 48.35791015625 49.210025787353515625 49.97802734375 50.3116302490234375 49.6025390625 47.973201751708984375 46.000308990478515625 47.474193572998046875 47.1437530517578125 44.621570587158203125 43.630764007568359375 42.891605377197265625 42.56060791015625 41.780727386474609375 43.046802520751953125 45.09992218017578125 45.261219024658203125 44.28722381591796875 43.51856231689453125 43.898563385009765625 44.282833099365234375 43.9970550537109375 42.2642974853515625 42.58208465576171875 43.693523406982421875 43.63079833984375 44.2076416015625 44.49953460693359375 44.76807403564453125 45.28273773193359375 45.343288421630859375 44.403659820556640625 44.718647003173828125 45.066738128662109375 44.832561492919921875 45.571445465087890625 45.418163299560546875 44.6139373779296875 45.050189971923828125 46.339984893798828125 46.404575347900390625 46.901729583740234375 46.934112548828125 46.53081512451171875 45.737613677978515625 45.20867919921875 44.31270599365234375 44.580204010009765625 44.4468231201171875 44.528659820556640625 46.757266998291015625 47.161144256591796875 45.254207611083984375 42.971126556396484375 41.91452789306640625 41.6649627685546875 43.04692840576171875 41.671627044677734375 41.47212982177734375 43.092929840087890625 43.15616607666015625 44.271686553955078125 44.740589141845703125 43.09066009521484375 42.963512420654296875 42.1002349853515625 42.21225738525390625 42.175510406494140625 39.1797027587890625 39.886547088623046875 41.818775177001953125 41.343631744384765625 42.29569244384765625 44.60748291015625 44.92340850830078125 44.485675811767578125 43.503387451171875 43.777278900146484375 43.418163299560546875 43.61965179443359375 43.0565185546875 42.97899627685546875 43.4599761962890625 45.7495574951171875 45.306285858154296875 45.427425384521484375 45.51821136474609375 45.428905487060546875 44.660491943359375 44.80149078369140625 44.617588043212890625 43.25852203369140625 42.9883880615234375 42.12432861328125 41.736240386962890625 41.10245513916015625 41.0926513671875 41.125331878662109375 40.552051544189453125 40.9873046875 41.170993804931640625 42.16344451904296875 41.831386566162109375 41.308319091796875 41.677265167236328125 41.624919891357421875 41.714111328125 41.751216888427734375 41.65041351318359375 41.30324554443359375 41.363758087158203125 40.836383819580078125 40.544879913330078125 41.451202392578125 41.43303680419921875 41.350315093994140625 40.98145294189453125 40.753223419189453125 40.201786041259765625 39.957912445068359375 39.673938751220703125 39.095123291015625 38.7386932373046875 38.1587066650390625 38.20206451416015625 38.990032196044921875 39.62953948974609375 39.727081298828125 39.69228363037109375 39.549625396728515625 39.4157867431640625 39.37499237060546875 39.146514892578125 38.83283233642578125 38.290924072265625 37.759181976318359375 37.673816680908203125 37.475528717041015625 37.4269256591796875 37.40048980712890625 37.517974853515625 37.25542449951171875 37.366886138916015625 37.1305999755859375 37.10233306884765625 37.013916015625 36.8665771484375 36.61728668212890625 36.405426025390625 36.047618865966796875 35.92725372314453125 35.5902099609375 35.26828765869140625 35.454883575439453125 35.154880523681640625 34.861293792724609375 34.589229583740234375 34.521820068359375 34.73435211181640625 34.674163818359375 34.475860595703125 34.4249114990234375 34.500385284423828125 34.27338409423828125 33.886180877685546875 33.6302642822265625 33.861286163330078125 33.47589111328125 33.475681304931640625 33.576099395751953125 33.762454986572265625 33.542987823486328125 33.394763946533203125 33.27738189697265625 33.331340789794921875 33.3939056396484375 33.279369354248046875 33.15027618408203125 32.813495635986328125 32.706912994384765625 32.8625030517578125
 46.503353118896484375 44.968433380126953125 44.42974853515625 43.553348541259765625 40.44441986083984375 42.10280609130859375 43.17132568359375 43.909149169921875 43.922512054443359375 44.449680328369140625 44.893199920654296875 45.374752044677734375 45.376201629638671875 43.683200836181640625 43.52805328369140625 44.403594970703125 44.75798797607421875 44.7690582275390625 44.92690277099609375 44.494049072265625 43.774871826171875 42.59774017333984375 42.604648590087890625 42.55055999755859375 41.99273681640625 42.946559906005859375 42.400974273681640625 39.38028717041015625 38.154209136962890625 39.983188629150390625 42.390411376953125 42.360424041748046875 40.121837615966796875 40.033870697021484375 39.880359649658203125 40.06282806396484375 40.306583404541015625 39.90590667724609375 39.9525604248046875 40.309795379638671875 40.63852691650390625 41.151630401611328125 40.5202789306640625 38.75133514404296875 39.7143402099609375 37.950023651123046875 35.525951385498046875 36.44945526123046875 36.155757904052734375 34.61345672607421875 36.121494293212890625 41.7677154541015625 41.993259429931640625 39.15552520751953125 40.39203643798828125 41.588336944580078125 42.86141204833984375 43.84576416015625 44.269073486328125 44.997486114501953125 45.47754669189453125 48.3359832763671875 48.979564666748046875 49.292415618896484375 50.004444122314453125 50.01592254638671875 49.217617034912109375 49.637264251708984375 49.690654754638671875 48.417205810546875 48.018726348876953125 49.0146484375 49.1284942626953125 48.430877685546875 47.397247314453125 47.7299957275390625 46.76091766357421875 47.667057037353515625 48.923404693603515625 50.3269805908203125 49.495319366455078125 49.211933135986328125 48.387104034423828125 47.995330810546875 47.72643280029296875 47.106090545654296875 45.646160125732421875 44.359722137451171875 43.892673492431640625 43.22723388671875 42.1741485595703125 42.76735687255859375 44.259532928466796875 44.600315093994140625 45.57857513427734375 45.246006011962890625 44.38321685791015625 43.564891815185546875 43.972881317138671875 43.0116119384765625 43.8968658447265625 44.361225128173828125 43.854663848876953125 44.308628082275390625 44.20630645751953125 44.287601470947265625 44.840625762939453125 45.24776458740234375 44.72411346435546875 45.866230010986328125 46.25275421142578125 46.69183349609375 45.989017486572265625 45.368061065673828125 45.6527862548828125 45.4376068115234375 45.765819549560546875 45.83176422119140625 46.212459564208984375 47.131664276123046875 46.637485504150390625 46.33855438232421875 44.868633270263671875 44.54026031494140625 45.37012481689453125 44.22283172607421875 44.204593658447265625 45.61743927001953125 46.108669281005859375 44.873371124267578125 42.688152313232421875 40.751262664794921875 41.23413848876953125 41.857509613037109375 42.486713409423828125 43.388153076171875 43.4431915283203125 43.10414886474609375 43.8085174560546875 44.8231964111328125 43.767597198486328125 43.06396484375 41.66461181640625 41.48632049560546875 40.27515411376953125 37.93125152587890625 40.69467926025390625 41.312164306640625 41.586727142333984375 44.501300811767578125 45.725887298583984375 45.358448028564453125 44.91567230224609375 45.560760498046875 44.771778106689453125 42.649810791015625 42.869171142578125 42.70819091796875 44.040195465087890625 44.01136016845703125 44.011653900146484375 44.79567718505859375 45.511966705322265625 44.6649169921875 44.854339599609375 44.520359039306640625 44.868061065673828125 44.673267364501953125 43.66007232666015625 43.29718017578125 42.352405548095703125 41.85332489013671875 42.113128662109375 41.959659576416015625 41.6135406494140625 40.385799407958984375 39.9279937744140625 41.336215972900390625 42.207759857177734375 42.235157012939453125 42.293880462646484375 42.025623321533203125 41.865657806396484375 41.7174072265625 41.81890869140625 42.0646209716796875 41.650737762451171875 41.143314361572265625 40.35808563232421875 41.294078826904296875 41.90941619873046875 41.9892425537109375 42.073329925537109375 41.768154144287109375 41.751712799072265625 41.716350555419921875 41.111293792724609375 40.576019287109375 40.295879364013671875 39.38443756103515625 37.44416046142578125 38.17565155029296875 39.590114593505859375 39.828655242919921875 39.8059539794921875 39.7789764404296875 39.607532501220703125 39.60942840576171875 39.488933563232421875 39.060161590576171875 38.6907806396484375 38.082309722900390625 37.622081756591796875 37.3799285888671875 37.45574951171875 37.757129669189453125 37.84044647216796875 37.661746978759765625 37.240283966064453125 37.169551849365234375 36.977344512939453125 36.832279205322265625 36.821807861328125 36.45830535888671875 36.548099517822265625 36.37924957275390625 36.077640533447265625 35.91535186767578125 35.67433929443359375 35.319370269775390625 35.47562408447265625 35.439899444580078125 35.23419952392578125 34.828556060791015625 34.511394500732421875 34.46605682373046875 34.585361480712890625 34.616893768310546875 34.51903533935546875 34.479839324951171875 34.171787261962890625 33.43111419677734375 33.740337371826171875 33.86761474609375 33.822917938232421875 33.977386474609375 34.2599029541015625 34.191864013671875 33.830127716064453125 33.42647552490234375 33.269500732421875 33.485595703125 33.4670867919921875 33.158618927001953125 33.20326995849609375 32.83184051513671875 32.8032073974609375 33.196956634521484375
 47.378002166748046875 45.9007568359375 45.97927093505859375 43.860614776611328125 42.35924530029296875 43.24172210693359375 44.25518798828125 44.896999359130859375 44.623260498046875 45.054714202880859375 45.128780364990234375 44.86248779296875 45.369785308837890625 45.483592987060546875 45.602405548095703125 45.50807952880859375 44.462520599365234375 45.21964263916015625 44.625972747802734375 44.460693359375 44.209598541259765625 43.896026611328125 44.033962249755859375 42.46332550048828125 42.886791229248046875 42.988834381103515625 42.497341156005859375 41.826343536376953125 40.9371490478515625 41.244659423828125 42.796108245849609375 41.96258544921875 38.67073822021484375 38.844242095947265625 38.87957763671875 40.97675323486328125 40.8962860107421875 39.777744293212890625 40.593181610107421875 40.3253173828125 40.02524566650390625 40.9533538818359375 41.228580474853515625 39.305908203125 40.303409576416015625 39.181610107421875 37.30069732666015625 37.959033966064453125 36.299785614013671875 35.396137237548828125 34.9265594482421875 40.732845306396484375 42.994464874267578125 40.644775390625 38.516338348388671875 40.837718963623046875 41.9703826904296875 44.518703460693359375 44.76250457763671875 44.731616973876953125 44.267963409423828125 46.242992401123046875 47.72585296630859375 49.210437774658203125 49.98621368408203125 50.537769317626953125 50.289424896240234375 49.55690765380859375 49.05648040771484375 49.3172760009765625 49.468658447265625 47.645416259765625 48.131641387939453125 48.859607696533203125 47.225910186767578125 46.374393463134765625 47.155914306640625 47.561321258544921875 47.705963134765625 47.754253387451171875 48.03644561767578125 48.115703582763671875 47.49139404296875 47.840373992919921875 46.9525299072265625 46.147922515869140625 45.759098052978515625 44.636791229248046875 44.251888275146484375 43.2561798095703125 43.069499969482421875 42.73461151123046875 44.085155487060546875 43.71307373046875 44.513660430908203125 45.742679595947265625 44.422740936279296875 44.271923065185546875 44.613941192626953125 44.40280914306640625 44.16849517822265625 44.2577056884765625 44.5570831298828125 44.096546173095703125 43.444988250732421875 43.7209930419921875 45.116481781005859375 45.673542022705078125 46.31168365478515625 46.656604766845703125 46.30591583251953125 46.472637176513671875 45.2460174560546875 46.005268096923828125 46.296428680419921875 46.347686767578125 46.397281646728515625 46.8000640869140625 46.48421478271484375 46.41558837890625 46.9507598876953125 46.7776641845703125 47.128192901611328125 45.945156097412109375 44.80287933349609375 44.731853485107421875 44.158843994140625 43.25328826904296875 45.136417388916015625 45.26758575439453125 43.004360198974609375 43.73900604248046875 43.894287109375 43.56745147705078125 43.749950408935546875 44.552577972412109375 43.61107635498046875 43.08673858642578125 44.665454864501953125 45.4954681396484375 44.508953094482421875 43.03548431396484375 41.6482391357421875 40.024013519287109375 38.87425994873046875 38.45896148681640625 41.12650299072265625 42.673107147216796875 44.801433563232421875 45.562808990478515625 46.88922119140625 46.382617950439453125 45.2564849853515625 45.795024871826171875 44.87349700927734375 42.536273956298828125 43.003726959228515625 42.73137664794921875 43.84845733642578125 43.704936981201171875 43.984859466552734375 44.072010040283203125 44.80603790283203125 43.72280120849609375 43.40158843994140625 44.1701507568359375 44.694065093994140625 44.91910552978515625 43.957183837890625 43.758441925048828125 42.899639129638671875 42.648044586181640625 42.5293731689453125 42.512664794921875 42.601329803466796875 41.76204681396484375 40.850189208984375 41.257701873779296875 41.551143646240234375 42.598537445068359375 42.4689178466796875 41.53983306884765625 41.617523193359375 41.98206329345703125 41.9063262939453125 41.850528717041015625 41.071865081787109375 40.47702789306640625 41.2171173095703125 42.09064483642578125 42.31624603271484375 42.162952423095703125 42.2362213134765625 42.46375274658203125 42.15665435791015625 42.426326751708984375 41.93108367919921875 41.61896514892578125 41.32038116455078125 40.56563568115234375 39.543025970458984375 40.154449462890625 40.005496978759765625 39.94795989990234375 40.122920989990234375 40.110538482666015625 39.819580078125 39.668582916259765625 39.5412139892578125 39.266269683837890625 38.59423065185546875 38.368038177490234375 38.319183349609375 38.2886962890625 38.069671630859375 38.262088775634765625 38.092823028564453125 38.113224029541015625 37.76360321044921875 37.20293426513671875 37.1472930908203125 37.18798065185546875 36.98044586181640625 36.656719207763671875 36.45841217041015625 36.2164459228515625 36.062519073486328125 35.9213714599609375 35.790889739990234375 35.339115142822265625 35.137424468994140625 35.339015960693359375 35.263080596923828125 34.998699188232421875 34.735164642333984375 34.571002960205078125 34.6786346435546875 34.73815155029296875 34.59478759765625 34.46848297119140625 34.37827301025390625 34.280208587646484375 34.078006744384765625 33.79149627685546875 33.8866424560546875 33.851917266845703125 34.261562347412109375 34.142078399658203125 34.01268768310546875 33.74111175537109375 33.31703948974609375 33.61029052734375 33.6053314208984375 33.6564788818359375 33.44365692138671875 33.206790924072265625 33.16307830810546875 33.23628997802734375
 45.425785064697265625 43.652408599853515625 43.94792938232421875 44.103118896484375 42.797771453857421875 43.304813385009765625 44.45191192626953125 44.7462158203125 45.124408721923828125 45.514423370361328125 44.967166900634765625 44.9347686767578125 45.349903106689453125 45.689273834228515625 45.9171295166015625 46.544414520263671875 46.612125396728515625 46.2310333251953125 44.43499755859375 44.713512420654296875 43.7187042236328125 43.88942718505859375 44.73040008544921875 43.90253448486328125 43.9930572509765625 43.30290985107421875 41.502872467041015625 40.946872711181640625 42.82049560546875 43.08184051513671875 42.2388153076171875 41.813873291015625 41.944793701171875 40.063259124755859375 39.929080963134765625 41.334316253662109375 37.787593841552734375 37.935070037841796875 39.251575469970703125 39.470592498779296875 38.61034393310546875 40.24771881103515625 40.404979705810546875 39.168613433837890625 39.61612701416015625 38.543609619140625 37.141445159912109375 40.705738067626953125 36.92017364501953125 35.21419525146484375 35.002712249755859375 39.25069427490234375 42.61806488037109375 40.80043792724609375 39.304691314697265625 41.215000152587890625 42.8866729736328125 44.184772491455078125 43.9907684326171875 43.79363250732421875 44.7825469970703125 46.1214599609375 46.604076385498046875 48.424625396728515625 49.329620361328125 50.044193267822265625 50.335781097412109375 49.02471923828125 48.0766754150390625 49.90790557861328125 50.506038665771484375 49.973186492919921875 47.07546234130859375 46.929264068603515625 47.55170440673828125 45.857028961181640625 45.453701019287109375 45.58338165283203125 45.620838165283203125 44.8112335205078125 46.59079742431640625 46.283008575439453125 45.9492340087890625 46.298824310302734375 46.3108978271484375 45.383029937744140625 45.285297393798828125 45.08350372314453125 44.19014739990234375 43.494289398193359375 43.5230560302734375 43.341625213623046875 44.50820159912109375 44.38608551025390625 44.0628814697265625 44.81804656982421875 44.336162567138671875 45.126216888427734375 45.6197052001953125 44.275997161865234375 43.663478851318359375 44.7431488037109375 44.25937652587890625 43.757556915283203125 43.4770965576171875 44.081756591796875 45.464076995849609375 45.898563385009765625 45.813232421875 45.285793304443359375 45.8391571044921875 45.926410675048828125 46.075916290283203125 46.8547210693359375 46.899173736572265625 48.08965301513671875 47.731243133544921875 46.7231597900390625 45.94013214111328125 46.35868072509765625 47.09761810302734375 48.059131622314453125 47.76163482666015625 47.461582183837890625 46.401683807373046875 45.52062225341796875 44.9511566162109375 42.93308258056640625 45.04714202880859375 44.57311248779296875 44.760120391845703125 45.81391143798828125 45.393360137939453125 44.592639923095703125 44.512420654296875 45.172374725341796875 43.7455902099609375 43.2910003662109375 45.027812957763671875 45.444103240966796875 44.687480926513671875 43.28543853759765625 42.807056427001953125 40.656757354736328125 40.4362030029296875 39.739391326904296875 41.141757965087890625 42.38300323486328125 43.74228668212890625 45.548553466796875 47.318004608154296875 46.7140960693359375 45.201114654541015625 45.438045501708984375 44.87652587890625 43.18133544921875 43.751674652099609375 44.21747589111328125 44.7598724365234375 44.7515411376953125 44.7085723876953125 45.003223419189453125 45.462429046630859375 44.485748291015625 43.50164794921875 43.8458251953125 43.337917327880859375 44.141338348388671875 43.914142608642578125 43.453617095947265625 42.90106964111328125 42.7376708984375 41.65036773681640625 41.531414031982421875 41.44677734375 42.128063201904296875 41.460300445556640625 41.833526611328125 41.53516387939453125 41.3250885009765625 41.58477020263671875 41.138423919677734375 40.9310455322265625 41.3335113525390625 41.244548797607421875 41.303890228271484375 40.574962615966796875 41.75994110107421875 42.983478546142578125 42.4698944091796875 42.46016693115234375 42.50666046142578125 42.490131378173828125 42.77679443359375 42.747035980224609375 42.365085601806640625 41.985103607177734375 41.5468292236328125 41.14218902587890625 40.7117156982421875 40.12769317626953125 39.456844329833984375 38.6862640380859375 39.419139862060546875 39.852008819580078125 39.98006439208984375 39.726436614990234375 39.701999664306640625 39.26947784423828125 39.2336273193359375 38.652500152587890625 38.46202850341796875 38.59529876708984375 38.597064971923828125 38.08382415771484375 38.501605987548828125 38.190341949462890625 37.97509765625 37.965969085693359375 37.514675140380859375 37.172512054443359375 37.287464141845703125 37.202136993408203125 36.891757965087890625 36.405460357666015625 36.48140716552734375 36.42107391357421875 36.240238189697265625 35.973125457763671875 35.67633819580078125 35.144680023193359375 35.19213104248046875 35.296909332275390625 35.045352935791015625 34.738147735595703125 34.62664794921875 34.73974609375 34.5505218505859375 34.398601531982421875 34.2930755615234375 34.37668609619140625 34.340633392333984375 34.231838226318359375 34.116100311279296875 33.929035186767578125 33.8564300537109375 34.11631011962890625 34.0283203125 34.211788177490234375 33.96053314208984375 33.62848663330078125 33.63695526123046875 33.65081024169921875 33.779499053955078125 33.7479400634765625 33.74561309814453125 33.441600799560546875 33.460544586181640625
 44.724681854248046875 44.489162445068359375 45.0911712646484375 43.97310638427734375 43.084087371826171875 43.8303375244140625 44.5599212646484375 45.041355133056640625 45.407810211181640625 45.72369384765625 45.269886016845703125 45.545368194580078125 45.781436920166015625 45.95972442626953125 46.124912261962890625 46.25896453857421875 46.336879730224609375 46.48691558837890625 45.769969940185546875 45.82830810546875 44.54772186279296875 43.36162567138671875 44.28680419921875 44.4076080322265625 44.007244110107421875 42.44455718994140625 40.560176849365234375 41.02306365966796875 41.98382568359375 40.7914581298828125 39.3135528564453125 38.861225128173828125 41.118785858154296875 42.13559722900390625 42.168346405029296875 40.216571807861328125 35.146732330322265625 39.364765167236328125 41.32184600830078125 41.458606719970703125 41.251316070556640625 41.344875335693359375 41.6600494384765625 40.709812164306640625 39.541839599609375 38.513698577880859375 37.710834503173828125 42.526676177978515625 39.086414337158203125 37.3052520751953125 35.854705810546875 37.891780853271484375 41.20384979248046875 41.547229766845703125 39.60595703125 40.08318328857421875 43.24692535400390625 43.52455902099609375 43.6484222412109375 43.59654998779296875 43.91941070556640625 45.92011260986328125 46.523174285888671875 46.691913604736328125 48.69513702392578125 49.53692626953125 50.216014862060546875 47.8193206787109375 47.593997955322265625 50.017059326171875 49.870166778564453125 50.544178009033203125 49.76474761962890625 47.710201263427734375 47.651599884033203125 46.393924713134765625 45.1460113525390625 43.885684967041015625 43.226360321044921875 42.7616729736328125 43.603626251220703125 43.32427215576171875 44.67890167236328125 46.0792999267578125 45.5293121337890625 45.20153045654296875 45.842037200927734375 44.977298736572265625 45.036357879638671875 44.8088836669921875 44.59442138671875 44.166584014892578125 44.243610382080078125 44.87320709228515625 43.93549346923828125 44.391674041748046875 44.639125823974609375 45.32556915283203125 45.695255279541015625 44.814365386962890625 45.043186187744140625 44.804752349853515625 44.99274444580078125 45.096820831298828125 44.861682891845703125 45.177001953125 45.3292083740234375 45.104312896728515625 45.196506500244140625 44.94110870361328125 45.23632049560546875 45.5461883544921875 47.002887725830078125 46.8898468017578125 47.6083526611328125 48.30731201171875 47.114368438720703125 46.117115020751953125 46.481719970703125 47.060161590576171875 46.961971282958984375 47.52960205078125 47.92584991455078125 47.566619873046875 46.8501129150390625 45.350757598876953125 44.393978118896484375 44.165271759033203125 43.71270751953125 43.6387786865234375 44.4122314453125 45.143169403076171875 45.032230377197265625 44.65915679931640625 44.564502716064453125 46.125492095947265625 46.02468109130859375 45.0046234130859375 45.31758880615234375 45.891391754150390625 44.920867919921875 44.088153839111328125 44.51291656494140625 43.3965301513671875 43.151172637939453125 41.40767669677734375 40.593662261962890625 42.808231353759765625 43.5643463134765625 45.2110137939453125 46.866512298583984375 46.39876556396484375 45.451995849609375 44.8960113525390625 44.422641754150390625 44.214244842529296875 43.897846221923828125 43.40233612060546875 44.74762725830078125 45.042736053466796875 45.18250274658203125 45.06771087646484375 44.871631622314453125 44.568195343017578125 44.13545989990234375 44.1180877685546875 43.93665313720703125 44.245670318603515625 44.564846038818359375 44.0324859619140625 43.708629608154296875 43.274227142333984375 42.55994415283203125 41.692974090576171875 41.381855010986328125 41.58742523193359375 41.71854400634765625 42.28740692138671875 40.638671875 40.81189727783203125 41.866161346435546875 40.906940460205078125 40.942981719970703125 40.74599456787109375 40.551731109619140625 40.896213531494140625 41.1740264892578125 42.91454315185546875 42.981098175048828125 42.53781890869140625 42.71459197998046875 42.967060089111328125 43.017169952392578125 43.12554931640625 43.222850799560546875 42.584285736083984375 41.876476287841796875 41.006153106689453125 40.585956573486328125 40.35034942626953125 40.269474029541015625 39.902191162109375 39.1178131103515625 38.3912200927734375 38.067577362060546875 38.6471710205078125 39.130950927734375 38.939289093017578125 38.17398834228515625 38.2375030517578125 38.180973052978515625 38.228790283203125 38.31113433837890625 38.45298004150390625 38.196857452392578125 38.134052276611328125 37.902141571044921875 37.602954864501953125 37.61296844482421875 37.39412689208984375 37.14301300048828125 37.29109954833984375 37.30150604248046875 36.951450347900390625 36.52205657958984375 36.387332916259765625 36.45916748046875 36.2756500244140625 36.16280364990234375 35.854473114013671875 34.6689910888671875 34.77230072021484375 35.129634857177734375 34.929653167724609375 34.89128875732421875 34.575222015380859375 34.623386383056640625 34.116893768310546875 33.8989105224609375 33.84723663330078125 34.22783660888671875 34.6168670654296875 34.49886322021484375 34.137420654296875 33.81452178955078125 33.697689056396484375 33.97238922119140625 34.13642120361328125 34.17704010009765625 34.186786651611328125 33.89751434326171875 33.95214080810546875 33.95938873291015625 33.88208770751953125 33.755519866943359375 33.92742156982421875 33.728321075439453125 33.721782684326171875
 45.55342864990234375 44.8469696044921875 45.64661407470703125 45.920413970947265625 45.342884063720703125 45.367084503173828125 45.579784393310546875 45.908199310302734375 46.134395599365234375 46.513637542724609375 46.7413787841796875 46.723094940185546875 46.90781402587890625 46.654003143310546875 46.765522003173828125 46.785007476806640625 46.674427032470703125 46.899875640869140625 45.23065185546875 44.78762054443359375 45.0916900634765625 44.821441650390625 44.4954681396484375 44.813446044921875 44.208980560302734375 43.871891021728515625 41.33858489990234375 40.67469024658203125 41.124233245849609375 39.263149261474609375 40.174060821533203125 40.256214141845703125 42.33391571044921875 41.519992828369140625 40.958354949951171875 39.442150115966796875 36.85921478271484375 41.28812408447265625 42.006793975830078125 42.32238006591796875 42.474681854248046875 42.016094207763671875 40.089160919189453125 40.90228271484375 38.342472076416015625 38.02390289306640625 37.104602813720703125 41.274372100830078125 42.058101654052734375 38.72174072265625 37.528797149658203125 38.076175689697265625 38.828342437744140625 41.776397705078125 41.180652618408203125 40.267391204833984375 41.830875396728515625 43.10345458984375 42.99146270751953125 45.301464080810546875 43.991405487060546875 46.271251678466796875 47.535350799560546875 47.695369720458984375 48.5559844970703125 50.218780517578125 50.145938873291015625 47.58135986328125 48.52768707275390625 50.07295989990234375 50.744659423828125 50.939426422119140625 49.576557159423828125 48.722564697265625 46.777240753173828125 45.8437652587890625 45.32770538330078125 43.696804046630859375 43.20856475830078125 44.083683013916015625 43.598102569580078125 43.62717437744140625 43.17786407470703125 45.340343475341796875 45.917377471923828125 45.3087921142578125 44.814357757568359375 45.337627410888671875 45.0035552978515625 45.34598541259765625 45.574951171875 44.571834564208984375 44.15389251708984375 44.32393646240234375 44.328479766845703125 44.15985107421875 44.007518768310546875 44.603389739990234375 44.786968231201171875 44.803371429443359375 45.11580657958984375 44.975749969482421875 45.38773345947265625 45.033267974853515625 44.03832244873046875 44.372821807861328125 45.281558990478515625 45.8604888916015625 46.11887359619140625 45.76087188720703125 46.2195892333984375 46.785556793212890625 47.31497955322265625 47.317882537841796875 48.466823577880859375 48.144870758056640625 47.7143707275390625 47.61475372314453125 47.67333221435546875 47.774097442626953125 47.60485076904296875 47.5317840576171875 47.3189239501953125 46.9530487060546875 46.110687255859375 45.448627471923828125 44.3706817626953125 43.57663726806640625 43.935680389404296875 43.519031524658203125 43.5200347900390625 44.64391326904296875 45.0326690673828125 45.504657745361328125 46.008220672607421875 45.8947601318359375 44.831089019775390625 43.345676422119140625 45.5630645751953125 44.973114013671875 44.701534271240234375 44.80694580078125 45.571376800537109375 44.501537322998046875 43.51422882080078125 42.537776947021484375 40.80014801025390625 42.467113494873046875 44.35982513427734375 45.890628814697265625 47.5587158203125 46.893962860107421875 46.135944366455078125 45.421863555908203125 44.888141632080078125 44.81403350830078125 44.340137481689453125 43.6935577392578125 43.702358245849609375 43.97896575927734375 44.3488616943359375 44.31662750244140625 44.23332977294921875 43.623981475830078125 43.850360870361328125 44.087650299072265625 44.512386322021484375 43.989742279052734375 44.56073760986328125 44.758419036865234375 44.646938323974609375 44.024295806884765625 43.585903167724609375 43.358184814453125 42.76153564453125 42.30161285400390625 42.70653533935546875 42.54438018798828125 42.658138275146484375 42.51544952392578125 42.28025054931640625 42.119014739990234375 43.613162994384765625 43.373119354248046875 43.12908172607421875 42.70798492431640625 42.933742523193359375 43.08765411376953125 42.969635009765625 42.81650543212890625 43.17131805419921875 43.613452911376953125 43.40927886962890625 42.960205078125 42.609363555908203125 42.339550018310546875 41.68129730224609375 41.459888458251953125 40.796977996826171875 40.6744384765625 40.5767669677734375 40.641361236572265625 39.99987030029296875 38.09529876708984375 37.84746551513671875 37.495147705078125 37.54367828369140625 38.356441497802734375 38.015140533447265625 38.39742279052734375 37.976177215576171875 37.388278961181640625 37.535186767578125 37.80042266845703125 37.563846588134765625 37.59006500244140625 37.608516693115234375 37.811016082763671875 37.684627532958984375 37.5133209228515625 37.2253265380859375 37.279170989990234375 37.15940093994140625 36.926059722900390625 36.6416015625 36.539043426513671875 36.4008636474609375 36.11118316650390625 35.9296875 35.790477752685546875 35.130214691162109375 33.932342529296875 34.51874542236328125 34.88756561279296875 34.8299560546875 34.113315582275390625 33.9965972900390625 33.567104339599609375 33.532932281494140625 33.393611907958984375 33.521228790283203125 34.271961212158203125 34.5230712890625 34.22747039794921875 34.180362701416015625 33.856052398681640625 34.019618988037109375 33.994350433349609375 34.006744384765625 34.152675628662109375 34.21537017822265625 34.14879608154296875 34.292247772216796875 34.24942779541015625 34.174579620361328125 34.11690521240234375 33.868877410888671875 33.82897186279296875
 44.833950042724609375 44.8229827880859375 45.198734283447265625 45.877849578857421875 46.379791259765625 46.680545806884765625 47.462604522705078125 48.08844757080078125 47.93413543701171875 47.230304718017578125 47.596401214599609375 47.994853973388671875 47.42258453369140625 47.74687957763671875 48.1148834228515625 47.93487548828125 46.88652801513671875 46.22812652587890625 46.0250396728515625 45.4937896728515625 44.54430389404296875 43.42667388916015625 42.205043792724609375 43.3910064697265625 43.804126739501953125 44.38991546630859375 43.431011199951171875 42.278964996337890625 41.91262054443359375 42.335391998291015625 41.13982391357421875 40.7275543212890625 40.82373046875 38.259677886962890625 35.998287200927734375 39.0099945068359375 40.6472320556640625 40.61238861083984375 39.405094146728515625 42.562244415283203125 42.44084930419921875 39.589138031005859375 39.116603851318359375 41.37230682373046875 41.020282745361328125 38.171962738037109375 36.026020050048828125 38.175777435302734375 41.42730712890625 39.883235931396484375 39.61180877685546875 40.056911468505859375 40.7869720458984375 41.7174072265625 42.018245697021484375 41.91713714599609375 40.04776763916015625 42.779632568359375 42.99065399169921875 45.68111419677734375 43.34445953369140625 43.9325408935546875 47.02291107177734375 47.48183441162109375 47.664600372314453125 49.222911834716796875 50.559326171875 49.165454864501953125 48.801471710205078125 48.634929656982421875 50.417819976806640625 51.04640960693359375 48.178516387939453125 49.371547698974609375 47.9378509521484375 45.782131195068359375 43.953006744384765625 42.709064483642578125 45.9522247314453125 45.346111297607421875 44.29944610595703125 44.218059539794921875 43.77194976806640625 44.8873748779296875 46.075042724609375 45.764812469482421875 44.7591400146484375 45.786808013916015625 45.61385345458984375 45.6256866455078125 46.0472869873046875 45.99207305908203125 45.160064697265625 45.747776031494140625 45.652843475341796875 45.344272613525390625 45.307621002197265625 45.008129119873046875 45.097339630126953125 45.30867767333984375 45.52091217041015625 45.411983489990234375 45.241870880126953125 45.182525634765625 45.766254425048828125 45.944225311279296875 45.8770294189453125 46.27648162841796875 45.916782379150390625 45.93262481689453125 46.937236785888671875 47.18964385986328125 47.834026336669921875 47.5761260986328125 47.65814208984375 48.20015716552734375 48.49845123291015625 48.9500579833984375 49.408184051513671875 49.1701507568359375 48.756168365478515625 48.428852081298828125 47.9183807373046875 46.72747039794921875 46.400299072265625 46.72711944580078125 46.329021453857421875 45.579624176025390625 44.729152679443359375 44.4610748291015625 44.71559906005859375 45.880031585693359375 45.572597503662109375 45.1030731201171875 45.198246002197265625 44.72620391845703125 43.687175750732421875 43.478168487548828125 44.563602447509765625 45.366455078125 45.128406524658203125 45.613315582275390625 45.81964874267578125 44.779850006103515625 43.966144561767578125 41.176723480224609375 41.101139068603515625 43.785892486572265625 45.567798614501953125 46.674533843994140625 47.235591888427734375 47.003864288330078125 46.498607635498046875 46.0654296875 45.1895294189453125 44.691829681396484375 44.727703094482421875 44.26434326171875 43.28794097900390625 43.408412933349609375 44.142368316650390625 44.511493682861328125 44.4416656494140625 44.937381744384765625 45.029155731201171875 44.850894927978515625 43.864765167236328125 43.44562530517578125 43.932384490966796875 44.513553619384765625 44.824127197265625 44.6859893798828125 43.584041595458984375 43.596179962158203125 43.69678497314453125 44.0939178466796875 43.93766021728515625 43.9095611572265625 43.8483123779296875 43.8848419189453125 44.240947723388671875 43.939678192138671875 43.51690673828125 43.363430023193359375 43.463535308837890625 43.3099212646484375 43.1642913818359375 43.161205291748046875 43.306880950927734375 43.097019195556640625 42.925746917724609375 43.133655548095703125 42.8391265869140625 42.231689453125 42.229461669921875 42.1889190673828125 41.62046051025390625 41.702899932861328125 41.8912506103515625 41.612468719482421875 41.1430511474609375 41.349208831787109375 41.0164794921875 40.5794677734375 39.9768218994140625 38.461811065673828125 37.184009552001953125 37.469268798828125 37.002918243408203125 38.36180877685546875 38.728240966796875 38.0115814208984375 37.67193603515625 36.9476165771484375 37.240894317626953125 37.593753814697265625 37.68904876708984375 37.611118316650390625 37.708087921142578125 37.62255096435546875 37.473766326904296875 37.23917388916015625 36.9720306396484375 37.03118896484375 36.91388702392578125 36.781703948974609375 36.597812652587890625 36.43477630615234375 35.91382598876953125 36.08351898193359375 35.8001861572265625 34.7972412109375 34.816257476806640625 34.929546356201171875 34.3672637939453125 33.841838836669921875 34.354106903076171875 33.525897979736328125 33.050113677978515625 33.255977630615234375 33.56231689453125 33.9734039306640625 34.30743408203125 34.3524322509765625 34.342685699462890625 33.99401092529296875 33.930027008056640625 33.92327117919921875 33.927730560302734375 33.946407318115234375 33.8803558349609375 34.102294921875 34.199542999267578125 34.21701812744140625 34.282245635986328125 34.321460723876953125 34.035297393798828125 33.977260589599609375
[truncated: 593,785 more chars]
