# Supplementary material for: Toward a Monte Carlo approach to selecting climate variables in MaxEnt
Source: PLoS One. 2021 Mar 3;16(3):e0237208. doi: 10.1371/journal.pone.0237208 (PMC7928495; doi:10.1371/journal.pone.0237208)
Supplement: S1 File — Compressed file folder containing the input data and R script used in the study. (ZIP) [file pone.0237208.s003.zip › S1_File/input/bioclim/bio04.asc]

ncols        258
nrows        203
xllcorner    -118.620095600000
yllcorner    23.921173333333
cellsize     0.083333333333
NODATA_value  -9999
 814.935546875 823.60455322265625 862.94525146484375 855.88092041015625 801.9188232421875 835.9580078125 864.697021484375 830.9039306640625 803.32220458984375 848.0318603515625 828.08319091796875 794.4066162109375 804.139892578125 843.3443603515625 847.0450439453125 840.66839599609375 851.0455322265625 868.924560546875 866.1287841796875 865.39111328125 836.88104248046875 843.42327880859375 849.323486328125 864.9775390625 869.08001708984375 857.63916015625 859.4534912109375 863.3660888671875 872.9053955078125 887.38037109375 900.96258544921875 878.02301025390625 875.15252685546875 866.7496337890625 864.60662841796875 880.94189453125 883.1644287109375 855.70611572265625 840.54693603515625 788.64874267578125 804.35906982421875 811.55548095703125 835.76593017578125 857.71575927734375 862.27496337890625 864.42315673828125 879.29705810546875 855.080810546875 867.0953369140625 890.26751708984375 890.06671142578125 836.97283935546875 946.77545166015625 967.3740234375 958.425048828125 992.058837890625 977.3131103515625 962.16619873046875 987.164306640625 973.514404296875 989.37713623046875 991.551513671875 976.96728515625 986.5748291015625 1006.31402587890625 1030.3599853515625 1015.70770263671875 1008.755126953125 987.2879638671875 991.53424072265625 986.4107666015625 951.88916015625 956.10174560546875 947.7227783203125 890.5418701171875 872.605712890625 881.93341064453125 946.37139892578125 962.99786376953125 958.50897216796875 918.40692138671875 857.35601806640625 847.8953857421875 829.30499267578125 827.54364013671875 842.51422119140625 862.078125 799.1029052734375 806.1822509765625 785.06378173828125 768.725830078125 747.45428466796875 724.93218994140625 713.2972412109375 709.328369140625 701.83074951171875 701.23211669921875 710.3616943359375 711.1094970703125 695.1380615234375 706.129638671875 704.58306884765625 709.6123046875 708.5400390625 723.31317138671875 736.9560546875 747.82366943359375 760.33837890625 782.73431396484375 813.24139404296875 828.41326904296875 873.62969970703125 880.72265625 894.04058837890625 896.60211181640625 929.476806640625 932.67437744140625 914.50335693359375 925.042236328125 927.81463623046875 961.4150390625 969.60125732421875 974.627197265625 969.42633056640625 969.06463623046875 981.98455810546875 977.53704833984375 974.9908447265625 963.2281494140625 948.74224853515625 953.63916015625 949.12921142578125 941.90179443359375 819.32989501953125 731.8740234375 747.95294189453125 761.39739990234375 785.92462158203125 751.09246826171875 800.312255859375 792.728271484375 793.82171630859375 766.0389404296875 727.50830078125 784.97198486328125 861.14971923828125 889.26458740234375 884.982177734375 879.25372314453125 843.6522216796875 740.1973876953125 709.63922119140625 724.05718994140625 692.8787841796875 683.22637939453125 706.1822509765625 730.6676025390625 746.94171142578125 788.61871337890625 816.95880126953125 827.5634765625 838.5130615234375 847.6373291015625 865.5362548828125 871.4317626953125 878.91204833984375 890.56280517578125 896.224853515625 902.3223876953125 912.736328125 920.6715087890625 924.71441650390625 933.33453369140625 929.57861328125 914.26971435546875 916.15570068359375 931.0968017578125 931.83660888671875 934.66497802734375 944.70245361328125 949.97412109375 955.51177978515625 972.601318359375 974.20343017578125 970.5255126953125 965.31341552734375 971.2838134765625 968.50311279296875 967.47808837890625 970.957763671875 964.6707763671875 961.1763916015625 957.94097900390625 959.431640625 960.798828125 965.76678466796875 968.8438720703125 973.1939697265625 979.16204833984375 986.005615234375 994.23809814453125 997.4256591796875 1001.38409423828125 1002.5029296875 1008.902099609375 1011.298583984375 1008.71929931640625 1005.49700927734375 1004.2744140625 1008.19952392578125 1011.30169677734375 1009.30706787109375 1011.3841552734375 1014.3399658203125 1014.08782958984375 1016.95953369140625 1019.6551513671875 1019.2540283203125 1019.1649169921875 1020.93280029296875 1024.0899658203125 1025.802978515625 1030.3033447265625 1034.7623291015625 1036.5445556640625 1038.5350341796875 1040.021728515625 1042.201904296875 1041.4552001953125 1042.31640625 1043.9697265625 1045.53564453125 1048.9188232421875 1052.250244140625 1053.791015625 1055.2821044921875 1056.68603515625 1059.707275390625 1063.3604736328125 1065.36376953125 1065.038818359375 1064.8406982421875 1064.51904296875 1066.9154052734375 1068.25146484375 1067.8211669921875 1068.5072021484375 1069.71533203125 1070.819091796875 1071.837890625 1073.59765625 1075.6593017578125 1076.54638671875 1078.6190185546875 1080.271728515625 1081.1710205078125 1081.3974609375 1081.566162109375
 804.44683837890625 824.085693359375 858.965087890625 858.81231689453125 848.75555419921875 858.53436279296875 856.7938232421875 849.32421875 815.77618408203125 839.3740234375 843.510498046875 813.01531982421875 826.72100830078125 845.798828125 826.1566162109375 846.24066162109375 836.9654541015625 833.13677978515625 862.62298583984375 855.60076904296875 853.66668701171875 846.54046630859375 863.4981689453125 859.03192138671875 861.8699951171875 873.07952880859375 870.4154052734375 848.04522705078125 876.6759033203125 885.5771484375 879.980224609375 871.830322265625 863.4334716796875 868.72442626953125 883.24755859375 881.01690673828125 853.90570068359375 806.67718505859375 770.37890625 756.47698974609375 834.79998779296875 838.471435546875 842.68701171875 857.8212890625 857.80657958984375 848.76666259765625 878.155517578125 854.94342041015625 873.56158447265625 896.075439453125 895.5491943359375 826.23272705078125 902.443603515625 990.50286865234375 987.85931396484375 957.895751953125 966.16766357421875 984.63812255859375 999.140380859375 988.90179443359375 981.8087158203125 976.37396240234375 978.53155517578125 984.33209228515625 1008.198974609375 1030.5169677734375 1022.98565673828125 974.113525390625 965.046875 991.430419921875 966.396728515625 946.78363037109375 953.93890380859375 961.89453125 930.27490234375 901.503662109375 899.8353271484375 955.650390625 965.11822509765625 961.46588134765625 949.42333984375 904.3983154296875 823.71697998046875 791.2384033203125 846.7850341796875 881.24810791015625 870.44677734375 859.10186767578125 780.1787109375 754.929443359375 733.37396240234375 727.74609375 712.15069580078125 706.3001708984375 712.4959716796875 710.44732666015625 704.9951171875 721.83795166015625 703.665283203125 699.031005859375 728.3585205078125 717.15631103515625 736.46759033203125 723.58355712890625 728.53106689453125 729.74871826171875 751.0716552734375 774.858154296875 803.1710205078125 860.5972900390625 899.933349609375 923.990478515625 921.69122314453125 914.33990478515625 890.73577880859375 902.7667236328125 935.584228515625 957.00677490234375 950.30572509765625 930.95819091796875 954.34283447265625 981.37322998046875 984.20196533203125 973.07000732421875 976.16546630859375 974.57000732421875 973.9239501953125 972.7781982421875 963.07220458984375 960.978515625 944.02972412109375 951.97308349609375 972.06927490234375 907.37750244140625 831.35693359375 820.912109375 822.61956787109375 818.59820556640625 781.868896484375 820.7371826171875 817.22247314453125 768.9906005859375 744.94195556640625 730.629638671875 795.67144775390625 835.595458984375 860.02642822265625 869.4427490234375 858.50469970703125 874.27154541015625 813.98565673828125 704.30792236328125 697.3201904296875 692.1104736328125 686.84478759765625 700.83404541015625 731.4769287109375 754.2197265625 776.6734619140625 791.17791748046875 821.16009521484375 853.509765625 854.43927001953125 868.4117431640625 879.96630859375 889.4173583984375 899.668212890625 905.47479248046875 908.81591796875 915.25067138671875 929.12139892578125 935.215576171875 941.13262939453125 940.72015380859375 943.11419677734375 942.4534912109375 943.3709716796875 948.4461669921875 952.22900390625 959.08740234375 967.3670654296875 963.97857666015625 970.45794677734375 976.94769287109375 977.2769775390625 973.67181396484375 979.0771484375 970.8936767578125 961.6990966796875 956.85003662109375 958.02423095703125 957.25604248046875 957.9093017578125 961.29327392578125 963.74212646484375 964.68658447265625 968.0235595703125 972.9925537109375 980.3377685546875 986.239013671875 995.6199951171875 998.17791748046875 1000.05596923828125 1003.93798828125 1008.6697998046875 1011.5848388671875 1009.8052978515625 1007.0831298828125 1002.763916015625 999.61968994140625 1002.7052001953125 1011.4896240234375 1010.2581787109375 1006.8544921875 1012.3995361328125 1016.13897705078125 1019.90478515625 1022.52117919921875 1022.14630126953125 1024.2891845703125 1026.5859375 1028.2279052734375 1028.00146484375 1030.921875 1031.73095703125 1035.2318115234375 1038.0289306640625 1040.9154052734375 1042.3817138671875 1043.888427734375 1045.5135498046875 1046.1990966796875 1046.714599609375 1048.5452880859375 1052.7977294921875 1056.13720703125 1057.94873046875 1059.3990478515625 1061.052490234375 1062.3154296875 1063.299072265625 1064.73876953125 1065.7142333984375 1066.6810302734375 1067.7879638671875 1067.0260009765625 1067.6888427734375 1068.5982666015625 1069.75244140625 1070.750244140625 1072.249267578125 1074.300048828125 1075.3114013671875 1076.291259765625 1076.5107421875 1076.875244140625 1077.672607421875 1079.39697265625
 823.3421630859375 820.2373046875 852.3824462890625 845.31890869140625 840.10723876953125 834.4527587890625 858.15118408203125 845.0792236328125 811.7684326171875 838.1429443359375 845.85137939453125 829.6114501953125 829.24798583984375 817.99847412109375 837.37762451171875 855.128173828125 802.42718505859375 790.2528076171875 841.18975830078125 861.3521728515625 854.129150390625 855.851318359375 833.21661376953125 848.25579833984375 864.92626953125 867.33917236328125 875.50457763671875 870.555419921875 884.7740478515625 873.4993896484375 854.30523681640625 860.29571533203125 877.6519775390625 874.1607666015625 877.1683349609375 874.7176513671875 812.8121337890625 736.47515869140625 726.84735107421875 811.32525634765625 850.54901123046875 855.31024169921875 846.30877685546875 851.67254638671875 835.2041015625 831.69598388671875 850.93603515625 798.0338134765625 858.62457275390625 895.96478271484375 897.56878662109375 826.43426513671875 904.15838623046875 985.46673583984375 978.09783935546875 953.998291015625 958.233642578125 973.70794677734375 994.05157470703125 1001.1025390625 996.93536376953125 1006.4462890625 1006.6781005859375 1004.68414306640625 1019.6934814453125 1030.0970458984375 1004.010986328125 936.9368896484375 990.23834228515625 997.27056884765625 960.21600341796875 883.613037109375 950.211669921875 970.81005859375 969.1201171875 970.39361572265625 872.7999267578125 891.47772216796875 948.24322509765625 942.490478515625 942.437744140625 890.8172607421875 772.43450927734375 763.11260986328125 773.63055419921875 839.58642578125 879.88653564453125 874.056640625 815.8944091796875 790.27520751953125 765.46044921875 746.80853271484375 737.80645751953125 712.036865234375 724.8675537109375 706.2633056640625 725.85675048828125 721.98870849609375 740.21343994140625 735.724853515625 749.700927734375 794.87469482421875 767.851806640625 799.047607421875 781.7041015625 819.0816650390625 808.12225341796875 851.84197998046875 918.10479736328125 966.673828125 979.756103515625 963.66925048828125 969.6551513671875 953.4866943359375 924.74444580078125 937.70916748046875 904.4320068359375 934.1927490234375 950.71734619140625 948.51483154296875 960.7681884765625 969.6832275390625 982.02618408203125 976.79541015625 964.0814208984375 977.04534912109375 979.3790283203125 975.91925048828125 978.03314208984375 974.04144287109375 961.394287109375 955.53863525390625 978.42559814453125 985.33856201171875 948.11920166015625 922.01025390625 899.74664306640625 820.6492919921875 853.2762451171875 894.04241943359375 828.73687744140625 766.44049072265625 745.6705322265625 738.58929443359375 810.44146728515625 844.04058837890625 853.87359619140625 857.2286376953125 850.980224609375 841.0352783203125 813.92608642578125 720.54107666015625 700.548583984375 691.5225830078125 670.12835693359375 668.7935791015625 701.13897705078125 697.1612548828125 725.08984375 750.69696044921875 813.55975341796875 863.72015380859375 870.83148193359375 873.36505126953125 886.50347900390625 890.8719482421875 890.545654296875 897.081787109375 919.4586181640625 931.9129638671875 942.67718505859375 937.6707763671875 937.33697509765625 944.6026611328125 952.21435546875 949.51995849609375 950.6407470703125 948.65411376953125 955.52783203125 956.636962890625 961.92584228515625 971.8277587890625 974.00048828125 983.493896484375 985.22247314453125 985.2237548828125 977.08819580078125 962.27490234375 955.42877197265625 953.3077392578125 955.266357421875 955.90826416015625 955.973388671875 958.115966796875 961.7352294921875 962.5328369140625 964.6690673828125 968.98248291015625 974.8045654296875 979.42254638671875 987.83392333984375 997.50567626953125 1005.07470703125 1007.0628662109375 1010.227783203125 1011.76214599609375 1009.03851318359375 1007.659423828125 1004.6165771484375 999.92535400390625 995.76873779296875 1005.329833984375 1008.1705322265625 1003.56304931640625 1006.36663818359375 1014.672607421875 1018.92529296875 1023.9727783203125 1024.3826904296875 1025.926513671875 1026.8748779296875 1028.701416015625 1029.6302490234375 1030.4210205078125 1030.49658203125 1032.6322021484375 1035.3526611328125 1038.05810546875 1040.159912109375 1042.6685791015625 1044.8348388671875 1047.13818359375 1049.166748046875 1050.796142578125 1052.840576171875 1054.78662109375 1056.08251953125 1058.368408203125 1060.6163330078125 1062.337890625 1063.05908203125 1064.205810546875 1064.9132080078125 1065.2392578125 1065.510498046875 1065.76806640625 1066.547119140625 1067.439697265625 1068.5350341796875 1069.318603515625 1070.6173095703125 1071.8017578125 1072.6856689453125 1073.7452392578125 1074.0556640625 1074.6495361328125 1075.3426513671875 1076.2843017578125
 851.47808837890625 854.8656005859375 857.5247802734375 848.8756103515625 773.1214599609375 800.31976318359375 854.304443359375 811.5037841796875 794.3614501953125 823.05328369140625 828.276123046875 838.54681396484375 826.421875 791.97509765625 847.2392578125 857.37957763671875 835.585693359375 817.72344970703125 853.931396484375 861.37640380859375 866.2362060546875 869.52783203125 848.11346435546875 867.73211669921875 878.08526611328125 883.7384033203125 880.8468017578125 873.279052734375 865.1866455078125 877.88916015625 835.3775634765625 858.98553466796875 870.6314697265625 867.0782470703125 884.7418212890625 871.05072021484375 815.89984130859375 755.3743896484375 774.7451171875 843.78607177734375 860.35601806640625 860.84686279296875 837.93865966796875 842.165771484375 805.3590087890625 793.30914306640625 812.378173828125 842.70245361328125 884.16107177734375 896.901611328125 886.8536376953125 808.9608154296875 893.910400390625 975.5491943359375 984.55328369140625 953.7958984375 964.41558837890625 983.15673828125 999.39453125 1002.08148193359375 1002.94049072265625 1015.2647705078125 1011.31103515625 1012.3743896484375 1012.9991455078125 1027.31201171875 999.822998046875 901.17327880859375 993.55706787109375 1003.15716552734375 952.56488037109375 858.36749267578125 921.90716552734375 982.6612548828125 994.16162109375 954.4810791015625 869.699462890625 889.2457275390625 943.67724609375 938.4227294921875 940.7474365234375 855.31842041015625 774.918701171875 770.373291015625 799.11907958984375 878.04083251953125 883.45489501953125 862.80596923828125 833.0350341796875 807.50592041015625 776.896484375 758.37005615234375 769.91058349609375 728.55657958984375 736.925048828125 743.14764404296875 753.17626953125 789.57794189453125 806.9146728515625 856.71087646484375 873.5650634765625 908.79742431640625 921.4627685546875 953.7171630859375 943.95843505859375 965.00726318359375 936.57647705078125 989.572998046875 1014.52532958984375 1032.3880615234375 1055.02099609375 1027.78515625 1036.26611328125 1025.28515625 949.8172607421875 954.78790283203125 916.752685546875 916.41558837890625 925.62774658203125 928.276123046875 934.28936767578125 953.8564453125 959.48748779296875 976.4833984375 987.50689697265625 996.2276611328125 983.732666015625 984.2568359375 986.55816650390625 982.1634521484375 977.3094482421875 976.8238525390625 988.97833251953125 986.5538330078125 969.835205078125 939.6585693359375 941.5833740234375 881.52447509765625 866.5311279296875 935.0179443359375 924.94061279296875 807.8704833984375 752.52532958984375 749.4442138671875 801.5760498046875 831.5294189453125 842.2335205078125 844.67669677734375 847.39068603515625 805.029296875 762.47467041015625 726.67413330078125 703.80340576171875 704.60882568359375 687.64569091796875 696.796142578125 672.04388427734375 664.507080078125 701.6427001953125 767.8778076171875 814.2279052734375 865.26226806640625 892.8382568359375 892.98370361328125 887.71044921875 883.40667724609375 884.33990478515625 891.89642333984375 908.7847900390625 937.1666259765625 955.6800537109375 947.98419189453125 944.2679443359375 942.5948486328125 949.5809326171875 948.566162109375 949.1234130859375 953.6474609375 961.19940185546875 958.51513671875 962.08172607421875 967.67803955078125 977.9654541015625 978.750732421875 995.47454833984375 982.6973876953125 960.3970947265625 955.98773193359375 956.54400634765625 955.98779296875 955.4500732421875 955.9287109375 958.03411865234375 958.57513427734375 958.20928955078125 956.40887451171875 961.071044921875 964.77386474609375 970.5390625 971.938232421875 980.1109619140625 992.0638427734375 999.78570556640625 1004.71966552734375 1010.697021484375 1013.4267578125 1012.8624267578125 1004.853759765625 1007.42864990234375 1005.382080078125 1001.26983642578125 1003.5960693359375 1006.64837646484375 1007.99749755859375 1007.97210693359375 1007.68798828125 1011.22637939453125 1020.91314697265625 1026.71826171875 1028.5513916015625 1029.271728515625 1029.845458984375 1031.310791015625 1032.146484375 1033.318359375 1033.952392578125 1035.1011962890625 1036.9500732421875 1039.2076416015625 1041.8841552734375 1044.0733642578125 1046.464599609375 1048.49853515625 1050.5894775390625 1052.980712890625 1054.4661865234375 1055.4091796875 1057.616943359375 1059.2774658203125 1060.641845703125 1062.179931640625 1063.51220703125 1064.134033203125 1063.701171875 1062.3431396484375 1062.455322265625 1065.3648681640625 1066.36962890625 1067.4404296875 1068.4833984375 1068.215087890625 1069.3095703125 1070.1878662109375 1071.6826171875 1072.6396484375 1073.27392578125 1073.4407958984375 1074.3529052734375
 840.98858642578125 845.81011962890625 856.1568603515625 851.33837890625 774.12249755859375 814.20086669921875 846.68743896484375 846.1199951171875 822.5247802734375 806.35113525390625 823.09368896484375 844.3106689453125 822.2769775390625 811.36456298828125 854.48004150390625 855.12872314453125 859.0352783203125 857.84552001953125 863.22137451171875 862.43084716796875 822.3052978515625 821.036376953125 829.7379150390625 863.37127685546875 879.286376953125 871.87451171875 868.33203125 872.93988037109375 864.82281494140625 888.2276611328125 853.1622314453125 837.67327880859375 863.0360107421875 865.60430908203125 885.86529541015625 861.804443359375 796.30157470703125 755.03302001953125 823.21759033203125 855.9075927734375 860.61151123046875 858.79571533203125 849.20587158203125 847.506591796875 838.4642333984375 835.474853515625 849.35809326171875 879.8565673828125 889.27490234375 900.21246337890625 889.01934814453125 806.1138916015625 851.52117919921875 921.7431640625 967.57379150390625 967.837158203125 975.5546875 984.6365966796875 990.7064208984375 987.2845458984375 1002.6851806640625 1007.65875244140625 999.14910888671875 1003.86810302734375 1004.28533935546875 1009.45465087890625 964.59368896484375 915.10186767578125 998.27197265625 1006.886474609375 951.43212890625 805.45849609375 889.080810546875 945.253173828125 943.3204345703125 863.31011962890625 789.3013916015625 852.5977783203125 919.545654296875 941.58831787109375 933.12152099609375 921.46466064453125 816.6993408203125 801.94586181640625 850.0311279296875 900.12554931640625 886.11566162109375 838.9658203125 780.92291259765625 774.39605712890625 770.580322265625 788.05572509765625 806.02667236328125 819.80694580078125 810.1678466796875 777.21600341796875 862.88897705078125 883.5582275390625 918.84893798828125 922.72088623046875 953.42645263671875 979.52911376953125 981.9862060546875 988.84698486328125 1009.6990966796875 1019.215087890625 1013.44757080078125 1039.7186279296875 1036.345947265625 1068.67333984375 1095.7125244140625 1055.5103759765625 1025.5845947265625 950.95660400390625 953.048828125 963.3355712890625 960.3336181640625 950.50390625 951.52923583984375 954.2789306640625 957.60302734375 978.01806640625 957.29864501953125 972.740234375 986.25732421875 994.782958984375 976.0819091796875 984.239013671875 982.5079345703125 987.882568359375 987.61798095703125 986.94866943359375 960.3212890625 924.602294921875 959.86651611328125 993.22894287109375 968.7156982421875 930.23565673828125 944.92816162109375 975.5194091796875 919.2088623046875 865.72161865234375 757.418212890625 749.064208984375 800.17138671875 818.30462646484375 806.41583251953125 770.082763671875 800.17120361328125 786.99859619140625 728.45867919921875 715.23272705078125 718.35052490234375 712.5631103515625 696.53460693359375 676.02093505859375 682.26861572265625 712.27142333984375 719.877197265625 771.98052978515625 838.19293212890625 874.61981201171875 901.51116943359375 913.67510986328125 915.44921875 912.0439453125 914.87030029296875 912.09661865234375 917.56927490234375 944.52423095703125 960.4942626953125 967.0108642578125 963.7213134765625 964.29144287109375 961.2501220703125 960.8721923828125 961.4588623046875 962.5509033203125 963.49560546875 962.5072021484375 973.773193359375 983.94110107421875 982.0614013671875 995.78033447265625 996.08416748046875 974.405517578125 953.38824462890625 954.12554931640625 955.254150390625 956.10211181640625 956.4674072265625 958.31903076171875 961.42694091796875 960.02838134765625 962.84283447265625 965.89483642578125 964.2012939453125 965.54913330078125 974.15093994140625 977.4117431640625 982.21673583984375 990.47271728515625 998.73333740234375 1007.89825439453125 1009.6143798828125 1009.4171142578125 1006.47613525390625 1005.6796875 1009.753662109375 1007.1031494140625 1004.84185791015625 1007.61285400390625 1006.0938720703125 1008.5311279296875 1011.4866943359375 1013.26177978515625 1013.55535888671875 1017.05322265625 1020.535400390625 1025.9283447265625 1029.046142578125 1031.018798828125 1032.464111328125 1033.5858154296875 1035.1016845703125 1035.957763671875 1035.9210205078125 1037.070556640625 1038.68408203125 1041.2933349609375 1043.43798828125 1045.6160888671875 1048.2978515625 1050.1431884765625 1051.556640625 1053.278564453125 1054.5142822265625 1056.6478271484375 1058.1766357421875 1059.6671142578125 1061.2242431640625 1062.48876953125 1062.331787109375 1062.7095947265625 1062.5030517578125 1062.6903076171875 1063.991943359375 1064.160888671875 1064.74267578125 1065.17236328125 1065.60546875 1066.427734375 1067.6983642578125 1069.3826904296875 1069.90478515625 1070.13916015625 1071.655517578125 1072.4215087890625
 796.28973388671875 837.0203857421875 860.21026611328125 857.363037109375 775.99627685546875 810.02191162109375 857.65362548828125 851.14617919921875 846.12493896484375 804.8438720703125 835.78961181640625 845.63775634765625 777.4857177734375 822.748779296875 848.5286865234375 848.7396240234375 838.5716552734375 854.7467041015625 856.940673828125 815.91497802734375 769.43231201171875 807.392822265625 819.39276123046875 862.36639404296875 867.32440185546875 868.458251953125 867.67254638671875 838.8619384765625 863.10028076171875 886.97320556640625 856.67388916015625 832.2086181640625 866.7724609375 877.78076171875 886.6021728515625 872.02630615234375 806.26824951171875 797.8638916015625 853.15887451171875 863.10308837890625 853.71728515625 845.741455078125 833.19952392578125 835.1209716796875 834.00518798828125 846.5164794921875 872.76690673828125 873.7987060546875 833.874267578125 877.341552734375 904.6226806640625 868.04876708984375 869.54998779296875 923.25189208984375 963.001708984375 985.55322265625 986.86376953125 987.41412353515625 989.89862060546875 987.95928955078125 1004.39111328125 999.53076171875 996.71734619140625 999.09814453125 993.82244873046875 994.1920166015625 960.43487548828125 936.00506591796875 987.79571533203125 1001.969970703125 980.50201416015625 880.691162109375 878.44305419921875 948.5479736328125 945.1204833984375 870.42449951171875 800.31463623046875 865.25518798828125 937.19879150390625 934.39459228515625 911.42315673828125 909.01812744140625 875.706787109375 807.19122314453125 863.97930908203125 870.26483154296875 864.11273193359375 800.29052734375 773.18597412109375 783.426025390625 789.625732421875 779.0194091796875 811.747314453125 811.47344970703125 881.21868896484375 841.66058349609375 894.17828369140625 917.18634033203125 936.6781005859375 948.431396484375 989.03765869140625 1030.3284912109375 1038.286376953125 1038.9227294921875 1038.4273681640625 1055.5653076171875 1092.2550048828125 1101.4556884765625 1073.7738037109375 1095.532470703125 1107.270751953125 1102.326904296875 1054.375 961.90264892578125 942.82891845703125 944.28533935546875 941.2413330078125 931.988037109375 929.19403076171875 958.03228759765625 970.36932373046875 978.10845947265625 974.65667724609375 970.30133056640625 960.54791259765625 945.664306640625 930.6070556640625 967.75518798828125 977.91925048828125 968.26458740234375 951.4190673828125 931.96514892578125 897.6002197265625 886.39019775390625 871.7296142578125 900.8675537109375 869.61181640625 920.32421875 980.863525390625 948.2886962890625 923.04351806640625 864.9990234375 759.159912109375 776.03173828125 830.699951171875 802.9901123046875 739.91363525390625 713.03424072265625 732.36907958984375 744.46734619140625 731.66168212890625 715.62353515625 734.12652587890625 713.48260498046875 711.61956787109375 707.6953125 736.59307861328125 738.27423095703125 726.43408203125 772.89776611328125 843.07745361328125 887.69964599609375 895.2333984375 898.51214599609375 904.90740966796875 911.0518798828125 922.72894287109375 924.57647705078125 926.59619140625 947.0455322265625 970.27349853515625 978.4246826171875 975.22216796875 972.78302001953125 963.52398681640625 967.42236328125 973.70599365234375 974.64385986328125 964.87109375 970.0989990234375 977.40887451171875 977.75006103515625 989.0235595703125 993.48345947265625 986.97418212890625 975.2022705078125 965.06561279296875 962.25677490234375 958.68475341796875 958.853271484375 958.25311279296875 958.2166748046875 960.0780029296875 962.77349853515625 967.87353515625 966.67864990234375 966.94573974609375 966.08099365234375 975.739990234375 985.942138671875 986.3548583984375 996.18304443359375 995.55084228515625 998.82696533203125 1000.91668701171875 1003.6265869140625 1004.7183837890625 1005.8349609375 1006.30377197265625 1010.99102783203125 1005.92108154296875 1008.8951416015625 1010.41619873046875 1010.9656982421875 1014.909423828125 1017.44866943359375 1017.64410400390625 1018.88671875 1020.5576171875 1023.590576171875 1027.38671875 1030.5606689453125 1033.1015625 1035.0299072265625 1036.2445068359375 1037.7266845703125 1038.738037109375 1039.94921875 1040.9217529296875 1041.085693359375 1042.774658203125 1045.005859375 1047.541015625 1049.672119140625 1051.572021484375 1052.9005126953125 1054.3782958984375 1055.7745361328125 1056.922607421875 1058.939453125 1060.380859375 1060.5733642578125 1060.767578125 1061.9329833984375 1062.293701171875 1062.6717529296875 1062.576171875 1062.8756103515625 1063.0859375 1063.344482421875 1063.731689453125 1064.461669921875 1065.8680419921875 1066.97607421875 1067.934326171875 1068.0833740234375 1068.7698974609375 1070.6209716796875
 824.41552734375 858.46807861328125 864.84844970703125 840.55126953125 807.4140625 797.9443359375 853.999267578125 848.5177001953125 831.3817138671875 790.76495361328125 832.9542236328125 823.76641845703125 805.09600830078125 832.90338134765625 839.5140380859375 814.00189208984375 829.66461181640625 857.04052734375 839.392822265625 801.77752685546875 800.25738525390625 817.8306884765625 830.49298095703125 849.41717529296875 847.0791015625 835.68084716796875 809.925537109375 832.4705810546875 865.142822265625 874.83160400390625 850.16650390625 838.4005126953125 874.6861572265625 884.68438720703125 879.19073486328125 868.09893798828125 812.6861572265625 846.6798095703125 862.66510009765625 848.7127685546875 820.95770263671875 820.09368896484375 838.977783203125 808.31805419921875 808.46673583984375 853.234375 868.48681640625 856.81011962890625 828.0352783203125 851.58990478515625 895.80279541015625 861.20709228515625 861.62701416015625 892.78448486328125 910.4285888671875 941.25213623046875 971.22930908203125 982.26898193359375 990.87725830078125 986.96734619140625 994.12420654296875 1001.18115234375 997.7100830078125 999.04632568359375 988.40655517578125 982.12225341796875 994.4605712890625 977.4061279296875 971.07012939453125 984.261962890625 986.04156494140625 948.6787109375 892.84307861328125 945.94476318359375 944.57977294921875 919.2330322265625 875.01495361328125 904.0595703125 938.6370849609375 915.1982421875 915.6085205078125 881.54315185546875 917.08746337890625 868.99871826171875 807.30694580078125 829.5357666015625 820.3475341796875 790.3145751953125 835.3031005859375 795.2294921875 796.75439453125 816.8134765625 861.87225341796875 865.910400390625 909.7862548828125 901.68963623046875 915.69451904296875 953.30438232421875 975.5880126953125 995.880126953125 1004.2220458984375 1045.2181396484375 1071.6802978515625 1088.2037353515625 1085.754150390625 1098.3895263671875 1123.62158203125 1138.0316162109375 1131.5460205078125 1133.431396484375 1132.003173828125 1125.0101318359375 1108.204833984375 1089.054931640625 1041.58447265625 967.99468994140625 936.49810791015625 960.4520263671875 972.2952880859375 982.67938232421875 1023.28973388671875 1023.3380126953125 983.56854248046875 1002.5142822265625 951.55767822265625 914.409423828125 876.56591796875 892.998779296875 923.532958984375 936.4930419921875 945.5123291015625 918.453857421875 852.755615234375 861.08538818359375 867.3184814453125 850.00811767578125 845.70928955078125 855.29461669921875 857.31134033203125 853.86865234375 850.75347900390625 808.885498046875 754.87286376953125 783.80908203125 866.46246337890625 869.29766845703125 801.0614013671875 749.75732421875 748.2054443359375 747.22509765625 748.59368896484375 721.90069580078125 749.3802490234375 749.56036376953125 723.17547607421875 701.19097900390625 699.38482666015625 718.5341796875 745.09381103515625 803.81549072265625 846.22442626953125 889.109619140625 893.55841064453125 898.7537841796875 907.74969482421875 915.05224609375 913.71990966796875 919.32275390625 939.2135009765625 963.6241455078125 977.471923828125 976.52197265625 975.4444580078125 969.713623046875 971.84100341796875 972.89801025390625 975.23455810546875 970.94525146484375 966.0943603515625 974.78594970703125 977.21234130859375 992.62347412109375 987.17108154296875 975.44085693359375 972.0081787109375 964.87396240234375 962.53887939453125 962.2669677734375 961.64068603515625 958.9932861328125 955.599365234375 956.68682861328125 957.3011474609375 963.92315673828125 972.074462890625 966.59161376953125 967.343017578125 968.80133056640625 972.75909423828125 982.9974365234375 990.69287109375 998.25537109375 1000.0888671875 1005.84393310546875 1001.63116455078125 997.49810791015625 999.42681884765625 999.72308349609375 999.38800048828125 1005.758544921875 1010.93878173828125 1011.381591796875 1013.64434814453125 1013.83349609375 1014.532958984375 1015.56378173828125 1019.519775390625 1021.6416015625 1023.4835205078125 1026.2071533203125 1027.571044921875 1029.571044921875 1032.208251953125 1034.79833984375 1037.4056396484375 1039.1297607421875 1040.86962890625 1041.8427734375 1042.66259765625 1042.9678955078125 1043.9866943359375 1045.535400390625 1047.4490966796875 1049.295654296875 1051.16650390625 1053.2562255859375 1054.138671875 1055.6051025390625 1057.111572265625 1058.4268798828125 1059.0037841796875 1059.264404296875 1059.3465576171875 1059.80517578125 1060.6473388671875 1060.822265625 1061.268798828125 1061.5401611328125 1061.3101806640625 1062.11279296875 1062.581298828125 1063.250244140625 1064.08740234375 1064.97900390625 1065.1507568359375 1065.501220703125 1065.707275390625 1066.456787109375
 873.98101806640625 845.34552001953125 831.642578125 819.79193115234375 832.533203125 792.2384033203125 848.55303955078125 866.99755859375 848.69512939453125 815.19635009765625 860.36920166015625 824.98577880859375 841.690673828125 834.59014892578125 799.13470458984375 816.59625244140625 825.5396728515625 856.5357666015625 830.33563232421875 812.93316650390625 835.0762939453125 843.151123046875 844.893798828125 842.777587890625 812.1845703125 823.54327392578125 825.5635986328125 850.16973876953125 862.0689697265625 867.822509765625 845.2940673828125 869.249755859375 887.12945556640625 885.83099365234375 870.80633544921875 845.42144775390625 777.2811279296875 846.8448486328125 839.552490234375 840.27850341796875 827.191650390625 816.41729736328125 850.7568359375 840.11737060546875 794.5625 846.382568359375 867.34222412109375 857.00714111328125 859.69036865234375 851.20318603515625 868.4453125 869.99200439453125 851.170654296875 866.553466796875 876.94281005859375 900.29620361328125 884.3187255859375 943.16802978515625 986.663330078125 984.89691162109375 978.27142333984375 992.893310546875 977.89190673828125 1008.24853515625 1012.0828857421875 992.88482666015625 991.57781982421875 1002.8712158203125 992.65972900390625 981.0169677734375 979.322998046875 947.87213134765625 872.81396484375 924.06463623046875 943.1591796875 936.87371826171875 924.22161865234375 925.29559326171875 946.4647216796875 915.121826171875 910.575439453125 872.322265625 900.89971923828125 890.38189697265625 823.8787841796875 866.29217529296875 843.92950439453125 818.2950439453125 831.46636962890625 853.00750732421875 843.10797119140625 856.7396240234375 896.35821533203125 922.565673828125 928.5380859375 937.84283447265625 970.17340087890625 991.47247314453125 1003.57684326171875 1029.6710205078125 1034.1029052734375 1046.4521484375 1063.0189208984375 1095.4713134765625 1114.6217041015625 1119.02685546875 1121.8543701171875 1141.201171875 1147.0697021484375 1134.78466796875 1117.7650146484375 1103.3612060546875 1086.9150390625 1069.796875 1063.966064453125 1052.256591796875 1043.9453125 1028.1002197265625 1050.767333984375 1048.0167236328125 1042.6405029296875 1023.27935791015625 987.0582275390625 1006.8070068359375 976.4593505859375 908.424560546875 887.3919677734375 855.75946044921875 846.4410400390625 868.25872802734375 884.79473876953125 889.9212646484375 819.991943359375 815.22186279296875 799.10986328125 800.62652587890625 789.94390869140625 772.11956787109375 804.8623046875 857.6358642578125 823.05230712890625 800.1044921875 748.32110595703125 747.37445068359375 824.2335205078125 923.92657470703125 931.20916748046875 851.65972900390625 785.401611328125 743.36627197265625 761.4727783203125 784.93768310546875 825.3739013671875 780.773681640625 731.008544921875 709.3328857421875 710.17230224609375 731.530517578125 764.1217041015625 816.8863525390625 855.92352294921875 878.04400634765625 892.9676513671875 901.217529296875 912.11358642578125 917.8035888671875 932.321044921875 940.509765625 958.56878662109375 966.34161376953125 973.8919677734375 980.53753662109375 990.838134765625 981.78302001953125 978.51531982421875 981.28387451171875 978.66156005859375 977.021240234375 982.97052001953125 988.7861328125 992.9041748046875 997.0147705078125 989.73876953125 972.51947021484375 957.3367919921875 955.52935791015625 959.9345703125 963.7987060546875 961.4814453125 954.07183837890625 951.78717041015625 949.713623046875 951.992431640625 957.23492431640625 969.4107666015625 967.6612548828125 970.704833984375 970.61505126953125 972.69036865234375 984.66290283203125 989.44500732421875 994.48931884765625 994.726806640625 998.61492919921875 1007.71051025390625 999.926513671875 1002.3306884765625 1004.38372802734375 1004.51690673828125 1007.57220458984375 1010.1185302734375 1013.27838134765625 1014.97967529296875 1013.43548583984375 1014.38543701171875 1015.1751708984375 1017.6170654296875 1021.8214111328125 1022.783935546875 1023.52581787109375 1025.07763671875 1026.41650390625 1028.88427734375 1031.370361328125 1034.5902099609375 1037.461669921875 1040.330078125 1042.6873779296875 1044.6219482421875 1045.1185302734375 1046.2169189453125 1047.9215087890625 1050.0927734375 1050.336669921875 1052.0850830078125 1053.3245849609375 1055.6240234375 1057.2972412109375 1057.9259033203125 1058.42138671875 1059.4388427734375 1060.3427734375 1060.3916015625 1059.4239501953125 1059.055419921875 1059.33837890625 1059.5250244140625 1059.3428955078125 1060.193603515625 1060.759033203125 1061.1929931640625 1061.938720703125 1061.915771484375 1062.272216796875 1062.9747314453125 1063.6953125 1063.34912109375 1063.8372802734375
 873.69281005859375 822.06683349609375 824.09515380859375 845.97332763671875 858.2196044921875 848.3785400390625 866.1260986328125 871.090087890625 842.2557373046875 829.62884521484375 870.57598876953125 876.2432861328125 870.18023681640625 818.42926025390625 805.34527587890625 812.68450927734375 839.27325439453125 852.37957763671875 813.53424072265625 819.1759033203125 838.9285888671875 831.70831298828125 820.3001708984375 814.62646484375 810.09979248046875 839.60699462890625 841.49810791015625 843.9739990234375 848.1494140625 846.50921630859375 836.5145263671875 886.92840576171875 890.94830322265625 882.1500244140625 868.12109375 814.7030029296875 806.8017578125 839.79083251953125 832.75054931640625 822.538818359375 853.81011962890625 858.9908447265625 871.870361328125 871.343505859375 781.56451416015625 815.98492431640625 875.7777099609375 881.0074462890625 876.97161865234375 854.66253662109375 850.68011474609375 875.344482421875 863.37237548828125 875.4840087890625 892.67388916015625 889.6265869140625 869.78436279296875 895.0421142578125 969.63946533203125 981.47412109375 971.39837646484375 980.81671142578125 977.55963134765625 976.08367919921875 1011.05255126953125 1013.60491943359375 1010.69012451171875 1001.1632080078125 1008.75531005859375 999.3916015625 962.7252197265625 940.9423828125 903.97882080078125 916.35736083984375 918.14971923828125 928.05615234375 924.59637451171875 930.1065673828125 947.3004150390625 926.4239501953125 883.21624755859375 900.97265625 908.47711181640625 924.9005126953125 879.09442138671875 857.1820068359375 872.0445556640625 861.98358154296875 835.7589111328125 852.69921875 848.079345703125 833.44580078125 845.88494873046875 875.27655029296875 905.65496826171875 920.059814453125 936.9556884765625 973.2823486328125 1003.1806640625 1036.5384521484375 1047.9169921875 1064.0806884765625 1063.43896484375 1101.89306640625 1126.476318359375 1148.50732421875 1154.1865234375 1152.341552734375 1163.621337890625 1150.5609130859375 1128.6878662109375 1114.2935791015625 1108.4093017578125 1106.1595458984375 1094.1082763671875 1067.61865234375 1089.8946533203125 1059.891357421875 1033.5179443359375 1030.3914794921875 965.677734375 961.415283203125 978.703369140625 977.721435546875 966.39630126953125 934.87823486328125 898.8294677734375 905.626953125 861.69183349609375 855.96875 832.598388671875 818.3448486328125 790.60968017578125 801.80010986328125 774.78497314453125 755.13494873046875 765.834228515625 742.61444091796875 762.90765380859375 842.0618896484375 846.16827392578125 778.83734130859375 775.8612060546875 761.1419677734375 798.69921875 910.3685302734375 947.46673583984375 941.6158447265625 836.26275634765625 791.7178955078125 820.22021484375 884.29193115234375 877.46697998046875 798.12701416015625 756.17816162109375 724.4012451171875 706.14453125 727.7852783203125 748.669677734375 811.249755859375 858.35693359375 875.4276123046875 892.65924072265625 912.45501708984375 922.22845458984375 913.54779052734375 926.0029296875 933.5401611328125 935.2598876953125 941.1397705078125 948.94903564453125 969.111328125 979.7471923828125 978.38250732421875 981.1827392578125 985.802978515625 992.36083984375 1002.81219482421875 1005.40911865234375 1010.619140625 996.05462646484375 986.54046630859375 980.27392578125 966.70843505859375 953.0250244140625 954.990966796875 958.1513671875 961.51031494140625 953.8304443359375 949.08441162109375 945.56561279296875 943.49298095703125 948.6357421875 952.5047607421875 967.54296875 974.82025146484375 975.9317626953125 974.59234619140625 975.36553955078125 983.999755859375 993.6929931640625 998.9439697265625 994.75360107421875 993.9793701171875 1001.83880615234375 1008.565673828125 1010.21893310546875 1011.97198486328125 1012.91156005859375 1010.37066650390625 1012.12420654296875 1011.27490234375 1010.99493408203125 1011.421875 1010.5537109375 1011.364013671875 1013.03369140625 1016.34710693359375 1017.24798583984375 1018.4830322265625 1021.93499755859375 1024.8114013671875 1028.37890625 1031.6790771484375 1035.0950927734375 1038.2149658203125 1040.747802734375 1043.2857666015625 1045.2247314453125 1047.4146728515625 1048.94580078125 1050.3760986328125 1052.3272705078125 1053.74169921875 1054.84912109375 1056.4002685546875 1057.3668212890625 1059.2265625 1060.291015625 1060.594970703125 1061.3897705078125 1061.7314453125 1061.146484375 1060.616455078125 1059.4697265625 1058.160888671875 1057.0540771484375 1056.666748046875 1057.8663330078125 1058.119384765625 1058.8336181640625 1059.3499755859375 1059.507568359375 1059.3004150390625 1059.523681640625 1059.5694580078125 1061.3408203125 1061.769287109375
 855.01971435546875 819.3865966796875 828.72772216796875 867.08258056640625 870.89630126953125 865.579345703125 851.12994384765625 817.3203125 802.46356201171875 877.06298828125 895.67938232421875 878.94158935546875 817.78424072265625 836.981201171875 838.846923828125 846.8948974609375 839.78863525390625 831.07720947265625 812.809814453125 840.9488525390625 815.355712890625 802.86090087890625 790.37042236328125 832.50933837890625 832.69775390625 826.0576171875 827.95635986328125 835.6270751953125 839.17181396484375 831.59808349609375 843.78717041015625 898.43682861328125 853.59869384765625 845.21038818359375 864.39447021484375 831.4259033203125 821.61663818359375 843.02716064453125 835.07098388671875 834.32073974609375 860.0494384765625 865.87054443359375 887.5823974609375 875.49505615234375 779.44659423828125 827.50164794921875 873.80499267578125 860.99371337890625 854.0013427734375 839.78912353515625 839.53460693359375 874.0531005859375 863.24505615234375 869.23138427734375 877.99884033203125 875.5157470703125 845.9891357421875 890.3524169921875 956.7020263671875 963.0982666015625 969.6212158203125 969.18731689453125 976.48187255859375 994.2041015625 1003.9615478515625 1008.22637939453125 1009.84564208984375 1007.89605712890625 1002.0093994140625 982.8564453125 933.36199951171875 916.1087646484375 890.4287109375 914.51055908203125 908.28558349609375 911.44976806640625 884.804931640625 889.19818115234375 925.48992919921875 925.12506103515625 905.91595458984375 924.68853759765625 916.01446533203125 882.77496337890625 873.00457763671875 898.939453125 885.82403564453125 863.07086181640625 826.19830322265625 814.245849609375 807.28619384765625 799.20770263671875 821.52630615234375 862.80511474609375 859.13653564453125 867.69635009765625 888.59088134765625 907.93975830078125 960.75018310546875 1000.33990478515625 1021.5362548828125 1054.77587890625 1085.980712890625 1116.1015625 1142.202392578125 1152.3182373046875 1156.6650390625 1167.0238037109375 1170.24951171875 1162.745361328125 1146.7589111328125 1133.18017578125 1117.939697265625 1095.760986328125 1081.920654296875 1070.3079833984375 1072.8035888671875 1056.1312255859375 1003.9473876953125 955.83770751953125 903.30560302734375 940.541748046875 953.23626708984375 944.805908203125 945.32928466796875 937.81195068359375 932.5377197265625 930.8358154296875 928.90802001953125 919.17669677734375 882.52899169921875 830.5084228515625 822.22662353515625 814.9151611328125 784.83038330078125 783.2183837890625 770.44488525390625 767.87847900390625 765.3116455078125 806.68902587890625 861.08819580078125 864.15460205078125 822.829833984375 819.03076171875 801.8829345703125 872.84942626953125 953.46319580078125 968.47882080078125 949.57342529296875 911.26055908203125 848.409912109375 881.002685546875 880.2191162109375 799.0067138671875 745.28204345703125 720.804931640625 713.55548095703125 735.88250732421875 759.866455078125 816.93145751953125 852.55279541015625 869.04461669921875 892.4976806640625 903.4560546875 909.5440673828125 906.89642333984375 918.63043212890625 915.46661376953125 912.5068359375 916.31988525390625 931.895751953125 948.6170654296875 956.28564453125 959.179931640625 968.0428466796875 969.46875 975.4271240234375 989.36016845703125 995.18994140625 999.27972412109375 991.40155029296875 982.24822998046875 968.72882080078125 955.904296875 951.3031005859375 951.30853271484375 952.77716064453125 955.968505859375 956.322998046875 945.83160400390625 943.5743408203125 946.52655029296875 950.27032470703125 950.77734375 960.48248291015625 964.98944091796875 967.010498046875 972.80499267578125 984.1219482421875 994.00750732421875 999.47222900390625 1004.0828857421875 1003.64971923828125 1005.41925048828125 1010.14862060546875 1008.3604736328125 1004.86749267578125 1005.63885498046875 1005.41168212890625 1004.97503662109375 1006.148193359375 1008.98089599609375 1008.63372802734375 1007.1304931640625 1005.370361328125 1007.182861328125 1011.02471923828125 1014.294189453125 1016.5877685546875 1019.3685302734375 1021.03424072265625 1023.078857421875 1026.1075439453125 1030.1055908203125 1033.4798583984375 1036.5592041015625 1038.6182861328125 1039.8685302734375 1042.52001953125 1045.6004638671875 1048.8236083984375 1051.639404296875 1053.388427734375 1054.973876953125 1055.6475830078125 1056.4444580078125 1057.576904296875 1059.3658447265625 1060.541748046875 1060.6593017578125 1061.4149169921875 1061.5440673828125 1061.4365234375 1060.85595703125 1060.6358642578125 1059.3006591796875 1058.0460205078125 1057.14306640625 1056.5771484375 1055.9036865234375 1055.4229736328125 1055.531982421875 1056.061767578125 1057.01171875 1056.531982421875 1056.9310302734375 1056.9404296875 1058.168701171875
 861.20123291015625 864.615966796875 870.823486328125 868.983642578125 863.02813720703125 829.4158935546875 783.79388427734375 809.43304443359375 851.1204833984375 890.44158935546875 889.2572021484375 859.3349609375 804.2891845703125 839.1859130859375 845.76708984375 853.445068359375 834.37701416015625 818.71392822265625 837.686279296875 843.6544189453125 817.471435546875 816.932373046875 827.7576904296875 837.72235107421875 823.396484375 806.07952880859375 804.738037109375 801.2337646484375 809.1884765625 811.51153564453125 860.49566650390625 887.972900390625 845.6285400390625 818.51287841796875 864.2373046875 852.12139892578125 803.6539306640625 826.30145263671875 844.19696044921875 869.58404541015625 846.14111328125 869.04180908203125 876.23065185546875 841.8050537109375 798.6229248046875 859.900146484375 870.17010498046875 808.48486328125 833.9605712890625 833.16387939453125 811.6990966796875 875.070556640625 885.1597900390625 881.87158203125 875.9178466796875 872.35211181640625 790.782958984375 882.18841552734375 944.3914794921875 955.43988037109375 973.82769775390625 972.15692138671875 974.873779296875 981.856689453125 983.2664794921875 960.203125 995.74542236328125 1005.52691650390625 992.96649169921875 951.64300537109375 866.7515869140625 905.89300537109375 869.52789306640625 869.1324462890625 893.88665771484375 898.99005126953125 910.5687255859375 888.0494384765625 899.80682373046875 934.07659912109375 939.1900634765625 928.51434326171875 845.1971435546875 808.0823974609375 897.1866455078125 895.608642578125 881.65777587890625 886.38134765625 876.84075927734375 845.94732666015625 860.99749755859375 834.96356201171875 857.3719482421875 856.34765625 834.0572509765625 841.6724853515625 848.78778076171875 867.25030517578125 896.2464599609375 930.98919677734375 964.02032470703125 1001.86199951171875 1043.1759033203125 1093.182861328125 1122.204833984375 1129.04150390625 1142.342529296875 1150.1129150390625 1141.694091796875 1122.6722412109375 1111.1256103515625 1098.2467041015625 1088.2354736328125 1057.2523193359375 1004.8145751953125 1026.4847412109375 1015.54107666015625 1003.6510009765625 955.1265869140625 878.1197509765625 896.45562744140625 936.86065673828125 948.24755859375 939.518310546875 913.147705078125 895.3583984375 874.26922607421875 898.1217041015625 881.8553466796875 885.3824462890625 873.449951171875 854.86297607421875 802.248291015625 771.31195068359375 782.89031982421875 795.568115234375 798.70343017578125 775.8106689453125 806.49658203125 853.4453125 840.9161376953125 857.00604248046875 880.73968505859375 852.4039306640625 899.51214599609375 861.413818359375 910.15643310546875 895.8839111328125 889.3638916015625 881.5224609375 784.996826171875 769.82440185546875 818.792236328125 850.3726806640625 749.6278076171875 716.611328125 722.73486328125 734.33917236328125 747.83612060546875 779.06005859375 831.44793701171875 852.64776611328125 869.822509765625 880.6629638671875 893.718017578125 898.11181640625 903.0029296875 915.74053955078125 912.8052978515625 925.26324462890625 929.386474609375 933.07183837890625 934.512451171875 949.0308837890625 957.39959716796875 952.75531005859375 954.10980224609375 959.58563232421875 970.1051025390625 977.85150146484375 977.7469482421875 975.37127685546875 960.87451171875 946.88446044921875 942.896484375 942.5689697265625 947.82489013671875 948.82061767578125 953.930419921875 950.81451416015625 950.57470703125 949.46478271484375 949.48016357421875 951.03118896484375 952.1168212890625 953.02862548828125 957.6007080078125 974.319091796875 984.5572509765625 979.6317138671875 982.40753173828125 986.82275390625 994.2464599609375 1000.52398681640625 1001.22119140625 998.71038818359375 996.592041015625 995.150634765625 996.65362548828125 997.93511962890625 1001.017578125 1001.3336181640625 1001.77020263671875 1003.8585205078125 1006.496826171875 1009.3817138671875 1009.75823974609375 1010.341796875 1014.57208251953125 1017.050048828125 1019.601806640625 1022.020751953125 1024.510498046875 1026.605224609375 1028.8216552734375 1031.6627197265625 1035.3055419921875 1038.981201171875 1042.530517578125 1044.6053466796875 1046.292236328125 1047.7589111328125 1049.517822265625 1051.9833984375 1053.462158203125 1054.5782470703125 1056.317138671875 1055.8721923828125 1057.4512939453125 1057.847412109375 1058.1705322265625 1058.20166015625 1058.3597412109375 1058.245361328125 1057.75732421875 1057.3568115234375 1056.862548828125 1056.80419921875 1057.0093994140625 1055.013671875 1053.0494384765625 1053.142333984375 1053.299072265625 1052.54443359375 1052.4656982421875 1053.2039794921875 1053.1414794921875 1054.2149658203125
 875.94915771484375 881.7969970703125 879.62200927734375 874.66943359375 840.09918212890625 774.16168212890625 797.78253173828125 863.82659912109375 872.29376220703125 886.28173828125 865.48150634765625 846.84423828125 835.74835205078125 831.76641845703125 846.86358642578125 826.66357421875 808.64129638671875 812.879638671875 813.68670654296875 814.45050048828125 792.44976806640625 810.30072021484375 830.1953125 825.7432861328125 806.36370849609375 819.24652099609375 783.77197265625 764.24786376953125 798.29931640625 810.08795166015625 857.0050048828125 869.0491943359375 851.4437255859375 798.56536865234375 858.007568359375 861.6683349609375 817.62213134765625 844.8841552734375 883.9564208984375 842.9969482421875 854.92254638671875 876.772705078125 829.17071533203125 820.587158203125 857.5548095703125 862.14874267578125 847.64715576171875 806.887451171875 851.4302978515625 809.56353759765625 827.35662841796875 887.126953125 882.4927978515625 871.86865234375 868.12005615234375 850.81719970703125 766.4200439453125 879.2496337890625 948.00653076171875 965.694091796875 971.866455078125 974.99530029296875 967.89947509765625 978.95269775390625 1001.04266357421875 976.50445556640625 987.790283203125 1005.34942626953125 984.023193359375 983.6497802734375 940.58123779296875 940.42169189453125 932.99658203125 888.9180908203125 885.93109130859375 899.17828369140625 935.55963134765625 923.98394775390625 905.25555419921875 930.17108154296875 946.38165283203125 863.7896728515625 797.3529052734375 837.477294921875 915.1461181640625 865.76177978515625 816.44964599609375 810.3582763671875 845.74481201171875 857.699462890625 885.3736572265625 862.14324951171875 829.473388671875 844.20684814453125 823.2821044921875 830.12054443359375 840.7598876953125 855.63232421875 878.97503662109375 915.22760009765625 950.120849609375 979.197509765625 1006.8294677734375 1058.5751953125 1100.8502197265625 1087.9013671875 1097.4842529296875 1099.00732421875 1090.0185546875 1079.3382568359375 1058.6912841796875 1059.151611328125 1046.9482421875 1025.2803955078125 972.05169677734375 970.4298095703125 959.788818359375 949.661865234375 950.16033935546875 880.4432373046875 889.24468994140625 911.32183837890625 919.800537109375 921.75128173828125 888.1458740234375 872.68096923828125 866.02069091796875 865.88720703125 836.2220458984375 835.31451416015625 829.6492919921875 801.92901611328125 798.38287353515625 787.9615478515625 784.0206298828125 787.97216796875 777.9228515625 780.31170654296875 833.28778076171875 873.77606201171875 901.143310546875 915.6845703125 907.44976806640625 891.8798828125 825.324951171875 804.67755126953125 803.52935791015625 866.83935546875 803.68829345703125 818.94293212890625 778.71002197265625 729.35406494140625 738.37237548828125 758.50439453125 737.12408447265625 722.0369873046875 716.37744140625 720.55938720703125 725.73638916015625 761.474365234375 816.69329833984375 840.12237548828125 858.9512939453125 873.47711181640625 894.34716796875 900.5885009765625 902.3660888671875 907.10894775390625 906.3431396484375 917.0574951171875 922.1495361328125 922.48291015625 927.72320556640625 940.85723876953125 951.8782958984375 941.8328857421875 938.18511962890625 954.06781005859375 967.87213134765625 974.3746337890625 968.7667236328125 960.53448486328125 947.06231689453125 937.77252197265625 936.353271484375 938.5985107421875 941.62786865234375 948.195556640625 951.20135498046875 951.98199462890625 954.08056640625 956.19189453125 955.373291015625 961.62921142578125 962.45611572265625 967.2982177734375 973.18963623046875 978.137451171875 976.50311279296875 977.466796875 982.41229248046875 987.8802490234375 999.52276611328125 994.18585205078125 991.297607421875 991.72186279296875 992.31646728515625 991.83697509765625 994.21246337890625 997.324951171875 998.60577392578125 1002.1280517578125 1004.244140625 1003.7315673828125 1003.91387939453125 1005.0712890625 1008.099853515625 1011.4761962890625 1013.470703125 1012.6790771484375 1015.817626953125 1018.32171630859375 1020.75537109375 1024.2193603515625 1028.1387939453125 1031.818603515625 1035.0506591796875 1037.121337890625 1039.250244140625 1041.9346923828125 1044.910888671875 1048.4119873046875 1050.41748046875 1052.998291015625 1055.212646484375 1055.670166015625 1058.3760986328125 1058.5225830078125 1056.8760986328125 1057.431884765625 1058.0423583984375 1058.322509765625 1058.8851318359375 1058.969970703125 1057.7200927734375 1056.6561279296875 1056.002197265625 1055.9700927734375 1055.527587890625 1054.5391845703125 1051.4571533203125 1051.0758056640625 1050.3223876953125 1051.00390625 1051.866455078125 1052.3951416015625 1052.815673828125 1053.2408447265625
 878.3787841796875 883.70074462890625 881.51434326171875 871.37017822265625 797.44451904296875 806.0938720703125 860.96173095703125 870.81573486328125 875.68701171875 837.12213134765625 806.36480712890625 806.38262939453125 807.838134765625 823.45263671875 833.774658203125 803.39544677734375 786.65997314453125 809.79315185546875 792.12841796875 772.52789306640625 767.058349609375 792.85137939453125 817.53424072265625 807.9046630859375 805.270751953125 825.92401123046875 789.822021484375 796.8662109375 812.69171142578125 825.13873291015625 855.172607421875 858.18310546875 840.998779296875 808.83465576171875 858.9715576171875 852.079345703125 821.274658203125 861.98675537109375 890.49981689453125 860.713623046875 869.80859375 866.5450439453125 801.641845703125 824.923583984375 833.5904541015625 861.18243408203125 850.56597900390625 805.7298583984375 849.16009521484375 833.94757080078125 871.4927978515625 880.16558837890625 842.02484130859375 817.26800537109375 805.47479248046875 767.9268798828125 787.1981201171875 908.069580078125 966.36981201171875 978.87274169921875 980.95526123046875 942.392578125 981.08984375 988.4033203125 980.209716796875 938.860595703125 992.44744873046875 970.236328125 932.0009765625 955.49542236328125 991.09381103515625 977.15948486328125 964.1710205078125 947.907470703125 924.1650390625 924.19683837890625 949.82537841796875 920.56842041015625 903.143798828125 919.63568115234375 948.005615234375 832.65350341796875 823.07513427734375 829.47821044921875 879.234619140625 921.17144775390625 817.1055908203125 818.46612548828125 831.52001953125 872.2579345703125 860.0751953125 870.59405517578125 895.62786865234375 907.85736083984375 897.7596435546875 878.83184814453125 879.78326416015625 886.6068115234375 901.10205078125 922.0528564453125 959.2135009765625 990.40155029296875 1017.92938232421875 1057.6181640625 1084.9481201171875 1070.6810302734375 1052.03662109375 1059.0704345703125 1039.2490234375 1035.9202880859375 1037.180419921875 1017.83209228515625 1006.253662109375 987.35028076171875 982.0604248046875 970.09747314453125 912.94073486328125 922.81121826171875 911.955322265625 899.35528564453125 869.7080078125 890.49993896484375 889.78125 894.7838134765625 899.18292236328125 883.074462890625 882.36883544921875 869.17938232421875 831.49755859375 835.55169677734375 834.61407470703125 818.63348388671875 825.349609375 815.627197265625 811.1312255859375 809.769775390625 805.44830322265625 842.10113525390625 881.8966064453125 896.9461669921875 849.9459228515625 840.08416748046875 887.41497802734375 892.40716552734375 842.9630126953125 781.3121337890625 750.6785888671875 764.83026123046875 831.56109619140625 837.70855712890625 756.00750732421875 732.15509033203125 734.40692138671875 735.81927490234375 724.32220458984375 716.002197265625 728.78948974609375 732.5382080078125 731.65643310546875 767.10357666015625 816.49169921875 840.27606201171875 861.40533447265625 880.1175537109375 890.0570068359375 890.95391845703125 894.221435546875 896.16741943359375 900.27099609375 903.79473876953125 905.973876953125 911.5831298828125 923.93817138671875 935.08489990234375 936.7032470703125 935.29638671875 937.40777587890625 941.8106689453125 956.2366943359375 961.55401611328125 958.00494384765625 947.51129150390625 942.1759033203125 931.51898193359375 932.84808349609375 934.58721923828125 937.68939208984375 942.46136474609375 945.3134765625 951.8441162109375 957.82159423828125 959.06024169921875 965.70196533203125 964.689697265625 966.987548828125 969.45477294921875 967.42010498046875 969.72149658203125 974.2169189453125 980.75286865234375 986.4345703125 994.0343017578125 993.4339599609375 985.64361572265625 984.990966796875 985.6580810546875 986.28350830078125 988.45166015625 993.0321044921875 996.68865966796875 998.8182373046875 997.43658447265625 997.2998046875 997.62060546875 1001.50946044921875 1005.0673828125 1007.57415771484375 1007.728515625 1009.45648193359375 1011.7359619140625 1014.65338134765625 1018.4244384765625 1021.51031494140625 1023.958251953125 1026.1351318359375 1028.0966796875 1031.017578125 1035.0511474609375 1038.6798095703125 1043.312744140625 1047.4661865234375 1050.0556640625 1053.1180419921875 1054.516845703125 1056.5478515625 1057.6732177734375 1059.5029296875 1059.7984619140625 1058.2958984375 1058.8155517578125 1058.145263671875 1057.8397216796875 1057.8172607421875 1056.7745361328125 1055.43310546875 1054.6114501953125 1056.2711181640625 1056.06396484375 1054.5010986328125 1053.442138671875 1051.0909423828125 1050.605224609375 1049.3046875 1048.4422607421875 1047.987060546875 1048.0205078125 1048.855712890625 1050.191650390625
 870.18902587890625 867.8717041015625 863.39385986328125 830.57861328125 802.75384521484375 871.12249755859375 870.732177734375 870.208251953125 835.84051513671875 773.0228271484375 773.00927734375 834.612548828125 841.265869140625 806.28216552734375 807.7679443359375 781.569580078125 807.14666748046875 817.1087646484375 788.77667236328125 756.4736328125 784.16790771484375 793.70196533203125 808.41217041015625 791.9635009765625 820.13446044921875 838.93548583984375 840.58441162109375 847.0860595703125 847.6956787109375 844.43023681640625 832.63641357421875 828.7252197265625 823.28802490234375 829.576904296875 861.5341796875 804.76556396484375 832.59576416015625 880.42718505859375 886.18963623046875 803.13800048828125 842.58984375 871.53155517578125 843.48919677734375 821.2154541015625 780.99395751953125 853.7342529296875 846.0892333984375 785.29425048828125 853.10211181640625 870.0633544921875 871.92620849609375 840.05780029296875 793.4417724609375 816.0191650390625 802.46990966796875 796.9337158203125 871.66363525390625 940.39227294921875 970.24273681640625 967.6654052734375 976.57049560546875 908.04833984375 973.78765869140625 1000.7437744140625 982.53057861328125 941.27001953125 988.146484375 978.78155517578125 965.7838134765625 979.049072265625 988.9383544921875 986.17425537109375 979.694091796875 973.4923095703125 960.63482666015625 956.81390380859375 965.74749755859375 946.31390380859375 933.69049072265625 933.4429931640625 931.7337646484375 879.12591552734375 863.04229736328125 875.98321533203125 890.7301025390625 915.5318603515625 826.357421875 826.24798583984375 799.63482666015625 827.8289794921875 832.87493896484375 856.24798583984375 899.0615234375 883.24560546875 895.0390625 900.24554443359375 883.65234375 855.88299560546875 832.84307861328125 880.2261962890625 912.52264404296875 937.5870361328125 981.34710693359375 1019.75250244140625 1013.5274658203125 1019.73052978515625 1021.93408203125 1034.0303955078125 1025.8226318359375 1003.5159912109375 1002.44940185546875 988.66583251953125 955.9130859375 919.8135986328125 940.1796875 916.5714111328125 868.14996337890625 885.63592529296875 863.150146484375 851.56536865234375 863.31402587890625 873.2855224609375 869.908203125 867.6595458984375 871.93487548828125 869.383056640625 862.69146728515625 860.8896484375 854.96087646484375 847.97711181640625 841.721923828125 834.45947265625 834.65264892578125 819.2156982421875 821.12774658203125 817.317626953125 822.703857421875 871.87786865234375 909.28875732421875 915.15264892578125 898.127685546875 880.58380126953125 912.31512451171875 886.88140869140625 797.91986083984375 780.308349609375 757.64678955078125 749.98486328125 752.59381103515625 806.01708984375 753.37103271484375 744.94146728515625 745.56134033203125 728.759765625 723.00958251953125 697.03338623046875 710.44775390625 715.553466796875 745.96990966796875 764.86065673828125 797.85357666015625 833.84197998046875 860.22430419921875 863.510009765625 867.17059326171875 873.29486083984375 883.521728515625 886.18121337890625 893.03143310546875 893.1925048828125 897.7764892578125 903.78167724609375 913.96405029296875 930.5673828125 929.41326904296875 934.02972412109375 927.3082275390625 928.6661376953125 951.42376708984375 952.18267822265625 945.08447265625 939.12176513671875 929.42718505859375 927.3248291015625 930.10382080078125 931.45465087890625 935.63604736328125 939.48443603515625 947.19830322265625 949.75189208984375 948.87646484375 948.3924560546875 951.8057861328125 949.07843017578125 952.286865234375 952.3072509765625 955.96197509765625 969.30303955078125 978.45831298828125 982.72442626953125 988.06298828125 987.149169921875 985.1591796875 982.6571044921875 983.91375732421875 983.5677490234375 986.601318359375 989.88494873046875 991.41607666015625 992.10833740234375 993.518798828125 993.77178955078125 997.57574462890625 999.201171875 1001.15899658203125 1002.20806884765625 1003.335693359375 1006.43487548828125 1009.31622314453125 1012.08087158203125 1014.15521240234375 1015.7572021484375 1018.19921875 1021.1468505859375 1024.4632568359375 1027.8365478515625 1031.8887939453125 1036.1016845703125 1040.0283203125 1043.6995849609375 1047.5850830078125 1051.4815673828125 1053.72314453125 1055.6195068359375 1056.7490234375 1058.4154052734375 1059.347412109375 1059.072265625 1057.7232666015625 1058.458984375 1058.7032470703125 1057.5985107421875 1058.5911865234375 1056.8741455078125 1055.9337158203125 1056.3870849609375 1056.0562744140625 1055.5821533203125 1053.264404296875 1052.3770751953125 1049.585205078125 1050.0732421875 1049.278564453125 1048.3914794921875 1047.55078125 1048.004150390625 1047.794189453125 1047.53125
 852.466552734375 830.2947998046875 837.150390625 800.78057861328125 794.38409423828125 875.3306884765625 859.38543701171875 798.44317626953125 782.06182861328125 777.490966796875 825.06878662109375 845.62542724609375 820.1337890625 769.7314453125 787.25164794921875 789.62115478515625 815.8438720703125 817.20758056640625 785.27069091796875 773.12371826171875 795.3729248046875 793.630859375 774.58453369140625 790.17327880859375 836.49700927734375 845.34271240234375 848.5140380859375 845.39923095703125 850.940673828125 842.78668212890625 833.42950439453125 834.9920654296875 826.7811279296875 820.50701904296875 861.19940185546875 823.513671875 843.12396240234375 883.75311279296875 880.7489013671875 825.1785888671875 836.67340087890625 871.14599609375 873.98443603515625 819.99951171875 821.4742431640625 857.18798828125 834.24493408203125 788.43878173828125 844.49951171875 886.08203125 872.02557373046875 865.25433349609375 839.1199951171875 815.6192626953125 841.71014404296875 881.392578125 935.12530517578125 934.3807373046875 935.65545654296875 923.13140869140625 950.5516357421875 962.16192626953125 981.20928955078125 1002.474365234375 994.364501953125 958.35223388671875 974.39776611328125 990.3028564453125 983.67047119140625 982.7298583984375 986.785400390625 984.33245849609375 994.51556396484375 985.57635498046875 975.3953857421875 953.6983642578125 912.1279296875 950.33343505859375 952.12664794921875 918.3092041015625 943.47955322265625 872.44024658203125 809.6141357421875 913.79034423828125 907.3880615234375 924.74554443359375 839.42352294921875 808.79901123046875 792.05499267578125 793.12591552734375 880.49151611328125 924.5924072265625 944.088134765625 947.38702392578125 962.17816162109375 966.21453857421875 953.0400390625 898.1649169921875 844.78948974609375 832.7379150390625 878.90716552734375 908.65826416015625 972.5418701171875 968.43829345703125 950.91510009765625 960.09942626953125 973.1920166015625 972.2061767578125 976.84100341796875 957.7799072265625 961.99053955078125 957.49676513671875 934.85968017578125 887.3978271484375 863.2147216796875 864.63958740234375 854.03948974609375 855.54132080078125 845.88958740234375 845.18109130859375 874.54742431640625 889.15777587890625 882.12890625 870.71917724609375 879.48309326171875 882.57342529296875 865.095458984375 847.88250732421875 873.89056396484375 903.281494140625 895.85223388671875 899.28814697265625 889.70538330078125 857.870361328125 829.3206787109375 828.32623291015625 850.7310791015625 887.7303466796875 915.4493408203125 930.86456298828125 930.47955322265625 928.80206298828125 894.38201904296875 890.140869140625 874.95159912109375 830.64886474609375 798.29180908203125 782.00628662109375 758.67822265625 767.2490234375 798.4439697265625 757.82269287109375 747.08160400390625 738.31842041015625 731.50750732421875 696.537109375 703.80682373046875 728.59661865234375 743.765625 761.992919921875 782.27587890625 829.7462158203125 853.23590087890625 854.37872314453125 855.3614501953125 855.9178466796875 862.653564453125 876.754638671875 885.82098388671875 888.77581787109375 896.586181640625 900.62176513671875 909.55419921875 917.40576171875 926.85467529296875 921.76129150390625 913.845458984375 925.0255126953125 945.087646484375 940.9647216796875 929.21661376953125 925.881591796875 921.45819091796875 926.37939453125 927.28216552734375 930.99652099609375 938.71466064453125 941.5560302734375 940.26702880859375 931.82806396484375 927.04083251953125 929.8194580078125 944.59161376953125 949.15582275390625 956.52117919921875 961.66082763671875 966.52960205078125 975.80133056640625 978.23321533203125 977.49365234375 971.00115966796875 968.3375244140625 971.44415283203125 977.506591796875 982.38336181640625 984.22552490234375 988.37005615234375 990.6629638671875 990.779052734375 990.347900390625 991.9632568359375 993.1400146484375 995.51446533203125 997.224365234375 997.69952392578125 999.69927978515625 1002.73992919921875 1004.50018310546875 1006.43896484375 1008.69940185546875 1011.39013671875 1015.07440185546875 1019.21307373046875 1022.3939208984375 1025.673583984375 1028.7271728515625 1031.931640625 1035.1673583984375 1037.955322265625 1041.0863037109375 1044.574951171875 1047.39306640625 1051.5577392578125 1053.068359375 1054.761962890625 1056.1578369140625 1057.4219970703125 1058.5093994140625 1056.9407958984375 1057.10400390625 1057.801025390625 1057.3575439453125 1058.606201171875 1057.5633544921875 1056.262451171875 1055.847900390625 1054.90283203125 1053.5673828125 1052.650146484375 1051.461669921875 1049.68017578125 1048.5511474609375 1048.827392578125 1048.2823486328125 1048.1148681640625 1047.712646484375 1047.0113525390625 1046.4427490234375
 819.281494140625 821.2337646484375 816.30548095703125 769.6939697265625 795.0125732421875 856.69451904296875 828.7396240234375 751.661865234375 755.43817138671875 812.78790283203125 832.845947265625 820.86285400390625 800.99749755859375 806.35296630859375 800.65142822265625 800.691162109375 817.4635009765625 824.80535888671875 789.51416015625 801.10687255859375 806.07525634765625 785.8575439453125 786.15802001953125 820.76580810546875 838.0809326171875 836.55316162109375 844.534912109375 848.2470703125 842.92376708984375 818.55615234375 829.83416748046875 831.7779541015625 801.3209228515625 810.722412109375 860.4107666015625 867.583984375 855.7696533203125 869.7110595703125 874.08819580078125 845.46490478515625 832.12066650390625 858.0360107421875 870.975830078125 827.7628173828125 846.2078857421875 864.08514404296875 828.08575439453125 784.02679443359375 836.1231689453125 891.70135498046875 891.9053955078125 857.57843017578125 857.67291259765625 862.09967041015625 876.81805419921875 927.0225830078125 943.44610595703125 912.18768310546875 913.87298583984375 949.89691162109375 964.54718017578125 990.080078125 958.05914306640625 962.06329345703125 987.91851806640625 957.8580322265625 930.55474853515625 947.238525390625 987.77703857421875 987.224365234375 985.2801513671875 993.177978515625 1002.025146484375 1001.6256103515625 982.095947265625 963.7821044921875 919.26904296875 948.67266845703125 967.76763916015625 941.584716796875 933.3221435546875 853.96234130859375 823.5709228515625 916.70684814453125 938.98486328125 928.63427734375 854.65765380859375 790.15545654296875 799.26068115234375 780.69525146484375 844.86474609375 924.85076904296875 958.95294189453125 965.48406982421875 987.8770751953125 993.59930419921875 1000.8546142578125 979.8499755859375 918.730712890625 838.83270263671875 843.595458984375 909.0625 981.24786376953125 931.519287109375 917.63140869140625 928.03741455078125 940.76593017578125 942.84051513671875 933.53533935546875 918.19000244140625 901.7352294921875 898.56915283203125 901.9937744140625 887.1595458984375 863.510498046875 890.1175537109375 889.71282958984375 892.43841552734375 886.71978759765625 858.33807373046875 871.34375 892.24346923828125 891.84228515625 887.20648193359375 877.12445068359375 899.14202880859375 868.1004638671875 865.63421630859375 909.62933349609375 935.85382080078125 924.01226806640625 923.53472900390625 921.429443359375 912.86090087890625 892.5316162109375 888.2392578125 866.71234130859375 881.37579345703125 886.6546630859375 863.70263671875 850.12054443359375 850.94915771484375 834.4874267578125 783.39935302734375 769.24737548828125 780.84222412109375 801.721435546875 761.19427490234375 759.8497314453125 757.25177001953125 786.74652099609375 760.15887451171875 746.77630615234375 749.6397705078125 737.11077880859375 713.26397705078125 706.35986328125 711.0103759765625 727.146728515625 755.249267578125 757.22998046875 808.68634033203125 848.59356689453125 838.8756103515625 844.374267578125 863.7821044921875 856.45037841796875 863.95159912109375 874.9097900390625 883.580810546875 887.075927734375 900.32586669921875 897.9759521484375 901.272705078125 918.462890625 919.51580810546875 913.887451171875 912.4617919921875 910.36798095703125 906.1951904296875 910.2110595703125 914.6912841796875 918.20318603515625 921.532958984375 927.2381591796875 935.56060791015625 937.0279541015625 934.90118408203125 931.86700439453125 929.93511962890625 935.13848876953125 938.6641845703125 948.08001708984375 962.01336669921875 962.67901611328125 960.8216552734375 963.65460205078125 969.40179443359375 963.31939697265625 964.904052734375 967.9124755859375 970.49310302734375 970.41448974609375 974.1845703125 978.27276611328125 982.85736083984375 983.72314453125 986.705810546875 988.8848876953125 988.40234375 990.85699462890625 993.132568359375 993.04132080078125 993.8048095703125 996.9716796875 997.206787109375 998.87384033203125 1001.652099609375 1004.48883056640625 1007.26995849609375 1010.12945556640625 1012.648193359375 1015.66827392578125 1018.61993408203125 1021.6226806640625 1024.1407470703125 1027.552734375 1030.527587890625 1034.0533447265625 1037.664306640625 1041.4053955078125 1044.93505859375 1046.697998046875 1048.1624755859375 1049.8568115234375 1051.50146484375 1052.3372802734375 1054.7974853515625 1057.0255126953125 1057.451904296875 1057.635498046875 1057.86669921875 1057.7069091796875 1057.13427734375 1056.29345703125 1054.798095703125 1053.1053466796875 1050.8106689453125 1049.2974853515625 1048.1031494140625 1046.994384765625 1046.083984375 1046.1153564453125 1046.3089599609375 1046.564697265625 1047.0228271484375 1046.293701171875 1045.0584716796875
 822.4490966796875 812.82720947265625 797.7000732421875 778.76715087890625 810.62359619140625 820.67401123046875 777.8699951171875 765.11376953125 772.427001953125 791.1873779296875 794.2420654296875 759.85552978515625 802.569091796875 821.1844482421875 794.5780029296875 809.45867919921875 819.713134765625 817.33123779296875 771.24969482421875 790.40972900390625 813.17694091796875 798.205322265625 815.51300048828125 830.5950927734375 821.19268798828125 808.69384765625 823.577392578125 843.178466796875 831.93914794921875 780.83404541015625 771.78594970703125 783.09466552734375 797.86834716796875 847.60205078125 859.1881103515625 863.6043701171875 851.432373046875 840.03436279296875 836.20587158203125 841.407470703125 844.68310546875 840.2659912109375 822.32061767578125 811.9100341796875 832.9100341796875 859.71136474609375 835.2392578125 770.6204833984375 816.103515625 879.183837890625 877.03070068359375 791.07989501953125 828.20330810546875 862.1781005859375 907.2467041015625 939.83905029296875 931.84552001953125 907.3516845703125 908.41876220703125 965.86077880859375 986.46734619140625 982.67108154296875 941.93939208984375 903.51947021484375 969.28216552734375 970.175048828125 943.290771484375 963.898681640625 988.86224365234375 988.388427734375 982.73553466796875 979.17889404296875 1000.3104248046875 1004.02703857421875 987.992431640625 956.5126953125 885.980224609375 936.30108642578125 973.4881591796875 955.13543701171875 905.24102783203125 827.1259765625 848.004638671875 921.67572021484375 932.26263427734375 898.19573974609375 791.36834716796875 774.78680419921875 783.541259765625 796.837646484375 823.1800537109375 923.88153076171875 964.17791748046875 975.70574951171875 1001.798828125 1009.328857421875 1009.36175537109375 1010.737060546875 963.03912353515625 870.90350341796875 877.34124755859375 883.09283447265625 970.9974365234375 930.71417236328125 912.13525390625 904.35467529296875 909.77703857421875 921.30267333984375 917.7666015625 903.10430908203125 879.75665283203125 873.532470703125 878.7457275390625 881.1903076171875 916.05419921875 933.9180908203125 923.50531005859375 933.81201171875 902.0150146484375 866.2735595703125 866.16107177734375 882.73065185546875 904.59576416015625 917.0286865234375 892.26104736328125 904.3946533203125 935.24456787109375 908.39111328125 907.48974609375 907.08502197265625 945.86627197265625 938.77423095703125 903.9945068359375 872.0548095703125 852.6485595703125 915.73590087890625 919.51287841796875 914.2764892578125 882.79888916015625 817.21038818359375 801.56781005859375 797.7059326171875 785.57879638671875 773.77947998046875 766.58447265625 758.5833740234375 781.0152587890625 773.80120849609375 768.93939208984375 754.3643798828125 766.12530517578125 739.91485595703125 744.8988037109375 752.59674072265625 733.52923583984375 734.36114501953125 740.1849365234375 761.58203125 769.23193359375 768.8665771484375 764.87469482421875 781.07763671875 836.7286376953125 841.63067626953125 838.64898681640625 857.1939697265625 851.13543701171875 855.99542236328125 864.64105224609375 873.70758056640625 878.49664306640625 896.69757080078125 885.36566162109375 896.1324462890625 908.99615478515625 918.583740234375 911.3126220703125 903.59161376953125 898.71710205078125 899.2828369140625 907.59906005859375 912.48956298828125 913.87469482421875 912.21221923828125 918.60675048828125 922.30059814453125 926.91705322265625 932.72283935546875 937.24957275390625 939.25701904296875 942.38055419921875 949.27655029296875 950.5333251953125 946.29852294921875 949.3616943359375 952.7999267578125 954.74737548828125 956.20037841796875 954.18145751953125 961.16143798828125 962.9869384765625 966.1278076171875 968.71234130859375 973.88409423828125 975.654052734375 975.1953125 981.29827880859375 985.875732421875 987.19366455078125 987.228759765625 989.8150634765625 989.4742431640625 989.69573974609375 989.88311767578125 991.575927734375 993.11138916015625 995.8421630859375 999.20782470703125 1002.12725830078125 1005.03204345703125 1007.8116455078125 1010.80584716796875 1013.62005615234375 1016.8106689453125 1019.99542236328125 1023.74749755859375 1027.7813720703125 1030.39453125 1032.7166748046875 1036.936279296875 1040.1148681640625 1043.3885498046875 1045.5118408203125 1047.6087646484375 1049.33251953125 1050.352294921875 1051.6944580078125 1052.8428955078125 1053.5882568359375 1054.9161376953125 1056.203369140625 1056.39697265625 1055.8731689453125 1055.80615234375 1055.4072265625 1054.737060546875 1053.1195068359375 1050.0372314453125 1047.09814453125 1044.8056640625 1043.1204833984375 1041.231689453125 1042.3690185546875 1043.0802001953125 1043.551513671875 1044.4666748046875 1045.596923828125 1044.45556640625
 836.154296875 812.77410888671875 801.8568115234375 820.949951171875 832.7679443359375 812.60760498046875 771.14935302734375 785.7574462890625 802.7757568359375 756.86328125 755.92327880859375 778.80938720703125 812.97784423828125 817.80718994140625 798.4140625 802.7001953125 811.8446044921875 766.37188720703125 753.8140869140625 810.64776611328125 833.36700439453125 826.74853515625 815.775634765625 805.21929931640625 750.25872802734375 731.4156494140625 785.9344482421875 828.46746826171875 828.2232666015625 788.18341064453125 777.89697265625 809.90228271484375 829.576171875 857.62310791015625 836.40155029296875 844.050537109375 842.64300537109375 814.605224609375 824.47637939453125 858.459716796875 872.116455078125 828.547607421875 833.61431884765625 838.3863525390625 833.717529296875 839.0477294921875 818.691162109375 742.8826904296875 785.61444091796875 869.291748046875 888.14227294921875 803.7154541015625 798.1861572265625 805.16693115234375 911.7252197265625 947.7481689453125 950.61529541015625 931.44390869140625 917.56976318359375 971.58782958984375 988.494384765625 972.32733154296875 938.5830078125 850.96099853515625 919.793701171875 974.14056396484375 969.11114501953125 973.95269775390625 991.14691162109375 990.54278564453125 975.459228515625 944.1700439453125 980.76458740234375 1005.32562255859375 992.18780517578125 902.78875732421875 826.56298828125 921.494873046875 955.55731201171875 936.13116455078125 891.105224609375 829.9754638671875 870.73797607421875 926.76019287109375 911.498046875 814.8768310546875 769.21710205078125 797.8992919921875 790.003662109375 826.0313720703125 898.36895751953125 943.51715087890625 964.77923583984375 986.00042724609375 1003.62152099609375 994.04913330078125 980.82110595703125 1004.8875732421875 1010.96966552734375 937.27557373046875 918.7012939453125 958.6015625 988.53619384765625 943.85369873046875 881.35345458984375 882.7869873046875 874.08514404296875 886.42413330078125 897.19232177734375 903.9044189453125 907.71435546875 912.2537841796875 918.790283203125 958.9881591796875 991.3787841796875 998.87042236328125 999.25457763671875 994.55438232421875 952.31072998046875 907.52935791015625 878.79931640625 893.30712890625 917.4598388671875 953.79241943359375 958.8975830078125 965.0518798828125 918.7745361328125 820.31451416015625 806.09881591796875 818.57525634765625 878.97235107421875 897.71343994140625 849.36676025390625 824.949462890625 822.92193603515625 879.03753662109375 925.63592529296875 914.6324462890625 900.6903076171875 881.8326416015625 848.251953125 829.83612060546875 828.1622314453125 803.67425537109375 768.76690673828125 780.59722900390625 763.1976318359375 761.758544921875 795.03717041015625 751.97552490234375 747.47552490234375 743.9969482421875 771.6884765625 807.0357666015625 779.00494384765625 727.32464599609375 725.2193603515625 747.84771728515625 768.031982421875 788.7061767578125 803.7679443359375 781.58367919921875 779.2733154296875 840.2730712890625 840.2884521484375 846.20489501953125 848.43829345703125 854.62066650390625 858.89288330078125 866.85565185546875 867.62640380859375 888.29754638671875 885.98577880859375 893.6536865234375 903.33074951171875 907.2022705078125 912.12835693359375 903.55694580078125 898.581787109375 900.29583740234375 899.1524658203125 900.789794921875 903.05633544921875 904.44000244140625 908.0531005859375 913.97625732421875 919.00189208984375 929.820556640625 938.55487060546875 939.7445068359375 941.90155029296875 947.1312255859375 941.38824462890625 944.9434814453125 948.91741943359375 944.02740478515625 941.25433349609375 945.5240478515625 946.8046875 954.94537353515625 959.4261474609375 959.510498046875 961.17462158203125 962.6650390625 971.90997314453125 974.6563720703125 980.74725341796875 985.4134521484375 987.86749267578125 984.41961669921875 985.9327392578125 985.16558837890625 987.44293212890625 988.04913330078125 988.9483642578125 989.1898193359375 993.6064453125 998.55340576171875 1002.649169921875 1005.966552734375 1008.49114990234375 1012.04296875 1015.34661865234375 1018.687255859375 1021.85687255859375 1025.5537109375 1028.2314453125 1031.3367919921875 1033.845703125 1035.802978515625 1037.728515625 1039.559326171875 1040.743896484375 1042.86767578125 1043.440185546875 1045.0838623046875 1047.20751953125 1048.916259765625 1050.6005859375 1051.777587890625 1051.6534423828125 1052.3739013671875 1051.488525390625 1051.6778564453125 1051.8150634765625 1051.3016357421875 1050.3001708984375 1049.619384765625 1048.5216064453125 1045.9239501953125 1042.0003662109375 1040.735595703125 1039.7908935546875 1040.5711669921875 1041.2918701171875 1042.6339111328125 1043.6754150390625 1043.857666015625
 839.15850830078125 833.0137939453125 814.80328369140625 841.20550537109375 833.9873046875 816.39312744140625 797.68402099609375 805.0152587890625 800.4139404296875 770.69110107421875 754.30438232421875 776.368896484375 806.480224609375 812.184814453125 786.14031982421875 800.142333984375 771.56640625 727.1810302734375 786.75701904296875 827.3134765625 830.1986083984375 802.8045654296875 807.98065185546875 810.840576171875 754.8330078125 747.79888916015625 785.75921630859375 817.51837158203125 812.8255615234375 791.35858154296875 820.23468017578125 849.07012939453125 852.16802978515625 836.75048828125 834.484130859375 846.7894287109375 806.171630859375 794.8836669921875 802.11712646484375 862.99261474609375 890.823974609375 827.4849853515625 817.741943359375 846.5054931640625 844.9962158203125 830.95733642578125 780.99072265625 733.6510009765625 762.12127685546875 858.0467529296875 874.8619384765625 795.1614990234375 734.67431640625 757.01513671875 893.00140380859375 946.2869873046875 955.98968505859375 939.1810302734375 904.01153564453125 936.17132568359375 980.43218994140625 980.988525390625 898.6314697265625 907.26519775390625 934.35693359375 961.336669921875 967.83953857421875 982.734130859375 990.303955078125 985.4979248046875 975.92755126953125 956.51678466796875 974.873779296875 1000.5419921875 968.468505859375 864.51898193359375 813.31396484375 909.59918212890625 887.88983154296875 884.81884765625 906.143798828125 861.47039794921875 899.95703125 911.75408935546875 840.19940185546875 779.9000244140625 785.86212158203125 847.67828369140625 843.9312744140625 872.95806884765625 926.3291015625 971.74676513671875 992.37359619140625 989.088134765625 980.64703369140625 971.7861328125 984.666748046875 1012.9886474609375 1030.782958984375 992.74859619140625 977.6004638671875 995.21563720703125 1005.24774169921875 935.4935302734375 869.6024169921875 843.92608642578125 846.98321533203125 872.287353515625 885.95904541015625 917.41058349609375 946.76385498046875 960.75225830078125 986.9930419921875 1026.4150390625 1036.7918701171875 1024.972900390625 1004.69647216796875 997.83837890625 1009.85394287109375 984.9527587890625 926.0797119140625 927.7493896484375 945.0670166015625 986.89312744140625 984.62469482421875 948.5076904296875 892.10321044921875 876.69683837890625 868.50531005859375 860.59075927734375 880.7276611328125 863.56146240234375 849.25738525390625 828.646484375 803.2269287109375 850.57403564453125 872.18896484375 859.12066650390625 896.26568603515625 916.76141357421875 889.04962158203125 803.01202392578125 779.91119384765625 804.03594970703125 780.5628662109375 775.002197265625 775.659423828125 791.24761962890625 776.44482421875 747.2410888671875 739.8785400390625 763.5263671875 809.01080322265625 840.83636474609375 831.2781982421875 778.33221435546875 729.7213134765625 719.39508056640625 738.17376708984375 769.68695068359375 796.0997314453125 776.69415283203125 765.99127197265625 815.3228759765625 819.86212158203125 839.4219970703125 858.29766845703125 861.0714111328125 862.966552734375 864.39794921875 864.9307861328125 882.68218994140625 882.1114501953125 889.909423828125 899.7684326171875 901.4927978515625 908.18487548828125 906.79534912109375 910.34619140625 903.27569580078125 892.50848388671875 893.68927001953125 900.60284423828125 901.453125 906.22491455078125 910.0640869140625 918.804443359375 925.15203857421875 929.65423583984375 931.7852783203125 934.88702392578125 937.41546630859375 937.1605224609375 945.34027099609375 939.87396240234375 940.72833251953125 937.364013671875 945.95654296875 947.07220458984375 946.7899169921875 949.21142578125 952.0411376953125 957.33428955078125 963.32080078125 971.87933349609375 975.609619140625 980.235595703125 983.01763916015625 985.50390625 983.68890380859375 981.11993408203125 985.1788330078125 988.42706298828125 989.8455810546875 990.67919921875 991.9276123046875 995.347412109375 998.655517578125 1001.81927490234375 1003.20587158203125 1005.30181884765625 1008.268310546875 1011.43304443359375 1014.96142578125 1018.99542236328125 1020.76287841796875 1023.4140625 1026.22998046875 1028.1083984375 1030.8958740234375 1031.9088134765625 1034.0196533203125 1035.750244140625 1038.0035400390625 1038.0252685546875 1040.5838623046875 1041.67236328125 1044.192138671875 1045.5947265625 1046.1787109375 1046.47216796875 1048.0244140625 1046.41845703125 1049.6259765625 1050.9185791015625 1049.83251953125 1047.6583251953125 1045.36669921875 1044.5721435546875 1045.4744873046875 1042.7081298828125 1041.0711669921875 1039.92431640625 1039.3568115234375 1039.874267578125 1039.496337890625 1040.4002685546875 1041.3876953125
 813.475341796875 831.9698486328125 811.40081787109375 838.93450927734375 801.977783203125 784.83245849609375 795.0294189453125 793.94622802734375 780.58441162109375 779.8450927734375 772.12725830078125 803.9464111328125 791.59405517578125 742.93780517578125 766.76861572265625 789.81170654296875 735.81536865234375 740.23828125 822.63140869140625 832.364990234375 807.213623046875 762.6915283203125 787.00848388671875 802.33935546875 752.688232421875 744.0604248046875 780.07037353515625 787.4443359375 754.8702392578125 795.1077880859375 835.045166015625 860.47723388671875 853.71856689453125 827.64385986328125 837.5390625 830.8272705078125 781.22802734375 782.3509521484375 788.111083984375 854.3970947265625 881.64556884765625 832.0294189453125 823.6268310546875 803.2010498046875 827.76873779296875 834.82965087890625 786.37762451171875 752.21087646484375 821.605224609375 868.70458984375 851.0736083984375 777.93377685546875 738.75299072265625 772.9656982421875 891.2257080078125 939.281494140625 938.39715576171875 895.916015625 859.0035400390625 904.7108154296875 966.3773193359375 956.20111083984375 857.544677734375 905.43316650390625 945.5885009765625 947.775146484375 958.86016845703125 977.15655517578125 985.80548095703125 984.620361328125 984.5247802734375 986.295166015625 998.8743896484375 998.3927001953125 967.4080810546875 929.56573486328125 889.52197265625 888.43914794921875 861.372314453125 878.350830078125 906.970703125 909.02593994140625 924.63134765625 855.255126953125 783.7645263671875 778.85955810546875 799.54974365234375 835.76202392578125 843.82037353515625 910.02734375 952.55364990234375 985.27398681640625 1004.7354736328125 989.51007080078125 958.16802978515625 930.15338134765625 964.7188720703125 1000.2291259765625 1017.877197265625 1000.97802734375 1001.90423583984375 1000.37933349609375 1005.456787109375 972.5262451171875 917.99163818359375 850.1873779296875 848.2288818359375 865.127685546875 913.03564453125 946.50518798828125 959.79974365234375 996.6038818359375 1028.1920166015625 1048.9461669921875 1042.790283203125 1024.2000732421875 1012.341064453125 977.18841552734375 964.913818359375 985.41156005859375 986.739990234375 935.81365966796875 950.39654541015625 981.385498046875 978.5247802734375 971.67572021484375 957.49334716796875 927.617431640625 879.55047607421875 848.35784912109375 835.18865966796875 842.8375244140625 826.814697265625 842.6107177734375 816.85687255859375 845.44989013671875 843.55694580078125 806.28155517578125 837.3341064453125 870.66217041015625 886.17236328125 839.96185302734375 794.5867919921875 786.79534912109375 790.24169921875 768.90203857421875 802.6998291015625 817.397705078125 768.49700927734375 746.65985107421875 759.01922607421875 799.67034912109375 824.3653564453125 846.1239013671875 845.2606201171875 836.25958251953125 763.896484375 747.2061767578125 776.958251953125 800.438720703125 809.29119873046875 787.90997314453125 750.34552001953125 774.4859619140625 819.50054931640625 836.16864013671875 849.8931884765625 856.8250732421875 859.0941162109375 855.492431640625 859.7822265625 872.0521240234375 878.3782958984375 882.06512451171875 888.5255126953125 892.36279296875 891.7843017578125 881.58154296875 894.40576171875 908.94122314453125 909.052734375 914.2098388671875 910.03533935546875 903.54705810546875 905.69329833984375 915.44671630859375 921.960693359375 923.38330078125 924.2900390625 930.74298095703125 934.4300537109375 932.46527099609375 935.79083251953125 935.3326416015625 939.20068359375 932.986328125 929.94818115234375 934.32513427734375 939.11456298828125 943.73590087890625 951.08587646484375 952.5404052734375 963.2608642578125 966.94451904296875 969.96258544921875 972.69549560546875 975.017578125 979.28564453125 982.49853515625 982.7659912109375 980.0731201171875 981.9158935546875 985.540771484375 987.42401123046875 989.47711181640625 991.11090087890625 994.60247802734375 997.641357421875 1000.7762451171875 1002.57183837890625 1004.55950927734375 1006.95654296875 1009.704833984375 1012.28961181640625 1014.8585205078125 1017.794677734375 1020.37811279296875 1022.52099609375 1024.012451171875 1026.0240478515625 1027.477294921875 1029.3790283203125 1032.3043212890625 1035.0068359375 1036.8460693359375 1038.6690673828125 1038.5225830078125 1040.757568359375 1042.33349609375 1042.8682861328125 1043.718505859375 1045.714111328125 1046.6783447265625 1047.1251220703125 1047.8323974609375 1048.1304931640625 1047.8565673828125 1045.091552734375 1043.3997802734375 1043.714111328125 1041.7559814453125 1039.8359375 1038.1402587890625 1037.6922607421875 1038.1435546875 1039.3553466796875 1039.13037109375 1038.4927978515625
 809.1673583984375 799.40118408203125 777.849609375 818.0401611328125 794.819580078125 804.63787841796875 800.6419677734375 795.5552978515625 789.46685791015625 794.2099609375 807.03564453125 800.388671875 744.2679443359375 725.34375 773.6497802734375 762.65576171875 718.58709716796875 786.41845703125 826.6541748046875 833.5128173828125 769.37213134765625 750.01947021484375 777.35870361328125 806.8265380859375 786.89910888671875 741.98480224609375 757.71337890625 744.64202880859375 744.76458740234375 798.5260009765625 832.29998779296875 834.7313232421875 830.21539306640625 832.54443359375 837.64361572265625 844.85498046875 825.96136474609375 787.88720703125 789.3968505859375 814.7298583984375 857.02484130859375 855.85931396484375 842.550537109375 782.14141845703125 801.69903564453125 853.41265869140625 818.738525390625 776.44244384765625 835.7608642578125 870.31280517578125 828.36334228515625 825.2646484375 837.4720458984375 870.44873046875 911.11236572265625 925.5673828125 897.6060791015625 883.56634521484375 886.1046142578125 878.5697021484375 939.73516845703125 938.7105712890625 838.96099853515625 898.53631591796875 949.1827392578125 948.28021240234375 955.2088623046875 974.111572265625 978.73577880859375 985.4920654296875 984.1361083984375 987.158447265625 1007.9984130859375 1003.37371826171875 976.5272216796875 954.02813720703125 912.403076171875 814.23297119140625 850.5037841796875 865.78668212890625 899.89727783203125 898.33367919921875 907.92681884765625 836.1556396484375 783.3946533203125 770.26348876953125 785.5128173828125 842.95361328125 870.37451171875 937.636474609375 976.7452392578125 1006.324951171875 1021.4720458984375 1005.1375732421875 973.8406982421875 959.046630859375 971.47210693359375 992.82904052734375 1006.595703125 999.7684326171875 982.2508544921875 1017.7161865234375 1001.794677734375 975.806396484375 940.14544677734375 901.02496337890625 880.8021240234375 910.400390625 938.34552001953125 969.14202880859375 1015.21124267578125 1040.0614013671875 1053.8857421875 1044.091796875 1027.25927734375 999.9365234375 981.36932373046875 990.275634765625 988.72320556640625 970.5548095703125 992.2548828125 978.3204345703125 954.93414306640625 948.43341064453125 901.7335205078125 918.158935546875 879.92816162109375 831.6607666015625 808.46051025390625 810.62579345703125 799.4676513671875 810.82891845703125 846.9654541015625 868.18536376953125 876.59552001953125 856.49462890625 832.30059814453125 819.658935546875 807.89794921875 816.98052978515625 846.56951904296875 823.0272216796875 805.26739501953125 805.81109619140625 792.676025390625 776.4654541015625 802.07110595703125 827.760498046875 772.98797607421875 759.3349609375 785.8948974609375 826.53643798828125 852.79010009765625 868.89459228515625 870.471923828125 823.3507080078125 780.43377685546875 815.28265380859375 798.57147216796875 817.351806640625 818.39849853515625 802.4189453125 754.94970703125 749.7484130859375 802.6414794921875 823.70361328125 838.62548828125 842.46185302734375 843.32928466796875 843.04656982421875 851.2760009765625 862.26495361328125 871.9176025390625 877.3292236328125 878.67340087890625 875.570556640625 869.25836181640625 874.10650634765625 878.85601806640625 890.120849609375 911.6029052734375 925.78033447265625 925.754150390625 915.8018798828125 908.542724609375 911.22564697265625 914.64508056640625 917.002685546875 923.88916015625 929.955810546875 932.30413818359375 931.8050537109375 932.52435302734375 936.33001708984375 937.02984619140625 931.91961669921875 936.74359130859375 941.848876953125 945.08282470703125 951.14599609375 951.7320556640625 954.841064453125 961.55767822265625 966.17767333984375 970.52386474609375 975.87554931640625 977.21826171875 979.14312744140625 982.13360595703125 982.51910400390625 983.42138671875 982.31744384765625 983.61480712890625 987.1591796875 990.431396484375 992.466552734375 995.08349609375 996.5933837890625 998.64019775390625 1001.18402099609375 1003.86395263671875 1007.26727294921875 1009.89813232421875 1012.7406005859375 1015.68963623046875 1018.3087158203125 1021.0672607421875 1023.1829833984375 1025.2889404296875 1026.179443359375 1028.7078857421875 1030.896484375 1033.2503662109375 1034.6287841796875 1034.7767333984375 1038.412109375 1039.76025390625 1041.041015625 1042.9635009765625 1043.4954833984375 1043.5472412109375 1043.76904296875 1045.337646484375 1045.6832275390625 1044.272705078125 1044.2646484375 1043.6641845703125 1044.1998291015625 1043.221435546875 1042.06298828125 1040.7445068359375 1038.9697265625 1037.4105224609375 1037.2947998046875 1035.5406494140625 1036.4425048828125 1037.5166015625 1037.8614501953125
 832.771240234375 807.41143798828125 790.00885009765625 795.48321533203125 799.73565673828125 791.28363037109375 808.04736328125 804.31170654296875 802.8702392578125 794.98944091796875 803.9815673828125 788.7491455078125 741.0633544921875 788.07501220703125 788.79278564453125 732.1524658203125 775.537109375 826.264892578125 831.35223388671875 821.66314697265625 756.101318359375 724.8585205078125 765.21173095703125 805.64013671875 790.83953857421875 750.39251708984375 742.9111328125 750.207275390625 758.10260009765625 806.5679931640625 825.14984130859375 780.5924072265625 783.3363037109375 833.57330322265625 848.186767578125 855.79412841796875 841.4462890625 781.99285888671875 790.4661865234375 800.09381103515625 838.0333251953125 843.9173583984375 845.7923583984375 811.46099853515625 793.0029296875 861.36077880859375 845.58941650390625 796.88580322265625 844.4122314453125 863.81854248046875 795.56402587890625 759.351318359375 844.31304931640625 894.3546142578125 912.54840087890625 924.75830078125 918.48406982421875 903.73382568359375 901.40875244140625 864.0123291015625 865.9635009765625 928.4371337890625 917.79449462890625 923.5496826171875 944.54144287109375 920.2742919921875 943.3433837890625 939.88580322265625 930.40380859375 968.94219970703125 978.56842041015625 982.18975830078125 991.03631591796875 980.66510009765625 973.75616455078125 945.56439208984375 866.88995361328125 785.82110595703125 845.4208984375 851.93316650390625 912.56439208984375 905.58575439453125 884.00726318359375 792.78363037109375 770.51763916015625 783.45166015625 816.82220458984375 821.981201171875 879.63018798828125 950.03839111328125 977.0465087890625 999.25653076171875 1004.4334716796875 966.52337646484375 978.0029296875 985.2451171875 967.74151611328125 987.202392578125 1014.35052490234375 1034.308349609375 1031.8594970703125 1035.5714111328125 1030.9039306640625 992.23040771484375 962.9178466796875 947.63885498046875 939.00244140625 957.99298095703125 1016.14752197265625 1032.470703125 1046.2010498046875 1058.0032958984375 1062.26806640625 1033.779296875 1002.98370361328125 972.79058837890625 963.3514404296875 955.69140625 955.7926025390625 985.65972900390625 986.097900390625 977.739013671875 990.9085693359375 926.201904296875 840.57086181640625 830.7137451171875 804.41650390625 794.77142333984375 807.90484619140625 807.80450439453125 806.47515869140625 802.1231689453125 840.1309814453125 870.9136962890625 914.73358154296875 853.1812744140625 861.70654296875 836.626953125 831.7783203125 821.83636474609375 807.3828125 820.14642333984375 817.92987060546875 808.77142333984375 805.96063232421875 787.16827392578125 794.2471923828125 816.2640380859375 787.97296142578125 760.17193603515625 783.9398193359375 847.06451416015625 878.62200927734375 881.36810302734375 891.45904541015625 895.197265625 831.4327392578125 842.19793701171875 840.48309326171875 826.59423828125 817.86077880859375 794.505615234375 765.869384765625 751.51416015625 794.17071533203125 809.56640625 813.91351318359375 814.5892333984375 834.216796875 843.6873779296875 856.21014404296875 861.2347412109375 867.847412109375 865.98150634765625 865.66778564453125 861.38507080078125 864.9915771484375 876.609619140625 883.917724609375 885.9854736328125 896.076904296875 911.5130615234375 930.65985107421875 927.0155029296875 910.40557861328125 913.58056640625 918.4725341796875 914.4140625 922.47723388671875 929.70452880859375 933.81085205078125 937.3424072265625 937.89178466796875 940.3125 943.282470703125 939.3043212890625 940.48565673828125 943.8802490234375 947.371337890625 951.4208984375 952.742919921875 960.1517333984375 964.32598876953125 969.07122802734375 972.60577392578125 976.37188720703125 985.4210205078125 981.2440185546875 981.485595703125 981.9256591796875 981.53765869140625 982.48992919921875 985.27978515625 988.51580810546875 990.629638671875 992.89947509765625 994.837890625 996.54736328125 997.9437255859375 999.324951171875 1001.9295654296875 1004.22509765625 1006.56591796875 1009.122802734375 1011.93115234375 1014.294189453125 1016.85797119140625 1018.58624267578125 1021.54986572265625 1024.2825927734375 1025.6695556640625 1026.74365234375 1028.45703125 1032.8582763671875 1036.285888671875 1037.4752197265625 1038.525146484375 1039.2061767578125 1039.39794921875 1040.8121337890625 1042.4224853515625 1042.6180419921875 1042.9488525390625 1044.6766357421875 1045.1114501953125 1044.3807373046875 1042.8382568359375 1042.3621826171875 1041.2281494140625 1039.4881591796875 1039.2080078125 1039.3382568359375 1038.1708984375 1037.109130859375 1035.4012451171875 1035.59521484375 1034.8350830078125 1035.6165771484375
 842.20233154296875 810.06298828125 822.4027099609375 838.88128662109375 840.48028564453125 806.98968505859375 816.61529541015625 823.40301513671875 813.46185302734375 769.73736572265625 800.16986083984375 801.88665771484375 758.0965576171875 789.3846435546875 765.1414794921875 726.40252685546875 817.458984375 830.38580322265625 831.30078125 791.842041015625 747.77880859375 742.10540771484375 792.72332763671875 796.8865966796875 767.0001220703125 749.49267578125 781.6934814453125 772.57098388671875 763.83709716796875 798.36785888671875 827.564208984375 811.437744140625 790.449462890625 838.04925537109375 859.9859619140625 860.81988525390625 857.66802978515625 766.72833251953125 781.5692138671875 814.70843505859375 839.9990234375 838.494384765625 847.244384765625 827.05902099609375 786.20947265625 848.58001708984375 811.8885498046875 788.9324951171875 842.65167236328125 863.849609375 810.230712890625 706.97601318359375 777.84747314453125 872.88226318359375 908.43524169921875 906.18109130859375 911.07855224609375 919.606201171875 908.976318359375 871.787353515625 836.84051513671875 878.5113525390625 921.7655029296875 937.97076416015625 942.74609375 897.30364990234375 927.1129150390625 892.20361328125 922.2633056640625 956.14166259765625 968.49169921875 973.0103759765625 981.94683837890625 950.91650390625 948.525390625 911.423583984375 800.35980224609375 763.58050537109375 815.542724609375 877.19354248046875 887.6243896484375 884.810302734375 834.9715576171875 787.05279541015625 793.20196533203125 795.59674072265625 833.825927734375 861.4957275390625 918.35711669921875 953.0245361328125 974.4998779296875 995.54351806640625 967.248291015625 954.40875244140625 971.04803466796875 969.7713623046875 973.13201904296875 999.87799072265625 1023.8477783203125 1055.4195556640625 1061.4771728515625 1050.17041015625 1059.280517578125 1037.095703125 1022.5443115234375 1025.412109375 1028.8421630859375 1037.37353515625 1051.469482421875 1055.734619140625 1064.60302734375 1069.9090576171875 1051.0625 996.606689453125 961.093017578125 937.211181640625 928.81732177734375 923.26611328125 912.29107666015625 926.7225341796875 969.04864501953125 995.58984375 996.406982421875 958.43072509765625 869.6982421875 827.83514404296875 845.53900146484375 867.8543701171875 867.6370849609375 854.70709228515625 848.93353271484375 841.24658203125 863.726318359375 873.3892822265625 897.2828369140625 895.49542236328125 883.2852783203125 860.42864990234375 880.0965576171875 865.59051513671875 841.3111572265625 820.82159423828125 825.67633056640625 848.96856689453125 819.32568359375 804.060791015625 784.62872314453125 774.476318359375 801.214111328125 763.7264404296875 778.989990234375 848.3564453125 882.58709716796875 901.1971435546875 902.82470703125 906.59503173828125 884.92083740234375 843.0057373046875 849.28118896484375 840.62359619140625 814.67388916015625 802.149169921875 768.948974609375 750.3536376953125 782.7799072265625 817.434814453125 816.03729248046875 821.8544921875 838.67974853515625 849.14691162109375 857.18060302734375 857.40081787109375 862.8104248046875 863.702880859375 865.1446533203125 864.2921142578125 869.98895263671875 877.5531005859375 881.000244140625 893.4202880859375 900.49365234375 907.08612060546875 927.02081298828125 935.494140625 929.966552734375 923.24951171875 929.1798095703125 928.1884765625 935.68817138671875 943.61328125 945.9581298828125 946.0028076171875 938.7431640625 939.3480224609375 940.51031494140625 942.4339599609375 943.77642822265625 947.31805419921875 952.6129150390625 953.14349365234375 954.70819091796875 968.25946044921875 970.80084228515625 971.81500244140625 975.3023681640625 983.2681884765625 988.09783935546875 991.49505615234375 989.093994140625 986.7640380859375 985.23681640625 985.20477294921875 987.6068115234375 989.66546630859375 991.65826416015625 994.47637939453125 997.10235595703125 997.4683837890625 999.6400146484375 1000.644775390625 1002.40972900390625 1004.43585205078125 1005.96826171875 1008.114990234375 1010.58624267578125 1013.5367431640625 1016.68780517578125 1019.34576416015625 1021.2313232421875 1022.69866943359375 1023.1431884765625 1024.7064208984375 1026.83447265625 1028.4498291015625 1031.6754150390625 1035.11474609375 1036.96875 1037.5478515625 1038.568359375 1038.6241455078125 1038.8929443359375 1039.640380859375 1040.0322265625 1039.2623291015625 1041.0958251953125 1042.1951904296875 1041.7694091796875 1041.050537109375 1039.9510498046875 1039.4326171875 1038.6805419921875 1037.1488037109375 1037.1533203125 1037.141357421875 1035.3837890625 1034.2314453125 1034.4969482421875 1034.951904296875
 813.65179443359375 823.0333251953125 844.80010986328125 858.60662841796875 851.07012939453125 840.15313720703125 836.476806640625 841.57916259765625 793.51837158203125 780.84503173828125 809.39190673828125 805.34228515625 756.17626953125 768.96185302734375 722.0565185546875 726.87640380859375 810.7518310546875 836.88177490234375 830.45440673828125 772.41265869140625 752.602294921875 785.9288330078125 801.9637451171875 757.1036376953125 728.847412109375 785.8719482421875 804.4373779296875 758.95947265625 759.64642333984375 765.04315185546875 820.34619140625 830.9730224609375 832.7447509765625 832.72601318359375 871.0892333984375 877.7901611328125 865.693115234375 753.4356689453125 766.85504150390625 819.74261474609375 844.855224609375 838.1885986328125 841.15472412109375 815.2757568359375 800.39111328125 822.37689208984375 781.10015869140625 782.19921875 846.8402099609375 863.266357421875 826.1102294921875 720.85040283203125 765.5457763671875 846.78497314453125 892.6666259765625 875.21514892578125 861.23907470703125 881.1119384765625 906.39019775390625 899.33868408203125 875.29296875 883.26715087890625 915.9105224609375 915.18267822265625 943.56488037109375 929.27435302734375 896.617431640625 874.55810546875 900.71258544921875 941.7496337890625 956.2322998046875 964.11517333984375 966.35235595703125 948.0924072265625 905.139404296875 793.45574951171875 768.43341064453125 776.77105712890625 814.86541748046875 889.39794921875 884.54345703125 858.9134521484375 835.49560546875 806.10052490234375 829.05108642578125 812.1663818359375 851.3963623046875 913.8306884765625 923.62445068359375 939.11260986328125 971.0479736328125 958.5185546875 929.6854248046875 932.05322265625 954.8702392578125 953.707763671875 947.7283935546875 995.6771240234375 1042.2916259765625 1051.051513671875 1057.3175048828125 1051.4981689453125 1050.3563232421875 1049.9417724609375 1058.11376953125 1058.3592529296875 1044.301513671875 1052.926025390625 1048.8541259765625 1046.7274169921875 1052.109130859375 1056.781494140625 1032.501708984375 977.16424560546875 906.65057373046875 867.64483642578125 862.05474853515625 851.90386962890625 827.21490478515625 846.71405029296875 907.19317626953125 952.19500732421875 975.726318359375 966.1514892578125 894.75579833984375 864.718505859375 913.393310546875 917.48419189453125 913.056396484375 897.2579345703125 889.60821533203125 906.83642578125 912.4193115234375 890.15625 870.161865234375 875.6478271484375 871.54132080078125 851.6644287109375 861.16290283203125 918.2930908203125 925.29791259765625 843.44598388671875 836.6226806640625 856.0823974609375 935.681396484375 844.15924072265625 798.43365478515625 767.7352294921875 817.89453125 819.11981201171875 816.82940673828125 828.736572265625 872.8995361328125 898.846435546875 889.44683837890625 858.34368896484375 831.1368408203125 848.385498046875 843.627197265625 840.4105224609375 810.52276611328125 769.33245849609375 736.82830810546875 751.107421875 790.50732421875 817.49395751953125 826.0400390625 830.861572265625 839.3009033203125 855.05517578125 861.123046875 860.78076171875 854.35260009765625 857.4224853515625 866.71551513671875 874.857421875 881.9439697265625 884.73040771484375 895.65179443359375 899.94580078125 907.384765625 915.37457275390625 932.72637939453125 946.1751708984375 948.4527587890625 942.0843505859375 939.988525390625 946.414794921875 956.2291259765625 961.7535400390625 968.9840087890625 966.94384765625 947.9373779296875 945.0596923828125 942.598876953125 943.165283203125 947.9560546875 944.60052490234375 943.82989501953125 945.6424560546875 951.6246337890625 965.04345703125 966.2113037109375 972.50579833984375 971.9063720703125 972.758544921875 976.392578125 980.96746826171875 985.76837158203125 989.41998291015625 991.8153076171875 993.6365966796875 991.79595947265625 989.8892822265625 991.47540283203125 993.1563720703125 994.79876708984375 996.91668701171875 1000.01947021484375 1001.84539794921875 1003.886962890625 1006.62615966796875 1008.27630615234375 1009.2725830078125 1010.83929443359375 1013.39593505859375 1015.89996337890625 1016.88739013671875 1018.5809326171875 1020.012451171875 1023.188720703125 1025.0167236328125 1026.55517578125 1028.1204833984375 1029.664306640625 1030.724609375 1031.748291015625 1032.339111328125 1032.647216796875 1033.006103515625 1034.00732421875 1034.9603271484375 1034.6796875 1034.0941162109375 1035.1375732421875 1036.517333984375 1035.5819091796875 1037.353271484375 1037.390380859375 1037.75732421875 1037.5513916015625 1037.8409423828125 1036.32177734375 1036.0811767578125 1035.361083984375 1034.291748046875 1033.448486328125 1033.0264892578125
 797.512451171875 799.89654541015625 811.66448974609375 835.26495361328125 834.10882568359375 845.05560302734375 837.59149169921875 828.72393798828125 783.202392578125 781.40118408203125 815.70477294921875 799.431640625 752.97772216796875 769.1416015625 735.5848388671875 708.42718505859375 781.1077880859375 844.60107421875 807.31793212890625 698.80169677734375 729.0985107421875 799.53466796875 790.03302001953125 725.941162109375 731.85064697265625 804.7470703125 807.37115478515625 760.51446533203125 794.6322021484375 786.3280029296875 818.74224853515625 845.60791015625 842.98431396484375 809.47650146484375 842.77972412109375 890.2501220703125 893.5140380859375 856.00628662109375 822.13360595703125 813.38720703125 823.73907470703125 842.89154052734375 842.62091064453125 797.73309326171875 801.00213623046875 798.406494140625 787.8411865234375 815.333251953125 858.50128173828125 875.8333740234375 851.73016357421875 765.11663818359375 767.73980712890625 851.15771484375 886.36077880859375 892.3763427734375 858.6929931640625 851.6932373046875 880.728271484375 882.24908447265625 887.92535400390625 911.2520751953125 915.25537109375 922.6221923828125 946.54742431640625 932.046875 889.133544921875 890.763916015625 919.53814697265625 933.23223876953125 942.8802490234375 954.81280517578125 953.44073486328125 933.1131591796875 857.6920166015625 778.18023681640625 792.7584228515625 819.39227294921875 850.63031005859375 876.85125732421875 851.23663330078125 827.2879638671875 798.45611572265625 776.0743408203125 802.27093505859375 812.5244140625 875.0693359375 910.1978759765625 930.186767578125 958.578125 956.902099609375 923.1920166015625 924.6292724609375 935.1004638671875 943.17236328125 941.7291259765625 957.021728515625 1023.87884521484375 1056.750732421875 1052.50048828125 1057.0269775390625 1057.7781982421875 1049.5020751953125 1049.7962646484375 1057.0875244140625 1058.4716796875 1028.389892578125 1019.81280517578125 1023.9410400390625 1011.71588134765625 1008.20147705078125 1013.8818359375 1009.53826904296875 972.93536376953125 923.720947265625 858.269775390625 851.1173095703125 839.04705810546875 842.354736328125 875.768310546875 890.28546142578125 903.11981201171875 947.14874267578125 969.32275390625 966.20001220703125 948.81243896484375 935.24078369140625 940.95208740234375 961.027099609375 938.543212890625 940.10064697265625 942.5135498046875 892.65936279296875 864.883056640625 849.931396484375 867.90399169921875 846.6990966796875 859.23956298828125 905.375732421875 889.2164306640625 934.66241455078125 869.9832763671875 868.358642578125 864.32342529296875 898.3701171875 836.56536865234375 794.85198974609375 788.8585205078125 815.36474609375 837.44696044921875 818.45135498046875 829.01129150390625 854.94696044921875 883.7755126953125 859.85687255859375 820.66156005859375 814.40850830078125 829.100830078125 845.1168212890625 833.75335693359375 799.9183349609375 769.360107421875 720.60382080078125 721.92108154296875 776.54071044921875 829.06024169921875 841.75128173828125 851.39727783203125 850.913330078125 865.06744384765625 875.75775146484375 866.738525390625 863.6458740234375 864.07122802734375 873.13922119140625 884.033447265625 893.448974609375 899.965576171875 909.4429931640625 904.4677734375 909.20440673828125 921.66619873046875 938.0784912109375 949.8310546875 939.26531982421875 945.14111328125 955.563720703125 961.70233154296875 968.29974365234375 976.3387451171875 986.80938720703125 972.81353759765625 948.02398681640625 946.5289306640625 945.70135498046875 947.1895751953125 950.5478515625 949.97125244140625 950.973876953125 950.53094482421875 951.93145751953125 948.723388671875 950.7945556640625 959.58941650390625 966.9793701171875 970.7857666015625 974.69342041015625 978.08721923828125 981.47357177734375 984.4959716796875 989.916748046875 994.89251708984375 996.65496826171875 995.74176025390625 995.71820068359375 996.006591796875 998.9566650390625 1000.3983154296875 1001.6829833984375 1003.679931640625 1004.9952392578125 1006.58990478515625 1008.1710205078125 1010.483642578125 1012.55511474609375 1015.104248046875 1016.9847412109375 1018.5545654296875 1020.10723876953125 1020.705078125 1021.9547119140625 1024.0718994140625 1025.6419677734375 1027.1021728515625 1028.023193359375 1029.6422119140625 1030.0928955078125 1030.5989990234375 1031.301513671875 1031.477294921875 1032.2032470703125 1033.0679931640625 1033.8846435546875 1033.5906982421875 1033.10888671875 1033.2088623046875 1032.2596435546875 1033.8408203125 1035.263671875 1036.0892333984375 1036.1103515625 1036.475341796875 1033.8746337890625 1033.93408203125 1032.586669921875 1032.1995849609375 1031.24853515625 1029.8336181640625
 771.2894287109375 783.53253173828125 788.7552490234375 783.3734130859375 784.572998046875 815.31939697265625 831.71533203125 827.11431884765625 820.5784912109375 818.44189453125 826.345458984375 789.5465087890625 740.4571533203125 740.83837890625 741.57550048828125 740.7178955078125 806.31195068359375 831.9676513671875 781.3497314453125 724.45782470703125 742.5506591796875 786.5809326171875 793.53411865234375 726.462890625 745.80755615234375 815.65643310546875 779.641357421875 754.83587646484375 804.4906005859375 791.04638671875 828.73797607421875 851.947265625 806.84478759765625 810.8779296875 858.03521728515625 897.5421142578125 900.02490234375 880.681640625 843.580078125 828.14337158203125 857.06414794921875 856.7706298828125 834.22491455078125 786.644287109375 799.601806640625 784.78326416015625 782.19921875 840.9163818359375 847.0203857421875 862.8013916015625 874.30535888671875 834.2088623046875 824.09521484375 863.8060302734375 881.39495849609375 886.16839599609375 894.03814697265625 871.51220703125 888.33355712890625 877.67108154296875 890.40289306640625 918.487060546875 931.89556884765625 941.87890625 942.80126953125 919.11212158203125 910.33203125 913.5743408203125 916.1832275390625 914.009033203125 907.38409423828125 913.3587646484375 872.08782958984375 812.92779541015625 813.40869140625 793.22088623046875 814.9959716796875 848.8863525390625 845.33349609375 824.1751708984375 825.2568359375 815.1614990234375 768.57952880859375 756.90557861328125 770.89056396484375 797.955810546875 843.69354248046875 900.63916015625 935.5103759765625 965.1156005859375 952.18817138671875 950.81268310546875 939.23602294921875 938.4405517578125 946.77716064453125 967.80303955078125 1009.7509765625 1042.298583984375 1055.78515625 1065.0498046875 1048.9022216796875 1045.130615234375 1043.2310791015625 1039.5509033203125 1021.84613037109375 1029.0399169921875 1029.004638671875 1015.46307373046875 1010.38031005859375 1001.5062255859375 1010.98333740234375 972.5343017578125 954.6397705078125 948.41436767578125 942.10247802734375 938.8778076171875 885.3106689453125 839.3658447265625 832.545166015625 863.415283203125 855.49066162109375 864.392333984375 900.09979248046875 941.69390869140625 962.5277099609375 949.0064697265625 918.62420654296875 955.38916015625 956.56121826171875 941.1092529296875 934.02557373046875 927.29547119140625 901.848876953125 873.98101806640625 842.35723876953125 850.4095458984375 813.9410400390625 828.110595703125 917.770751953125 990.7587890625 977.285400390625 969.0496826171875 883.490234375 812.39044189453125 812.431640625 800.09124755859375 792.3265380859375 783.7186279296875 790.4427490234375 843.9510498046875 820.04815673828125 818.26922607421875 855.2767333984375 878.0478515625 845.33624267578125 837.83148193359375 815.4534912109375 805.53277587890625 826.161376953125 826.0750732421875 789.3148193359375 771.1156005859375 747.72442626953125 722.5919189453125 749.79534912109375 826.6397705078125 852.6790771484375 861.63677978515625 870.01239013671875 879.74365234375 881.91387939453125 868.7735595703125 864.8924560546875 871.7431640625 881.4862060546875 895.47088623046875 904.2662353515625 908.31866455078125 916.85052490234375 907.08612060546875 907.61846923828125 915.83642578125 933.18597412109375 950.2052001953125 956.41717529296875 956.456787109375 966.0601806640625 968.4532470703125 972.177490234375 978.42352294921875 986.7064208984375 978.47503662109375 958.9766845703125 955.435302734375 951.926513671875 949.41412353515625 951.163818359375 951.8875732421875 953.7060546875 955.5457763671875 951.64056396484375 956.14129638671875 958.26043701171875 960.93798828125 962.4249267578125 971.02130126953125 976.48883056640625 978.053466796875 980.1820068359375 983.53265380859375 985.2613525390625 988.38446044921875 987.6171875 988.96697998046875 993.31817626953125 997.5118408203125 998.34942626953125 999.27349853515625 999.71722412109375 999.8414306640625 999.86383056640625 1001.94189453125 1003.23748779296875 1006.50006103515625 1007.896240234375 1010.71514892578125 1011.2415771484375 1013.39447021484375 1016.71868896484375 1019.66217041015625 1021.7060546875 1022.81988525390625 1023.932861328125 1024.8544921875 1025.4964599609375 1024.9700927734375 1025.6126708984375 1025.556640625 1026.081787109375 1026.6025390625 1027.431884765625 1028.18212890625 1030.0137939453125 1031.8944091796875 1033.383056640625 1033.0433349609375 1032.30126953125 1031.0859375 1033.1336669921875 1033.136474609375 1034.0733642578125 1033.491455078125 1031.834716796875 1031.847412109375 1030.3177490234375 1029.6302490234375 1029.2069091796875 1027.630615234375
 791.58233642578125 774.6505126953125 768.5455322265625 781.30169677734375 770.2381591796875 779.877197265625 805.517578125 826.11065673828125 811.0850830078125 821.26416015625 837.36358642578125 816.13189697265625 790.85687255859375 770.71295166015625 773.05743408203125 780.50677490234375 818.34503173828125 825.89599609375 755.5274658203125 734.81622314453125 773.1177978515625 817.603515625 799.497314453125 740.45001220703125 772.1632080078125 816.169677734375 754.2080078125 731.75787353515625 817.63836669921875 823.24224853515625 845.8994140625 839.91998291015625 814.3856201171875 845.57562255859375 894.6602783203125 906.48193359375 907.9669189453125 848.52484130859375 832.24444580078125 832.2896728515625 849.7464599609375 855.72332763671875 830.197265625 773.54217529296875 809.40118408203125 818.46435546875 783.0726318359375 843.66754150390625 856.0372314453125 829.4716796875 872.06781005859375 862.67352294921875 866.96844482421875 883.490966796875 875.0635986328125 830.2481689453125 873.09942626953125 893.378662109375 930.4329833984375 893.71234130859375 841.64227294921875 903.240234375 941.50775146484375 918.50543212890625 884.49395751953125 906.411865234375 928.00238037109375 922.1627197265625 920.261962890625 902.40283203125 898.04498291015625 888.07513427734375 834.75018310546875 808.44439697265625 807.497802734375 806.39794921875 852.7322998046875 854.65283203125 776.89544677734375 738.5006103515625 806.21905517578125 795.30218505859375 740.8284912109375 756.0213623046875 761.6771240234375 801.8779296875 855.70013427734375 920.41204833984375 940.878662109375 943.40533447265625 941.4219970703125 964.49664306640625 942.2479248046875 958.8487548828125 981.4019775390625 1012.19525146484375 1036.300537109375 1044.6522216796875 1051.5806884765625 1047.1944580078125 1044.9310302734375 1038.6492919921875 1027.4278564453125 1018.644775390625 1011.6109619140625 1008.09912109375 1006.39129638671875 1006.046875 1000.6405029296875 980.156494140625 981.88189697265625 928.60345458984375 874.25201416015625 874.62237548828125 877.19097900390625 920.3590087890625 893.25457763671875 864.390869140625 821.67840576171875 833.8658447265625 835.4656982421875 844.6531982421875 881.229736328125 905.777099609375 933.70916748046875 940.56536865234375 907.613525390625 929.755859375 943.2596435546875 904.9296875 911.923828125 922.88812255859375 908.13336181640625 857.8763427734375 851.0079345703125 865.1016845703125 822.11328125 831.98724365234375 898.30035400390625 995.62548828125 999.36962890625 967.2435302734375 880.88726806640625 843.1474609375 838.88458251953125 816.35211181640625 797.26885986328125 777.69488525390625 770.7122802734375 826.32470703125 819.7017822265625 818.4044189453125 823.70526123046875 835.58978271484375 816.8367919921875 804.43212890625 810.2554931640625 788.77923583984375 798.031005859375 794.1180419921875 782.1151123046875 760.765380859375 743.263427734375 743.6861572265625 788.8759765625 834.421875 863.73101806640625 872.84197998046875 885.8985595703125 895.25201416015625 901.19610595703125 894.51409912109375 882.2803955078125 883.3375244140625 892.649658203125 902.62567138671875 911.51348876953125 914.7755126953125 922.39794921875 921.4647216796875 915.404541015625 935.5435791015625 940.442626953125 941.16253662109375 950.12957763671875 959.12701416015625 963.3284912109375 967.01593017578125 973.97406005859375 981.09552001953125 985.3333740234375 986.14471435546875 978.17913818359375 967.0770263671875 955.10833740234375 953.02972412109375 953.692138671875 954.9095458984375 957.653076171875 959.986083984375 959.09307861328125 961.2041015625 962.77716064453125 966.37127685546875 969.8841552734375 972.515625 975.51171875 977.071044921875 979.390380859375 981.84906005859375 983.10009765625 986.2276611328125 988.40557861328125 989.638427734375 991.141357421875 992.0875244140625 992.900146484375 994.22503662109375 994.80255126953125 995.87945556640625 997.037353515625 999.85162353515625 1001.68743896484375 1002.8077392578125 1004.8380126953125 1007.563232421875 1009.52490234375 1012.82861328125 1015.263916015625 1017.3096923828125 1018.406005859375 1019.1536865234375 1019.93682861328125 1020.7994384765625 1021.04779052734375 1020.95159912109375 1021.1837158203125 1021.4329833984375 1021.975341796875 1022.60687255859375 1023.1336669921875 1023.85595703125 1025.16015625 1026.385986328125 1028.956298828125 1029.838134765625 1030.4776611328125 1030.3812255859375 1029.6644287109375 1029.4180908203125 1030.1505126953125 1031.0513916015625 1028.744140625 1029.301513671875 1027.7568359375 1025.6622314453125 1026.1240234375 1025.545654296875
 838.07098388671875 826.24029541015625 835.90606689453125 843.46923828125 845.71624755859375 806.5626220703125 770.0406494140625 804.339111328125 791.22222900390625 795.29345703125 827.81732177734375 839.4844970703125 833.95135498046875 817.4176025390625 812.807373046875 827.70263671875 845.1668701171875 809.94256591796875 760.23822021484375 794.225830078125 801.71966552734375 809.28619384765625 763.01348876953125 787.89471435546875 796.1693115234375 812.0989990234375 789.0302734375 825.0023193359375 853.771240234375 849.08984375 860.44970703125 834.72821044921875 831.9344482421875 886.774169921875 921.7376708984375 927.9090576171875 906.39947509765625 794.04473876953125 794.67803955078125 811.96343994140625 843.22509765625 855.3485107421875 851.23785400390625 808.8299560546875 789.23675537109375 823.7232666015625 815.62335205078125 860.30499267578125 865.92950439453125 829.16864013671875 856.1298828125 857.9163818359375 876.4464111328125 884.43572998046875 863.568603515625 813.00030517578125 849.28472900390625 898.14080810546875 930.93817138671875 905.018798828125 839.81512451171875 903.4080810546875 936.51446533203125 850.4647216796875 853.74127197265625 893.25640869140625 927.5189208984375 922.6151123046875 911.432373046875 871.75531005859375 889.4893798828125 868.009033203125 788.00799560546875 797.32769775390625 803.843017578125 807.94903564453125 840.91888427734375 821.87939453125 750.0684814453125 769.01043701171875 818.6146240234375 782.88128662109375 755.92291259765625 781.61334228515625 809.8082275390625 815.995361328125 874.7821044921875 923.94647216796875 936.71795654296875 953.03753662109375 929.81744384765625 962.96087646484375 992.6295166015625 1000.25360107421875 1011.14971923828125 1021.94049072265625 1022.9439697265625 1021.90582275390625 1031.584228515625 1031.974365234375 1034.9542236328125 1022.59637451171875 1024.40576171875 1014.519287109375 993.9755859375 977.68389892578125 984.93719482421875 1000.661376953125 990.58929443359375 980.4857177734375 913.1973876953125 840.18035888671875 768.970458984375 820.56072998046875 849.73553466796875 900.1591796875 920.3514404296875 906.71417236328125 841.01483154296875 807.46441650390625 808.7918701171875 828.57525634765625 847.07177734375 867.94476318359375 901.062744140625 926.45745849609375 926.7694091796875 902.5174560546875 929.9708251953125 920.8870849609375 891.2403564453125 891.26239013671875 902.248779296875 886.80572509765625 891.3697509765625 930.691162109375 929.43121337890625 940.6453857421875 974.0018310546875 1002.41131591796875 1006.52972412109375 1001.09991455078125 986.36480712890625 963.3773193359375 896.35845947265625 871.047607421875 818.999267578125 798.5775146484375 807.7838134765625 818.19097900390625 804.78082275390625 804.7611083984375 792.9884033203125 785.49090576171875 795.681884765625 792.0867919921875 798.9986572265625 779.326416015625 789.58917236328125 794.9288330078125 794.166015625 770.62109375 782.42108154296875 798.35791015625 821.8330078125 845.40911865234375 876.05877685546875 883.6116943359375 898.88507080078125 911.2548828125 917.68707275390625 915.09100341796875 898.28155517578125 901.2808837890625 909.87567138671875 913.7806396484375 915.30401611328125 927.4677734375 938.6556396484375 935.86187744140625 933.8997802734375 943.5137939453125 962.39996337890625 951.0653076171875 950.3197021484375 958.55902099609375 962.54364013671875 967.019287109375 971.9744873046875 976.33001708984375 979.3260498046875 982.323974609375 984.59417724609375 980.04119873046875 966.6708984375 959.6156005859375 957.0423583984375 959.8289794921875 960.7159423828125 959.77520751953125 962.16058349609375 965.030029296875 965.4085693359375 966.81787109375 970.23333740234375 974.6922607421875 976.4837646484375 977.4324951171875 979.44500732421875 983.21014404296875 984.4898681640625 984.67578125 985.69696044921875 989.22015380859375 990.83563232421875 992.08935546875 993.3199462890625 994.31292724609375 994.5860595703125 995.90069580078125 998.42449951171875 1000.3525390625 1002.32135009765625 1003.387451171875 1004.702880859375 1007.7442626953125 1009.6546630859375 1011.91778564453125 1013.23577880859375 1013.99053955078125 1014.9444580078125 1016.69647216796875 1017.9534912109375 1018.1151123046875 1018.0123291015625 1018.22967529296875 1019.37109375 1019.77740478515625 1020.712646484375 1020.8653564453125 1021.86505126953125 1022.3538818359375 1023.3917236328125 1024.103515625 1024.082763671875 1025.115966796875 1025.87890625 1026.7161865234375 1027.94140625 1028.5423583984375 1028.2762451171875 1027.40869140625 1025.43603515625 1026.6728515625 1024.2935791015625 1023.8035888671875 1023.4415283203125 1023.3887939453125
 822.0943603515625 788.976318359375 794.8455810546875 774.4013671875 803.78680419921875 852.35650634765625 802.59716796875 786.6380615234375 818.54901123046875 817.704345703125 824.86627197265625 835.803955078125 857.35565185546875 859.29766845703125 856.73260498046875 856.0933837890625 829.9090576171875 783.7545166015625 798.07965087890625 811.7960205078125 786.4716796875 765.68450927734375 762.0772705078125 809.70318603515625 803.29681396484375 783.608154296875 803.9649658203125 863.951904296875 862.01519775390625 848.95965576171875 872.4588623046875 866.9820556640625 868.69537353515625 917.06396484375 936.924560546875 940.79998779296875 906.369873046875 801.2232666015625 777.52490234375 832.447021484375 856.83148193359375 860.3941650390625 853.4119873046875 808.222412109375 824.8934326171875 828.5025634765625 825.736083984375 855.28460693359375 863.599609375 851.32379150390625 830.1741943359375 830.89068603515625 846.43212890625 871.9483642578125 857.8251953125 810.7010498046875 825.80865478515625 878.35009765625 913.744873046875 896.28759765625 837.65643310546875 908.43768310546875 922.2451171875 862.62060546875 870.1226806640625 891.9901123046875 919.735595703125 925.46417236328125 899.78460693359375 830.25372314453125 849.08074951171875 841.03192138671875 764.79718017578125 746.4112548828125 726.18548583984375 772.25616455078125 826.72784423828125 789.07550048828125 753.85943603515625 804.34368896484375 824.8702392578125 823.4205322265625 811.35906982421875 817.40753173828125 803.874755859375 767.04302978515625 852.0264892578125 910.73284912109375 941.3336181640625 965.04461669921875 969.77099609375 987.7352294921875 1008.6888427734375 1023.68353271484375 1029.50830078125 1028.61376953125 1020.22320556640625 1005.70172119140625 1004.67919921875 1011.22735595703125 1015.43975830078125 1005.2532958984375 1020.95166015625 1013.4678955078125 997.4884033203125 996.6068115234375 1002.54925537109375 998.63055419921875 980.17926025390625 968.79986572265625 926.35784912109375 814.11395263671875 757.87408447265625 818.19830322265625 842.5120849609375 886.91455078125 924.4566650390625 926.9283447265625 896.6785888671875 841.3798828125 797.268310546875 793.18499755859375 804.80181884765625 821.462890625 853.5970458984375 887.1959228515625 908.3985595703125 888.85626220703125 902.430419921875 918.24310302734375 903.14801025390625 903.6524658203125 899.6014404296875 899.70648193359375 949.25494384765625 958.4853515625 973.151123046875 998.75347900390625 1009.79693603515625 1017.38128662109375 1014.05523681640625 1009.1292724609375 1009.73876953125 1001.16339111328125 964.92608642578125 916.0386962890625 875.92828369140625 799.73968505859375 783.98321533203125 829.32830810546875 809.0875244140625 798.55328369140625 796.4730224609375 794.173095703125 786.21917724609375 782.79620361328125 781.29998779296875 778.39874267578125 809.8865966796875 808.91070556640625 807.79736328125 811.26092529296875 828.11553955078125 834.9400634765625 840.34454345703125 854.305908203125 875.66680908203125 897.57000732421875 908.05218505859375 921.53509521484375 928.36541748046875 924.590576171875 909.278564453125 912.2303466796875 919.53448486328125 928.43011474609375 941.47479248046875 948.9736328125 953.862060546875 945.92999267578125 948.286865234375 957.666259765625 974.22894287109375 973.33734130859375 962.76617431640625 965.410400390625 971.5487060546875 974.0635986328125 970.86444091796875 972.03656005859375 975.7974853515625 981.52447509765625 989.27880859375 990.586181640625 976.36297607421875 963.8558349609375 961.971435546875 962.57440185546875 964.072998046875 964.69256591796875 965.8173828125 967.51751708984375 968.728271484375 971.0777587890625 973.980712890625 977.63934326171875 977.6787109375 978.4971923828125 981.678466796875 983.7601318359375 984.51129150390625 987.03143310546875 988.72869873046875 991.17620849609375 991.31622314453125 992.80975341796875 993.361572265625 993.63165283203125 994.62664794921875 994.739501953125 996.04180908203125 997.80560302734375 1000.9423828125 1003.88677978515625 1005.3570556640625 1007.00372314453125 1008.77813720703125 1010.1419677734375 1011.425048828125 1012.826904296875 1013.96734619140625 1015.03497314453125 1015.646728515625 1015.62396240234375 1016.153076171875 1016.35992431640625 1016.399658203125 1017.03192138671875 1018.4119873046875 1018.93023681640625 1019.67840576171875 1021.02001953125 1021.93792724609375 1022.067626953125 1021.9229736328125 1022.56475830078125 1023.0584716796875 1022.5064697265625 1023.69140625 1024.7679443359375 1023.62652587890625 1022.767578125 1022.56341552734375 1022.3388671875 1021.7967529296875 1022.176513671875 1023.1982421875 1022.484375
 789.64251708984375 763.166259765625 790.39697265625 806.34112548828125 804.83642578125 846.44879150390625 807.69085693359375 756.9493408203125 793.1514892578125 859.0712890625 836.009521484375 851.52215576171875 858.7012939453125 872.9285888671875 869.45208740234375 846.27056884765625 826.49609375 824.115234375 820.41900634765625 810.92724609375 759.64019775390625 746.36370849609375 765.8155517578125 821.46875 816.956787109375 768.7010498046875 812.08319091796875 875.38763427734375 874.0244140625 851.18304443359375 876.57354736328125 871.702392578125 912.1175537109375 934.17486572265625 933.12371826171875 919.772705078125 835.8345947265625 775.37921142578125 811.8040771484375 853.13232421875 863.1527099609375 854.33599853515625 845.433837890625 803.78289794921875 836.13299560546875 826.45404052734375 820.13385009765625 843.349609375 857.0443115234375 850.82354736328125 815.47979736328125 791.9058837890625 832.4500732421875 863.43548583984375 865.843505859375 836.6934814453125 839.14599609375 868.64337158203125 888.16168212890625 840.484130859375 827.217529296875 891.0118408203125 908.15203857421875 878.693603515625 878.3389892578125 886.007568359375 918.2723388671875 916.55499267578125 879.9302978515625 808.98040771484375 858.52288818359375 854.73211669921875 781.9173583984375 736.46112060546875 727.6109619140625 753.140869140625 833.5484619140625 824.8092041015625 770.449462890625 821.331298828125 826.60888671875 833.1834716796875 825.59149169921875 808.6500244140625 788.56805419921875 772.59747314453125 832.42974853515625 886.1553955078125 945.40106201171875 970.20159912109375 986.49664306640625 993.51141357421875 1016.9415283203125 1029.77392578125 1037.8548583984375 1041.2813720703125 1032.4188232421875 1014.97235107421875 993.4742431640625 994.2568359375 995.6839599609375 987.5269775390625 1021.38348388671875 1015.648193359375 984.236572265625 1005.0234375 1002.521240234375 976.69000244140625 975.3131103515625 964.79998779296875 924.64935302734375 833.2464599609375 807.77484130859375 844.55120849609375 855.37884521484375 909.42584228515625 914.83795166015625 923.78948974609375 932.7164306640625 916.03216552734375 868.4716796875 826.0594482421875 813.492919921875 792.595947265625 793.6470947265625 835.905517578125 864.4190673828125 891.06201171875 903.38177490234375 906.06024169921875 887.3619384765625 885.9935302734375 928.74169921875 931.2205810546875 951.20599365234375 1002.423828125 1002.0030517578125 1001.392578125 1007.787841796875 997.2598876953125 970.36114501953125 986.5325927734375 996.136962890625 971.0906982421875 963.3056640625 912.24005126953125 899.91796875 836.9677734375 792.94549560546875 806.3258056640625 864.14923095703125 807.171630859375 776.3057861328125 799.4951171875 797.3409423828125 802.9005126953125 787.54949951171875 787.50390625 785.820556640625 781.9801025390625 807.99609375 831.2218017578125 849.06695556640625 861.88934326171875 875.2322998046875 877.099365234375 892.73736572265625 912.42950439453125 907.9232177734375 927.87994384765625 939.441162109375 936.10150146484375 925.572998046875 924.1810302734375 930.19207763671875 936.6510009765625 941.3355712890625 960.1910400390625 965.95465087890625 964.0484619140625 955.6087646484375 965.21905517578125 986.82464599609375 987.4974365234375 982.5133056640625 979.4027099609375 979.1739501953125 978.80230712890625 977.5072021484375 981.78759765625 987.26300048828125 986.1163330078125 990.22113037109375 989.27923583984375 975.84527587890625 963.30596923828125 964.68975830078125 966.75128173828125 968.58148193359375 968.86346435546875 969.50762939453125 970.27349853515625 969.9910888671875 973.51287841796875 976.29266357421875 978.548095703125 979.42425537109375 980.48162841796875 983.39813232421875 985.2818603515625 986.93243408203125 989.2391357421875 991.82196044921875 990.28271484375 990.5098876953125 992.04437255859375 992.11297607421875 991.8878173828125 992.0078125 992.545166015625 993.218505859375 995.01837158203125 998.8863525390625 1001.33453369140625 1003.06329345703125 1004.23736572265625 1004.849365234375 1005.4859619140625 1006.49407958984375 1007.7801513671875 1008.8238525390625 1010.12005615234375 1010.49566650390625 1011.740478515625 1012.98760986328125 1013.424560546875 1014.01324462890625 1014.02850341796875 1014.66131591796875 1015.8304443359375 1017.2791748046875 1017.99481201171875 1018.9259033203125 1019.9813232421875 1020.099853515625 1019.546875 1020.70806884765625 1021.63995361328125 1020.63330078125 1021.5970458984375 1021.42779541015625 1021 1020.0947265625 1019.52728271484375 1019.474365234375 1020.0960693359375 1020.713623046875 1020.94244384765625
 774.1981201171875 758.182373046875 756.43707275390625 761.30242919921875 772.42340087890625 856.3392333984375 855.33782958984375 798.77032470703125 818.12005615234375 867.7716064453125 846.25836181640625 849.64141845703125 852.95196533203125 878.8665771484375 879.622802734375 838.37890625 791.27886962890625 828.7467041015625 837.25482177734375 827.9632568359375 801.63720703125 798.93267822265625 804.6700439453125 828.46441650390625 825.84417724609375 785.75714111328125 822.8250732421875 889.193359375 894.17340087890625 862.71636962890625 870.01080322265625 889.517822265625 931.9718017578125 930.655029296875 923.81475830078125 885.4031982421875 770.40850830078125 789.86907958984375 843.8995361328125 861.00396728515625 871.2071533203125 850.21923828125 836.42095947265625 821.310302734375 814.15887451171875 824.13360595703125 822.45391845703125 817.11126708984375 850.23846435546875 833.39227294921875 787.76055908203125 799.4713134765625 806.4744873046875 836.10369873046875 859.81854248046875 839.34326171875 804.00616455078125 847.736328125 867.05694580078125 800.69451904296875 817.54705810546875 852.1328125 891.30059814453125 881.86083984375 889.5084228515625 913.30035400390625 913.60333251953125 890.4429931640625 833.87908935546875 859.3807373046875 860.75091552734375 832.19659423828125 787.7130126953125 732.020263671875 727.15765380859375 770.37762451171875 829.14752197265625 806.028076171875 798.17901611328125 840.06610107421875 815.77069091796875 832.64117431640625 842.11785888671875 839.0509033203125 829.66217041015625 827.340087890625 865.74639892578125 896.51910400390625 933.0225830078125 978.0909423828125 996.02191162109375 997.03564453125 1019.2515869140625 1023.86224365234375 1031.261962890625 1036.0809326171875 1030.191650390625 1012.608642578125 978.1654052734375 975.9588623046875 972.03277587890625 983.8582763671875 994.02593994140625 1005.49945068359375 985.247314453125 998.00567626953125 993.02447509765625 970.2265625 958.02227783203125 960.723388671875 931.6278076171875 910.89288330078125 902.60003662109375 870.6494140625 864.87725830078125 892.65423583984375 916.98162841796875 922.56109619140625 915.57696533203125 930.0140380859375 895.22662353515625 885.277587890625 870.671142578125 836.0108642578125 803.4068603515625 794.3939208984375 807.19677734375 847.7174072265625 873.1046142578125 890.1668701171875 860.0670166015625 815.30975341796875 840.39154052734375 841.0753173828125 851.71728515625 917.44403076171875 971.9857177734375 974.91815185546875 956.52178955078125 910.8365478515625 858.71826171875 946.98199462890625 949.04742431640625 879.7373046875 828.04779052734375 825.22564697265625 819.38677978515625 829.9759521484375 792.7520751953125 796.1314697265625 857.6588134765625 913.918701171875 859.4302978515625 791.115966796875 789.3341064453125 817.1962890625 818.141845703125 836.7967529296875 806.41998291015625 797.22265625 779.392822265625 806.69281005859375 850.41217041015625 874.209716796875 884.83905029296875 892.99273681640625 895.68731689453125 915.3258056640625 920.89202880859375 927.94757080078125 936.41119384765625 940.5877685546875 942.84442138671875 943.46368408203125 948.41485595703125 950.5150146484375 958.34625244140625 961.14996337890625 967.810791015625 977.766357421875 978.15863037109375 981.18017578125 992.80902099609375 1000.78033447265625 999.229248046875 992.12359619140625 989.14666748046875 988.5406494140625 988.517333984375 985.728515625 990.495849609375 986.9976806640625 995.031494140625 997.9146728515625 986.839111328125 975.056884765625 968.4302978515625 974.14990234375 975.11517333984375 971.30059814453125 972.38409423828125 972.1171875 974.13348388671875 973.80218505859375 971.90399169921875 974.446044921875 980.3358154296875 981.14276123046875 981.939208984375 982.93408203125 987.56689453125 990.8402099609375 990.1717529296875 990.92547607421875 992.75860595703125 991.46685791015625 989.57562255859375 989.456298828125 990.638671875 991.685546875 993.7237548828125 995.9696044921875 997.17742919921875 998.647216796875 999.98052978515625 1002.04376220703125 1003.176025390625 1004.14642333984375 1005.6768798828125 1006.1239013671875 1006.69622802734375 1007.4378662109375 1008.7257080078125 1009.48529052734375 1009.5791015625 1010.41241455078125 1011.28521728515625 1011.0771484375 1012.04827880859375 1013.1319580078125 1014.79327392578125 1015.529296875 1016.40655517578125 1018.09234619140625 1018.79339599609375 1019.16900634765625 1018.48358154296875 1020.07904052734375 1019.876953125 1019.981201171875 1020.08099365234375 1019.934326171875 1018.90924072265625 1018.19024658203125 1017.69708251953125 1018.17437744140625 1018.4791259765625 1017.61737060546875
 753.642822265625 767.14935302734375 840.1995849609375 834.09246826171875 805.56158447265625 824.9945068359375 852.5015869140625 861.3385009765625 833.24981689453125 842.3880615234375 836.22247314453125 832.39306640625 878.08551025390625 892.857177734375 890.727294921875 857.063232421875 816.581298828125 823.34857177734375 834.29534912109375 805.54736328125 799.6754150390625 816.30548095703125 837.129638671875 843.21002197265625 841.49298095703125 815.55096435546875 859.70208740234375 901.21160888671875 904.8695068359375 884.29364013671875 893.718017578125 926.7799072265625 934.8115234375 916.88275146484375 836.65618896484375 785.591796875 774.8101806640625 838.077880859375 855.58966064453125 845.4739990234375 869.18341064453125 858.84967041015625 833.97894287109375 820.06689453125 811.33453369140625 832.88397216796875 813.92510986328125 810.79718017578125 848.24761962890625 834.331787109375 783.65936279296875 807.74444580078125 825.37725830078125 812.94805908203125 815.61895751953125 849.2894287109375 796.27740478515625 826.71722412109375 865.33441162109375 853.00390625 838.14129638671875 855.21478271484375 876.9468994140625 905.52459716796875 916.47760009765625 934.00469970703125 933.02655029296875 906.75128173828125 872.277099609375 870.5250244140625 869.4915771484375 848.37176513671875 811.4119873046875 739.3603515625 743.74578857421875 812.48291015625 815.306884765625 807.831298828125 809.861328125 831.950439453125 820.99609375 849.3636474609375 852.456298828125 845.42230224609375 783.320556640625 769.88525390625 805.86773681640625 839.04473876953125 905.6407470703125 961.86871337890625 988.828125 996.408203125 999.39410400390625 986.93438720703125 999.6383056640625 1021.9307861328125 1012.28436279296875 1014.2825927734375 990.282470703125 967.78460693359375 966.787353515625 961.088623046875 985.5811767578125 987.7916259765625 992.849853515625 991.427734375 994.527099609375 969.73858642578125 949.37335205078125 951.40850830078125 949.5450439453125 911.7315673828125 903.8199462890625 905.95672607421875 903.44134521484375 909.85565185546875 892.98699951171875 892.77960205078125 904.50341796875 913.40582275390625 919.1331787109375 903.9462890625 876.73919677734375 861.9061279296875 844.889404296875 836.51739501953125 841.1541748046875 853.238037109375 846.64630126953125 861.9107666015625 868.20526123046875 839.0927734375 797.8868408203125 783.2757568359375 796.60009765625 887.1307373046875 881.90130615234375 876.262451171875 912.45208740234375 902.858154296875 876.28155517578125 946.78338623046875 951.3929443359375 902.46466064453125 843.15887451171875 888.73382568359375 884.12890625 870.7374267578125 844.484619140625 835.4208984375 861.28179931640625 914.11767578125 916.465576171875 828.672607421875 757.9776611328125 799.05621337890625 846.780029296875 850.36309814453125 829.85772705078125 818.97479248046875 785.44720458984375 757.43634033203125 806.5355224609375 846.6845703125 866.66021728515625 890.90850830078125 907.8248291015625 919.92022705078125 932.62603759765625 935.517578125 937.60162353515625 944.22747802734375 951.435302734375 950.53045654296875 950.12548828125 952.03338623046875 962.14532470703125 974.3502197265625 977.64263916015625 992.5826416015625 1000.01007080078125 1001.27459716796875 1007.39013671875 1014.75592041015625 1008.82855224609375 994.79638671875 997.97119140625 992.76153564453125 985.2447509765625 973.12066650390625 966.53240966796875 963.0377197265625 974.840087890625 997.03082275390625 988.97625732421875 985.56451416015625 982.84381103515625 983.19891357421875 973.9461669921875 971.92730712890625 971.08270263671875 971.00982666015625 974.5421142578125 974.4447021484375 974.29046630859375 975.62335205078125 979.0439453125 979.72271728515625 979.59478759765625 980.86029052734375 987.42034912109375 989.94989013671875 988.78558349609375 989.19573974609375 989.908203125 989.407470703125 990.065185546875 990.9656982421875 990.33099365234375 990.68011474609375 993.07928466796875 995.2476806640625 994.912109375 994.7099609375 995.56842041015625 998.308349609375 1001.119140625 1003.62738037109375 1004.63116455078125 1005.74505615234375 1006.32379150390625 1006.79400634765625 1006.96820068359375 1007.50225830078125 1008.3458251953125 1007.98638916015625 1008.1158447265625 1008.37933349609375 1009.490234375 1010.496826171875 1012.65875244140625 1013.6654052734375 1014.92059326171875 1016.517578125 1016.957275390625 1017.6192626953125 1017.460205078125 1017.0048828125 1018.9356689453125 1018.8123779296875 1019.1904296875 1018.71209716796875 1017.89129638671875 1017.3248291015625 1016.2188720703125 1014.8936767578125 1014.961669921875 1014.55694580078125
 799.34979248046875 803.8975830078125 818.50933837890625 828.27325439453125 797.25347900390625 818.2744140625 847.809326171875 880.1839599609375 850.7606201171875 796.393310546875 801.113037109375 849.5361328125 894.7733154296875 891.89385986328125 887.15289306640625 864.6134033203125 823.8050537109375 840.13897705078125 841.6617431640625 817.99969482421875 814.72509765625 815.748046875 825.64959716796875 848.986328125 850.76885986328125 826.63311767578125 855.54931640625 900.04266357421875 870.93463134765625 892.52117919921875 927.61328125 923.8214111328125 886.1221923828125 803.9818115234375 755.6873779296875 789.55609130859375 821.88946533203125 867.35107421875 852.3162841796875 850.15789794921875 830.86444091796875 837.5037841796875 852.16937255859375 837.348876953125 832.8988037109375 838.50921630859375 822.6484375 822.69610595703125 849.11614990234375 843.71942138671875 812.97216796875 792.91314697265625 841.98736572265625 838.50091552734375 810.6712646484375 849.8330078125 821.238525390625 809.7430419921875 853.1552734375 863.5855712890625 847.35595703125 872.6429443359375 890.80438232421875 914.1934814453125 917.609619140625 914.11956787109375 905.994873046875 891.96356201171875 858.9326171875 835.82763671875 842.18768310546875 837.93695068359375 817.78466796875 796.88348388671875 809.264404296875 828.57281494140625 821.91387939453125 782.4173583984375 813.45672607421875 821.02032470703125 809.0965576171875 844.84539794921875 830.62835693359375 806.0982666015625 751.600830078125 761.2108154296875 729.08819580078125 828.8648681640625 885.01788330078125 927.354248046875 980.4169921875 970.1181640625 897.53729248046875 812.9129638671875 927.7919921875 994.96368408203125 1007.78271484375 1004.91571044921875 1006.14007568359375 987.092529296875 968.31121826171875 952.78570556640625 978.91009521484375 991.796630859375 980.2041015625 967.7386474609375 971.0792236328125 975.5076904296875 930.60546875 933.16986083984375 941.75439453125 929.01751708984375 897.40625 893.1563720703125 891.12994384765625 889.83172607421875 895.05963134765625 882.5372314453125 894.0159912109375 888.87506103515625 891.04473876953125 896.14678955078125 877.17340087890625 857.7618408203125 845.57904052734375 837.45233154296875 848.87164306640625 854.70806884765625 853.11431884765625 851.250732421875 849.8463134765625 810.52642822265625 779.336181640625 788.29974365234375 793.555908203125 875.16131591796875 821.60919189453125 821.8748779296875 886.44287109375 860.8670654296875 836.89581298828125 880.112548828125 901.5858154296875 853.95367431640625 866.21112060546875 899.91229248046875 892.3006591796875 887.04742431640625 872.1192626953125 870.40423583984375 898.863525390625 926.735595703125 903.99127197265625 873.87432861328125 772.756591796875 765.31341552734375 816.40631103515625 836.4097900390625 837.44921875 812.050537109375 780.13232421875 743.9022216796875 750.9046630859375 802.903076171875 858.5882568359375 874.70355224609375 904.35394287109375 920.28057861328125 933.46319580078125 940.3099365234375 948.62969970703125 952.09161376953125 959.54437255859375 970.9510498046875 957.3917236328125 955.18988037109375 958.874755859375 967.84228515625 986.544921875 993.2203369140625 991.84832763671875 987.8404541015625 999.3902587890625 997.82562255859375 990.6405029296875 982.70294189453125 992.476806640625 994.47265625 986.15423583984375 979.8663330078125 972.42144775390625 975.23297119140625 980.6600341796875 994.73016357421875 987.47900390625 980.12567138671875 974.32659912109375 978.66705322265625 982.13775634765625 982.04071044921875 980.392578125 974.47589111328125 973.7144775390625 974.8485107421875 976.936279296875 976.170166015625 977.4241943359375 977.37396240234375 977.81201171875 976.2156982421875 980.9456787109375 986.26513671875 985.57086181640625 986.94683837890625 986.52227783203125 987.5592041015625 990.74029541015625 991.13995361328125 990.6651611328125 991.35614013671875 991.86224365234375 991.58453369140625 991.2650146484375 992.1529541015625 994.3809814453125 997.08062744140625 999.6954345703125 1000.42510986328125 1000.8311767578125 1002.6812744140625 1003.91619873046875 1004.50225830078125 1004.98175048828125 1005.1402587890625 1004.977294921875 1005.41064453125 1005.9881591796875 1006.19171142578125 1006.7431640625 1008.03173828125 1009.50250244140625 1010.731689453125 1011.591552734375 1012.88323974609375 1013.94219970703125 1015.4974365234375 1016.20050048828125 1015.68206787109375 1015.90252685546875 1017.14215087890625 1017.83734130859375 1017.557861328125 1017.166015625 1016.3828125 1015.27044677734375 1013.73162841796875 1012.73431396484375 1011.8990478515625
 752.1484375 769.69976806640625 781.59210205078125 798.56494140625 768.5687255859375 801.3389892578125 876.04718017578125 891.2420654296875 873.87615966796875 851.71856689453125 870.49432373046875 891.01953125 851.94720458984375 817.77191162109375 865.510498046875 859.961181640625 829.7911376953125 848.73748779296875 864.12493896484375 861.85162353515625 839.65924072265625 838.91436767578125 829.7528076171875 857.50006103515625 831.091796875 784.3306884765625 839.31201171875 884.16943359375 840.4090576171875 879.8525390625 926.28631591796875 913.48309326171875 836.84039306640625 772.58740234375 786.542236328125 836.99609375 861.91424560546875 879.1502685546875 861.1953125 859.09381103515625 844.342529296875 805.3868408203125 810.74853515625 840.0615234375 835.90631103515625 853.2161865234375 843.0574951171875 798.8360595703125 824.66900634765625 844.264892578125 840.642333984375 818.59716796875 824.1119384765625 834.5947265625 801.3994140625 842.03277587890625 856.4669189453125 824.2762451171875 838.2984619140625 864.62310791015625 870.33734130859375 885.51092529296875 906.76116943359375 916.37603759765625 909.43194580078125 897.0411376953125 877.069580078125 883.39141845703125 867.1431884765625 853.57696533203125 871.0484619140625 832.87615966796875 819.9857177734375 833.8941650390625 839.19580078125 798.7286376953125 755.31805419921875 770.38592529296875 812.84112548828125 827.881591796875 776.16259765625 805.38970947265625 773.06732177734375 732.80023193359375 719.8583984375 740.6298828125 743.058349609375 816.4669189453125 875.1361083984375 926.83465576171875 969.34466552734375 948.34747314453125 890.21246337890625 812.80194091796875 916.77813720703125 986.97833251953125 997.44525146484375 975.78692626953125 1007.25628662109375 983.59796142578125 960.21990966796875 969.51708984375 979.7181396484375 963.4283447265625 946.3712158203125 931.65692138671875 933.370849609375 940.916748046875 921.23583984375 918.3299560546875 914.03558349609375 906.55108642578125 905.7174072265625 892.6925048828125 883.76116943359375 878.325927734375 895.05389404296875 903.028564453125 894.58172607421875 897.63836669921875 895.38861083984375 867.4434814453125 851.31500244140625 833.01263427734375 842.12615966796875 824.1842041015625 825.8026123046875 810.491943359375 787.88970947265625 783.7728271484375 796.98724365234375 790.3922119140625 800.9322509765625 805.32574462890625 808.44287109375 851.688232421875 808.21875 833.6568603515625 851.14752197265625 794.08709716796875 804.31158447265625 838.0919189453125 888.46905517578125 861.0777587890625 849.08770751953125 847.3057861328125 836.37066650390625 841.656494140625 891.92596435546875 895.97528076171875 913.001708984375 925.33349609375 914.11810302734375 907.90802001953125 840.21588134765625 762.71051025390625 778.3311767578125 832.6143798828125 845.72479248046875 820.7647705078125 766.1376953125 723.51116943359375 726.53887939453125 788.55584716796875 848.1986083984375 870.83251953125 888.45526123046875 902.2908935546875 909.75 926.976806640625 940.6920166015625 945.0885009765625 955.02703857421875 965.6826171875 976.59454345703125 971.50262451171875 968.38250732421875 960.21337890625 958.65472412109375 971.51025390625 992.224365234375 999.67047119140625 1002.7847900390625 1002.81695556640625 997.96453857421875 1000.35693359375 1006.99969482421875 1003.94500732421875 1010.7843017578125 1003.50042724609375 997.38726806640625 998.7867431640625 999.45098876953125 996.84600830078125 992.9189453125 989.4100341796875 986.52978515625 986.77264404296875 989.6512451171875 989.85888671875 988.0360107421875 985.02978515625 982.3580322265625 981.91937255859375 980.4869384765625 976.90325927734375 975.82537841796875 972.35357666015625 972.45697021484375 965.25665283203125 973.36346435546875 978.38153076171875 981.47259521484375 984.22528076171875 987.4622802734375 987.51934814453125 988.14495849609375 987.66595458984375 986.52886962890625 987.9383544921875 988.356689453125 989.66473388671875 990.99530029296875 992.3055419921875 993.4271240234375 995.41357421875 997.29278564453125 996.13836669921875 997.426025390625 998.98681640625 1000.1597900390625 1001.7174072265625 1001.92156982421875 1002.35809326171875 1002.4554443359375 1002.37347412109375 1002.8779296875 1004.05401611328125 1004.9794921875 1005.91937255859375 1007.00616455078125 1008.54339599609375 1008.9866943359375 1010.2196044921875 1012.5172119140625 1013.61566162109375 1014.34381103515625 1014.8624267578125 1015.11334228515625 1014.7584228515625 1015.7796630859375 1015.79364013671875 1016.11712646484375 1015.52960205078125 1014.4515380859375 1011.91217041015625 1011.06414794921875 1009.678955078125
 746.240234375 740.95880126953125 759.39691162109375 749.23724365234375 794.38372802734375 808.73974609375 844.33819580078125 868.512939453125 838.5635986328125 879.57666015625 894.752685546875 876.25946044921875 826.2611083984375 816.3612060546875 846.76080322265625 868.63299560546875 839.5806884765625 860.06036376953125 875.050048828125 879.3939208984375 859.6727294921875 863.49542236328125 859.22412109375 843.02532958984375 792.47100830078125 745.03863525390625 825.2628173828125 872.64093017578125 841.49615478515625 858.89227294921875 934.45562744140625 912.46710205078125 821.41729736328125 826.97552490234375 839.3731689453125 841.43865966796875 869.80645751953125 867.31610107421875 856.62237548828125 861.745361328125 852.68701171875 810.61419677734375 797.59454345703125 834.83795166015625 833.6793212890625 855.159423828125 856.699951171875 807.082763671875 804.05279541015625 840.364013671875 854.11395263671875 842.864501953125 831.68743896484375 804.51153564453125 777.44989013671875 822.5452880859375 833.13800048828125 848.55279541015625 875.45208740234375 891.18121337890625 903.24530029296875 908.76971435546875 910.48980712890625 914.6165771484375 915.265869140625 901.79998779296875 890.51971435546875 888.6297607421875 875.22442626953125 904.9876708984375 870.31805419921875 805.09063720703125 818.36175537109375 842.44219970703125 858.10394287109375 795.30511474609375 762.68768310546875 786.929931640625 812.14404296875 808.27569580078125 735.92437744140625 740.15313720703125 741.8287353515625 753.4168701171875 774.95703125 815.11871337890625 839.0037841796875 867.92584228515625 908.7392578125 912.3018798828125 944.07720947265625 929.69744873046875 914.68438720703125 833.83984375 929.84637451171875 977.078369140625 994.52740478515625 989.08868408203125 999.53997802734375 971.29998779296875 972.37255859375 961.8946533203125 945.00262451171875 929.10650634765625 919.08392333984375 899.89111328125 902.31085205078125 899.48486328125 858.957763671875 869.03466796875 882.8887939453125 908.65948486328125 919.6424560546875 910.13909912109375 883.08642578125 867.7801513671875 870.912353515625 883.7418212890625 901.81512451171875 888.04522705078125 855.8870849609375 829.66900634765625 833.81890869140625 836.56158447265625 823.09783935546875 821.14227294921875 810.06463623046875 805.6025390625 791.13897705078125 777.65087890625 795.16473388671875 800.92279052734375 808.6812744140625 803.0225830078125 794.9495849609375 825.796142578125 812.007568359375 808.752197265625 802.2037353515625 794.990234375 792.74652099609375 803.12945556640625 827.9171142578125 815.91766357421875 785.12066650390625 789.18621826171875 807.55194091796875 840.75006103515625 914.03857421875 924.4287109375 943.652587890625 946.8870849609375 942.548828125 919.00091552734375 903.617431640625 789.02569580078125 749.3060302734375 820.41754150390625 877.34832763671875 851.4591064453125 813.33746337890625 734.24884033203125 717.0506591796875 766.25439453125 819.47283935546875 859.06280517578125 874.879638671875 884.54534912109375 892.94927978515625 903.45880126953125 910.03350830078125 923.2100830078125 943.2222900390625 954.60064697265625 967.75238037109375 967.509033203125 975.25677490234375 973.622802734375 963.3577880859375 968.23321533203125 987.9976806640625 992.1522216796875 991.23211669921875 1008.08160400390625 1001.2103271484375 1004.3319091796875 1006.1611328125 998.80743408203125 998.6563720703125 990.7108154296875 982.13787841796875 987.7030029296875 986.2598876953125 982.85345458984375 982.14141845703125 980.66180419921875 991.935302734375 993.3369140625 987.009033203125 992.13592529296875 994.067626953125 991.57244873046875 989.02008056640625 986.85406494140625 987.1636962890625 983.105224609375 977.5662841796875 973.10321044921875 969.25787353515625 967.49560546875 971.77154541015625 979.477294921875 985.6297607421875 985.697265625 984.89068603515625 984.00408935546875 984.5240478515625 984.37322998046875 984.05621337890625 985.17730712890625 987.0076904296875 988.107666015625 989.09716796875 990.46453857421875 992.1851806640625 994.01617431640625 994.410888671875 994.9306640625 996.68115234375 998.015869140625 999.26446533203125 999.2813720703125 999.9954833984375 999.7401123046875 999.8096923828125 1000.21728515625 1000.9593505859375 1001.39306640625 1001.90325927734375 1002.66180419921875 1004.858154296875 1006.3323974609375 1008.10504150390625 1009.45184326171875 1010.45220947265625 1011.53094482421875 1012.70343017578125 1012.871337890625 1013.3006591796875 1014.201904296875 1014.276611328125 1014.69671630859375 1014.79931640625 1014.28204345703125 1012.760986328125 1010.37646484375 1009.37628173828125 1007.992431640625
 785.8096923828125 782.5526123046875 696.17919921875 687.6456298828125 778.566650390625 835.70489501953125 839.38629150390625 871.51593017578125 820.41888427734375 831.8533935546875 871.17913818359375 873.218994140625 848.29791259765625 854.61376953125 887.16033935546875 892.53558349609375 874.591064453125 875.09356689453125 878.11468505859375 886.12908935546875 881.91888427734375 877.78521728515625 871.09197998046875 855.2562255859375 824.86480712890625 796.99658203125 787.84503173828125 854.03619384765625 857.64404296875 823.0540771484375 929.406982421875 894.5478515625 853.18450927734375 868.44659423828125 866.0274658203125 818.189697265625 847.9967041015625 825.20428466796875 846.38629150390625 863.18157958984375 843.99456787109375 821.63348388671875 830.1070556640625 830.7821044921875 846.6160888671875 861.7493896484375 859.75811767578125 810.61151123046875 786.347412109375 829.827392578125 840.82977294921875 851.8289794921875 840.5374755859375 815.875244140625 808.38653564453125 812.08203125 853.188720703125 879.23712158203125 888.95269775390625 900.2882080078125 909.15325927734375 910.44317626953125 915.770751953125 918.27117919921875 913.69384765625 908.26409912109375 905.259765625 893.65802001953125 899.20855712890625 875.894287109375 801.0521240234375 778.07733154296875 809.2747802734375 846.54046630859375 842.04705810546875 802.84576416015625 788.77996826171875 801.36163330078125 826.7265625 790.305419921875 727.3974609375 748.52301025390625 779.85345458984375 813.1041259765625 847.04998779296875 870.56500244140625 887.30999755859375 899.53277587890625 928.639404296875 906.4364013671875 943.31915283203125 953.68292236328125 958.63958740234375 933.3662109375 874.65875244140625 943.5650634765625 998.83538818359375 997.02276611328125 999.76409912109375 986.7330322265625 973.50054931640625 941.36517333984375 914.436767578125 890.15423583984375 864.9620361328125 829.6451416015625 851.836669921875 848.842041015625 790.419921875 782.31488037109375 857.76116943359375 899.86370849609375 914.003173828125 909.07037353515625 899.02392578125 887.75732421875 859.7099609375 844.18402099609375 847.7559814453125 873.3590087890625 860.93353271484375 821.05792236328125 810.42535400390625 779.45941162109375 757.61358642578125 761.70684814453125 753.168701171875 767.9989013671875 774.358154296875 779.10321044921875 797.4854736328125 796.60760498046875 810.484375 799.1451416015625 796.107421875 809.55010986328125 839.7001953125 841.57421875 824.25439453125 835.875 827.36358642578125 807.4732666015625 814.0003662109375 790.190673828125 777.508544921875 788.97357177734375 829.94525146484375 871.066162109375 917.3154296875 927.48822021484375 943.55963134765625 961.5872802734375 966.6025390625 950.32525634765625 932.1290283203125 877.44830322265625 778.5648193359375 763.6510009765625 831.54150390625 827.28369140625 813.2606201171875 787.00537109375 721.843505859375 754.24310302734375 823.48602294921875 841.138671875 860.66986083984375 872.925537109375 873.82891845703125 881.491943359375 880.966552734375 902.8731689453125 923.358642578125 939.86468505859375 952.4447021484375 955.59869384765625 967.58154296875 974.223876953125 977.31976318359375 982.309326171875 979.454345703125 970.583740234375 984.4793701171875 997.04205322265625 997.15869140625 994.33624267578125 989.1075439453125 980.92047119140625 983.11480712890625 970.43011474609375 969.1165771484375 976.37103271484375 970.5169677734375 970.52398681640625 966.9619140625 968.46392822265625 976.5361328125 976.16021728515625 973.798583984375 972.599609375 973.30157470703125 974.74359130859375 978.80322265625 985.20526123046875 988.34686279296875 986.46307373046875 982.19061279296875 975.7115478515625 965.65057373046875 964.1016845703125 972.783203125 973.1920166015625 976.70550537109375 982.582275390625 985.4105224609375 983.86785888671875 981.75604248046875 981.37921142578125 982.9833984375 983.2652587890625 984.87762451171875 986.61041259765625 988.5052490234375 990.60272216796875 991.66339111328125 991.13189697265625 991.998291015625 994.0218505859375 995.30706787109375 996.95245361328125 996.9425048828125 997.4140625 997.3653564453125 997.81463623046875 998.0194091796875 998.0755615234375 998.5184326171875 998.72119140625 999.18804931640625 1001.2427978515625 1002.7681884765625 1004.19110107421875 1005.870361328125 1007.60931396484375 1009.01220703125 1010.3211669921875 1011.3565673828125 1012.2945556640625 1011.668701171875 1011.22125244140625 1012.20855712890625 1013.28094482421875 1013.260009765625 1012.7490234375 1011.49542236328125 1008.78558349609375 1007.2506103515625 1006.17303466796875
 771.09698486328125 775.63946533203125 656.86663818359375 660.71905517578125 755.9163818359375 835.03973388671875 857.73992919921875 843.38629150390625 796.7666015625 763.36346435546875 806.2470703125 894.87060546875 901.40472412109375 881.96734619140625 879.20733642578125 881.95159912109375 882.9652099609375 866.459228515625 871.9842529296875 870.71002197265625 854.82891845703125 869.6107177734375 876.3472900390625 871.674072265625 855.729736328125 837.801025390625 800.701171875 819.77978515625 866.43536376953125 868.49365234375 908.03070068359375 878.84197998046875 864.74835205078125 875.39129638671875 874.6427001953125 843.724609375 829.78460693359375 825.13397216796875 852.636474609375 859.7421875 850.1622314453125 841.506591796875 849.411865234375 828.72808837890625 853.19500732421875 868.187255859375 857.276123046875 830.28564453125 826.4595947265625 853.3173828125 848.81488037109375 852.537109375 819.90966796875 809.5247802734375 844.81298828125 852.046630859375 875.03436279296875 881.6768798828125 883.94561767578125 888.12139892578125 903.8023681640625 905.16107177734375 911.9447021484375 912.49603271484375 902.65509033203125 900.164794921875 896.38653564453125 884.3272705078125 835.10528564453125 789.67169189453125 750.5780029296875 772.42236328125 807.909912109375 832.36199951171875 834.988037109375 806.791015625 803.749267578125 831.698486328125 838.57366943359375 784.1416015625 733.826171875 783.029296875 823.56341552734375 856.7938232421875 859.90618896484375 890.72235107421875 910.32098388671875 928.91290283203125 929.59600830078125 917.51214599609375 918.81793212890625 964.84942626953125 986.56463623046875 984.37713623046875 972.1907958984375 959.3038330078125 976.148681640625 986.4329833984375 986.0816650390625 986.50177001953125 965.38641357421875 928.59832763671875 898.38470458984375 870.4959716796875 852.274658203125 818.39849853515625 848.97900390625 848.8936767578125 799.36138916015625 789.6356201171875 847.27301025390625 890.06793212890625 893.3822021484375 904.54266357421875 906.69573974609375 900.8348388671875 876.500244140625 843.7879638671875 814.76739501953125 827.791748046875 847.4644775390625 808.54510498046875 811.40087890625 817.85430908203125 758.1461181640625 747.63067626953125 743.22674560546875 755.38037109375 757.4102783203125 775.487548828125 790.22918701171875 798.8775634765625 807.36663818359375 805.84619140625 804.29327392578125 822.12713623046875 847.6077880859375 894.33099365234375 849.19219970703125 878.14239501953125 879.5323486328125 848.77899169921875 804.83795166015625 786.9190673828125 832.42205810546875 841.10791015625 873.84210205078125 899.55169677734375 895.4031982421875 905.10089111328125 912.054443359375 925.59332275390625 944.69873046875 965.740234375 957.21246337890625 931.2908935546875 867.29583740234375 797.1932373046875 810.9326171875 819.11077880859375 818.71142578125 818.31634521484375 774.60565185546875 774.70880126953125 818.405517578125 833.4918212890625 842.00067138671875 846.49713134765625 858.47003173828125 858.80975341796875 862.74603271484375 879.37109375 899.631591796875 920.7894287109375 932.65570068359375 942.6939697265625 952.863037109375 951.9205322265625 952.5723876953125 953.0274658203125 956.27764892578125 964.97259521484375 971.583740234375 973.0745849609375 979.5081787109375 975.72943115234375 970.4610595703125 969.1536865234375 966.12860107421875 953.4964599609375 956.27996826171875 959.82659912109375 953.9388427734375 956.71014404296875 958.56353759765625 965.94000244140625 965.463623046875 965.27642822265625 964.5712890625 970.96087646484375 976.24871826171875 972.49139404296875 974.0015869140625 977.5203857421875 978.3797607421875 981.27978515625 984.188720703125 979.2139892578125 970.611328125 973.87237548828125 970.89508056640625 967.17669677734375 970.31463623046875 974.88116455078125 978.178466796875 977.762451171875 978.335693359375 980.591796875 981.36273193359375 982.0772705078125 983.8509521484375 985.251953125 986.9583740234375 988.44183349609375 989.1802978515625 990.49505615234375 991.50286865234375 992.8433837890625 994.28302001953125 994.6126708984375 994.9326171875 995.35577392578125 995.6595458984375 995.7896728515625 995.63812255859375 995.6678466796875 995.7353515625 996.21026611328125 997.48419189453125 998.61273193359375 1000.23675537109375 1002.08599853515625 1004.45074462890625 1005.08819580078125 1006.64599609375 1007.60675048828125 1008.10052490234375 1009.32373046875 1011.084228515625 1010.30072021484375 1009.09405517578125 1010.70269775390625 1011.47833251953125 1011.2657470703125 1010.21636962890625 1007.3984375 1005.1417236328125 1003.6715087890625
 744.6707763671875 788.77752685546875 744.0396728515625 646.981689453125 703.1634521484375 802.12896728515625 835.01007080078125 773.2841796875 737.62432861328125 764.6611328125 860.88421630859375 916.19451904296875 896.37078857421875 849.51776123046875 802.35638427734375 817.57049560546875 844.22418212890625 838.09222412109375 856.71435546875 860.7816162109375 823.95086669921875 827.08892822265625 862.15478515625 872.55096435546875 861.07330322265625 855.46759033203125 825.52203369140625 807.00341796875 856.025390625 868.39654541015625 872.98419189453125 850.080322265625 866.04327392578125 871.1549072265625 870.298095703125 850.0458984375 818.79534912109375 808.2628173828125 809.184326171875 820.5731201171875 836.1104736328125 846.37127685546875 842.249267578125 811.9873046875 849.51568603515625 872.84423828125 845.01702880859375 828.41156005859375 814.2384033203125 855.455078125 851.13861083984375 836.38067626953125 813.94866943359375 829.0521240234375 845.92645263671875 843.6695556640625 863.97119140625 876.9381103515625 863.37347412109375 858.4295654296875 868.87939453125 843.67889404296875 858.1165771484375 882.9893798828125 879.108154296875 884.0086669921875 853.23724365234375 767.14410400390625 746.00238037109375 754.88201904296875 741.89788818359375 781.38861083984375 797.66717529296875 817.42633056640625 833.47381591796875 802.02264404296875 833.99749755859375 834.2197265625 800.19970703125 769.4256591796875 751.03173828125 799.32080078125 815.90618896484375 853.364990234375 895.1314697265625 904.2337646484375 912.8115234375 942.8885498046875 936.8162841796875 929.477783203125 931.75885009765625 945.05755615234375 978.83154296875 991.223388671875 1002.38800048828125 969.597900390625 984.5257568359375 968.12017822265625 986.171142578125 965.2586669921875 968.73486328125 936.2427978515625 898.89044189453125 852.4276123046875 829.56158447265625 823.3577880859375 871.18280029296875 887.6712646484375 870.65826416015625 870.46478271484375 873.55072021484375 883.695556640625 878.23828125 883.22393798828125 895.32086181640625 902.51007080078125 889.86767578125 875.609375 841.98626708984375 811.684814453125 840.77105712890625 853.54998779296875 827.0648193359375 792.218994140625 757.930419921875 731.52862548828125 735.74102783203125 732.02716064453125 745.1302490234375 758.5379638671875 777.99822998046875 782.27105712890625 781.4039306640625 788.58453369140625 782.79803466796875 807.903564453125 807.25 822.46771240234375 864.5146484375 809.40777587890625 802.24334716796875 804.2225341796875 828.7777099609375 844.85589599609375 875.78656005859375 886.19305419921875 892.83984375 905.8626708984375 903.76312255859375 911.11883544921875 914.1505126953125 921.5166015625 926.4483642578125 951.4307861328125 956.32403564453125 934.86737060546875 879.0318603515625 787.60125732421875 807.9569091796875 815.2452392578125 801.52630615234375 811.2591552734375 812.5679931640625 816.2725830078125 815.66741943359375 813.2777099609375 822.86126708984375 832.1309814453125 836.38189697265625 836.88934326171875 851.94415283203125 872.69775390625 890.70745849609375 903.13336181640625 908.0771484375 924.85955810546875 935.85491943359375 934.6829833984375 931.9442138671875 946.40899658203125 947.30401611328125 941.729248046875 941.9708251953125 952.342529296875 951.7039794921875 955.58465576171875 953.24609375 949.44866943359375 936.42803955078125 934.4095458984375 941.621337890625 940.92706298828125 941.47613525390625 947.3648681640625 949.83929443359375 948.10491943359375 951.25238037109375 957.05267333984375 962.0711669921875 967.4798583984375 968.58929443359375 971.915771484375 974.8819580078125 975.43414306640625 977.791259765625 976.81939697265625 978.286376953125 973.283203125 966.05999755859375 969.6650390625 970.6005859375 968.52447509765625 968.29412841796875 969.61322021484375 968.37127685546875 971.67388916015625 974.62451171875 976.701416015625 977.94683837890625 978.88092041015625 980.5958251953125 983.255859375 985.7867431640625 987.44268798828125 988.17706298828125 988.99591064453125 989.89630126953125 991.1661376953125 991.8282470703125 992.24212646484375 993.037841796875 993.828857421875 993.78436279296875 993.460205078125 993.5338134765625 993.5286865234375 993.43731689453125 993.77410888671875 995.2308349609375 997.43804931640625 999.15106201171875 1001.06427001953125 1002.4390869140625 1003.511962890625 1004.669921875 1005.794921875 1006.9986572265625 1007.9493408203125 1007.7939453125 1009.28216552734375 1007.87322998046875 1007.98291015625 1009.12493896484375 1009.74761962890625 1008.8289794921875 1005.7855224609375 1003.0753173828125 1001.39337158203125
 761.943603515625 792.36688232421875 784.1148681640625 658.8548583984375 661.1563720703125 750.1556396484375 830.8182373046875 810.9466552734375 770.65692138671875 811.87261962890625 886.559326171875 905.35516357421875 882.0662841796875 834.765869140625 821.49163818359375 833.0889892578125 850.56915283203125 870.61444091796875 883.17779541015625 885.11181640625 870.68414306640625 823.0870361328125 829.6533203125 869.50128173828125 858.60693359375 865.63067626953125 843.67950439453125 836.61932373046875 866.6241455078125 856.91015625 853.4439697265625 859.7437744140625 870.64862060546875 863.46563720703125 857.66326904296875 813.3248291015625 787.287109375 791.0792236328125 783.2791748046875 820.36297607421875 833.23175048828125 838.9417724609375 842.78204345703125 832.5782470703125 848.1195068359375 852.80963134765625 818.17755126953125 820.883056640625 842.13446044921875 852.10552978515625 842.4554443359375 808.97705078125 808.7373046875 824.51153564453125 827.7650146484375 836.2235107421875 833.12835693359375 856.40582275390625 855.39312744140625 859.346435546875 847.154052734375 850.3975830078125 827.5443115234375 834.52362060546875 869.0716552734375 868.6231689453125 798.59503173828125 770.82318115234375 737.1292724609375 760.19732666015625 758.609375 777.35552978515625 799.0927734375 822.26885986328125 798.12188720703125 777.9576416015625 797.85723876953125 800.9478759765625 805.3406982421875 803.3939208984375 796.44476318359375 773.85772705078125 805.30169677734375 837.42578125 861.76019287109375 910.2900390625 934.67266845703125 941.83038330078125 951.42059326171875 950.131103515625 949.341552734375 919.64202880859375 982.74420166015625 1001.8701171875 1022.30621337890625 998.4918212890625 983.38238525390625 977.6854248046875 993.798095703125 975.4708251953125 927.43426513671875 944.86767578125 918.47174072265625 894.73663330078125 842.55670166015625 855.32501220703125 881.32611083984375 916.4288330078125 903.4334716796875 902.7532958984375 899.8314208984375 902.86614990234375 898.21978759765625 886.893798828125 883.05145263671875 889.50152587890625 882.26263427734375 881.52459716796875 883.0208740234375 845.6749267578125 820.871337890625 815.7452392578125 801.981201171875 778.5296630859375 746.896240234375 741.15277099609375 739.83758544921875 733.4805908203125 741.83526611328125 778.8873291015625 763.4564208984375 759.07666015625 774.35638427734375 771.6241455078125 766.672119140625 772.6717529296875 779.5987548828125 780.07391357421875 785.7969970703125 774.0103759765625 772.0194091796875 757.23583984375 808.17681884765625 810.1376953125 794.23114013671875 856.7113037109375 894.45904541015625 918.77032470703125 923.5538330078125 915.97845458984375 922.16754150390625 935.39703369140625 955.34600830078125 970.07611083984375 967.635498046875 931.64544677734375 815.521484375 750.74224853515625 755.35546875 814.533935546875 806.7418212890625 791.0904541015625 807.9117431640625 815.3948974609375 813.52337646484375 805.9598388671875 813.79010009765625 826.1868896484375 824.8785400390625 833.79571533203125 850.65875244140625 871.73846435546875 884.419677734375 882.29827880859375 898.97314453125 905.4034423828125 917.161865234375 923.591552734375 922.63958740234375 933.22821044921875 927.88201904296875 922.60369873046875 915.99066162109375 926.23114013671875 934.4510498046875 925.38739013671875 927.5201416015625 926.8538818359375 924.872802734375 934.5006103515625 930.5108642578125 928.17584228515625 929.89678955078125 934.89862060546875 931.94830322265625 933.88641357421875 944.6365966796875 954.6319580078125 960.8697509765625 963.79193115234375 959.86065673828125 963.335693359375 964.0516357421875 966.7822265625 974.8724365234375 973.404541015625 976.96124267578125 976.3309326171875 973.49859619140625 971.694580078125 973.9229736328125 970.30950927734375 967.404541015625 969.0546875 965.39544677734375 966.46099853515625 972.36865234375 976.892333984375 975.8753662109375 976.869140625 978.7760009765625 980.886962890625 983.05670166015625 984.68267822265625 985.6783447265625 987.2689208984375 988.1246337890625 988.7725830078125 989.68463134765625 990.126953125 990.90667724609375 991.32763671875 990.9078369140625 991.10369873046875 991.05078125 991.07244873046875 991.5013427734375 992.8070068359375 994.48919677734375 996.6180419921875 998.397216796875 1000.01849365234375 1002.104248046875 1002.88848876953125 1004.0946044921875 1004.70294189453125 1005.0540771484375 1006.06781005859375 1007.12408447265625 1007.7860107421875 1007.58294677734375 1007.13067626953125 1007.262451171875 1008.4832763671875 1007.215087890625 1004.07659912109375 1000.640380859375 998.92181396484375
 762.597412109375 799.730224609375 809.48602294921875 698.59912109375 653.35345458984375 691.56903076171875 759.7337646484375 830.6722412109375 811.81719970703125 794.56268310546875 805.32806396484375 794.773681640625 816.82940673828125 818.3548583984375 852.45294189453125 856.3984375 855.51031494140625 864.24200439453125 836.45538330078125 852.96832275390625 859.30487060546875 845.65155029296875 837.886474609375 850.80682373046875 855.23028564453125 872.9803466796875 861.171875 846.58929443359375 874.7213134765625 839.89080810546875 814.35693359375 847.20458984375 846.91461181640625 819.8441162109375 825.13690185546875 829.442138671875 816.1654052734375 797.41827392578125 807.32037353515625 844.35614013671875 833.9635009765625 843.993408203125 819.2427978515625 841.6953125 844.49798583984375 810.089599609375 778.41461181640625 811.5960693359375 821.620361328125 815.0673828125 824.30206298828125 818.90594482421875 826.0029296875 822.1551513671875 805.0433349609375 814.42559814453125 831.9024658203125 841.71441650390625 852.78570556640625 841.74737548828125 828.093994140625 810.92120361328125 803.93017578125 791.5391845703125 838.00360107421875 794.081787109375 773.4173583984375 770.24969482421875 756.66229248046875 754.00152587890625 771.46484375 784.3363037109375 807.11749267578125 814.6260986328125 759.37347412109375 765.580078125 767.59771728515625 796.40740966796875 827.718017578125 827.5718994140625 811.44097900390625 814.09356689453125 814.658935546875 835.96612548828125 863.54681396484375 888.1136474609375 930.930419921875 949.245361328125 952.550048828125 964.47186279296875 961.2574462890625 932.360595703125 970.20294189453125 1000.27886962890625 996.83917236328125 989.5596923828125 989.1099853515625 972.28118896484375 956.1905517578125 960.06488037109375 955.18511962890625 932.22216796875 920.041015625 911.2069091796875 901.95751953125 889.78912353515625 913.347900390625 926.04498291015625 928.75555419921875 925.58575439453125 920.985595703125 920.9898681640625 927.18927001953125 903.927490234375 893.3074951171875 878.1756591796875 875.5989990234375 875.213134765625 884.44940185546875 874.90228271484375 844.0772705078125 827.28326416015625 803.4285888671875 783.86279296875 759.56982421875 738.443115234375 725.25286865234375 737.56805419921875 742.77166748046875 783.84002685546875 749.09765625 755.95074462890625 774.53070068359375 754.51141357421875 754.77496337890625 775.8284912109375 793.6993408203125 770.1978759765625 766.617919921875 771.219970703125 756.26080322265625 769.0831298828125 766.251953125 767.39056396484375 763.63494873046875 775.6727294921875 805.21771240234375 886.7149658203125 933.8616943359375 915.77398681640625 927.5670166015625 932.47344970703125 948.7005615234375 962.16363525390625 964.1392822265625 943.73760986328125 840.76025390625 789.14013671875 827.37567138671875 867.09588623046875 833.80572509765625 801.5421142578125 811.7847900390625 812.9873046875 808.9903564453125 803.48785400390625 810.14202880859375 821.38897705078125 823.44049072265625 826.5777587890625 841.9298095703125 866.38848876953125 878.514892578125 886.12164306640625 883.6624755859375 892.3948974609375 920.3829345703125 924.39837646484375 914.6796875 926.52001953125 903.94512939453125 903.04510498046875 890.0882568359375 886.00836181640625 893.8740234375 896.36474609375 907.5638427734375 917.07769775390625 919.8626708984375 911.1495361328125 911.21551513671875 918.9742431640625 927.99359130859375 934.1241455078125 932.70599365234375 932.3255615234375 943.279296875 951.99786376953125 959.14874267578125 962.46710205078125 962.9217529296875 963.6998291015625 958.50408935546875 950.657470703125 963.4619140625 968.72027587890625 971.70758056640625 972.33282470703125 975.13543701171875 968.5098876953125 965.05279541015625 966.10968017578125 966.7344970703125 967.08050537109375 966.31463623046875 965.221923828125 969.93499755859375 975.55181884765625 976.22076416015625 977.13232421875 979.1103515625 980.40057373046875 980.73028564453125 982.51226806640625 983.3323974609375 983.8348388671875 985.10980224609375 986.200439453125 986.59014892578125 986.39483642578125 987.0086669921875 988.28564453125 989.1688232421875 990.21173095703125 990.43206787109375 990.60308837890625 990.21258544921875 991.403564453125 993.35333251953125 994.27978515625 996.0926513671875 997.57281494140625 999.59967041015625 1000.65618896484375 1001.4146728515625 1002.383056640625 1002.6822509765625 1003.3460693359375 1004.4097900390625 1005.545654296875 1006.53533935546875 1006.775146484375 1006.3148193359375 1006.006591796875 1004.68048095703125 1002.6280517578125 998.91986083984375 996.64129638671875
 781.73193359375 811.30108642578125 815.7904052734375 748.52764892578125 675.95050048828125 686.10284423828125 716.02142333984375 787.46514892578125 832.9742431640625 824.63861083984375 798.2347412109375 763.49755859375 760.791748046875 812.58404541015625 853.08099365234375 857.14410400390625 868.59893798828125 852.861572265625 809.07562255859375 840.95196533203125 845.57232666015625 837.998779296875 840.0916748046875 860.30999755859375 871.49627685546875 880.1092529296875 867.90338134765625 855.57183837890625 876.4327392578125 834.59100341796875 800.145751953125 832.4857177734375 834.6888427734375 798.4697265625 784.19635009765625 826.4578857421875 839.34619140625 818.23663330078125 822.1640625 834.48480224609375 841.46246337890625 828.426513671875 794.1612548828125 819.19793701171875 838.6837158203125 803.52099609375 774.60333251953125 795.57513427734375 802.4876708984375 778.45526123046875 796.78192138671875 820.24298095703125 816.9425048828125 804.2657470703125 792.39447021484375 780.5340576171875 802.73388671875 813.09393310546875 806.5225830078125 810.930908203125 809.0484619140625 795.00433349609375 765.91845703125 822.3831787109375 819.7335205078125 769.61602783203125 756.23516845703125 760.83050537109375 777.8475341796875 766.79119873046875 737.107177734375 768.75579833984375 790.4664306640625 783.08404541015625 742.46142578125 752.6064453125 768.579833984375 805.474609375 835.62518310546875 842.9215087890625 836.3397216796875 851.5323486328125 851.0413818359375 851.05279541015625 859.4874267578125 871.5460205078125 874.0653076171875 914.80712890625 963.26629638671875 971.46502685546875 976.670166015625 971.09515380859375 958.0506591796875 985.79443359375 972.75518798828125 1001.2529296875 996.77947998046875 977.8314208984375 950.70672607421875 929.05615234375 946.60443115234375 945.90655517578125 928.54901123046875 916.256591796875 907.702392578125 912.052001953125 932.6884765625 941.61004638671875 941.80633544921875 944.843505859375 946.220703125 947.025634765625 948.5072021484375 935.7161865234375 919.33441162109375 895.65045166015625 886.47662353515625 876.00830078125 880.93804931640625 856.212646484375 857.1929931640625 854.77252197265625 829.4669189453125 795.33892822265625 775.69140625 736.90643310546875 731.44854736328125 733.10284423828125 766.170654296875 810.31787109375 777.353759765625 758.7601318359375 796.44000244140625 771.0028076171875 747.47479248046875 776.53009033203125 826.04193115234375 814.018798828125 760.071533203125 773.98150634765625 774.0408935546875 764.9625244140625 760.072021484375 765.4803466796875 758.4349365234375 744.72674560546875 755.12188720703125 800.62347412109375 912.42620849609375 920.0875244140625 919.90838623046875 939.58026123046875 949.28741455078125 930.56817626953125 950.97991943359375 954.20745849609375 920.15966796875 886.52825927734375 885.2110595703125 852.25714111328125 794.80572509765625 770.962890625 786.06842041015625 774.1578369140625 772.09197998046875 796.6331787109375 788.10430908203125 811.24652099609375 834.08123779296875 848.47637939453125 863.10296630859375 872.15472412109375 886.58477783203125 887.88397216796875 880.85357666015625 906.124267578125 922.12677001953125 914.75177001953125 900.97369384765625 899.47216796875 880.752197265625 872.94677734375 879.502197265625 882.91461181640625 888.64288330078125 891.3658447265625 892.465087890625 900.8135986328125 898.83843994140625 900.313720703125 906.201904296875 910.63104248046875 915.4405517578125 920.2786865234375 922.99468994140625 929.52398681640625 941.60540771484375 946.1497802734375 950.39666748046875 953.9962158203125 959.88238525390625 961.45587158203125 963.520263671875 956.5484619140625 954.31298828125 965.2774658203125 964.4105224609375 967.15216064453125 971.2080078125 968.7554931640625 960.703125 962.05816650390625 961.00677490234375 962.48028564453125 965.4208984375 964.52740478515625 964.536376953125 970.0819091796875 973.0296630859375 975.4649658203125 977.81512451171875 979.02520751953125 979.59991455078125 980.56524658203125 981.2161865234375 983.04833984375 983.8896484375 984.5419921875 985.09552001953125 985.710205078125 985.17315673828125 986.3096923828125 988.468017578125 990.461181640625 991.72381591796875 990.95306396484375 990.697021484375 991.58087158203125 993.72137451171875 994.76776123046875 995.34002685546875 996.86419677734375 999.0738525390625 1000.57977294921875 1001.804443359375 1002.6258544921875 1003.25811767578125 1002.76190185546875 1001.72552490234375 1001.83740234375 1003.4598388671875 1004.137939453125 1004.18902587890625 1004.10675048828125 1003.01123046875 1000.98773193359375 997.39617919921875 994.4019775390625
 785.710205078125 806.85443115234375 797.76275634765625 774.29534912109375 690.6962890625 699.687744140625 771.346435546875 807.8323974609375 830.5477294921875 801.9298095703125 767.79815673828125 769.17767333984375 773.21343994140625 837.678955078125 854.8895263671875 849.49072265625 849.96905517578125 856.87152099609375 847.6837158203125 839.137939453125 845.680908203125 846.43218994140625 858.28070068359375 861.01739501953125 872.29913330078125 870.68756103515625 834.50701904296875 836.3648681640625 861.9171142578125 813.14215087890625 818.1302490234375 842.4197998046875 843.7523193359375 805.47442626953125 785.59368896484375 817.18621826171875 841.31671142578125 841.20440673828125 797.96490478515625 801.2886962890625 844.4903564453125 833.528564453125 821.19195556640625 822.97161865234375 841.72857666015625 810.24530029296875 770.41986083984375 789.76318359375 812.76043701171875 785.69903564453125 786.8515625 777.969482421875 780.59869384765625 792.7415771484375 808.41473388671875 805.83428955078125 790.36663818359375 801.49615478515625 820.06072998046875 806.37628173828125 768.54461669921875 735.91619873046875 743.75701904296875 810.68011474609375 825.0809326171875 791.07769775390625 773.47637939453125 791.666259765625 791.9659423828125 770.97369384765625 756.201416015625 765.94281005859375 781.8834228515625 789.6561279296875 765.847412109375 768.3717041015625 793.9351806640625 808.91412353515625 833.22930908203125 834.22735595703125 842.68255615234375 874.24847412109375 873.65911865234375 873.85791015625 890.5396728515625 888.3494873046875 884.1458740234375 880.420166015625 904.8187255859375 972.735107421875 986.612060546875 992.4779052734375 975.34332275390625 965.1337890625 976.66748046875 1004.4307861328125 987.4197998046875 967.0433349609375 948.22552490234375 968.44024658203125 964.03466796875 944.23663330078125 927.58612060546875 914.23291015625 908.86846923828125 924.13067626953125 951.89422607421875 953.3955078125 956.6546630859375 959.87799072265625 955.86376953125 965.0697021484375 960.13818359375 946.9571533203125 936.44073486328125 922.9227294921875 897.66943359375 881.251953125 883.1441650390625 874.61871337890625 866.9224853515625 880.9307861328125 873.7073974609375 849.52825927734375 813.5069580078125 750.8798828125 743.0408935546875 752.79681396484375 795.461181640625 801.868896484375 792.610107421875 802.6064453125 810.95831298828125 779.28118896484375 770.83367919921875 778.9005126953125 829.044677734375 868.298583984375 802.58135986328125 787.78216552734375 787.490966796875 768.28875732421875 763.07769775390625 761.8089599609375 762.07867431640625 757.96380615234375 762.49298095703125 817.8043212890625 913.265625 936.2000732421875 901.33038330078125 906.5599365234375 911.75726318359375 907.51214599609375 930.8778076171875 937.881591796875 919.19970703125 881.36572265625 872.95184326171875 825.6971435546875 751.2203369140625 739.88323974609375 717.37127685546875 703.358642578125 723.4305419921875 752.15716552734375 778.41424560546875 794.33514404296875 835.29180908203125 860.7913818359375 863.74755859375 865.2044677734375 876.6123046875 895.99859619140625 899.10614013671875 915.5955810546875 913.185302734375 906.046142578125 896.4227294921875 883.67449951171875 881.779541015625 875.8531494140625 872.5670166015625 877.34210205078125 882.81158447265625 885.806640625 880.27435302734375 884.68963623046875 888.27099609375 888.71112060546875 894.67071533203125 900.6702880859375 906.014404296875 911.37445068359375 919.35394287109375 924.2578125 924.61572265625 934.64483642578125 945.5072021484375 950.01690673828125 954.80145263671875 960.73101806640625 964.48291015625 960.9630126953125 957.5933837890625 957.08245849609375 956.971923828125 953.71697998046875 962.66741943359375 964.74237060546875 966.60858154296875 960.8433837890625 958.33453369140625 959.65106201171875 965.7525634765625 964.97625732421875 965.75115966796875 966.64117431640625 970.38983154296875 976.3118896484375 977.4425048828125 977.0662841796875 977.927978515625 978.073974609375 979.45074462890625 982.5927734375 985.19732666015625 985.5006103515625 986.1583251953125 986.59088134765625 984.18212890625 984.10272216796875 984.934814453125 986.79132080078125 989.02215576171875 992.20880126953125 994.018798828125 994.6748046875 994.94732666015625 996.69842529296875 996.6488037109375 996.52166748046875 997.76300048828125 998.95849609375 999.4195556640625 999.55181884765625 1000.2080078125 1001.650634765625 1002.73040771484375 1001.44952392578125 1001.4327392578125 1002.20611572265625 1002.552734375 1001.67193603515625 1000.14727783203125 998.63958740234375 996.2198486328125 991.98101806640625
 738.34503173828125 752.508544921875 812.05780029296875 805.958740234375 716.61065673828125 763.1453857421875 831.42401123046875 821.74169921875 869.319580078125 852.5142822265625 765.2674560546875 804.20599365234375 819.97235107421875 810.72784423828125 811.33013916015625 799.525634765625 823.997314453125 851.109375 853.725341796875 832.40533447265625 827.90521240234375 821.101318359375 834.67437744140625 837.142578125 843.85791015625 829.70281982421875 816.18817138671875 818.77178955078125 821.56243896484375 812.68096923828125 832.42755126953125 855.7327880859375 859.374755859375 848.552490234375 830.3035888671875 820.60650634765625 838.18035888671875 849.387451171875 814.736328125 794.4622802734375 823.3585205078125 844.1905517578125 832.0330810546875 830.343994140625 832.3936767578125 794.94775390625 774.376708984375 798.740966796875 811.58758544921875 809.5809326171875 796.46636962890625 781.99090576171875 797.83831787109375 810.35284423828125 823.81304931640625 830.6846923828125 823.07489013671875 831.67535400390625 829.489013671875 821.931640625 779.25604248046875 760.2110595703125 801.283203125 844.1588134765625 832.01312255859375 838.62298583984375 805.95806884765625 801.20306396484375 791.7850341796875 783.021484375 794.90264892578125 790.9857177734375 799.92449951171875 799.83270263671875 809.95013427734375 805.30584716796875 813.658447265625 826.3814697265625 837.5267333984375 854.429443359375 859.9884033203125 876.21527099609375 869.9495849609375 881.75555419921875 903.98681640625 928.22796630859375 910.2447509765625 919.4854736328125 909.73968505859375 891.7730712890625 973.105712890625 996.955078125 967.3126220703125 967.1968994140625 982.290771484375 973.7926025390625 967.699462890625 981.8448486328125 987.41302490234375 978.49554443359375 961.52032470703125 950.7076416015625 928.46527099609375 919.61041259765625 937.220947265625 943.31817626953125 954.69256591796875 961.10552978515625 966.2730712890625 968.81634521484375 969.4803466796875 968.6456298828125 958.888671875 952.0360107421875 946.029052734375 930.4212646484375 900.86822509765625 850.9625244140625 877.25848388671875 877.419677734375 866.27447509765625 862.08245849609375 866.03521728515625 843.90850830078125 818.97271728515625 807.90179443359375 806.41534423828125 819.9056396484375 842.1351318359375 835.248291015625 838.37152099609375 843.2347412109375 837.7982177734375 817.84771728515625 790.14508056640625 776.15386962890625 799.2069091796875 852.34918212890625 856.7335205078125 842.38238525390625 800.03106689453125 760.2978515625 770.18603515625 759.50848388671875 753.15277099609375 752.95050048828125 789.61358642578125 851.2435302734375 921.599609375 939.6317138671875 902.7783203125 897.842041015625 896.29376220703125 909.46588134765625 913.52490234375 928.00970458984375 941.05120849609375 918.09808349609375 864.0897216796875 775.2762451171875 735.7276611328125 720.54058837890625 712.9222412109375 728.46533203125 738.88299560546875 757.26165771484375 773.639892578125 774.2752685546875 812.8345947265625 849.1002197265625 853.01812744140625 868.1199951171875 883.59149169921875 896.08636474609375 903.87762451171875 908.3399658203125 900.31964111328125 893.4951171875 883.531982421875 877.28094482421875 884.2547607421875 877.6822509765625 874.62677001953125 873.64910888671875 872.1815185546875 872.916748046875 873.73846435546875 879.292236328125 882.18798828125 883.52130126953125 887.0350341796875 895.1651611328125 903.4232177734375 907.914306640625 909.594482421875 919.81280517578125 920.476318359375 929.7000732421875 941.64727783203125 948.1201171875 952.58270263671875 955.19415283203125 958.09246826171875 957.10107421875 956.6019287109375 959.25958251953125 955.29656982421875 951.3494873046875 950.16864013671875 956.73358154296875 960.50982666015625 963.503173828125 958.185302734375 957.86749267578125 961.77593994140625 963.45819091796875 964.92022705078125 967.1337890625 971.666259765625 975.7803955078125 976.035888671875 977.83203125 979.0386962890625 978.67822265625 980.7764892578125 982.02447509765625 984.1378173828125 986.6929931640625 987.25262451171875 986.235107421875 983.34246826171875 981.933349609375 983.05224609375 984.932373046875 987.6351318359375 987.85931396484375 990.2734375 994.1368408203125 996.9423828125 999.298828125 999.74725341796875 999.070068359375 1000.20660400390625 1000.44696044921875 1001.09521484375 1001.3436279296875 1001.33782958984375 1001.3836669921875 1002.15704345703125 1002.34490966796875 1002.01153564453125 1001.625244140625 1000.73114013671875 1000.4166259765625 998.23651123046875 995.5240478515625 992.8575439453125 990.33782958984375
 672.91534423828125 697.12457275390625 784.0941162109375 824.03155517578125 773.380126953125 742.95538330078125 751.08868408203125 779.52191162109375 855.78778076171875 886.1478271484375 827.03106689453125 825.35394287109375 846.4666748046875 816.65069580078125 783.52386474609375 801.27337646484375 837.71868896484375 849.93035888671875 851.6402587890625 844.66119384765625 832.63397216796875 816.82940673828125 811.12054443359375 823.68463134765625 821.779541015625 812.3646240234375 802.44610595703125 793.49554443359375 797.47711181640625 815.1734619140625 832.68231201171875 856.52886962890625 856.70343017578125 857.71142578125 847.753173828125 815.9931640625 818.333984375 858.77288818359375 846.883056640625 822.00677490234375 826.95611572265625 848.6092529296875 848.16375732421875 816.10699462890625 811.845947265625 799.9755859375 813.46142578125 809.84710693359375 812.73931884765625 825.1214599609375 808.502685546875 807.68212890625 819.1539306640625 828.3154296875 839.16064453125 835.96746826171875 820.1741943359375 853.29339599609375 839.56207275390625 851.83349609375 845.57904052734375 845.2178955078125 863.8284912109375 864.83795166015625 867.01983642578125 869.5703125 842.03204345703125 816.33392333984375 814.1236572265625 819.859619140625 824.22784423828125 800.83355712890625 809.48687744140625 802.1348876953125 815.7301025390625 804.14068603515625 820.50482177734375 836.6962890625 849.962890625 880.6968994140625 879.87957763671875 894.0391845703125 906.78399658203125 912.73870849609375 927.72723388671875 924.27349853515625 949.00152587890625 967.47808837890625 959.36407470703125 919.23394775390625 889.6890869140625 979.20843505859375 968.67938232421875 976.98870849609375 973.14495849609375 966.040771484375 985.9085693359375 984.68145751953125 985.66009521484375 971.587890625 955.55389404296875 944.95989990234375 947.4085693359375 940.92291259765625 964.16876220703125 959.88189697265625 960.93414306640625 968.75091552734375 965.9085693359375 970.675048828125 974.90179443359375 973.09814453125 969.53466796875 959.99853515625 950.37945556640625 926.62860107421875 891.667724609375 847.92431640625 886.21527099609375 854.995361328125 851.51727294921875 863.3211669921875 863.88720703125 851.3089599609375 848.6165771484375 851.75909423828125 854.46417236328125 854.0321044921875 869.545166015625 873.927490234375 882.2640380859375 872.6956787109375 865.88201904296875 826.2689208984375 822.36871337890625 827.1380615234375 837.91973876953125 836.3995361328125 863.61773681640625 855.667724609375 806.8052978515625 774.68658447265625 764.0352783203125 772.114501953125 758.62847900390625 765.265869140625 810.68389892578125 872.08233642578125 905.57415771484375 929.90380859375 926.31646728515625 890.19769287109375 893.553955078125 917.1689453125 927.93267822265625 933.0042724609375 924.67901611328125 900.56884765625 863.71661376953125 804.22430419921875 749.5648193359375 734.1282958984375 724.79425048828125 733.11029052734375 750.3050537109375 764.42913818359375 773.7864990234375 770.2708740234375 782.06976318359375 820.5672607421875 838.559814453125 874.17626953125 897.3802490234375 899.704833984375 895.8653564453125 892.540283203125 884.3837890625 882.91259765625 876.9385986328125 864.2369384765625 865.36181640625 859.0924072265625 861.0185546875 855.96844482421875 865.34222412109375 867.50640869140625 869.03216552734375 874.60467529296875 881.75372314453125 883.09490966796875 884.171142578125 892.47772216796875 897.8017578125 900.00360107421875 906.88824462890625 919.44586181640625 928.7177734375 938.19683837890625 943.27593994140625 946.5755615234375 948.647705078125 952.2730712890625 955.3807373046875 958.93017578125 957.6837158203125 951.804443359375 951.11956787109375 957.8905029296875 953.72711181640625 953.64617919921875 955.39990234375 958.75823974609375 962.60211181640625 959.4429931640625 958.793701171875 961.82659912109375 962.899658203125 967.61138916015625 973.19866943359375 974.28704833984375 976.00030517578125 978.6920166015625 980.7607421875 981.32025146484375 982.40911865234375 985.1124267578125 985.37353515625 985.8450927734375 987.14532470703125 986.89666748046875 984.10150146484375 981.774658203125 984.00091552734375 984.65380859375 988.08935546875 987.85919189453125 987.89691162109375 989.63140869140625 993.9627685546875 997.8775634765625 1000.43548583984375 999.47698974609375 1001.9151611328125 1002.75140380859375 1002.064453125 1002.19244384765625 1001.419921875 1001.3211669921875 1000.73944091796875 1001.17303466796875 1000.93499755859375 1000.62237548828125 999.22503662109375 997.718994140625 995.97503662109375 993.77154541015625 990.88134765625 987.70623779296875
 640.404541015625 666.91851806640625 756.1138916015625 812.89422607421875 808.4814453125 754.00201416015625 744.89324951171875 775.9345703125 837.0777587890625 879.55194091796875 891.60260009765625 834.69952392578125 851.02191162109375 827.936279296875 793.8717041015625 806.545654296875 843.75323486328125 827.27392578125 844.80413818359375 847.2117919921875 844.6973876953125 839.3546142578125 827.53753662109375 827.32257080078125 814.035888671875 806.5635986328125 815.5875244140625 816.5714111328125 798.73248291015625 838.102783203125 846.70001220703125 825.2288818359375 840.13140869140625 846.4788818359375 842.55938720703125 810.7166748046875 792.1444091796875 849.40216064453125 864.15252685546875 848.98529052734375 844.29888916015625 832.27716064453125 845.0145263671875 828.72314453125 809.62921142578125 833.50616455078125 818.27197265625 822.10986328125 837.3258056640625 848.49237060546875 838.6929931640625 836.98944091796875 825.073486328125 828.8165283203125 849.280029296875 832.09954833984375 785.21856689453125 833.3907470703125 884.169189453125 896.69207763671875 890.81585693359375 896.06195068359375 886.27685546875 873.53375244140625 860.0360107421875 853.32305908203125 848.8563232421875 828.90087890625 818.02020263671875 814.13861083984375 800.0157470703125 808.2811279296875 814.99737548828125 813.15325927734375 820.5067138671875 818.750732421875 823.26202392578125 859.91912841796875 860.63409423828125 891.44012451171875 908.910400390625 927.50091552734375 943.318359375 923.1781005859375 935.38006591796875 961.869140625 940.62396240234375 907.22247314453125 905.86614990234375 921.14532470703125 933.31390380859375 956.9013671875 960.1370849609375 971.063232421875 967.1151123046875 945.89215087890625 961.5103759765625 978.95831298828125 966.00238037109375 970.320068359375 964.48101806640625 952.32781982421875 948.5257568359375 952.71075439453125 971.16973876953125 958.44952392578125 960.25323486328125 960.63275146484375 965.9720458984375 959.034423828125 967.826904296875 947.9674072265625 955.66961669921875 963.6474609375 957.77264404296875 942.81768798828125 929.704345703125 920.5931396484375 914.1431884765625 883.2171630859375 876.9129638671875 877.1051025390625 880.77239990234375 889.55535888671875 890.25323486328125 883.98297119140625 872.07489013671875 866.21697998046875 883.5213623046875 887.836669921875 900.53515625 890.5462646484375 867.2525634765625 828.22393798828125 853.3341064453125 837.772705078125 840.20367431640625 837.386962890625 847.67877197265625 843.6463623046875 822.19293212890625 777.697509765625 770.02655029296875 754.3382568359375 758.7401123046875 764.7554931640625 784.84588623046875 827.3272705078125 889.8740234375 911.9217529296875 903.396484375 882.15484619140625 896.63275146484375 911.6400146484375 938.53314208984375 933.42120361328125 914.710205078125 880.9678955078125 867.5728759765625 814.1715087890625 733.0177001953125 729.6273193359375 732.0018310546875 731.8912353515625 755.21038818359375 775.35162353515625 785.42144775390625 788.82257080078125 777.66546630859375 762.70062255859375 812.062255859375 850.03753662109375 877.595947265625 881.86236572265625 877.16290283203125 876.15771484375 870.7384033203125 869.683837890625 841.44073486328125 817.821044921875 824.95166015625 834.53936767578125 843.9097900390625 845.37451171875 854.7484130859375 863.097900390625 865.70501708984375 874.38818359375 877.4481201171875 878.9842529296875 882.9097900390625 888.69769287109375 894.56793212890625 901.11468505859375 907.47637939453125 919.68719482421875 930.31378173828125 942.409423828125 943.962646484375 947.87921142578125 952.6279296875 951.68096923828125 949.81890869140625 948.68524169921875 945.80206298828125 934.77899169921875 935.57806396484375 946.697021484375 945.32208251953125 942.8116455078125 949.52093505859375 958.79644775390625 958.6971435546875 963.455078125 965.79388427734375 962.8837890625 964.06524658203125 970.26220703125 973.45758056640625 974.16192626953125 973.29803466796875 976.30633544921875 980.24237060546875 982.32452392578125 983.6710205078125 984.49884033203125 985.2032470703125 985.3765869140625 986.279052734375 985.94268798828125 983.19970703125 983.07861328125 984.9791259765625 986.66552734375 988.69329833984375 989.646728515625 990.28497314453125 989.85882568359375 993.7171630859375 997.04974365234375 999.8431396484375 1000.1080322265625 1002.116455078125 1002.96990966796875 1002.377685546875 1001.45263671875 1001.25445556640625 1001.19366455078125 1000.3544921875 999.48834228515625 999.14453125 998.30242919921875 997.51531982421875 995.372314453125 992.4468994140625 989.34930419921875 987.46014404296875 984.93780517578125
 657.55712890625 645.16693115234375 707.68310546875 801.187744140625 817.64190673828125 716.5916748046875 710.21240234375 754.389892578125 798.16290283203125 821.97418212890625 877.0533447265625 830.9991455078125 827.41839599609375 856.2987060546875 824.1861572265625 812.28955078125 799.1453857421875 791.79052734375 826.02288818359375 838.599853515625 843.7489013671875 833.33056640625 821.6876220703125 820.6746826171875 805.61181640625 780.424560546875 809.2994384765625 837.11553955078125 819.959228515625 849.75494384765625 863.37347412109375 841.37274169921875 840.769775390625 845.95648193359375 811.55853271484375 793.65069580078125 800.52838134765625 833.44384765625 854.5992431640625 882.0499267578125 878.1728515625 808.2099609375 846.4500732421875 856.890625 845.9837646484375 827.9278564453125 826.18603515625 841.692626953125 842.19354248046875 816.75384521484375 826.98760986328125 846.47503662109375 834.70947265625 841.64166259765625 858.21331787109375 860.90216064453125 832.02728271484375 811.52685546875 887.35247802734375 922.405517578125 920.1473388671875 906.02423095703125 885.08544921875 868.1683349609375 837.5753173828125 847.658935546875 827.95269775390625 796.09722900390625 801.16656494140625 807.4674072265625 795.4210205078125 802.79119873046875 814.83447265625 816.35784912109375 828.60833740234375 829.7989501953125 842.52801513671875 832.4605712890625 851.56072998046875 888.59466552734375 911.20947265625 903.8916015625 915.89923095703125 961.7845458984375 964.13848876953125 935.7984619140625 934.432373046875 895.97088623046875 915.07537841796875 947.9007568359375 951.23321533203125 948.5931396484375 839.58343505859375 921.42529296875 951.3515625 925.63592529296875 945.80682373046875 951.2484130859375 943.97442626953125 957.2164306640625 962.8499755859375 948.42694091796875 950.30426025390625 967.3153076171875 974.09246826171875 959.955322265625 951.990478515625 950.91015625 956.400390625 953.99249267578125 955.05047607421875 953.43585205078125 956.08123779296875 953.31103515625 953.93438720703125 953.227783203125 944.97796630859375 938.6690673828125 924.96966552734375 905.166259765625 897.19207763671875 893.2000732421875 888.52886962890625 879.4251708984375 886.14288330078125 892.98944091796875 890.66009521484375 874.41314697265625 880.8045654296875 871.30303955078125 876.83624267578125 896.630126953125 890.11016845703125 865.14697265625 853.38714599609375 851.17413330078125 866.33404541015625 850.57940673828125 822.26763916015625 827.5496826171875 839.70745849609375 829.2030029296875 806.44219970703125 762.86474609375 768.71502685546875 776.7275390625 823.97943115234375 838.35626220703125 862.2396240234375 883.37445068359375 890.7928466796875 910.73760986328125 920.72686767578125 925.27874755859375 934.7786865234375 921.5972900390625 913.8883056640625 870.3092041015625 847.5098876953125 754.60833740234375 718.59039306640625 717.27276611328125 739.30352783203125 753.6781005859375 745.39373779296875 745.1273193359375 749.9754638671875 752.10418701171875 748.7008056640625 742.9901123046875 757.45440673828125 793.75927734375 820.59521484375 839.58160400390625 850.08355712890625 847.21771240234375 843.64715576171875 847.61358642578125 849.621826171875 837.77398681640625 833.85992431640625 833.346435546875 831.73065185546875 838.92041015625 853.78692626953125 850.96356201171875 859.2213134765625 873.455322265625 880.05615234375 887.05126953125 890.8699951171875 896.20758056640625 900.16424560546875 906.14947509765625 914.7696533203125 926.00909423828125 936.06060791015625 938.83441162109375 941.33392333984375 939.9144287109375 936.60308837890625 937.92413330078125 940.50030517578125 936.93798828125 932.21087646484375 930.04791259765625 930.5526123046875 940.82867431640625 943.74761962890625 945.74615478515625 952.03326416015625 957.1917724609375 960.1744384765625 962.49212646484375 962.90374755859375 966.36737060546875 967.28289794921875 970.48480224609375 971.2567138671875 972.705078125 973.23614501953125 974.38238525390625 978.39935302734375 980.09130859375 981.72076416015625 982.77301025390625 982.80926513671875 983.6104736328125 984.42462158203125 985.802734375 982.6365966796875 980.4990234375 982.3138427734375 983.815673828125 985.2620849609375 989.13482666015625 991.342041015625 991.47039794921875 994.088134765625 996.884033203125 999.1021728515625 1001.02276611328125 1002.07855224609375 1003.07281494140625 1002.61212158203125 1000.82623291015625 999.267333984375 999.15313720703125 998.885986328125 998.00262451171875 997.21124267578125 996.2098388671875 994.9896240234375 993.01934814453125 990.64093017578125 987.27142333984375 983.66656494140625 980.854736328125
 656.08782958984375 661.04510498046875 680.01885986328125 803.3681640625 824.26312255859375 724.9549560546875 673.41094970703125 748.44830322265625 818.21929931640625 810.9423828125 812.24493408203125 790.5242919921875 803.0213623046875 842.231201171875 859.185791015625 826.2943115234375 761.775146484375 749.33599853515625 797.7283935546875 814.31280517578125 820.322998046875 805.2340087890625 810.31805419921875 811.945556640625 804.52435302734375 801.18719482421875 803.87335205078125 792.71368408203125 803.77752685546875 837.01507568359375 866.1226806640625 857.6220703125 839.0504150390625 816.29010009765625 822.6806640625 832.63629150390625 816.544921875 854.139404296875 842.66748046875 892.64532470703125 895.27569580078125 811.88800048828125 850.98809814453125 879.87945556640625 858.53521728515625 820.198486328125 850.96148681640625 860.44110107421875 807.21356201171875 765.4156494140625 819.67645263671875 847.7340087890625 859.8712158203125 862.25115966796875 870.09356689453125 883.17279052734375 874.4825439453125 869.09246826171875 878.01580810546875 910.83563232421875 917.62591552734375 902.68731689453125 892.80340576171875 864.367919921875 866.26385498046875 842.2493896484375 846.0279541015625 834.6409912109375 819.74365234375 802.9534912109375 817.07061767578125 838.51422119140625 846.6837158203125 842.8587646484375 849.74603271484375 846.7349853515625 827.93438720703125 813.8216552734375 845.16796875 868.25164794921875 878.37713623046875 895.84869384765625 895.89825439453125 932.5047607421875 970.9600830078125 960.027099609375 970.2060546875 968.4249267578125 972.4520263671875 966.0928955078125 923.70587158203125 937.62164306640625 907.29620361328125 925.7958984375 929.0550537109375 910.17755126953125 930.6456298828125 917.98504638671875 923.24859619140625 951.79290771484375 952.9783935546875 942.60211181640625 955.675537109375 967.84613037109375 965.309814453125 945.59844970703125 954.5001220703125 955.3367919921875 946.74176025390625 943.02447509765625 942.23883056640625 945.786376953125 944.89263916015625 943.9267578125 948.93475341796875 953.56939697265625 946.66552734375 940.7701416015625 927.5526123046875 915.041748046875 908.3785400390625 890.83441162109375 887.27398681640625 884.87689208984375 893.31793212890625 905.9259033203125 895.3155517578125 890.61962890625 889.7476806640625 882.4169921875 888.34564208984375 880.3076171875 894.58807373046875 897.262939453125 861.190673828125 843.96124267578125 851.6279296875 834.93145751953125 826.36651611328125 845.42608642578125 846.32208251953125 829.61346435546875 815.1483154296875 821.597900390625 802.1346435546875 781.391357421875 816.8582763671875 818.39031982421875 833.11767578125 875.24664306640625 896.64910888671875 911.74444580078125 927.82586669921875 936.86151123046875 919.6341552734375 922.24005126953125 892.0177001953125 843.444580078125 764.4078369140625 731.98431396484375 731.0953369140625 742.47149658203125 737.25726318359375 740.5233154296875 751.18035888671875 750.48822021484375 743.95806884765625 736.98138427734375 738.03887939453125 756.4910888671875 764.0245361328125 775.28802490234375 805.17169189453125 819.267822265625 805.189697265625 791.02789306640625 803.1077880859375 812.03375244140625 823.4971923828125 837.11456298828125 842.10308837890625 853.318359375 851.25775146484375 853.55316162109375 861.57281494140625 862.20855712890625 861.04241943359375 877.30145263671875 879.71331787109375 894.1551513671875 899.24224853515625 900.85009765625 907.031005859375 914.75823974609375 923.69000244140625 930.232666015625 916.552001953125 917.12933349609375 924.50592041015625 920.25115966796875 915.25299072265625 921.63531494140625 933.58563232421875 932.6016845703125 926.2420654296875 928.07196044921875 930.20721435546875 942.11639404296875 948.1983642578125 949.681884765625 951.9849853515625 956.29345703125 960.58197021484375 961.13861083984375 962.89654541015625 964.30584716796875 967.12396240234375 965.7257080078125 967.94207763671875 970.06036376953125 970.924560546875 972.94146728515625 974.35711669921875 976.2364501953125 977.7740478515625 978.20025634765625 978.6788330078125 979.39739990234375 981.3206787109375 983.30072021484375 982.59014892578125 979.99615478515625 978.50909423828125 978.41259765625 981.63238525390625 985.4014892578125 989.34625244140625 991.8651123046875 992.995849609375 996.77215576171875 999.44976806640625 1001.319580078125 1002.05908203125 1002.65533447265625 1001.66510009765625 999.92852783203125 1000.23583984375 999.30706787109375 997.90869140625 996.4498291015625 994.4183349609375 992.4256591796875 991.39434814453125 989.79937744140625 987.918212890625 984.56500244140625 981.13037109375 977.16778564453125
 673.1651611328125 667.63995361328125 668.48046875 761.34796142578125 822.3997802734375 789.36114501953125 718.14959716796875 803.70416259765625 866.81182861328125 853.123291015625 853.9451904296875 787.73199462890625 780.7275390625 771.08636474609375 829.28594970703125 890.43328857421875 836.28924560546875 771.38653564453125 771.14373779296875 802.658935546875 806.577880859375 804.61407470703125 795.99969482421875 801.9595947265625 807.22760009765625 796.2037353515625 801.6053466796875 796.0341796875 801.06536865234375 838.09722900390625 864.53826904296875 860.276611328125 860.185546875 812.74749755859375 820.12847900390625 859.14715576171875 823.6588134765625 862.076416015625 832.3218994140625 833.42974853515625 857.0865478515625 814.624267578125 841.0482177734375 883.746826171875 867.75177001953125 836.95806884765625 860.6453857421875 875.71319580078125 846.04595947265625 806.4820556640625 828.65130615234375 849.62744140625 876.827392578125 880.62054443359375 882.43096923828125 895.50634765625 865.17230224609375 814.9820556640625 831.80615234375 841.8138427734375 845.908935546875 848.89739990234375 855.51953125 839.78057861328125 859.09796142578125 855.2962646484375 851.13519287109375 850.56903076171875 842.69097900390625 827.0963134765625 847.0989990234375 864.0074462890625 862.55645751953125 850.12799072265625 836.10687255859375 822.90264892578125 792.94866943359375 798.09674072265625 831.76446533203125 840.47149658203125 847.16754150390625 852.515380859375 855.0562744140625 946.095458984375 949.593505859375 953.6951904296875 960.2305908203125 944.3076171875 961.4058837890625 955.5213623046875 941.72149658203125 933.67181396484375 917.9666748046875 905.00830078125 904.66070556640625 893.89984130859375 906.6632080078125 881.59515380859375 910.3759765625 935.165771484375 929.855224609375 915.395751953125 925.802978515625 943.938232421875 947.48907470703125 948.52679443359375 953.58685302734375 948.8905029296875 950.162109375 939.902587890625 921.83404541015625 917.45428466796875 897.37640380859375 886.765625 921.9154052734375 945.96905517578125 947.60479736328125 940.135009765625 932.215576171875 932.7763671875 917.4342041015625 909.818603515625 912.089599609375 913.01947021484375 909.64263916015625 906.53436279296875 908.252197265625 904.47308349609375 904.5965576171875 903.748779296875 906.84295654296875 890.132568359375 882.51702880859375 893.04168701171875 895.17694091796875 863.6058349609375 847.83087158203125 833.4639892578125 823.582763671875 827.9669189453125 835.58978271484375 842.2901611328125 866.50408935546875 853.23822021484375 825.73681640625 776.25543212890625 806.37982177734375 814.275146484375 828.0914306640625 885.78326416015625 870.4696044921875 889.8599853515625 919.32672119140625 934.84075927734375 934.53509521484375 917.504638671875 831.228515625 761.6295166015625 751.0582275390625 739.72454833984375 721.152587890625 733.9267578125 740.36785888671875 742.20196533203125 742.91314697265625 741.6275634765625 735.1943359375 731.7510986328125 750.73797607421875 786.16265869140625 795.31805419921875 776.35321044921875 796.30340576171875 805.77191162109375 806.80206298828125 803.67926025390625 804.4151611328125 802.71112060546875 812.0430908203125 825.0374755859375 823.120361328125 830.99041748046875 838.43048095703125 835.4539794921875 846.8299560546875 858.05560302734375 872.55078125 872.567626953125 879.77642822265625 889.63995361328125 890.587158203125 898.4490966796875 900.23876953125 909.43634033203125 911.72808837890625 913.853271484375 916.02996826171875 919.731689453125 923.97467041015625 927.37799072265625 930.92755126953125 932.58331298828125 936.162841796875 934.2706298828125 929.45367431640625 927.67919921875 929.195068359375 943.834228515625 948.13812255859375 950.7325439453125 952.656982421875 956.20587158203125 959.65228271484375 961.5904541015625 961.5067138671875 963.22357177734375 963.8570556640625 961.689453125 962.64410400390625 962.70916748046875 962.6439208984375 965.75653076171875 969.63104248046875 970.296875 972.0667724609375 973.5811767578125 976.61981201171875 978.5555419921875 979.796142578125 980.276611328125 981.874755859375 981.95281982421875 981.5091552734375 980.97967529296875 980.84515380859375 980.9146728515625 985.11566162109375 989.12255859375 991.9683837890625 994.6240234375 997.98321533203125 1000.30865478515625 1001.9322509765625 1001.864990234375 1000.80133056640625 996.63702392578125 998.9407958984375 998.146484375 996.70489501953125 995.0836181640625 992.17474365234375 989.982177734375 988.24066162109375 985.5115966796875 983.9786376953125 981.7806396484375 977.65008544921875 974.77996826171875
 663.5787353515625 659.8173828125 670.1085205078125 753.27587890625 816.68902587890625 828.835693359375 749.88720703125 752.459228515625 892.8792724609375 909.664794921875 862.6641845703125 822.56317138671875 820.19757080078125 764.97613525390625 796.22930908203125 896.6396484375 924.19744873046875 853.70947265625 785.96337890625 785.5894775390625 816.38739013671875 831.00738525390625 823.54620361328125 811.045166015625 821.43170166015625 809.04840087890625 824.27685546875 830.36346435546875 823.2132568359375 829.7110595703125 867.614501953125 881.59881591796875 868.62982177734375 844.16680908203125 820.27947998046875 867.91339111328125 835.035400390625 862.306396484375 836.93780517578125 810.196533203125 807.86431884765625 782.041015625 827.79730224609375 881.9090576171875 895.9093017578125 877.28240966796875 878.22540283203125 901.58978271484375 887.57257080078125 875.4896240234375 876.2471923828125 880.900146484375 899.06011962890625 901.36322021484375 906.2276611328125 900.427734375 796.90264892578125 759.88421630859375 790.9151611328125 798.5806884765625 808.0938720703125 829.18505859375 856.68487548828125 841.6458740234375 846.87677001953125 857.927001953125 846.72039794921875 840.5638427734375 846.61767578125 865.80035400390625 871.1851806640625 866.93817138671875 845.94207763671875 830.8551025390625 811.70220947265625 782.90679931640625 761.13031005859375 778.46441650390625 824.665771484375 824.81494140625 835.78448486328125 838.802734375 906.9361572265625 949.7559814453125 914.35009765625 914.69219970703125 922.8345947265625 919.852783203125 939.6971435546875 928.1142578125 926.9156494140625 927.21484375 923.85943603515625 904.204345703125 881.43084716796875 874.23095703125 871.8349609375 859.96978759765625 892.81549072265625 898.39117431640625 919.84063720703125 924.550537109375 938.0274658203125 947.106689453125 956.18096923828125 955.433349609375 954.06292724609375 947.2655029296875 937.79437255859375 937.40435791015625 929.192626953125 898.22357177734375 832.5843505859375 827.07269287109375 893.5498046875 927.1331787109375 936.76312255859375 939.33489990234375 931.63525390625 928.509521484375 916.71160888671875 911.2972412109375 919.19195556640625 915.44537353515625 917.55462646484375 912.15777587890625 908.328125 911.8966064453125 904.9453125 916.1409912109375 918.97314453125 902.72052001953125 888.7041015625 905.828125 899.01007080078125 847.92706298828125 851.0423583984375 849.23602294921875 818.82489013671875 800.6065673828125 828.29815673828125 833.78460693359375 846.91033935546875 864.66131591796875 839.33880615234375 782.8741455078125 803.65093994140625 831.4046630859375 809.81414794921875 851.30975341796875 877.53662109375 883.384765625 903.65118408203125 901.70831298828125 919.2293701171875 913.2149658203125 787.7293701171875 717.21136474609375 726.1439208984375 761.0997314453125 738.8753662109375 736.25823974609375 744.1104736328125 742.0166015625 756.5794677734375 761.16827392578125 735.72186279296875 729.55462646484375 762.14404296875 806.1541748046875 819.16375732421875 806.6949462890625 795.58648681640625 802.74298095703125 802.04022216796875 812.7073974609375 821.4140625 807.0947265625 807.81988525390625 820.24029541015625 826.1180419921875 829.61981201171875 834.90313720703125 838.76007080078125 842.43426513671875 847.7664794921875 858.54998779296875 865.8492431640625 873.80877685546875 876.61138916015625 885.2659912109375 889.786376953125 891.912841796875 896.62127685546875 902.834716796875 908.97509765625 917.018798828125 918.97314453125 922.8663330078125 927.15966796875 928.0491943359375 928.718017578125 931.234130859375 936.85028076171875 939.095947265625 932.33807373046875 932.7584228515625 943.88494873046875 945.51947021484375 948.0880126953125 953.445068359375 954.61151123046875 957.04254150390625 960.53228759765625 959.642333984375 961.8311767578125 963.0401611328125 964.82696533203125 966.43194580078125 965.77227783203125 965.731201171875 964.9033203125 966.71795654296875 968.6900634765625 968.9998779296875 970.59539794921875 973.71710205078125 975.6234130859375 978.08990478515625 979.52362060546875 979.78118896484375 982.0577392578125 982.52197265625 983.3236083984375 982.14276123046875 980.2347412109375 982.095947265625 986.2625732421875 988.801025390625 991.702392578125 994.0152587890625 997.78436279296875 1000.08056640625 1000.31402587890625 999.43487548828125 996.20538330078125 996.76031494140625 995.73541259765625 994.412109375 993.29931640625 990.90203857421875 988.07611083984375 985.5833740234375 983.22857666015625 980.399169921875 978.19757080078125 975.23455810546875 972.52288818359375
 651.78033447265625 663.496337890625 663.065673828125 710.403564453125 796.74664306640625 828.97857666015625 801.489501953125 700.98858642578125 832.491455078125 940.34967041015625 916.5640869140625 854.17022705078125 832.7274169921875 793.46820068359375 809.9296875 904.76861572265625 948.190673828125 940.4395751953125 879.78314208984375 836.30474853515625 798.0948486328125 824.531982421875 845.98712158203125 846.05902099609375 839.64569091796875 832.73687744140625 835.73834228515625 830.67181396484375 827.122314453125 835.60504150390625 855.7716064453125 862.062744140625 842.15960693359375 840.44219970703125 857.879638671875 876.48199462890625 835.67791748046875 856.74468994140625 829.2813720703125 818.97882080078125 749.2127685546875 751.43109130859375 814.443359375 875.86920166015625 877.8353271484375 894.09381103515625 905.43890380859375 921.946044921875 918.90362548828125 908.0120849609375 909.6126708984375 911.24859619140625 912.5631103515625 905.72076416015625 899.24127197265625 857.86480712890625 790.8494873046875 796.20672607421875 800.08477783203125 814.49871826171875 819.0228271484375 824.36187744140625 848.16204833984375 850.8756103515625 831.1029052734375 851.894287109375 847.73114013671875 837.91558837890625 851.00115966796875 861.01287841796875 855.2940673828125 854.3262939453125 831.032470703125 809.68408203125 784.7943115234375 744.18743896484375 748.25213623046875 775.27593994140625 837.38311767578125 873.398681640625 859.3966064453125 895.349365234375 929.0098876953125 898.81121826171875 889.26409912109375 894.454345703125 898.88702392578125 909.3011474609375 915.00732421875 922.56976318359375 911.05999755859375 906.42205810546875 907.62921142578125 896.25341796875 879.00860595703125 887.2730712890625 878.40179443359375 860.57611083984375 892.73687744140625 904.1055908203125 913.758056640625 923.81201171875 927.0679931640625 926.78948974609375 941.339599609375 947.48065185546875 945.48394775390625 952.2076416015625 933.43011474609375 914.48529052734375 909.5970458984375 891.99371337890625 860.1998291015625 877.68109130859375 906.28271484375 915.60650634765625 926.87969970703125 933.28985595703125 940.33135986328125 939.15966796875 915.35003662109375 892.56268310546875 894.67474365234375 900.93304443359375 912.2864990234375 910.34503173828125 915.5328369140625 912.63189697265625 917.48394775390625 920.5106201171875 912.44915771484375 906.942626953125 906.7225341796875 906.8724365234375 895.33721923828125 847.33013916015625 865.376220703125 878.4661865234375 850.5576171875 813.01739501953125 823.263427734375 828.7249755859375 815.26708984375 850.62750244140625 848.848388671875 800.4072265625 783.07196044921875 824.07769775390625 787.4486083984375 802.60198974609375 850.88031005859375 873.0069580078125 872.6649169921875 878.6934814453125 883.46466064453125 869.59051513671875 788.25927734375 735.23736572265625 732.01806640625 750.5333251953125 743.62896728515625 734.4554443359375 740.9072265625 737.99359130859375 748.7911376953125 759.803955078125 743.8304443359375 758.23828125 801.47955322265625 815.67236328125 820.42401123046875 812.09490966796875 805.95062255859375 804.51708984375 815.8160400390625 818.35076904296875 790.2069091796875 797.392578125 808.66241455078125 819.8021240234375 825.8739013671875 829.878173828125 838.41656494140625 844.1318359375 845.47186279296875 849.56756591796875 857.4327392578125 857.800537109375 861.97802734375 871.3848876953125 879.6865234375 886.3310546875 891.57012939453125 892.58978271484375 899.177001953125 909.1341552734375 911.51776123046875 915.305908203125 916.758544921875 921.0804443359375 925.439453125 929.6700439453125 935.52301025390625 935.6400146484375 938.38134765625 937.74395751953125 936.86981201171875 941.92138671875 944.81268310546875 947.1168212890625 951.10321044921875 953.40325927734375 955.9566650390625 951.59075927734375 950.56146240234375 951.1531982421875 952.48486328125 957.2847900390625 957.5224609375 959.1767578125 960.125732421875 961.5482177734375 963.33038330078125 964.8271484375 967.3138427734375 965.78765869140625 966.0489501953125 969.951904296875 974.00897216796875 975.5877685546875 976.64996337890625 976.49298095703125 977.35626220703125 979.66278076171875 982.4547119140625 979.7293701171875 981.257568359375 984.2401123046875 985.95526123046875 987.972412109375 989.37371826171875 992.80364990234375 996.15325927734375 996.87042236328125 996.25372314453125 994.912841796875 994.517333984375 993.42779541015625 992.0341796875 990.68597412109375 988.46234130859375 986.0697021484375 983.35223388671875 980.272216796875 977.81585693359375 974.94464111328125 972.36785888671875 969.3348388671875
 682.73529052734375 677.861328125 679.35296630859375 661.38385009765625 754.20245361328125 798.07257080078125 830.7938232421875 742.745361328125 734.46661376953125 841.009033203125 874.88421630859375 875.31903076171875 816.66021728515625 811.34759521484375 816.56256103515625 887.0645751953125 955.01654052734375 964.8961181640625 949.58319091796875 928.37628173828125 875.71832275390625 812.8419189453125 844.78863525390625 854.64837646484375 855.98089599609375 849.4759521484375 843.8798828125 834.42254638671875 829.0740966796875 837.4197998046875 844.17913818359375 830.586181640625 825.98638916015625 841.46826171875 869.16015625 866.84759521484375 851.24652099609375 855.57965087890625 820.70501708984375 786.38739013671875 710.09375 740.2340087890625 802.43609619140625 866.28192138671875 853.94647216796875 891.34979248046875 922.54290771484375 931.123046875 931.5528564453125 924.91650390625 919.12847900390625 919.98760986328125 887.622314453125 802.668701171875 787.956298828125 825.3740234375 821.65966796875 827.169189453125 819.5855712890625 812.655029296875 814.31317138671875 820.46478271484375 831.4664306640625 843.677001953125 819.840087890625 835.3743896484375 845.24786376953125 840.46990966796875 841.658935546875 838.54376220703125 843.1544189453125 852.805908203125 815.10601806640625 793.9625244140625 760.310791015625 734.48114013671875 740.85662841796875 767.3021240234375 817.23553466796875 880.88067626953125 901.04150390625 908.24444580078125 892.42919921875 870.66162109375 870.0777587890625 887.5413818359375 887.66021728515625 901.08612060546875 906.60809326171875 911.003173828125 902.0596923828125 893.6209716796875 889.99066162109375 888.9830322265625 889.41802978515625 892.92303466796875 881.766357421875 874.0966796875 851.783203125 848.767333984375 893.85009765625 910.2789306640625 916.19317626953125 919.63555908203125 925.836669921875 931.28424072265625 937.170654296875 946.16387939453125 947.55767822265625 930.3916015625 906.20367431640625 883.98455810546875 889.74603271484375 901.55230712890625 907.5340576171875 902.9481201171875 915.48486328125 924.57989501953125 936.6109619140625 934.45074462890625 918.196533203125 898.08453369140625 879.955078125 858.28668212890625 886.09521484375 905.409423828125 894.53350830078125 917.5880126953125 914.94085693359375 906.42041015625 917.73370361328125 905.15240478515625 902.609375 904.09967041015625 896.89715576171875 847.85858154296875 855.38934326171875 869.5457763671875 856.8294677734375 836.94287109375 836.45745849609375 826.99072265625 835.492431640625 858.5648193359375 848.13836669921875 825.707275390625 787.716064453125 776.0601806640625 765.58416748046875 775.78399658203125 817.8228759765625 852.0318603515625 872.3201904296875 881.61846923828125 877.90216064453125 829.1517333984375 728.18060302734375 709.11962890625 714.13665771484375 779.26861572265625 730.82659912109375 720.93731689453125 734.3955078125 739.36328125 746.6915283203125 762.88836669921875 776.1395263671875 794.33209228515625 815.1402587890625 815.87396240234375 806.3214111328125 802.542236328125 787.016845703125 795.5828857421875 812.6279296875 813.73529052734375 798.415283203125 796.13067626953125 804.75872802734375 811.44610595703125 820.21588134765625 823.18414306640625 826.86871337890625 833.46539306640625 839.0863037109375 842.93817138671875 850.268310546875 858.64056396484375 862.876708984375 868.9853515625 878.18487548828125 883.21990966796875 892.09381103515625 893.99310302734375 900.92401123046875 906.74639892578125 906.1513671875 907.72747802734375 911.1898193359375 918.0657958984375 923.49639892578125 930.36663818359375 931.00347900390625 925.62200927734375 925.56927490234375 926.7017822265625 929.6514892578125 935.18743896484375 939.46112060546875 941.18817138671875 946.91961669921875 950.0982666015625 946.28375244140625 944.0130615234375 945.9996337890625 948.56549072265625 951.3489990234375 950.60150146484375 950.60369873046875 951.29730224609375 956.927001953125 959.05792236328125 958.17108154296875 960.02618408203125 963.011474609375 965.84735107421875 965.93304443359375 966.60272216796875 967.03741455078125 967.9217529296875 968.8681640625 970.042724609375 972.05316162109375 974.529296875 978.091064453125 979.64898681640625 979.428955078125 977.74481201171875 981.790771484375 984.8680419921875 987.292724609375 988.25543212890625 990.95025634765625 990.3912353515625 990.63525390625 989.53424072265625 989.20758056640625 988.43157958984375 987.47900390625 986.57781982421875 984.52056884765625 982.02777099609375 979.70166015625 977.25006103515625 973.6927490234375 971.3443603515625 968.733642578125 965.75830078125
 671.57232666015625 663.79827880859375 676.48309326171875 659.5672607421875 683.74755859375 769.23382568359375 820.86248779296875 826.0863037109375 772.6405029296875 732.259765625 769.2298583984375 780.8671875 763.51531982421875 752.1436767578125 803.8140869140625 863.49859619140625 904.11236572265625 831.93231201171875 904.6134033203125 970.48931884765625 953.64349365234375 857.77301025390625 802.323974609375 837.8570556640625 857.86846923828125 851.73443603515625 847.5848388671875 846.734375 850.9442138671875 842.5400390625 825.67340087890625 826.2635498046875 845.529541015625 855.44207763671875 851.5537109375 853.20037841796875 856.838134765625 851.30047607421875 824.93304443359375 755.291015625 748.1080322265625 764.89361572265625 785.802978515625 872.73004150390625 894.4736328125 915.3055419921875 936.61553955078125 920.82574462890625 923.03057861328125 935.28692626953125 923.81134033203125 920.46636962890625 905.33184814453125 839.019775390625 807.71044921875 848.4765625 855.8302001953125 848.91790771484375 805.594970703125 789.11346435546875 798.07342529296875 810.46893310546875 821.77984619140625 795.94000244140625 803.39874267578125 817.431396484375 822.4755859375 819.61993408203125 822.965576171875 828.2059326171875 839.06719970703125 860.62322998046875 823.77532958984375 777.38275146484375 742.710693359375 721.41290283203125 724.09814453125 740.370849609375 788.023193359375 866.76800537109375 879.4228515625 882.54400634765625 865.39105224609375 865.3922119140625 845.59515380859375 877.286376953125 878.6083984375 877.9542236328125 886.66693115234375 894.98968505859375 884.786865234375 877.90472412109375 887.6048583984375 895.53594970703125 893.0491943359375 891.3436279296875 880.98895263671875 868.7799072265625 868.3594970703125 856.98883056640625 856.010009765625 895.01708984375 901.08282470703125 900.81494140625 907.15771484375 911.17529296875 927.51470947265625 932.70233154296875 933.283447265625 925.730712890625 908.3955078125 859.1099853515625 844.6888427734375 865.19415283203125 882.897216796875 880.2642822265625 901.123046875 912.3826904296875 918.79681396484375 921.40045166015625 916.3155517578125 903.62548828125 888.579345703125 872.7579345703125 887.60858154296875 903.16015625 887.64788818359375 902.7947998046875 906.56787109375 907.46539306640625 907.80072021484375 904.52471923828125 897.6390380859375 904.82635498046875 903.36505126953125 873.81329345703125 862.99383544921875 865.50958251953125 851.783447265625 824.9111328125 823.94677734375 842.521484375 858.8448486328125 880.281005859375 865.6497802734375 833.3365478515625 790.297607421875 779.52020263671875 753.87908935546875 781.5001220703125 797.91070556640625 821.77923583984375 869.03826904296875 882.157470703125 888.1666259765625 852.91485595703125 770.98614501953125 708.02520751953125 696.70050048828125 778.58526611328125 758.4073486328125 720.10443115234375 722.59619140625 750.01904296875 762.959228515625 788.14910888671875 809.5400390625 818.93438720703125 823.3785400390625 819.42303466796875 805.38983154296875 790.66815185546875 781.98480224609375 777.4442138671875 791.462646484375 799.79547119140625 806.1407470703125 810.7840576171875 811.9764404296875 813.479736328125 812.68402099609375 811.13787841796875 816.96990966796875 822.6297607421875 822.2496337890625 830.0567626953125 837.22869873046875 842.04962158203125 855.53143310546875 866.778076171875 877.406005859375 881.71087646484375 886.202880859375 896.83935546875 902.7034912109375 905.44293212890625 907.585205078125 901.7947998046875 900.227294921875 904.77044677734375 912.22064208984375 921.45123291015625 918.87725830078125 920.566162109375 926.68939208984375 927.839111328125 931.1910400390625 929.3055419921875 931.0439453125 935.72052001953125 939.50927734375 939.3642578125 939.2086181640625 942.4415283203125 945.390869140625 946.93017578125 948.1912841796875 945.681640625 946.822509765625 951.108642578125 953.107421875 951.3594970703125 953.699951171875 957.12591552734375 957.78302001953125 959.92108154296875 961.0418701171875 962.98455810546875 964.91424560546875 966.09942626953125 964.5743408203125 963.12322998046875 964.797119140625 968.65966796875 972.92547607421875 977.32342529296875 978.17578125 976.3798828125 976.3255615234375 980.0523681640625 982.62628173828125 985.08966064453125 984.44622802734375 983.83697509765625 984.0806884765625 982.78076171875 982.0130615234375 981.467041015625 981.942626953125 980.78167724609375 978.74853515625 977.52911376953125 975.52154541015625 973.0103759765625 969.57611083984375 966.2242431640625 963.48455810546875 960.682861328125
 677.77728271484375 685.9169921875 675.45843505859375 689.80145263671875 680.22100830078125 702.74761962890625 804.709228515625 844.00750732421875 832.76593017578125 774.89776611328125 750.626708984375 771.3514404296875 788.8865966796875 829.25543212890625 788.633056640625 796.68133544921875 834.17333984375 779.71954345703125 848.00469970703125 956.66424560546875 967.5146484375 880.828125 795.58624267578125 802.6318359375 868.74822998046875 860.27679443359375 854.069091796875 852.61468505859375 865.57135009765625 851.7540283203125 805.57000732421875 759.42608642578125 781.60406494140625 796.125732421875 813.569580078125 811.40948486328125 822.25927734375 841.8646240234375 847.3809814453125 809.8134765625 798.825927734375 771.5758056640625 816.5252685546875 886.80126953125 927.4405517578125 929.88299560546875 935.11566162109375 914.89599609375 925.11865234375 935.8399658203125 938.35302734375 939.8197021484375 929.40899658203125 909.75408935546875 874.71826171875 877.59259033203125 885.43487548828125 853.631103515625 758.4615478515625 767.05712890625 781.13275146484375 792.944580078125 815.79339599609375 791.47711181640625 789.98699951171875 784.71514892578125 796.69647216796875 802.44329833984375 809.846435546875 819.2396240234375 819.29473876953125 878.010009765625 822.26800537109375 777.81146240234375 733.33782958984375 721.66094970703125 720.48455810546875 736.4078369140625 775.80780029296875 849.7767333984375 877.61846923828125 868.13336181640625 856.109619140625 859.78887939453125 853.6124267578125 874.885986328125 887.96038818359375 889.906494140625 893.240478515625 891.49578857421875 878.96923828125 888.1158447265625 899.5867919921875 899.7633056640625 892.31109619140625 871.2108154296875 858.45428466796875 876.74420166015625 880.28399658203125 868.62017822265625 856.09259033203125 850.6412353515625 852.83282470703125 869.038330078125 888.79595947265625 894.9222412109375 910.3975830078125 929.09320068359375 923.12982177734375 916.776611328125 902.88751220703125 891.48760986328125 845.7490234375 797.81903076171875 806.8397216796875 837.3623046875 876.355224609375 891.82220458984375 902.78167724609375 908.8223876953125 911.56640625 904.6810302734375 891.107421875 882.33355712890625 895.43927001953125 899.6488037109375 896.59442138671875 897.07806396484375 900.91204833984375 902.08984375 898.77984619140625 891.25933837890625 896.318115234375 898.16363525390625 906.23358154296875 890.12744140625 868.41070556640625 855.32611083984375 835.4320068359375 812.0693359375 793.8787841796875 804.30511474609375 817.35211181640625 861.85333251953125 866.8265380859375 839.42803955078125 805.4171142578125 784.14544677734375 761.11090087890625 785.01617431640625 806.01422119140625 834.3624267578125 862.27899169921875 880.97052001953125 889.83905029296875 874.548583984375 812.21966552734375 739.9190673828125 727.12939453125 782.14044189453125 766.92095947265625 709.55328369140625 711.27825927734375 765.01708984375 784.6778564453125 791.51055908203125 812.48089599609375 820.84234619140625 832.64276123046875 826.40447998046875 815.08740234375 803.1962890625 799.7340087890625 791.4044189453125 790.7391357421875 810.72344970703125 817.967041015625 816.31365966796875 816.01947021484375 815.08966064453125 813.53314208984375 817.3060302734375 820.212158203125 828.33123779296875 831.26507568359375 831.84869384765625 837.01837158203125 836.89825439453125 848.45501708984375 867.080078125 880.72137451171875 882.51678466796875 889.03546142578125 894.55633544921875 895.89373779296875 899.276611328125 902.78228759765625 899.81964111328125 900.6446533203125 904.61822509765625 909.48345947265625 912.37744140625 917.698974609375 918.5667724609375 920.05810546875 925.80450439453125 925.14508056640625 924.54718017578125 926.0072021484375 929.92425537109375 931.7652587890625 934.07086181640625 937.97979736328125 939.92718505859375 942.75457763671875 944.70562744140625 945.31036376953125 942.52459716796875 945.1124267578125 949.0045166015625 946.69677734375 947.6041259765625 950.5572509765625 951.8677978515625 953.71490478515625 954.808837890625 956.702880859375 960.4110107421875 960.41937255859375 963.29583740234375 964.567138671875 964.5130615234375 964.30609130859375 964.235595703125 968.8785400390625 971.85467529296875 974.80255126953125 977.04949951171875 977.62371826171875 977.1746826171875 978.84136962890625 982.06561279296875 980.4893798828125 979.53790283203125 978.96197509765625 979.4935302734375 977.123046875 974.91180419921875 974.5579833984375 974.5751953125 973.32818603515625 971.6251220703125 969.56585693359375 968.5118408203125 965.90863037109375 963.12896728515625 959.637939453125 956.4349365234375
 668.90985107421875 679.489501953125 690.9730224609375 702.07611083984375 720.498779296875 704.30633544921875 777.73046875 830.27484130859375 827.57208251953125 797.6072998046875 765.9635009765625 783.19586181640625 802.30084228515625 867.71697998046875 861.1898193359375 777.93829345703125 761.657470703125 788.0538330078125 806.82916259765625 920.30474853515625 962.07879638671875 890.8009033203125 854.2757568359375 807.09027099609375 823.039306640625 857.4432373046875 865.22979736328125 856.7271728515625 841.90447998046875 831.6220703125 823.0467529296875 785.1553955078125 730.2989501953125 725.584228515625 740.91033935546875 756.1910400390625 774.82513427734375 813.86712646484375 857.80419921875 856.59674072265625 823.72808837890625 820.1566162109375 834.48004150390625 887.74176025390625 908.762939453125 914.4774169921875 896.95867919921875 879.80511474609375 902.406494140625 932.24945068359375 913.0052490234375 935.5506591796875 898.44012451171875 905.6768798828125 919.767578125 913.48406982421875 910.32159423828125 840.07000732421875 750.03656005859375 758.040283203125 762.24908447265625 775.01934814453125 799.6810302734375 785.47125244140625 747.3504638671875 760.55804443359375 802.075927734375 788.935791015625 813.1734619140625 810.2210693359375 839.86859130859375 871.421630859375 851.72314453125 871.5504150390625 769.24713134765625 714.815673828125 711.65472412109375 726.9757080078125 751.6435546875 816.1097412109375 877.78765869140625 861.5693359375 867.13299560546875 857.76397705078125 856.79901123046875 878.35906982421875 894.25396728515625 892.82073974609375 881.0611572265625 898.135009765625 889.64410400390625 903.05523681640625 892.41650390625 869.63470458984375 864.63653564453125 876.93682861328125 881.36138916015625 877.2193603515625 881.6539306640625 862.6162109375 839.4671630859375 850.60845947265625 866.14349365234375 845.76171875 841.784912109375 878.2012939453125 902.6561279296875 919.3267822265625 913.575927734375 898.38720703125 889.555908203125 886.471435546875 873.77008056640625 789.8001708984375 788.24188232421875 838.96331787109375 870.61944580078125 883.7843017578125 893.9500732421875 900.340576171875 902.516357421875 901.1226806640625 893.2657470703125 887.5289306640625 893.2353515625 891.03839111328125 887.64404296875 889.13763427734375 892.55914306640625 897.25555419921875 889.230224609375 881.46636962890625 887.24517822265625 898.96893310546875 903.15252685546875 880.751220703125 867.7508544921875 863.36871337890625 856.58636474609375 829.63189697265625 830.79278564453125 819.47320556640625 802.3521728515625 814.429931640625 829.27630615234375 816.06890869140625 792.2861328125 771.8546142578125 795.04840087890625 817.751953125 839.55859375 850.42864990234375 865.7989501953125 879.8017578125 884.21136474609375 863.707275390625 803.35748291015625 744.5419921875 748.31622314453125 759.73577880859375 732.196044921875 729.59368896484375 709.19873046875 753.45892333984375 782.68695068359375 796.29937744140625 812.59490966796875 823.906494140625 830.522216796875 828.800048828125 823.5240478515625 812.56500244140625 806.45068359375 811.0386962890625 813.86480712890625 819.50555419921875 807.99554443359375 801.55975341796875 810.297607421875 816.84564208984375 823.0113525390625 826.32525634765625 825.02130126953125 828.21600341796875 832.55499267578125 831.1318359375 833.4879150390625 838.2745361328125 849.90960693359375 870.57989501953125 881.00689697265625 889.2967529296875 891.9766845703125 889.947998046875 894.13873291015625 897.239990234375 900.51422119140625 894.703125 896.15252685546875 903.55230712890625 911.185302734375 914.6590576171875 911.96826171875 912.01519775390625 921.45794677734375 921.3067626953125 921.05194091796875 919.2255859375 918.1971435546875 924.01953125 925.0777587890625 929.05657958984375 932.686279296875 933.96319580078125 937.46746826171875 940.16766357421875 940.283203125 941.06060791015625 943.0689697265625 944.10205078125 946.37750244140625 948.4296875 949.81640625 951.10662841796875 951.79833984375 955.51336669921875 956.91259765625 958.14276123046875 954.8876953125 954.7679443359375 958.79412841796875 960.97589111328125 964.00152587890625 961.94683837890625 964.074462890625 966.7733154296875 967.272216796875 971.144287109375 974.2335205078125 976.34649658203125 977.85491943359375 978.80438232421875 977.0872802734375 976.62841796875 975.49554443359375 975.31866455078125 975.23187255859375 972.3529052734375 970.8231201171875 970.9375 968.27197265625 966.7291259765625 964.33624267578125 962.03778076171875 959.50933837890625 956.72607421875 953.614501953125 949.9061279296875
 668.35748291015625 667.65557861328125 685.4234619140625 675.618408203125 703.22900390625 702.53717041015625 771.8045654296875 816.85888671875 780.8582763671875 775.849853515625 786.91796875 769.7239990234375 795.9508056640625 821.90509033203125 876.43756103515625 821.68646240234375 770.14654541015625 758.18682861328125 766.2266845703125 878.8306884765625 944.27032470703125 911.09820556640625 806.61456298828125 822.00787353515625 843.1644287109375 863.572509765625 873.99786376953125 850.7083740234375 847.96258544921875 835.91693115234375 843.88970947265625 827.20660400390625 772.27996826171875 736.78594970703125 687.416015625 705.35211181640625 745.53448486328125 802.56842041015625 831.39093017578125 862.79833984375 876.8472900390625 894.67626953125 902.2393798828125 901.57147216796875 895.32379150390625 886.52142333984375 857.049072265625 909.66046142578125 937.843017578125 947.27459716796875 902.35479736328125 921.725341796875 872.47027587890625 861.41473388671875 923.3956298828125 937.7584228515625 919.97100830078125 829.45184326171875 768.64910888671875 761.83721923828125 770.8326416015625 771.400390625 793.94305419921875 811.52606201171875 791.188232421875 794.24322509765625 810.4661865234375 813.11846923828125 865.75738525390625 860.95965576171875 869.3704833984375 823.17547607421875 826.16986083984375 845.861083984375 793.25616455078125 775.56378173828125 711.14239501953125 714.739501953125 722.06591796875 790.4642333984375 872.24853515625 853.58837890625 865.68560791015625 860.23681640625 856.8680419921875 875.53009033203125 895.64996337890625 898.72119140625 886.17724609375 896.66326904296875 897.13983154296875 901.06353759765625 887.1492919921875 870.78314208984375 877.05926513671875 880.529541015625 874.53839111328125 863.9146728515625 875.18963623046875 863.5262451171875 854.08953857421875 865.69232177734375 846.79974365234375 840.65948486328125 840.967529296875 865.72113037109375 894.9447021484375 913.36126708984375 906.54595947265625 889.44488525390625 887.95379638671875 876.16619873046875 860.46917724609375 813.87548828125 781.1087646484375 801.04571533203125 861.16595458984375 878.05877685546875 887.6595458984375 891.75506591796875 898.88238525390625 894.67437744140625 891.23455810546875 891.8115234375 892.9351806640625 890.3023681640625 885.82049560546875 884.84625244140625 885.12139892578125 890.067626953125 891.21014404296875 881.2421875 880.47515869140625 891.76776123046875 900.50518798828125 898.296142578125 876.53973388671875 871.5 857.08087158203125 839.5574951171875 856.94317626953125 796.8624267578125 769.3603515625 813.73602294921875 856.74871826171875 852.72119140625 838.46038818359375 824.8192138671875 841.25311279296875 846.67816162109375 853.61944580078125 865.4522705078125 864.57965087890625 874.47064208984375 822.35980224609375 795.263671875 764.339599609375 719.17840576171875 713.9609375 728.74847412109375 723.0037841796875 714.20111083984375 715.37579345703125 743.666748046875 759.75811767578125 771.31744384765625 794.847900390625 817.57061767578125 828.83056640625 834.5181884765625 829.38037109375 825.19476318359375 820.72113037109375 820.025634765625 821.44635009765625 823.2987060546875 820.4251708984375 821.54833984375 819.59002685546875 820.601318359375 823.467041015625 824.29913330078125 825.473388671875 829.07928466796875 829.96734619140625 831.78271484375 828.6658935546875 831.5001220703125 849.256591796875 868.5203857421875 881.61968994140625 888.80487060546875 890.12060546875 891.33831787109375 892.89752197265625 886.9739990234375 889.70013427734375 885.44061279296875 895.5504150390625 898.82659912109375 903.9949951171875 906.6346435546875 907.2254638671875 914.7391357421875 915.228515625 916.1522216796875 918.45367431640625 917.99041748046875 920.91314697265625 918.41241455078125 917.81427001953125 926.21673583984375 927.31646728515625 928.6136474609375 932.20068359375 934.58624267578125 939.05230712890625 944.04608154296875 945.85992431640625 947.9739990234375 948.26593017578125 947.7412109375 949.76019287109375 951.63531494140625 952.95721435546875 954.4658203125 953.61444091796875 951.75347900390625 949.46295166015625 950.78948974609375 954.005126953125 956.84613037109375 960.29742431640625 961.58056640625 960.1943359375 959.20550537109375 960.77435302734375 963.2147216796875 965.7921142578125 968.541015625 971.517822265625 974.225341796875 974.607421875 974.55194091796875 972.45867919921875 971.2142333984375 971.32733154296875 969.36529541015625 968.3057861328125 968.23419189453125 965.03717041015625 962.33404541015625 958.612548828125 955.687255859375 953.0758056640625 950.06536865234375 946.955078125 944.89569091796875
 650.65069580078125 686.99224853515625 699.73193359375 690.30804443359375 700.87542724609375 721.57958984375 751.0023193359375 802.11016845703125 764.1353759765625 745.999267578125 749.5079345703125 772.9932861328125 790.28106689453125 776.30267333984375 858.50848388671875 869.04144287109375 802.40313720703125 735.4674072265625 749.122314453125 852.759033203125 936.1365966796875 926.59075927734375 792.8798828125 813.9866943359375 827.79168701171875 857.94342041015625 876.050537109375 848.5328369140625 827.1455078125 851.4571533203125 849.01947021484375 840.6920166015625 809.82171630859375 770.4853515625 715.72705078125 705.1661376953125 738.10943603515625 769.46142578125 815.11358642578125 854.425537109375 884.435302734375 906.80218505859375 915.56842041015625 907.46148681640625 916.06109619140625 905.97564697265625 904.340087890625 907.73687744140625 915.8963623046875 912.27093505859375 863.31365966796875 917.0064697265625 856.82586669921875 873.32855224609375 924.7279052734375 936.5003662109375 913.2232666015625 810.584228515625 739.9405517578125 750.328857421875 745.5543212890625 767.6678466796875 809.95892333984375 833.37506103515625 835.2962646484375 843.08990478515625 846.92279052734375 850.9072265625 849.19439697265625 818.7061767578125 848.247314453125 817.52532958984375 795.726806640625 854.10089111328125 850.09185791015625 855.8748779296875 769.07855224609375 729.69775390625 744.91973876953125 754.47906494140625 845.4176025390625 867.39776611328125 867.1800537109375 876.175048828125 872.61907958984375 873.81524658203125 889.05096435546875 898.2681884765625 900.0615234375 899.064208984375 898.34326171875 902.5489501953125 885.613525390625 876.346923828125 884.29840087890625 876.958740234375 865.642578125 868.72564697265625 875.93756103515625 872.76849365234375 865.5787353515625 850.2421875 855.53076171875 860.6734619140625 866.7132568359375 869.9937744140625 891.318603515625 909.20233154296875 898.107421875 880.9462890625 877.08782958984375 857.59539794921875 839.13128662109375 849.35565185546875 808.01287841796875 793.405029296875 836.35919189453125 864.24774169921875 875.36187744140625 883.9468994140625 890.72528076171875 887.4439697265625 888.5506591796875 886.3778076171875 884.4678955078125 887.33258056640625 887.64508056640625 882.52410888671875 883.48101806640625 887.89849853515625 890.37799072265625 887.259765625 878.12841796875 883.96405029296875 896.21136474609375 889.687744140625 861.74407958984375 854.7117919921875 846.80792236328125 836.81927490234375 807.03509521484375 777.8505859375 783.222900390625 816.09320068359375 855.72344970703125 859.65155029296875 857.787353515625 854.34075927734375 859.0577392578125 859.63153076171875 865.66204833984375 860.9986572265625 856.94451904296875 827.64324951171875 790.21551513671875 751.563720703125 725.07958984375 704.0360107421875 702.4332275390625 697.144775390625 697.36810302734375 706.654541015625 719.514404296875 738.4273681640625 764.78021240234375 779.6270751953125 798.17822265625 811.53118896484375 819.18505859375 828.43804931640625 832.31591796875 833.34698486328125 828.1156005859375 822.871337890625 817.8668212890625 812.83551025390625 822.92181396484375 828.7872314453125 823.7830810546875 821.804443359375 821.75201416015625 824.28717041015625 830.032958984375 834.09979248046875 834.13031005859375 827.38946533203125 831.24737548828125 834.51470947265625 838.50714111328125 857.430419921875 866.48602294921875 870.83111572265625 867.29193115234375 880.27398681640625 892.3519287109375 891.0997314453125 883.27099609375 883.1279296875 900.67218017578125 900.85211181640625 901.876953125 902.23858642578125 902.66949462890625 908.925048828125 914.6741943359375 910.988525390625 911.539306640625 914.96209716796875 915.9068603515625 915.01611328125 911.29608154296875 917.47406005859375 922.7447509765625 925.00457763671875 929.44061279296875 932.7149658203125 936.54229736328125 938.18023681640625 942.58038330078125 945.77783203125 945.16619873046875 944.6986083984375 943.9976806640625 945.17095947265625 945.86114501953125 946.3392333984375 946.186279296875 943.89556884765625 945.00244140625 946.94683837890625 949.0400390625 951.61578369140625 954.84454345703125 957.30242919921875 958.56805419921875 958.7049560546875 957.70068359375 956.747314453125 957.23858642578125 958.3431396484375 961.83709716796875 968.06036376953125 969.12261962890625 970.6409912109375 970.13018798828125 967.3009033203125 966.01849365234375 966.42437744140625 964.096435546875 965.00445556640625 962.1444091796875 959.00201416015625 955.18414306640625 949.19622802734375 946.8822021484375 944.0113525390625 942.38897705078125 939.257568359375
 630.1510009765625 677.578857421875 701.5980224609375 693.701171875 699.14080810546875 720.38568115234375 720.750732421875 787.56787109375 759.33013916015625 743.77093505859375 737.84185791015625 760.8714599609375 778.08575439453125 749.01904296875 845.039794921875 893.36773681640625 859.62890625 730.8797607421875 739.9718017578125 840.98974609375 927.5067138671875 939.55731201171875 838.10113525390625 782.941650390625 809.6695556640625 824.79833984375 843.812255859375 868.9310302734375 823.1553955078125 839.743408203125 863.3834228515625 853.94268798828125 841.8375244140625 817.36279296875 786.17852783203125 751.05938720703125 744.96435546875 808.15667724609375 833.90496826171875 852.276611328125 885.254638671875 902.4388427734375 908.66546630859375 908.20947265625 914.62835693359375 874.367919921875 846.70989990234375 865.616943359375 878.22760009765625 814.37518310546875 820.05084228515625 892.53826904296875 896.29022216796875 903.386474609375 925.8946533203125 940.70440673828125 859.4227294921875 795.64141845703125 738.27032470703125 740.1851806640625 732.62176513671875 735.69866943359375 837.73577880859375 864.22869873046875 876.621337890625 817.20184326171875 790.11572265625 810.5760498046875 793.3160400390625 797.67822265625 802.81048583984375 842.43084716796875 790.42095947265625 775.69244384765625 757.06207275390625 850.1143798828125 877.3587646484375 855.86785888671875 841.15997314453125 782.14111328125 872.59637451171875 859.7056884765625 867.66448974609375 882.35345458984375 892.28875732421875 894.84173583984375 903.2943115234375 903.4195556640625 908.27630615234375 906.83935546875 906.5308837890625 903.24566650390625 894.46337890625 886.33013916015625 881.55548095703125 868.0150146484375 869.99462890625 875.42822265625 874.07550048828125 870.42144775390625 868.97271728515625 866.04949951171875 870.635986328125 875.42230224609375 870.95343017578125 866.83660888671875 895.95489501953125 903.1339111328125 896.25103759765625 875.839111328125 869.5777587890625 849.051025390625 834.32818603515625 846.9482421875 821.03509521484375 799.46514892578125 798.76800537109375 842.17193603515625 861.989013671875 872.452880859375 879.29620361328125 874.68994140625 876.89544677734375 872.378662109375 878.1605224609375 875.70977783203125 878.3682861328125 884.699951171875 885.61041259765625 885.513427734375 892.09814453125 899.61553955078125 891.82904052734375 880.5467529296875 884.5787353515625 890.6654052734375 877.77398681640625 858.43011474609375 841.904052734375 824.90869140625 731.1912841796875 715.93658447265625 773.2708740234375 798.203369140625 775.507080078125 783.659423828125 809.22662353515625 832.16693115234375 859.88140869140625 857.52850341796875 852.731201171875 846.231689453125 835.09326171875 819.98284912109375 783.15362548828125 734.772705078125 700.49285888671875 699.89862060546875 710.408447265625 697.94879150390625 705.36474609375 725.24847412109375 745.34442138671875 758.1634521484375 770.91534423828125 778.8709716796875 788.557861328125 801.09393310546875 805.948486328125 814.545166015625 827.469482421875 826.9512939453125 822.99664306640625 822.18902587890625 823.7193603515625 818.14471435546875 820.7335205078125 822.2908935546875 818.56451416015625 825.3795166015625 830.71893310546875 833.705078125 838.0345458984375 839.63677978515625 842.537353515625 840.39776611328125 841.8111572265625 834.75537109375 834.88018798828125 846.179443359375 839.196533203125 849.65460205078125 857.900146484375 866.20831298828125 886.662109375 894.57318115234375 877.92315673828125 873.20361328125 889.315673828125 893.27777099609375 888.33514404296875 887.423828125 891.53662109375 903.31304931640625 903.23797607421875 911.70733642578125 914.30560302734375 914.7691650390625 908.12945556640625 909.8896484375 912.50811767578125 911.14947509765625 915.97064208984375 920.6910400390625 922.39825439453125 924.38067626953125 927.4862060546875 928.5240478515625 931.584716796875 933.33709716796875 934.2349853515625 935.07666015625 936.25323486328125 938.974365234375 941.317626953125 941.759765625 940.0616455078125 939.689208984375 940.98321533203125 943.4322509765625 944.309814453125 945.98992919921875 950.03826904296875 952.37200927734375 952.72198486328125 952.82183837890625 952.88092041015625 952.8487548828125 954.82373046875 955.26654052734375 955.47894287109375 960.96282958984375 964.9256591796875 965.6162109375 966.50543212890625 964.8773193359375 962.04010009765625 962.2481689453125 960.70697021484375 960.4571533203125 959.16522216796875 955.26220703125 951.3968505859375 947.34661865234375 943.654541015625 941.26690673828125 938.960693359375 936.9617919921875
 646.52655029296875 682.0863037109375 670.7105712890625 695.52166748046875 705.406982421875 714.07965087890625 711.7646484375 791.870361328125 791.05303955078125 764.87115478515625 765.550537109375 754.653564453125 757.31195068359375 749.3843994140625 827.9183349609375 890.093017578125 872.36578369140625 751.29241943359375 747.1380615234375 819.3814697265625 909.6822509765625 934.37493896484375 848.36920166015625 784.8223876953125 812.32843017578125 830.4283447265625 826.5321044921875 873.72967529296875 841.148681640625 823.93780517578125 846.21405029296875 868.5489501953125 854.86029052734375 845.88922119140625 828.6077880859375 801.335693359375 776.04168701171875 808.6632080078125 843.43798828125 867.8040771484375 889.5260009765625 897.3592529296875 901.3861083984375 909.485595703125 873.869873046875 826.789306640625 826.4110107421875 855.1295166015625 912.4364013671875 908.12371826171875 899.00982666015625 881.92431640625 924.6083984375 897.10107421875 933.4393310546875 876.8160400390625 861.3067626953125 860.91326904296875 816.79833984375 766.696044921875 774.9495849609375 756.73193359375 835.19097900390625 817.3038330078125 786.00543212890625 750.0853271484375 752.51776123046875 765.22564697265625 782.521728515625 792.205322265625 795.67852783203125 813.871826171875 814.30877685546875 791.72821044921875 767.46728515625 751.27239990234375 756.73876953125 759.45855712890625 830.6923828125 862.70452880859375 842.97283935546875 798.477294921875 848.432373046875 869.3885498046875 887.67547607421875 908.48040771484375 915.7451171875 910.5816650390625 902.8016357421875 886.31390380859375 884.37017822265625 893.90277099609375 882.66650390625 869.42620849609375 869.447998046875 868.3817138671875 873.98712158203125 876.62890625 865.9754638671875 869.2862548828125 869.3663330078125 873.00860595703125 871.58544921875 863.203369140625 864.74395751953125 874.78546142578125 891.60675048828125 892.0177001953125 890.2843017578125 873.7330322265625 870.505615234375 843.34185791015625 832.54656982421875 845.823974609375 854.7830810546875 822.595458984375 785.23974609375 819.92645263671875 852.20147705078125 863.6678466796875 870.1334228515625 867.44805908203125 868.76123046875 866.7115478515625 867.10162353515625 868.72381591796875 870.2451171875 873.17791748046875 878.84991455078125 884.4100341796875 886.48358154296875 889.13372802734375 890.45098876953125 885.60662841796875 875.0966796875 875.05096435546875 863.390869140625 854.2493896484375 849.886962890625 836.92352294921875 746.1949462890625 714.331298828125 724.11737060546875 737.31085205078125 746.08050537109375 725.6910400390625 721.14306640625 793.027099609375 850.4432373046875 856.3037109375 850.3319091796875 844.093505859375 826.2762451171875 792.31268310546875 739.09307861328125 703.61669921875 686.5133056640625 692.12542724609375 702.6353759765625 703.67547607421875 723.01904296875 738.4993896484375 749.06707763671875 753.462158203125 752.51361083984375 768.27099609375 779.528076171875 782.1263427734375 788.330322265625 796.05706787109375 810.96185302734375 820.78521728515625 821.61370849609375 824.39007568359375 827.33856201171875 824.2144775390625 821.23406982421875 822.1949462890625 825.89337158203125 831.1915283203125 838.74310302734375 841.2860107421875 838.45465087890625 839.6278076171875 845.55242919921875 847.394775390625 839.901611328125 840.74468994140625 841.49267578125 842.19549560546875 844.196044921875 855.50933837890625 873.951416015625 862.55230712890625 863.872802734375 875.5419921875 875.75531005859375 863.1429443359375 865.544189453125 877.775634765625 886.716796875 889.72540283203125 892.0224609375 900.0087890625 902.07666015625 905.3765869140625 908.637451171875 909.89068603515625 905.44671630859375 904.9866943359375 911.62713623046875 916.9217529296875 919.1905517578125 920.369384765625 923.03717041015625 924.94671630859375 927.43670654296875 929.96771240234375 927.81622314453125 927.4388427734375 927.9427490234375 928.0880126953125 932.73248291015625 938.33544921875 942.56719970703125 941.36859130859375 936.46685791015625 940.923095703125 940.5989990234375 945.8568115234375 949.45550537109375 948.63677978515625 945.62432861328125 946.5194091796875 950.949462890625 951.93450927734375 950.14019775390625 946.2188720703125 944.9490966796875 949.93768310546875 951.81768798828125 953.99847412109375 960.7796630859375 961.602783203125 960.72796630859375 960.975830078125 960.3790283203125 959.25244140625 956.2767333984375 953.06549072265625 952.52374267578125 950.94989013671875 948.2601318359375 944.1568603515625 940.9151611328125 937.06866455078125 932.581298828125 930.5953369140625
 644.00152587890625 678.13531494140625 671.46649169921875 696.51580810546875 734.531494140625 734.94720458984375 719.84710693359375 750.36907958984375 793.81976318359375 789.44598388671875 814.64007568359375 780.12939453125 741.728759765625 760.6259765625 807.798095703125 867.84210205078125 875.37384033203125 760.0675048828125 793.2288818359375 827.62542724609375 878.58453369140625 917.39215087890625 907.28228759765625 820.68310546875 821.5003662109375 828.40167236328125 854.508544921875 873.7911376953125 872.56781005859375 853.78973388671875 824.27935791015625 862.70849609375 869.58740234375 861.110595703125 850.61309814453125 831.0721435546875 777.06756591796875 787.253173828125 845.1920166015625 863.786376953125 881.91680908203125 886.66717529296875 865.1871337890625 880.963134765625 885.84521484375 890.3970947265625 891.53399658203125 857.33941650390625 906.08709716796875 938.384033203125 935.46844482421875 931.41961669921875 920.645751953125 914.8038330078125 904.3385009765625 788.68731689453125 788.92816162109375 848.425537109375 856.0072021484375 817.10394287109375 801.08642578125 751.904052734375 831.726806640625 843.43389892578125 757.8846435546875 722.21185302734375 737.8516845703125 759.929931640625 783.38555908203125 789.92132568359375 794.98046875 799.459716796875 806.72198486328125 801.69512939453125 789.092529296875 769.61468505859375 735.97149658203125 740.33551025390625 742.3333740234375 748.33404541015625 768.00152587890625 790.48828125 827.9705810546875 857.871337890625 881.8392333984375 905.95220947265625 917.92987060546875 917.95611572265625 894.5029296875 877.153564453125 865.3450927734375 864.12750244140625 861.46380615234375 870.93292236328125 867.2498779296875 863.13861083984375 871.1766357421875 868.5067138671875 871.1173095703125 865.13323974609375 868.32928466796875 870.77398681640625 866.37908935546875 850.928466796875 854.7945556640625 870.60650634765625 881.59320068359375 883.9317626953125 881.57904052734375 866.91070556640625 846.61407470703125 814.414306640625 830.03814697265625 826.0372314453125 839.3319091796875 834.43206787109375 794.94708251953125 792.47479248046875 834.2335205078125 854.03656005859375 856.0433349609375 858.6917724609375 854.9949951171875 853.219482421875 852.37457275390625 853.12322998046875 853.259521484375 863.77655029296875 866.43914794921875 867.4620361328125 867.87969970703125 872.133544921875 880.23516845703125 882.60009765625 879.8934326171875 878.6455078125 875.73907470703125 870.7513427734375 864.94964599609375 853.22894287109375 777.16217041015625 732.7138671875 717.578369140625 717.12744140625 743.0487060546875 743.213623046875 714.693359375 783.17498779296875 852.80224609375 861.7047119140625 857.65814208984375 845.37213134765625 808.392333984375 742.53350830078125 698.5316162109375 679.49420166015625 673.7537841796875 679.20111083984375 708.23162841796875 722.81658935546875 734.34588623046875 738.809326171875 748.296630859375 731.54046630859375 732.1949462890625 761.56317138671875 777.05084228515625 770.124755859375 774.9251708984375 787.704345703125 811.11114501953125 816.11199951171875 821.9410400390625 826.74468994140625 830.71026611328125 822.36273193359375 817.42901611328125 812.4263916015625 834.00457763671875 847.23150634765625 841.9796142578125 835.55914306640625 834.79156494140625 837.11700439453125 843.075439453125 850.4149169921875 848.96783447265625 854.1658935546875 858.28875732421875 853.8861083984375 870.17169189453125 880.52984619140625 882.436767578125 871.912353515625 862.934326171875 850.8616943359375 861.59356689453125 862.99932861328125 862.9586181640625 878.54656982421875 892.307373046875 893.790283203125 893.7169189453125 902.26007080078125 897.6217041015625 891.31439208984375 894.0272216796875 901.8699951171875 904.63629150390625 909.95355224609375 917.6971435546875 920.7684326171875 924.0399169921875 924.1737060546875 926.47210693359375 928.47003173828125 929.12701416015625 929.85516357421875 929.7423095703125 928.909423828125 928.48095703125 928.6480712890625 930.69683837890625 935.056884765625 938.3875732421875 940.2333984375 934.1942138671875 936.8997802734375 944.68511962890625 944.50897216796875 943.93701171875 948.321044921875 943.39495849609375 943.71185302734375 948.7967529296875 944.3309326171875 948.1785888671875 947.13787841796875 941.4228515625 944.7857666015625 948.6390380859375 948.2183837890625 953.3526611328125 955.51324462890625 955.478759765625 956.01092529296875 956.02508544921875 955.137939453125 953.7537841796875 950.49359130859375 946.946533203125 943.2318115234375 940.9591064453125 939.3944091796875 936.49517822265625 933.7139892578125 930.73919677734375 928.62921142578125
 634.91168212890625 679.05718994140625 663.95440673828125 700.1065673828125 712.01007080078125 703.2823486328125 698.80389404296875 722.743896484375 793.82464599609375 817.05999755859375 830.23974609375 822.69451904296875 769.57464599609375 755.27203369140625 817.919677734375 854.84033203125 877.97198486328125 806.75018310546875 799.33953857421875 816.17193603515625 856.2763671875 893.7882080078125 902.5504150390625 914.28900146484375 877.092041015625 829.9622802734375 843.0970458984375 894.84014892578125 895.7755126953125 866.84564208984375 850.2767333984375 843.6942138671875 851.487548828125 859.38385009765625 869.4215087890625 844.88336181640625 805.5838623046875 814.9639892578125 816.8719482421875 851.114990234375 865.64080810546875 863.27783203125 856.266357421875 913.02191162109375 916.177001953125 887.49322509765625 884.72955322265625 890.83221435546875 912.3172607421875 925.81689453125 900.1124267578125 880.55767822265625 904.5523681640625 878.42108154296875 830.23565673828125 780.03363037109375 763.17431640625 800.74981689453125 865.6292724609375 860.684814453125 823.62353515625 759.80859375 814.6402587890625 850.5277099609375 717.2305908203125 704.330810546875 729.49072265625 756.33929443359375 780.88165283203125 787.1812744140625 792.29058837890625 794.9639892578125 807.314453125 802.09112548828125 795.32647705078125 788.0447998046875 758.37347412109375 749.54541015625 746.43359375 742.94342041015625 754.759521484375 772.52215576171875 790.74688720703125 796.30755615234375 857.3538818359375 906.86590576171875 925.66015625 917.31402587890625 899.60577392578125 883.6920166015625 873.9146728515625 868.01361083984375 861.733642578125 867.71673583984375 857.27825927734375 864.5494384765625 856.80157470703125 861.08441162109375 862.89495849609375 861.22174072265625 859.15850830078125 853.18353271484375 854.05364990234375 842.8729248046875 843.15411376953125 863.6455078125 881.33929443359375 881.693115234375 877.38189697265625 866.293701171875 842.86016845703125 806.5228271484375 813.12176513671875 828.08502197265625 832.37554931640625 805.3250732421875 804.7987060546875 803.42254638671875 827.68536376953125 847.58489990234375 852.69110107421875 851.42462158203125 845.294677734375 844.42437744140625 845.16119384765625 845.57135009765625 846.87109375 851.87530517578125 857.19830322265625 862.7569580078125 863.2734375 852.1536865234375 857.47509765625 867.38116455078125 875.0274658203125 878.5933837890625 878.86822509765625 869.399658203125 856.86920166015625 851.046630859375 771.779541015625 739.4296875 738.5169677734375 730.98602294921875 716.3846435546875 761.19183349609375 746.05694580078125 822.47802734375 858.26153564453125 868.89642333984375 861.51251220703125 840.71551513671875 784.41986083984375 706.9122314453125 681.3062744140625 674.75396728515625 674.10198974609375 678.626953125 701.8583984375 727.49139404296875 743.390869140625 756.8636474609375 750.77081298828125 749.8634033203125 752.42303466796875 768.6285400390625 773.174560546875 774.59405517578125 792.25848388671875 809.91448974609375 816.0025634765625 808.60675048828125 809.66046142578125 819.05279541015625 828.51776123046875 823.7476806640625 818.42626953125 832.55096435546875 843.08001708984375 851.51055908203125 851.1297607421875 842.6966552734375 840.91192626953125 838.9393310546875 846.34967041015625 852.99365234375 856.48345947265625 856.5084228515625 861.34332275390625 856.47943115234375 857.98046875 874.3648681640625 885.79486083984375 867.86029052734375 854.91656494140625 851.96722412109375 853.49945068359375 866.3946533203125 885.07708740234375 890.83502197265625 887.1732177734375 892.24267578125 896.79083251953125 896.2066650390625 897.7554931640625 895.03350830078125 898.6407470703125 904.71490478515625 906.9879150390625 911.23065185546875 910.640869140625 910.32598876953125 913.053955078125 913.7178955078125 913.88616943359375 915.5770263671875 916.059814453125 921.43963623046875 922.76031494140625 926.54278564453125 928.9984130859375 929.38641357421875 932.09283447265625 932.97833251953125 929.9788818359375 936.6583251953125 938.18896484375 938.37347412109375 940.9322509765625 938.53515625 939.4837646484375 943.5821533203125 944.8270263671875 944.18975830078125 943.51947021484375 940.62481689453125 941.68170166015625 945.845703125 942.87213134765625 938.9267578125 942.444580078125 944.68603515625 942.62542724609375 948.41253662109375 950.92828369140625 950.55474853515625 949.9364013671875 950.04498291015625 948.09765625 945.78411865234375 944.662109375 941.4827880859375 937.44110107421875 935.09710693359375 928.7144775390625 925.36761474609375 923.27001953125 921.10955810546875
 619.60247802734375 677.22894287109375 667.941650390625 679.87274169921875 688.98529052734375 695.190185546875 688.33984375 722.29583740234375 799.0679931640625 836.7054443359375 845.6910400390625 846.43988037109375 815.12298583984375 792.65423583984375 859.57733154296875 878.05572509765625 826.015869140625 857.89495849609375 839.48162841796875 865.3441162109375 873.17022705078125 852.3948974609375 849.49774169921875 890.88555908203125 922.78594970703125 874.38037109375 850.20367431640625 866.29876708984375 877.84869384765625 856.618896484375 854.13494873046875 804.7843017578125 812.0189208984375 835.9979248046875 868.152587890625 877.97320556640625 847.55841064453125 825.98736572265625 861.4091796875 878.8486328125 876.4554443359375 853.07861328125 890.3720703125 910.73675537109375 877.73431396484375 859.6728515625 872.69525146484375 891.51837158203125 905.6064453125 915.88470458984375 873.9825439453125 817.326416015625 853.04949951171875 900.30560302734375 806.83551025390625 743.93048095703125 765.4002685546875 783.63543701171875 826.4117431640625 849.92071533203125 856.90771484375 828.54156494140625 853.416748046875 820.30877685546875 726.9163818359375 704.566650390625 720.2255859375 749.5379638671875 773.7000732421875 788.909912109375 795.08056640625 793.45269775390625 803.0997314453125 804.17327880859375 791.63409423828125 791.3243408203125 781.39178466796875 776.5177001953125 779.192138671875 771.54541015625 781.55865478515625 789.836669921875 799.34454345703125 812.7366943359375 865.99273681640625 895.7735595703125 919.87396240234375 916.79547119140625 908.99407958984375 887.773681640625 880.40557861328125 880.80926513671875 872.6875 858.37298583984375 874.02032470703125 873.95257568359375 854.03680419921875 863.60205078125 862.4515380859375 853.234375 848.296630859375 850.29345703125 857.02313232421875 856.85858154296875 861.79052734375 864.5325927734375 882.2044677734375 886.3203125 876.03546142578125 873.16534423828125 850.1524658203125 815.31439208984375 808.95050048828125 823.33209228515625 832.34503173828125 800.8865966796875 827.1246337890625 836.57366943359375 843.85711669921875 844.976806640625 845.4451904296875 843.369140625 836.47027587890625 837.3133544921875 837.6033935546875 839.1097412109375 844.21771240234375 848.6630859375 853.27471923828125 855.89337158203125 861.73052978515625 864.23492431640625 856.89996337890625 852.41973876953125 851.43048095703125 864.2999267578125 869.4403076171875 869.185302734375 857.21282958984375 844.61505126953125 775.5303955078125 757.35479736328125 773.31170654296875 750.1217041015625 712.656982421875 726.356201171875 779.1134033203125 842.13861083984375 866.8419189453125 865.7406005859375 857.6405029296875 847.129638671875 771.78424072265625 684.39349365234375 682.24395751953125 682.5347900390625 665.345458984375 667.65643310546875 701.61102294921875 728.29486083984375 748.85107421875 766.03009033203125 762.88775634765625 758.9835205078125 764.0419921875 772.84912109375 769.50244140625 773.97393798828125 786.78167724609375 799.85455322265625 808.38934326171875 793.60693359375 803.294921875 814.130126953125 823.5242919921875 819.674072265625 814.25140380859375 834.7652587890625 851.24835205078125 857.599853515625 856.64996337890625 849.08343505859375 845.9339599609375 842.40032958984375 841.87127685546875 847.2275390625 849.778076171875 846.75518798828125 853.023193359375 861.770751953125 856.6634521484375 864.01251220703125 884.8963623046875 880.69171142578125 853.2406005859375 852.95697021484375 865.7530517578125 883.42083740234375 892.628662109375 892.52349853515625 894.02703857421875 897.52935791015625 899.69110107421875 896.28289794921875 899.53741455078125 898.9947509765625 898.542236328125 905.66748046875 905.0325927734375 904.21343994140625 902.0157470703125 903.127685546875 904.7218017578125 905.48114013671875 903.58489990234375 904.85772705078125 911.2998046875 911.24554443359375 913.09356689453125 916.42218017578125 919.47320556640625 922.45941162109375 924.103515625 925.6773681640625 928.05419921875 928.068115234375 931.30999755859375 933.73931884765625 937.05047607421875 941.66156005859375 942.52691650390625 941.69879150390625 943.6964111328125 942.34307861328125 942.0853271484375 938.9774169921875 939.3861083984375 939.98974609375 942.625732421875 940.125 936.7156982421875 940.46575927734375 940.69122314453125 940.12884521484375 944.73638916015625 945.99212646484375 945.489501953125 943.82196044921875 941.0775146484375 938.0975341796875 936.89044189453125 934.8585205078125 932.07916259765625 928.497314453125 921.8336181640625 918.99566650390625 919.2315673828125 917.59527587890625
 608.00152587890625 686.91436767578125 706.54376220703125 703.621337890625 723.771484375 725.3699951171875 710.92138671875 724.7481689453125 792.6822509765625 830.3548583984375 840.683837890625 843.6435546875 842.69647216796875 840.28118896484375 875.26263427734375 874.92474365234375 827.98443603515625 859.59588623046875 857.89788818359375 861.36492919921875 840.529052734375 863.10797119140625 868.3531494140625 864.49578857421875 919.2138671875 927.09136962890625 900.46978759765625 895.6600341796875 888.69671630859375 865.08636474609375 850.69830322265625 799.13592529296875 788.62420654296875 831.66796875 836.37164306640625 875.140380859375 873.7564697265625 833.07110595703125 883.14117431640625 870.28863525390625 851.6627197265625 845.1888427734375 877.90533447265625 880.40948486328125 826.08154296875 847.76873779296875 872.81805419921875 866.24462890625 871.33270263671875 913.53302001953125 881.52288818359375 822.03839111328125 848.17889404296875 895.5335693359375 906.05999755859375 862.78704833984375 783.68365478515625 773.22674560546875 784.21612548828125 821.9649658203125 807.9696044921875 817.2652587890625 828.51055908203125 803.026611328125 743.42767333984375 713.38031005859375 741.68365478515625 746.05999755859375 765.74560546875 763.63446044921875 786.368408203125 790.2864990234375 797.31732177734375 794.82708740234375 788.48626708984375 791.79022216796875 793.4910888671875 788.37957763671875 784.638916015625 797.716064453125 796.87445068359375 802.49346923828125 806.10076904296875 829.47027587890625 863.1842041015625 877.38250732421875 902.01715087890625 914.48406982421875 903.21337890625 900.50225830078125 879.037109375 877.65399169921875 869.5748291015625 866.50506591796875 873.4478759765625 871.4229736328125 871.81024169921875 867.3369140625 853.2734375 846.265625 844.2557373046875 849.97357177734375 857.86895751953125 856.43414306640625 864.9149169921875 866.73681640625 877.10113525390625 881.568603515625 870.19342041015625 868.35003662109375 848.77239990234375 825.3173828125 823.29803466796875 827.21209716796875 836.24688720703125 819.38226318359375 830.129150390625 848.21356201171875 845.87811279296875 835.34661865234375 832.47760009765625 829.204833984375 817.75909423828125 822.3616943359375 830.6868896484375 832.68231201171875 837.0262451171875 842.408447265625 847.36865234375 848.28070068359375 851.83062744140625 856.21978759765625 857.301025390625 854.17724609375 848.08245849609375 855.18463134765625 866.21209716796875 862.96905517578125 855.31219482421875 848.70452880859375 795.004638671875 790.5498046875 821.25823974609375 791.12725830078125 746.62481689453125 788.87188720703125 828.960693359375 851.36273193359375 865.1854248046875 867.77508544921875 856.36749267578125 836.52557373046875 772.85595703125 702.3389892578125 694.93994140625 694.4910888671875 678.93170166015625 670.3642578125 701.6324462890625 712.14910888671875 749.98126220703125 772.08172607421875 784.89141845703125 785.004638671875 776.93145751953125 770.95440673828125 767.19964599609375 766.01568603515625 768.5657958984375 786.08856201171875 806.37884521484375 809.1624755859375 814.86309814453125 829.6898193359375 826.232421875 809.8726806640625 816.8662109375 836.98101806640625 858.63677978515625 855.38525390625 845.589599609375 843.00433349609375 842.16595458984375 844.19366455078125 844.80322265625 843.650146484375 841.10791015625 844.48193359375 844.0338134765625 859.704345703125 872.166748046875 875.25274658203125 884.75787353515625 883.64141845703125 873.1658935546875 874.65545654296875 878.04144287109375 881.29534912109375 887.4013671875 888.0999755859375 889.91876220703125 893.693115234375 897.968017578125 892.02703857421875 894.03485107421875 897.8575439453125 895.700927734375 896.21160888671875 897.74810791015625 898.54669189453125 894.529052734375 895.33026123046875 896.7431640625 897.3387451171875 899.63165283203125 904.27978515625 905.17498779296875 907.88836669921875 911.441650390625 913.473388671875 916.620849609375 918.4864501953125 920.29443359375 920.41986083984375 924.6002197265625 929.56195068359375 931.28094482421875 936.1112060546875 936.03216552734375 939.98077392578125 943.69525146484375 942.06072998046875 942.54644775390625 943.00164794921875 941.55596923828125 939.81494140625 938.7340087890625 938.80047607421875 937.6617431640625 939.36810302734375 935.42169189453125 933.4903564453125 936.85662841796875 936.82269287109375 935.66357421875 938.05487060546875 938.78607177734375 936.51287841796875 933.6697998046875 931.0694580078125 930.15557861328125 928.92364501953125 926.3345947265625 920.85357666015625 918.99273681640625 916.94793701171875 916.58343505859375 914.5469970703125
 640.84942626953125 707.05780029296875 715.5142822265625 725.67230224609375 725.413818359375 675.70294189453125 701.489990234375 734.67584228515625 782.6253662109375 810.7431640625 820.822265625 831.17376708984375 843.58056640625 854.52978515625 872.78692626953125 878.75323486328125 809.297119140625 824.092529296875 848.83245849609375 817.87860107421875 814.55450439453125 838.61474609375 854.28460693359375 862.7093505859375 890.11083984375 901.1256103515625 915.2159423828125 914.6444091796875 907.8956298828125 882.128173828125 874.24859619140625 857.91241455078125 850.24127197265625 848.06744384765625 838.3814697265625 827.40655517578125 841.230712890625 851.5235595703125 884.98016357421875 844.2789306640625 791.60980224609375 796.48419189453125 826.8201904296875 857.254150390625 826.244384765625 835.83575439453125 877.4638671875 869.7650146484375 850.5118408203125 886.1192626953125 883.76043701171875 837.56231689453125 829.01953125 871.29595947265625 904.52655029296875 899.36895751953125 830.04547119140625 746.96795654296875 781.62261962890625 784.103759765625 789.08038330078125 805.56610107421875 781.0196533203125 752.92236328125 740.60546875 729.6636962890625 734.84893798828125 736.12841796875 757.54949951171875 756.49029541015625 760.311279296875 775.60797119140625 789.59576416015625 788.40673828125 788.83087158203125 787.556640625 788.2574462890625 787.42706298828125 785.1160888671875 795.73944091796875 802.140869140625 803.81622314453125 813.68096923828125 825.42547607421875 853.25714111328125 866.36865234375 881.55621337890625 910.01470947265625 893.7095947265625 891.82257080078125 890.35113525390625 888.77044677734375 880.55340576171875 877.799072265625 868.2225341796875 870.881591796875 868.5142822265625 861.63677978515625 861.12225341796875 859.95343017578125 852.32733154296875 849.02459716796875 852.06671142578125 857.1431884765625 860.9561767578125 862.74578857421875 878.20220947265625 874.153564453125 862.9749755859375 850.4036865234375 839.40936279296875 825.0457763671875 819.74639892578125 834.3690185546875 839.84588623046875 836.6943359375 849.705810546875 857.35736083984375 835.646728515625 826.94110107421875 832.95172119140625 826.98187255859375 821.04205322265625 815.64813232421875 809.30755615234375 812.2325439453125 822.372802734375 832.67547607421875 836.9591064453125 837.63629150390625 841.31353759765625 845.5208740234375 848.6607666015625 850.08599853515625 848.30615234375 853.15911865234375 855.9892578125 857.26361083984375 859.21575927734375 858.28973388671875 839.4019775390625 830.31402587890625 850.324462890625 825.232666015625 825.8416748046875 841.3172607421875 855.15936279296875 851.76568603515625 855.70391845703125 856.3076171875 852.06732177734375 837.50408935546875 780.55963134765625 724.0936279296875 720.48309326171875 714.97021484375 682.0343017578125 691.79345703125 714.5107421875 712.04559326171875 739.65643310546875 767.077880859375 784.2623291015625 781.45343017578125 771.50311279296875 770.9970703125 763.7340087890625 756.64739990234375 770.97625732421875 803.90093994140625 832.3585205078125 840.96746826171875 847.47210693359375 847.9754638671875 837.9886474609375 827.3082275390625 831.38909912109375 833.1058349609375 852.8826904296875 848.65155029296875 843.06549072265625 843.06451416015625 847.35357666015625 849.63934326171875 850.2110595703125 847.5836181640625 848.890625 854.05267333984375 863.95849609375 873.39483642578125 878.45758056640625 879.21038818359375 882.13104248046875 885.62042236328125 882.30230712890625 883.4189453125 883.84429931640625 884.26007080078125 887.700439453125 885.0135498046875 887.79693603515625 891.79522705078125 891.82470703125 888.5777587890625 886.63983154296875 884.23419189453125 889.36724853515625 892.1900634765625 892.62298583984375 892.77105712890625 892.05078125 889.44281005859375 891.52197265625 893.8162841796875 896.576171875 897.385498046875 897.6947021484375 901.14886474609375 905.25848388671875 909.0374755859375 910.025634765625 910.90069580078125 911.495849609375 914.62213134765625 918.78662109375 925.5706787109375 930.55694580078125 934.20257568359375 936.83526611328125 940.28131103515625 940.619384765625 942.6749267578125 940.8453369140625 941.18939208984375 941.42169189453125 940.22662353515625 937.29058837890625 935.8953857421875 936.86175537109375 933.9254150390625 935.88800048828125 931.39208984375 931.67877197265625 931.45880126953125 931.55682373046875 930.94219970703125 928.97784423828125 928.86505126953125 927.30291748046875 924.40374755859375 925.080078125 923.4739990234375 919.7918701171875 916.93865966796875 915.70281982421875 913.1480712890625 911.87408447265625 909.0609130859375
 653.864013671875 664.2950439453125 660.27899169921875 687.40380859375 724.6590576171875 704.96575927734375 739.41278076171875 773.26776123046875 794.54461669921875 799.82061767578125 806.03082275390625 811.6181640625 814.71630859375 841.893310546875 857.01849365234375 854.283447265625 838.21124267578125 850.71246337890625 860.20745849609375 839.27655029296875 811.317626953125 828.19549560546875 856.30224609375 855.0433349609375 833.88775634765625 833.09368896484375 813.42779541015625 845.044677734375 900.109130859375 889.9395751953125 868.7188720703125 856.5706787109375 846.0447998046875 849.5706787109375 851.6787109375 797.62677001953125 799.7315673828125 865.17041015625 884.139892578125 843.5303955078125 785.86358642578125 776.94195556640625 802.634033203125 824.53485107421875 828.85516357421875 839.0113525390625 873.55462646484375 857.73291015625 822.40447998046875 835.91851806640625 883.068115234375 853.6336669921875 769.0421142578125 836.90460205078125 888.09747314453125 890.1551513671875 876.1783447265625 822.45355224609375 737.91986083984375 750.8050537109375 782.57318115234375 786.07720947265625 758.88458251953125 755.051025390625 752.196044921875 752.923828125 730.5203857421875 731.50323486328125 751.67926025390625 745.46588134765625 763.68560791015625 772.130615234375 780.595703125 779.53192138671875 779.42510986328125 779.52105712890625 778.9012451171875 777.09674072265625 772.21630859375 780.4984130859375 784.1126708984375 790.4315185546875 796.7064208984375 808.48309326171875 839.7767333984375 854.665771484375 875.69097900390625 903.158935546875 899.2496337890625 886.260009765625 889.710693359375 894.73565673828125 887.45703125 882.394775390625 878.71002197265625 874.605712890625 867.6263427734375 860.89727783203125 841.29302978515625 840.994873046875 849.7532958984375 858.3360595703125 863.76788330078125 871.09912109375 867.726318359375 857.65350341796875 860.6529541015625 862.2789306640625 854.66107177734375 831.8824462890625 813.822998046875 820.86810302734375 817.85009765625 821.4422607421875 847.75067138671875 849.58636474609375 855.38726806640625 853.64935302734375 837.9202880859375 834.85443115234375 819.1778564453125 810.63153076171875 808.40643310546875 807.1920166015625 802.97576904296875 806.784423828125 813.3126220703125 813.9033203125 823.3890380859375 825.7540283203125 830.31805419921875 839.5670166015625 842.6787109375 840.1881103515625 817.13433837890625 808.17193603515625 838.82916259765625 852.80645751953125 847.78363037109375 863.25030517578125 862.5654296875 858.86468505859375 864.15594482421875 859.49981689453125 863.03802490234375 865.26385498046875 858.82177734375 854.9766845703125 858.50579833984375 856.63653564453125 859.3599853515625 852.84100341796875 820.48309326171875 783.79486083984375 772.73651123046875 748.54498291015625 718.7777099609375 708.006103515625 725.4266357421875 727.660888671875 734.875732421875 743.72601318359375 768.24346923828125 771.22125244140625 758.57879638671875 760.00494384765625 756.36444091796875 751.4825439453125 773.81768798828125 814.2877197265625 839.59259033203125 848.177978515625 859.46319580078125 855.5096435546875 856.4656982421875 829.089111328125 830.79638671875 828.81793212890625 850.53045654296875 857.57421875 852.90576171875 846.02667236328125 851.3033447265625 856.956298828125 859.2613525390625 858.04864501953125 860.635986328125 868.40789794921875 873.7630615234375 878.382568359375 882.07830810546875 884.24456787109375 884.68707275390625 884.1910400390625 881.17633056640625 879.86663818359375 881.57965087890625 888.3240966796875 887.12237548828125 887.22674560546875 886.67437744140625 888.169677734375 885.34954833984375 882.73419189453125 882.89251708984375 880.5255126953125 885.4334716796875 886.19781494140625 886.69482421875 886.99395751953125 887.58966064453125 888.3546142578125 888.25897216796875 889.32904052734375 890.85406494140625 894.65252685546875 898.13641357421875 902.792724609375 905.5955810546875 907.52655029296875 909.54632568359375 911.0986328125 910.593505859375 910.77630615234375 912.544189453125 915.67626953125 920.3289794921875 926.56951904296875 932.4945068359375 931.438232421875 932.62127685546875 936.66796875 940.17718505859375 940.7069091796875 940.82147216796875 940.53076171875 936.61114501953125 932.61199951171875 932.977294921875 934.017822265625 932.85491943359375 932.13128662109375 930.388916015625 929.857177734375 925.43597412109375 924.27337646484375 923.8260498046875 922.4112548828125 920.650146484375 918.46759033203125 916.6246337890625 914.5411376953125 913.7728271484375 912.68524169921875 908.2440185546875 905.809814453125 904.60595703125 902.76983642578125
 620.30511474609375 641.9615478515625 645.077880859375 673.9481201171875 711.23309326171875 720.6956787109375 755.0093994140625 778.74603271484375 770.2806396484375 776.50262451171875 794.7711181640625 806.90185546875 802.60955810546875 822.888916015625 830.47332763671875 833.5828857421875 824.0712890625 825.32855224609375 816.8380126953125 827.84130859375 812.88262939453125 826.8353271484375 822.102783203125 817.31536865234375 814.137939453125 815.83001708984375 806.5732421875 805.7862548828125 878.55609130859375 899.35430908203125 861.62060546875 831.69281005859375 826.1947021484375 837.009521484375 845.34320068359375 818.5205078125 792.51397705078125 835.45831298828125 885.57159423828125 869.54278564453125 825.08917236328125 784.708740234375 803.4302978515625 818.35723876953125 817.79388427734375 855.94244384765625 879.15924072265625 856.5599365234375 845.95062255859375 826.4837646484375 868.0517578125 843.75103759765625 758.15118408203125 770.1806640625 849.21539306640625 872.4503173828125 870.2015380859375 848.83135986328125 770.0594482421875 788.4815673828125 790.8062744140625 761.8433837890625 740.692138671875 741.50518798828125 743.21514892578125 758.5670166015625 753.09515380859375 729.17950439453125 742.8697509765625 735.59832763671875 751.73187255859375 767.774169921875 769.21063232421875 768.44879150390625 764.91082763671875 767.69903564453125 768.61944580078125 757.266357421875 752.58477783203125 757.32000732421875 733.2412109375 748.41961669921875 767.1182861328125 787.09747314453125 814.58538818359375 844.1004638671875 862.739990234375 876.7054443359375 892.28619384765625 891.992431640625 886.2391357421875 876.74835205078125 886.14044189453125 885.09661865234375 885.40887451171875 877.91558837890625 864.9617919921875 848.6951904296875 832.625244140625 836.94866943359375 842.9278564453125 850.82366943359375 854.47369384765625 865.17901611328125 868.72772216796875 855.3355712890625 847.90118408203125 847.332275390625 845.3817138671875 829.23284912109375 809.33282470703125 812.5797119140625 816.24755859375 826.7276611328125 835.41400146484375 845.28424072265625 847.9039306640625 842.06842041015625 825.9791259765625 813.75830078125 802.54766845703125 802.85906982421875 803.83245849609375 788.31732177734375 789.9095458984375 807.43829345703125 820.3924560546875 815.60784912109375 819.2159423828125 812.37066650390625 810.6060791015625 823.27947998046875 824.89996337890625 819.67047119140625 805.62847900390625 790.39349365234375 824.3294677734375 850.2879638671875 838.7730712890625 854.05401611328125 859.51092529296875 863.11810302734375 866.58221435546875 870.24334716796875 869.9114990234375 865.12841796875 859.3057861328125 860.7095947265625 854.18682861328125 843.61151123046875 849.96826171875 845.13055419921875 831.17633056640625 819.26422119140625 807.65496826171875 774.960693359375 750.41070556640625 730.22393798828125 727.87677001953125 734.76300048828125 735.10205078125 734.656494140625 748.0792236328125 756.9027099609375 759.94775390625 756.563232421875 768.77740478515625 778.85845947265625 796.51007080078125 823.59417724609375 840.51214599609375 850.68603515625 855.16497802734375 857.96832275390625 853.49114990234375 828.62750244140625 830.6593017578125 832.0533447265625 845.33050537109375 855.0169677734375 863.923828125 858.9132080078125 861.78033447265625 867.48931884765625 870.5771484375 869.74896240234375 872.52252197265625 880.2259521484375 881.30657958984375 875.87451171875 871.89801025390625 867.91546630859375 865.04974365234375 868.89971923828125 870.2261962890625 868.12457275390625 873.6544189453125 880.93865966796875 886.98126220703125 888.7762451171875 887.018798828125 886.23822021484375 884.35430908203125 877.86920166015625 873.75921630859375 874.757080078125 879.31292724609375 878.74945068359375 880.25250244140625 883.60174560546875 883.6328125 884.55029296875 889.22198486328125 893.5994873046875 895.09490966796875 898.11383056640625 898.76983642578125 902.02008056640625 903.71783447265625 906.1314697265625 908.22967529296875 911.5625 913.77508544921875 914.9366455078125 914.71734619140625 917.6824951171875 917.37384033203125 922.36822509765625 923.21795654296875 923.9375 926.864501953125 931.90045166015625 935.3797607421875 936.84783935546875 937.58514404296875 937.8370361328125 937.99615478515625 932.4451904296875 929.552978515625 928.4637451171875 927.29345703125 926.14483642578125 924.884521484375 922.62109375 924.06475830078125 922.58807373046875 919.79156494140625 917.1812744140625 915.27838134765625 912.815185546875 911.96539306640625 910.11602783203125 908.43865966796875 906.19061279296875 902.4898681640625 900.8212890625 899.05950927734375 898.23468017578125
 621.6826171875 629.1798095703125 654.5079345703125 658.13397216796875 716.6337890625 721.9224853515625 746.057373046875 768.61431884765625 783.448486328125 809.323974609375 803.02960205078125 790.8468017578125 792.14031982421875 806.2882080078125 813.658447265625 806.25537109375 794.580322265625 808.3099365234375 797.11871337890625 809.70587158203125 829.34283447265625 813.5494384765625 827.14666748046875 822.85626220703125 831.1043701171875 836.83197021484375 840.28594970703125 854.639892578125 897.90972900390625 911.92633056640625 876.052490234375 838.97772216796875 827.6585693359375 816.6270751953125 833.797119140625 826.13427734375 799.51824951171875 823.856201171875 867.06732177734375 854.985107421875 807.872314453125 781.401123046875 797.3465576171875 820.70166015625 838.7017822265625 856.37982177734375 884.9888916015625 860.92584228515625 867.09228515625 828.68212890625 824.578857421875 828.894287109375 812.7823486328125 742.80401611328125 803.451904296875 843.16168212890625 848.4263916015625 800.47845458984375 797.13018798828125 775.32427978515625 758.32904052734375 739.82147216796875 723.73553466796875 732.170654296875 740.6796875 732.4874267578125 740.0523681640625 727.54498291015625 732.81658935546875 732.52276611328125 725.6512451171875 749.75592041015625 764.97113037109375 752.58203125 756.4739990234375 755.9676513671875 758.0155029296875 754.3670654296875 732.49615478515625 722.24566650390625 716.19927978515625 708.95751953125 692.11175537109375 701.19012451171875 761.2445068359375 800.64013671875 834.13836669921875 850.39263916015625 873.437255859375 881.37200927734375 887.0653076171875 882.925048828125 877.60797119140625 879.12115478515625 874.75543212890625 872.57708740234375 863.16143798828125 850.01611328125 839.16619873046875 840.14678955078125 839.2484130859375 847.37237548828125 859.4764404296875 858.48486328125 865.862548828125 861.503173828125 839.74139404296875 842.633056640625 845.033447265625 835.70068359375 825.48114013671875 818.153076171875 814.43572998046875 806.6163330078125 828.11126708984375 833.97369384765625 825.164306640625 817.802490234375 814.0419921875 790.9898681640625 769.736083984375 770.70953369140625 771.75689697265625 794.48333740234375 800.05523681640625 804.90380859375 813.1123046875 814.27490234375 816.215087890625 826.75054931640625 813.08831787109375 809.667236328125 805.195068359375 820.05267333984375 806.213623046875 792.5152587890625 823.786376953125 844.71307373046875 842.4150390625 849.79913330078125 847.6932373046875 851.66180419921875 856.878662109375 866.5067138671875 861.462158203125 859.76617431640625 854.7843017578125 851.97076416015625 840.01971435546875 826.07281494140625 836.6483154296875 837.897705078125 829.9283447265625 826.77911376953125 827.61981201171875 802.89215087890625 768.8494873046875 759.73785400390625 741.364013671875 735.0277099609375 745.8751220703125 737.40533447265625 747.31353759765625 771.786865234375 778.1353759765625 783.3668212890625 796.70751953125 810.80792236328125 822.53973388671875 833.49566650390625 844.11505126953125 849.46466064453125 851.73291015625 855.87750244140625 849.50323486328125 838.1387939453125 832.08514404296875 840.66802978515625 850.95184326171875 856.7598876953125 853.2210693359375 854.3387451171875 868.5426025390625 872.13397216796875 870.92919921875 872.33221435546875 872.79876708984375 875.1461181640625 873.33642578125 862.1329345703125 856.16278076171875 854.16552734375 850.30828857421875 855.54119873046875 853.517333984375 852.42852783203125 859.67315673828125 864.990966796875 874.060302734375 875.3448486328125 879.153564453125 875.4581298828125 873.66424560546875 872.27490234375 870.90985107421875 873.08160400390625 875.32073974609375 876.7122802734375 879.52587890625 882.7119140625 882.28753662109375 880.87078857421875 881.2520751953125 887.6995849609375 891.8060302734375 896.52972412109375 899.545654296875 901.41436767578125 904.73486328125 904.60467529296875 906.73089599609375 910.6962890625 914.62353515625 915.636962890625 917.9886474609375 919.3997802734375 921.1837158203125 923.08966064453125 921.684326171875 922.425537109375 926.76873779296875 926.734375 928.77362060546875 931.926513671875 935.55889892578125 937.25543212890625 937.151123046875 933.25592041015625 930.29022216796875 930.08612060546875 927.66436767578125 923.99945068359375 925.65960693359375 919.94586181640625 916.93280029296875 916.90216064453125 917.36834716796875 915.65521240234375 913.53399658203125 910.22467041015625 906.78411865234375 905.70068359375 903.1009521484375 900.29364013671875 898.9700927734375 897.7432861328125 895.37408447265625 894.64007568359375
 644.53955078125 639.50341796875 668.81451416015625 660.1590576171875 706.93939208984375 733.64910888671875 761.65478515625 804.5546875 805.78338623046875 788.8529052734375 779.238525390625 794.41802978515625 814.4111328125 832.574462890625 812.74822998046875 793.85272216796875 791.613037109375 826.05682373046875 830.73931884765625 828.91162109375 824.79443359375 816.44415283203125 826.2666015625 835.16156005859375 824.92254638671875 851.14208984375 856.60589599609375 873.42193603515625 866.5048828125 892.47796630859375 907.74786376953125 884.8203125 855.74237060546875 817.22979736328125 816.9952392578125 796.5648193359375 791.30078125 831.335693359375 821.94500732421875 788.37396240234375 784.570068359375 779.78558349609375 788.05352783203125 829.9259033203125 847.6461181640625 826.23883056640625 823.5050048828125 855.5238037109375 863.13916015625 837.67413330078125 798.37701416015625 824.13372802734375 828.1214599609375 771.33245849609375 806.63525390625 838.89617919921875 832.667236328125 773.59515380859375 781.89263916015625 778.56414794921875 720.62518310546875 723.85321044921875 730.963623046875 731.74298095703125 740.01458740234375 721.95916748046875 723.53912353515625 744.47991943359375 745.34588623046875 735.71185302734375 735.01708984375 755.42822265625 765.39593505859375 755.1650390625 748.13592529296875 739.5045166015625 741.89697265625 743.27203369140625 735.37469482421875 725.342041015625 734.197021484375 716.996826171875 699.5552978515625 688.6767578125 768.22869873046875 795.18707275390625 817.98175048828125 830.71368408203125 840.68389892578125 853.3916015625 867.20965576171875 884.5093994140625 887.615234375 884.09149169921875 871.583251953125 852.8416748046875 853.79315185546875 854.01068115234375 840.18341064453125 832.692138671875 847.32757568359375 853.96844482421875 857.23095703125 866.4825439453125 862.32977294921875 859.64886474609375 849.24859619140625 840.83587646484375 832.86785888671875 833.96807861328125 829.203857421875 827.01422119140625 830.6396484375 828.8956298828125 822.18389892578125 822.45831298828125 824.92242431640625 814.01409912109375 809.54376220703125 802.67816162109375 785.1820068359375 773.226806640625 771.416259765625 763.43133544921875 772.22821044921875 779.9649658203125 790.78570556640625 818.68377685546875 821.76385498046875 817.42230224609375 801.4970703125 761.02203369140625 739.9820556640625 770.49908447265625 792.63568115234375 804.18115234375 830.45220947265625 844.0823974609375 857.42840576171875 861.33428955078125 852.6353759765625 859.21990966796875 864.98712158203125 862.0538330078125 857.94189453125 836.75958251953125 829.38812255859375 845.949462890625 833.11114501953125 822.42523193359375 829.22857666015625 829.773681640625 824.54766845703125 821.48834228515625 820.75665283203125 796.412353515625 771.2647705078125 753.74658203125 742.97021484375 750.36932373046875 770.8558349609375 767.4852294921875 775.09881591796875 796.89605712890625 800.59356689453125 798.4873046875 806.39141845703125 809.5020751953125 810.67584228515625 827.809814453125 839.938232421875 845.305908203125 828.479248046875 834.408447265625 833.9244384765625 837.754150390625 849.070068359375 848.99383544921875 858.9500732421875 856.0133056640625 855.49609375 858.58392333984375 863.4876708984375 861.17120361328125 861.01904296875 860.51995849609375 860.5145263671875 867.09661865234375 861.91143798828125 847.53790283203125 847.1138916015625 850.8494873046875 850.1634521484375 852.611328125 853.81732177734375 853.09649658203125 852.95196533203125 857.712158203125 862.1220703125 864.58782958984375 869.5579833984375 868.3245849609375 867.77423095703125 872.41082763671875 874.91180419921875 875.7462158203125 876.48223876953125 874.78076171875 875.64599609375 878.05706787109375 880.18963623046875 879.2738037109375 879.70281982421875 886.8004150390625 889.148193359375 890.4755859375 890.24517822265625 892.1673583984375 897.3612060546875 906.2274169921875 909.4810791015625 910.9114990234375 912.87957763671875 915.71636962890625 917.9228515625 920.40704345703125 922.1663818359375 924.7059326171875 925.1246337890625 924.20501708984375 927.8768310546875 927.61505126953125 926.55596923828125 927.471923828125 931.41339111328125 934.73516845703125 935.485595703125 933.2701416015625 929.412841796875 929.56512451171875 928.06866455078125 923.47991943359375 922.09033203125 922.18499755859375 917.31610107421875 914.08734130859375 912.26434326171875 911.38299560546875 908.6690673828125 906.27557373046875 903.6832275390625 902.395263671875 901.97216796875 899.3851318359375 898.05010986328125 895.65087890625 893.27838134765625 891.275146484375
 646.375244140625 633.64959716796875 646.35308837890625 664.725830078125 685.72857666015625 732.70623779296875 790.71551513671875 810.8988037109375 797.44610595703125 787.52288818359375 798.83978271484375 807.3017578125 802.300048828125 803.10687255859375 802.96380615234375 793.8909912109375 810.6746826171875 826.75360107421875 829.5216064453125 822.08123779296875 808.4615478515625 801.06585693359375 817.87054443359375 841.3770751953125 852.2620849609375 867.94744873046875 869.24658203125 850.28802490234375 851.1839599609375 890.024658203125 918.90460205078125 901.9349365234375 871.0638427734375 838.8577880859375 813.56854248046875 796.40069580078125 801.35809326171875 798.27728271484375 761.17388916015625 754.947998046875 784.212890625 796.61761474609375 796.140380859375 836.14404296875 845.5989990234375 806.2188720703125 805.94085693359375 858.597900390625 867.65399169921875 841.288330078125 800.35711669921875 834.55804443359375 835.182373046875 799.01275634765625 803.31402587890625 807.4791259765625 798.35443115234375 778.9246826171875 776.24041748046875 789.407470703125 737.36175537109375 739.53717041015625 735.16705322265625 721.428466796875 725.3870849609375 715.425048828125 718.46295166015625 739.406982421875 745.43353271484375 733.37042236328125 736.2119140625 763.656005859375 774.019287109375 772.565673828125 749.965087890625 730.03564453125 699.81903076171875 721.47650146484375 742.9503173828125 761.56689453125 752.0050048828125 748.5828857421875 743.03460693359375 746.44775390625 771.93023681640625 799.33880615234375 810.6707763671875 818.57391357421875 828.51519775390625 839.16644287109375 851.73004150390625 869.081298828125 885.574951171875 878.21575927734375 876.79595947265625 867.83343505859375 852.6253662109375 841.43524169921875 839.114990234375 843.7020263671875 861.28857421875 861.15679931640625 851.0755615234375 856.17010498046875 857.60577392578125 857.92413330078125 850.66632080078125 836.483642578125 828.71240234375 835.99786376953125 831.26300048828125 829.5517578125 823.36517333984375 823.7674560546875 823.88067626953125 817.45147705078125 811.2515869140625 795.6123046875 797.85113525390625 809.92034912109375 790.222412109375 773.21905517578125 745.17852783203125 742.9215087890625 759.63385009765625 759.928955078125 776.5870361328125 817.59625244140625 822.32861328125 814.5274658203125 782.67559814453125 724.17486572265625 724.5699462890625 761.0118408203125 796.1004638671875 813.40911865234375 827.09893798828125 837.04541015625 848.5330810546875 863.3564453125 860.44287109375 866.5794677734375 865.396484375 853.20220947265625 857.0745849609375 768.9033203125 777.82330322265625 830.36260986328125 808.2337646484375 820.3482666015625 818.7293701171875 817.587890625 823.73614501953125 830.3482666015625 822.98809814453125 787.4766845703125 771.7486572265625 758.82281494140625 760.94049072265625 765.60797119140625 770.4891357421875 780.99969482421875 795.62847900390625 802.39031982421875 809.74755859375 802.053955078125 805.642822265625 807.51898193359375 812.90411376953125 825.2003173828125 833.59368896484375 835.6531982421875 823.775146484375 810.9268798828125 812.40228271484375 819.77789306640625 830.1671142578125 836.0625 839.47064208984375 842.80902099609375 846.79901123046875 858.03228759765625 856.52203369140625 848.96832275390625 851.279541015625 855.2030029296875 863.645263671875 858.9893798828125 845.16033935546875 840.81805419921875 846.00958251953125 849.86273193359375 848.68804931640625 851.37445068359375 854.74285888671875 857.77325439453125 857.94427490234375 858.482177734375 860.0579833984375 862.13836669921875 863.2447509765625 867.286865234375 869.97406005859375 873.92437744140625 874.18817138671875 875.18310546875 876.0372314453125 871.9537353515625 866.7694091796875 871.21197509765625 874.062744140625 875.3619384765625 875.81591796875 878.3175048828125 881.52239990234375 883.23822021484375 885.1702880859375 888.40863037109375 894.43267822265625 900.52874755859375 903.99346923828125 905.18084716796875 909.431640625 910.80810546875 913.050537109375 915.93072509765625 918.5218505859375 921.22113037109375 925.1513671875 924.77978515625 927.8663330078125 930.12353515625 930.12457275390625 929.015380859375 929.7886962890625 931.01544189453125 930.4149169921875 931.86163330078125 929.49566650390625 926.8341064453125 926.045654296875 923.75677490234375 919.41778564453125 920.63311767578125 916.7471923828125 915.0889892578125 913.73760986328125 911.44976806640625 907.0992431640625 901.39654541015625 898.4451904296875 897.2950439453125 897.8760986328125 896.496337890625 894.2037353515625 893.519775390625 892.07269287109375 890.5367431640625
 637.093505859375 661.4967041015625 682.55096435546875 686.0064697265625 714.70025634765625 771.062255859375 798.52691650390625 803.97760009765625 801.254638671875 802.0645751953125 802.80621337890625 803.09112548828125 804.5960693359375 801.14404296875 811.46417236328125 812.90557861328125 801.74896240234375 809.150390625 809.22991943359375 808.89447021484375 813.2984619140625 825.78399658203125 828.4066162109375 824.27056884765625 833.32989501953125 856.28192138671875 879.58203125 888.28070068359375 879.4454345703125 902.3768310546875 925.15911865234375 907.61737060546875 857.39892578125 835.28619384765625 820.8076171875 829.12310791015625 827.03997802734375 785.42144775390625 768.09613037109375 776.04937744140625 790.610107421875 803.15704345703125 808.375 832.9599609375 850.47955322265625 823.73187255859375 832.95166015625 874.0079345703125 882.69134521484375 856.4271240234375 800.9654541015625 825.89898681640625 841.25982666015625 820.1343994140625 790.8812255859375 748.1187744140625 696.15289306640625 736.85577392578125 782.66717529296875 796.00299072265625 764.23931884765625 734.9786376953125 725.9715576171875 734.7398681640625 725.5296630859375 721.54840087890625 710.00811767578125 722.46246337890625 729.232177734375 742.34564208984375 755.3743896484375 744.8941650390625 759.1513671875 778.63018798828125 762.84002685546875 725.086181640625 715.1070556640625 716.53271484375 740.62957763671875 748.4921875 732.99163818359375 744.0880126953125 752.4862060546875 761.36944580078125 764.4342041015625 786.7379150390625 795.8876953125 802.8480224609375 812.07061767578125 825.14910888671875 838.47625732421875 850.27716064453125 868.0994873046875 869.4049072265625 873.605712890625 870.21185302734375 860.09405517578125 854.28924560546875 857.9725341796875 861.75103759765625 863.79443359375 863.447998046875 861.74810791015625 852.78814697265625 846.37225341796875 845.870849609375 845.65264892578125 841.27716064453125 839.6585693359375 833.87353515625 823.4554443359375 821.03790283203125 810.61016845703125 819.096923828125 813.99530029296875 811.2078857421875 800.5697021484375 794.684814453125 804.218994140625 798.4569091796875 800.6871337890625 798.2008056640625 795.4002685546875 761.4735107421875 739.6058349609375 743.69097900390625 753.84912109375 786.68780517578125 815.6488037109375 809.00433349609375 792.25714111328125 779.083251953125 788.75030517578125 800.62200927734375 819.87945556640625 827.47528076171875 826.14263916015625 835.794921875 849.51513671875 862.6986083984375 863.35614013671875 865.1741943359375 859.9013671875 858.89691162109375 853.278564453125 797.85491943359375 783.42034912109375 819.10791015625 822.992431640625 814.231201171875 800.08782958984375 808.0340576171875 813.7579345703125 823.92449951171875 820.2177734375 781.3106689453125 772.5401611328125 761.48809814453125 769.20703125 771.07269287109375 776.33819580078125 786.5 797.60491943359375 795.68994140625 799.818603515625 802.44097900390625 805.58233642578125 812.14141845703125 818.3433837890625 827.59857177734375 828.30609130859375 829.24896240234375 833.57513427734375 832.9488525390625 836.835693359375 834.7254638671875 834.3206787109375 834.5299072265625 832.6484375 832.572021484375 841.55474853515625 858.4761962890625 855.370849609375 853.24578857421875 850.93218994140625 853.42730712890625 851.92724609375 838.1956787109375 831.2772216796875 842.57293701171875 844.3536376953125 846.47845458984375 846.6798095703125 845.75653076171875 854.44207763671875 858.04541015625 860.52459716796875 861.9046630859375 865.13531494140625 866.896240234375 865.7919921875 866.340087890625 871.7626953125 873.9422607421875 871.77813720703125 871.50299072265625 872.27996826171875 871.271728515625 870.864990234375 873.12799072265625 872.4573974609375 873.05029296875 875.46337890625 878.7691650390625 882.86627197265625 886.14617919921875 886.3387451171875 892.86773681640625 897.53253173828125 899.70086669921875 903.59930419921875 907.39483642578125 908.26568603515625 910.45635986328125 910.0892333984375 912.04144287109375 918.007568359375 922.4156494140625 924.27655029296875 924.99359130859375 926.338623046875 928.12396240234375 930.46392822265625 929.72027587890625 928.50958251953125 928.6083984375 929.888916015625 930.65087890625 929.697265625 927.8306884765625 924.99481201171875 923.4434814453125 920.06890869140625 917.04290771484375 916.9803466796875 915.019287109375 913.33392333984375 909.42523193359375 904.82470703125 900.10028076171875 894.5760498046875 894.77801513671875 894.0123291015625 893.428466796875 891.7587890625 888.3572998046875 886.990234375 886.49053955078125
 616.77410888671875 643.612060546875 680.6173095703125 719.65753173828125 759.33782958984375 780.94464111328125 796.82293701171875 799.767578125 807.48760986328125 805.2435302734375 790.22198486328125 791.34375 800.30078125 806.12933349609375 820.5897216796875 831.372314453125 830.17742919921875 814.95880126953125 787.53961181640625 788.85418701171875 807.43768310546875 839.64605712890625 859.323486328125 838.5013427734375 837.542724609375 853.7576904296875 858.72003173828125 870.46771240234375 900.609619140625 917.723388671875 918.16326904296875 906.86700439453125 887.2510986328125 843.04443359375 835.74627685546875 857.796142578125 823.0958251953125 775.23895263671875 775.49261474609375 784.75201416015625 786.8927001953125 799.91986083984375 804.35308837890625 822.1634521484375 849.52862548828125 843.309814453125 860.388427734375 882.00909423828125 884.21478271484375 847.923583984375 805.98626708984375 820.4449462890625 840.13995361328125 822.873046875 785.49566650390625 724.14739990234375 669.10699462890625 728.44085693359375 779.86517333984375 782.8759765625 738.16571044921875 738.18408203125 728.45025634765625 733.00836181640625 728.43896484375 724.348876953125 705.36370849609375 699.707763671875 696.4586181640625 727.7333984375 752.90673828125 741.40277099609375 726.55419921875 750.94244384765625 778.88787841796875 758.7607421875 743.02813720703125 727.1826171875 733.9652099609375 737.13873291015625 721.39453125 731.76239013671875 741.76165771484375 746.12847900390625 763.31231689453125 786.340576171875 793.51617431640625 796.6942138671875 801.51641845703125 814.323486328125 826.9407958984375 833.8023681640625 852.26751708984375 863.82763671875 867.66461181640625 862.94146728515625 862.50152587890625 867.7081298828125 863.2113037109375 849.3468017578125 851.52423095703125 865.92669677734375 857.4005126953125 846.71612548828125 845.71173095703125 845.4276123046875 844.998291015625 842.65985107421875 833.03680419921875 823.5126953125 819.8787841796875 804.53314208984375 805.94573974609375 809.6793212890625 809.443115234375 809.8714599609375 801.629150390625 797.173828125 791.47808837890625 778.22808837890625 793.53424072265625 812.92279052734375 809.10455322265625 804.0673828125 784.18414306640625 765.0853271484375 771.17095947265625 764.85528564453125 812.27386474609375 816.02264404296875 810.9083251953125 809.21759033203125 812.83837890625 816.60498046875 828.2176513671875 837.81170654296875 828.7861328125 837.1361083984375 854.89239501953125 862.82244873046875 860.55059814453125 862.0125732421875 853.86444091796875 861.0447998046875 867.0224609375 830.05401611328125 802.53973388671875 794.945068359375 809.529296875 810.33038330078125 789.029296875 806.4366455078125 807.849853515625 813.4300537109375 811.6466064453125 786.65936279296875 771.49224853515625 767.46697998046875 769.3997802734375 772.07293701171875 777.05780029296875 782.9029541015625 797.0836181640625 798.34417724609375 793.59100341796875 797.4925537109375 796.826171875 803.20831298828125 810.8568115234375 814.39495849609375 813.345703125 821.49267578125 822.518798828125 817.9136962890625 817.31988525390625 817.95758056640625 819.4649658203125 829.08856201171875 838.5416259765625 834.35784912109375 837.5577392578125 842.13067626953125 834.8087158203125 840.239990234375 845.33544921875 845.81103515625 836.8154296875 825.10015869140625 826.037841796875 837.8961181640625 840.16888427734375 842.0885009765625 843.68109130859375 839.24627685546875 845.60107421875 855.7899169921875 859.46832275390625 862.57415771484375 864.22247314453125 863.75103759765625 866.07330322265625 865.46856689453125 865.21807861328125 868.71551513671875 867.5108642578125 865.95538330078125 865.99786376953125 866.66351318359375 866.8153076171875 871.07647705078125 875.75909423828125 879.6087646484375 881.048828125 885.416748046875 884.2247314453125 889.78265380859375 892.1207275390625 896.48321533203125 899.83917236328125 899.375 898.92047119140625 904.08154296875 907.81280517578125 911.3057861328125 912.5994873046875 914.55810546875 917.1805419921875 921.09893798828125 923.11480712890625 923.4022216796875 925.96636962890625 927.13543701171875 928.898193359375 930.39276123046875 928.681884765625 928.20635986328125 929.4207763671875 928.760986328125 925.99462890625 923.8095703125 920.8165283203125 918.91754150390625 916.77484130859375 915.5655517578125 913.1011962890625 908.9613037109375 907.75372314453125 906.486083984375 904.0155029296875 898.83905029296875 894.21844482421875 890.994140625 890.81671142578125 890.7518310546875 890.0587158203125 887.108154296875 884.4183349609375 883.333251953125
 635.53759765625 674.34478759765625 702.29693603515625 745.27923583984375 763.06597900390625 782.4781494140625 793.4378662109375 796.246826171875 800.4942626953125 800.92144775390625 792.99761962890625 793.9912109375 795.87579345703125 800.038818359375 810.5880126953125 822.3818359375 827.67169189453125 821.01806640625 803.67742919921875 805.400390625 793.05517578125 800.54901123046875 840.98944091796875 852.9388427734375 852.1322021484375 842.276611328125 827.36572265625 848.569580078125 881.26123046875 881.6708984375 869.2069091796875 870.0078125 895.10882568359375 886.00830078125 871.96185302734375 858.36724853515625 787.27520751953125 791.5465087890625 797.8946533203125 800.9139404296875 800.96734619140625 811.112060546875 818.65411376953125 827.96612548828125 846.03680419921875 854.6019287109375 869.9158935546875 862.1654052734375 883.16607666015625 870.91546630859375 815.72711181640625 812.33538818359375 839.19989013671875 832.18243408203125 794.23223876953125 706.85809326171875 689.63677978515625 741.5223388671875 784.2244873046875 784.8004150390625 753.51763916015625 742.6788330078125 730.599365234375 696.208984375 712.07012939453125 710.642578125 697.69317626953125 677.79315185546875 682.34100341796875 720.63214111328125 742.94134521484375 759.00531005859375 755.99652099609375 752.56951904296875 781.83758544921875 795.50604248046875 794.88958740234375 778.60888671875 772.89862060546875 753.79473876953125 729.8970947265625 738.79248046875 745.08587646484375 745.5830078125 740.39654541015625 774.40283203125 810.90899658203125 796.1859130859375 796.0025634765625 800.94256591796875 814.09686279296875 822.239013671875 833.69378662109375 846.3084716796875 848.7781982421875 852.58538818359375 857.96856689453125 859.99481201171875 859.406005859375 851.78436279296875 859.76226806640625 864.8095703125 861.60797119140625 857.2913818359375 855.53759765625 852.20855712890625 844.5799560546875 833.41229248046875 816.69610595703125 805.21844482421875 808.232421875 803.35723876953125 804.568359375 797.65093994140625 804.4439697265625 798.35302734375 789.227783203125 782.5948486328125 782.460205078125 776.993896484375 776.77593994140625 797.78033447265625 808.13531494140625 804.35992431640625 815.24322509765625 807.45819091796875 789.671630859375 783.45361328125 807.0384521484375 803.99530029296875 803.69158935546875 806.17919921875 807.25762939453125 812.2091064453125 823.42510986328125 845.1180419921875 850.944580078125 852.60394287109375 853.59381103515625 862.7581787109375 861.85357666015625 862.5076904296875 841.66314697265625 867.505126953125 874.91033935546875 834.92840576171875 784.67938232421875 781.48345947265625 793.8043212890625 805.89532470703125 807.13055419921875 814.0736083984375 810.19012451171875 807.32415771484375 800.45635986328125 787.7672119140625 774.85546875 766.97918701171875 769.10345458984375 772.06292724609375 776.9569091796875 783.63836669921875 793.61102294921875 798.2110595703125 795.12255859375 798.747802734375 800.73712158203125 805.43389892578125 813.5377197265625 811.106201171875 812.21697998046875 812.42608642578125 807.42950439453125 795.51080322265625 796.03973388671875 814.25689697265625 820.51422119140625 827.181884765625 816.04510498046875 815.2435302734375 825.62103271484375 815.3341064453125 806.080078125 812.87030029296875 820.06689453125 825.658935546875 825.73895263671875 824.30303955078125 829.15234375 836.81195068359375 836.73394775390625 838.12353515625 836.26800537109375 838.43572998046875 842.96331787109375 853.57763671875 859.49169921875 864.9742431640625 860.61395263671875 859.35400390625 863.3800048828125 862.106689453125 859.4765625 857.445556640625 854.6812744140625 858.26318359375 858.404296875 856.86944580078125 859.942626953125 871.62359619140625 873.86798095703125 875.0582275390625 878.0303955078125 879.2000732421875 884.375 886.53375244140625 889.2535400390625 888.84429931640625 891.85198974609375 896.34234619140625 899.2774658203125 901.77471923828125 903.68505859375 906.8961181640625 911.326904296875 914.63482666015625 917.82440185546875 920.32208251953125 922.75860595703125 924.0709228515625 924.7860107421875 927.23150634765625 928.3194580078125 928.89178466796875 927.04229736328125 926.6295166015625 925.962890625 922.87725830078125 919.11566162109375 915.6383056640625 915.40509033203125 915.5986328125 912.93017578125 908.73382568359375 904.7880859375 902.3135986328125 902.6817626953125 901.96466064453125 900.1114501953125 898.515380859375 893.770751953125 890.65472412109375 890.24761962890625 889.5250244140625 886.9208984375 885.77801513671875 883.43646240234375 881.72369384765625
 708.69384765625 733.210205078125 743.17047119140625 747.13153076171875 758.5369873046875 768.89520263671875 776.8297119140625 787.96588134765625 790.9874267578125 789.14935302734375 777.90740966796875 776.67999267578125 776.31451416015625 781.57745361328125 792.912109375 798.51055908203125 805.0316162109375 805.1282958984375 802.36651611328125 803.6612548828125 809.035888671875 811.9525146484375 825.48193359375 839.14105224609375 833.59747314453125 824.89605712890625 807.55029296875 823.26361083984375 856.7823486328125 846.73358154296875 844.89105224609375 855.86578369140625 887.29937744140625 869.4873046875 837.64691162109375 823.41815185546875 781.51837158203125 811.9327392578125 821.51983642578125 823.50653076171875 827.15643310546875 828.55181884765625 825.6337890625 839.736083984375 836.02874755859375 861.07635498046875 868.9959716796875 865.42120361328125 865.05792236328125 881.261474609375 851.5135498046875 820.9468994140625 816.13970947265625 836.8480224609375 813.00732421875 752.919677734375 697.25823974609375 723.25311279296875 773.49163818359375 804.11456298828125 754.0557861328125 710.2410888671875 733.3560791015625 703.04168701171875 694.984375 705.51116943359375 691.3792724609375 674.666748046875 686.0283203125 710.07861328125 736.52801513671875 759.70147705078125 772.328857421875 777.482421875 782.90771484375 796.6490478515625 811.26275634765625 808.6868896484375 793.2724609375 798.1126708984375 788.9344482421875 778.0902099609375 755.44049072265625 750.05499267578125 739.2745361328125 750.9271240234375 781.88726806640625 799.5531005859375 794.78173828125 796.614501953125 801.25787353515625 806.69427490234375 814.90496826171875 821.42559814453125 824.83599853515625 829.14031982421875 837.3360595703125 847.2685546875 851.77392578125 849.2979736328125 852.783447265625 856.91015625 858.21954345703125 848.527587890625 839.320556640625 841.53887939453125 834.8240966796875 826.90234375 812.181884765625 802.58734130859375 807.3341064453125 807.330078125 799.948974609375 799.9910888671875 807.49932861328125 794.61285400390625 788.183837890625 786.26898193359375 788.68017578125 783.5582275390625 779.390625 788.23126220703125 801.04754638671875 800.052734375 797.95794677734375 807.29644775390625 800.16229248046875 800.1207275390625 798.547119140625 790.20343017578125 788.545654296875 794.547607421875 800.48175048828125 817.3602294921875 833.52557373046875 840.48565673828125 842.5020751953125 840.88055419921875 858.75054931640625 854.74102783203125 855.51556396484375 853.46246337890625 832.464599609375 854.76434326171875 859.050048828125 835.27520751953125 776.57635498046875 764.4722900390625 792.62567138671875 801.52789306640625 794.22088623046875 806.665283203125 811.57598876953125 803.35235595703125 798.2296142578125 793.38665771484375 780.85223388671875 768.57769775390625 765.84039306640625 766.7427978515625 773.22198486328125 781.09698486328125 783.1409912109375 783.59576416015625 787.10748291015625 792.44427490234375 798.68585205078125 797.78125 810.2547607421875 813.535888671875 813.7991943359375 816.239990234375 817.8175048828125 812.37841796875 801.7586669921875 809.78790283203125 818.94952392578125 819.4959716796875 819.135009765625 813.88995361328125 811.7156982421875 805.93927001953125 813.5615234375 819.33990478515625 820.71978759765625 824.55474853515625 826.3521728515625 826.70135498046875 830.603759765625 837.741455078125 838.6890869140625 840.50885009765625 845.84381103515625 845.4354248046875 848.36431884765625 852.59771728515625 855.16259765625 858.5887451171875 851.546142578125 854.07891845703125 859.33807373046875 859.481689453125 852.1494140625 858.0135498046875 854.522216796875 864.68560791015625 864.060302734375 857.759521484375 852.7606201171875 868.7923583984375 881.8851318359375 875.2916259765625 873.09124755859375 875.56134033203125 876.28948974609375 879.0086669921875 882.6717529296875 887.43603515625 890.35919189453125 893.1781005859375 895.32421875 898.2867431640625 902.7149658203125 905.3489990234375 907.54962158203125 910.7423095703125 914.07843017578125 915.4931640625 919.69012451171875 922.2095947265625 924.681396484375 923.011962890625 925.63525390625 927.28350830078125 925.4339599609375 921.078857421875 919.136962890625 912.87701416015625 909.11724853515625 903.55859375 903.7008056640625 909.1766357421875 911.501953125 906.40814208984375 903.0107421875 900.16558837890625 899.385009765625 895.211181640625 893.8885498046875 893.8065185546875 893.39190673828125 890.47930908203125 889.9903564453125 888.76812744140625 886.22003173828125 883.27099609375 880.44122314453125 878.7509765625
 732.50494384765625 749.7799072265625 748.72412109375 751.86700439453125 758.2392578125 765.02130126953125 777.82989501953125 774.7762451171875 777.52703857421875 771.8299560546875 764.9869384765625 761.33636474609375 760.6123046875 769.9473876953125 772.46044921875 770.8726806640625 777.18743896484375 780.00689697265625 781.86456298828125 776.71148681640625 777.584228515625 784.57501220703125 785.9998779296875 816.68084716796875 827.7509765625 835.2568359375 829.8731689453125 816.2366943359375 843.00982666015625 869.24151611328125 835.7135009765625 830.009033203125 846.47015380859375 816.739990234375 755.26373291015625 774.84515380859375 797.70062255859375 826.59149169921875 826.197021484375 842.81365966796875 842.913330078125 828.2371826171875 819.39447021484375 841.59197998046875 840.795166015625 839.46844482421875 847.650146484375 888.46197509765625 870.63079833984375 871.9700927734375 884.09063720703125 862.0994873046875 854.0889892578125 846.54058837890625 829.645751953125 798.9964599609375 712.516357421875 716.44219970703125 778.14227294921875 813.8978271484375 783.868896484375 719.49407958984375 735.09686279296875 739.191162109375 725.4476318359375 698.13519287109375 692.49505615234375 676.48052978515625 672.69757080078125 708.7412109375 736.62158203125 747.38623046875 745.96630859375 766.9410400390625 777.54840087890625 771.21173095703125 771.86126708984375 782.11749267578125 791.2784423828125 801.39422607421875 798.172607421875 795.84979248046875 781.89398193359375 766.0345458984375 748.63885498046875 730.3775634765625 748.2021484375 794.78936767578125 803.9503173828125 799.533447265625 789.5865478515625 791.44891357421875 791.62188720703125 800.18768310546875 804.7139892578125 809.04010009765625 812.63568115234375 815.38824462890625 823.5982666015625 830.11273193359375 840.115478515625 845.3074951171875 848.8187255859375 845.9376220703125 840.48193359375 832.8104248046875 832.47296142578125 827.09027099609375 811.4415283203125 807.01336669921875 812.8035888671875 807.572021484375 803.43115234375 798.3035888671875 795.8536376953125 793.514404296875 782.782470703125 791.1348876953125 796.90203857421875 793.11151123046875 798.6217041015625 803.71624755859375 801.53961181640625 789.22039794921875 791.7681884765625 807.395751953125 809.4979248046875 800.01324462890625 787.99237060546875 798.38018798828125 789.690673828125 788.65777587890625 802.25103759765625 812.3511962890625 815.79815673828125 814.84674072265625 814.7669677734375 817.36041259765625 852.04364013671875 855.84039306640625 849.40667724609375 833.38037109375 817.1806640625 856.281494140625 846.6136474609375 801.23931884765625 734.50885009765625 757.22503662109375 790.28656005859375 801.97637939453125 808.00701904296875 808.4578857421875 816.60296630859375 813.73492431640625 804.3896484375 791.44482421875 787.70166015625 785.37945556640625 778.017578125 773.58978271484375 776.294921875 775.949951171875 772.6395263671875 778.61468505859375 787.8668212890625 792.27142333984375 790.86834716796875 793.31219482421875 802.2449951171875 815.44268798828125 818.203125 821.1119384765625 809.77117919921875 802.21038818359375 807.917236328125 815.50146484375 819.6842041015625 819.99237060546875 820.824462890625 817.42254638671875 821.23516845703125 822.18170166015625 819.03057861328125 823.14703369140625 823.42681884765625 825.87109375 831.54315185546875 830.407470703125 829.6727294921875 840.22125244140625 842.55267333984375 844.38299560546875 841.94580078125 847.64007568359375 847.254638671875 849.59674072265625 844.635986328125 846.28363037109375 848.77886962890625 853.81085205078125 856.482666015625 857.71014404296875 859.484375 859.24658203125 855.38995361328125 852.26409912109375 864.42529296875 868.76727294921875 865.0516357421875 872.05780029296875 878.29205322265625 880.124755859375 875.669677734375 875.064453125 876.50848388671875 881.0731201171875 885.24822998046875 890.47174072265625 894.3726806640625 895.91302490234375 896.7169189453125 897.69561767578125 899.60443115234375 902.17730712890625 905.57904052734375 909.08544921875 913.16058349609375 916.495361328125 915.54168701171875 921.6490478515625 923.80548095703125 920.16510009765625 922.35931396484375 924.18878173828125 922.20965576171875 919.1102294921875 915.44256591796875 903.7442626953125 898.70343017578125 901.634521484375 905.22796630859375 906.0845947265625 908.25250244140625 904.53192138671875 900.2685546875 897.14208984375 893.09893798828125 888.54705810546875 887.66217041015625 886.65740966796875 886.2120361328125 886.81103515625 885.62451171875 884.0616455078125 882.91571044921875 882.31475830078125 880.10528564453125 877.91033935546875
 650.4730224609375 685.14105224609375 721.248779296875 747.23199462890625 745.9002685546875 747.76519775390625 753.9609375 748.71563720703125 752.814453125 752.310302734375 748.9007568359375 743.17864990234375 740.98858642578125 748.009033203125 753.73834228515625 747.62646484375 748.6793212890625 749.79754638671875 760.16552734375 766.218505859375 762.95123291015625 753.68804931640625 760.99365234375 769.114501953125 780.52154541015625 799.52777099609375 819.9892578125 831.16107177734375 830.46771240234375 836.37176513671875 829.72857666015625 816.6253662109375 815.671630859375 806.837646484375 797.7724609375 791.45550537109375 811.8961181640625 799.4119873046875 811.5443115234375 845.93829345703125 836.13885498046875 797.80999755859375 807.19677734375 840.97479248046875 841.5906982421875 835.733154296875 843.92987060546875 870.38262939453125 872.69512939453125 865.4903564453125 875.29998779296875 884.68243408203125 873.33038330078125 856.35198974609375 842.9273681640625 817.79840087890625 769.31201171875 739.6962890625 786.0252685546875 821.18353271484375 812.8013916015625 758.860595703125 727.19427490234375 740.8052978515625 730.2452392578125 701.7445068359375 687.4345703125 685.42584228515625 682.43731689453125 692.70355224609375 712.71697998046875 736.44647216796875 737.23626708984375 754.85467529296875 772.645751953125 774.23260498046875 734.6072998046875 714.9375 777.849365234375 796.0372314453125 795.7525634765625 795.0330810546875 789.08465576171875 767.7305908203125 753.44659423828125 745.91143798828125 761.7939453125 782.70294189453125 802.83502197265625 793.73016357421875 783.3533935546875 781.21661376953125 784.27606201171875 787.4776611328125 788.09381103515625 793.4730224609375 802.36700439453125 800.6907958984375 806.2581787109375 812.3065185546875 821.1639404296875 829.02520751953125 838.7384033203125 842.16888427734375 841.21234130859375 834.63494873046875 827.767578125 823.393798828125 817.19390869140625 819.52655029296875 816.610595703125 811.44189453125 804.3690185546875 785.17889404296875 783.23822021484375 782.65203857421875 780.62994384765625 781.3524169921875 794.88885498046875 794.8477783203125 794.79840087890625 799.53460693359375 800.64019775390625 793.97412109375 797.951171875 807.1627197265625 808.8270263671875 790.61944580078125 777.61383056640625 785.5413818359375 790.409423828125 791.53997802734375 794.70367431640625 804.50091552734375 803.80279541015625 801.316162109375 796.02978515625 819.27972412109375 835.02581787109375 852.15679931640625 853.75604248046875 830.9837646484375 836.53228759765625 860.06488037109375 834.52313232421875 784.59429931640625 734.11346435546875 773.5792236328125 792.951171875 793.1141357421875 807.76007080078125 807.54888916015625 812.8387451171875 818.1661376953125 810.61907958984375 800.02374267578125 795.91937255859375 794.4554443359375 786.50579833984375 783.46044921875 779.22705078125 780.44879150390625 786.27069091796875 788.97125244140625 790.95733642578125 790.5391845703125 793.5234375 795.28106689453125 800.05279541015625 806.888427734375 816.27313232421875 814.00299072265625 811.37200927734375 812.6265869140625 811.687744140625 814.70184326171875 820.3485107421875 824.62738037109375 825.83551025390625 820.97161865234375 823.21063232421875 825.31591796875 819.729736328125 819.5047607421875 818.40264892578125 822.223876953125 825.65216064453125 827.54248046875 829.2664794921875 837.72027587890625 839.55010986328125 840.621337890625 843.61578369140625 848.07373046875 844.6343994140625 842.12213134765625 842.0203857421875 846.47406005859375 850.18035888671875 854.7962646484375 856.52532958984375 859.8358154296875 862.271728515625 860.13555908203125 856.079833984375 852.2327880859375 853.4404296875 865.07733154296875 869.42840576171875 869.7435302734375 878.408935546875 882.023681640625 880.56396484375 880.94415283203125 881.30706787109375 884.7874755859375 888.308349609375 892.2578125 896.2880859375 895.55279541015625 897.049072265625 898.77716064453125 902.7235107421875 905.43536376953125 907.35723876953125 909.12139892578125 914.29010009765625 917.71197509765625 917.9517822265625 921.27630615234375 921.50390625 920.80975341796875 921.9136962890625 919.86376953125 920.11846923828125 918.89849853515625 915.22064208984375 908.2872314453125 903.63592529296875 901.1551513671875 901.81683349609375 906.2396240234375 906.65484619140625 902.16015625 900.77978515625 896.016845703125 891.30584716796875 886.67010498046875 883.35980224609375 883.71148681640625 882.1412353515625 880.9613037109375 879.13995361328125 878.31890869140625 877.33831787109375 876.818115234375 877.8203125 875.76470947265625
 606.146728515625 622.3319091796875 655.947021484375 713.4989013671875 727.614501953125 739.31451416015625 737.9842529296875 744.46038818359375 743.62713623046875 741.02423095703125 733.33502197265625 732.4720458984375 730.24853515625 734.187744140625 734.9609375 724.30792236328125 736.686279296875 739.80816650390625 744.24346923828125 750.65167236328125 740.987060546875 738.95184326171875 749.77490234375 745.54168701171875 755.87164306640625 761.04449462890625 793.5335693359375 819.01812744140625 803.71929931640625 813.78778076171875 829.1895751953125 823.1732177734375 818.5859375 820.99029541015625 815.1187744140625 820.49932861328125 819.64300537109375 836.21319580078125 842.79876708984375 834.5477294921875 813.6705322265625 804.15802001953125 815.9498291015625 839.63714599609375 825.86346435546875 834.939697265625 848.6534423828125 838.23284912109375 834.19775390625 853.83966064453125 846.3812255859375 848.3599853515625 846.30377197265625 850.54412841796875 857.51068115234375 842.0390625 815.0687255859375 783.621337890625 756.94415283203125 788.89776611328125 824.805908203125 781.6834716796875 757.21673583984375 768.21728515625 743.8564453125 713.33880615234375 698.83056640625 719.42193603515625 709.8583984375 700.2606201171875 697.19378662109375 702.69464111328125 702.53173828125 730.52813720703125 748.0521240234375 765.8038330078125 751.951904296875 709.771484375 750.7431640625 792.32574462890625 788.376953125 790.05096435546875 785.48809814453125 764.7122802734375 756.49847412109375 751.1512451171875 766.52178955078125 767.48590087890625 774.912353515625 772.355712890625 768.91278076171875 772.42706298828125 778.9404296875 773.96661376953125 776.54205322265625 778.6826171875 787.48699951171875 797.066162109375 796.1956787109375 799.8482666015625 804.8291015625 810.591796875 820.707763671875 824.522216796875 829.60223388671875 831.81512451171875 828.6368408203125 825.449951171875 824.67230224609375 826.6619873046875 815.205810546875 805.886474609375 798.4976806640625 783.16455078125 772.7208251953125 767.92681884765625 761.5286865234375 759.39129638671875 772.18609619140625 778.77850341796875 773.00360107421875 779.10614013671875 787.436767578125 792.04876708984375 802.96575927734375 809.3363037109375 809.1610107421875 790.42279052734375 780.43218994140625 780.19549560546875 780.3634033203125 780.50244140625 783.93682861328125 789.4576416015625 793.57666015625 784.2435302734375 804.9188232421875 816.22943115234375 834.66058349609375 845.9921875 856.795166015625 831.91436767578125 849.57696533203125 857.84259033203125 824.75750732421875 740.1173095703125 736.31207275390625 779.451171875 791.42041015625 796.2518310546875 798.542236328125 800.31866455078125 809.0096435546875 811.568115234375 803.10552978515625 796.03326416015625 800.33544921875 805.56683349609375 803.10107421875 792.82415771484375 787.85595703125 786.4808349609375 787.7808837890625 793.67266845703125 792.01678466796875 792.5555419921875 795.97998046875 798.4832763671875 799.17999267578125 802.84954833984375 808.81878662109375 810.68121337890625 814.117919921875 820.857666015625 816.24859619140625 811.71527099609375 818.20928955078125 821.9425048828125 822.41864013671875 819.7574462890625 823.38720703125 824.15521240234375 818.20428466796875 816.98974609375 819.49176025390625 826.01324462890625 825.57586669921875 824.022216796875 832.93914794921875 832.55963134765625 834.27191162109375 836.75189208984375 836.2772216796875 840.358642578125 840.67071533203125 839.8260498046875 843.51007080078125 847.685791015625 851.9583740234375 857.36676025390625 857.39508056640625 855.4708251953125 853.6116943359375 857.97283935546875 858.65789794921875 853.892333984375 850.88214111328125 855.66607666015625 866.97344970703125 870.06689453125 879.324951171875 881.98651123046875 882.4251708984375 884.57391357421875 885.9217529296875 885.654541015625 887.9476318359375 892.58453369140625 896.2681884765625 898.0205078125 896.21728515625 899.1373291015625 901.76416015625 903.4014892578125 905.4862060546875 908.359375 911.544921875 915.18109130859375 916.55426025390625 919.0059814453125 919.00299072265625 918.8809814453125 919.67120361328125 918.66424560546875 917.455810546875 915.802978515625 914.47900390625 911.1514892578125 909.19927978515625 908.58477783203125 906.1048583984375 906.2547607421875 905.3243408203125 898.6337890625 898.3834228515625 894.48895263671875 890.14801025390625 884.30853271484375 882.224365234375 879.80548095703125 879.1968994140625 876.1478271484375 876.184326171875 875 874.06475830078125 872.707275390625 874.6510009765625 872.310302734375
 569.6734619140625 604.47576904296875 625.17950439453125 664.837158203125 699.5362548828125 712.31219482421875 716.99346923828125 722.9664306640625 726.0692138671875 722.59375 716.81561279296875 721.43359375 724.4381103515625 721.6580810546875 717.05712890625 709.939697265625 724.113037109375 732.84613037109375 733.30535888671875 754.6556396484375 758.5 753.11865234375 752.2647705078125 755.570068359375 770.7266845703125 778.220458984375 768.6131591796875 765.92724609375 785.4462890625 809.5159912109375 828.286865234375 837.19976806640625 842.9256591796875 851.93463134765625 850.01348876953125 848.33477783203125 855.0439453125 853.50250244140625 845.80633544921875 819.91400146484375 772.8555908203125 789.70623779296875 817.57989501953125 838.38616943359375 839.59747314453125 853.88568115234375 856.718994140625 837.27557373046875 819.446533203125 854.6365966796875 862.05316162109375 838.28265380859375 783.8409423828125 799.75244140625 844.22064208984375 847.97076416015625 827.563232421875 800.60736083984375 806.67291259765625 825.04833984375 827.2685546875 828.45025634765625 817.16070556640625 772.09173583984375 743.73773193359375 746.1322021484375 755.520751953125 737.192626953125 705.5673828125 695.53057861328125 704.23681640625 689.6187744140625 683.842041015625 706.3665771484375 709.3173828125 736.1746826171875 757.460205078125 748.32977294921875 756.107666015625 780.62664794921875 784.7601318359375 787.1788330078125 780.52423095703125 752.6151123046875 746.94317626953125 734.6463623046875 737.27545166015625 742.25958251953125 741.24566650390625 743.510986328125 752.513427734375 765.394775390625 772.39324951171875 768.11932373046875 769.8179931640625 765.0338134765625 768.5101318359375 780.79302978515625 788.774658203125 791.3109130859375 795.856201171875 798.21673583984375 803.92181396484375 810.85760498046875 811.24029541015625 815.698974609375 813.73907470703125 812.09698486328125 805.91314697265625 809.4610595703125 804.74444580078125 795.68658447265625 799.6033935546875 790.02276611328125 778.24395751953125 774.65936279296875 778.74285888671875 775.18084716796875 764.04052734375 776.6866455078125 783.662353515625 778.48529052734375 777.0582275390625 777.19976806640625 796.41656494140625 804.62542724609375 800.9293212890625 786.87847900390625 772.50469970703125 770.04150390625 767.33062744140625 782.02349853515625 784.0133056640625 789.30877685546875 794.48736572265625 788.25177001953125 798.159423828125 820.77960205078125 838.6434326171875 850.7698974609375 859.57171630859375 830.6109619140625 853.04949951171875 851.26568603515625 822.1627197265625 752.3111572265625 753.15142822265625 779.4586181640625 790.740966796875 794.00628662109375 788.55511474609375 795.34820556640625 798.1424560546875 796.76190185546875 795.01116943359375 792.7452392578125 800.1512451171875 796.49566650390625 789.259765625 783.205322265625 786.5723876953125 783.500732421875 781.70806884765625 787.697265625 789.1917724609375 790.171630859375 790.19549560546875 793.84051513671875 796.3306884765625 800.35491943359375 802.67047119140625 807.641845703125 814.75885009765625 812.8082275390625 807.7808837890625 807.62200927734375 816.90911865234375 822.27850341796875 824.8604736328125 825.1065673828125 826.8057861328125 821.09210205078125 824.88360595703125 827.30712890625 822.63287353515625 818.99139404296875 817.81610107421875 822.9613037109375 833.60943603515625 825.128662109375 822.96832275390625 823.7310791015625 826.24163818359375 832.2628173828125 837.60784912109375 838.79669189453125 844.5966796875 850.2772216796875 854.034912109375 854.86016845703125 854.73175048828125 851.74749755859375 849.6650390625 853.92236328125 854.63519287109375 852.52154541015625 849.87152099609375 847.83746337890625 849.19818115234375 859.062255859375 867.770263671875 871.41522216796875 877.346435546875 882.09393310546875 884.8818359375 886.6083984375 888.0858154296875 890.132080078125 891.8204345703125 892.635498046875 893.37359619140625 896.4305419921875 897.7579345703125 899.21612548828125 904.151123046875 907.4296875 909.96343994140625 911.60345458984375 912.51226806640625 915.5780029296875 916.45703125 915.598388671875 916.08514404296875 914.74847412109375 912.94036865234375 913.448486328125 913.1392822265625 910.634033203125 909.65545654296875 908.93572998046875 906.52020263671875 904.85028076171875 903.3924560546875 898.49462890625 896.20062255859375 891.6219482421875 887.640380859375 882.4886474609375 878.988037109375 879.852294921875 876.34759521484375 875.3243408203125 874.5654296875 873.78143310546875 873.13470458984375 871.20068359375 870.82720947265625 870.83502197265625
 547.6005859375 566.970703125 591.41571044921875 627.37518310546875 657.1229248046875 681.515625 703.56951904296875 715.48406982421875 716.9495849609375 721.205322265625 723.18975830078125 723.74383544921875 719.8665771484375 714.3204345703125 706.03704833984375 699.45501708984375 716.17901611328125 733.27435302734375 734.384521484375 749.259765625 752.02703857421875 752.35662841796875 749.49169921875 761.37554931640625 767.44512939453125 766.98638916015625 775.8468017578125 768.68341064453125 770.1031494140625 774.6649169921875 801.3602294921875 814.271484375 834.28521728515625 843.10040283203125 839.0682373046875 850.10443115234375 860.4730224609375 852.02813720703125 834.53973388671875 834.06866455078125 793.35186767578125 794.71392822265625 822.777587890625 844.39923095703125 851.08282470703125 856.9969482421875 857.6715087890625 849.8487548828125 853.8865966796875 869.09124755859375 857.52484130859375 855.48797607421875 841.614990234375 829.90679931640625 834.34393310546875 843.3536376953125 841.61126708984375 823.203125 840.61309814453125 845.31536865234375 810.89556884765625 792.10211181640625 797.6915283203125 783.41729736328125 775.224609375 771.74871826171875 768.4197998046875 722.90985107421875 722.764892578125 708.82733154296875 697.86053466796875 693.57379150390625 664.08447265625 669.01214599609375 673.48919677734375 708.59112548828125 741.12640380859375 748.94000244140625 762.4139404296875 760.646484375 754.17938232421875 792.579345703125 778.39404296875 744.80731201171875 734.30914306640625 708.83575439453125 713.4620361328125 718.02972412109375 721.5440673828125 731.8634033203125 738.16632080078125 749.7547607421875 751.68316650390625 754.24267578125 761.48907470703125 761.05670166015625 755.74554443359375 765.5675048828125 776.0262451171875 783.20172119140625 789.8099365234375 793.93548583984375 793.35211181640625 799.32952880859375 792.16229248046875 792.448486328125 791.4068603515625 784.83929443359375 785.98443603515625 788.58306884765625 786.1015625 780.1168212890625 771.810302734375 773.18402099609375 772.5853271484375 772.40423583984375 776.8538818359375 780.09271240234375 773.82464599609375 768.85552978515625 772.62841796875 779.586181640625 768.52484130859375 779.32537841796875 788.58465576171875 798.45391845703125 792.0799560546875 773.67291259765625 761.7703857421875 771.310791015625 771.73150634765625 781.08489990234375 778.87298583984375 779.2301025390625 792.99444580078125 789.18621826171875 800.766357421875 796.973876953125 808.14349365234375 843.30133056640625 857.08770751953125 834.87908935546875 852.94354248046875 844.60595703125 826.65020751953125 796.99969482421875 792.23419189453125 787.08831787109375 786.053466796875 791.8863525390625 794.97222900390625 793.61529541015625 791.32147216796875 791.3973388671875 787.45843505859375 789.931640625 798.14642333984375 785.52325439453125 772.4986572265625 773.98382568359375 784.1236572265625 779.9364013671875 779.319580078125 783.93939208984375 780.59515380859375 781.20550537109375 785.05712890625 792.4979248046875 798.0294189453125 801.37945556640625 796.14190673828125 801.990478515625 802.932373046875 812.88067626953125 818.6607666015625 821.01348876953125 825.450439453125 823.96826171875 824.17083740234375 824.72845458984375 824.45867919921875 824.58062744140625 825.70428466796875 828.96905517578125 826.79534912109375 824.747314453125 821.4622802734375 813.455078125 821.61773681640625 817.41351318359375 825.4893798828125 829.3602294921875 828.4210205078125 823.7509765625 823.428955078125 825.130126953125 822.73931884765625 831.5821533203125 840.1055908203125 846.11865234375 848.2747802734375 847.670654296875 846.1417236328125 848.9151611328125 851.36114501953125 852.5076904296875 851.56207275390625 850.30126953125 852.7464599609375 848.47100830078125 857.84832763671875 864.509033203125 868.63287353515625 869.27435302734375 872.374755859375 873.84326171875 877.45159912109375 882.72247314453125 886.6083984375 884.99322509765625 886.4376220703125 890.38568115234375 891.82159423828125 894.6541748046875 900.2772216796875 904.1553955078125 906.93359375 908.0208740234375 908.94244384765625 911.9471435546875 914.34100341796875 912.84259033203125 913.594970703125 911.53973388671875 909.0601806640625 912.74102783203125 912.42138671875 910.4114990234375 908.6593017578125 908.133544921875 905.05865478515625 902.987548828125 900.33660888671875 895.98114013671875 893.81195068359375 889.34271240234375 883.4085693359375 882.23883056640625 878.80126953125 877.22125244140625 873.87994384765625 873.3740234375 871.54791259765625 870.145263671875 865.32708740234375 859.85723876953125 860.2486572265625 866.52508544921875
 534.21502685546875 555.79718017578125 577.9471435546875 615.7525634765625 652.2557373046875 661.9190673828125 686.99285888671875 697.5877685546875 703.60418701171875 694.9566650390625 698.19195556640625 711.59625244140625 693.6739501953125 689.19989013671875 697.6502685546875 694.3409423828125 713.91156005859375 730.77508544921875 721.29107666015625 731.25445556640625 730.0892333984375 732.2353515625 741.401611328125 759.28955078125 767.1866455078125 764.920654296875 782.20294189453125 774.83343505859375 770.31744384765625 782.25665283203125 784.8333740234375 800.5592041015625 804.8924560546875 806.26953125 834.42169189453125 846.4925537109375 851.49591064453125 863.53839111328125 861.81964111328125 848.80908203125 813.502685546875 819.390380859375 834.41973876953125 842.9249267578125 825.77557373046875 817.6429443359375 846.53887939453125 852.54736328125 856.90997314453125 859.163818359375 855.31304931640625 850.82861328125 861.956298828125 852.25244140625 844.4228515625 843.1917724609375 838.14825439453125 826.03564453125 825.3818359375 820.288330078125 834.369140625 805.06878662109375 778.89813232421875 781.46795654296875 806.20672607421875 802.6556396484375 748.94805908203125 721.64129638671875 717.57183837890625 706.652587890625 715.10321044921875 715.23187255859375 680.328369140625 660.860107421875 670.12127685546875 698.6485595703125 737.30426025390625 754.434326171875 763.953857421875 756.2470703125 739.58489990234375 756.52587890625 766.0008544921875 746.8504638671875 727.8585205078125 714.92572021484375 707.08721923828125 708.21453857421875 708.91778564453125 715.1326904296875 717.95367431640625 730.22406005859375 739.8292236328125 740.574462890625 747.49530029296875 757.32269287109375 760.5887451171875 761.71600341796875 764.55499267578125 770.49334716796875 778.78936767578125 790.17877197265625 791.85894775390625 791.4281005859375 786.31524658203125 774.35406494140625 775.6590576171875 772.03875732421875 773.7218017578125 771.9912109375 766.640380859375 756.50872802734375 753.4578857421875 754.8634033203125 752.282470703125 755.81561279296875 757.21136474609375 760.167236328125 761.70013427734375 760.96246337890625 772.357421875 771.40570068359375 769.83477783203125 779.4329833984375 781.20245361328125 783.45892333984375 782.05755615234375 770.05145263671875 764.19219970703125 765.62139892578125 761.00592041015625 767.78424072265625 774.5643310546875 777.33306884765625 779.41778564453125 788.44305419921875 798.163330078125 787.445556640625 790.24365234375 827.86602783203125 853.446044921875 852.1929931640625 849.40081787109375 827.72540283203125 789.6947021484375 800.90167236328125 791.97467041015625 779.38092041015625 793.776123046875 797.8399658203125 796.4549560546875 788.04718017578125 779.14996337890625 780.566650390625 778.961181640625 780.871826171875 784.53857421875 774.29046630859375 768.73297119140625 773.55450439453125 779.20562744140625 777.584716796875 781.467041015625 782.205322265625 780.47119140625 779.6119384765625 782.63653564453125 789.74462890625 792.38275146484375 799.908935546875 800.04339599609375 800.3800048828125 805.42529296875 815.4097900390625 822.56805419921875 820.2628173828125 824.621337890625 826.956787109375 827.34344482421875 825.69891357421875 826.99822998046875 825.6741943359375 823.793212890625 822.76568603515625 823.8240966796875 825.621337890625 818.86785888671875 815.26812744140625 823.42437744140625 828.1761474609375 827.9925537109375 829.240966796875 833.1751708984375 820.2833251953125 813.73138427734375 813.6064453125 818.1561279296875 818.30596923828125 818.59576416015625 827.80401611328125 838.75335693359375 842.68280029296875 844.09808349609375 847.73846435546875 847.81982421875 849.4759521484375 849.71331787109375 849.68353271484375 847.97784423828125 849.03656005859375 853.32952880859375 857.181396484375 862.70263671875 868.83245849609375 875.505615234375 876.776123046875 877.9969482421875 880.1060791015625 882.748046875 884.26513671875 887.83941650390625 891.75164794921875 893.55413818359375 895.48162841796875 899.0001220703125 901.04254150390625 902.75006103515625 905.4849853515625 903.84747314453125 905.64202880859375 906.99151611328125 907.319091796875 910.0968017578125 908.14599609375 907.28594970703125 908.7315673828125 910.34478759765625 909.052001953125 907.61651611328125 905.72955322265625 903.035888671875 900.36676025390625 897.07598876953125 894.8233642578125 890.4510498046875 886.2442626953125 882.2158203125 879.88873291015625 876.55010986328125 875.89080810546875 872.1435546875 868.087890625 867.4896240234375 867.966064453125 865.969482421875 861.0904541015625 859.42095947265625 857.60662841796875
 497.33465576171875 479.920684814453125 489.450469970703125 529.2886962890625 570.29107666015625 607.80242919921875 631.30999755859375 631.0782470703125 608.5079345703125 633.3055419921875 653.08514404296875 671.4979248046875 651.8836669921875 612.17529296875 652.17987060546875 658.60748291015625 689.47119140625 692.77081298828125 669.0657958984375 663.7476806640625 666.922607421875 682.3477783203125 698.04241943359375 714.31494140625 727.14459228515625 747.779541015625 765.40350341796875 779.6270751953125 781.95513916015625 796.36346435546875 781.36224365234375 787.6910400390625 795.53692626953125 783.54779052734375 815.41156005859375 842.68572998046875 841.32861328125 856.52099609375 863.51934814453125 855.39013671875 847.7811279296875 842.5341796875 845.8458251953125 835.28546142578125 796.6337890625 801.57647705078125 828.3994140625 842.1612548828125 835.33441162109375 824.0052490234375 809.35888671875 822.5357666015625 841.82989501953125 849.08251953125 858.41912841796875 868.36602783203125 861.51007080078125 846.02655029296875 829.084228515625 841.1962890625 850.38714599609375 848.00518798828125 836.9140625 825.55718994140625 796.1339111328125 801.968994140625 756.5526123046875 737.1641845703125 716.4803466796875 689.00927734375 709.67138671875 709.80816650390625 715.17156982421875 694.3177490234375 676.9100341796875 707.92218017578125 738.57476806640625 753.0352783203125 761.37078857421875 752.30029296875 727.53094482421875 720.29010009765625 762.41265869140625 759.78662109375 746.6226806640625 738.9964599609375 730.49542236328125 726.92462158203125 708.66363525390625 701.88214111328125 698.314697265625 704.1436767578125 725.80157470703125 736.7462158203125 740.26190185546875 748.5435791015625 747.98504638671875 746.30487060546875 754.583984375 758.84906005859375 762.76934814453125 779.75982666015625 788.95318603515625 787.326416015625 780.52508544921875 766.46685791015625 763.8748779296875 760.982666015625 755.58587646484375 755.02752685546875 756.9283447265625 743.60504150390625 734.74371337890625 736.06060791015625 736.38031005859375 738.7872314453125 740.5701904296875 750.206298828125 750.7108154296875 752.93609619140625 765.5694580078125 766.15692138671875 775.7894287109375 777.69891357421875 775.297607421875 774.65045166015625 765.199462890625 735.39300537109375 727.42816162109375 735.7724609375 753.58056640625 761.16217041015625 751.595947265625 762.18756103515625 765.19842529296875 761.25341796875 792.30621337890625 808.4122314453125 806.80767822265625 828.4288330078125 842.577392578125 841.8736572265625 831.86651611328125 801.33197021484375 782.1102294921875 787.67779541015625 778.169677734375 777.57623291015625 797.40447998046875 795.61431884765625 795.53643798828125 787.83087158203125 779.71990966796875 770.21612548828125 765.81640625 764.7828369140625 764.490478515625 761.97882080078125 764.71820068359375 769.1590576171875 773.29473876953125 777.14111328125 780.5108642578125 784.68267822265625 782.499267578125 782.8240966796875 787.320556640625 788.27362060546875 790.40673828125 797.29217529296875 801.638671875 806.89544677734375 816.59539794921875 819.815185546875 816.79888916015625 813.25494384765625 814.8890380859375 813.73309326171875 816.9283447265625 821.10003662109375 827.22869873046875 827.343017578125 828.7227783203125 828.16534423828125 825.78839111328125 826.009033203125 827.442626953125 832.70794677734375 825.48638916015625 822.95684814453125 823.3699951171875 824.50897216796875 825.04241943359375 823.56298828125 824.06903076171875 825.34185791015625 821.49578857421875 823.26544189453125 825.91363525390625 829.67425537109375 832.738037109375 833.906494140625 840.15411376953125 841.79132080078125 845.21820068359375 848.20025634765625 846.52838134765625 849.30145263671875 843.401611328125 849.3468017578125 852.19134521484375 853.97540283203125 858.66143798828125 864.75787353515625 870.23248291015625 878.0760498046875 878.80047607421875 882.33819580078125 885.2630615234375 888.3731689453125 890.30804443359375 891.265625 892.16229248046875 893.72698974609375 895.89996337890625 896.5963134765625 897.13543701171875 899.47955322265625 901.8829345703125 902.883056640625 902.180908203125 904.10015869140625 906.24951171875 905.16619873046875 906.74188232421875 905.60205078125 905.69793701171875 905.43487548828125 904.61846923828125 902.820068359375 900.68939208984375 897.76898193359375 894.75537109375 892.90960693359375 887.339111328125 882.94927978515625 879.59368896484375 876.76361083984375 874.2452392578125 873.74310302734375 871.83978271484375 868.88067626953125 865.81390380859375 865.03936767578125 864.70709228515625 864.10418701171875 863.10052490234375 861.52374267578125
 454.87567138671875 434.259246826171875 426.431243896484375 450.00592041015625 464.831512451171875 504.19537353515625 522.44140625 516.9990234375 494.726165771484375 519.0096435546875 569.74444580078125 594.38653564453125 584.818359375 540.45977783203125 543.99407958984375 564.05218505859375 579.99395751953125 603.57257080078125 603.43597412109375 605.487548828125 621.72406005859375 635.08355712890625 653.01873779296875 667.8917236328125 699.1396484375 726.6607666015625 750.80535888671875 766.2259521484375 780.306640625 786.603271484375 797.04315185546875 804.447509765625 817.06170654296875 815.53668212890625 804.44036865234375 813.8634033203125 819.92376708984375 832.19915771484375 867.23583984375 861.80078125 841.76336669921875 858.1817626953125 850.12213134765625 846.9892578125 812.2447509765625 798.63104248046875 827.4093017578125 842.64630126953125 838.15478515625 834.2174072265625 830.721923828125 834.738037109375 845.557861328125 841.660400390625 846.4969482421875 850.0556640625 853.198486328125 862.777099609375 859.7127685546875 843.51116943359375 848.615966796875 864.7430419921875 856.18463134765625 843.99371337890625 822.32135009765625 799.4549560546875 777.1912841796875 744.42669677734375 728.91815185546875 710.26055908203125 688.77337646484375 694.0078125 732.31134033203125 702.31689453125 662.98291015625 690.04693603515625 730.011474609375 755.2559814453125 758.8416748046875 740.94586181640625 736.186767578125 755.03448486328125 765.1954345703125 741.07080078125 741.5087890625 762.73992919921875 744.28155517578125 730.9822998046875 732.6680908203125 721.11346435546875 712.90325927734375 700.310302734375 695.227294921875 706.80865478515625 706.08843994140625 715.02679443359375 711.26177978515625 713.220947265625 719.0223388671875 731.84222412109375 745.22259521484375 745.90936279296875 751.8944091796875 752.1866455078125 742.28472900390625 722.29608154296875 719.65740966796875 718.997314453125 720.9012451171875 725.385498046875 728.22515869140625 719.639892578125 718.45465087890625 716.6258544921875 719.42645263671875 729.10345458984375 736.5142822265625 742.30181884765625 746.74822998046875 749.54998779296875 737.18963623046875 720.878173828125 746.274658203125 756.46173095703125 746.5333251953125 759.72540283203125 761.94091796875 741.81243896484375 741.23602294921875 746.43475341796875 768.250732421875 783.379638671875 766.18927001953125 750.488037109375 762.1605224609375 762.44610595703125 771.40557861328125 793.66827392578125 791.64959716796875 806.468017578125 810.85723876953125 826.2054443359375 811.38232421875 795.49053955078125 789.80340576171875 797.0421142578125 794.5303955078125 784.7086181640625 776.92108154296875 790.4537353515625 792.68353271484375 787.28692626953125 780.69677734375 762.69354248046875 754.0902099609375 766.44598388671875 759.298095703125 750.923583984375 754.3319091796875 760.63421630859375 767.60052490234375 777.2276611328125 781.4542236328125 785.3232421875 788.2335205078125 783.84002685546875 791.3768310546875 798.79193115234375 799.31707763671875 805.5703125 814.6318359375 824.1668701171875 824.176025390625 821.93145751953125 819.7767333984375 819.09039306640625 816.982177734375 809.93951416015625 810.1051025390625 812.19873046875 816.38372802734375 822.144775390625 824.39166259765625 824.24700927734375 825.45025634765625 822.2794189453125 824.88812255859375 827.603515625 828.44952392578125 834.0469970703125 837.67449951171875 835.87646484375 833.09661865234375 836.955078125 833.1463623046875 822.4791259765625 820.25537109375 824.95465087890625 833.1348876953125 836.54736328125 836.5521240234375 836.56072998046875 838.922119140625 831.7744140625 835.3487548828125 844.01470947265625 848.130615234375 847.80224609375 843.9635009765625 840.76776123046875 843.957763671875 851.51788330078125 857.030029296875 865.026123046875 865.75927734375 867.896240234375 872.1429443359375 876.73687744140625 881.59625244140625 884.27703857421875 886.05560302734375 889.47515869140625 892.20068359375 891.731201171875 892.4534912109375 893.23138427734375 893.71063232421875 896.61029052734375 897.380126953125 897.81060791015625 901.1962890625 901.29132080078125 901.9559326171875 902.22979736328125 903.0035400390625 903.296875 901.36492919921875 899.80462646484375 899.25262451171875 897.9490966796875 896.445068359375 894.30267333984375 891.62664794921875 888.9986572265625 885.14459228515625 880.66497802734375 877.62158203125 873.2362060546875 872.05169677734375 871.4775390625 870.3765869140625 868.24920654296875 865.1546630859375 863.1458740234375 862.064208984375 859.791259765625 857.76116943359375 857.86260986328125
 417.03900146484375 383.710784912109375 367.8330078125 380.849456787109375 407.80987548828125 426.313751220703125 431.751708984375 437.194122314453125 446.568389892578125 469.230224609375 486.106719970703125 490.419189453125 498.730682373046875 508.60260009765625 515.2139892578125 531.8067626953125 540.69500732421875 552.9498291015625 582.12261962890625 601.652099609375 619.8673095703125 640.1142578125 637.614013671875 648.43731689453125 677.62506103515625 709.60162353515625 741.0787353515625 762.1346435546875 771.04998779296875 775.0484619140625 788.63372802734375 797.5050048828125 815.29937744140625 837.57354736328125 844.9622802734375 836.289306640625 823.174560546875 810.09124755859375 846.006591796875 863.49908447265625 821.89111328125 841.659423828125 856.81365966796875 861.02935791015625 842.1617431640625 823.8582763671875 842.740478515625 851.392822265625 846.96221923828125 835.85040283203125 817.46826171875 834.902587890625 852.3033447265625 845.46209716796875 839.51666259765625 828.92010498046875 835.671875 841.1556396484375 842.27850341796875 834.63116455078125 832.7244873046875 848.579833984375 840.574951171875 826.8289794921875 829.05877685546875 813.56024169921875 795.43084716796875 783.5064697265625 773.49566650390625 754.919189453125 731.450927734375 712.0821533203125 717.45745849609375 699.380615234375 682.89874267578125 681.22802734375 716.76812744140625 754.29840087890625 750.8778076171875 737.23419189453125 740.2420654296875 759.84930419921875 782.0965576171875 749.9578857421875 716.90008544921875 724.60040283203125 779.04473876953125 764.92144775390625 743.1343994140625 719.07330322265625 712.30908203125 709.4622802734375 695.24993896484375 693.370361328125 698.3089599609375 699.6588134765625 704.396240234375 709.3470458984375 716.59881591796875 720.63470458984375 732.31121826171875 731.04852294921875 728.06182861328125 724.48394775390625 713.29669189453125 692.6107177734375 678.55999755859375 680.98529052734375 685.6966552734375 701.08880615234375 694.33929443359375 695.3125 697.0196533203125 709.4971923828125 713.66278076171875 723.65850830078125 730.0172119140625 733.69366455078125 723.838623046875 724.7811279296875 721.7177734375 726.2894287109375 733.613037109375 742.111328125 724.42095947265625 742.55389404296875 748.247802734375 727.18341064453125 747.8634033203125 760.91217041015625 772.46380615234375 781.91845703125 773.90313720703125 758.94927978515625 760.9468994140625 766.71124267578125 752.99346923828125 776.0252685546875 783.354736328125 798.82232666015625 810.0888671875 812.50433349609375 796.908447265625 777.3031005859375 786.29620361328125 808.57464599609375 809.252685546875 793.00531005859375 778.76458740234375 787.61407470703125 798.40081787109375 791.30377197265625 781.13848876953125 779.85736083984375 775.90509033203125 775.27252197265625 760.13067626953125 756.3995361328125 757.90673828125 761.4005126953125 769.93841552734375 777.01171875 780.0980224609375 784.80194091796875 792.36993408203125 794.499755859375 796.6920166015625 800.68060302734375 813.95379638671875 814.54730224609375 816.45880126953125 825.08673095703125 824.28851318359375 826.05841064453125 826.9610595703125 826.629638671875 820.3126220703125 809.1624755859375 809.487548828125 811.34100341796875 817.11285400390625 819.9459228515625 821.02069091796875 819.76629638671875 820.14654541015625 817.0872802734375 820.93212890625 825.1778564453125 829.46185302734375 827.41961669921875 827.5372314453125 825.6253662109375 823.8326416015625 823.5301513671875 829.67169189453125 830.965576171875 827.5283203125 829.07012939453125 834.8974609375 839.15087890625 835.43695068359375 837.12152099609375 839.566650390625 835.09039306640625 831.2764892578125 836.892333984375 848.66229248046875 850.37652587890625 851.9150390625 842.708984375 844.28759765625 849.04595947265625 852.20526123046875 856.25286865234375 857.0029296875 864.2811279296875 869.09857177734375 875.07183837890625 876.98162841796875 872.70562744140625 881.3931884765625 883.646484375 885.2955322265625 886.19873046875 887.69061279296875 894.31219482421875 898.4735107421875 898.36944580078125 894.351318359375 897.31951904296875 898.23553466796875 897.71148681640625 898.094482421875 898.16278076171875 898.75518798828125 899.83941650390625 899.562255859375 897.462646484375 895.283447265625 894.38531494140625 892.7049560546875 891.51788330078125 888.93267822265625 886.15850830078125 882.95074462890625 880.09039306640625 874.06732177734375 871.69384765625 870.6949462890625 869.38714599609375 868.2357177734375 866.459228515625 863.23388671875 857.269775390625 857.57659912109375 856.24969482421875 854.59185791015625 855.26678466796875
 308.094940185546875 281.925628662109375 313.61944580078125 351.62744140625 376.11810302734375 397.556488037109375 410.136260986328125 421.641693115234375 432.070770263671875 450.91693115234375 465.120574951171875 471.3197021484375 484.124176025390625 491.244873046875 504.785797119140625 523.9559326171875 533.20965576171875 550.34014892578125 580.21917724609375 598.95330810546875 607.4654541015625 615.07171630859375 643.9888916015625 663.0166015625 672.4674072265625 680.87738037109375 696.939697265625 723.52362060546875 742.347412109375 735.94482421875 748.94915771484375 756.79473876953125 778.88702392578125 801.57012939453125 798.6097412109375 792.99017333984375 801.8370361328125 802.906982421875 798.2589111328125 845.77996826171875 828.514404296875 834.11529541015625 846.09161376953125 845.8367919921875 853.71954345703125 857.62286376953125 845.51751708984375 827.941650390625 827.2591552734375 814.8583984375 800.2379150390625 839.34356689453125 849.8427734375 845.5054931640625 841.50152587890625 838.39044189453125 837.12371826171875 829.31683349609375 843.16259765625 849.61981201171875 835.841552734375 797.67645263671875 781.52264404296875 803.0489501953125 815.66143798828125 809.7774658203125 804.72802734375 785.48028564453125 785.61090087890625 770.33538818359375 754.903076171875 734.7843017578125 713.3385009765625 735.404541015625 738.470458984375 739.3990478515625 748.7801513671875 769.96875 744.24163818359375 730.29595947265625 734.2318115234375 749.88916015625 786.66180419921875 786.56243896484375 735.478271484375 706.16571044921875 778.23651123046875 793.2337646484375 725.2490234375 706.28314208984375 710.04046630859375 693.27587890625 703.81787109375 699.12738037109375 707.34051513671875 703.07012939453125 716.5299072265625 728.89947509765625 706.92364501953125 725.12408447265625 718.148681640625 701.1429443359375 702.3770751953125 696.69720458984375 693.76495361328125 672.0859375 670.35870361328125 672.50140380859375 702.3204345703125 686.7412109375 684.7611083984375 683.4537353515625 688.83648681640625 694.51824951171875 694.6578369140625 700.7606201171875 704.847900390625 707.757568359375 699.79339599609375 696.9710693359375 705.9561767578125 712.26580810546875 707.7825927734375 696.88739013671875 727.19232177734375 747.506103515625 757.39019775390625 758.8819580078125 764.67584228515625 768.6575927734375 774.3670654296875 771.66485595703125 772.65155029296875 769.36956787109375 759.14263916015625 753.13623046875 707.10137939453125 727.03472900390625 773.57672119140625 784.95745849609375 810.38177490234375 805.583251953125 794.84368896484375 793.17236328125 795.505615234375 817.19061279296875 810.93426513671875 800.12701416015625 783.92950439453125 783.9571533203125 791.72601318359375 792.3131103515625 787.7552490234375 785.0030517578125 785.35235595703125 776.10772705078125 769.1092529296875 770.62921142578125 769.6280517578125 771.4801025390625 776.6956787109375 781.88787841796875 786.2069091796875 787.58184814453125 795.27508544921875 797.63922119140625 798.6497802734375 804.89898681640625 814.51678466796875 814.782470703125 822.8123779296875 828.88470458984375 833.53399658203125 834.4417724609375 826.3524169921875 821.40142822265625 817.44964599609375 811.41204833984375 813.53985595703125 814.736328125 812.9359130859375 815.97003173828125 816.57562255859375 814.0081787109375 811.23980712890625 811.62200927734375 814.86785888671875 816.610595703125 818.74163818359375 824.8319091796875 828.41009521484375 827.11065673828125 825.29083251953125 826.47528076171875 829.10174560546875 828.21673583984375 833.54071044921875 836.00567626953125 830.12060546875 830.19573974609375 835.40972900390625 842.908935546875 848.78399658203125 847.89447021484375 838.431396484375 835.15496826171875 847.40203857421875 847.7442626953125 848.416259765625 844.59539794921875 841.58673095703125 843.509521484375 844.217041015625 851.32818603515625 857.16644287109375 862.84796142578125 864.81591796875 871.89935302734375 871.69793701171875 871.05731201171875 882.22930908203125 884.572265625 885.11627197265625 886.230712890625 884.3524169921875 890.751708984375 893.83819580078125 895.17962646484375 894.41058349609375 893.77740478515625 893.8804931640625 894.3194580078125 893.6895751953125 894.87005615234375 892.81378173828125 891.7908935546875 892.780517578125 892.88873291015625 891.376708984375 890.481201171875 889.30609130859375 888.34375 885.9202880859375 882.0267333984375 877.0594482421875 875.72314453125 872.18719482421875 870.17388916015625 867.392822265625 865.6610107421875 863.17327880859375 863.3955078125 861.000244140625 854.875 853.775390625 853.8265380859375 851.73577880859375 853.28564453125
 -9999 276.569061279296875 317.101226806640625 344.702728271484375 360.4725341796875 375.65155029296875 388.142486572265625 394.54473876953125 410.8699951171875 430.547332763671875 449.7659912109375 454.243316650390625 462.027740478515625 476.598052978515625 491.14862060546875 515.66644287109375 543.9207763671875 554.089111328125 572.82177734375 596.4776611328125 610.17095947265625 616.28350830078125 629.13714599609375 659.2015380859375 679.17828369140625 684.275390625 686.35577392578125 686.73162841796875 703.88836669921875 727.88946533203125 732.28826904296875 747.879638671875 770.57635498046875 774.50518798828125 802.1138916015625 810.8734130859375 816.76776123046875 814.55511474609375 792.65032958984375 816.70050048828125 827.36181640625 798.15142822265625 806.98809814453125 831.0440673828125 848.218994140625 866.51019287109375 863.27740478515625 843.6629638671875 825.0535888671875 787.94305419921875 799.56304931640625 842.12750244140625 852.85504150390625 845.52215576171875 841.75897216796875 836.4884033203125 830.92608642578125 843.00494384765625 844.00091552734375 826.60699462890625 800.2490234375 812.7327880859375 834.45806884765625 836.3052978515625 821.92474365234375 807.04345703125 807.53204345703125 801.98004150390625 789.5010986328125 779.46856689453125 765.98089599609375 750.19500732421875 730.31951904296875 735.4237060546875 764.3363037109375 778.29840087890625 768.9505615234375 776.2293701171875 756.4849853515625 742.4056396484375 743.07373046875 751.96136474609375 790.8704833984375 791.8511962890625 729.287841796875 711.47467041015625 760.55023193359375 801.01470947265625 728.35943603515625 696.7940673828125 690.70001220703125 685.1844482421875 709.40191650390625 708.85418701171875 725.3199462890625 707.885498046875 712.64019775390625 732.2332763671875 709.354736328125 735.08831787109375 722.2650146484375 706.0174560546875 693.830078125 689.96466064453125 679.3814697265625 647.77862548828125 640.12249755859375 630.66241455078125 645.03759765625 690.74676513671875 719.4661865234375 688.39007568359375 672.18267822265625 654.66021728515625 668.0848388671875 671.2320556640625 700.36212158203125 705.31591796875 721.2532958984375 708.23876953125 724.583740234375 727.74169921875 716.4620361328125 722.55010986328125 732.20001220703125 730.7784423828125 757.91314697265625 775.1943359375 769.1177978515625 767.69769287109375 765.99755859375 747.62200927734375 737.62451171875 737.5450439453125 746.19854736328125 730.23577880859375 690.49542236328125 687.54107666015625 753.42010498046875 786.4163818359375 812.5042724609375 807.00262451171875 799.23004150390625 805.927978515625 811.2757568359375 821.22705078125 811.6787109375 795.9156494140625 781.85284423828125 778.31085205078125 787.08184814453125 795.88165283203125 798.07373046875 798.38702392578125 794.25921630859375 776.85980224609375 770.01312255859375 771.22674560546875 771.3521728515625 772.90435791015625 778.20623779296875 783.15447998046875 788.14593505859375 791.71209716796875 796.2547607421875 802.94061279296875 804.7215576171875 808.3760986328125 808.328857421875 813.45184326171875 822.887451171875 836.912841796875 842.7099609375 837.63873291015625 827.70025634765625 819.5010986328125 807.4788818359375 804.864013671875 808.62310791015625 808.3135986328125 806.01544189453125 808.18646240234375 805.64544677734375 802.954833984375 802.703369140625 805.16314697265625 809.88604736328125 812.13787841796875 817.78228759765625 823.41583251953125 829.03466796875 828.15252685546875 826.52142333984375 832.03839111328125 833.92041015625 832.17095947265625 832.539794921875 835.968017578125 837.31591796875 830.1060791015625 831.2001953125 838.53326416015625 846.3818359375 848.220458984375 843.2979736328125 840.14764404296875 843.15875244140625 844.11956787109375 844.73089599609375 843.04296875 837.0064697265625 836.5811767578125 837.0814208984375 849.222412109375 855.41455078125 857.5557861328125 866.30859375 858.6737060546875 865.656005859375 874.9703369140625 881.27520751953125 884.77496337890625 886.48760986328125 886.0931396484375 884.32232666015625 886.427490234375 889.14910888671875 890.3414306640625 891.5482177734375 893.03082275390625 891.7047119140625 891.648193359375 891.36627197265625 892.58868408203125 892.15802001953125 890.277099609375 889.56072998046875 889.78399658203125 888.094482421875 887.7923583984375 885.42315673828125 884.25152587890625 880.842529296875 877.06683349609375 874.35089111328125 871.2642822265625 868.55780029296875 868.08270263671875 863.60528564453125 862.86004638671875 861.20172119140625 860.80181884765625 858.363037109375 853.8482666015625 849.667236328125 851.77655029296875 848.434326171875 848.48175048828125
 -9999 281.191650390625 297.10455322265625 333.1663818359375 349.79620361328125 358.03692626953125 370.789764404296875 374.462921142578125 384.17742919921875 389.31842041015625 414.92022705078125 437.697509765625 461.2808837890625 490.6600341796875 512.50653076171875 532.6715087890625 544.864501953125 559.20330810546875 564.90557861328125 586.31695556640625 616.8582763671875 633.3939208984375 649.9683837890625 665.33203125 687.7423095703125 698.4635009765625 708.02252197265625 713.35992431640625 706.26458740234375 698.57501220703125 731.18048095703125 744.99151611328125 770.58172607421875 789.9713134765625 797.839599609375 798.503662109375 789.56976318359375 806.1121826171875 810.074462890625 811.54827880859375 843.3106689453125 831.5732421875 809.02734375 813.12677001953125 815.95697021484375 832.98443603515625 825.54058837890625 816.09295654296875 821.00579833984375 785.88970947265625 813.2169189453125 848.51873779296875 846.63104248046875 831.174560546875 834.95318603515625 842.7467041015625 836.9151611328125 832.44647216796875 813.84307861328125 803.59967041015625 820.40277099609375 835.5203857421875 836.97900390625 812.9844970703125 807.987548828125 817.49212646484375 800.38983154296875 783.093994140625 768.87786865234375 761.04107666015625 766.61810302734375 778.66204833984375 769.7403564453125 763.47003173828125 777.18572998046875 759.72650146484375 766.00079345703125 779.2020263671875 773.9908447265625 758.30535888671875 742.34161376953125 750.92718505859375 770.14813232421875 790.50555419921875 753.69879150390625 737.46221923828125 751.55987548828125 829.7127685546875 779.633544921875 727.0927734375 698.544677734375 672.7552490234375 706.59375 698.22149658203125 719.25738525390625 723.27532958984375 725.7894287109375 719.78228759765625 712.69781494140625 742.0333251953125 748.5787353515625 723.2579345703125 701.34686279296875 703.048828125 685.16009521484375 658.32684326171875 630.300048828125 616.79705810546875 621.30584716796875 669.44549560546875 688.2060546875 691.3504638671875 661.42803955078125 647.10247802734375 661.321533203125 675.9105224609375 701.06134033203125 683.10723876953125 696.6053466796875 706.026611328125 711.3973388671875 713.14739990234375 728.97064208984375 745.30157470703125 753.13079833984375 763.31597900390625 769.17437744140625 762.79461669921875 748.1688232421875 755.496826171875 749.86572265625 714.2637939453125 692.803955078125 679.55499267578125 721.38262939453125 735.1982421875 715.18402099609375 726.0982666015625 765.47100830078125 781.6329345703125 811.62506103515625 812.8306884765625 810.62677001953125 818.58966064453125 821.771484375 817.57171630859375 802.8453369140625 785.81988525390625 770.6922607421875 771.6900634765625 787.864990234375 800.51641845703125 800.2386474609375 792.01739501953125 775.48565673828125 760.80438232421875 754.008544921875 762.59002685546875 770.62774658203125 775.228515625 777.7578125 784.4539794921875 791.8935546875 798.3822021484375 802.01708984375 810.43890380859375 814.5404052734375 818.4237060546875 812.1473388671875 816.67864990234375 830.251953125 842.1678466796875 839.53704833984375 830.6153564453125 827.1123046875 821.17999267578125 815.384765625 809.5028076171875 809.1861572265625 806.5465087890625 807.4818115234375 803.36138916015625 800.29144287109375 800.4310302734375 802.04522705078125 806.77197265625 811.11871337890625 813.56549072265625 820.0731201171875 823.1826171875 825.041259765625 825.1890869140625 825.1724853515625 832.90936279296875 834.7734375 834.863525390625 838.18182373046875 840.90509033203125 842.962158203125 843.24554443359375 844.73907470703125 846.26617431640625 840.5030517578125 841.16015625 841.81817626953125 839.6885986328125 839.5789794921875 840.89208984375 841.9200439453125 840.169189453125 835.24078369140625 838.7491455078125 839.68756103515625 844.60919189453125 850.32281494140625 850.25653076171875 857.12841796875 855.28997802734375 865.33770751953125 873.99884033203125 874.649169921875 873.631591796875 880.3851318359375 885.64532470703125 889.28680419921875 888.47833251953125 886.72540283203125 886.6710205078125 886.2047119140625 886.57415771484375 886.93603515625 886.3345947265625 885.8939208984375 886.1668701171875 885.71807861328125 886.62274169921875 887.87420654296875 887.2886962890625 884.5986328125 882.5482177734375 880.3341064453125 879.4581298828125 875.79840087890625 873.15093994140625 871.25390625 868.85528564453125 865.24664306640625 864.4251708984375 863.1839599609375 860.80865478515625 856.01092529296875 854.232666015625 851.78350830078125 853.14129638671875 851.3416748046875 849.7113037109375 848.6546630859375 847.0028076171875
 -9999 241.8609466552734375 298.106597900390625 315.853668212890625 325.5833740234375 333.069976806640625 344.638336181640625 357.45208740234375 370.381927490234375 375.6666259765625 414.594085693359375 476.72418212890625 491.52801513671875 511.013336181640625 543.89422607421875 561.31414794921875 569.0079345703125 578.017333984375 578.07171630859375 580.40753173828125 583.39019775390625 599.17462158203125 612.55767822265625 643.8245849609375 685.78497314453125 701.445068359375 719.2999267578125 733.3037109375 731.055908203125 719.63934326171875 719.55584716796875 738.90093994140625 746.09088134765625 766.455322265625 782.209228515625 779.126708984375 772.64117431640625 806.58978271484375 825.998046875 828.792236328125 844.45941162109375 813.28045654296875 791.763671875 815.14117431640625 814.4083251953125 823.40838623046875 816.450439453125 797.5367431640625 822.2374267578125 792.09625244140625 820.4097900390625 847.92413330078125 841.58685302734375 825.7845458984375 822.4263916015625 837.2147216796875 841.391845703125 829.602294921875 808.683837890625 822.87115478515625 815.6500244140625 818.3687744140625 776.33428955078125 767.03009033203125 804.58428955078125 820.5621337890625 805.47216796875 796.03466796875 788.37091064453125 787.47967529296875 792.013671875 801.250732421875 807.126953125 803.912841796875 794.2137451171875 794.76678466796875 797.47210693359375 794.87060546875 791.16046142578125 774.63238525390625 766.0997314453125 775.2183837890625 781.40283203125 775.470947265625 762.0946044921875 747.101318359375 728.1907958984375 820.54962158203125 829.34088134765625 763.2235107421875 743.50653076171875 685.4281005859375 710.120849609375 762.8367919921875 761.10601806640625 762.09912109375 746.9620361328125 740.74090576171875 738.4278564453125 752.83917236328125 737.4495849609375 729.49127197265625 724.36181640625 719.2586669921875 693.4644775390625 668.6990966796875 652.40972900390625 643.5299072265625 647.50506591796875 659.9013671875 665.987060546875 665.36480712890625 658.81658935546875 652.69830322265625 668.9967041015625 682.52264404296875 678.08026123046875 694.311279296875 707.87420654296875 713.01324462890625 697.861328125 682.75341796875 712.3804931640625 745.30938720703125 747.81268310546875 750.813232421875 746.83209228515625 726.81396484375 707.5389404296875 732.36962890625 743.0054931640625 720.19219970703125 692.5093994140625 670.17169189453125 719.583251953125 751.79443359375 757.98272705078125 766.27081298828125 787.54461669921875 791.9215087890625 814.30853271484375 822.62420654296875 813.8553466796875 825.26177978515625 825.91796875 809.443115234375 772.30889892578125 767.00555419921875 763.57073974609375 777.53338623046875 790.66290283203125 806.30438232421875 802.90789794921875 777.99365234375 765.712890625 761.06585693359375 750.676513671875 756.22833251953125 760.945556640625 769.66656494140625 777.29376220703125 784.32940673828125 790.11285400390625 793.595947265625 803.48577880859375 811.79931640625 818.292236328125 826.97052001953125 831.12835693359375 830.34014892578125 838.4998779296875 845.64727783203125 836.25543212890625 830.03912353515625 828.18280029296875 828.84088134765625 822.92059326171875 812.145751953125 806.5872802734375 808.65704345703125 809.02471923828125 805.15020751953125 803.16204833984375 800.731201171875 799.88720703125 804.126708984375 807.3900146484375 814.24676513671875 812.6119384765625 820.80450439453125 820.6986083984375 822.81317138671875 822.52178955078125 826.85089111328125 829.98992919921875 829.9700927734375 836.38140869140625 841.10223388671875 846.31982421875 848.8909912109375 849.73223876953125 847.10357666015625 841.827392578125 838.42236328125 834.12744140625 834.81610107421875 836.4644775390625 836.85711669921875 835.82305908203125 834.775390625 833.1986083984375 834.121337890625 834.78289794921875 841.42431640625 844.6141357421875 836.5245361328125 850.666015625 864.14105224609375 867.70123291015625 870.09490966796875 870.75018310546875 875.22760009765625 877.73492431640625 878.90277099609375 884.65380859375 885.681884765625 883.8607177734375 884.54998779296875 884.9564208984375 883.342041015625 883.54449462890625 882.786376953125 884.3487548828125 883.60833740234375 882.53363037109375 880.82647705078125 882.67730712890625 881.337646484375 880.02362060546875 878.677734375 876.596923828125 875.701171875 872.85498046875 870.74615478515625 868.07061767578125 863.786376953125 859.1466064453125 857.971923828125 856.7293701171875 853.4483642578125 849.6048583984375 846.71734619140625 843.18206787109375 847.2576904296875 844.40771484375 842.77423095703125 845.27166748046875 844.4736328125
[truncated: 466,147 more chars]
