# Supplementary material for: Toward a Monte Carlo approach to selecting climate variables in MaxEnt
Source: PLoS One. 2021 Mar 3;16(3):e0237208. doi: 10.1371/journal.pone.0237208 (PMC7928495; doi:10.1371/journal.pone.0237208)
Supplement: S1 File — Compressed file folder containing the input data and R script used in the study. (ZIP) [file pone.0237208.s003.zip › S1_File/input/bioclim/bio05.asc]

ncols        258
nrows        203
xllcorner    -118.620095600000
yllcorner    23.921173333333
cellsize     0.083333333333
NODATA_value  -9999
 28.343000411987304688 28.593999862670898438 30.61199951171875 30.357999801635742188 27.74900054931640625 29.47299957275390625 31.200000762939453125 29.002000808715820312 27.440000534057617188 30.489999771118164062 29.150999069213867188 26.532999038696289062 26.641000747680664062 29.239000320434570312 29.245000839233398438 28.672000885009765625 29.341999053955078125 30.60900115966796875 30.400999069213867188 30.240999221801757812 27.815000534057617188 27.520000457763671875 27.615999221801757812 29.121000289916992188 29.951000213623046875 29.61100006103515625 28.690000534057617188 27.517999649047851562 27.657999038696289062 29.007999420166015625 29.295999526977539062 27.899999618530273438 28.572000503540039062 28.163999557495117188 27.753999710083007812 28.399000167846679688 28.187000274658203125 27.232999801635742188 26.253000259399414062 23.284000396728515625 24.342000961303710938 24.547000885009765625 26.051000595092773438 27.634000778198242188 27.7089996337890625 27.548000335693359375 27.6399993896484375 26.686000823974609375 27.11100006103515625 28.075000762939453125 27.954000473022460938 25.05699920654296875 29.767999649047851562 30.614999771118164062 30.006000518798828125 31.201999664306640625 31.020000457763671875 30.101999282836914062 31.50099945068359375 31.253999710083007812 31.295999526977539062 30.756999969482421875 30.038999557495117188 30.631000518798828125 31.663999557495117188 32.8170013427734375 32.143001556396484375 31.982000350952148438 31.155000686645507812 31.667999267578125 31.725000381469726562 30.238000869750976562 30.43000030517578125 30.059000015258789062 27.364000320434570312 26.77700042724609375 27.149000167846679688 30.129999160766601562 30.907999038696289062 30.947000503540039062 29.132999420166015625 25.780000686645507812 25.260000228881835938 23.937999725341796875 23.573999404907226562 24.215999603271484375 25.315999984741210938 21.923999786376953125 22.177999496459960938 20.781000137329101562 19.892999649047851562 18.892999649047851562 17.908000946044921875 17.266000747680664062 16.677999496459960938 16.160999298095703125 15.979000091552734375 15.758000373840332031 15.564000129699707031 15.369999885559082031 16.172000885009765625 15.630999565124511719 15.927000045776367188 15.998999595642089844 16.77700042724609375 17.864000320434570312 18.41500091552734375 18.642999649047851562 19.332000732421875 20.891000747680664062 21.503999710083007812 23.149000167846679688 23.5970001220703125 24.590999603271484375 25.072999954223632812 27.426000595092773438 27.81800079345703125 25.906999588012695312 26.51399993896484375 26.45999908447265625 26.989999771118164062 27.239000320434570312 27.37400054931640625 27.031999588012695312 27.592000961303710938 27.868000030517578125 27.308000564575195312 26.912000656127929688 26.646999359130859375 26.15399932861328125 26.50099945068359375 26.259000778198242188 25.9160003662109375 21.062000274658203125 16.579999923706054688 17.840999603271484375 18.20999908447265625 19.136999130249023438 17.700000762939453125 19.811000823974609375 19.410999298095703125 19.643999099731445312 17.351999282836914062 15.91699981689453125 19.775999069213867188 22.114000320434570312 23.132999420166015625 23.149000167846679688 23.171998977661132812 21.930999755859375 17.51300048828125 17.365999221801757812 18.829000473022460938 16.297000885009765625 16.243999481201171875 19.447000503540039062 21.287000656127929688 22.747999191284179688 25.156999588012695312 26.863000869750976562 27.467000961303710938 28.042999267578125 28.544000625610351562 28.8600006103515625 29.02700042724609375 29.351999282836914062 29.669000625610351562 29.698999404907226562 29.7089996337890625 29.937999725341796875 30.1959991455078125 30.372999191284179688 30.37599945068359375 30.006999969482421875 29.504999160766601562 29.875 30.517999649047851562 30.559999465942382812 30.61199951171875 31.072999954223632812 31.274999618530273438 31.29199981689453125 31.591999053955078125 31.261999130249023438 31.353000640869140625 31.106000900268554688 31.229000091552734375 31.144001007080078125 30.988000869750976562 30.832000732421875 30.577999114990234375 30.493999481201171875 30.566999435424804688 30.677999496459960938 30.759000778198242188 30.926000595092773438 31.06800079345703125 31.186000823974609375 31.257999420166015625 31.354999542236328125 31.357000350952148438 31.411998748779296875 31.493000030517578125 31.465999603271484375 31.656000137329101562 31.63899993896484375 31.358999252319335938 31.104000091552734375 30.923000335693359375 31.15399932861328125 31.176000595092773438 30.995000839233398438 31.023000717163085938 31.088001251220703125 30.9459991455078125 30.868000030517578125 30.850000381469726562 30.684999465942382812 30.523000717163085938 30.461000442504882812 30.423999786376953125 30.375 30.615999221801757812 30.93199920654296875 31.023000717163085938 31.059999465942382812 31.059999465942382812 31.107000350952148438 30.840999603271484375 30.743999481201171875 30.669000625610351562 30.645999908447265625 30.75099945068359375 30.84799957275390625 30.795999526977539062 30.773000717163085938 30.726999282836914062 30.795999526977539062 30.900999069213867188 30.878999710083007812 30.779998779296875 30.700000762939453125 30.569000244140625 30.627000808715820312 30.67800140380859375 30.655000686645507812 30.61199951171875 30.620000839233398438 30.662000656127929688 30.649000167846679688 30.689001083374023438 30.654001235961914062 30.646999359130859375 30.672000885009765625 30.696001052856445312 30.614000320434570312 30.55500030517578125 30.575000762939453125
 27.62400054931640625 28.660999298095703125 30.642000198364257812 31.02700042724609375 30.6660003662109375 31.256000518798828125 31.090000152587890625 30.384000778198242188 28.468000411987304688 30.242000579833984375 30.761999130249023438 28.08499908447265625 28.43199920654296875 29.506999969482421875 28.266000747680664062 29.434999465942382812 28.40399932861328125 27.867000579833984375 30.079999923706054688 30.253999710083007812 29.26300048828125 28.170999526977539062 29.337999343872070312 29.739999771118164062 29.490999221801757812 29.506999969482421875 28.377000808715820312 26.75 28.218000411987304688 29.1660003662109375 28.582000732421875 27.961999893188476562 27.585000991821289062 27.875 28.614000320434570312 28.516000747680664062 27.3899993896484375 24.784000396728515625 22.38899993896484375 21.45800018310546875 26.079999923706054688 25.981000900268554688 26.537000656127929688 27.8209991455078125 27.642000198364257812 26.760000228881835938 27.66699981689453125 26.288000106811523438 27.395999908447265625 28.377000808715820312 27.933000564575195312 24.312000274658203125 28.086999893188476562 31.420999526977539062 31.537000656127929688 30.419000625610351562 30.105998992919921875 30.573999404907226562 31.593000411987304688 31.607999801635742188 31.08300018310546875 30.701000213623046875 30.827999114990234375 31.128000259399414062 31.93000030517578125 32.881000518798828125 32.550998687744140625 30.503000259399414062 30.47100067138671875 31.868999481201171875 31.128000259399414062 30.15399932861328125 30.593999862670898438 30.974000930786132812 29.266000747680664062 28.080999374389648438 27.482000350952148438 29.964000701904296875 31.035999298095703125 31.43199920654296875 31.031000137329101562 28.038999557495117188 23.565000534057617188 21.5839996337890625 24.3600006103515625 25.61199951171875 25.142999649047851562 25.198999404907226562 20.836999893188476562 19.239000320434570312 18.100000381469726562 17.891000747680664062 17.337999343872070312 16.830999374389648438 17.16699981689453125 16.670000076293945312 16.645999908447265625 17.08499908447265625 16.0970001220703125 15.633000373840332031 17.743999481201171875 16.259000778198242188 17.730998992919921875 16.77899932861328125 17.099000930786132812 17.294000625610351562 18.97100067138671875 19.739999771118164062 20.635999679565429688 22.382999420166015625 23.613000869750976562 24.457000732421875 24.850999832153320312 24.893999099731445312 24.201000213623046875 24.947000503540039062 27.357000350952148438 28.478000640869140625 27.95800018310546875 26.5540008544921875 26.715999603271484375 27.826000213623046875 28.049999237060546875 27.592000961303710938 27.863000869750976562 27.468000411987304688 27.173000335693359375 26.974000930786132812 26.76399993896484375 26.7220001220703125 26.145999908447265625 26.315999984741210938 26.960000991821289062 24.909999847412109375 22.12599945068359375 21.61299896240234375 21.167999267578125 20.010999679565429688 19.121000289916992188 21.326000213623046875 20.783000946044921875 18.573999404907226562 16.410999298095703125 16.461999893188476562 20.409999847412109375 21.572999954223632812 22.332000732421875 22.832000732421875 22.619998931884765625 22.754999160766601562 20.493000030517578125 15.310000419616699219 16.969999313354492188 17.33499908447265625 18.090000152587890625 19.870000839233398438 21.770999908447265625 23.51399993896484375 24.811000823974609375 25.54199981689453125 27.061000823974609375 28.592000961303710938 28.656000137329101562 29.13899993896484375 29.36100006103515625 29.812000274658203125 30.063999176025390625 30.121000289916992188 30.037000656127929688 30.035999298095703125 30.436000823974609375 30.60900115966796875 30.683000564575195312 30.582000732421875 30.474000930786132812 30.631999969482421875 30.725999832153320312 30.935998916625976562 31.080999374389648438 31.365999221801757812 31.580999374389648438 31.357000350952148438 31.336999893188476562 31.3600006103515625 31.45999908447265625 31.354999542236328125 31.253999710083007812 30.705999374389648438 30.413999557495117188 30.438999176025390625 30.631999969482421875 30.690999984741210938 30.774999618530273438 30.826000213623046875 30.944000244140625 31.02899932861328125 31.154001235961914062 31.23699951171875 31.351999282836914062 31.400999069213867188 31.533000946044921875 31.566999435424804688 31.5260009765625 31.606000900268554688 31.687000274658203125 31.743000030517578125 31.45800018310546875 31.205999374389648438 30.9029998779296875 30.805999755859375 31.024000167846679688 31.296998977661132812 30.982999801635742188 30.851999282836914062 31.0410003662109375 31.05699920654296875 31.19499969482421875 31.233999252319335938 30.955999374389648438 30.934999465942382812 30.88800048828125 30.781999588012695312 30.575000762939453125 30.641000747680664062 30.465000152587890625 30.7350006103515625 30.90200042724609375 31.107999801635742188 31.065000534057617188 31.017999649047851562 30.965000152587890625 30.812000274658203125 30.6660003662109375 30.646999359130859375 30.788999557495117188 30.941999435424804688 30.937999725341796875 30.858999252319335938 30.857999801635742188 30.7910003662109375 30.715000152587890625 30.733999252319335938 30.725999832153320312 30.761999130249023438 30.775999069213867188 30.740999221801757812 30.767999649047851562 30.771999359130859375 30.7649993896484375 30.7649993896484375 30.7480010986328125 30.7649993896484375 30.72100067138671875 30.697000503540039062 30.647001266479492188 30.621000289916992188 30.658000946044921875 30.718999862670898438
 28.535999298095703125 28.464000701904296875 30.559000015258789062 30.469999313354492188 29.920999526977539062 29.52700042724609375 30.940000534057617188 30.254999160766601562 27.9720001220703125 29.798999786376953125 30.937999725341796875 29.61199951171875 28.770999908447265625 27.957000732421875 29.017999649047851562 30.3040008544921875 26.658000946044921875 25.572000503540039062 28.563999176025390625 30.266000747680664062 30.143999099731445312 29.978000640869140625 27.573999404907226562 27.774999618530273438 28.926000595092773438 29.409000396728515625 28.878999710083007812 28.219999313354492188 28.242000579833984375 27.760999679565429688 26.525999069213867188 26.850999832153320312 28.482999801635742188 28.392000198364257812 28.4850006103515625 28.080999374389648438 24.86199951171875 20.149000167846679688 19.444000244140625 24.990999221801757812 27.038999557495117188 27.3040008544921875 27.030000686645507812 27.476999282836914062 26.270000457763671875 25.521999359130859375 26.308000564575195312 23.332000732421875 26.815999984741210938 28.718000411987304688 28.1399993896484375 24.364000320434570312 28.212999343872070312 31.343000411987304688 31.38800048828125 30.134000778198242188 29.937999725341796875 30.613000869750976562 31.51300048828125 31.75099945068359375 31.593999862670898438 31.823999404907226562 31.892000198364257812 31.726999282836914062 32.483001708984375 32.95999908447265625 31.677999496459960938 29.13800048828125 31.642999649047851562 32.20600128173828125 30.926000595092773438 26.840000152587890625 30.19499969482421875 31.507999420166015625 31.23699951171875 31.058000564575195312 25.756999969482421875 26.9589996337890625 29.913999557495117188 30.770999908447265625 30.774999618530273438 27.358999252319335938 20.365999221801757812 19.756999969482421875 20.157999038696289062 23.94300079345703125 25.599000930786132812 25.558000564575195312 22.784999847412109375 21.34600067138671875 19.893999099731445312 18.966999053955078125 18.645000457763671875 17.510000228881835938 18.218999862670898438 16.884000778198242188 18.128999710083007812 17.534999847412109375 18.545000076293945312 17.759000778198242188 18.607999801635742188 20.674999237060546875 19.534999847412109375 20.864999771118164062 20.058000564575195312 21.66500091552734375 21.239999771118164062 22.704999923706054688 25.069000244140625 26.937999725341796875 27.406000137329101562 26.406999588012695312 26.632999420166015625 26.311000823974609375 25.322999954223632812 26.218999862670898438 24.840999603271484375 26.534999847412109375 27.256000518798828125 27.072000503540039062 27.06999969482421875 27.52700042724609375 28.214000701904296875 27.839000701904296875 27.19300079345703125 27.573999404907226562 27.489999771118164062 27.243999481201171875 27.326000213623046875 27.260000228881835938 26.844999313354492188 26.579000473022460938 27.201000213623046875 27.2220001220703125 26.1529998779296875 25.493999481201171875 24.392000198364257812 21.01300048828125 22.368000030517578125 23.590000152587890625 21.20800018310546875 18.18000030517578125 16.281000137329101562 17.292999267578125 20.878000259399414062 22.114999771118164062 22.545999526977539062 22.69300079345703125 22.372999191284179688 21.607999801635742188 20.601999282836914062 15.932000160217285156 16.13899993896484375 17.125 15.536000251770019531 17.04199981689453125 20.242000579833984375 20.437000274658203125 22.257999420166015625 23.575000762939453125 26.50099945068359375 28.8470001220703125 29.117000579833984375 29.197999954223632812 29.608999252319335938 29.895999908447265625 29.974000930786132812 30.100000381469726562 30.54000091552734375 30.781999588012695312 30.964000701904296875 30.740999221801757812 30.6230010986328125 30.73699951171875 30.805999755859375 30.719999313354492188 30.86199951171875 30.832000732421875 31.047000885009765625 31.076000213623046875 31.335000991821289062 31.663000106811523438 31.5540008544921875 31.592000961303710938 31.54199981689453125 31.271999359130859375 30.77700042724609375 30.448999404907226562 30.493999481201171875 30.662000656127929688 30.75099945068359375 30.715000152587890625 30.851999282836914062 30.988000869750976562 31.141000747680664062 31.113000869750976562 31.102001190185546875 31.173999786376953125 31.2239990234375 31.23699951171875 31.391000747680664062 31.603000640869140625 31.715000152587890625 31.686000823974609375 31.68000030517578125 31.669000625610351562 31.427999496459960938 31.371000289916992188 31.103000640869140625 30.909999847412109375 30.799999237060546875 31.301000595092773438 31.128999710083007812 30.809999465942382812 30.988000869750976562 31.302999496459960938 31.440999984741210938 31.59799957275390625 31.400999069213867188 31.33499908447265625 31.22299957275390625 31.23600006103515625 31.044000625610351562 30.88899993896484375 30.587999343872070312 30.704999923706054688 30.775999069213867188 30.842998504638671875 30.895000457763671875 31.009000778198242188 31.04199981689453125 31.052999496459960938 31.02700042724609375 30.921998977661132812 30.873998641967773438 30.90399932861328125 30.906999588012695312 30.91699981689453125 30.921998977661132812 30.913999557495117188 30.883998870849609375 30.910999298095703125 30.854999542236328125 30.831998825073242188 30.864999771118164062 30.854000091552734375 30.8769989013671875 30.864000320434570312 30.812000274658203125 30.80699920654296875 30.811998367309570312 30.75099945068359375 30.788999557495117188 30.767000198364257812 30.767999649047851562 30.767999649047851562 30.774999618530273438 30.795999526977539062
 29.9850006103515625 30.437000274658203125 30.743000030517578125 30.479000091552734375 25.572000503540039062 27.135000228881835938 30.698999404907226562 28.562000274658203125 27.31800079345703125 28.462999343872070312 29.09799957275390625 30.031999588012695312 28.7760009765625 26.417999267578125 29.784999847412109375 30.9160003662109375 29.531999588012695312 28.343999862670898438 30.0149993896484375 30.336000442504882812 30.270000457763671875 29.917999267578125 28 28.792999267578125 29.8040008544921875 30.177999496459960938 29.191999435424804688 28.301000595092773438 27.659000396728515625 28.073999404907226562 25.924999237060546875 26.941999435424804688 27.65200042724609375 27.59600067138671875 28.684000015258789062 27.934999465942382812 24.920999526977539062 21.090000152587890625 22.774000167846679688 27.017999649047851562 27.55500030517578125 27.87400054931640625 26.712999343872070312 26.937999725341796875 24.297000885009765625 23.243999481201171875 24.287000656127929688 26.400999069213867188 28.542999267578125 28.897998809814453125 28.04000091552734375 23.628999710083007812 28.045999526977539062 31.1100006103515625 31.628000259399414062 30.385000228881835938 30.892999649047851562 31.315999984741210938 31.601999282836914062 31.779998779296875 31.857000350952148438 32.144001007080078125 32.12200164794921875 32.18199920654296875 32.437000274658203125 33.115001678466796875 31.746999740600585938 27.8040008544921875 31.952999114990234375 32.5989990234375 30.457000732421875 24.90200042724609375 28.562999725341796875 31.381000518798828125 31.64099884033203125 29.9010009765625 25.343999862670898438 26.700000762939453125 29.726999282836914062 30.365999221801757812 30.326999664306640625 25.1100006103515625 19.801000595092773438 19.743999481201171875 21.782999038696289062 26.225000381469726562 26.129999160766601562 24.63899993896484375 22.836999893188476562 21.770000457763671875 20.212999343872070312 19.093999862670898438 20.385000228881835938 17.951999664306640625 18.531000137329101562 19.129999160766601562 19.6790008544921875 21.132999420166015625 21.771999359130859375 23.267000198364257812 23.886999130249023438 25.05699920654296875 25.551000595092773438 26.503999710083007812 25.934000015258789062 26.917999267578125 25.8489990234375 27.718999862670898438 28.316999435424804688 28.899999618530273438 29.635000228881835938 29.20800018310546875 29.531999588012695312 29.051000595092773438 26.475000381469726562 27.186000823974609375 25.774000167846679688 25.6529998779296875 25.753999710083007812 25.878000259399414062 26.232999801635742188 27.172000885009765625 27.343999862670898438 27.870000839233398438 27.9589996337890625 28.020999908447265625 27.684999465942382812 27.562999725341796875 27.599000930786132812 27.4029998779296875 27.198999404907226562 27.129999160766601562 27.51300048828125 27.246000289916992188 26.774999618530273438 25.850999832153320312 25.694000244140625 23.825000762939453125 23.205999374389648438 24.600999832153320312 23.978000640869140625 20.159000396728515625 16.84600067138671875 18.12400054931640625 20.079000473022460938 21.40399932861328125 22.089000701904296875 22.086000442504882812 22.177000045776367188 20.510999679565429688 19.04199981689453125 17.607000350952148438 15.607000350952148438 16.187000274658203125 14.781000137329101562 15.418999671936035156 16.864999771118164062 18.336999893188476562 21.091999053955078125 24.547000885009765625 26.733999252319335938 28.726999282836914062 29.815999984741210938 29.767000198364257812 29.555999755859375 29.503999710083007812 29.551000595092773438 29.843999862670898438 30.243999481201171875 30.952999114990234375 31.281000137329101562 31.100000381469726562 31.093000411987304688 30.81800079345703125 30.824998855590820312 30.732999801635742188 30.857999801635742188 30.961000442504882812 31.271999359130859375 31.173999786376953125 31.275999069213867188 31.510999679565429688 31.630001068115234375 31.531000137329101562 31.633001327514648438 30.976999282836914062 30.38800048828125 30.631000518798828125 30.752000808715820312 30.756999969482421875 30.792999267578125 30.928998947143554688 31.072000503540039062 31.093999862670898438 31.113000869750976562 30.988000869750976562 31.00099945068359375 30.989999771118164062 31.099000930786132812 31.103000640869140625 31.260999679565429688 31.488000869750976562 31.620000839233398438 31.621000289916992188 31.642000198364257812 31.604000091552734375 31.559999465942382812 31.252000808715820312 31.406999588012695312 31.281000137329101562 31.247999191284179688 31.343999862670898438 31.4589996337890625 31.285999298095703125 31.256000518798828125 31.175001144409179688 31.242000579833984375 31.531000137329101562 31.726999282836914062 31.662000656127929688 31.580999374389648438 31.54199981689453125 31.507999420166015625 31.367000579833984375 31.18000030517578125 30.993000030517578125 30.924999237060546875 30.909999847412109375 30.920999526977539062 30.993000030517578125 31.038000106811523438 31.093000411987304688 31.107000350952148438 31.059000015258789062 31.010999679565429688 31.00099945068359375 31.009000778198242188 30.995000839233398438 31.031999588012695312 31.04199981689453125 31.10900115966796875 31.08300018310546875 30.98699951171875 30.928998947143554688 30.91699981689453125 30.897998809814453125 30.90200042724609375 30.94499969482421875 30.919000625610351562 30.9459991455078125 30.94499969482421875 30.871999740600585938 30.864000320434570312 30.90200042724609375 30.906999588012695312 30.865999221801757812 30.775999069213867188 30.805999755859375
 29.198999404907226562 29.63800048828125 30.676000595092773438 30.79000091552734375 25.636999130249023438 28.13899993896484375 30.868000030517578125 30.900999069213867188 29.632999420166015625 27.395000457763671875 28.9290008544921875 30.385999679565429688 28.245000839233398438 27.618000030517578125 30.826999664306640625 30.912000656127929688 30.673000335693359375 30.54199981689453125 30.31999969482421875 29.569000244140625 26.746000289916992188 26.877000808715820312 27.044000625610351562 29.107999801635742188 30.350999832153320312 29.530000686645507812 29.173999786376953125 28.919000625610351562 27.840999603271484375 29.275999069213867188 27.031999588012695312 26.0540008544921875 27.100000381469726562 27.753999710083007812 29.06999969482421875 27.91699981689453125 23.875 21.731000900268554688 26.399000167846679688 27.420999526977539062 27.635000228881835938 28.016000747680664062 27.669000625610351562 27.572000503540039062 26.759000778198242188 26.62400054931640625 27.190000534057617188 28.364999771118164062 28.590999603271484375 28.979999542236328125 28.5260009765625 24.035999298095703125 26.656000137329101562 29.511999130249023438 31.107999801635742188 31.228000640869140625 31.370000839233398438 31.409000396728515625 31.315000534057617188 31.363000869750976562 32.035999298095703125 32.243000030517578125 31.91899871826171875 32.0800018310546875 32.06800079345703125 32.534000396728515625 30.497999191284179688 28.688999176025390625 32.29399871826171875 32.811000823974609375 30.434000015258789062 22.298999786376953125 26.517000198364257812 29.767000198364257812 29.783000946044921875 25.732000350952148438 21.440000534057617188 25.441999435424804688 28.26399993896484375 29.555999755859375 29.524999618530273438 29.006999969482421875 23.113000869750976562 22.017999649047851562 24.69499969482421875 26.816999435424804688 26.229000091552734375 23.753000259399414062 20.215000152587890625 19.76399993896484375 19.815999984741210938 21.034000396728515625 22.582000732421875 23.436000823974609375 22.586999893188476562 20.510999679565429688 24.261999130249023438 25.132999420166015625 26.086999893188476562 26.042999267578125 26.851999282836914062 27.396999359130859375 27.08300018310546875 27.319000244140625 27.88800048828125 28.049999237060546875 28.173000335693359375 29.034999847412109375 28.937000274658203125 29.80699920654296875 30.524999618530273438 29.608999252319335938 28.881000518798828125 26.23600006103515625 26.225999832153320312 26.8040008544921875 27.079999923706054688 26.61100006103515625 26.732999801635742188 26.95800018310546875 27.3470001220703125 28.038000106811523438 27.136999130249023438 27.6790008544921875 27.74900054931640625 27.957000732421875 27.325000762939453125 27.7760009765625 27.663999557495117188 27.684000015258789062 27.509000778198242188 27.49900054931640625 26.784000396728515625 25.659000396728515625 26.6399993896484375 27.239000320434570312 26.59799957275390625 25.311000823974609375 25.1660003662109375 25.427999496459960938 23.837999343872070312 22.294000625610351562 17.40399932861328125 17.382999420166015625 19.63800048828125 20.538000106811523438 20.239000320434570312 19.214000701904296875 20.718000411987304688 20.217000961303710938 18.079999923706054688 16.586999893188476562 15.491999626159667969 15.286000251770019531 14.647000312805175781 14.69499969482421875 18.232000350952148438 21.354000091552734375 22.034000396728515625 24.70800018310546875 27.909000396728515625 29.34600067138671875 29.836000442504882812 30.381000518798828125 30.422000885009765625 30.268999099731445312 30.268999099731445312 30.312000274658203125 30.517999649047851562 31.129999160766601562 31.44300079345703125 31.643999099731445312 31.618000030517578125 31.690999984741210938 31.367000579833984375 31.19499969482421875 31.232000350952148438 31.25099945068359375 31.37400054931640625 31.364000320434570312 31.562999725341796875 31.805999755859375 31.440999984741210938 31.813999176025390625 31.79199981689453125 30.957000732421875 30.497999191284179688 30.701999664306640625 30.81999969482421875 30.8769989013671875 30.9459991455078125 31.114999771118164062 31.260000228881835938 31.114000320434570312 31.145000457763671875 31.211000442504882812 31.094999313354492188 31.127000808715820312 31.289999008178710938 31.337999343872070312 31.479000091552734375 31.572999954223632812 31.70999908447265625 31.767000198364257812 31.530000686645507812 31.4459991455078125 31.406000137329101562 31.436000823974609375 31.659999847412109375 31.493000030517578125 31.517999649047851562 31.593000411987304688 31.520999908447265625 31.590999603271484375 31.628000259399414062 31.552999496459960938 31.424999237060546875 31.457000732421875 31.551000595092773438 31.787000656127929688 31.788999557495117188 31.774000167846679688 31.788000106811523438 31.724000930786132812 31.586000442504882812 31.481000900268554688 31.177999496459960938 31.128000259399414062 31.010000228881835938 31.052000045776367188 31.078001022338867188 31.099000930786132812 31.17800140380859375 31.172000885009765625 31.149000167846679688 31.0839996337890625 31.0279998779296875 31.104000091552734375 31.12400054931640625 31.131000518798828125 31.180999755859375 31.185001373291015625 31.144001007080078125 31.09600067138671875 31.061000823974609375 31.002000808715820312 31 31.020000457763671875 31.031999588012695312 31.038000106811523438 31.042999267578125 31.004999160766601562 30.996999740600585938 30.983999252319335938 30.89099884033203125 30.883998870849609375 30.979000091552734375 31
 27.090999603271484375 29.45800018310546875 31.059000015258789062 31.229999542236328125 26.118999481201171875 28.15200042724609375 31.423000335693359375 31.613000869750976562 30.934000015258789062 27.796998977661132812 29.850999832153320312 30.58300018310546875 25.924999237060546875 28.825000762939453125 30.52899932861328125 30.134000778198242188 29.642999649047851562 30.552999496459960938 30.107999801635742188 27.2649993896484375 24.160999298095703125 26.45800018310546875 27.254999160766601562 29.881999969482421875 30.059000015258789062 29.781000137329101562 28.9720001220703125 26.76399993896484375 27.948999404907226562 29.520999908447265625 27.217000961303710938 25.694000244140625 27.97100067138671875 29.100999832153320312 29.353000640869140625 28.160999298095703125 24.24900054931640625 24.718000411987304688 27.625 27.545999526977539062 27.510999679565429688 27.478000640869140625 26.854999542236328125 26.827999114990234375 26.246000289916992188 27.433000564575195312 28.423999786376953125 28.044000625610351562 25.41699981689453125 27.857999801635742188 29.200000762939453125 27.650999069213867188 27.885999679565429688 29.983999252319335938 31.452999114990234375 32.117000579833984375 32.032001495361328125 31.79199981689453125 31.51200103759765625 31.378999710083007812 31.9029998779296875 31.976999282836914062 31.996000289916992188 32.069000244140625 31.809000015258789062 32.12200164794921875 30.634000778198242188 29.701000213623046875 31.881000518798828125 32.773998260498046875 32.006000518798828125 26.923999786376953125 26.424999237060546875 30.516000747680664062 30.739999771118164062 26.542999267578125 22.187999725341796875 26.114999771118164062 29.531999588012695312 29.677000045776367188 28.982999801635742188 29.174999237060546875 27.3600006103515625 22.573999404907226562 25.340999603271484375 25.379999160766601562 24.909999847412109375 21.853000640869140625 19.815000534057617188 20.125 20.753999710083007812 20.395000457763671875 22.457000732421875 22.22100067138671875 25.937999725341796875 23.871999740600585938 25.691999435424804688 26.4160003662109375 26.66699981689453125 26.341999053955078125 27.270000457763671875 28.504999160766601562 28.760000228881835938 28.798000335693359375 28.771999359130859375 29.135999679565429688 29.980998992919921875 30.395999908447265625 29.715999603271484375 30.424999237060546875 30.938999176025390625 30.774999618530273438 29.573999404907226562 26.997999191284179688 26.357000350952148438 26.355998992919921875 26.103000640869140625 25.917999267578125 26.225000381469726562 27.280000686645507812 27.482999801635742188 27.590000152587890625 27.396999359130859375 27.202999114990234375 27.02700042724609375 26.641000747680664062 26.114999771118164062 27.447000503540039062 27.767000198364257812 27.382999420166015625 26.684999465942382812 26.176000595092773438 25.177999496459960938 24.829000473022460938 23.978000640869140625 24.687000274658203125 23.441999435424804688 24.585000991821289062 25.767999649047851562 24.812999725341796875 24.16699981689453125 22.079999923706054688 18.107000350952148438 18.396999359130859375 20.302000045776367188 19.284000396728515625 17.1399993896484375 15.883999824523925781 17.809999465942382812 18.2760009765625 18.312999725341796875 15.807999610900878906 17.144001007080078125 15.413999557495117188 15.572000503540039062 19.167999267578125 21.715000152587890625 22.1959991455078125 21.8040008544921875 24.826000213623046875 28.156000137329101562 29.840999603271484375 30.006999969482421875 30.189001083374023438 30.19300079345703125 30.20800018310546875 30.489000320434570312 30.4290008544921875 30.663999557495117188 31.214000701904296875 31.822000503540039062 31.740999221801757812 31.621000289916992188 31.773000717163085938 31.256000518798828125 31.576999664306640625 31.55699920654296875 31.7089996337890625 31.47299957275390625 31.690999984741210938 31.84600067138671875 31.62400054931640625 31.495000839233398438 31.743000030517578125 31.572999954223632812 31.343000411987304688 31.163000106811523438 31.143999099731445312 31.0540008544921875 31.10900115966796875 31.177999496459960938 31.22299957275390625 31.267999649047851562 31.201000213623046875 31.260999679565429688 31.285999298095703125 31.303998947143554688 31.267999649047851562 31.454000473022460938 31.656000137329101562 31.663000106811523438 31.773000717163085938 31.6230010986328125 31.497999191284179688 31.354000091552734375 31.371000289916992188 31.406999588012695312 31.558000564575195312 31.701000213623046875 31.930999755859375 31.642000198364257812 31.710000991821289062 31.75099945068359375 31.707000732421875 31.7779998779296875 31.7779998779296875 31.733999252319335938 31.770999908447265625 31.761999130249023438 31.784999847412109375 31.802999496459960938 31.9459991455078125 32.04199981689453125 32.0279998779296875 31.897998809814453125 31.851999282836914062 31.726999282836914062 31.587999343872070312 31.398000717163085938 31.2519989013671875 31.162000656127929688 31.2089996337890625 31.200000762939453125 31.305999755859375 31.352998733520507812 31.2649993896484375 31.200000762939453125 31.184000015258789062 31.1510009765625 31.256999969482421875 31.2779998779296875 31.169000625610351562 31.107999801635742188 31.144001007080078125 31.18000030517578125 31.196001052856445312 31.17800140380859375 31.149000167846679688 31.22100067138671875 31.183000564575195312 31.197999954223632812 31.142000198364257812 31.1510009765625 31.145999908447265625 31.13899993896484375 31.12400054931640625 31.183000564575195312 31.281000137329101562
 29.253000259399414062 31.167999267578125 31.539999008178710938 29.937999725341796875 27.996999740600585938 27.339000701904296875 31.021999359130859375 31.572999954223632812 30.205999374389648438 27.204000473022460938 29.701999664306640625 29.09600067138671875 28.12599945068359375 29.579999923706054688 29.464000701904296875 28.062999725341796875 28.966999053955078125 30.5540008544921875 29.017000198364257812 26.495000839233398438 26.316999435424804688 27.462999343872070312 28.483999252319335938 29.940000534057617188 29.37400054931640625 27.58499908447265625 25.518999099731445312 27.090000152587890625 28.940999984741210938 29.521999359130859375 27.194000244140625 25.877000808715820312 28.524000167846679688 29.593000411987304688 29.343999862670898438 27.74900054931640625 24.613000869750976562 27.356000900268554688 28.322000503540039062 27.572000503540039062 25.496000289916992188 25.329999923706054688 27.145000457763671875 25.107000350952148438 24.534999847412109375 27.729999542236328125 28.350000381469726562 27.448999404907226562 25.729999542236328125 26.9739990234375 29.12599945068359375 27.229000091552734375 27.6100006103515625 29.059999465942382812 29.56999969482421875 30.663999557495117188 31.565999984741210938 31.780000686645507812 31.66699981689453125 31.509000778198242188 31.726999282836914062 32.08300018310546875 32.121997833251953125 32.11299896240234375 31.90399932861328125 31.757999420166015625 32.25 31.547000885009765625 31.135999679565429688 31.753999710083007812 32.366001129150390625 30.61100006103515625 27.0839996337890625 30.464000701904296875 31.066999435424804688 30.170000076293945312 27.423999786376953125 28.659999847412109375 30.315000534057617188 28.260999679565429688 28.08300018310546875 26.58499908447265625 29.29199981689453125 26.627000808715820312 21.669000625610351562 23.246999740600585938 22.63800048828125 20.5540008544921875 22.188999176025390625 20.34799957275390625 21.427999496459960938 23.108999252319335938 25.11299896240234375 25.174999237060546875 26.795999526977539062 26.343000411987304688 26.594999313354492188 27.569000244140625 27.634000778198242188 27.662000656127929688 27.878000259399414062 28.962999343872070312 29.746000289916992188 30.239000320434570312 29.975999832153320312 30.309999465942382812 30.816999435424804688 31.326000213623046875 31.280000686645507812 31.378999710083007812 31.49900054931640625 31.332000732421875 31.12599945068359375 30.840000152587890625 29.775999069213867188 27.809999465942382812 26.725999832153320312 27.56999969482421875 27.9290008544921875 28.038000106811523438 29.163999557495117188 29.049999237060546875 27.774000167846679688 28.385999679565429688 26.745000839233398438 25.809999465942382812 24.268999099731445312 25.024000167846679688 26.261999130249023438 26.86199951171875 26.891000747680664062 25.784000396728515625 23.618000030517578125 23.857999801635742188 23.760999679565429688 22.910999298095703125 21.917999267578125 22.26399993896484375 22.33499908447265625 22.506000518798828125 22.447999954223632812 20.658000946044921875 18.340999603271484375 19.22299957275390625 21.767000198364257812 21.905000686645507812 19.599000930786132812 17.899000167846679688 18.569000244140625 18.562999725341796875 18.76399993896484375 16.759000778198242188 18.86100006103515625 18.31999969482421875 15.326999664306640625 15.824000358581542969 18.642000198364257812 20.871000289916992188 22.864999771118164062 26.702999114990234375 28.648000717163085938 30.159000396728515625 30.266000747680664062 30.344999313354492188 30.4739990234375 30.517999649047851562 30.365999221801757812 30.50099945068359375 31.11100006103515625 31.52700042724609375 31.9459991455078125 31.702999114990234375 31.538999557495117188 31.44499969482421875 31.654001235961914062 31.66500091552734375 31.659999847412109375 31.551000595092773438 31.523000717163085938 31.73600006103515625 31.635999679565429688 31.829999923706054688 31.406999588012695312 31.217000961303710938 31.094999313354492188 30.993000030517578125 31.061000823974609375 31.131000518798828125 31.131000518798828125 31.121999740600585938 31.072000503540039062 31.197000503540039062 31.242000579833984375 31.336000442504882812 31.579000473022460938 31.406000137329101562 31.465000152587890625 31.451000213623046875 31.50099945068359375 31.672000885009765625 31.83499908447265625 31.885999679565429688 31.802999496459960938 31.948999404907226562 31.63899993896484375 31.407999038696289062 31.447999954223632812 31.480998992919921875 31.479000091552734375 31.785999298095703125 32.003997802734375 31.996000289916992188 32.007999420166015625 31.919000625610351562 31.871999740600585938 31.93000030517578125 32.12799835205078125 32.106998443603515625 32.0970001220703125 32.171001434326171875 32.213001251220703125 32.2220001220703125 32.255001068115234375 32.26200103759765625 32.25 32.21900177001953125 32.16500091552734375 31.989000320434570312 31.843000411987304688 31.59799957275390625 31.399000167846679688 31.30699920654296875 31.27700042724609375 31.326000213623046875 31.352998733520507812 31.475000381469726562 31.378999710083007812 31.3470001220703125 31.354999542236328125 31.364000320434570312 31.201999664306640625 31.1399993896484375 31.08300018310546875 31.035999298095703125 31.180999755859375 31.20600128173828125 31.243999481201171875 31.309000015258789062 31.34999847412109375 31.336999893188476562 31.357000350952148438 31.313999176025390625 31.298999786376953125 31.294000625610351562 31.292999267578125 31.254999160766601562 31.246999740600585938 31.309000015258789062
 31.90399932861328125 31.55500030517578125 30.380001068115234375 29.062000274658203125 29.754999160766601562 27.299999237060546875 30.982999801635742188 31.937999725341796875 30.835000991821289062 28.996000289916992188 31.18199920654296875 29.559000015258789062 30.260999679565429688 29.537000656127929688 26.83499908447265625 28.469999313354492188 29.125 30.531999588012695312 28.615999221801757812 27.3899993896484375 28.975999832153320312 29.572000503540039062 29.7779998779296875 29.089000701904296875 26.246999740600585938 26.770999908447265625 27.038000106811523438 28.822999954223632812 29.434999465942382812 29.242000579833984375 26.771999359130859375 27.5410003662109375 28.649999618530273438 29.409999847412109375 29.108999252319335938 26.54000091552734375 22.573999404907226562 28.038999557495117188 26.940999984741210938 26.913999557495117188 25.754999160766601562 24.614000320434570312 26.44300079345703125 25.683000564575195312 23.475999832153320312 27.132999420166015625 28.464000701904296875 27.614000320434570312 27.648000717163085938 26.993000030517578125 27.895999908447265625 28.205999374389648438 27.351999282836914062 28.378999710083007812 28.760000228881835938 29.516000747680664062 28.417999267578125 30.547000885009765625 31.812000274658203125 31.5410003662109375 31.524000167846679688 32.020999908447265625 31.760000228881835938 32.68399810791015625 32.813999176025390625 32.305999755859375 32.3470001220703125 32.76200103759765625 32.4420013427734375 31.837999343872070312 32.0260009765625 30.475999832153320312 26.370000839233398438 29.698999404907226562 31.0149993896484375 31.18199920654296875 30.576999664306640625 29.899000167846679688 30.864999771118164062 29.062000274658203125 28.131999969482421875 25.899000167846679688 27.837999343872070312 28.044000625610351562 23.465999603271484375 26.201000213623046875 24.533000946044921875 22.384000778198242188 22.01300048828125 21.947000503540039062 22.489000320434570312 24.253999710083007812 26.455999374389648438 27.4160003662109375 27.381999969482421875 27.608999252319335938 28.207000732421875 28.120000839233398438 28.231000900268554688 28.816999435424804688 29.080999374389648438 29.191999435424804688 29.54199981689453125 30.270000457763671875 30.710000991821289062 30.816999435424804688 30.757999420166015625 31.225000381469726562 31.5540008544921875 31.412000656127929688 31.23699951171875 31.017000198364257812 30.766000747680664062 30.5410003662109375 30.496999740600585938 30.257999420166015625 30.163999557495117188 29.600999832153320312 30.214000701904296875 29.93199920654296875 29.544000625610351562 28.976999282836914062 28.20800018310546875 28.69300079345703125 27.663999557495117188 25.621999740600585938 25.104999542236328125 23.642000198364257812 23.259000778198242188 24.379999160766601562 24.93000030517578125 24.649000167846679688 21.239000320434570312 21.364000320434570312 20.066999435424804688 20.159999847412109375 19.688999176025390625 18.90399932861328125 20.433000564575195312 22.94499969482421875 21.144001007080078125 20.563999176025390625 18.174999237060546875 17.809999465942382812 20.483999252319335938 23.982000350952148438 24.229999542236328125 21.575000762939453125 19.936000823974609375 18.200000762939453125 19.285999298095703125 20.134000778198242188 21.18199920654296875 18.995000839233398438 15.508000373840332031 15.413999557495117188 19.034999847412109375 21.686000823974609375 24.002000808715820312 27.274000167846679688 29.544000625610351562 30.135999679565429688 30.323999404907226562 30.56800079345703125 30.836000442504882812 30.83499908447265625 31.155000686645507812 31.190999984741210938 31.686000823974609375 31.802000045776367188 31.966999053955078125 31.899999618530273438 31.96099853515625 31.895000457763671875 31.86199951171875 31.81800079345703125 31.676000595092773438 31.621000289916992188 31.673000335693359375 31.927000045776367188 31.784999847412109375 31.868999481201171875 31.6100006103515625 31.016000747680664062 30.677000045776367188 30.774000167846679688 30.969999313354492188 31.163000106811523438 31.16500091552734375 30.97100067138671875 30.934999465942382812 30.95999908447265625 31.058000564575195312 31.259000778198242188 31.660999298095703125 31.531999588012695312 31.645999908447265625 31.607999801635742188 31.552000045776367188 31.885999679565429688 31.885000228881835938 31.942998886108398438 31.817998886108398438 31.866998672485351562 32.148998260498046875 31.7239990234375 31.811000823974609375 31.897998809814453125 31.840000152587890625 31.910999298095703125 32.01200103759765625 32.15599822998046875 32.130001068115234375 32.048999786376953125 32.117000579833984375 32.116001129150390625 32.213001251220703125 32.292999267578125 32.229999542236328125 32.174999237060546875 32.157001495361328125 32.048000335693359375 31.990999221801757812 31.967998504638671875 31.996999740600585938 32.08599853515625 32.13700103759765625 32.145999908447265625 32.207000732421875 31.956998825073242188 31.752000808715820312 31.646999359130859375 31.629999160766601562 31.475000381469726562 31.479000091552734375 31.47100067138671875 31.552999496459960938 31.604000091552734375 31.524000167846679688 31.438999176025390625 31.40399932861328125 31.433000564575195312 31.410999298095703125 31.219999313354492188 31.214000701904296875 31.309000015258789062 31.30699920654296875 31.322000503540039062 31.420000076293945312 31.419000625610351562 31.440000534057617188 31.426000595092773438 31.3489990234375 31.33599853515625 31.3209991455078125 31.3470001220703125 31.270999908447265625 31.340000152587890625
 32.050998687744140625 31.228000640869140625 30.3339996337890625 30.840000152587890625 31.618000030517578125 31.086000442504882812 31.878000259399414062 31.802999496459960938 30.065999984741210938 29.587999343872070312 31.680999755859375 32.244998931884765625 31.87400054931640625 28.86199951171875 27.759000778198242188 28.430999755859375 30.190000534057617188 30.5149993896484375 27.451999664306640625 27.954999923706054688 29.190000534057617188 28.813999176025390625 27.922000885009765625 27.25 26.218000411987304688 28.280000686645507812 28.920000076293945312 29.044000625610351562 28.979000091552734375 27.884000778198242188 26.490999221801757812 28.878999710083007812 28.74900054931640625 29.034000396728515625 28.774000167846679688 24.76399993896484375 25.042999267578125 28.38800048828125 27.039999008178710938 25.423000335693359375 26.885999679565429688 26.941999435424804688 27.733999252319335938 27.12599945068359375 22.447000503540039062 25.129999160766601562 28.926000595092773438 29.04199981689453125 28.6529998779296875 27.41500091552734375 27.13899993896484375 28.761999130249023438 28.101999282836914062 28.989000320434570312 29.797000885009765625 29.649999618530273438 28.020999908447265625 29.129999160766601562 31.7350006103515625 31.7089996337890625 31.406999588012695312 31.7350006103515625 31.75 31.482000350952148438 32.7779998779296875 33.158000946044921875 33.05500030517578125 32.703998565673828125 33.010997772216796875 32.54199981689453125 31.142000198364257812 30.093000411987304688 28.5989990234375 30.019001007080078125 29.933000564575195312 30.5709991455078125 30.424999237060546875 30.142000198364257812 30.813999176025390625 29.867000579833984375 26.704000473022460938 27.728000640869140625 28.990999221801757812 29.920999526977539062 26.575000762939453125 25.261999130249023438 25.899000167846679688 24.635999679565429688 22.163999557495117188 21.440000534057617188 22.021999359130859375 22.253999710083007812 23.81800079345703125 25.462999343872070312 26.664999008178710938 26.9739990234375 27.354000091552734375 28.141000747680664062 28.731000900268554688 29.034000396728515625 29.128999710083007812 29.43199920654296875 29.436000823974609375 30.62400054931640625 31.211000442504882812 31.586999893188476562 31.698999404907226562 31.627000808715820312 32.062000274658203125 32.105998992919921875 31.677000045776367188 31.461999893188476562 31.427000045776367188 31.4459991455078125 31.2239990234375 30.607999801635742188 31.239000320434570312 30.365999221801757812 29.502000808715820312 29.294000625610351562 27.475000381469726562 27.72299957275390625 28.4029998779296875 28.259000778198242188 27.88899993896484375 26.877000808715820312 25.625 25.948999404907226562 24.16699981689453125 23.745000839233398438 22.25099945068359375 20.759000778198242188 18.746000289916992188 19.73600006103515625 17.822000503540039062 17.238000869750976562 17.9459991455078125 16.173000335693359375 17.919000625610351562 21.802999496459960938 22.132999420166015625 19.157999038696289062 19.31999969482421875 18.232999801635742188 19.6510009765625 23.357000350952148438 24.627000808715820312 24.684999465942382812 21.201999664306640625 19.76399993896484375 21.11100006103515625 23.13800048828125 22.2779998779296875 19.450000762939453125 17.569000244140625 15.470000267028808594 17.812999725341796875 20.927999496459960938 22.99900054931640625 27.405000686645507812 30.128000259399414062 30.38899993896484375 30.423000335693359375 30.9589996337890625 31.201999664306640625 30.938999176025390625 31.191999435424804688 31.36199951171875 31.159999847412109375 31.385000228881835938 31.413000106811523438 31.703001022338867188 31.9739990234375 31.83300018310546875 31.98799896240234375 31.93199920654296875 32.107997894287109375 32.4550018310546875 32.310001373291015625 32.62400054931640625 32.048999786376953125 31.45800018310546875 31.270999908447265625 30.808000564575195312 30.724000930786132812 30.878999710083007812 31.030000686645507812 31.184000015258789062 30.957000732421875 30.816999435424804688 30.718000411987304688 30.745000839233398438 31 31.120000839233398438 31.628999710083007812 31.86199951171875 31.912000656127929688 31.864999771118164062 31.728000640869140625 31.9739990234375 32.16500091552734375 32.273998260498046875 32.033000946044921875 31.8209991455078125 32.07199859619140625 32.25299835205078125 32.325000762939453125 32.398998260498046875 32.421001434326171875 32.118000030517578125 32.020999908447265625 31.954999923706054688 31.940999984741210938 32.090999603271484375 32.08100128173828125 32.022998809814453125 31.95800018310546875 31.998998641967773438 31.9329986572265625 31.954999923706054688 32.120998382568359375 32.203998565673828125 32.271999359130859375 32.3079986572265625 32.328998565673828125 32.36100006103515625 32.356998443603515625 32.34799957275390625 32.30699920654296875 32.268001556396484375 32.1009979248046875 31.9720001220703125 31.93000030517578125 31.911998748779296875 31.86299896240234375 31.878999710083007812 31.84799957275390625 31.90200042724609375 31.883998870849609375 31.771999359130859375 31.759000778198242188 31.738000869750976562 31.703001022338867188 31.65200042724609375 31.573999404907226562 31.468999862670898438 31.364000320434570312 31.342998504638671875 31.44499969482421875 31.50099945068359375 31.5149993896484375 31.461999893188476562 31.433000564575195312 31.351999282836914062 31.422000885009765625 31.427999496459960938 31.506000518798828125 31.502000808715820312
 32.13700103759765625 31.107000350952148438 30.30699920654296875 32.02700042724609375 32.04000091552734375 31.65399932861328125 30.572999954223632812 28.48699951171875 27.98699951171875 32.064998626708984375 33.24900054931640625 32.381999969482421875 28.840999603271484375 29.927999496459960938 30.544000625610351562 30.770000457763671875 30.41500091552734375 29.007999420166015625 28.0540008544921875 30.100000381469726562 27.968999862670898438 27.1790008544921875 25.836999893188476562 28.66500091552734375 28.158000946044921875 27.399999618530273438 28.002000808715820312 28.802999496459960938 28.649000167846679688 27.520999908447265625 27.02700042724609375 28.604999542236328125 26.8040008544921875 27.0989990234375 28.766000747680664062 26.122999191284179688 26.118999481201171875 28.386999130249023438 27.048000335693359375 26.0709991455078125 27.104999542236328125 27.104999542236328125 28.6529998779296875 27.44300079345703125 22.493000030517578125 26.419000625610351562 28.989000320434570312 27.950000762939453125 27.103000640869140625 26.219999313354492188 26.4160003662109375 28.7910003662109375 27.979000091552734375 28.607999801635742188 29.364999771118164062 29.292999267578125 26.280000686645507812 29.122999191284179688 31.743999481201171875 31.742000579833984375 31.628000259399414062 31.704000473022460938 31.863000869750976562 32.520000457763671875 32.73799896240234375 32.911998748779296875 33.105998992919921875 33.048000335693359375 32.69300079345703125 31.667999267578125 29.552999496459960938 28.615999221801757812 27.1790008544921875 29.115999221801757812 28.896999359130859375 29.177000045776367188 27.399999618530273438 27.5970001220703125 29.608999252319335938 30.22299957275390625 28.607000350952148438 29.816999435424804688 29.607000350952148438 27.016000747680664062 26.229999542236328125 27.4290008544921875 25.909999847412109375 24.544000625610351562 22.159999847412109375 21.010999679565429688 20.867000579833984375 20.548999786376953125 22.451999664306640625 24.746999740600585938 24.322000503540039062 24.795000076293945312 25.72100067138671875 26.370000839233398438 27.895999908447265625 28.635000228881835938 28.787000656127929688 29.43199920654296875 30.297000885009765625 31.25 31.990999221801757812 32.172000885009765625 32.029998779296875 32.338001251220703125 32.465999603271484375 32.298000335693359375 32.11100006103515625 31.930999755859375 31.629999160766601562 31.229999542236328125 31.075000762939453125 30.81999969482421875 30.77899932861328125 30.311000823974609375 28.81800079345703125 27.739000320434570312 26.188999176025390625 27.542999267578125 28.038000106811523438 27.811000823974609375 27.712999343872070312 27.170000076293945312 27.02899932861328125 26.7779998779296875 26.649000167846679688 26.170000076293945312 24.913000106811523438 22.063999176025390625 21.177999496459960938 20.728000640869140625 18.863000869750976562 18.455999374389648438 16.865999221801757812 16.47100067138671875 17.131000518798828125 19.617000579833984375 21.789999008178710938 22.2910003662109375 20.604000091552734375 20.284999847412109375 19.725999832153320312 22.311000823974609375 25.36199951171875 25.832000732421875 24.979000091552734375 23.683000564575195312 21.378999710083007812 22.910999298095703125 22.577999114990234375 19.951999664306640625 17.188999176025390625 14.977000236511230469 18.11199951171875 21.69499969482421875 24.273000717163085938 28.06999969482421875 30.076999664306640625 30.378000259399414062 30.794000625610351562 30.982999801635742188 31.086000442504882812 30.982000350952148438 31.159999847412109375 30.917999267578125 30.603000640869140625 30.757999420166015625 31.0279998779296875 31.30500030517578125 31.375 31.413000106811523438 31.691999435424804688 31.398000717163085938 31.625 32.174999237060546875 32.241001129150390625 32.430999755859375 32.20999908447265625 31.618999481201171875 30.9739990234375 30.654001235961914062 30.700000762939453125 30.739000320434570312 30.914999008178710938 31.010000228881835938 30.951999664306640625 30.77899932861328125 30.816999435424804688 30.885999679565429688 31.0970001220703125 31.184000015258789062 31.52899932861328125 31.698999404907226562 31.674999237060546875 31.875 32.270000457763671875 32.490001678466796875 32.5260009765625 32.5670013427734375 32.537998199462890625 32.4889984130859375 32.58100128173828125 32.29399871826171875 32 32.037998199462890625 31.993000030517578125 31.84799957275390625 31.892999649047851562 32.0540008544921875 31.992000579833984375 31.909999847412109375 31.75099945068359375 31.878000259399414062 32.062000274658203125 32.185001373291015625 32.256000518798828125 32.296001434326171875 32.284000396728515625 32.20600128173828125 32.200000762939453125 32.324001312255859375 32.366001129150390625 32.356998443603515625 32.300998687744140625 32.118999481201171875 32.121997833251953125 32.1399993896484375 32.047000885009765625 31.643999099731445312 31.928998947143554688 32.18199920654296875 32.088001251220703125 31.98699951171875 31.969999313354492188 31.979999542236328125 31.997999191284179688 31.906999588012695312 31.882999420166015625 31.84799957275390625 31.864999771118164062 31.869998931884765625 31.935998916625976562 31.854999542236328125 31.77700042724609375 31.697999954223632812 31.66699981689453125 31.5839996337890625 31.519001007080078125 31.483999252319335938 31.482999801635742188 31.600000381469726562 31.551000595092773438 31.534000396728515625 31.364999771118164062 31.410999298095703125
 31.937999725341796875 32.233001708984375 32.493999481201171875 32.12799835205078125 31.621000289916992188 29.535999298095703125 26.98600006103515625 29.20800018310546875 31.66500091552734375 33.14099884033203125 32.662998199462890625 31.354999542236328125 29.059999465942382812 30.253999710083007812 30.43000030517578125 30.534000396728515625 29.478000640869140625 29.019001007080078125 30.082000732421875 30.31800079345703125 28.128999710083007812 28.049999237060546875 28.784999847412109375 29.149000167846679688 27.69300079345703125 26.16699981689453125 26.950000762939453125 26.5540008544921875 26.694000244140625 26.832000732421875 28.039999008178710938 28.724000930786132812 27.18199920654296875 25.58300018310546875 28.308000564575195312 27.19300079345703125 24.309999465942382812 25.896999359130859375 26.525999069213867188 27.688999176025390625 26.3209991455078125 27.955999374389648438 28.157999038696289062 25.798999786376953125 24.6399993896484375 28.729999542236328125 28.657999038696289062 24.49900054931640625 26.12599945068359375 25.54199981689453125 24.656000137329101562 29.197999954223632812 29.420000076293945312 29.392000198364257812 29.2779998779296875 28.440000534057617188 22.565000534057617188 28.423000335693359375 31.677999496459960938 31.826999664306640625 32.063999176025390625 31.975999832153320312 32.231998443603515625 32.420001983642578125 32.25299835205078125 30.995000839233398438 32.465000152587890625 32.907001495361328125 32.54199981689453125 30.823999404907226562 26.326000213623046875 28.200000762939453125 26.451999664306640625 25.649999618530273438 26.715999603271484375 27.36100006103515625 28.167999267578125 27.187000274658203125 28.4850006103515625 30.871000289916992188 30.805999755859375 29.281000137329101562 24.343000411987304688 22.256999969482421875 27.283000946044921875 26.562999725341796875 25.936000823974609375 25.924999237060546875 25.836000442504882812 23.58300018310546875 23.41699981689453125 22.27899932861328125 23.809000015258789062 24.188999176025390625 23.049999237060546875 23.644001007080078125 24.038999557495117188 24.561000823974609375 25.542999267578125 27.125 28.100000381469726562 28.565999984741210938 29.368999481201171875 30.701999664306640625 31.656999588012695312 31.579000473022460938 31.955999374389648438 32.02899932861328125 31.74900054931640625 31.274999618530273438 31.224000930786132812 31.118000030517578125 31.103000640869140625 30.701999664306640625 29.506000518798828125 29.944000244140625 29.631000518798828125 29.315999984741210938 27.968999862670898438 25.773000717163085938 26.559999465942382812 27.863000869750976562 28.01200103759765625 27.760000228881835938 27.030000686645507812 26.3040008544921875 25.113000869750976562 25.840999603271484375 24.628999710083007812 25.127000808715820312 24.482999801635742188 23.214000701904296875 20.024000167846679688 17.865999221801757812 17.840000152587890625 17.587999343872070312 17.478000640869140625 16.561000823974609375 18.579000473022460938 21.601999282836914062 21.20800018310546875 22.601999282836914062 23.826000213623046875 22.065000534057617188 24.423000335693359375 21.982000350952148438 23.506999969482421875 22.660999298095703125 22.926000595092773438 22.537000656127929688 19.756999969482421875 19.309999465942382812 21.461999893188476562 22.27700042724609375 17.269001007080078125 17.135000228881835938 19.94300079345703125 21.84799957275390625 23.100999832153320312 25.808000564575195312 29.215999603271484375 29.896999359130859375 30.281999588012695312 30.510000228881835938 30.77700042724609375 30.829999923706054688 30.732000350952148438 30.895000457763671875 30.603000640869140625 30.95999908447265625 30.93199920654296875 31.004999160766601562 30.912000656127929688 31.340999603271484375 31.48600006103515625 31.038999557495117188 30.995000839233398438 31.29000091552734375 31.773000717163085938 31.989000320434570312 31.993999481201171875 31.65200042724609375 31.059000015258789062 30.5 30.538999557495117188 30.649000167846679688 30.826000213623046875 30.94300079345703125 31.048000335693359375 31.017999649047851562 31.057001113891601562 31.017000198364257812 31.04199981689453125 31.180999755859375 31.280000686645507812 31.267999649047851562 31.452999114990234375 31.9720001220703125 32.19300079345703125 31.921998977661132812 31.95800018310546875 32.091999053955078125 32.266998291015625 32.437999725341796875 32.25099945068359375 31.854999542236328125 31.715999603271484375 31.607999801635742188 31.697999954223632812 31.655000686645507812 31.774999618530273438 31.731000900268554688 31.802999496459960938 31.909999847412109375 32.0579986572265625 32.1829986572265625 32.063999176025390625 32.0260009765625 32.2480010986328125 32.310001373291015625 32.326000213623046875 32.31800079345703125 32.26200103759765625 32.161998748779296875 32.077999114990234375 32.117000579833984375 32.22499847412109375 32.310001373291015625 32.311000823974609375 32.187000274658203125 32.042999267578125 31.911998748779296875 31.872999191284179688 31.962999343872070312 31.955999374389648438 31.93199920654296875 32.037998199462890625 31.797000885009765625 31.770000457763671875 31.756999969482421875 31.767000198364257812 31.702999114990234375 31.704999923706054688 31.700000762939453125 31.694000244140625 31.669000625610351562 31.729000091552734375 31.924999237060546875 32.034000396728515625 31.816999435424804688 31.548999786376953125 31.559999465942382812 31.537000656127929688 31.562999725341796875 31.48699951171875 31.531999588012695312 31.393999099731445312 31.396999359130859375
 32.96099853515625 33.020999908447265625 32.740001678466796875 32.229000091552734375 30.204999923706054688 26.493000030517578125 28.270999908447265625 31.643999099731445312 32.457000732421875 32.588001251220703125 31.184000015258789062 30.379999160766601562 29.969999313354492188 29.948999404907226562 30.496999740600585938 29.409999847412109375 27.965999603271484375 28.663999557495117188 28.577999114990234375 28.371000289916992188 26.797000885009765625 28.08300018310546875 29.490999221801757812 28.906000137329101562 26.006999969482421875 26.371999740600585938 24.843999862670898438 23.575000762939453125 25.711000442504882812 26.45999908447265625 28.658000946044921875 29.20999908447265625 28.035999298095703125 24.4290008544921875 28.010000228881835938 28.149999618530273438 25.3600006103515625 26.754999160766601562 28.858999252319335938 26.268999099731445312 27.45800018310546875 28.547000885009765625 25.454999923706054688 25.47100067138671875 28.516000747680664062 29.267999649047851562 27.190000534057617188 24.523000717163085938 27.667999267578125 24.604999542236328125 26.395000457763671875 29.795000076293945312 29.215999603271484375 28.5540008544921875 27.979999542236328125 25.815999984741210938 21.229000091552734375 28.490999221801757812 31.729999542236328125 32.173000335693359375 32.338001251220703125 32.020000457763671875 32.217998504638671875 32.536998748779296875 32.865001678466796875 31.746999740600585938 32.230998992919921875 32.660999298095703125 31.865999221801757812 31.997999191284179688 30.502000808715820312 30.660999298095703125 30.26399993896484375 27.938999176025390625 27.052000045776367188 27.586999893188476562 29.7649993896484375 28.840999603271484375 28.226999282836914062 30.176000595092773438 30.615999221801757812 25.47100067138671875 21.30500030517578125 24.201999664306640625 27.759000778198242188 25.11100006103515625 22.419000625610351562 21.337999343872070312 23.47100067138671875 22.913999557495117188 24.435998916625976562 23.843000411987304688 22.36199951171875 23.217000961303710938 22.274999618530273438 22.551000595092773438 23.36100006103515625 24.31999969482421875 25.25 26.642999649047851562 27.662000656127929688 28.080999374389648438 28.604999542236328125 30.04000091552734375 31.215000152587890625 30.399000167846679688 30.79000091552734375 30.819000244140625 30.63899993896484375 30.562000274658203125 30.308000564575195312 30.677000045776367188 30.54199981689453125 30.225000381469726562 29.018999099731445312 28.933000564575195312 28.634000778198242188 28.25099945068359375 28.247999191284179688 26.023000717163085938 26.50099945068359375 27.1790008544921875 27.51399993896484375 27.427000045776367188 26.101999282836914062 25.270999908447265625 24.871000289916992188 24.657999038696289062 22.059000015258789062 21.951000213623046875 21.351999282836914062 20.002000808715820312 19.687999725341796875 18.465000152587890625 17.77899932861328125 17.56999969482421875 17.007999420166015625 16.615999221801757812 20.343999862670898438 23.489000320434570312 24.746999740600585938 24.947999954223632812 24.507999420166015625 23.849000930786132812 20.30699920654296875 19.649000167846679688 19.76300048828125 22.0709991455078125 19.936000823974609375 20.729999542236328125 19.358999252319335938 16.281000137329101562 17.517000198364257812 18.427999496459960938 16.447999954223632812 17.517999649047851562 19.08300018310546875 20.437000274658203125 21.457000732421875 24.7649993896484375 28.55500030517578125 29.489000320434570312 29.9589996337890625 30.197999954223632812 30.941999435424804688 31.010999679565429688 30.745000839233398438 30.774999618530273438 30.58499908447265625 30.767999649047851562 30.649000167846679688 30.62400054931640625 30.879999160766601562 31.115999221801757812 31.257999420166015625 30.828001022338867188 30.698999404907226562 31.34799957275390625 31.76399993896484375 31.909000396728515625 31.680999755859375 31.326000213623046875 30.794000625610351562 30.5279998779296875 30.600999832153320312 30.674999237060546875 30.805999755859375 30.9739990234375 30.966999053955078125 31.030000686645507812 31.118000030517578125 31.194000244140625 31.127000808715820312 31.421998977661132812 31.600999832153320312 31.782999038696289062 31.923000335693359375 31.899000167846679688 31.7779998779296875 31.8600006103515625 31.989999771118164062 32.12799835205078125 32.51300048828125 32.102001190185546875 31.937000274658203125 31.8339996337890625 31.77899932861328125 31.73699951171875 31.830999374389648438 31.90399932861328125 31.920000076293945312 32.095001220703125 32.13700103759765625 31.997999191284179688 31.996999740600585938 32.010997772216796875 32.14099884033203125 32.326000213623046875 32.30500030517578125 32.048999786376953125 32.1829986572265625 32.163997650146484375 32.17800140380859375 32.259998321533203125 32.380001068115234375 32.451000213623046875 32.423000335693359375 32.286998748779296875 32.154998779296875 32.159999847412109375 32.19300079345703125 32.2949981689453125 32.26300048828125 32.355998992919921875 32.464000701904296875 32.34999847412109375 32.520000457763671875 32.383998870849609375 32.051998138427734375 32.034000396728515625 32.0319976806640625 32.003997802734375 32.034999847412109375 32.04399871826171875 31.8339996337890625 31.6790008544921875 31.697999954223632812 31.990999221801757812 32.076999664306640625 32.0670013427734375 31.705999374389648438 31.729999542236328125 31.680999755859375 31.743000030517578125 31.725000381469726562 31.732999801635742188 31.757999420166015625 31.788000106811523438
 33.004001617431640625 33.03900146484375 32.79000091552734375 32.078998565673828125 28.13800048828125 29.631000518798828125 32.132999420166015625 32.021999359130859375 32.356998443603515625 29.895000457763671875 28.007999420166015625 28.305999755859375 28.29000091552734375 29.184000015258789062 30.219999313354492188 28.559999465942382812 27.1790008544921875 28.694000244140625 27.430999755859375 25.688999176025390625 24.72100067138671875 27.176000595092773438 29.363000869750976562 27.572999954223632812 25.964000701904296875 27.343999862670898438 25.035999298095703125 25.592000961303710938 26.128999710083007812 27.159000396728515625 29.325000762939453125 29.44300079345703125 27.75099945068359375 25.305999755859375 28.535999298095703125 27.707000732421875 25.530000686645507812 27.690999984741210938 29.156000137329101562 27.313999176025390625 28.087999343872070312 27.947999954223632812 24.25099945068359375 25.753999710083007812 26.440000534057617188 29.058000564575195312 27.8209991455078125 24.468000411987304688 27.575000762939453125 26.794000625610351562 29.176000595092773438 29.157999038696289062 26.6959991455078125 24.910999298095703125 23.594999313354492188 20.69300079345703125 23.643999099731445312 30.339000701904296875 32.2779998779296875 32.404998779296875 32.506000518798828125 30.628999710083007812 32.754001617431640625 33.231998443603515625 32.269001007080078125 30.129999160766601562 32.31999969482421875 31.367000579833984375 29.743000030517578125 30.898000717163085938 32.506999969482421875 31.825000762939453125 31.510999679565429688 30.906000137329101562 29.944000244140625 29.658000946044921875 30.6529998779296875 28.704999923706054688 27.70800018310546875 28.952999114990234375 31.079000473022460938 24.1660003662109375 23.881000518798828125 23.787000656127929688 26.044000625610351562 27.754999160766601562 22.38800048828125 21.454999923706054688 22.2350006103515625 22.91699981689453125 23.169000625610351562 23.881999969482421875 25.61100006103515625 25.919000625610351562 25.434000015258789062 24.761999130249023438 24.906000137329101562 25.427999496459960938 26.327999114990234375 26.948999404907226562 28.077999114990234375 28.645999908447265625 29.172000885009765625 29.858999252319335938 30.55699920654296875 30.280000686645507812 30.003000259399414062 30.295000076293945312 29.8600006103515625 29.968999862670898438 30.252000808715820312 30.100000381469726562 30.05699920654296875 29.607000350952148438 29.466999053955078125 29.120000839233398438 27.715000152587890625 28.017000198364257812 27.604000091552734375 27.245000839233398438 25.822000503540039062 26.440000534057617188 26.738000869750976562 26.864999771118164062 26.823999404907226562 26.113000869750976562 25.836999893188476562 24.714000701904296875 21.34799957275390625 20.233999252319335938 20.561000823974609375 19.799999237060546875 19.565000534057617188 18.167999267578125 18.148000717163085938 17.792999267578125 18.677000045776367188 21.476999282836914062 24.058000564575195312 24.686000823974609375 20.479999542236328125 20.055999755859375 23.101999282836914062 23.43000030517578125 21.260999679565429688 18.643999099731445312 16.169000625610351562 17.462999343872070312 21.188999176025390625 21.434999465942382812 18.288999557495117188 16.511999130249023438 15.418000221252441406 16.319000244140625 16.841999053955078125 19.410999298095703125 21.364000320434570312 22.329999923706054688 22.635000228881835938 25.56999969482421875 28.589000701904296875 29.493000030517578125 30.118000030517578125 30.552999496459960938 30.761999130249023438 30.619998931884765625 30.617000579833984375 30.48600006103515625 30.409999847412109375 30.243000030517578125 30.204000473022460938 30.36199951171875 30.850999832153320312 30.896999359130859375 30.8339996337890625 30.618999481201171875 30.868000030517578125 31.104000091552734375 31.409999847412109375 31.311000823974609375 31.207000732421875 30.93000030517578125 30.738000869750976562 30.5 30.648000717163085938 30.66500091552734375 30.79199981689453125 30.869998931884765625 30.864000320434570312 31.107000350952148438 31.257999420166015625 31.3600006103515625 31.531000137329101562 31.562000274658203125 31.73699951171875 31.69499969482421875 31.552999496459960938 31.726999282836914062 31.91699981689453125 32.145999908447265625 32.2220001220703125 32.394001007080078125 32.146999359130859375 31.895999908447265625 31.845998764038085938 31.906000137329101562 31.886999130249023438 31.899999618530273438 31.983999252319335938 32.049999237060546875 31.980998992919921875 31.79199981689453125 31.785999298095703125 31.822000503540039062 32.089000701904296875 32.272998809814453125 32.3170013427734375 32.19699859619140625 32.23600006103515625 32.272998809814453125 32.3600006103515625 32.508998870849609375 32.5670013427734375 32.467998504638671875 32.370998382568359375 32.2910003662109375 32.281002044677734375 32.368000030517578125 32.4010009765625 32.5260009765625 32.698001861572265625 32.70999908447265625 32.805999755859375 32.730998992919921875 32.84400177001953125 32.797000885009765625 32.88800048828125 32.80699920654296875 32.48799896240234375 32.5110015869140625 32.365001678466796875 32.228000640869140625 32.217998504638671875 32.02700042724609375 31.819000244140625 31.788999557495117188 32.186000823974609375 32.378002166748046875 32.2949981689453125 32.21099853515625 31.969999313354492188 31.97299957275390625 31.831998825073242188 31.686000823974609375 31.549999237060546875 31.521999359130859375 31.6230010986328125 31.768999099731445312
 33.00299835205078125 32.771999359130859375 32.451999664306640625 30.391000747680664062 28.770999908447265625 33.0149993896484375 32.98799896240234375 32.46099853515625 30.269001007080078125 26.3600006103515625 26.6660003662109375 29.815000534057617188 30.037000656127929688 27.917999267578125 28.856000900268554688 27.548000335693359375 28.961999893188476562 29.202999114990234375 27.094999313354492188 23.832000732421875 26.990999221801757812 28.642999649047851562 29.094999313354492188 26.176000595092773438 27.542999267578125 28.544000625610351562 28.433000564575195312 28.503000259399414062 28.371000289916992188 28.021999359130859375 28.73600006103515625 28.621000289916992188 26.844999313354492188 26.48600006103515625 28.322999954223632812 24.879999160766601562 26.065999984741210938 28.728000640869140625 28.878000259399414062 24.444000244140625 26.843999862670898438 28.766000747680664062 27.229000091552734375 25.106000900268554688 23.423000335693359375 28.799999237060546875 27.420999526977539062 23.017999649047851562 27.926000595092773438 29.0839996337890625 28.86199951171875 26.707000732421875 23.603000640869140625 25.313999176025390625 25.27899932861328125 24.614999771118164062 29.132999420166015625 31.770999908447265625 32.398998260498046875 32.03099822998046875 32.50299835205078125 29.450000762939453125 32.382999420166015625 33.6100006103515625 32.63800048828125 30.79000091552734375 32.270000457763671875 31.91699981689453125 31.76399993896484375 32.476001739501953125 32.84600067138671875 32.62200164794921875 32.521999359130859375 32.243000030517578125 31.603000640869140625 31.190000534057617188 31.336000442504882812 30.437999725341796875 29.826999664306640625 30.173000335693359375 30.7089996337890625 27.73600006103515625 26.1399993896484375 26.319000244140625 26.718000411987304688 27.672000885009765625 22.732999801635742188 21.357999801635742188 20.798999786376953125 21.716999053955078125 22.690999984741210938 24.562999725341796875 26.6529998779296875 25.599000930786132812 25.919000625610351562 26.065999984741210938 24.899000167846679688 23.51399993896484375 22.476999282836914062 24.79199981689453125 26.635999679565429688 27.68000030517578125 28.590999603271484375 29.34799957275390625 29.326999664306640625 29.627000808715820312 29.843000411987304688 30.212999343872070312 30.106000900268554688 29.771999359130859375 29.899999618530273438 29.732999801635742188 29.1100006103515625 28.437000274658203125 28.756000518798828125 28.107999801635742188 26.829999923706054688 27.25 26.327999114990234375 25.065000534057617188 24.49900054931640625 24.9720001220703125 25.430999755859375 25.555999755859375 25.482999801635742188 25.184000015258789062 24.701999664306640625 24.356000900268554688 24.059999465942382812 23.284000396728515625 23.052999496459960938 22.27899932861328125 21.15399932861328125 18.51399993896484375 18.228000640869140625 17.836999893188476562 18.423999786376953125 22.23600006103515625 25.424999237060546875 25.100999832153320312 23.975999832153320312 23.120000839233398438 24.552999496459960938 23.287000656127929688 19.172000885009765625 19.021999359130859375 17.832000732421875 15.616000175476074219 16.8899993896484375 20.423000335693359375 17.186000823974609375 15.848999977111816406 15.564999580383300781 15.680999755859375 17.694000244140625 18.073999404907226562 19.906000137329101562 20.663000106811523438 23.853000640869140625 25.475000381469726562 27.544000625610351562 29.167999267578125 30.010999679565429688 30.106000900268554688 30.0149993896484375 29.97100067138671875 30.107999801635742188 30.010000228881835938 29.913000106811523438 29.745000839233398438 29.892000198364257812 29.975000381469726562 30.350999832153320312 30.701000213623046875 30.47299957275390625 30.504999160766601562 30.642000198364257812 30.733999252319335938 31.225000381469726562 30.6790008544921875 30.569000244140625 30.566999435424804688 30.3339996337890625 30.413000106811523438 30.590999603271484375 30.62400054931640625 30.756000518798828125 30.851999282836914062 31.034000396728515625 31.169000625610351562 31.177999496459960938 31.214000701904296875 31.187999725341796875 31.131000518798828125 31.173000335693359375 31.176000595092773438 31.393999099731445312 31.853000640869140625 32.229000091552734375 32.4010009765625 32.272998809814453125 32.133998870849609375 32.08300018310546875 32.00299835205078125 31.969999313354492188 31.93199920654296875 31.990999221801757812 31.979000091552734375 31.920000076293945312 31.8209991455078125 31.785999298095703125 31.83300018310546875 32.051998138427734375 32.11299896240234375 32.19499969482421875 32.160999298095703125 32.149997711181640625 32.31800079345703125 32.45600128173828125 32.576000213623046875 32.562999725341796875 32.44300079345703125 32.397998809814453125 32.41400146484375 32.551998138427734375 32.625 32.70600128173828125 32.798999786376953125 32.869998931884765625 32.8860015869140625 32.97100067138671875 33.119998931884765625 33.10900115966796875 33.092998504638671875 33.0989990234375 33.1529998779296875 33.133998870849609375 32.993000030517578125 32.715999603271484375 32.72299957275390625 32.687000274658203125 32.42800140380859375 32.576999664306640625 32.298999786376953125 32.172000885009765625 32.410999298095703125 32.470001220703125 32.561000823974609375 32.339000701904296875 32.380001068115234375 32.08499908447265625 32.1920013427734375 32.130001068115234375 32.02899932861328125 31.942998886108398438 31.93199920654296875 31.913999557495117188 31.812000274658203125
 32.590999603271484375 31.628999710083007812 31.673999786376953125 29.048999786376953125 28.141000747680664062 33.0579986572265625 32.2910003662109375 28.104999542236328125 26.427999496459960938 27.150999069213867188 29.909000396728515625 30.142000198364257812 29.232000350952148438 25.832000732421875 27.377000808715820312 28.048000335693359375 29.62400054931640625 29.357000350952148438 26.673000335693359375 25.350999832153320312 27.641000747680664062 27.563999176025390625 25.465999603271484375 25.87400054931640625 28.76200103759765625 29.102001190185546875 29.172000885009765625 28.767999649047851562 28.895000457763671875 28.2220001220703125 28.483999252319335938 28.550001144409179688 26.604000091552734375 25.88800048828125 28.375 26.489000320434570312 27.190000534057617188 29.007999420166015625 28.788000106811523438 25.792999267578125 26.440000534057617188 28.898000717163085938 29.211000442504882812 25.488000869750976562 26.784000396728515625 29.29199981689453125 26.468999862670898438 23.063999176025390625 27.34799957275390625 29.891000747680664062 29.082000732421875 28.545000076293945312 27.020000457763671875 25.787000656127929688 27.746000289916992188 29.933000564575195312 31.733999252319335938 31.365999221801757812 31.1399993896484375 30.7910003662109375 31.739000320434570312 32.269001007080078125 33 33.542999267578125 33.131999969482421875 31.669000625610351562 31.9720001220703125 32.5579986572265625 32.756000518798828125 32.562000274658203125 32.84799957275390625 32.936000823974609375 33.03900146484375 32.840000152587890625 32.345001220703125 31.072000503540039062 28.95999908447265625 30.919000625610351562 30.729999542236328125 29.353000640869140625 30.674999237060546875 26.691999435424804688 22.655000686645507812 28.757999420166015625 27.854000091552734375 28.531000137329101562 24.030000686645507812 20.754999160766601562 20.336000442504882812 20.909000396728515625 25.65399932861328125 27.563999176025390625 28.767999649047851562 28.80699920654296875 29.024999618530273438 28.95999908447265625 28.350999832153320312 26.141000747680664062 23.79199981689453125 22.433000564575195312 24.809000015258789062 26.673999786376953125 28.667999267578125 28.496999740600585938 28.482000350952148438 29.01300048828125 29.340000152587890625 29.372999191284179688 29.444000244140625 29.270000457763671875 29.50099945068359375 29.27700042724609375 28.864000320434570312 27.951999664306640625 26.733999252319335938 26.660999298095703125 25.982999801635742188 25.635999679565429688 24.872999191284179688 23.70999908447265625 25.021999359130859375 25.83300018310546875 25.655000686645507812 24.558000564575195312 24.774000167846679688 25.622999191284179688 24.523000717163085938 22.698999404907226562 25.010000228881835938 26.799999237060546875 25.9720001220703125 25.577999114990234375 25.164999008178710938 23.075000762939453125 20.0149993896484375 19.280000686645507812 20.450000762939453125 23.993000030517578125 25.239000320434570312 26.180999755859375 25.811000823974609375 25.853000640869140625 23.149999618530273438 23.670000076293945312 23.034999847412109375 21.36100006103515625 19.850000381469726562 18.816999435424804688 16.107000350952148438 18.257999420166015625 20.160999298095703125 18.107999801635742188 16.233999252319335938 14.425999641418457031 15.232000350952148438 14.515999794006347656 18.79199981689453125 21.81999969482421875 23.575000762939453125 24.893999099731445312 26.648000717163085938 29.183000564575195312 29.841999053955078125 29.98600006103515625 29.7760009765625 29.61199951171875 29.545000076293945312 29.534999847412109375 29.413999557495117188 29.434999465942382812 29.688999176025390625 29.761999130249023438 30.04199981689453125 30.224000930786132812 30.336000442504882812 30.033000946044921875 30.090000152587890625 30.687000274658203125 30.867000579833984375 30.354000091552734375 30.0410003662109375 29.9720001220703125 30.08300018310546875 30.357000350952148438 30.50099945068359375 30.649000167846679688 30.904998779296875 30.937000274658203125 30.87599945068359375 30.701000213623046875 30.5279998779296875 30.631000518798828125 31.0839996337890625 31.230998992919921875 31.493000030517578125 31.711999893188476562 31.674999237060546875 32.034000396728515625 32.1360015869140625 32.04399871826171875 31.73699951171875 31.642000198364257812 31.767000198364257812 31.982999801635742188 32.04399871826171875 32.048999786376953125 32.117000579833984375 32.1009979248046875 31.9459991455078125 31.885000228881835938 31.914999008178710938 31.949998855590820312 32.022998809814453125 32.082000732421875 32.05500030517578125 32.180999755859375 32.366001129150390625 32.368000030517578125 32.38899993896484375 32.434001922607421875 32.479999542236328125 32.591999053955078125 32.7519989013671875 32.82199859619140625 32.91400146484375 32.953998565673828125 32.9290008544921875 32.93399810791015625 32.881999969482421875 32.86199951171875 32.909999847412109375 32.923000335693359375 33.03099822998046875 32.935001373291015625 33.1100006103515625 33.19100189208984375 33.19100189208984375 33.188999176025390625 32.91500091552734375 32.841999053955078125 32.828998565673828125 32.72100067138671875 32.87200164794921875 32.757999420166015625 32.58699798583984375 32.63700103759765625 32.57199859619140625 32.477001190185546875 32.509998321533203125 32.54399871826171875 32.440998077392578125 32.354000091552734375 32.46099853515625 32.439998626708984375 32.423000335693359375 32.41699981689453125 32.185001373291015625 31.99900054931640625
 31.822000503540039062 31.36100006103515625 30.090999603271484375 26.016000747680664062 28.7649993896484375 32.457000732421875 30.798000335693359375 25.136999130249023438 24.757999420166015625 29.711999893188476562 30.495000839233398438 29.215999603271484375 27.961999893188476562 28.229000091552734375 27.891000747680664062 28.614999771118164062 29.704999923706054688 29.81800079345703125 26.997999191284179688 27.767999649047851562 27.93199920654296875 25.919000625610351562 26.176000595092773438 28.476999282836914062 29.16699981689453125 29.02700042724609375 29.256000518798828125 29.164999008178710938 28.634000778198242188 26.7649993896484375 27.711999893188476562 27.447999954223632812 25.326000213623046875 26.091999053955078125 28.676000595092773438 29.061000823974609375 28.288999557495117188 28.297000885009765625 28.4720001220703125 26.587999343872070312 25.75099945068359375 27.580999374389648438 28.670999526977539062 25.878000259399414062 28.79000091552734375 29.430999755859375 26.1100006103515625 22.892000198364257812 26.968999862670898438 30.167999267578125 29.857000350952148438 27.40200042724609375 27.704000473022460938 28.799999237060546875 29.687999725341796875 31.357999801635742188 31.97100067138671875 30.575000762939453125 30.510999679565429688 32.157001495361328125 32.79399871826171875 33.55699920654296875 32.008998870849609375 31.843999862670898438 32.909000396728515625 31.58300018310546875 30.368000030517578125 31.2649993896484375 33.0970001220703125 32.94300079345703125 32.869998931884765625 32.98400115966796875 33.174999237060546875 33.3209991455078125 32.675998687744140625 31.770000457763671875 29.952999114990234375 31.05500030517578125 31.674999237060546875 30.697000503540039062 30.117000579833984375 26.069000244140625 23.908000946044921875 29.245000839233398438 29.8470001220703125 29.024999618530273438 24.660999298095703125 20.06800079345703125 20.715999603271484375 20.4290008544921875 23.462999343872070312 27.542999267578125 29.3470001220703125 29.802999496459960938 30.229999542236328125 29.989999771118164062 30.2760009765625 29.423000335693359375 27.145000457763671875 23.45800018310546875 23.19300079345703125 26.785999298095703125 29.216999053955078125 27.7239990234375 27.663000106811523438 28.33499908447265625 28.934000015258789062 29.104999542236328125 29.038000106811523438 28.996000289916992188 28.642999649047851562 28.506000518798828125 28.516000747680664062 28.202999114990234375 26.844999313354492188 27.809000015258789062 27.738000869750976562 27.669000625610351562 27.242000579833984375 25.4459991455078125 26.211999893188476562 27.082000732421875 26.905000686645507812 26.381999969482421875 24.760000228881835938 26.547000885009765625 24.83300018310546875 24.55699920654296875 27.381000518798828125 29.038999557495117188 28.937999725341796875 28.29199981689453125 26.881000518798828125 25.743000030517578125 24.756999969482421875 24.676000595092773438 22.045999526977539062 21.481000900268554688 22.198999404907226562 21.489999771118164062 20.517000198364257812 21.009000778198242188 20.50099945068359375 17.965000152587890625 17.159999847412109375 18.450000762939453125 19.7089996337890625 17.488000869750976562 16.979999542236328125 17.842000961303710938 19.770999908447265625 18.339000701904296875 15.718000411987304688 16.0989990234375 17.114000320434570312 14.975000381469726562 17.933000564575195312 19.406999588012695312 20.940000534057617188 23.04000091552734375 24.559999465942382812 28.363000869750976562 29.784999847412109375 29.225000381469726562 29.312999725341796875 29.77700042724609375 29.267999649047851562 29.1399993896484375 29.072000503540039062 29.121000289916992188 29.357999801635742188 29.697000503540039062 29.41699981689453125 29.58300018310546875 29.962999343872070312 29.732999801635742188 29.822999954223632812 30.40399932861328125 30.246000289916992188 29.451000213623046875 29.504999160766601562 29.832000732421875 30.071001052856445312 30.308000564575195312 30.571001052856445312 30.780000686645507812 30.868999481201171875 30.816999435424804688 30.76399993896484375 30.658000946044921875 30.73699951171875 30.823999404907226562 31.128999710083007812 31.618000030517578125 31.621000289916992188 31.620000839233398438 31.562000274658203125 31.812000274658203125 31.659999847412109375 31.715999603271484375 31.812999725341796875 31.897998809814453125 31.865999221801757812 31.975000381469726562 32.0149993896484375 32.091999053955078125 32.029998779296875 32.08300018310546875 32.022998809814453125 31.924999237060546875 31.941999435424804688 31.989000320434570312 32.03900146484375 32.064998626708984375 32.180999755859375 32.176998138427734375 32.215000152587890625 32.31999969482421875 32.44699859619140625 32.542999267578125 32.58100128173828125 32.542999267578125 32.560001373291015625 32.620998382568359375 32.660999298095703125 32.676998138427734375 32.70600128173828125 32.680999755859375 32.70999908447265625 32.766998291015625 32.879001617431640625 33.033000946044921875 32.952999114990234375 32.882999420166015625 32.88800048828125 32.951999664306640625 32.91500091552734375 33.032001495361328125 33.24900054931640625 33.19100189208984375 33.170001983642578125 33.173999786376953125 32.990001678466796875 32.964000701904296875 32.910999298095703125 32.7779998779296875 32.618000030517578125 32.421001434326171875 32.408000946044921875 32.395999908447265625 32.38899993896484375 32.355998992919921875 32.44300079345703125 32.529998779296875 32.52500152587890625 32.629001617431640625 32.466999053955078125 32.188999176025390625
 32.019001007080078125 30.516000747680664062 29.004999160766601562 27.878999710083007812 30.464000701904296875 30.829999923706054688 28.086999893188476562 26.739999771118164062 27.22299957275390625 27.899999618530273438 27.759000778198242188 25.51300048828125 28.420999526977539062 29.170999526977539062 27.677000045776367188 29.582000732421875 30.142000198364257812 29.104999542236328125 25.621999740600585938 27.197000503540039062 29.0709991455078125 27.759000778198242188 28.452999114990234375 28.954000473022460938 28.201000213623046875 27.270999908447265625 28.343999862670898438 29.27899932861328125 28.284000396728515625 25.164999008178710938 24.381000518798828125 24.729999542236328125 25.420000076293945312 28.371000289916992188 28.701999664306640625 28.9029998779296875 28.073999404907226562 26.691999435424804688 26.172000885009765625 26.44499969482421875 26.534999847412109375 26.017999649047851562 24.94300079345703125 24.879999160766601562 27.69300079345703125 29.006000518798828125 26.6100006103515625 21.954999923706054688 25.865999221801757812 29.979000091552734375 28.840000152587890625 23.16500091552734375 25.7910003662109375 28.433000564575195312 30.70999908447265625 31.885000228881835938 31.648000717163085938 30.45999908447265625 30.34600067138671875 32.674999237060546875 33.516998291015625 33.4739990234375 31.482000350952148438 28.8040008544921875 32.26300048828125 32.379001617431640625 31.271999359130859375 32.30500030517578125 33.187000274658203125 33.11299896240234375 32.904998779296875 32.713001251220703125 33 33.1699981689453125 32.742000579833984375 31.409999847412109375 27.576999664306640625 30.086000442504882812 31.988000869750976562 31.1959991455078125 28.739999771118164062 24.493000030517578125 24.926000595092773438 29.41699981689453125 29.52899932861328125 27.149000167846679688 21.063999176025390625 19.66699981689453125 20.25099945068359375 21.729999542236328125 22.857000350952148438 27.690999984741210938 29.503000259399414062 30.042999267578125 30.620000839233398438 30.6660003662109375 30.69499969482421875 30.760000228881835938 28.885000228881835938 25.649000167846679688 25.482999801635742188 25.63899993896484375 29.020000457763671875 27.7239990234375 27.423000335693359375 27.649999618530273438 28.364000320434570312 28.840999603271484375 28.98600006103515625 28.934999465942382812 28.31800079345703125 28.215999603271484375 28.187000274658203125 27.99900054931640625 28.613000869750976562 29.079999923706054688 28.617000579833984375 28.94499969482421875 27.72299957275390625 26.329000473022460938 26.2350006103515625 26.83300018310546875 27.669000625610351562 28.243999481201171875 26.452999114990234375 27.187999725341796875 29.281000137329101562 27.197000503540039062 26.33300018310546875 25.740999221801757812 27.98600006103515625 27.479999542236328125 25.047000885009765625 23.052999496459960938 21.275999069213867188 25.923000335693359375 25.586000442504882812 25.031999588012695312 22.239000320434570312 18.954000473022460938 18.618999481201171875 18.697999954223632812 18.489000320434570312 17.079999923706054688 15.989000320434570312 15.798000335693359375 18.885000228881835938 17.957000732421875 16.3209991455078125 15.923999786376953125 18.261999130249023438 16.2239990234375 16.511999130249023438 18.440000534057617188 18.4720001220703125 18.5279998779296875 20.577999114990234375 22.642000198364257812 23.716999053955078125 23.809999465942382812 24.343000411987304688 26.7760009765625 29.355998992919921875 29.395000457763671875 28.982999801635742188 29.52700042724609375 29.125 28.810998916625976562 28.811000823974609375 28.789999008178710938 28.799999237060546875 29.48600006103515625 28.683000564575195312 29.11100006103515625 29.437000274658203125 29.7350006103515625 29.302999496459960938 29.579000473022460938 29.378999710083007812 29.134000778198242188 29.5839996337890625 29.799999237060546875 29.980998992919921875 30.093000411987304688 30.377000808715820312 30.450000762939453125 30.632999420166015625 30.906999588012695312 31.031000137329101562 30.947999954223632812 30.978000640869140625 31.169000625610351562 31.2649993896484375 31.053998947143554688 31.26300048828125 31.404998779296875 31.41699981689453125 31.54000091552734375 31.548000335693359375 31.869998931884765625 31.934999465942382812 31.977998733520507812 32.0410003662109375 32.173000335693359375 32.079998016357421875 32.00099945068359375 32.091999053955078125 32.094997406005859375 32.021999359130859375 31.966999053955078125 31.966999053955078125 31.934999465942382812 32.023998260498046875 32.07399749755859375 32.11199951171875 32.215000152587890625 32.3079986572265625 32.411998748779296875 32.5279998779296875 32.595001220703125 32.65399932861328125 32.6660003662109375 32.701999664306640625 32.729000091552734375 32.7779998779296875 32.906002044677734375 33.03099822998046875 32.991001129150390625 32.90200042724609375 33.04000091552734375 33.132999420166015625 33.22499847412109375 33.199001312255859375 33.189998626708984375 33.201000213623046875 33.17800140380859375 33.22100067138671875 33.1660003662109375 33.12200164794921875 33.19699859619140625 33.299999237060546875 33.1360015869140625 32.645999908447265625 32.83499908447265625 33.1100006103515625 33.02700042724609375 32.93399810791015625 32.699001312255859375 32.491001129150390625 32.341999053955078125 32.240001678466796875 32.08300018310546875 32.254001617431640625 32.42800140380859375 32.434001922607421875 32.561000823974609375 32.701999664306640625 32.4850006103515625
 32.410999298095703125 30.969999313354492188 30.058000564575195312 31.406999588012695312 32.018001556396484375 30.921998977661132812 28.4029998779296875 29.211999893188476562 30.118000030517578125 25.315000534057617188 24.496999740600585938 27.089000701904296875 29.375 29.155000686645507812 28.497999191284179688 29.871000289916992188 29.344999313354492188 25.419000625610351562 24.771999359130859375 29.476999282836914062 30.730998992919921875 30.201999664306640625 28.739999771118164062 27.622999191284179688 24.326999664306640625 22.580999374389648438 26.649000167846679688 28.914999008178710938 28.41500091552734375 25.88800048828125 25.253000259399414062 26.836000442504882812 27.895000457763671875 28.697999954223632812 27.13800048828125 28.0970001220703125 27.788999557495117188 25.545999526977539062 26.072999954223632812 27.906000137329101562 28.482999801635742188 25.774000167846679688 25.774000167846679688 26.565999984741210938 27.5410003662109375 27.561000823974609375 25.129999160766601562 20.260999679565429688 23.996999740600585938 29.506999969482421875 29.496999740600585938 24.295999526977539062 23.954000473022460938 24.99900054931640625 30.589000701904296875 32.226001739501953125 32.48400115966796875 31.69300079345703125 30.886999130249023438 32.970001220703125 33.783000946044921875 33.146999359130859375 31.257999420166015625 26.575000762939453125 30.700000762939453125 32.9160003662109375 32.58499908447265625 33.05300140380859375 33.4290008544921875 33.04000091552734375 32.659999847412109375 31.783000946044921875 32.60900115966796875 33.240001678466796875 32.645999908447265625 28.655000686645507812 24.260000228881835938 29.933000564575195312 31.13800048828125 30.2910003662109375 28.34600067138671875 24.613000869750976562 27.075000762939453125 30.031999588012695312 28.364000320434570312 22.031000137329101562 19.256999969482421875 21.997999191284179688 21.174999237060546875 23.146999359130859375 26.988000869750976562 29.021999359130859375 29.655000686645507812 30.257999420166015625 30.410999298095703125 29.922000885009765625 29.70999908447265625 31.035999298095703125 31.409000396728515625 28.257999420166015625 27.378999710083007812 28.794000625610351562 29.952999114990234375 28.378999710083007812 26.412000656127929688 26.344999313354492188 27.232999801635742188 28.05500030517578125 28.440999984741210938 28.670999526977539062 28.591999053955078125 28.625 28.663999557495117188 29.924999237060546875 31.025999069213867188 31.379999160766601562 31.369998931884765625 31.187999725341796875 29.70999908447265625 27.767000198364257812 26.6399993896484375 27.232999801635742188 28.233999252319335938 29.780000686645507812 30.319000244140625 30.239999771118164062 27.659999847412109375 21.26399993896484375 19.645000457763671875 20.892000198364257812 24.938999176025390625 25.840999603271484375 22.136999130249023438 19.923999786376953125 19.444000244140625 23.228000640869140625 26.288000106811523438 25.076000213623046875 24.36100006103515625 23.0970001220703125 21.492000579833984375 20.412000656127929688 20.572000503540039062 19.302999496459960938 16.590999603271484375 17.0149993896484375 16.892000198364257812 17.325000762939453125 17.11199951171875 14.442999839782714844 15.732999801635742188 16.566999435424804688 20.114999771118164062 22.631000518798828125 20.715000152587890625 17.063999176025390625 17.936000823974609375 21.455999374389648438 23.826999664306640625 25.503000259399414062 26.434000015258789062 25.350000381469726562 26.288999557495117188 29.441999435424804688 29.155000686645507812 28.982000350952148438 28.70800018310546875 28.561000823974609375 28.6790008544921875 28.698999404907226562 28.400999069213867188 29.350000381469726562 28.739000320434570312 28.924999237060546875 29.200000762939453125 29.4010009765625 29.482000350952148438 29.121999740600585938 29.117000579833984375 29.395999908447265625 29.48600006103515625 29.700000762939453125 29.83599853515625 29.980998992919921875 30.207000732421875 30.400999069213867188 30.48699951171875 30.694000244140625 30.992000579833984375 31.080999374389648438 31.149000167846679688 31.252000808715820312 31.052000045776367188 31.252000808715820312 31.427999496459960938 31.270000457763671875 31.247999191284179688 31.496999740600585938 31.565999984741210938 31.850999832153320312 32.042999267578125 32.0839996337890625 31.9160003662109375 31.913999557495117188 32.10199737548828125 32.104999542236328125 32.242000579833984375 32.270999908447265625 32.180999755859375 31.949998855590820312 31.899000167846679688 31.91699981689453125 32.033000946044921875 32.130001068115234375 32.215999603271484375 32.272998809814453125 32.423000335693359375 32.61199951171875 32.757999420166015625 32.84600067138671875 32.870998382568359375 32.9980010986328125 33.072998046875 33.16699981689453125 33.230998992919921875 33.327999114990234375 33.33300018310546875 33.365001678466796875 33.30300140380859375 33.20999908447265625 33.13800048828125 33.075000762939453125 32.963001251220703125 32.966999053955078125 32.812000274658203125 32.86299896240234375 32.939998626708984375 32.964000701904296875 33.075000762939453125 33.11100006103515625 32.97299957275390625 33.035999298095703125 32.814998626708984375 32.909999847412109375 33.008998870849609375 32.983001708984375 32.895999908447265625 32.94300079345703125 32.9980010986328125 32.839000701904296875 32.481998443603515625 32.38700103759765625 32.2949981689453125 32.407001495361328125 32.46099853515625 32.606998443603515625 32.717998504638671875 32.676998138427734375
 32.19699859619140625 32.2480010986328125 31.191999435424804688 32.477001190185546875 31.843000411987304688 30.877000808715820312 30.341999053955078125 30.739999771118164062 29.752000808715820312 26.86199951171875 24.854000091552734375 27.1399993896484375 28.950000762939453125 28.648000717163085938 27.520999908447265625 29.395000457763671875 26.391000747680664062 22.284999847412109375 27.680999755859375 30.667999267578125 30.503000259399414062 28.254999160766601562 28.031000137329101562 28.288000106811523438 24.910999298095703125 23.746999740600585938 26.8470001220703125 28.756999969482421875 27.756000518798828125 26.341999053955078125 28.100000381469726562 29.259000778198242188 28.829000473022460938 27.548999786376953125 27.309999465942382812 28.1100006103515625 25.44300079345703125 24.51300048828125 24.944000244140625 27.760000228881835938 28.850999832153320312 25.770000457763671875 25.395000457763671875 26.465999603271484375 27.906000137329101562 26.701999664306640625 22.900999069213867188 20.207000732421875 22.523000717163085938 29.228000640869140625 29.479999542236328125 24.16699981689453125 19.857999801635742188 22.087999343872070312 29.871000289916992188 32.207000732421875 32.55300140380859375 31.753000259399414062 29.690000534057617188 31.426000595092773438 33.45800018310546875 33.509998321533203125 28.906999588012695312 30.25099945068359375 31.965999603271484375 32.85900115966796875 32.83300018310546875 33.158000946044921875 33.271999359130859375 32.93199920654296875 32.507999420166015625 32.105998992919921875 32.646999359130859375 33.286998748779296875 31.84799957275390625 27.33300018310546875 24.395000457763671875 29.842000961303710938 28.204999923706054688 28.079000473022460938 29.798999786376953125 27.128000259399414062 28.905000686645507812 29.243000030517578125 24.18199920654296875 19.746000289916992188 20.51300048828125 24.399000167846679688 24.253999710083007812 26.06999969482421875 28.504999160766601562 29.996000289916992188 30.23699951171875 29.843999862670898438 29.145000457763671875 28.895000457763671875 30.127000808715820312 31.447999954223632812 32.16699981689453125 30.440000534057617188 29.690000534057617188 30.159000396728515625 30.725999832153320312 28.15399932861328125 26.281000137329101562 24.7350006103515625 25.785999298095703125 27.430999755859375 27.773000717163085938 28.519001007080078125 29.149000167846679688 29.663000106811523438 30.9029998779296875 32.13899993896484375 32.492000579833984375 32.5670013427734375 32.18199920654296875 31.816999435424804688 32.03099822998046875 31.003999710083007812 28.5989990234375 28.417999267578125 28.850999832153320312 30.997999191284179688 31.155000686645507812 28.617000579833984375 26.038999557495117188 25.5970001220703125 24.996999740600585938 24.207000732421875 24.756000518798828125 23.392000198364257812 22.392000198364257812 20.245000839233398438 18.093000411987304688 21.365999221801757812 22.5540008544921875 20.27899932861328125 23.120000839233398438 24.419000625610351562 23.131999969482421875 18.80699920654296875 17.641000747680664062 19.035999298095703125 17.135000228881835938 16.504999160766601562 17.988000869750976562 18.621999740600585938 16.200000762939453125 15.27700042724609375 17.2649993896484375 19.475999832153320312 22.260999679565429688 23.629999160766601562 23.229999542236328125 20.469999313354492188 17.461000442504882812 17.510000228881835938 19.780000686645507812 23.299999237060546875 26.842000961303710938 23.961999893188476562 24.59799957275390625 28.229000091552734375 27.797000885009765625 28.229999542236328125 28.659999847412109375 28.656000137329101562 28.700000762939453125 28.517999649047851562 28.54000091552734375 29.184000015258789062 28.70800018310546875 28.946001052856445312 29.134000778198242188 29.143999099731445312 29.576999664306640625 29.621999740600585938 29.891000747680664062 29.81800079345703125 29.47299957275390625 29.566999435424804688 29.802000045776367188 29.98600006103515625 30.228000640869140625 30.267999649047851562 30.493999481201171875 30.656000137329101562 30.684000015258789062 30.788000106811523438 30.93199920654296875 30.947000503540039062 31.042999267578125 31.31999969482421875 31.190000534057617188 31.365999221801757812 31.312999725341796875 31.697000503540039062 31.761999130249023438 31.67800140380859375 31.673000335693359375 31.73699951171875 31.935998916625976562 32.119998931884765625 32.26399993896484375 32.3079986572265625 32.380001068115234375 32.26599884033203125 32.160999298095703125 32.0989990234375 31.991998672485351562 32.090000152587890625 32.242000579833984375 32.340999603271484375 32.43000030517578125 32.480998992919921875 32.619998931884765625 32.658000946044921875 32.732997894287109375 32.70999908447265625 32.704998016357421875 32.76300048828125 32.853000640869140625 32.9589996337890625 33.095001220703125 33.0110015869140625 33.0019989013671875 32.991001129150390625 32.909999847412109375 33.021999359130859375 32.884998321533203125 32.8339996337890625 32.805999755859375 32.865001678466796875 32.69300079345703125 32.812000274658203125 32.70600128173828125 32.8300018310546875 32.826999664306640625 32.76200103759765625 32.783000946044921875 32.937999725341796875 32.630001068115234375 33.021999359130859375 33.243999481201171875 33.1139984130859375 32.93199920654296875 32.745998382568359375 32.792999267578125 33.13800048828125 32.963001251220703125 32.83100128173828125 32.641998291015625 32.562000274658203125 32.619998931884765625 32.492000579833984375 32.561000823974609375 32.591999053955078125
 30.433000564575195312 31.5839996337890625 30.48799896240234375 32.254001617431640625 29.899999618530273438 28.274999618530273438 29.433000564575195312 29.295999526977539062 27.993999481201171875 27.468000411987304688 26.562000274658203125 29.08300018310546875 27.705999374389648438 24.615999221801757812 26.798000335693359375 28.582000732421875 23.649999618530273438 24.177999496459960938 30.184999465942382812 30.961999893188476562 28.604000091552734375 25.497999191284179688 27.174999237060546875 27.979999542236328125 24.797000885009765625 24.156999588012695312 26.981000900268554688 26.993000030517578125 24.620000839233398438 26.364000320434570312 28.52899932861328125 29.427000045776367188 28.796998977661132812 27.409999847412109375 27.881999969482421875 27.149000167846679688 24.448999404907226562 24.00099945068359375 24.122999191284179688 27.350000381469726562 28.424999237060546875 26.270999908447265625 26.40399932861328125 24.757999420166015625 26.552000045776367188 27.18199920654296875 23.923999786376953125 21.90200042724609375 26.895999908447265625 29.69300079345703125 27.924999237060546875 23.5279998779296875 21.481000900268554688 23.979999542236328125 30.45999908447265625 32.185001373291015625 31.771999359130859375 29.88800048828125 27.576000213623046875 30.163000106811523438 32.983001708984375 32.26200103759765625 26.351999282836914062 30.11100006103515625 32.4459991455078125 32.5019989013671875 32.6529998779296875 32.949001312255859375 33.004001617431640625 32.798000335693359375 32.6660003662109375 32.924999237060546875 33.46099853515625 33.298000335693359375 32.231998443603515625 30.440000534057617188 28.924999237060546875 28.490999221801757812 27.132999420166015625 28.579000473022460938 30.659999847412109375 29.93199920654296875 29.98699951171875 25.395999908447265625 20.97299957275390625 19.843999862670898438 22.19300079345703125 24.229999542236328125 24.240999221801757812 27.774000167846679688 29.73600006103515625 30.386999130249023438 30.510999679565429688 29.823999404907226562 28.61199951171875 27.517999649047851562 29.323999404907226562 31.025999069213867188 31.670999526977539062 30.460000991821289062 30.343000411987304688 30.6399993896484375 30.75 29.284000396728515625 27.927000045776367188 25.710000991821289062 25.580999374389648438 26.837999343872070312 28.343999862670898438 29.103000640869140625 29.80500030517578125 31.393999099731445312 32.467998504638671875 32.965000152587890625 32.840999603271484375 32.641998291015625 32.58300018310546875 31.895000457763671875 31.510999679565429688 31.79199981689453125 31.5 29.02899932861328125 29.187999725341796875 30.552999496459960938 30.212999343872070312 29.947999954223632812 29.076999664306640625 27.6510009765625 25.2649993896484375 22.604000091552734375 21.770000457763671875 21.398000717163085938 19.649999618530273438 20.677999496459960938 18.2649993896484375 20.086999893188476562 20.7220001220703125 17.34799957275390625 18.775999069213867188 20.63800048828125 22.455999374389648438 20.492000579833984375 17.913000106811523438 16.466999053955078125 16.454000473022460938 15.63899993896484375 19.993000030517578125 20.288000106811523438 15.725999832153320312 15.567999839782714844 19.080999374389648438 21.836000442504882812 22.688999176025390625 23.243999481201171875 23.506000518798828125 23.252000808715820312 19.843999862670898438 18.747999191284179688 22.011999130249023438 26.353000640869140625 26.184000015258789062 24.766000747680664062 21.643999099731445312 24.924999237060546875 27.468999862670898438 27.784999847412109375 28.100000381469726562 28.188999176025390625 28.184999465942382812 28.05500030517578125 28.548000335693359375 28.641000747680664062 28.715000152587890625 28.711999893188476562 28.801000595092773438 29.086000442504882812 29.090999603271484375 28.961999893188476562 29.59799957275390625 30.267000198364257812 30.551000595092773438 30.559999465942382812 30.270000457763671875 30.212999343872070312 30.417999267578125 30.521999359130859375 30.557001113891601562 30.586999893188476562 30.659000396728515625 30.829000473022460938 30.864999771118164062 30.875 31.045999526977539062 31.072999954223632812 31.256999969482421875 31.170000076293945312 31.189001083374023438 31.381999969482421875 31.63800048828125 31.871999740600585938 32.033000946044921875 32.04000091552734375 32.476001739501953125 32.506999969482421875 32.481998443603515625 32.522998809814453125 32.453998565673828125 32.340999603271484375 32.283000946044921875 32.271999359130859375 32.16400146484375 32.22499847412109375 32.33300018310546875 32.398998260498046875 32.476001739501953125 32.51599884033203125 32.63800048828125 32.76599884033203125 32.8170013427734375 32.838001251220703125 32.8430023193359375 32.892002105712890625 32.949001312255859375 32.938999176025390625 32.979999542236328125 33.03099822998046875 33.020999908447265625 32.977001190185546875 32.86199951171875 32.812000274658203125 32.79399871826171875 32.72299957275390625 32.809001922607421875 32.8769989013671875 32.951000213623046875 33.046001434326171875 32.8209991455078125 32.866001129150390625 33.006999969482421875 32.950000762939453125 32.90599822998046875 33.0839996337890625 33.14099884033203125 33.12799835205078125 33.160999298095703125 33.204998016357421875 33.269001007080078125 33.0970001220703125 33.0540008544921875 33.296001434326171875 33.21900177001953125 32.9980010986328125 32.7220001220703125 32.645000457763671875 32.661998748779296875 32.840999603271484375 32.81800079345703125 32.520999908447265625
 30.746000289916992188 30.108999252319335938 28.572999954223632812 31.017000198364257812 29.455999374389648438 29.823999404907226562 29.829999923706054688 29.45800018310546875 29.087999343872070312 28.617000579833984375 28.993000030517578125 28.225999832153320312 24.215999603271484375 23.825000762939453125 27.69499969482421875 26.172000885009765625 22.27899932861328125 28.125 30.905000686645507812 30.746999740600585938 25.882999420166015625 24.134000778198242188 26.677999496459960938 28.313999176025390625 26.809000015258789062 23.5540008544921875 24.968999862670898438 23.927999496459960938 23.975000381469726562 27.045000076293945312 28.54199981689453125 27.73600006103515625 27.143999099731445312 27.79199981689453125 28.385000228881835938 28.688999176025390625 27.372999191284179688 24.644001007080078125 24.19300079345703125 25.43199920654296875 27.384000778198242188 27.975000381469726562 27.747999191284179688 23.607999801635742188 24.759000778198242188 27.98600006103515625 25.599000930786132812 23.738000869750976562 27.979000091552734375 29.792999267578125 26.566999435424804688 27.107999801635742188 28.676000595092773438 30.427999496459960938 31.930999755859375 31.9720001220703125 30.441999435424804688 29.98699951171875 29.97299957275390625 28.631999969482421875 31.937999725341796875 32.160999298095703125 26.746999740600585938 30.381000518798828125 32.714000701904296875 32.938999176025390625 33.04199981689453125 33.1009979248046875 32.840000152587890625 32.977001190185546875 32.879001617431640625 33.161998748779296875 33.71199798583984375 33.59400177001953125 32.7220001220703125 31.532999038696289062 29.56800079345703125 23.853000640869140625 26.775999069213867188 28.066999435424804688 30.465999603271484375 30.167999267578125 29.563999176025390625 25.05699920654296875 21.409999847412109375 19.642999649047851562 20.843000411987304688 24.496999740600585938 26.3339996337890625 29.448999404907226562 30.40399932861328125 30.871000289916992188 31.215000152587890625 30.455999374389648438 29.406000137329101562 28.995000839233398438 29.622999191284179688 30.767000198364257812 31.490999221801757812 31.207000732421875 30.024000167846679688 31.83499908447265625 30.829000473022460938 29.56999969482421875 28.447000503540039062 27.676000595092773438 27.315999984741210938 28.121000289916992188 28.990999221801757812 30.186000823974609375 31.997999191284179688 33.0800018310546875 33.507999420166015625 33.005001068115234375 32.602001190185546875 31.55699920654296875 30.56800079345703125 31.079999923706054688 31.937999725341796875 32.125 32.273998260498046875 31.756999969482421875 30.836000442504882812 29.711999893188476562 27.04000091552734375 27.719999313354492188 25.0970001220703125 22.031999588012695312 19.768999099731445312 19.433000564575195312 18.434999465942382812 19.688999176025390625 21.336999893188476562 23.573999404907226562 23.190999984741210938 20.908000946044921875 19.032999038696289062 17.391000747680664062 16.802999496459960938 16.962999343872070312 19.06999969482421875 18.8600006103515625 17.386999130249023438 16.900999069213867188 15.954999923706054688 15.473000526428222656 19.316999435424804688 21.136999130249023438 16.337999343872070312 17.02899932861328125 20.34799957275390625 22.938999176025390625 24.037000656127929688 24.19499969482421875 24.197999954223632812 22.023000717163085938 20.555999755859375 23.142999649047851562 22.76300048828125 25.135000228881835938 24.646999359130859375 25.149999618530273438 21.530000686645507812 22.0839996337890625 26.434999465942382812 26.707000732421875 26.993999481201171875 27.125 27.225000381469726562 27.884000778198242188 28.129999160766601562 28.354999542236328125 28.677999496459960938 28.743000030517578125 28.732999801635742188 28.688999176025390625 28.704999923706054688 29.101999282836914062 29.383998870849609375 29.885000228881835938 30.712999343872070312 31.170999526977539062 31.176000595092773438 30.7220001220703125 30.24900054931640625 30.312999725341796875 30.406000137329101562 30.465999603271484375 30.690999984741210938 30.836999893188476562 30.895000457763671875 30.879999160766601562 31.033000946044921875 31.19499969482421875 31.229000091552734375 31.232999801635742188 31.586000442504882812 31.881000518798828125 32.032001495361328125 32.355998992919921875 32.35900115966796875 32.549999237060546875 32.66400146484375 32.88800048828125 32.9459991455078125 32.965999603271484375 32.715000152587890625 32.404998779296875 32.404998779296875 32.40399932861328125 32.430999755859375 32.404003143310546875 32.44499969482421875 32.5579986572265625 32.6100006103515625 32.63700103759765625 32.6829986572265625 32.71099853515625 32.6959991455078125 32.800998687744140625 32.9029998779296875 33.060001373291015625 33.145999908447265625 33.2089996337890625 33.279998779296875 33.27700042724609375 33.310001373291015625 33.29199981689453125 33.271999359130859375 33.144001007080078125 33.258998870849609375 33.226001739501953125 33.214000701904296875 33.185001373291015625 33.00299835205078125 33.337001800537109375 33.421001434326171875 33.34400177001953125 33.509998321533203125 33.423000335693359375 33.326999664306640625 33.226001739501953125 33.3040008544921875 33.26399993896484375 33.020999908447265625 32.95600128173828125 32.97499847412109375 33.20600128173828125 33.31600189208984375 33.3639984130859375 33.34600067138671875 33.1360015869140625 32.904998779296875 32.8990020751953125 32.616001129150390625 32.71900177001953125 32.819000244140625 32.7610015869140625
 32.582000732421875 30.853000640869140625 29.49900054931640625 29.669000625610351562 29.961000442504882812 29.350999832153320312 30.604000091552734375 30.409999847412109375 30.354999542236328125 28.982999801635742188 28.754999160766601562 27.104000091552734375 23.93000030517578125 28.204000473022460938 28.20999908447265625 23.658000946044921875 27.100000381469726562 30.996000289916992188 31.0839996337890625 29.773000717163085938 25.239000320434570312 22.156000137329101562 26.021999359130859375 28.173000335693359375 26.667999267578125 23.604999542236328125 23.774000167846679688 23.995000839233398438 24.962999343872070312 27.760999679565429688 28.40200042724609375 25.384000778198242188 25.149999618530273438 28.162000656127929688 29.356000900268554688 29.337999343872070312 28.292999267578125 24.618000030517578125 24.579000473022460938 25.364999771118164062 27.260999679565429688 28.202999114990234375 28.787000656127929688 26.052999496459960938 24.253999710083007812 28.218999862670898438 27.059000015258789062 24.924999237060546875 28.726999282836914062 29.631000518798828125 24.440000534057617188 22.065000534057617188 27.98600006103515625 31.2910003662109375 31.885999679565429688 32.15599822998046875 31.968999862670898438 31.688999176025390625 31.22299957275390625 27.617000579833984375 26.969999313354492188 31.34600067138671875 31.6660003662109375 31.80699920654296875 32.396999359130859375 30.746000289916992188 32.339000701904296875 31.648000717163085938 31.212999343872070312 32.714000701904296875 32.91300201416015625 33.102001190185546875 33.2910003662109375 33.158000946044921875 32.564998626708984375 31.212999343872070312 26.906000137329101562 21.870000839233398438 26.8209991455078125 27.538000106811523438 30.677999496459960938 30.183000564575195312 28.058000564575195312 22.552000045776367188 19.974000930786132812 20.757999420166015625 23.417999267578125 23.464000701904296875 26.72100067138671875 29.9720001220703125 30.313999176025390625 30.76200103759765625 30.646999359130859375 28.989999771118164062 29.892999649047851562 30.5149993896484375 29.65399932861328125 30.497999191284179688 32.03099822998046875 33.047000885009765625 33.022998809814453125 33.435001373291015625 32.618999481201171875 30.617000579833984375 29.45800018310546875 29.059999465942382812 28.937000274658203125 29.7239990234375 32.0540008544921875 32.92800140380859375 33.47299957275390625 33.884998321533203125 33.838001251220703125 32.8600006103515625 31.450000762939453125 30.332000732421875 30.1100006103515625 29.87599945068359375 29.885999679565429688 31.5709991455078125 32.506000518798828125 32.282001495361328125 32.409999847412109375 28.773000717163085938 22.454999923706054688 21.25099945068359375 19.475999832153320312 19.506999969482421875 19.989000320434570312 19.340999603271484375 18.910999298095703125 19.156000137329101562 21.95999908447265625 23.467000961303710938 25.180999755859375 20.038000106811523438 19.635999679565429688 17.9739990234375 17.659999847412109375 17.131000518798828125 16.197000503540039062 17.4589996337890625 17.076999664306640625 16.483999252319335938 16.673999786376953125 15.980999946594238281 17.344999313354492188 20.354999542236328125 18.270999908447265625 17.062999725341796875 19.811000823974609375 23.268999099731445312 24.562000274658203125 24.854999542236328125 25.44499969482421875 25.707000732421875 22.440999984741210938 23.8470001220703125 24.63800048828125 23.159999847412109375 22.944000244140625 22.98699951171875 21.908000946044921875 21.308000564575195312 26.8339996337890625 27.065000534057617188 26.229999542236328125 26.061000823974609375 27.577999114990234375 28.159000396728515625 28.468999862670898438 28.3899993896484375 28.218000411987304688 28.1660003662109375 28.382999420166015625 28.563999176025390625 28.950000762939453125 29.465999603271484375 29.826000213623046875 30.114999771118164062 30.447000503540039062 30.905000686645507812 31.5 31.22299957275390625 30.6510009765625 30.5019989013671875 30.62400054931640625 30.680999755859375 30.7480010986328125 30.881999969482421875 31.075000762939453125 31.267999649047851562 31.33499908447265625 31.4459991455078125 31.56800079345703125 31.565999984741210938 31.76300048828125 32.0149993896484375 32.27500152587890625 32.47100067138671875 32.65399932861328125 32.9420013427734375 33.004001617431640625 33.1230010986328125 33.161998748779296875 33.0670013427734375 33.226001739501953125 32.728000640869140625 32.5579986572265625 32.578998565673828125 32.538997650146484375 32.572998046875 32.674999237060546875 32.741001129150390625 32.78900146484375 32.80699920654296875 32.7740020751953125 32.802001953125 32.823001861572265625 32.809001922607421875 32.8339996337890625 32.896999359130859375 32.94100189208984375 32.977001190185546875 32.9980010986328125 32.990001678466796875 32.9739990234375 32.9010009765625 32.970001220703125 33.12400054931640625 33.037998199462890625 32.95800018310546875 32.9029998779296875 33.231998443603515625 33.564998626708984375 33.549999237060546875 33.55899810791015625 33.4589996337890625 33.271999359130859375 33.35900115966796875 33.477001190185546875 33.41899871826171875 33.31999969482421875 33.4589996337890625 33.480998992919921875 33.339000701904296875 33.22299957275390625 33.271999359130859375 33.322998046875 33.220001220703125 33.324001312255859375 33.36299896240234375 33.23400115966796875 33.133998870849609375 32.88700103759765625 32.867000579833984375 32.717998504638671875 32.7350006103515625
 33.2239990234375 31.26399993896484375 31.886999130249023438 32.7649993896484375 32.881999969482421875 30.63800048828125 31.214000701904296875 31.8209991455078125 31.006000518798828125 26.795000076293945312 28.280000686645507812 28.239999771118164062 25.743000030517578125 28.038999557495117188 25.601999282836914062 22.219999313354492188 29.690000534057617188 31.19300079345703125 30.826999664306640625 27.969999313354492188 24.576000213623046875 24.480998992919921875 27.676000595092773438 27.489999771118164062 24.930999755859375 24.12400054931640625 26.728000640869140625 25.576999664306640625 25.183000564575195312 27.017000198364257812 28.476999282836914062 27.327999114990234375 26.05699920654296875 28.533000946044921875 30.059999465942382812 29.868000030517578125 29.396999359130859375 23.729999542236328125 24.254999160766601562 26.613000869750976562 28.59600067138671875 29.104000091552734375 29.774999618530273438 27.851999282836914062 23.767000198364257812 27.319000244140625 25.13899993896484375 24.503000259399414062 28.357999801635742188 29.951999664306640625 26.186000823974609375 18.356000900268554688 23.370000839233398438 29.117000579833984375 31.451000213623046875 31.058000564575195312 30.968999862670898438 31.895999908447265625 31.718000411987304688 29.396999359130859375 26.118000030517578125 29.003999710083007812 31.759000778198242188 32.270000457763671875 32.121997833251953125 29.09600067138671875 31.375 29.69300079345703125 31.393999099731445312 32.63700103759765625 33.0410003662109375 33.06800079345703125 33.1660003662109375 32.340000152587890625 31.768999099731445312 29.81999969482421875 23.542999267578125 20.7779998779296875 25.13800048828125 29.350000381469726562 30.11199951171875 28.704000473022460938 25.6660003662109375 22.836999893188476562 23.0149993896484375 22.413000106811523438 24.243000030517578125 26.106000900268554688 29.294000625610351562 30.009000778198242188 30.340000152587890625 30.792999267578125 29.476999282836914062 28.81800079345703125 29.871999740600585938 29.655000686645507812 29.6529998779296875 31.1399993896484375 32.616001129150390625 33.97499847412109375 34.454998016357421875 33.97299957275390625 34.245998382568359375 32.96099853515625 32.296001434326171875 32.26300048828125 32.301998138427734375 32.80500030517578125 33.590999603271484375 33.9850006103515625 34.404998779296875 34.537998199462890625 33.768001556396484375 31.451000213623046875 29.788000106811523438 29.325000762939453125 29.211999893188476562 28.934999465942382812 28.344999313354492188 29.044000625610351562 30.87599945068359375 32.8639984130859375 32.8860015869140625 30.974000930786132812 26.233999252319335938 22.0970001220703125 23.80699920654296875 26.298000335693359375 25.606000900268554688 24.134000778198242188 22.406000137329101562 22.547000885009765625 24.825000762939453125 24.066999435424804688 24.843999862670898438 24.275999069213867188 21.760999679565429688 18.795999526977539062 19.381000518798828125 18.813999176025390625 17.752000808715820312 16.881000518798828125 17.465000152587890625 18.812999725341796875 17.103000640869140625 16.3489990234375 15.522000312805175781 16.120000839233398438 20.6790008544921875 17.628999710083007812 19.326000213623046875 22.69300079345703125 23.879999160766601562 24.878000259399414062 25.0410003662109375 25.391000747680664062 24.80500030517578125 22.813999176025390625 24.343000411987304688 24.2910003662109375 22.423999786376953125 21.90399932861328125 22.002000808715820312 21.204000473022460938 26.13899993896484375 28.344999313354492188 27.594999313354492188 27.642999649047851562 28.434999465942382812 28.993999481201171875 28.979999542236328125 28.173000335693359375 28.217000961303710938 28.589000701904296875 28.948999404907226562 29.2220001220703125 29.61199951171875 29.934999465942382812 30.143999099731445312 30.648000717163085938 30.917999267578125 31.114999771118164062 31.565999984741210938 31.781000137329101562 31.719999313354492188 31.440000534057617188 31.535999298095703125 31.572999954223632812 31.544000625610351562 31.62400054931640625 31.573999404907226562 31.421998977661132812 31.197999954223632812 31.368999481201171875 31.5 31.701999664306640625 31.941999435424804688 32.22299957275390625 32.507999420166015625 32.542999267578125 32.884998321533203125 33.50099945068359375 33.423000335693359375 33.368999481201171875 33.382999420166015625 33.5260009765625 33.4889984130859375 33.53099822998046875 33.2610015869140625 33.131999969482421875 32.944000244140625 32.82199859619140625 32.77700042724609375 32.80899810791015625 32.869998931884765625 32.957000732421875 33.10900115966796875 33.092998504638671875 33.177001953125 33.0989990234375 33.062000274658203125 33.088001251220703125 33.089000701904296875 33.08300018310546875 33.092998504638671875 33.119998931884765625 33.18199920654296875 33.2779998779296875 33.25299835205078125 33.25099945068359375 33.15000152587890625 33.06999969482421875 33.15200042724609375 33.108001708984375 33.256000518798828125 33.534999847412109375 33.604000091552734375 33.50299835205078125 33.470001220703125 33.26399993896484375 33.051998138427734375 33.217998504638671875 33.271999359130859375 33.0410003662109375 33.172000885009765625 33.354000091552734375 33.3600006103515625 33.38500213623046875 33.369998931884765625 33.41300201416015625 33.437000274658203125 33.2089996337890625 33.207000732421875 33.295001983642578125 33.09999847412109375 32.963001251220703125 32.9850006103515625 32.924999237060546875
 31.149999618530273438 31.520000457763671875 32.85900115966796875 33.670001983642578125 33.287998199462890625 32.81999969482421875 32.5149993896484375 32.55699920654296875 29.12400054931640625 27.392999649047851562 29.417999267578125 28.815999984741210938 25.38899993896484375 25.835000991821289062 21.875 22.614999771118164062 28.907999038696289062 31.06800079345703125 30.091999053955078125 26.174999237060546875 24.684000015258789062 27.412000656127929688 28.230998992919921875 24.690000534057617188 22.926000595092773438 26.885999679565429688 27.715000152587890625 24.856000900268554688 25.104000091552734375 25.29199981689453125 28.242000579833984375 28.886999130249023438 28.575000762939453125 28.04000091552734375 29.94300079345703125 30.760000228881835938 29.91500091552734375 23.521999359130859375 23.894001007080078125 26.575000762939453125 28.350000381469726562 29.25099945068359375 30.413999557495117188 27.68000030517578125 24.802999496459960938 26.009000778198242188 23.996000289916992188 24.33300018310546875 28.788000106811523438 30.256000518798828125 27.872999191284179688 19.608999252319335938 22.877000808715820312 27.622999191284179688 30.569000244140625 29.761999130249023438 28.224000930786132812 29.086999893188476562 31.173000335693359375 30.86199951171875 29.377000808715820312 30.087999343872070312 31.822999954223632812 31.426000595092773438 32.645000457763671875 31.731000900268554688 30.270999908447265625 29.25 30.65399932861328125 32.3769989013671875 32.689998626708984375 32.707000732421875 32.689998626708984375 32.121997833251953125 29.926000595092773438 22.982999801635742188 21.093000411987304688 22.794000625610351562 26.284000396728515625 30.065000534057617188 29.172000885009765625 27.162000656127929688 25.829999923706054688 24.063999176025390625 25.11199951171875 23.924999237060546875 26.760999679565429688 29.881000518798828125 29.739000320434570312 29.868999481201171875 30.81999969482421875 29.691999435424804688 28.128999710083007812 28.090000152587890625 29.176000595092773438 28.975999832153320312 28.802000045776367188 31.3339996337890625 33.729999542236328125 33.80699920654296875 34.006000518798828125 33.826999664306640625 33.9199981689453125 33.76599884033203125 34.0449981689453125 33.823001861572265625 33.200000762939453125 33.674999237060546875 33.641998291015625 33.798000335693359375 34.201999664306640625 34.4739990234375 33.417999267578125 31.297000885009765625 28.162000656127929688 26.739999771118164062 25.830999374389648438 25.312000274658203125 24.266000747680664062 26.118999481201171875 28.547000885009765625 30.448999404907226562 32.24700164794921875 31.73600006103515625 27.73600006103515625 26.142999649047851562 29.743999481201171875 30.326000213623046875 29.382999420166015625 27.954000473022460938 27.047000885009765625 28.507999420166015625 27.379999160766601562 24.69300079345703125 22.676000595092773438 22.406999588012695312 20.378000259399414062 18.919000625610351562 18.937999725341796875 20.98600006103515625 20.784999847412109375 18.09799957275390625 17.934999465942382812 18.45999908447265625 21.076000213623046875 18.2350006103515625 16.20800018310546875 15.397000312805175781 22.075000762939453125 23.63899993896484375 21.50099945068359375 21.420000076293945312 23.267000198364257812 24.243000030517578125 23.981000900268554688 22.836000442504882812 21.585000991821289062 22.704000473022460938 23.635000228881835938 24.336999893188476562 22.618999481201171875 19.16699981689453125 17.04199981689453125 22.05699920654296875 27.218000411987304688 28.507999420166015625 28.552999496459960938 28.886999130249023438 29.218999862670898438 29.724000930786132812 29.795999526977539062 29.47299957275390625 28.975000381469726562 29.069000244140625 29.590999603271484375 30.12400054931640625 30.461000442504882812 30.545999526977539062 30.75 30.947000503540039062 31.259000778198242188 31.392999649047851562 31.715000152587890625 31.938999176025390625 32.103000640869140625 32.17800140380859375 32.200000762939453125 32.395000457763671875 32.395000457763671875 32.4160003662109375 32.477001190185546875 32.1230010986328125 31.47100067138671875 31.44499969482421875 31.600999832153320312 31.802000045776367188 32.118999481201171875 32.19699859619140625 32.174999237060546875 32.23799896240234375 32.453998565673828125 32.96900177001953125 33.05300140380859375 33.240001678466796875 33.1790008544921875 33.0970001220703125 33.048000335693359375 33.08300018310546875 33.18199920654296875 33.27500152587890625 33.41500091552734375 33.417999267578125 33.160999298095703125 32.97299957275390625 33.023998260498046875 33.12200164794921875 33.101001739501953125 33.1529998779296875 33.328998565673828125 33.33300018310546875 33.342998504638671875 33.493999481201171875 33.4889984130859375 33.391998291015625 33.27700042724609375 33.22499847412109375 33.255001068115234375 33.1829986572265625 33.1959991455078125 33.2259979248046875 33.383998870849609375 33.464000701904296875 33.4889984130859375 33.522998809814453125 33.466999053955078125 33.435001373291015625 33.35700225830078125 33.27899932861328125 33.16400146484375 33.04000091552734375 32.962001800537109375 33.008998870849609375 32.967998504638671875 32.819000244140625 32.783000946044921875 32.9029998779296875 32.77899932861328125 33.060001373291015625 33.214000701904296875 33.328998565673828125 33.375 33.369998931884765625 33.269001007080078125 33.310001373291015625 33.26399993896484375 33.173000335693359375 33.064998626708984375 32.88700103759765625
 30.384000778198242188 30.454999923706054688 30.780000686645507812 31.770999908447265625 31.850999832153320312 32.699001312255859375 32.04399871826171875 31.1529998779296875 28.385999679565429688 27.677000045776367188 29.875 28.422000885009765625 24.84799957275390625 25.042999267578125 22.774000167846679688 21.011999130249023438 26.809000015258789062 30.879999160766601562 28.68000030517578125 20.670999526977539062 22.754999160766601562 27.63700103759765625 27.160999298095703125 21.94499969482421875 23.308000564575195312 27.760000228881835938 27.298999786376953125 24.933000564575195312 27.294000625610351562 26.507999420166015625 28.107999801635742188 29.605998992919921875 28.545999526977539062 26.607999801635742188 28.48600006103515625 31.440999984741210938 31.614000320434570312 29.73699951171875 27.246000289916992188 26.62599945068359375 28.444000244140625 30.370000839233398438 30.684000015258789062 26.177999496459960938 25.534000396728515625 25.176000595092773438 24.687000274658203125 27.0410003662109375 29.440999984741210938 30.434000015258789062 29.034000396728515625 22.896999359130859375 22.863000869750976562 28.451999664306640625 30.893999099731445312 30.77700042724609375 28.75099945068359375 28.072999954223632812 29.367000579833984375 29.23600006103515625 29.969999313354492188 31.729000091552734375 31.867000579833984375 32.19300079345703125 32.93199920654296875 32.1529998779296875 30.309999465942382812 30.701000213623046875 31.692998886108398438 31.701000213623046875 31.940000534057617188 32.160999298095703125 32.052001953125 30.936000823974609375 27.579999923706054688 22.33300018310546875 23.381000518798828125 26.9010009765625 29.481000900268554688 29.245000839233398438 26.701000213623046875 25.341999053955078125 22.780000686645507812 21.245000839233398438 22.891000747680664062 24.256999969482421875 28.30699920654296875 29.891000747680664062 30.481000900268554688 31.377000808715820312 30.635000228881835938 28.565999984741210938 28.422000885009765625 28.660999298095703125 28.899999618530273438 28.867000579833984375 29.629999160766601562 32.8300018310546875 34.201000213623046875 34.029998779296875 34.1529998779296875 34.34400177001953125 33.979999542236328125 33.728000640869140625 34.02500152587890625 34.091999053955078125 33.075000762939453125 32.86100006103515625 33.44499969482421875 32.796001434326171875 32.629001617431640625 33.215000152587890625 32.604999542236328125 31.520000457763671875 29.8470001220703125 26.771999359130859375 26.614999771118164062 25.731000900268554688 25.9160003662109375 27.136999130249023438 27.9029998779296875 28.465000152587890625 30.457000732421875 32.062000274658203125 32.266998291015625 32.08100128173828125 31.921998977661132812 31.636999130249023438 31.560998916625976562 30.83300018310546875 30.840000152587890625 29.968999862670898438 24.2649993896484375 21.906000137329101562 20.016000747680664062 21.77700042724609375 19.247999191284179688 19.294000625610351562 20.648000717163085938 19.552000045776367188 21.586000442504882812 18.853000640869140625 19.048000335693359375 18.694000244140625 19.975999832153320312 18.174999237060546875 16.162000656127929688 17.2350006103515625 21.00099945068359375 25.81800079345703125 23.257999420166015625 21.2350006103515625 22.309999465942382812 23.381000518798828125 21.892999649047851562 21.88800048828125 22.576999664306640625 23.375 25.011999130249023438 25.468000411987304688 22.479999542236328125 19.3339996337890625 16.194000244140625 17.745000839233398438 25.232999801635742188 29.188999176025390625 29.673999786376953125 30.3209991455078125 29.8899993896484375 30.212999343872070312 30.468000411987304688 30.039999008178710938 29.93199920654296875 30.00099945068359375 30.31999969482421875 30.66500091552734375 31.017000198364257812 31.292999267578125 31.582000732421875 31.217000961303710938 31.330999374389648438 31.590000152587890625 31.913999557495117188 32.08499908447265625 31.746000289916992188 32.064998626708984375 32.45999908447265625 32.6529998779296875 32.8430023193359375 32.800998687744140625 32.832000732421875 32.25 31.36100006103515625 31.48600006103515625 31.63700103759765625 31.909000396728515625 32.20999908447265625 32.332000732421875 32.409999847412109375 32.397998809814453125 32.37400054931640625 32.282001495361328125 32.3040008544921875 32.5670013427734375 32.84400177001953125 32.95600128173828125 33.06800079345703125 32.99900054931640625 33.08100128173828125 33.187999725341796875 33.398998260498046875 33.5839996337890625 33.563999176025390625 33.483001708984375 33.440998077392578125 33.382999420166015625 33.548000335693359375 33.4889984130859375 33.51300048828125 33.5970001220703125 33.56800079345703125 33.569000244140625 33.520999908447265625 33.590000152587890625 33.516998291015625 33.302001953125 33.312000274658203125 33.467998504638671875 33.55899810791015625 33.555999755859375 33.55899810791015625 33.61299896240234375 33.673000335693359375 33.680999755859375 33.616001129150390625 33.6009979248046875 33.509998321533203125 33.44499969482421875 33.371002197265625 33.299999237060546875 33.270999908447265625 33.203998565673828125 33.18000030517578125 33.076999664306640625 32.951000213623046875 32.923000335693359375 32.7239990234375 32.89099884033203125 33.158000946044921875 33.341999053955078125 33.340000152587890625 33.369998931884765625 33.1529998779296875 33.243000030517578125 33.1230010986328125 33.079998016357421875 32.957000732421875 32.6829986572265625
 28.504999160766601562 28.844999313354492188 29.069000244140625 28.725000381469726562 28.575000762939453125 30.103000640869140625 31.301000595092773438 31.052000045776367188 30.537000656127929688 29.93199920654296875 30.204000473022460938 27.809000015258789062 24.649999618530273438 24.309999465942382812 24.141000747680664062 24.547000885009765625 28.511999130249023438 29.961999893188476562 26.853000640869140625 22.684000015258789062 23.813999176025390625 26.827999114990234375 27.27899932861328125 22.385999679565429688 24.218000411987304688 28.06800079345703125 25.558000564575195312 24.316999435424804688 27.559000015258789062 27.030000686645507812 29.104000091552734375 29.961999893188476562 26.805999755859375 27.548000335693359375 30.127000808715820312 32.18199920654296875 32.077999114990234375 30.497999191284179688 28.516000747680664062 28.215000152587890625 31.163000106811523438 31.407999038696289062 29.649000167846679688 24.858999252319335938 26.312000274658203125 24.934000015258789062 24.285999298095703125 28.770999908447265625 28.593999862670898438 28.9160003662109375 29.9720001220703125 27.711999893188476562 27.194000244140625 29.8470001220703125 30.283000946044921875 29.559999465942382812 30.48699951171875 29.549999237060546875 30.645999908447265625 29.207000732421875 29.72299957275390625 31.6529998779296875 32.87799835205078125 32.957000732421875 32.4850006103515625 31.482999801635742188 31.635000228881835938 31.805999755859375 31.252000808715820312 30.69300079345703125 30.219999313354492188 30.353000640869140625 28.25 24.760999679565429688 24.569000244140625 23.02899932861328125 25.6660003662109375 29.340000152587890625 28.393999099731445312 24.617000579833984375 24.9720001220703125 23.704999923706054688 20.006999969482421875 19.114999771118164062 20.354000091552734375 22.841999053955078125 26.392999649047851562 29.726999282836914062 31.006000518798828125 31.83300018310546875 30.586000442504882812 30.371999740600585938 29.475000381469726562 29.243000030517578125 29.586000442504882812 30.399999618530273438 32.145000457763671875 33.561000823974609375 34.09799957275390625 34.3899993896484375 33.8300018310546875 33.73600006103515625 33.728000640869140625 33.46099853515625 32.59799957275390625 33.203998565673828125 33.634998321533203125 33.328998565673828125 33.287998199462890625 32.842998504638671875 33.56800079345703125 31.364000320434570312 30.230998992919921875 30.149000167846679688 30.4589996337890625 31.104000091552734375 27.969999313354492188 25.836000442504882812 24.906999588012695312 26.257999420166015625 26.6959991455078125 27.201999664306640625 28.444000244140625 30.299999237060546875 31.885999679565429688 32.298000335693359375 31.377000808715820312 32.023998260498046875 30.830999374389648438 29.114000320434570312 29.055999755859375 28.534000396728515625 25.920999526977539062 22.9029998779296875 19.1529998779296875 19.379999160766601562 17.100000381469726562 17.853000640869140625 21.711999893188476562 23.457000732421875 23.426000595092773438 22.920000076293945312 19.740999221801757812 16.548000335693359375 16.782999038696289062 16.309000015258789062 16.177000045776367188 16.231000900268554688 18.572999954223632812 25.075000762939453125 24.608999252319335938 20.476999282836914062 22.319000244140625 23.489000320434570312 21.74900054931640625 22.937000274658203125 23.381000518798828125 22.899000167846679688 24.635999679565429688 25.982000350952148438 23.409999847412109375 20.739999771118164062 20.231000900268554688 19.197999954223632812 23.829000473022460938 29.382999420166015625 30.613000869750976562 30.94499969482421875 30.788999557495117188 30.924999237060546875 30.799999237060546875 30.257999420166015625 30.051000595092773438 30.437000274658203125 30.788999557495117188 31.144001007080078125 31.452999114990234375 31.632999420166015625 32.03900146484375 31.371999740600585938 31.31999969482421875 31.577999114990234375 31.826999664306640625 32.2389984130859375 32.41699981689453125 32.464000701904296875 32.701000213623046875 32.718997955322265625 32.80899810791015625 32.823001861572265625 33.00299835205078125 32.782001495361328125 32.022998809814453125 31.942998886108398438 31.909000396728515625 32.1230010986328125 32.421001434326171875 32.444000244140625 32.533000946044921875 32.62599945068359375 32.516998291015625 32.63899993896484375 32.64299774169921875 32.673000335693359375 32.673999786376953125 32.882999420166015625 32.992000579833984375 32.962001800537109375 32.967998504638671875 33.00299835205078125 33.029998779296875 33.082000732421875 32.937000274658203125 33.076999664306640625 33.23799896240234375 33.4029998779296875 33.410999298095703125 33.410999298095703125 33.382999420166015625 33.287998199462890625 33.104999542236328125 33.1790008544921875 33.145000457763671875 33.271999359130859375 33.172000885009765625 33.272998809814453125 33.09799957275390625 33.154998779296875 33.324001312255859375 33.6139984130859375 33.73400115966796875 33.68399810791015625 33.631000518798828125 33.690998077392578125 33.65200042724609375 33.37400054931640625 33.340000152587890625 33.285999298095703125 33.253002166748046875 33.17800140380859375 33.157001495361328125 33.06999969482421875 33.0540008544921875 33.1009979248046875 33.20800018310546875 33.187999725341796875 33.047000885009765625 32.881999969482421875 33.18399810791015625 33.20600128173828125 33.3209991455078125 33.3339996337890625 33.141998291015625 33.1920013427734375 33.047000885009765625 32.937000274658203125 32.839000701904296875 32.6269989013671875
 31.187000274658203125 29.607999801635742188 28.423000335693359375 28.899999618530273438 28.156999588012695312 28.47100067138671875 29.294000625610351562 30.684000015258789062 29.868000030517578125 29.792999267578125 30.645000457763671875 29.326999664306640625 27.879999160766601562 26.48600006103515625 26.563999176025390625 27.076000213623046875 29.3339996337890625 29.409000396728515625 25.243000030517578125 23.850999832153320312 25.732000350952148438 28.350999832153320312 27.136999130249023438 24.148000717163085938 25.7220001220703125 27.631999969482421875 24.600000381469726562 23.4739990234375 28.62400054931640625 29.106000900268554688 30.003999710083007812 28.976999282836914062 27.711999893188476562 29.530000686645507812 32.18000030517578125 32.52700042724609375 32.393001556396484375 28.266000747680664062 27.468999862670898438 28.280000686645507812 30.438999176025390625 31.434999465942382812 29.893999099731445312 25.149000167846679688 27.246999740600585938 27.788000106811523438 24.766000747680664062 29.247999191284179688 29.426000595092773438 27.0839996337890625 29.785999298095703125 29.759000778198242188 30.454999923706054688 30.966999053955078125 29.531000137329101562 26.155000686645507812 29.356000900268554688 30.832000732421875 32.59600067138671875 30.354000091552734375 26.632999420166015625 30.6660003662109375 32.90399932861328125 31.246999740600585938 29.253999710083007812 31.023000717163085938 32.1699981689453125 31.854000091552734375 31.341999053955078125 30.190999984741210938 30.106000900268554688 29.43199920654296875 26.496000289916992188 24.680999755859375 24.267000198364257812 25.322000503540039062 29.51300048828125 29.65200042724609375 22.400999069213867188 19.045000076293945312 24.020999908447265625 22.635000228881835938 18.6959991455078125 20.15399932861328125 20.20999908447265625 23.142999649047851562 27.75099945068359375 30.740999221801757812 31.273000717163085938 31.038000106811523438 30.483999252319335938 31.238000869750976562 30.059000015258789062 30.621000289916992188 31.5410003662109375 32.53099822998046875 33.1959991455078125 33.410999298095703125 33.66400146484375 33.54000091552734375 33.657001495361328125 33.42800140380859375 33.19699859619140625 32.71099853515625 32.310001373291015625 32.27700042724609375 32.772998809814453125 33.43000030517578125 33.434001922607421875 31.997999191284179688 31.649000167846679688 29.079000473022460938 27.269001007080078125 27.577999114990234375 27.795999526977539062 29.628000259399414062 28.4739990234375 27.322999954223632812 24.990999221801757812 24.615999221801757812 25.628999710083007812 26.503000259399414062 27.733999252319335938 28.510000228881835938 29.965000152587890625 31.08300018310546875 30.6529998779296875 31.020000457763671875 30.128999710083007812 26.965000152587890625 26.22299957275390625 26.579999923706054688 25.80699920654296875 21.232999801635742188 19.715000152587890625 20.11299896240234375 18.038999557495117188 18.572000503540039062 21.160999298095703125 24.884000778198242188 24.548999786376953125 22.676000595092773438 19.730998992919921875 18.225999832153320312 18.406000137329101562 17.496000289916992188 15.977000236511230469 15.178000450134277344 17.163000106811523438 23.954999923706054688 25.409000396728515625 21.794000625610351562 21.143999099731445312 22.079999923706054688 20.382999420166015625 21.13800048828125 24.021999359130859375 24.662000656127929688 24.538999557495117188 24.829000473022460938 25.729999542236328125 22.174999237060546875 22.493000030517578125 23.488000869750976562 27.243000030517578125 29.877000808715820312 31.292999267578125 31.56800079345703125 31.586999893188476562 31.694000244140625 31.493000030517578125 31.113000869750976562 30.684000015258789062 30.9010009765625 31.184999465942382812 31.531000137329101562 31.854999542236328125 32.190998077392578125 32.536998748779296875 31.966999053955078125 31.5260009765625 32.284000396728515625 32.365001678466796875 32.23799896240234375 32.282001495361328125 32.45999908447265625 32.52899932861328125 32.552001953125 32.58599853515625 32.91300201416015625 33.089000701904296875 33.230998992919921875 33.05500030517578125 32.68199920654296875 32.157001495361328125 32.233001708984375 32.478000640869140625 32.569000244140625 32.7350006103515625 32.7910003662109375 32.69699859619140625 32.766998291015625 32.8730010986328125 32.936000823974609375 33.076999664306640625 33.05300140380859375 32.947002410888671875 33.01300048828125 33.046001434326171875 32.934001922607421875 32.909000396728515625 33.048000335693359375 33.14099884033203125 33.1009979248046875 33.158000946044921875 33.093997955322265625 33.0879974365234375 33.048999786376953125 33.047000885009765625 33.104000091552734375 33.082000732421875 33.1829986572265625 33.245998382568359375 33.187000274658203125 33.1660003662109375 33.24700164794921875 33.302001953125 33.49900054931640625 33.61199951171875 33.6269989013671875 33.569000244140625 33.49900054931640625 33.465000152587890625 33.49900054931640625 33.462001800537109375 33.298999786376953125 33.257999420166015625 33.233001708984375 33.243000030517578125 33.202999114990234375 33.08499908447265625 33.00299835205078125 33.005001068115234375 32.94300079345703125 33.01599884033203125 33.034999847412109375 33.046001434326171875 33.04399871826171875 33.08300018310546875 33.036998748779296875 33.132999420166015625 33.26300048828125 33.009998321533203125 33.090999603271484375 32.90200042724609375 32.60900115966796875 32.6660003662109375 32.616001129150390625
 33.483001708984375 32.118000030517578125 32.2350006103515625 32.562999725341796875 32.957000732421875 30.33499908447265625 27.266000747680664062 29.031000137329101562 28.4739990234375 27.88800048828125 29.938999176025390625 30.434000015258789062 30.229000091552734375 29.4720001220703125 29.076999664306640625 29.775999069213867188 30.298000335693359375 28.06999969482421875 25.38899993896484375 27.601999282836914062 27.768999099731445312 27.535999298095703125 24.836000442504882812 27.2760009765625 27.052999496459960938 27.266000747680664062 26.797000885009765625 29.608999252319335938 30.933000564575195312 30.072000503540039062 30.646999359130859375 29.506000518798828125 29.092000961303710938 31.650999069213867188 32.854999542236328125 32.450000762939453125 31.351999282836914062 25.5540008544921875 25.656000137329101562 27.288000106811523438 30.590999603271484375 31.683000564575195312 31.47100067138671875 28.141000747680664062 26.02700042724609375 28.312999725341796875 26.851999282836914062 29.829999923706054688 30.105998992919921875 27.254999160766601562 28.969999313354492188 28.9850006103515625 30.785999298095703125 31.047000885009765625 29.131999969482421875 25.159999847412109375 27.993999481201171875 31.194000244140625 32.645999908447265625 30.968000411987304688 27.052999496459960938 31.240999221801757812 32.967998504638671875 27.462999343872070312 27.753999710083007812 30.006999969482421875 32.18000030517578125 31.927000045776367188 30.642999649047851562 28.09799957275390625 29.205999374389648438 28.256000518798828125 22.898000717163085938 23.794000625610351562 24.490999221801757812 25.048999786376953125 27.635000228881835938 24.954999923706054688 19.4459991455078125 21.142000198364257812 25.548999786376953125 21.483999252319335938 19.771999359130859375 21.948999404907226562 23.7239990234375 23.493000030517578125 28.427000045776367188 30.885000228881835938 31.159000396728515625 31.837999343872070312 30.38899993896484375 31.451000213623046875 32.845001220703125 32.783000946044921875 33.23600006103515625 33.27500152587890625 32.814998626708984375 32.548999786376953125 32.940998077392578125 33.141998291015625 33.35900115966796875 32.858001708984375 33.23699951171875 32.824001312255859375 31.80699920654296875 30.997999191284179688 31.84600067138671875 33.588001251220703125 33.021999359130859375 32.296001434326171875 28.54199981689453125 25.302000045776367188 20.694000244140625 24.787000656127929688 26.851999282836914062 28.927999496459960938 30.038000106811523438 29.517999649047851562 26.15399932861328125 23.895999908447265625 24.0970001220703125 25.506000518798828125 26.051000595092773438 26.728000640869140625 28.11100006103515625 29.232999801635742188 30.417999267578125 29.961000442504882812 30.0989990234375 28.73600006103515625 25.798999786376953125 25.048999786376953125 24.826000213623046875 22.434000015258789062 21.534000396728515625 23.479999542236328125 22.701000213623046875 22.947000503540039062 24.329000473022460938 25.453001022338867188 25.20800018310546875 24.868999481201171875 24.1790008544921875 23.218000411987304688 20.691999435424804688 19.743999481201171875 17.461999893188476562 17.517000198364257812 20.327999114990234375 24.159999847412109375 26.561000823974609375 24.535999298095703125 22.684000015258789062 20.877000808715820312 21.011999130249023438 21.391000747680664062 23.537000656127929688 24.989000320434570312 26.656000137329101562 26.822000503540039062 27.559000015258789062 25.386999130249023438 27.13800048828125 27.701000213623046875 28.9720001220703125 30.356000900268554688 31.761999130249023438 31.99900054931640625 32.33300018310546875 32.444000244140625 32.24900054931640625 31.979999542236328125 31.274999618530273438 31.49900054931640625 31.766000747680664062 31.979000091552734375 32.27500152587890625 32.659000396728515625 32.881000518798828125 32.379001617431640625 32.158000946044921875 32.6829986572265625 33.332000732421875 32.825000762939453125 32.768001556396484375 32.838001251220703125 32.869998931884765625 32.96099853515625 32.878997802734375 32.952999114990234375 33.094997406005859375 33.319000244140625 33.393001556396484375 33.29199981689453125 32.658000946044921875 32.476001739501953125 32.659000396728515625 32.785999298095703125 32.770000457763671875 32.81600189208984375 32.87599945068359375 33.02500152587890625 33.064998626708984375 33.08699798583984375 33.046001434326171875 33.104000091552734375 33.13899993896484375 33.105998992919921875 33.075000762939453125 33.131000518798828125 33.202999114990234375 33.24900054931640625 33.163997650146484375 33.233001708984375 33.241001129150390625 33.201000213623046875 33.2089996337890625 33.20800018310546875 33.190998077392578125 33.240001678466796875 33.40000152587890625 33.47499847412109375 33.532001495361328125 33.477001190185546875 33.436000823974609375 33.630001068115234375 33.6529998779296875 33.72100067138671875 33.667999267578125 33.578998565673828125 33.5110015869140625 33.5709991455078125 33.5970001220703125 33.507999420166015625 33.44499969482421875 33.44499969482421875 33.480998992919921875 33.463001251220703125 33.464000701904296875 33.368999481201171875 33.410999298095703125 33.32199859619140625 33.212001800537109375 33.092998504638671875 32.893001556396484375 32.89099884033203125 32.93199920654296875 33.006999969482421875 33.2089996337890625 33.353000640869140625 33.3209991455078125 33.15599822998046875 32.906002044677734375 33.01399993896484375 32.71099853515625 32.6360015869140625 32.6009979248046875 32.604000091552734375
 31.881999969482421875 29.65200042724609375 29.683000564575195312 28.149000167846679688 29.795999526977539062 32.77899932861328125 30.023000717163085938 28.4029998779296875 29.525999069213867188 29.632999420166015625 29.83499908447265625 30.128000259399414062 31.1959991455078125 31.759000778198242188 31.698999404907226562 31.340999603271484375 29.549999237060546875 26.73699951171875 27.934999465942382812 28.837999343872070312 26.81999969482421875 25.4720001220703125 25.496999740600585938 28.919000625610351562 27.351999282836914062 25.725000381469726562 27.601999282836914062 31.426000595092773438 31.103000640869140625 30 31.149000167846679688 31.25 31.323999404907226562 33.230998992919921875 33.01399993896484375 33.101001739501953125 31.81999969482421875 26.142000198364257812 25.23699951171875 29.65399932861328125 31.645999908447265625 32.089000701904296875 31.913000106811523438 27.677999496459960938 29.038000106811523438 28.836000442504882812 27.503000259399414062 29.4720001220703125 30.016000747680664062 29.36100006103515625 27.287000656127929688 27.159000396728515625 28.747999191284179688 30.634000778198242188 29.16500091552734375 25.55699920654296875 26.788999557495117188 30.315000534057617188 31.98600006103515625 30.62400054931640625 27.090999603271484375 32.02899932861328125 32.75299835205078125 28.898000717163085938 29.197999954223632812 30.521999359130859375 31.857000350952148438 32.046001434326171875 29.926000595092773438 25.434000015258789062 26.381999969482421875 26.739999771118164062 21.937999725341796875 20.148000717163085938 18.427999496459960938 23.413000106811523438 27.94499969482421875 23.167999267578125 19.948999404907226562 24.228000640869140625 26.11100006103515625 23.8339996337890625 24.437000274658203125 26.103000640869140625 24.4160003662109375 20.457000732421875 27.010000228881835938 30.115999221801757812 31.430999755859375 32.569000244140625 32.40599822998046875 33.23400115966796875 34.125 34.2779998779296875 34.2949981689453125 33.7350006103515625 33.101001739501953125 32.451999664306640625 32.12400054931640625 32.2220001220703125 32.546001434326171875 32.26599884033203125 33.41899871826171875 33.006000518798828125 32.051998138427734375 32.379001617431640625 33.50099945068359375 33.129001617431640625 32.197998046875 31.5970001220703125 29.493999481201171875 24.207000732421875 20.268999099731445312 24.827999114990234375 26.357999801635742188 28.104999542236328125 30.18199920654296875 30.715000152587890625 28.9720001220703125 26.215999603271484375 23.684000015258789062 23.26399993896484375 23.386999130249023438 24.367000579833984375 26.090000152587890625 27.207000732421875 28.690000534057617188 29.094999313354492188 29.482000350952148438 29.267000198364257812 26.87400054931640625 25.200000762939453125 24.73600006103515625 23.55699920654296875 24.461999893188476562 24.784999847412109375 24.8040008544921875 25.292999267578125 25.329999923706054688 25.549999237060546875 25.010999679565429688 25.311000823974609375 25.50099945068359375 25.424999237060546875 23.628000259399414062 21.636999130249023438 20.392000198364257812 16.80500030517578125 16.863000869750976562 21.253999710083007812 20.13800048828125 21.589000701904296875 24.90200042724609375 24.507999420166015625 22.59799957275390625 24.29199981689453125 25.365999221801757812 25.576000213623046875 28.159999847412109375 28.26399993896484375 30.048999786376953125 29.993000030517578125 30.479000091552734375 30.461000442504882812 30.267999649047851562 30.798999786376953125 31.701000213623046875 32.51200103759765625 32.65599822998046875 32.927001953125 32.87200164794921875 32.3769989013671875 31.815999984741210938 32.0410003662109375 32.200000762939453125 32.3899993896484375 33.0970001220703125 33.397998809814453125 33.2480010986328125 32.853000640869140625 32.895000457763671875 33.465000152587890625 33.926998138427734375 33.676998138427734375 33.213001251220703125 33.11199951171875 33.2259979248046875 33.4290008544921875 33.33300018310546875 33.21099853515625 33.230998992919921875 33.368000030517578125 33.757999420166015625 33.745998382568359375 33.12400054931640625 32.619998931884765625 32.782001495361328125 32.852001190185546875 32.93000030517578125 33.03900146484375 33.091999053955078125 33.11299896240234375 33.2519989013671875 33.324001312255859375 33.29199981689453125 33.36299896240234375 33.258998870849609375 33.157001495361328125 33.232997894287109375 33.197998046875 33.2779998779296875 33.51599884033203125 33.430999755859375 33.324001312255859375 33.3170013427734375 33.26399993896484375 33.23600006103515625 33.240001678466796875 33.26399993896484375 33.258998870849609375 33.332000732421875 33.395000457763671875 33.576999664306640625 33.78900146484375 33.779998779296875 33.8339996337890625 33.87400054931640625 33.781002044677734375 33.7050018310546875 33.71199798583984375 33.699001312255859375 33.67099761962890625 33.619998931884765625 33.535999298095703125 33.6269989013671875 33.67800140380859375 33.63899993896484375 33.60900115966796875 33.47100067138671875 33.3489990234375 33.56800079345703125 33.58100128173828125 33.39800262451171875 33.256999969482421875 33.060001373291015625 33.01399993896484375 33.018001556396484375 32.895000457763671875 33.04000091552734375 33.22100067138671875 33.13700103759765625 32.934001922607421875 32.809001922607421875 32.741001129150390625 32.643001556396484375 32.6660003662109375 32.827999114990234375 32.702999114990234375
 30.034999847412109375 27.99900054931640625 29.337999343872070312 30.70999908447265625 30.163000106811523438 32.131999969482421875 29.7089996337890625 26.094999313354492188 27.84799957275390625 31.580999374389648438 30.295999526977539062 31.0260009765625 31.1660003662109375 32.134998321533203125 32.328998565673828125 30.62400054931640625 29.392999649047851562 29.635000228881835938 29.90399932861328125 29.034000396728515625 25.343000411987304688 23.885000228881835938 25.270999908447265625 29.41500091552734375 28.728000640869140625 25.176000595092773438 27.871000289916992188 31.704000473022460938 31.687999725341796875 29.941999435424804688 31.011999130249023438 30.760999679565429688 33.18199920654296875 33.7220001220703125 33.134998321533203125 32.490001678466796875 27.725999832153320312 24.825000762939453125 28.04000091552734375 31.273000717163085938 32.215000152587890625 32.023998260498046875 31.344999313354492188 27.254999160766601562 29.186000823974609375 28.871999740600585938 27.944000244140625 29.0279998779296875 30.176000595092773438 29.618000030517578125 26.58499908447265625 24.495000839233398438 27.667999267578125 29.919000625610351562 30.051000595092773438 27.326999664306640625 27.420999526977539062 29.732999801635742188 30.775999069213867188 27.093000411987304688 26.478000640869140625 30.576999664306640625 31.718999862670898438 29.593000411987304688 29.40399932861328125 30.017000198364257812 32.256000518798828125 31.73600006103515625 28.51399993896484375 24.9010009765625 28.562999725341796875 28.287000656127929688 23.700000762939453125 19.33499908447265625 17.617000579833984375 20.801000595092773438 28.148000717163085938 26.882999420166015625 21.48699951171875 25.891000747680664062 24.177999496459960938 24.476999282836914062 25.87599945068359375 27 24.9459991455078125 22.134000778198242188 25.933000564575195312 28.468000411987304688 31.4589996337890625 32.64099884033203125 33.200000762939453125 33.158000946044921875 34.231998443603515625 34.64099884033203125 34.70800018310546875 34.578998565673828125 33.881999969482421875 32.970001220703125 31.867000579833984375 31.559999465942382812 31.697999954223632812 31.496000289916992188 33.91300201416015625 33.91300201416015625 31.663999557495117188 33.409999847412109375 33.4290008544921875 31.462999343872070312 31.687999725341796875 31.427999496459960938 29.341999053955078125 25.20800018310546875 24.451999664306640625 26.2649993896484375 26.83499908447265625 30.1790008544921875 30.06800079345703125 30.072999954223632812 30.881999969482421875 30.031000137329101562 27.535999298095703125 25.79199981689453125 24.8600006103515625 22.65399932861328125 22.604000091552734375 24.61199951171875 26.23600006103515625 27.788000106811523438 28.798000335693359375 28.835000991821289062 26.177000045776367188 23.98600006103515625 26.034000396728515625 24.93000030517578125 23.728000640869140625 25.364999771118164062 25.680999755859375 25.350000381469726562 25.218000411987304688 24.308000564575195312 23.27899932861328125 24.437999725341796875 24.5970001220703125 23.368000030517578125 23.283000946044921875 21.926000595092773438 21.544000625610351562 18.718999862670898438 17.2350006103515625 18.88800048828125 22.198999404907226562 18.962999343872070312 19.128999710083007812 25.11100006103515625 25.795999526977539062 26.784999847412109375 25.191999435424804688 25.020000457763671875 25.851999282836914062 25.606000900268554688 29.215000152587890625 31.094999313354492188 31.815000534057617188 32.13700103759765625 32.43000030517578125 32.24700164794921875 32.73699951171875 33.173999786376953125 32.49700164794921875 33.116001129150390625 33.391998291015625 33.06800079345703125 32.437000274658203125 32.647998809814453125 32.758998870849609375 32.76599884033203125 33.11199951171875 33.65399932861328125 33.7910003662109375 33.671001434326171875 33.313999176025390625 33.868000030517578125 34.4720001220703125 34.226001739501953125 34.0989990234375 33.577999114990234375 33.41400146484375 33.4980010986328125 33.88700103759765625 34.09999847412109375 33.9459991455078125 33.76200103759765625 34.00299835205078125 33.741001129150390625 33.06999969482421875 32.604999542236328125 32.88899993896484375 33.077999114990234375 33.13899993896484375 33.194000244140625 33.305999755859375 33.282001495361328125 33.243000030517578125 33.23600006103515625 33.27899932861328125 33.340000152587890625 33.38700103759765625 33.37200164794921875 33.41400146484375 33.4420013427734375 33.51599884033203125 33.632999420166015625 33.505001068115234375 33.254001617431640625 33.29399871826171875 33.302997589111328125 33.243000030517578125 33.20400238037109375 33.20999908447265625 33.27899932861328125 33.26399993896484375 33.2760009765625 33.589000701904296875 33.796001434326171875 33.828998565673828125 33.79199981689453125 33.66899871826171875 33.522998809814453125 33.452999114990234375 33.438999176025390625 33.371002197265625 33.434001922607421875 33.40000152587890625 33.477001190185546875 33.61299896240234375 33.71099853515625 33.78099822998046875 33.715999603271484375 33.590000152587890625 33.588001251220703125 33.7239990234375 33.5019989013671875 33.394001007080078125 33.345001220703125 33.201999664306640625 33 33.037998199462890625 33.16400146484375 32.9889984130859375 33.133998870849609375 33.180999755859375 33.018001556396484375 32.83300018310546875 32.66899871826171875 32.604999542236328125 32.699001312255859375 32.756999969482421875 32.618999481201171875
 29.190000534057617188 27.410999298095703125 27.413000106811523438 27.951000213623046875 28.226999282836914062 32.99900054931640625 32.457000732421875 29.020000457763671875 29.711999893188476562 31.729999542236328125 30.659999847412109375 30.8899993896484375 31.225000381469726562 32.7239990234375 32.819000244140625 30.618999481201171875 27.65200042724609375 29.88899993896484375 30.635000228881835938 29.547000885009765625 27.551000595092773438 27.5709991455078125 28.496999740600585938 30.254999160766601562 29.997999191284179688 26.6660003662109375 28.823999404907226562 32.4589996337890625 32.770999908447265625 30.905000686645507812 30.934999465942382812 32.2480010986328125 33.86199951171875 33.826000213623046875 32.99900054931640625 30.7649993896484375 24.211000442504882812 26.600999832153320312 30.726999282836914062 31.437000274658203125 32.633998870849609375 31.725000381469726562 30.759000778198242188 29.590000152587890625 28.614999771118164062 29.948999404907226562 28.996000289916992188 27.632999420166015625 29.664999008178710938 28.141000747680664062 25.0709991455078125 25.753000259399414062 26.215999603271484375 27.066999435424804688 28.393999099731445312 27.538999557495117188 25.13800048828125 27.988000869750976562 29.395000457763671875 25.145000457763671875 25.900999069213867188 27.947999954223632812 30.332000732421875 30.207000732421875 30.858999252319335938 32.38899993896484375 32.604000091552734375 31.215000152587890625 26.899999618530273438 29.332000732421875 30.09799957275390625 28.716999053955078125 24.381999969482421875 19.832000732421875 18.802999496459960938 22.9290008544921875 28.076999664306640625 25.3899993896484375 23.417999267578125 27.422000885009765625 22.075000762939453125 23.621999740600585938 25.31800079345703125 26.520000457763671875 26.434000015258789062 26.045999526977539062 28.344999313354492188 29.038999557495117188 30.701999664306640625 32.977001190185546875 33.6360015869140625 33.470001220703125 34.147998809814453125 34.17800140380859375 34.286998748779296875 34.32199859619140625 33.7350006103515625 32.720001220703125 31.15399932861328125 30.684999465942382812 30.329999923706054688 31.045000076293945312 32.089000701904296875 33.1360015869140625 32.146999359130859375 33.15000152587890625 32.951000213623046875 31.312999725341796875 30.663000106811523438 31.246000289916992188 29.934999465942382812 28.531999588012695312 27.965999603271484375 27.162000656127929688 27.270000457763671875 28.884000778198242188 30.073999404907226562 30.045000076293945312 30.034000396728515625 30.898000717163085938 29.545999526977539062 28.282999038696289062 27.270000457763671875 25.502000808715820312 23.461999893188476562 22.677999496459960938 23.23600006103515625 25.242000579833984375 26.704000473022460938 27.673999786376953125 25.809000015258789062 20.947999954223632812 21.989000320434570312 20.988000869750976562 20.634000778198242188 22.586000442504882812 24.895999908447265625 24.809000015258789062 23.16699981689453125 21.378999710083007812 19.357000350952148438 22.94499969482421875 22.5970001220703125 20.27899932861328125 18.400999069213867188 18.73600006103515625 18.16500091552734375 19.691999435424804688 17.337999343872070312 18.452999114990234375 22.04199981689453125 25.829000473022460938 22.172000885009765625 19.854000091552734375 21.677000045776367188 25.6959991455078125 25.489000320434570312 26.628000259399414062 25.715000152587890625 24.211999893188476562 25.023000717163085938 28.673999786376953125 31.19300079345703125 32.270000457763671875 32.644001007080078125 32.51399993896484375 32.310001373291015625 33.048000335693359375 33.09999847412109375 33.326000213623046875 33.574001312255859375 33.509998321533203125 33.40200042724609375 33.283000946044921875 33.121997833251953125 33.33100128173828125 33.917999267578125 34.02899932861328125 33.786998748779296875 34.102001190185546875 33.9290008544921875 34.125 34.34799957275390625 34.297000885009765625 33.983001708984375 33.797000885009765625 33.884998321533203125 33.840000152587890625 34.173000335693359375 34.119998931884765625 34.082000732421875 34.08300018310546875 34.3339996337890625 34.26000213623046875 33.799999237060546875 33.298000335693359375 33.214000701904296875 33.450000762939453125 33.383998870849609375 33.284000396728515625 33.435001373291015625 33.465000152587890625 33.34400177001953125 33.309001922607421875 33.339000701904296875 33.38800048828125 33.326999664306640625 33.3489990234375 33.355998992919921875 33.43000030517578125 33.658000946044921875 33.782001495361328125 33.592998504638671875 33.464000701904296875 33.518001556396484375 33.393001556396484375 33.244998931884765625 33.23600006103515625 33.339000701904296875 33.395999908447265625 33.506000518798828125 33.661998748779296875 33.689998626708984375 33.756000518798828125 33.78099822998046875 33.802001953125 33.840000152587890625 33.74700164794921875 33.810001373291015625 33.730998992919921875 33.634998321533203125 33.607997894287109375 33.61499786376953125 33.643001556396484375 33.617000579833984375 33.7220001220703125 33.77500152587890625 33.686000823974609375 33.66899871826171875 33.62599945068359375 33.628997802734375 33.51599884033203125 33.36199951171875 33.463001251220703125 33.3990020751953125 33.28900146484375 33.094997406005859375 33.202999114990234375 33.16699981689453125 33.18399810791015625 33.255001068115234375 33.13800048828125 32.93000030517578125 32.7949981689453125 32.698001861572265625 32.76200103759765625 32.784000396728515625 32.730998992919921875
 27.766000747680664062 28.548000335693359375 32.12599945068359375 31.697999954223632812 30.114999771118164062 30.87599945068359375 31.91699981689453125 32.29000091552734375 31.134000778198242188 30.423000335693359375 29.912000656127929688 29.940999984741210938 32.7649993896484375 33.4739990234375 33.325000762939453125 31.427000045776367188 28.993000030517578125 29.729000091552734375 30.190999984741210938 28.145000457763671875 27.632999420166015625 28.798999786376953125 30.02700042724609375 31.136999130249023438 31.156999588012695312 28.968000411987304688 30.674999237060546875 32.8899993896484375 32.52899932861328125 31.535999298095703125 32.523998260498046875 33.855998992919921875 33.6920013427734375 32.256000518798828125 27.732999801635742188 25.23699951171875 25.021999359130859375 30.2239990234375 31.645000457763671875 31.02899932861328125 32.16400146484375 31.975999832153320312 31.059000015258789062 30.006999969482421875 29.590999603271484375 31.204000473022460938 28.854000091552734375 28.010000228881835938 30.106000900268554688 28.8040008544921875 25.24900054931640625 26.677000045776367188 27.857999801635742188 26.5839996337890625 26.29000091552734375 28.457000732421875 24.8040008544921875 26.542999267578125 29.190000534057617188 28.364000320434570312 27.370000839233398438 28.54000091552734375 29.9029998779296875 32.269001007080078125 32.852001190185546875 33.258998870849609375 33.104999542236328125 31.993000030517578125 29.368000030517578125 29.100999832153320312 29.398000717163085938 28.4720001220703125 25.311000823974609375 19.76399993896484375 19.877000808715820312 27.058000564575195312 28.378999710083007812 25.871000289916992188 25.8339996337890625 26.871999740600585938 22.125 23.4290008544921875 23.892999649047851562 24.2239990234375 20.65399932861328125 20.715999603271484375 24.125 26.242000579833984375 29.281000137329101562 31.895999908447265625 33.171001434326171875 32.990001678466796875 32.4290008544921875 31.566999435424804688 32.51399993896484375 33.826999664306640625 33.062000274658203125 33.05300140380859375 31.8470001220703125 30.690999984741210938 30.454000473022460938 30.148000717163085938 31.853000640869140625 32.159999847412109375 32.700000762939453125 32.9029998779296875 33.27700042724609375 32.0110015869140625 30.337999343872070312 30.8040008544921875 31.06800079345703125 29.173999786376953125 28.36199951171875 28.9739990234375 29.11199951171875 29.951000213623046875 28.952999114990234375 28.368999481201171875 28.91500091552734375 29.634000778198242188 30.20999908447265625 29.2779998779296875 27.802000045776367188 27.0709991455078125 26.093999862670898438 25.427000045776367188 24.372999191284179688 23.535999298095703125 24.68000030517578125 26.398000717163085938 26.756999969482421875 23.658000946044921875 19.9459991455078125 17.955999374389648438 18.423000335693359375 22.413000106811523438 21.437999725341796875 21.18000030517578125 22.454000473022460938 21.180999755859375 20.547000885009765625 23.035999298095703125 22.805999755859375 21.225000381469726562 20.01399993896484375 22.968000411987304688 23.114000320434570312 23.70999908447265625 21.204000473022460938 20.9850006103515625 22.5279998779296875 25.938999176025390625 26.56999969482421875 20.36199951171875 16.038000106811523438 21.645000457763671875 25.773000717163085938 26.260999679565429688 25.2910003662109375 24.04199981689453125 21.882999420166015625 24.27899932861328125 28.27899932861328125 30.396999359130859375 31.450000762939453125 32.5970001220703125 33.09400177001953125 33.21099853515625 33.605998992919921875 33.707000732421875 33.7050018310546875 33.921001434326171875 34.023998260498046875 33.575000762939453125 33.257999420166015625 33.574001312255859375 34.259998321533203125 34.606998443603515625 33.9459991455078125 34.23400115966796875 34.492000579833984375 34.699001312255859375 34.754001617431640625 34.76300048828125 34.48400115966796875 34.176998138427734375 34.30899810791015625 34.146999359130859375 34.214000701904296875 33.970001220703125 33.731998443603515625 33.5110015869140625 33.756999969482421875 34.4199981689453125 34.003002166748046875 33.909999847412109375 33.83599853515625 33.81600189208984375 33.430999755859375 33.371002197265625 33.392002105712890625 33.392002105712890625 33.40000152587890625 33.479000091552734375 33.572998046875 33.521999359130859375 33.353000640869140625 33.292999267578125 33.322998046875 33.48600006103515625 33.82199859619140625 33.9010009765625 33.6699981689453125 33.44300079345703125 33.4550018310546875 33.421001434326171875 33.5410003662109375 33.490001678466796875 33.49900054931640625 33.5 33.65000152587890625 33.766998291015625 33.667999267578125 33.569000244140625 33.508998870849609375 33.61299896240234375 33.826000213623046875 33.98600006103515625 33.950000762939453125 33.9720001220703125 33.950000762939453125 33.865001678466796875 33.727001190185546875 33.675998687744140625 33.73600006103515625 33.7649993896484375 33.6790008544921875 33.59999847412109375 33.648998260498046875 33.5709991455078125 33.5449981689453125 33.52500152587890625 33.492000579833984375 33.495998382568359375 33.479000091552734375 33.449001312255859375 33.324001312255859375 33.09600067138671875 33.292999267578125 33.284999847412109375 33.38700103759765625 33.28800201416015625 33.095001220703125 32.952999114990234375 32.802001953125 32.648998260498046875 32.6790008544921875 32.741001129150390625
 30.534000396728515625 30.5970001220703125 30.913000106811523438 31.075000762939453125 29.294000625610351562 30.438999176025390625 32.770000457763671875 34.44100189208984375 32.02500152587890625 28.77700042724609375 29.38899993896484375 31.812000274658203125 33.16699981689453125 32.518001556396484375 32.395000457763671875 31.357000350952148438 29.302999496459960938 30.746999740600585938 31.091999053955078125 29.771999359130859375 29.391000747680664062 29.524000167846679688 29.659999847412109375 31.461000442504882812 31.16699981689453125 29.06999969482421875 29.891000747680664062 32.244998931884765625 30.350999832153320312 31.58300018310546875 33.77899932861328125 33.506999969482421875 31.177999496459960938 26.66699981689453125 23.680999755859375 26.503999710083007812 29.159999847412109375 32.271999359130859375 31.506000518798828125 32.05899810791015625 30.70800018310546875 30.50099945068359375 31.802000045776367188 31.357999801635742188 31.572999954223632812 31.989000320434570312 30.601999282836914062 29.031999588012695312 30.572000503540039062 30.621999740600585938 28.090000152587890625 25.940999984741210938 28.907999038696289062 28.409000396728515625 26.204999923706054688 28.656000137329101562 26.83300018310546875 25.854000091552734375 28.332000732421875 28.787000656127929688 27.952999114990234375 29.738000869750976562 31.605998992919921875 32.563999176025390625 32.2389984130859375 30.937999725341796875 30.159000396728515625 29.455999374389648438 27.420000076293945312 25.645000457763671875 27.215999603271484375 27.844999313354492188 25.785999298095703125 22.957000732421875 24.368999481201171875 26.924999237060546875 26.156000137329101562 21.520999908447265625 25.830999374389648438 26.952999114990234375 22.872999191284179688 22.297000885009765625 21.559999465942382812 21.197999954223632812 18.493000030517578125 18.9160003662109375 19.038999557495117188 25.542999267578125 28.33300018310546875 30.121999740600585938 32.78900146484375 31.909999847412109375 27.781999588012695312 23.135000228881835938 29.149000167846679688 32.717998504638671875 33.2050018310546875 32.922000885009765625 32.9739990234375 31.815999984741210938 30.618000030517578125 29.84600067138671875 31.812999725341796875 32.437999725341796875 31.684000015258789062 31.2910003662109375 31.774000167846679688 32.217998504638671875 29.464000701904296875 29.837999343872070312 30.441999435424804688 30.18199920654296875 28.191999435424804688 27.993999481201171875 28.257999420166015625 28.658000946044921875 29.438999176025390625 28.375 28.968000411987304688 28.642999649047851562 28.325000762939453125 28.211000442504882812 27.4720001220703125 26.839000701904296875 26.308000564575195312 25.552000045776367188 24.98600006103515625 24.381999969482421875 25.136999130249023438 25.742000579833984375 25.371000289916992188 21.995000839233398438 17.613000869750976562 16.621999740600585938 17.228000640869140625 22.058000564575195312 17.194000244140625 18.238000869750976562 21.643999099731445312 20.034999847412109375 19.252000808715820312 20.81800079345703125 21.3209991455078125 19.91699981689453125 21.733999252319335938 24.12400054931640625 23.905000686645507812 24.358999252319335938 24.75 24.201000213623046875 25.646999359130859375 27.177000045776367188 27.006999969482421875 24.190000534057617188 16.5540008544921875 17.159999847412109375 24.113000869750976562 25.705999374389648438 24.563999176025390625 22.336000442504882812 20.853000640869140625 20.704000473022460938 24.510000228881835938 27.614999771118164062 30.632999420166015625 31.496999740600585938 32.79399871826171875 33.198001861572265625 33.549999237060546875 33.9329986572265625 34.15000152587890625 33.978000640869140625 34.31800079345703125 34.51799774169921875 34.022998809814453125 33.714000701904296875 33.79399871826171875 34.11299896240234375 34.371002197265625 34.36199951171875 34.53900146484375 34.61299896240234375 34.86299896240234375 34.756000518798828125 34.588001251220703125 34.4290008544921875 34.595001220703125 34.69100189208984375 34.740001678466796875 34.299999237060546875 33.93199920654296875 33.86199951171875 33.9010009765625 34.300998687744140625 34.05699920654296875 33.991001129150390625 33.87599945068359375 34 33.9889984130859375 33.939998626708984375 33.9010009765625 33.578998565673828125 33.6100006103515625 33.55699920654296875 33.605998992919921875 33.54599761962890625 33.4850006103515625 33.381999969482421875 33.430999755859375 33.52700042724609375 33.729999542236328125 33.840000152587890625 33.645000457763671875 33.435001373291015625 33.437000274658203125 33.444000244140625 33.6959991455078125 33.59799957275390625 33.633998870849609375 33.680999755859375 33.644001007080078125 33.54000091552734375 33.461002349853515625 33.48200225830078125 33.58599853515625 33.730998992919921875 33.917999267578125 33.769001007080078125 33.63800048828125 33.756000518798828125 33.811000823974609375 33.812000274658203125 33.76200103759765625 33.72100067138671875 33.648998260498046875 33.69300079345703125 33.688999176025390625 33.641998291015625 33.607997894287109375 33.57199859619140625 33.538997650146484375 33.4850006103515625 33.451000213623046875 33.409999847412109375 33.437000274658203125 33.4850006103515625 33.48600006103515625 33.257999420166015625 33.175998687744140625 33.310001373291015625 33.450000762939453125 33.40200042724609375 33.285999298095703125 33.10900115966796875 32.9120025634765625 32.76300048828125 32.728000640869140625 32.797000885009765625
 27.004999160766601562 27.788999557495117188 28.312000274658203125 29.663000106811523438 28.121000289916992188 29.909999847412109375 34.426998138427734375 35.257999420166015625 33.189998626708984375 32.72299957275390625 33.689998626708984375 33.367000579833984375 30.287000656127929688 28.457000732421875 31.214000701904296875 31.108999252319335938 29.797000885009765625 31.247999191284179688 31.968999862670898438 31.919000625610351562 30.8339996337890625 31.09799957275390625 30.47100067138671875 31.424999237060546875 29.312999725341796875 25.930999755859375 28.976999282836914062 31.3209991455078125 29.156999588012695312 30.871000289916992188 33.9029998779296875 33.22299957275390625 29.025999069213867188 25.344999313354492188 26.5 29.992000579833984375 31.829999923706054688 33.063999176025390625 32.2480010986328125 32.799999237060546875 32.12599945068359375 28.533000946044921875 28.252000808715820312 31.503999710083007812 31.73699951171875 33.144001007080078125 31.961999893188476562 27.43199920654296875 28.885000228881835938 31.229999542236328125 30.489000320434570312 28.145999908447265625 28.079000473022460938 27.920999526977539062 25.586999893188476562 28.159999847412109375 28.86299896240234375 26.9290008544921875 27.88800048828125 29.533000946044921875 30.120000839233398438 31.1399993896484375 32.604000091552734375 32.72499847412109375 32.1230010986328125 30.47299957275390625 28.934999465942382812 29.49900054931640625 28.295000076293945312 28.563999176025390625 30.552000045776367188 26.836999893188476562 24.993999481201171875 25.44499969482421875 26.899999618530273438 23.437000274658203125 19.8899993896484375 21.174999237060546875 25.38800048828125 26.569000244140625 21.04000091552734375 20.8899993896484375 20.01399993896484375 18.993000030517578125 18.27899932861328125 20.312000274658203125 20.121000289916992188 24.622999191284179688 27.684999465942382812 30.007999420166015625 32.2649993896484375 30.865999221801757812 27.798000335693359375 23.74900054931640625 28.97299957275390625 32.69699859619140625 33.103000640869140625 31.760999679565429688 33.425998687744140625 31.905000686645507812 30.579000473022460938 31.354000091552734375 31.700000762939453125 30.507999420166015625 29.729999542236328125 29.156999588012695312 29.5970001220703125 30.163999557495117188 29.114999771118164062 29.037000656127929688 28.823999404907226562 28.018999099731445312 28.05699920654296875 27.420000076293945312 27.420999526977539062 27.642000198364257812 29.509000778198242188 30.563999176025390625 29.714000701904296875 29.107000350952148438 28.590000152587890625 26.729999542236328125 25.920999526977539062 25.4010009765625 25.520999908447265625 25.062999725341796875 24.840999603271484375 22.173000335693359375 19.757999420166015625 19.906000137329101562 21.00099945068359375 18.634000778198242188 17.256999969482421875 17.462999343872070312 18.326000213623046875 20.996999740600585938 17.537000656127929688 19.469999313354492188 20.066999435424804688 16.94300079345703125 17.145000457763671875 19.063999176025390625 21.089000701904296875 20.545000076293945312 21.058000564575195312 20.600999832153320312 20.177000045776367188 20.91500091552734375 24.9459991455078125 25.975000381469726562 26.863000869750976562 27.559000015258789062 27.590000152587890625 26.898000717163085938 21.826000213623046875 15.647999763488769531 19.143999099731445312 24.801000595092773438 25.134000778198242188 23.385000228881835938 19.454999923706054688 18.061000823974609375 22.093999862670898438 27.003999710083007812 30.256999969482421875 31.271999359130859375 31.966999053955078125 32.46900177001953125 32.62200164794921875 33.32199859619140625 33.72100067138671875 33.787998199462890625 34.148998260498046875 34.352001190185546875 34.574001312255859375 34.073001861572265625 34.095001220703125 33.84999847412109375 33.79000091552734375 34.19300079345703125 34.688999176025390625 34.8769989013671875 34.965000152587890625 35.15399932861328125 34.904998779296875 34.740001678466796875 34.93199920654296875 34.694000244140625 35.079998016357421875 34.87400054931640625 34.659999847412109375 34.507999420166015625 34.342998504638671875 34.340000152587890625 34.31800079345703125 34.266998291015625 34.2389984130859375 34.312999725341796875 34.356998443603515625 34.34799957275390625 34.33499908447265625 34.145000457763671875 34.050998687744140625 33.981998443603515625 33.850002288818359375 33.59999847412109375 33.480998992919921875 33.392002105712890625 33.506000518798828125 33.339000701904296875 33.48600006103515625 33.59999847412109375 33.542999267578125 33.437000274658203125 33.542999267578125 33.49700164794921875 33.537998199462890625 33.437999725341796875 33.422000885009765625 33.48400115966796875 33.5019989013671875 33.5540008544921875 33.590999603271484375 33.63800048828125 33.616001129150390625 33.71900177001953125 33.866001129150390625 33.4889984130859375 33.520999908447265625 33.62200164794921875 33.66400146484375 33.743000030517578125 33.65000152587890625 33.660999298095703125 33.631999969482421875 33.6100006103515625 33.632999420166015625 33.69100189208984375 33.618000030517578125 33.5970001220703125 33.56800079345703125 33.49900054931640625 33.466999053955078125 33.449001312255859375 33.49900054931640625 33.518001556396484375 33.46900177001953125 33.3990020751953125 33.38500213623046875 33.365001678466796875 33.410999298095703125 33.40000152587890625 33.38500213623046875 33.2649993896484375 33.08300018310546875 32.825000762939453125 32.86100006103515625 32.869998931884765625
 27.131999969482421875 26.83499908447265625 27.726999282836914062 26.437000274658203125 29.600999832153320312 31.0149993896484375 32.437999725341796875 33.444000244140625 31.02700042724609375 33.180999755859375 33.493000030517578125 31.870000839233398438 29.434000015258789062 29.158000946044921875 30.792999267578125 31.84600067138671875 30.400999069213867188 31.840999603271484375 32.465999603271484375 32.6230010986328125 31.62599945068359375 32.368000030517578125 32.105998992919921875 30.410999298095703125 27.04199981689453125 23.947999954223632812 28.024999618530273438 30.768999099731445312 29.37599945068359375 29.841999053955078125 33.6139984130859375 32.78800201416015625 28.451000213623046875 29.475000381469726562 30.659000396728515625 30.12400054931640625 31.8209991455078125 31.913000106811523438 31.965000152587890625 33.063999176025390625 32.160999298095703125 29.20800018310546875 28.462999343872070312 31.44499969482421875 31.688999176025390625 33.529998779296875 32.65599822998046875 28.163000106811523438 27.302000045776367188 30.129999160766601562 31.340000152587890625 30.4459991455078125 29.54000091552734375 26.95800018310546875 24.83300018310546875 27.2220001220703125 27.466999053955078125 29.117000579833984375 31.1529998779296875 32.01599884033203125 32.59600067138671875 32.868999481201171875 32.757999420166015625 32.970001220703125 32.883998870849609375 31.926000595092773438 31.52899932861328125 30.940999984741210938 29.684000015258789062 31.80699920654296875 29.392000198364257812 24.54000091552734375 24.74900054931640625 27.392999649047851562 28.563999176025390625 23.877000808715820312 20.326999664306640625 22.502000808715820312 25.4459991455078125 24.669000625610351562 18.993999481201171875 19.398000717163085938 19.97299957275390625 22.299999237060546875 23.520999908447265625 25.676000595092773438 26.757999420166015625 27.8899993896484375 29.825000762939453125 29.520999908447265625 30.922000885009765625 30.170000076293945312 29.257999420166015625 24.606000900268554688 28.993000030517578125 31.809000015258789062 33.147998809814453125 32.58599853515625 33.38899993896484375 31.899999618530273438 31.739999771118164062 30.798000335693359375 29.562999725341796875 28.9720001220703125 28.687000274658203125 27.72299957275390625 27.899999618530273438 27.773000717163085938 26.094999313354492188 26.645000457763671875 27.114999771118164062 28.215000152587890625 28.642000198364257812 28.20999908447265625 27.15200042724609375 26.7089996337890625 27.048999786376953125 28.3600006103515625 29.867000579833984375 29.091999053955078125 26.662000656127929688 25.31800079345703125 25.042999267578125 25.06999969482421875 24.024000167846679688 23.09600067138671875 23.010999679565429688 23.003000259399414062 21.41500091552734375 18.25099945068359375 17.892999649047851562 17.858999252319335938 17.187999725341796875 16.952999114990234375 17.156999588012695312 19.256999969482421875 17.854000091552734375 17.239999771118164062 16.687999725341796875 16.273000717163085938 16.069000244140625 17.177000045776367188 19.062999725341796875 17.993999481201171875 17.365999221801757812 18.8339996337890625 19.912000656127929688 22.010000228881835938 25.923000335693359375 26.837999343872070312 27.497999191284179688 27.95999908447265625 28.128999710083007812 27.68000030517578125 26.73699951171875 18.379999160766601562 15.446000099182128906 21.90399932861328125 25.2480010986328125 24.379999160766601562 23.034000396728515625 18.239999771118164062 18.941999435424804688 24.97299957275390625 28.759000778198242188 30.97299957275390625 31.497999191284179688 31.89099884033203125 31.801000595092773438 32.271999359130859375 32.5410003662109375 33.131999969482421875 33.75099945068359375 34.117000579833984375 34.48799896240234375 34.314998626708984375 34.505001068115234375 34.46099853515625 34.305999755859375 34.422000885009765625 34.7259979248046875 34.493000030517578125 34.59400177001953125 35.354999542236328125 34.8600006103515625 35.082000732421875 34.993999481201171875 34.743999481201171875 34.917999267578125 34.550998687744140625 34.1230010986328125 34.409999847412109375 34.162998199462890625 34.051998138427734375 34.120998382568359375 34.202999114990234375 34.58300018310546875 34.5 34.355998992919921875 34.380001068115234375 34.327999114990234375 34.27700042724609375 34.20999908447265625 34.201000213623046875 34.1230010986328125 33.883998870849609375 33.687000274658203125 33.631000518798828125 33.628997802734375 33.507999420166015625 33.477001190185546875 33.593997955322265625 33.641998291015625 33.631999969482421875 33.490001678466796875 33.41500091552734375 33.40200042724609375 33.430999755859375 33.450000762939453125 33.50299835205078125 33.561000823974609375 33.60199737548828125 33.578998565673828125 33.57399749755859375 33.6699981689453125 33.75 33.69499969482421875 33.660999298095703125 33.729000091552734375 33.7910003662109375 33.805999755859375 33.711002349853515625 33.675998687744140625 33.628997802734375 33.6009979248046875 33.59999847412109375 33.59999847412109375 33.618999481201171875 33.54199981689453125 33.518001556396484375 33.52500152587890625 33.569000244140625 33.59999847412109375 33.590000152587890625 33.564998626708984375 33.57399749755859375 33.56999969482421875 33.50299835205078125 33.449001312255859375 33.5 33.523998260498046875 33.51300048828125 33.4720001220703125 33.39099884033203125 33.185001373291015625 32.9589996337890625 32.99700164794921875 33.0260009765625
 29.753999710083007812 31.072999954223632812 23.493000030517578125 22.392000198364257812 28.784999847412109375 33.1269989013671875 33.758998870849609375 34.23699951171875 30.299999237060546875 30.26300048828125 31.920000076293945312 32.088001251220703125 31.188999176025390625 31.284999847412109375 33.25299835205078125 33.48699951171875 32.0800018310546875 32.131000518798828125 32.448001861572265625 32.7089996337890625 32.54199981689453125 32.55699920654296875 32.5410003662109375 31.559999465942382812 29.538000106811523438 27.756000518798828125 26.329000473022460938 30.0410003662109375 30.73600006103515625 28.558000564575195312 33.30699920654296875 31.905000686645507812 30.97299957275390625 32.8639984130859375 33.063999176025390625 29.107000350952148438 30.465000152587890625 29.045999526977539062 31.437000274658203125 32.84400177001953125 31.51399993896484375 30.587999343872070312 31.77899932861328125 31.228000640869140625 32.603000640869140625 33.953998565673828125 32.923000335693359375 28.894001007080078125 26.774000167846679688 30.493000030517578125 31.06999969482421875 31.551000595092773438 29.867000579833984375 27.677000045776367188 27.197999954223632812 27.186000823974609375 29.788999557495117188 32.074001312255859375 32.463001251220703125 32.5800018310546875 32.802001953125 32.71900177001953125 33.08599853515625 33.06999969482421875 32.703998565673828125 32.977001190185546875 32.77500152587890625 30.885999679565429688 31.253000259399414062 29.906000137329101562 24.677000045776367188 22.52899932861328125 24.909999847412109375 28.256999969482421875 28.13800048828125 24.3040008544921875 21.996999740600585938 23.86199951171875 26.281999588012695312 23.840000152587890625 19.086999893188476562 22.225000381469726562 24.447000503540039062 26.090999603271484375 27.524999618530273438 28.753999710083007812 29.538999557495117188 29.729999542236328125 31.076000213623046875 29.379999160766601562 31.115999221801757812 31.822999954223632812 32.2610015869140625 30.656000137329101562 26.868000030517578125 30.315000534057617188 33.451999664306640625 33.2760009765625 33.80300140380859375 32.86299896240234375 31.798000335693359375 29.84600067138671875 28.101999282836914062 27.160999298095703125 26.246999740600585938 24.857000350952148438 25.968000411987304688 26.020000457763671875 23.240999221801757812 22.5260009765625 26.25099945068359375 27.94300079345703125 28.391000747680664062 28.184000015258789062 28.113000869750976562 27.489000320434570312 26.079000473022460938 25.851999282836914062 26.1100006103515625 27.55500030517578125 27.066999435424804688 25.510999679565429688 24.8470001220703125 21.799999237060546875 19.59799957275390625 19.326000213623046875 18.944000244140625 18.9160003662109375 19.830999374389648438 17.274000167846679688 18.245000839233398438 17.461999893188476562 17.593000411987304688 16.865999221801757812 17.238000869750976562 17.662000656127929688 19.229999542236328125 19.06800079345703125 17.968000411987304688 19.743999481201171875 18.97299957275390625 17.559999465942382812 17.386999130249023438 16.537000656127929688 17.52899932861328125 19.256999969482421875 21.84600067138671875 24.072000503540039062 26.381000518798828125 26.910999298095703125 27.398000717163085938 27.88899993896484375 28.270000457763671875 28.245000839233398438 27.801000595092773438 24.75099945068359375 17.676000595092773438 17.478000640869140625 23.687999725341796875 24.4589996337890625 25.162000656127929688 24.045000076293945312 18.355998992919921875 23.01300048828125 29.285999298095703125 30.767999649047851562 31.475000381469726562 31.715000152587890625 31.1529998779296875 31.542999267578125 31.184000015258789062 32.3639984130859375 33.200000762939453125 33.797000885009765625 34.243000030517578125 34.090000152587890625 34.59400177001953125 34.91500091552734375 34.840000152587890625 34.80300140380859375 34.53900146484375 34.029998779296875 34.595001220703125 34.840999603271484375 34.97299957275390625 34.815998077392578125 34.48400115966796875 34.20600128173828125 34.4720001220703125 33.9759979248046875 33.87400054931640625 34.207000732421875 33.673000335693359375 33.6660003662109375 33.643001556396484375 33.908000946044921875 34.201999664306640625 34.175998687744140625 34.176998138427734375 33.937999725341796875 33.72499847412109375 33.720001220703125 33.934001922607421875 34.101001739501953125 34.141998291015625 34.0879974365234375 33.950000762939453125 33.895999908447265625 33.5579986572265625 33.451000213623046875 33.58100128173828125 33.48600006103515625 33.504001617431640625 33.65000152587890625 33.699001312255859375 33.63700103759765625 33.5370025634765625 33.4680023193359375 33.492000579833984375 33.5 33.53099822998046875 33.6100006103515625 33.631000518798828125 33.70600128173828125 33.757999420166015625 33.56999969482421875 33.56999969482421875 33.688999176025390625 33.770999908447265625 33.826000213623046875 33.7610015869140625 33.73699951171875 33.6920013427734375 33.70999908447265625 33.65599822998046875 33.631000518798828125 33.633998870849609375 33.590000152587890625 33.518001556396484375 33.569000244140625 33.604000091552734375 33.59600067138671875 33.608997344970703125 33.658000946044921875 33.675998687744140625 33.701000213623046875 33.713001251220703125 33.732997894287109375 33.57199859619140625 33.45400238037109375 33.5410003662109375 33.5989990234375 33.579998016357421875 33.50299835205078125 33.32199859619140625 33.049999237060546875 33.062999725341796875 33.118000030517578125
 29.1100006103515625 30.22100067138671875 20.496000289916992188 19.587999343872070312 27.093999862670898438 32.383998870849609375 33.90599822998046875 31.733999252319335938 28.569000244140625 26.613000869750976562 28.857000350952148438 33.423999786376953125 34.08300018310546875 32.462001800537109375 31.811000823974609375 31.840999603271484375 31.899999618530273438 31.136999130249023438 31.714000701904296875 31.559999465942382812 30.517999649047851562 31.627000808715820312 32.477001190185546875 32.57199859619140625 31.802000045776367188 30.684999465942382812 27.798000335693359375 28.273000717163085938 31.184999465942382812 31.382999420166015625 32.938999176025390625 31.4589996337890625 31.712999343872070312 33.73600006103515625 34.08100128173828125 31.364999771118164062 29.836999893188476562 29.8600006103515625 31.982000350952148438 32.48799896240234375 32.116001129150390625 32.37599945068359375 32.854000091552734375 30.8470001220703125 32.8860015869140625 33.94699859619140625 32.854000091552734375 30.8600006103515625 30.561000823974609375 32.56600189208984375 32.5800018310546875 31.229999542236328125 28.003999710083007812 27.135999679565429688 29.204000473022460938 29.981000900268554688 31.508998870849609375 32.160999298095703125 32.173000335693359375 32.13899993896484375 32.48699951171875 32.08100128173828125 32.1829986572265625 32.83300018310546875 32.147998809814453125 32.6529998779296875 32.171001434326171875 29.662000656127929688 26.5410003662109375 24.190000534057617188 20.131000518798828125 21.516000747680664062 24.660999298095703125 26.940000534057617188 27.475999832153320312 24.548000335693359375 23.75 25.75099945068359375 26.430999755859375 23.066999435424804688 20.329000473022460938 25.172000885009765625 27.23600006103515625 28.881999969482421875 28.642999649047851562 29.927999496459960938 30.73699951171875 31.497999191284179688 31.191999435424804688 30.4720001220703125 29.997999191284179688 32.50099945068359375 34.33300018310546875 34.16899871826171875 33.194000244140625 31.6100006103515625 32.0149993896484375 33.201000213623046875 33.439998626708984375 32.926998138427734375 31.607000350952148438 29.33300018310546875 27.636999130249023438 26.6660003662109375 26.120000839233398438 24.62599945068359375 26.201999664306640625 26.246000289916992188 24.04199981689453125 23.586999893188476562 26.082000732421875 27.830999374389648438 27.799999237060546875 28.130001068115234375 28.552999496459960938 28.23600006103515625 27.018999099731445312 25.962999343872070312 24.725000381469726562 24.957000732421875 26.0970001220703125 24.386999130249023438 24.451000213623046875 23.74900054931640625 20.15399932861328125 20.162000656127929688 19.079000473022460938 18.77899932861328125 17.607999801635742188 17.183000564575195312 18.66500091552734375 18.2239990234375 17.270000457763671875 17.5410003662109375 18.284999847412109375 18.906000137329101562 20.451999664306640625 22.007999420166015625 19.842000961303710938 21.479999542236328125 21.591999053955078125 20.62400054931640625 18.239999771118164062 18.072000503540039062 21.697999954223632812 21.951000213623046875 23.843000411987304688 25.524999618530273438 25.880001068115234375 26.003999710083007812 26.202999114990234375 26.812000274658203125 27.69300079345703125 28.676000595092773438 28.767999649047851562 28.27700042724609375 25.38899993896484375 19.743999481201171875 22.757999420166015625 25.731000900268554688 26.965999603271484375 27.70800018310546875 24.948999404907226562 25.878999710083007812 29.83499908447265625 30.968999862670898438 31.12400054931640625 31.086000442504882812 31.163999557495117188 30.669000625610351562 30.56800079345703125 31.434000015258789062 32.394001007080078125 33.231998443603515625 33.62200164794921875 33.94499969482421875 34.326000213623046875 34.1660003662109375 34.004001617431640625 33.782001495361328125 33.91500091552734375 34.2910003662109375 34.05500030517578125 34.158000946044921875 34.646999359130859375 34.38500213623046875 34.063999176025390625 33.9739990234375 33.978000640869140625 33.51599884033203125 33.714000701904296875 33.534000396728515625 33.134998321533203125 33.339000701904296875 33.65200042724609375 33.924999237060546875 33.9980010986328125 34.06999969482421875 34.12799835205078125 34.23699951171875 34.326000213623046875 34.059001922607421875 34.04199981689453125 34.005001068115234375 33.95400238037109375 34.009998321533203125 34.08499908447265625 33.908000946044921875 33.654998779296875 33.686000823974609375 33.65000152587890625 33.51300048828125 33.4980010986328125 33.578998565673828125 33.61299896240234375 33.5879974365234375 33.592998504638671875 33.65399932861328125 33.660999298095703125 33.6699981689453125 33.68399810791015625 33.659000396728515625 33.55999755859375 33.552997589111328125 33.618000030517578125 33.688999176025390625 33.718997955322265625 33.784999847412109375 33.88700103759765625 33.78900146484375 33.77700042724609375 33.788997650146484375 33.786998748779296875 33.758998870849609375 33.685001373291015625 33.700000762939453125 33.699001312255859375 33.66500091552734375 33.58599853515625 33.537998199462890625 33.5449981689453125 33.565998077392578125 33.6510009765625 33.625 33.659000396728515625 33.625 33.621997833251953125 33.648998260498046875 33.659999847412109375 33.590000152587890625 33.437999725341796875 33.521999359130859375 33.57199859619140625 33.49900054931640625 33.38899993896484375 33.159000396728515625 33.076999664306640625 33.11199951171875
 27.497999191284179688 31.573999404907226562 29.377000808715820312 18.34799957275390625 22.771999359130859375 29.899999618530273438 32.425998687744140625 28.188999176025390625 25.58499908447265625 27.135999679565429688 32.654998779296875 35.2949981689453125 33.200000762939453125 30.669000625610351562 28.12599945068359375 29.1959991455078125 30.572000503540039062 30.909999847412109375 32.743000030517578125 32.9010009765625 30.159000396728515625 29.794000625610351562 31.558000564575195312 32.523998260498046875 32.129001617431640625 32.508998870849609375 29.926000595092773438 28.173999786376953125 31.017000198364257812 31.572000503540039062 31.5839996337890625 30.843000411987304688 32.61199951171875 33.55899810791015625 33.36100006103515625 31.340000152587890625 29.055999755859375 28.232999801635742188 28.30500030517578125 30.395999908447265625 31.93000030517578125 32.490001678466796875 32.30300140380859375 30.048000335693359375 32.46099853515625 33.865001678466796875 31.635999679565429688 30.621999740600585938 29.896999359130859375 32.83599853515625 32.173000335693359375 29.8489990234375 27.920999526977539062 28.618999481201171875 29.104999542236328125 28.795999526977539062 29.785999298095703125 30.9589996337890625 31.423000335693359375 31.495000839233398438 31.326000213623046875 28.4720001220703125 28.982000350952148438 31.021999359130859375 31.3339996337890625 31.766000747680664062 29.13899993896484375 22.524999618530273438 20.184999465942382812 19.316999435424804688 20.062999725341796875 22.6790008544921875 24.476999282836914062 25.882999420166015625 27.017000198364257812 24.090000152587890625 25.625 26.136999130249023438 25.781000137329101562 23.747999191284179688 21.927999496459960938 25.63899993896484375 26.667999267578125 28.573999404907226562 30.77899932861328125 31.132999420166015625 31.09799957275390625 32.298000335693359375 31.825000762939453125 31.211999893188476562 31.33499908447265625 31.437000274658203125 33.398998260498046875 34.20999908447265625 34.66400146484375 32.83699798583984375 33.397998809814453125 32.896999359130859375 33.410999298095703125 31.913000106811523438 31.767000198364257812 30.224000930786132812 27.948999404907226562 25.7779998779296875 25.033000946044921875 24.95800018310546875 27.233999252319335938 28.49900054931640625 27.243999481201171875 27.405000686645507812 27.495000839233398438 28.239999771118164062 28.05500030517578125 27.954000473022460938 28.368000030517578125 28.732999801635742188 28.332000732421875 27.586000442504882812 26.132999420166015625 24.77899932861328125 25.4290008544921875 26.100000381469726562 24.87400054931640625 23.02700042724609375 21.650999069213867188 18.896999359130859375 18.91699981689453125 17.850999832153320312 18.0149993896484375 18.444000244140625 18.4010009765625 18.184000015258789062 16.52700042724609375 17.308000564575195312 17.375 18.9850006103515625 18.867000579833984375 18.656000137329101562 21.219999313354492188 18.496999740600585938 18.951000213623046875 19.267999649047851562 21.13700103759765625 21.8470001220703125 24 25.142000198364257812 25.43199920654296875 25.913000106811523438 25.600999832153320312 25.659999847412109375 26.11100006103515625 26.801000595092773438 27.38800048828125 28.384000778198242188 28.478000640869140625 28.174999237060546875 25.271999359130859375 19.198999404907226562 21.989999771118164062 23.481000900268554688 23.73600006103515625 26.297000885009765625 27.813999176025390625 28.743999481201171875 29.335000991821289062 30.211999893188476562 30.775999069213867188 30.934000015258789062 30.524000167846679688 30.54000091552734375 31.072000503540039062 31.667999267578125 32.076000213623046875 32.495998382568359375 32.701999664306640625 33.312999725341796875 33.37200164794921875 33.186000823974609375 33.34600067138671875 33.84400177001953125 33.427001953125 33.06800079345703125 33.284999847412109375 33.825000762939453125 33.837001800537109375 34.0709991455078125 33.89099884033203125 33.617000579833984375 33.005001068115234375 32.98799896240234375 33.30300140380859375 33.20600128173828125 33.2389984130859375 33.506999969482421875 33.608001708984375 33.66899871826171875 33.8990020751953125 34.090999603271484375 34.18199920654296875 34.243999481201171875 34.268001556396484375 34.353000640869140625 34.33300018310546875 34.31999969482421875 34.323001861572265625 34.29199981689453125 34.27899932861328125 33.91400146484375 33.5540008544921875 33.63700103759765625 33.62799835205078125 33.604000091552734375 33.630001068115234375 33.6269989013671875 33.49700164794921875 33.57399749755859375 33.6139984130859375 33.590000152587890625 33.563999176025390625 33.5579986572265625 33.58499908447265625 33.687000274658203125 33.716999053955078125 33.754001617431640625 33.796001434326171875 33.75099945068359375 33.700000762939453125 33.769001007080078125 33.716999053955078125 33.64299774169921875 33.662998199462890625 33.659999847412109375 33.7350006103515625 33.687000274658203125 33.641998291015625 33.645000457763671875 33.6139984130859375 33.594997406005859375 33.54199981689453125 33.6009979248046875 33.619998931884765625 33.66500091552734375 33.631000518798828125 33.62599945068359375 33.645999908447265625 33.67800140380859375 33.733001708984375 33.7649993896484375 33.602001190185546875 33.712001800537109375 33.518001556396484375 33.38500213623046875 33.417999267578125 33.393001556396484375 33.285999298095703125 33.09400177001953125 33.066997528076171875 33.13800048828125
 28.79199981689453125 32.797000885009765625 32.67800140380859375 20.322000503540039062 18.91500091552734375 26.27700042724609375 31.551000595092773438 30.881000518798828125 28.065999984741210938 29.549999237060546875 33.19499969482421875 33.83100128173828125 32.30300140380859375 29.980998992919921875 29.909999847412109375 31.357000350952148438 31.714000701904296875 33.353000640869140625 34.601001739501953125 34.573001861572265625 32.977001190185546875 29.9290008544921875 30.205999374389648438 32.296001434326171875 32.162998199462890625 33.465999603271484375 31.5989990234375 30.284999847412109375 32.19499969482421875 31.212999343872070312 30.955999374389648438 31.864000320434570312 32.785999298095703125 32.40000152587890625 31.747999191284179688 29.31800079345703125 28.400999069213867188 28.5410003662109375 27.836999893188476562 31.546998977661132812 32.72299957275390625 33.313999176025390625 33.072998046875 32.32199859619140625 32.964000701904296875 32.301998138427734375 29.618999481201171875 30.163999557495117188 31.867000579833984375 32.04000091552734375 31.27700042724609375 28.399999618530273438 28.215000152587890625 28.93000030517578125 28.423999786376953125 28.618000030517578125 28.312999725341796875 29.476999282836914062 31.059000015258789062 30.8339996337890625 29.100999832153320312 29.292999267578125 27.5279998779296875 27.951000213623046875 30.84799957275390625 29.975000381469726562 24.047000885009765625 22.531999588012695312 20.29199981689453125 19.305999755859375 20.483999252319335938 23.031000137329101562 24.869998931884765625 26.507999420166015625 24.392000198364257812 22.5540008544921875 23.795000076293945312 26.004999160766601562 28.281999588012695312 27.260999679565429688 25.8730010986328125 23.893999099731445312 25.944000244140625 27.447000503540039062 28.330999374389648438 30.982000350952148438 32.63899993896484375 32.6959991455078125 32.823001861572265625 32.509998321533203125 32.146999359130859375 30.176000595092773438 33.728000640869140625 35.2610015869140625 36.231998443603515625 34.868999481201171875 33.854000091552734375 33.0989990234375 33.62799835205078125 32.444000244140625 29.690000534057617188 30.802000045776367188 29.316999435424804688 28.229999542236328125 25.424999237060546875 26.288999557495117188 27.80500030517578125 30.200000762939453125 29.47100067138671875 29.819000244140625 29.504999160766601562 29.643999099731445312 29.488000869750976562 28.66500091552734375 28.171998977661132812 28.270000457763671875 28.05699920654296875 28.107999801635742188 27.83300018310546875 26.115999221801757812 25.308000564575195312 25.5149993896484375 24.481000900268554688 23.337999343872070312 20.830999374389648438 20.732000350952148438 20.572000503540039062 20.184000015258789062 19.54000091552734375 21.6510009765625 19.107999801635742188 16.420999526977539062 17.478000640869140625 16.618000030517578125 17.187000274658203125 17.489000320434570312 17.173000335693359375 17.670000076293945312 18.049999237060546875 16.770999908447265625 17.461000442504882812 17.519001007080078125 20.607999801635742188 20.211999893188476562 19.412000656127929688 23.145999908447265625 24.604000091552734375 25.812000274658203125 26.23699951171875 25.966999053955078125 26.336000442504882812 26.982999801635742188 28.0279998779296875 28.521999359130859375 28.48699951171875 27.607999801635742188 20.239000320434570312 16.05500030517578125 17.437999725341796875 20.5410003662109375 20.676000595092773438 22.09600067138671875 26.436000823974609375 27.9029998779296875 28.712999343872070312 29.311000823974609375 30.212999343872070312 30.601999282836914062 30.187999725341796875 30.707000732421875 31.2089996337890625 31.98799896240234375 31.907999038696289062 31.797000885009765625 32.604000091552734375 32.4980010986328125 32.707000732421875 32.542999267578125 32.6269989013671875 33.035999298095703125 32.492000579833984375 32.340000152587890625 32.297000885009765625 33.075000762939453125 33.562000274658203125 32.842998504638671875 32.83100128173828125 32.96099853515625 32.97499847412109375 33.409999847412109375 33.33599853515625 33.328998565673828125 33.358001708984375 33.5279998779296875 33.44100189208984375 33.547000885009765625 33.8639984130859375 34.16699981689453125 34.297000885009765625 34.2259979248046875 34.0839996337890625 34.202999114990234375 34.15599822998046875 34.2350006103515625 34.452999114990234375 34.332000732421875 34.305999755859375 34.13700103759765625 33.950000762939453125 33.923999786376953125 33.944000244140625 33.814998626708984375 33.741001129150390625 33.6829986572265625 33.451999664306640625 33.582000732421875 33.685001373291015625 33.644001007080078125 33.562999725341796875 33.536998748779296875 33.595001220703125 33.712001800537109375 33.72299957275390625 33.73600006103515625 33.7519989013671875 33.741001129150390625 33.743999481201171875 33.70600128173828125 33.6660003662109375 33.628997802734375 33.58300018310546875 33.54599761962890625 33.604000091552734375 33.55500030517578125 33.562000274658203125 33.593997955322265625 33.5540008544921875 33.604999542236328125 33.59999847412109375 33.673000335693359375 33.69699859619140625 33.701000213623046875 33.7779998779296875 33.770000457763671875 33.8079986572265625 33.756999969482421875 33.79399871826171875 33.83499908447265625 33.881999969482421875 33.87400054931640625 33.75299835205078125 33.52899932861328125 33.4459991455078125 33.56800079345703125 33.476001739501953125 33.284000396728515625 33.180999755859375 33.2239990234375
 30.593999862670898438 33.673000335693359375 34.328998565673828125 24.393999099731445312 18.353000640869140625 21.38800048828125 26.684999465942382812 31.468999862670898438 30.634000778198242188 29.003999710083007812 28.760999679565429688 27.4589996337890625 28.659999847412109375 29.451999664306640625 32.62400054931640625 32.8769989013671875 32.465999603271484375 32.297000885009765625 29.997999191284179688 31.325000762939453125 32.021999359130859375 31.398000717163085938 30.813999176025390625 31.951000213623046875 32.824001312255859375 34.00299835205078125 32.7050018310546875 30.8470001220703125 32.895000457763671875 30.349000930786132812 28.832000732421875 30.989000320434570312 30.978000640869140625 28.97100067138671875 29.868999481201171875 31.746000289916992188 32.22299957275390625 29.8040008544921875 30.202999114990234375 33.466999053955078125 33.369998931884765625 33.077999114990234375 29.98600006103515625 32.313999176025390625 33.019001007080078125 30.271999359130859375 26.983999252319335938 29.822000503540039062 30.187999725341796875 28.924999237060546875 29.8470001220703125 29.80500030517578125 30.242000579833984375 29.506999969482421875 28.582000732421875 27.482000350952148438 28.33300018310546875 28.461000442504882812 29.40200042724609375 28.690999984741210938 27.72299957275390625 26.756000518798828125 26.188999176025390625 26.628000259399414062 29.558000564575195312 24.981000900268554688 21.198999404907226562 22.143999099731445312 22.19499969482421875 20.226999282836914062 21.11199951171875 22.957000732421875 25.37599945068359375 25.663000106811523438 21.587999343872070312 22.045000076293945312 24.288000106811523438 27.267000198364257812 29.746999740600585938 29.3470001220703125 27.197000503540039062 26.9010009765625 26.493999481201171875 27.45800018310546875 28.492000579833984375 29.565999984741210938 31.927000045776367188 33.162998199462890625 33.09400177001953125 33.41899871826171875 32.909999847412109375 31.093999862670898438 33.092998504638671875 35.46099853515625 35.426998138427734375 34.69100189208984375 33.813999176025390625 32.675998687744140625 31.77700042724609375 31.700000762939453125 31.812999725341796875 30.6100006103515625 29.732000350952148438 29.246999740600585938 28.517000198364257812 28.285999298095703125 29.957000732421875 30.79199981689453125 30.993999481201171875 31.06999969482421875 30.648000717163085938 30.586000442504882812 31.086000442504882812 29.754999160766601562 29.1660003662109375 28.316999435424804688 27.981000900268554688 27.844999313354492188 28.184999465942382812 27.7649993896484375 26.475999832153320312 25.954999923706054688 24.97100067138671875 23.516000747680664062 21.86199951171875 19.996999740600585938 18.68199920654296875 21.384000778198242188 20.45999908447265625 22.645000457763671875 17.997999191284179688 17.06999969482421875 18.510000228881835938 17.3209991455078125 17.962999343872070312 19.83499908447265625 20.149999618530273438 18.160999298095703125 17.044000625610351562 17.378000259399414062 16.759000778198242188 18.761999130249023438 18.621999740600585938 18.298999786376953125 17.805999755859375 18.910999298095703125 19.781999588012695312 24.201000213623046875 26.447999954223632812 26.447999954223632812 26.72100067138671875 26.905000686645507812 27.77700042724609375 28.356000900268554688 28.345998764038085938 27.63899993896484375 22.533000946044921875 19.231000900268554688 21.531999588012695312 23.913000106811523438 21.75099945068359375 23.117000579833984375 26.947999954223632812 28.02700042724609375 27.95999908447265625 28.177999496459960938 29.186000823974609375 30.336000442504882812 30.201000213623046875 30.25 30.937000274658203125 31.9589996337890625 31.912000656127929688 32.047000885009765625 31.84600067138671875 32.354000091552734375 33.231998443603515625 32.68199920654296875 32.09799957275390625 32.632999420166015625 31.608999252319335938 31.774000167846679688 31.260999679565429688 31.228000640869140625 31.66699981689453125 31.698999404907226562 32.172000885009765625 32.90599822998046875 33.133998870849609375 33.05699920654296875 33.176998138427734375 33.427001953125 33.595001220703125 33.756000518798828125 33.65599822998046875 33.631999969482421875 34.006000518798828125 34.26399993896484375 34.368000030517578125 34.298000335693359375 34.2910003662109375 34.300998687744140625 34.200000762939453125 33.91699981689453125 34.284999847412109375 34.396999359130859375 34.351001739501953125 34.268001556396484375 34.27899932861328125 34.062999725341796875 33.94499969482421875 33.938999176025390625 33.877002716064453125 33.854000091552734375 33.712001800537109375 33.68000030517578125 33.839000701904296875 33.917999267578125 33.854999542236328125 33.8860015869140625 33.927001953125 33.922000885009765625 33.716999053955078125 33.70600128173828125 33.673000335693359375 33.5970001220703125 33.6920013427734375 33.68399810791015625 33.591999053955078125 33.479000091552734375 33.480998992919921875 33.53099822998046875 33.659999847412109375 33.785999298095703125 33.756000518798828125 33.731998443603515625 33.566997528076171875 33.603000640869140625 33.590999603271484375 33.57199859619140625 33.61299896240234375 33.631999969482421875 33.6660003662109375 33.694000244140625 33.688999176025390625 33.73400115966796875 33.731998443603515625 33.7610015869140625 33.83300018310546875 33.76000213623046875 33.798000335693359375 33.769001007080078125 33.659999847412109375 33.632999420166015625 33.58899688720703125 33.506999969482421875 33.312000274658203125 33.29399871826171875
 33.05300140380859375 34.40200042724609375 34.9329986572265625 29.496999740600585938 21.424999237060546875 21.726999282836914062 24.600000381469726562 29.122999191284179688 31.841999053955078125 30.7239990234375 28.892999649047851562 26.774000167846679688 26.33300018310546875 29.782999038696289062 32.590999603271484375 33.064998626708984375 33.957000732421875 32.786998748779296875 30.354000091552734375 31.83300018310546875 31.76399993896484375 31.155000686645507812 31.58499908447265625 33.215999603271484375 33.845001220703125 34.023998260498046875 32.368000030517578125 31.18199920654296875 32.8860015869140625 29.829000473022460938 28.604999542236328125 31.492000579833984375 31.475999832153320312 28.725000381469726562 27.549999237060546875 31.520000457763671875 33.759998321533203125 31.90399932861328125 31.16500091552734375 32.190998077392578125 34.30300140380859375 32.84799957275390625 29.503999710083007812 31.813999176025390625 33.463001251220703125 30.438999176025390625 27.7220001220703125 29.474000930786132812 30.225999832153320312 27.87400054931640625 28.788999557495117188 29.2089996337890625 29.245000839233398438 28.768999099731445312 29.795999526977539062 28.024999618530273438 28.378000259399414062 28.886999130249023438 28.61100006103515625 28.857999801635742188 26.882999420166015625 25.525999069213867188 23.427999496459960938 29.775999069213867188 29.633998870849609375 25.309999465942382812 23.1100006103515625 24.518999099731445312 24.981000900268554688 24.795000076293945312 22.160999298095703125 23.41699981689453125 25.451999664306640625 24.948999404907226562 21.517000198364257812 21.718999862670898438 24.72100067138671875 27.518999099731445312 29.30500030517578125 29.686000823974609375 28.990999221801757812 29.809999465942382812 29.2649993896484375 28.783000946044921875 28.631000518798828125 28.91699981689453125 28.649000167846679688 30.548999786376953125 33.743000030517578125 34.104999542236328125 33.978000640869140625 33.4010009765625 32.578998565673828125 34.176998138427734375 34.37200164794921875 35.12599945068359375 34.326999664306640625 33.06999969482421875 31.492000579833984375 30.566999435424804688 31.906999588012695312 31.774999618530273438 30.433000564575195312 29.417999267578125 29.090999603271484375 29.865999221801757812 31.224000930786132812 31.787000656127929688 31.9160003662109375 32.18199920654296875 32.16500091552734375 32.189998626708984375 32.23799896240234375 31.559000015258789062 30.61199951171875 29.4029998779296875 28.739999771118164062 28.002000808715820312 28.396999359130859375 28.142999649047851562 27.561000823974609375 26.950000762939453125 25.9010009765625 24.420999526977539062 22.673000335693359375 18.830999374389648438 17.655000686645507812 20.20800018310546875 23.016000747680664062 24.909000396728515625 20.656000137329101562 18.948999404907226562 21.91500091552734375 19.867000579833984375 18.48699951171875 20.683000564575195312 23.00099945068359375 21.635000228881835938 17.461000442504882812 18.882999420166015625 19.4589996337890625 18.62599945068359375 17.854000091552734375 16.978000640869140625 16.694000244140625 16.680999755859375 17.465000152587890625 20.125 25.180999755859375 26.412000656127929688 26.622999191284179688 27.172000885009765625 27.677999496459960938 27.891000747680664062 28.1660003662109375 28.024000167846679688 27.149999618530273438 26.051000595092773438 25.9850006103515625 23.521999359130859375 20.163000106811523438 21.044000625610351562 25.034999847412109375 24.135000228881835938 25.281999588012695312 27.47299957275390625 27.218000411987304688 29.635000228881835938 30.827999114990234375 31.4290008544921875 31.88800048828125 32.01599884033203125 32.36100006103515625 32.282001495361328125 32.314998626708984375 33.312000274658203125 33.312000274658203125 32.396999359130859375 31.717000961303710938 31.670000076293945312 30.88800048828125 30.704000473022460938 31.159000396728515625 31.519001007080078125 31.697999954223632812 31.878999710083007812 32.202999114990234375 32.658000946044921875 32.73400115966796875 32.893001556396484375 33.117000579833984375 33.27700042724609375 33.30699920654296875 33.447002410888671875 33.48699951171875 33.625 33.95800018310546875 34.089000701904296875 34.148998260498046875 34.2239990234375 34.38700103759765625 34.394001007080078125 34.490001678466796875 34.272998809814453125 34.148998260498046875 34.327999114990234375 34.227001190185546875 34.268001556396484375 34.38800048828125 34.269001007080078125 33.923000335693359375 33.908000946044921875 33.865001678466796875 33.91500091552734375 33.921001434326171875 33.8339996337890625 33.7239990234375 33.88700103759765625 34.042999267578125 34.141998291015625 34.200000762939453125 33.97499847412109375 33.838001251220703125 33.795001983642578125 33.7220001220703125 33.76599884033203125 33.779998779296875 33.75099945068359375 33.731998443603515625 33.743999481201171875 33.591999053955078125 33.64099884033203125 33.826000213623046875 34.023998260498046875 34.1100006103515625 33.894001007080078125 33.75099945068359375 33.727001190185546875 33.773998260498046875 33.728000640869140625 33.645999908447265625 33.68000030517578125 33.758998870849609375 33.827999114990234375 33.930999755859375 33.950000762939453125 34.021999359130859375 34.02899932861328125 33.81600189208984375 33.605998992919921875 33.675998687744140625 33.730998992919921875 33.687000274658203125 33.675998687744140625 33.674999237060546875 33.685001373291015625 33.483001708984375 33.409999847412109375
 31.759000778198242188 33.979000091552734375 34.604999542236328125 31.579999923706054688 23.340999603271484375 23.843000411987304688 28.948999404907226562 30.645000457763671875 32.36299896240234375 29.84600067138671875 27.452999114990234375 27.305999755859375 28.135999679565429688 31.893999099731445312 32.592998504638671875 31.84600067138671875 32.1139984130859375 33.869998931884765625 33.9739990234375 31.856000900268554688 31.853000640869140625 31.760000228881835938 32.1510009765625 32.062999725341796875 32.840000152587890625 32.589000701904296875 29.947999954223632812 29.850999832153320312 31.56800079345703125 28.297000885009765625 30.655000686645507812 32.97299957275390625 32.879001617431640625 30.003999710083007812 28.712999343872070312 31.375 33.75 33.88800048828125 29.357999801635742188 29.5540008544921875 33.991001129150390625 34.04199981689453125 33.29199981689453125 33.326000213623046875 33.799999237060546875 30.781999588012695312 27.6529998779296875 30.475000381469726562 32.759998321533203125 30.305999755859375 30.240999221801757812 27.5709991455078125 28.268999099731445312 30.686000823974609375 32.1360015869140625 32.005001068115234375 29.587999343872070312 30.260999679565429688 32.051998138427734375 30.184000015258789062 25.368000030517578125 22.420999526977539062 24.183000564575195312 30.677999496459960938 30.632999420166015625 27.114999771118164062 25.058000564575195312 27.56999969482421875 27.690999984741210938 25.864000320434570312 25.04199981689453125 25.715000152587890625 26.0540008544921875 26.478000640869140625 24.84799957275390625 25.26399993896484375 26.922000885009765625 27.148000717163085938 28.872999191284179688 29.225999832153320312 29.450000762939453125 31.13800048828125 30.55500030517578125 30.128999710083007812 30.829000473022460938 30.47100067138671875 29.656999588012695312 28.746000289916992188 29.507999420166015625 33.680999755859375 34.85900115966796875 34.93399810791015625 33.9459991455078125 33.282001495361328125 34.200000762939453125 34.83300018310546875 33.766998291015625 32.546001434326171875 31.662000656127929688 33.643001556396484375 32.952999114990234375 31.440999984741210938 30.372999191284179688 29.3899993896484375 29.287000656127929688 30.604999542236328125 32.630001068115234375 32.80300140380859375 33.2649993896484375 33.427001953125 32.784000396728515625 33.34799957275390625 33.005001068115234375 32.339000701904296875 31.746999740600585938 30.95999908447265625 29.469999313354492188 28.34600067138671875 28.579000473022460938 29.072999954223632812 28.950000762939453125 28.628999710083007812 27.830999374389648438 26.753999710083007812 24.773000717163085938 20.608999252319335938 20.05699920654296875 21.924999237060546875 24.467000961303710938 23.659000396728515625 22.773000717163085938 23.381999969482421875 23.017000198364257812 20.504999160766601562 21.294000625610351562 21.614000320434570312 23.066999435424804688 24.284000396728515625 22.229000091552734375 21.9739990234375 21.294000625610351562 19.5839996337890625 17.3040008544921875 16.808000564575195312 17.885999679565429688 17.8339996337890625 18.794000625610351562 21.649000167846679688 25.283000946044921875 26.424999237060546875 25.924999237060546875 26.490999221801757812 27.298000335693359375 27.8600006103515625 27.993000030517578125 27.867000579833984375 27.18199920654296875 26.298000335693359375 25.621000289916992188 22.549999237060546875 17.656999588012695312 18.572000503540039062 18.875 18.315000534057617188 22.259000778198242188 25.34600067138671875 27.215999603271484375 28.330999374389648438 30.603000640869140625 31.680999755859375 31.548000335693359375 31.642000198364257812 32.375 32.897998809814453125 32.917999267578125 33.393001556396484375 32.625 32.082000732421875 31.542999267578125 30.944000244140625 30.882999420166015625 30.704000473022460938 30.938999176025390625 31.756999969482421875 32.01300048828125 32.062999725341796875 32.0579986572265625 32.3489990234375 32.534999847412109375 32.582000732421875 32.756999969482421875 32.8769989013671875 33.131000518798828125 33.2910003662109375 33.430999755859375 33.49700164794921875 33.519001007080078125 33.797000885009765625 34.12599945068359375 34.319000244140625 34.394001007080078125 34.509998321533203125 34.6660003662109375 34.534999847412109375 34.368000030517578125 34.203998565673828125 34.1529998779296875 33.97299957275390625 34.203998565673828125 34.2519989013671875 34.298000335693359375 33.993999481201171875 33.8990020751953125 33.947002410888671875 34.03099822998046875 33.952999114990234375 33.8899993896484375 33.854000091552734375 34.029998779296875 34.41400146484375 34.353000640869140625 33.937000274658203125 33.896999359130859375 33.74900054931640625 33.66699981689453125 33.76200103759765625 34.132999420166015625 34.1399993896484375 34.10900115966796875 34.158000946044921875 33.826000213623046875 33.75 33.72499847412109375 33.832000732421875 33.951000213623046875 34.1920013427734375 34.254001617431640625 34.160999298095703125 34.04399871826171875 34.034000396728515625 33.8489990234375 33.72299957275390625 33.76399993896484375 33.797000885009765625 33.8040008544921875 33.770000457763671875 33.81600189208984375 34.078998565673828125 34.21099853515625 33.8040008544921875 33.6699981689453125 33.733001708984375 33.713001251220703125 33.677001953125 33.562000274658203125 33.644001007080078125 33.674999237060546875 33.48699951171875
 25.899999618530273438 26.981000900268554688 32.869998931884765625 33.4739990234375 25.797000885009765625 28.287000656127929688 32.15200042724609375 31.02700042724609375 35.354999542236328125 34.3600006103515625 28.059999465942382812 31.43199920654296875 33.036998748779296875 31.205999374389648438 30.232999801635742188 28.812000274658203125 31.226999282836914062 34.383998870849609375 35.677001953125 33.190998077392578125 31.98699951171875 30.357000350952148438 30.566999435424804688 30.659999847412109375 30.906000137329101562 30.059999465942382812 28.944000244140625 28.430999755859375 28.525999069213867188 28.687999725341796875 31.368999481201171875 33.954998016357421875 34.43199920654296875 33.337001800537109375 32.6100006103515625 31.705999374389648438 33.069000244140625 34.53900146484375 31.511999130249023438 30.197000503540039062 32.296001434326171875 34.823001861572265625 34.1100006103515625 33.08599853515625 32.5670013427734375 29.98799896240234375 30.270999908447265625 32.654998779296875 32.964000701904296875 33.966999053955078125 32.089000701904296875 30.728000640869140625 32.383998870849609375 33.4199981689453125 34.33499908447265625 34.3209991455078125 32.91500091552734375 33.315998077392578125 32.76200103759765625 31.538999557495117188 27.770999908447265625 27.1660003662109375 30.912000656127929688 33.743999481201171875 31.815000534057617188 31.996000289916992188 28.452999114990234375 27.73600006103515625 27.218000411987304688 26.47299957275390625 28.603000640869140625 28.534000396728515625 28.211999893188476562 27.844999313354492188 28.75099945068359375 28.003999710083007812 27.975000381469726562 28.684999465942382812 29.621999740600585938 30.77899932861328125 30.631000518798828125 31.190000534057617188 30.281000137329101562 30.74900054931640625 31.892999649047851562 32.824001312255859375 31.673999786376953125 31.729999542236328125 30.643999099731445312 28.482000350952148438 33.21900177001953125 35.102001190185546875 34.04199981689453125 33.690998077392578125 34.116001129150390625 33.30500030517578125 32.740001678466796875 33.96099853515625 34.86199951171875 33.980998992919921875 32.478000640869140625 31.733999252319335938 30.465000152587890625 29.975999832153320312 31.707000732421875 32.51399993896484375 33.14099884033203125 33.383998870849609375 33.73799896240234375 33.856998443603515625 33.785999298095703125 33.891998291015625 33.259998321533203125 32.930999755859375 32.440998077392578125 31.399999618530273438 29.385999679565429688 26.552999496459960938 28.468000411987304688 29.448999404907226562 28.065999984741210938 27.063999176025390625 27.805999755859375 26.812999725341796875 25.41500091552734375 24.80699920654296875 24.495000839233398438 25.636999130249023438 26.691999435424804688 25.969999313354492188 25.690999984741210938 26.072999954223632812 25.774999618530273438 24.204999923706054688 22.938999176025390625 21.309999465942382812 23.05500030517578125 25.372999191284179688 26.017999649047851562 25.644001007080078125 22.0540008544921875 18.393999099731445312 18.062999725341796875 17.18199920654296875 16.604000091552734375 17.8209991455078125 19.288999557495117188 22.058000564575195312 25.837999343872070312 26.746999740600585938 26.283000946044921875 26.573999404907226562 26.857000350952148438 27.312999725341796875 27.589000701904296875 27.586999893188476562 27.68199920654296875 26.91699981689453125 24.938999176025390625 19.371000289916992188 16.47100067138671875 16.08300018310546875 19.72299957275390625 22.663999557495117188 24.1790008544921875 25.656000137329101562 26.336000442504882812 26.76300048828125 29.395999908447265625 31.378000259399414062 31.674999237060546875 31.919000625610351562 32.410999298095703125 32.646999359130859375 32.965000152587890625 32.5670013427734375 32.173999786376953125 31.962999343872070312 31.125 30.77700042724609375 31.372999191284179688 31.289999008178710938 31.420000076293945312 31.559999465942382812 31.728000640869140625 31.829000473022460938 32.161998748779296875 32.40200042724609375 32.50099945068359375 32.548000335693359375 32.630001068115234375 32.796001434326171875 33.069000244140625 33.240001678466796875 33.312999725341796875 33.5410003662109375 33.5449981689453125 33.782001495361328125 34.13800048828125 34.411998748779296875 34.509998321533203125 34.507999420166015625 34.572998046875 34.47499847412109375 34.40000152587890625 34.33300018310546875 34.1399993896484375 33.9850006103515625 33.882999420166015625 34.0989990234375 34.2350006103515625 34.332000732421875 34.032001495361328125 33.993000030517578125 34.02500152587890625 34.006000518798828125 33.9850006103515625 34.0279998779296875 34.273998260498046875 34.476001739501953125 34.3040008544921875 34.30300140380859375 34.22499847412109375 33.9739990234375 34.007999420166015625 33.93399810791015625 34.233001708984375 34.57199859619140625 34.61299896240234375 34.391998291015625 33.976001739501953125 33.81999969482421875 33.8339996337890625 33.925998687744140625 34.069000244140625 33.880001068115234375 33.937000274658203125 34.26300048828125 34.380001068115234375 34.430999755859375 34.326999664306640625 34.156002044677734375 34.200000762939453125 34.154998779296875 34.20999908447265625 34.173000335693359375 34.11499786376953125 34.184001922607421875 34.21900177001953125 34.1399993896484375 33.98799896240234375 33.909999847412109375 33.80500030517578125 33.79199981689453125 33.673000335693359375 33.603000640869140625 33.6230010986328125 33.5970001220703125
 19.170000076293945312 20.700000762939453125 29.385999679565429688 34.707000732421875 31.020999908447265625 26.965999603271484375 26.038000106811523438 28.37400054931640625 33.908000946044921875 36.6529998779296875 31.927999496459960938 32.659000396728515625 36.215000152587890625 33.174999237060546875 29.082000732421875 30.010999679565429688 33.881999969482421875 35.1269989013671875 35.991001129150390625 35.033000946044921875 34.101001739501953125 32.7519989013671875 31.52899932861328125 31.821001052856445312 30.975999832153320312 30.218999862670898438 28.780000686645507812 27.799999237060546875 27.851999282836914062 30.327999114990234375 32.312000274658203125 33.4329986572265625 33.36199951171875 33.675998687744140625 33.813999176025390625 31.5410003662109375 31.497999191284179688 35.12400054931640625 33.904998779296875 32.717998504638671875 33.41300201416015625 34.86100006103515625 35.305999755859375 32.620998382568359375 32.061000823974609375 32.410999298095703125 35.118000030517578125 34.185001373291015625 35.203998565673828125 36.1829986572265625 34.005001068115234375 34.116001129150390625 34.707000732421875 34.96099853515625 35.659000396728515625 34.897998809814453125 31.882999420166015625 34.200000762939453125 33.2610015869140625 34.241001129150390625 33.77700042724609375 33.866001129150390625 35.604000091552734375 35.963001251220703125 35.354000091552734375 34.95600128173828125 32.340999603271484375 30.02700042724609375 29.618999481201171875 30.521999359130859375 31.106000900268554688 29.0709991455078125 29.673999786376953125 28.875 29.558000564575195312 27.511999130249023438 28.187999725341796875 29.785999298095703125 30.687000274658203125 32.5260009765625 32.076000213623046875 32.629001617431640625 32.9329986572265625 32.925998687744140625 33.40000152587890625 32.755001068115234375 33.993999481201171875 34.964000701904296875 34.105998992919921875 31.143999099731445312 28.43000030517578125 33.93000030517578125 34.173999786376953125 34.226001739501953125 33.964000701904296875 33.548999786376953125 34.52899932861328125 34.28800201416015625 34.76200103759765625 33.4160003662109375 32.444000244140625 31.586999893188476562 31.659999847412109375 31.792999267578125 33.978000640869140625 33.660999298095703125 33.408000946044921875 33.674999237060546875 33.28800201416015625 33.36499786376953125 33.826999664306640625 33.893001556396484375 33.754001617431640625 33.229000091552734375 32.86100006103515625 32.118999481201171875 29.524000167846679688 26.865999221801757812 29.600999832153320312 27.719999313354492188 26.87400054931640625 27.441999435424804688 27.5970001220703125 27.065999984741210938 27.003999710083007812 26.920000076293945312 26.412000656127929688 26.700000762939453125 27.934999465942382812 28.01399993896484375 28.05500030517578125 27.690000534057617188 27.284999847412109375 24.7910003662109375 25.936000823974609375 26.114999771118164062 26.253999710083007812 25.507999420166015625 26.604000091552734375 26.003000259399414062 24.045000076293945312 21.325000762939453125 18.937000274658203125 17.663999557495117188 17.480998992919921875 18.823999404907226562 20.035999298095703125 22.15399932861328125 25.080999374389648438 26.226999282836914062 26.86100006103515625 26.312999725341796875 26.47299957275390625 26.636999130249023438 27.475999832153320312 27.77899932861328125 27.385999679565429688 26.62599945068359375 25.343000411987304688 22.010000228881835938 17.047000885009765625 16.940000534057617188 22.13899993896484375 23.90399932861328125 25.26300048828125 26.270999908447265625 26.975000381469726562 26.871999740600585938 27.962999343872070312 30.268999099731445312 30.983999252319335938 32.05300140380859375 32.617000579833984375 32.47499847412109375 32.1360015869140625 31.909999847412109375 31.698999404907226562 31.5260009765625 30.992000579833984375 30.375 30.9739990234375 30.979999542236328125 31.13899993896484375 30.989999771118164062 31.853000640869140625 31.966999053955078125 32.1829986572265625 32.39099884033203125 32.603000640869140625 32.6959991455078125 32.703998565673828125 32.871002197265625 33.029998779296875 33.12400054931640625 33.3170013427734375 33.641998291015625 33.858001708984375 34.175998687744140625 34.393001556396484375 34.51399993896484375 34.5579986572265625 34.548000335693359375 34.52899932861328125 34.603000640869140625 34.5260009765625 34.2239990234375 34.10900115966796875 34.33499908447265625 34.21099853515625 34.145999908447265625 34.15399932861328125 34.2610015869140625 34.43199920654296875 34.1399993896484375 34.016998291015625 34.00299835205078125 34.006000518798828125 34.22100067138671875 34.555999755859375 34.48400115966796875 34.47299957275390625 34.659999847412109375 34.716999053955078125 34.534999847412109375 34.481998443603515625 34.72100067138671875 34.675998687744140625 34.74900054931640625 34.909999847412109375 34.729999542236328125 34.298000335693359375 34.034000396728515625 34.19699859619140625 34.115001678466796875 34.397998809814453125 34.1829986572265625 33.9420013427734375 33.880001068115234375 34.217998504638671875 34.44300079345703125 34.648998260498046875 34.3730010986328125 34.59600067138671875 34.555999755859375 34.437000274658203125 34.423000335693359375 34.283000946044921875 34.284000396728515625 34.20800018310546875 34.240001678466796875 34.146999359130859375 34.11199951171875 33.895999908447265625 33.797000885009765625 33.76599884033203125 33.800998687744140625 33.779998779296875 33.6790008544921875
 16.559999465942382812 19.298999786376953125 26.127000808715820312 33.520999908447265625 33.032001495361328125 27.2649993896484375 26.100000381469726562 28.631000518798828125 32.520000457763671875 35.44100189208984375 36.851001739501953125 32.24700164794921875 35.63700103759765625 35.369998931884765625 31.898000717163085938 32.6959991455078125 33.95600128173828125 32.13700103759765625 34.569000244140625 35.573001861572265625 35.483001708984375 34.630001068115234375 33.87599945068359375 33.345001220703125 31.530000686645507812 30.069000244140625 31.261999130249023438 31.829999923706054688 30.38899993896484375 33.244998931884765625 34.632999420166015625 32.358001708984375 33.256999969482421875 33.4329986572265625 32.912998199462890625 30.940000534057617188 29.858999252319335938 33.728000640869140625 34.7350006103515625 34.576000213623046875 34.452999114990234375 33.09600067138671875 35.242000579833984375 34.0410003662109375 33.243999481201171875 35.76599884033203125 34.9010009765625 35.573001861572265625 36.8899993896484375 36.91699981689453125 36.242000579833984375 36.552001953125 35.26399993896484375 35.241001129150390625 37.029998779296875 35.1269989013671875 30.836000442504882812 33.187999725341796875 36.62799835205078125 37.44300079345703125 37.44100189208984375 37.3209991455078125 36.56800079345703125 35.756999969482421875 33.937000274658203125 33.674999237060546875 32.7089996337890625 30.565999984741210938 30.082000732421875 29.995000839233398438 28.857000350952148438 29.622999191284179688 30.919000625610351562 30.13899993896484375 30.81999969482421875 29.690000534057617188 29.45999908447265625 31.461000442504882812 31.120000839233398438 33.202999114990234375 34.1230010986328125 34.97499847412109375 35.1790008544921875 33.756999969482421875 33.9980010986328125 35.200000762939453125 33.966999053955078125 32.837001800537109375 32.422000885009765625 32.699001312255859375 32.6399993896484375 33.743000030517578125 33.050998687744140625 33.537998199462890625 33.52700042724609375 31.996000289916992188 32.851001739501953125 34.108001708984375 33.449001312255859375 33.675998687744140625 33.045001983642578125 32.006999969482421875 32.129001617431640625 32.95800018310546875 34.595001220703125 33.756000518798828125 33.36100006103515625 33.145000457763671875 33.430999755859375 32.86199951171875 33.32199859619140625 32.33300018310546875 32.87400054931640625 33.6360015869140625 33.6959991455078125 33.477001190185546875 32.59999847412109375 31.9739990234375 31.743000030517578125 29.107000350952148438 28.617000579833984375 28.572000503540039062 28.476999282836914062 28.718000411987304688 29.132999420166015625 28.858999252319335938 27.871000289916992188 27.575000762939453125 29.020000457763671875 28.719999313354492188 29.02899932861328125 29.05699920654296875 28.121000289916992188 25.447999954223632812 27.47100067138671875 26.011999130249023438 26.090000152587890625 26.27899932861328125 26.996999740600585938 26.072999954223632812 24.798000335693359375 20.766000747680664062 20.412000656127929688 17.607999801635742188 17.420000076293945312 18.131999969482421875 19.731000900268554688 21.106000900268554688 23.788999557495117188 25.590000152587890625 26.325000762939453125 26.229999542236328125 26.816999435424804688 26.996000289916992188 28.158000946044921875 27.990999221801757812 27.423999786376953125 25.760000228881835938 25.684999465942382812 22.11100006103515625 15.81999969482421875 18.197000503540039062 23.010000228881835938 23.857000350952148438 26.01300048828125 27.454000473022460938 28.020999908447265625 28.33499908447265625 27.587999343872070312 25.618000030517578125 28.504999160766601562 30.687000274658203125 31.801000595092773438 31.937999725341796875 31.77899932861328125 31.582000732421875 31.267999649047851562 31.24900054931640625 29.648000717163085938 28.378999710083007812 28.997999191284179688 29.892000198364257812 30.88700103759765625 30.954999923706054688 31.631000518798828125 31.927000045776367188 32.062999725341796875 32.437000274658203125 32.60900115966796875 32.78800201416015625 32.8489990234375 32.9550018310546875 33.09999847412109375 33.22299957275390625 33.3639984130859375 33.6399993896484375 33.951999664306640625 34.30500030517578125 34.417999267578125 34.49700164794921875 34.630001068115234375 34.52700042724609375 34.430999755859375 34.299999237060546875 34.15599822998046875 33.832000732421875 33.81999969482421875 34.115001678466796875 34.092998504638671875 33.9720001220703125 34.061000823974609375 34.34600067138671875 34.30500030517578125 34.4029998779296875 34.342998504638671875 34.018001556396484375 34.061000823974609375 34.450000762939453125 34.575000762939453125 34.522998809814453125 34.33300018310546875 34.56999969482421875 34.97499847412109375 35.131999969482421875 35.12200164794921875 35.075000762939453125 35.042999267578125 35.01200103759765625 35.037998199462890625 34.93199920654296875 34.44699859619140625 34.382999420166015625 34.52700042724609375 34.59999847412109375 34.6920013427734375 34.658000946044921875 34.519001007080078125 34.279998779296875 34.523998260498046875 34.701000213623046875 34.845001220703125 34.66300201416015625 34.792999267578125 34.80300140380859375 34.654998779296875 34.465999603271484375 34.381999969482421875 34.355998992919921875 34.27500152587890625 34.22299957275390625 34.19699859619140625 34.145000457763671875 34.11199951171875 33.970001220703125 33.841999053955078125 33.69499969482421875 33.755001068115234375 33.774997711181640625
 18.738000869750976562 16.3040008544921875 22.937000274658203125 32.949001312255859375 33.853000640869140625 24.743000030517578125 23.283000946044921875 26.906999588012695312 30.718999862670898438 31.815000534057617188 35.0019989013671875 31.690999984741210938 33.16400146484375 37.802001953125 35.935001373291015625 34.29000091552734375 30.372999191284179688 29.087999343872070312 32.3170013427734375 34.340000152587890625 35.338001251220703125 34.116001129150390625 34.481998443603515625 33.3769989013671875 32.006999969482421875 29.91699981689453125 31.55500030517578125 33.062999725341796875 31.700000762939453125 33.798000335693359375 35.98699951171875 34.393001556396484375 33.845001220703125 33.16699981689453125 31.2779998779296875 31.01300048828125 31.205999374389648438 33.03900146484375 33.884998321533203125 37.09799957275390625 36.8209991455078125 30.927000045776367188 35.30699920654296875 36.75099945068359375 36.04199981689453125 34.589000701904296875 36.03800201416015625 37.055999755859375 35.701999664306640625 32.79399871826171875 34.421001434326171875 36.869998931884765625 36.59400177001953125 37.12799835205078125 38.09600067138671875 37.5279998779296875 34.99700164794921875 32.313999176025390625 36.73600006103515625 38.707000732421875 38.625 37.813999176025390625 36.632999420166015625 35.27700042724609375 32.694000244140625 33.243000030517578125 31.6100006103515625 28.930999755859375 29.520000457763671875 30.02700042724609375 28.729999542236328125 29.815999984741210938 31.867000579833984375 31.4029998779296875 31.934000015258789062 31.398000717163085938 31.645000457763671875 29.41699981689453125 30.002000808715820312 32.936000823974609375 33.9739990234375 33.26599884033203125 33.379001617431640625 35.479999542236328125 35.71099853515625 34.33499908447265625 33.9550018310546875 32.5260009765625 33.0019989013671875 33.41699981689453125 33.0279998779296875 32.76200103759765625 26.121999740600585938 30.44499969482421875 32.229999542236328125 30.729000091552734375 32.022998809814453125 32.468997955322265625 31.780000686645507812 32.812000274658203125 33.01200103759765625 31.947999954223632812 32.800998687744140625 34.266998291015625 34.9010009765625 33.408000946044921875 32.78900146484375 32.72299957275390625 33.01399993896484375 32.80699920654296875 32.773998260498046875 33.11100006103515625 33.5970001220703125 33.202999114990234375 33.587001800537109375 34.021999359130859375 33.70600128173828125 33.345001220703125 32.173000335693359375 30.4459991455078125 29.789999008178710938 29.38800048828125 28.787000656127929688 28.148000717163085938 29.038000106811523438 29.83499908447265625 29.579999923706054688 28.267000198364257812 28.7350006103515625 27.773000717163085938 28.04199981689453125 29.41500091552734375 29.61199951171875 28.774999618530273438 27.622999191284179688 27.253000259399414062 28.100999832153320312 27.531999588012695312 25.753000259399414062 25.211999893188476562 25.622999191284179688 25.020999908447265625 23.092000961303710938 19.065000534057617188 19.59600067138671875 18.837999343872070312 20.141000747680664062 21.075000762939453125 23.343999862670898438 25.146999359130859375 26.149000167846679688 27.048999786376953125 27.408000946044921875 27.566999435424804688 27.997999191284179688 27.825000762939453125 27.492000579833984375 25.489000320434570312 24.004999160766601562 17.953001022338867188 16.08300018310546875 19.542999267578125 22.905000686645507812 23.947000503540039062 24.451999664306640625 25.038000106811523438 25.849000930786132812 25.94300079345703125 25.399999618530273438 23.51300048828125 23.91699981689453125 25.843000411987304688 28.357999801635742188 30.0709991455078125 30.687000274658203125 30.075000762939453125 29.853000640869140625 30.243999481201171875 30.302999496459960938 30.016000747680664062 29.97100067138671875 30.6529998779296875 30.629999160766601562 31.02700042724609375 31.858999252319335938 31.684000015258789062 32.022998809814453125 32.561000823974609375 32.855998992919921875 33.144001007080078125 33.167999267578125 33.283000946044921875 33.350002288818359375 33.451999664306640625 33.59799957275390625 33.923999786376953125 34.258998870849609375 34.30699920654296875 34.39099884033203125 34.26599884033203125 34.125 34.201999664306640625 34.27500152587890625 34.103000640869140625 33.893001556396484375 33.855998992919921875 33.842998504638671875 34.079998016357421875 34.1790008544921875 34.172000885009765625 34.32199859619140625 34.417999267578125 34.464000701904296875 34.43199920654296875 34.2480010986328125 34.36199951171875 34.3639984130859375 34.479999542236328125 34.437999725341796875 34.534999847412109375 34.555999755859375 34.576000213623046875 35.005001068115234375 35.185001373291015625 35.217998504638671875 35.108001708984375 34.95999908447265625 35.02700042724609375 35.105998992919921875 35.170001983642578125 34.659000396728515625 34.2389984130859375 34.36100006103515625 34.36299896240234375 34.369998931884765625 34.731998443603515625 34.908000946044921875 34.756000518798828125 34.842998504638671875 34.936000823974609375 34.993000030517578125 34.990001678466796875 34.94300079345703125 34.98600006103515625 34.81999969482421875 34.555999755859375 34.351001739501953125 34.35900115966796875 34.368000030517578125 34.270000457763671875 34.244998931884765625 34.207000732421875 34.19300079345703125 34.11299896240234375 34.060001373291015625 33.91899871826171875 33.733001708984375 33.66899871826171875
 18.283000946044921875 17.59600067138671875 19.601999282836914062 32.369998931884765625 34.924999237060546875 26.593999862670898438 21.565000534057617188 27.4029998779296875 33.6009979248046875 32.714000701904296875 32.117000579833984375 29.51399993896484375 30.896999359130859375 34.116001129150390625 36.94699859619140625 36.090999603271484375 29.030000686645507812 26.69300079345703125 30.129999160766601562 32.4160003662109375 33.089000701904296875 33.1529998779296875 34.65000152587890625 33.7760009765625 32.31600189208984375 31.5709991455078125 31.996000289916992188 30.06800079345703125 30.88800048828125 33.369998931884765625 35.434001922607421875 35.144001007080078125 34.0670013427734375 31.604999542236328125 32.783000946044921875 34.5019989013671875 32.323001861572265625 35.578998565673828125 33.351001739501953125 36.894001007080078125 37.077999114990234375 30.641000747680664062 35.11199951171875 37.95800018310546875 36.45800018310546875 34.450000762939453125 37.23799896240234375 37.686000823974609375 33.207000732421875 29.183000564575195312 33.879001617431640625 36.685001373291015625 38.423000335693359375 38.229999542236328125 38.37200164794921875 38.95999908447265625 37.661998748779296875 35.78099822998046875 35.59400177001953125 37.51599884033203125 37.981998443603515625 37.089000701904296875 36.625 34.5989990234375 35.286998748779296875 32.9420013427734375 33.226001739501953125 32.805999755859375 31.444000244140625 29.576000213623046875 30.826000213623046875 32.797000885009765625 34.1660003662109375 33.564998626708984375 33.366001129150390625 32.492000579833984375 30.252000808715820312 27.770000457763671875 29.8600006103515625 31.187000274658203125 31.534999847412109375 32.435001373291015625 32.05300140380859375 33.93000030517578125 35.7220001220703125 35.34400177001953125 35.326999664306640625 34.9290008544921875 34.83499908447265625 34.298999786376953125 31.906999588012695312 32.47499847412109375 30.745000839233398438 31.188999176025390625 30.940000534057617188 29.9029998779296875 31.58300018310546875 30.851999282836914062 30.843999862670898438 33.1139984130859375 32.858001708984375 31.788000106811523438 33 34.04399871826171875 33.604999542236328125 32.34600067138671875 32.98799896240234375 33.073001861572265625 32.6269989013671875 32.345001220703125 32.332000732421875 32.922000885009765625 33.052001953125 33.03099822998046875 33.21900177001953125 33.8489990234375 33.75 33.4739990234375 32.494998931884765625 31.690999984741210938 30.940000534057617188 29.298000335693359375 29.1399993896484375 29.145000457763671875 30.183000564575195312 31.045000076293945312 29.850999832153320312 29.715999603271484375 29.58499908447265625 28.507999420166015625 28.8899993896484375 28.538000106811523438 29.11199951171875 29.61100006103515625 28.010000228881835938 27.086999893188476562 27.43199920654296875 26.740999221801757812 26.399999618530273438 27.04199981689453125 26.340000152587890625 24.917999267578125 23.622999191284179688 23.752000808715820312 22.142000198364257812 19.343000411987304688 19.884000778198242188 20.73799896240234375 22.149000167846679688 24.302999496459960938 26.025999069213867188 26.850999832153320312 27.724000930786132812 28.225999832153320312 27.344999313354492188 27.7910003662109375 26.573999404907226562 24.572000503540039062 19.156000137329101562 16.747999191284179688 18.853000640869140625 22.990999221801757812 23.259000778198242188 23.406000137329101562 24.132999420166015625 24.49900054931640625 24.76399993896484375 24.625 24.885999679565429688 25.336000442504882812 25.38899993896484375 24.775999069213867188 25.642000198364257812 26.823999404907226562 27.327999114990234375 26.822000503540039062 27.98799896240234375 28.5279998779296875 29.190000534057617188 30.25099945068359375 30.767000198364257812 31.545999526977539062 31.691999435424804688 31.877000808715820312 32.323001861572265625 32.31800079345703125 32.29199981689453125 32.91899871826171875 32.832000732421875 33.313999176025390625 33.384998321533203125 33.300998687744140625 33.4720001220703125 33.688999176025390625 33.91500091552734375 34.020000457763671875 33.61100006103515625 33.69300079345703125 33.851001739501953125 33.75099945068359375 33.63700103759765625 33.8339996337890625 34.175998687744140625 34.064998626708984375 33.840999603271484375 33.977001190185546875 33.94499969482421875 34.200000762939453125 34.314998626708984375 34.365001678466796875 34.45999908447265625 34.519001007080078125 34.566997528076171875 34.465000152587890625 34.371002197265625 34.37200164794921875 34.457000732421875 34.130001068115234375 34.3040008544921875 34.44499969482421875 34.480998992919921875 34.66699981689453125 34.745998382568359375 34.87799835205078125 34.935001373291015625 34.832000732421875 34.7089996337890625 34.728000640869140625 34.906002044677734375 35.075000762939453125 34.8899993896484375 34.494998931884765625 34.104000091552734375 33.94100189208984375 34.159000396728515625 34.4010009765625 34.82199859619140625 35.033000946044921875 34.970001220703125 35.180999755859375 35.256999969482421875 35.23699951171875 35.1269989013671875 35.0879974365234375 34.86299896240234375 34.606998443603515625 34.810001373291015625 34.73600006103515625 34.57199859619140625 34.434001922607421875 34.25 34.167999267578125 34.18000030517578125 34.19499969482421875 34.229999542236328125 34.075000762939453125 33.897998809814453125 33.686000823974609375
 19.629999160766601562 18.572999954223632812 17.603000640869140625 28.686000823974609375 35.560001373291015625 32.60900115966796875 25.656000137329101562 31.393999099731445312 37.29199981689453125 36.61100006103515625 35.758998870849609375 30.05699920654296875 29.545000076293945312 28.256000518798828125 33.37400054931640625 38.7740020751953125 36.133998870849609375 30.542999267578125 29.836000442504882812 33.20999908447265625 34.733001708984375 35.453998565673828125 33.00099945068359375 33.68199920654296875 34.285999298095703125 33.279998779296875 33.8769989013671875 32.97499847412109375 32.69699859619140625 33.809001922607421875 36.11299896240234375 36.40399932861328125 35.9739990234375 32.15399932861328125 32.340000152587890625 35.84600067138671875 32.687000274658203125 36.2239990234375 32.993000030517578125 32.26399993896484375 33.923999786376953125 30.55500030517578125 34.15399932861328125 37.798999786376953125 36.952999114990234375 35.743999481201171875 37.47100067138671875 38.31800079345703125 36.51200103759765625 33.55300140380859375 35.46900177001953125 36.854000091552734375 38.910999298095703125 38.83499908447265625 38.911998748779296875 39.34600067138671875 35.923999786376953125 31.392000198364257812 32.104000091552734375 32.891998291015625 33.201000213623046875 33.69699859619140625 34.65399932861328125 33.242000579833984375 34.731998443603515625 34.452999114990234375 33.81800079345703125 33.547000885009765625 32.923000335693359375 31.944000244140625 33.444000244140625 34.6399993896484375 34.506000518798828125 33.284999847412109375 31.802999496459960938 30.479999542236328125 27.212999343872070312 26.533000946044921875 28.9290008544921875 29.711999893188476562 29.711000442504882812 29.919000625610351562 29.781000137329101562 35.08499908447265625 34.826000213623046875 34.561000823974609375 34.645999908447265625 33.828998565673828125 34.479999542236328125 33.977001190185546875 33.145000457763671875 32.703998565673828125 31.687999725341796875 30.358999252319335938 29.614000320434570312 28.70999908447265625 29.59600067138671875 28.41500091552734375 30.45999908447265625 32.105998992919921875 31.72299957275390625 30.760000228881835938 31.313999176025390625 32.383998870849609375 32.673999786376953125 32.9329986572265625 33.042999267578125 32.701999664306640625 32.78099822998046875 32.449001312255859375 31.711999893188476562 30.975000381469726562 29.076000213623046875 28.604000091552734375 31.423999786376953125 33.602001190185546875 33.896999359130859375 33.5989990234375 33.2610015869140625 33.171001434326171875 31.919000625610351562 31.354999542236328125 31.5989990234375 31.375 31.312000274658203125 30.780000686645507812 30.769001007080078125 30.94300079345703125 30.242000579833984375 29.822999954223632812 30.135000228881835938 29.284999847412109375 29.129999160766601562 29.649999618530273438 29.815000534057617188 28.455999374389648438 27.684999465942382812 26.649999618530273438 26.117000579833984375 25.941999435424804688 25.885999679565429688 25.48600006103515625 26.673000335693359375 26.25099945068359375 24.115999221801757812 19.434999465942382812 19.716999053955078125 20.252000808715820312 21.2350006103515625 23.81800079345703125 23.767000198364257812 25.898000717163085938 27.489000320434570312 28.4290008544921875 28.538999557495117188 28.162000656127929688 23.794000625610351562 19.733999252319335938 19.732000350952148438 18.819000244140625 17.90399932861328125 22.246999740600585938 24.19300079345703125 25.280000686645507812 25.065999984741210938 24.961000442504882812 24.281999588012695312 24.667999267578125 26.0410003662109375 28.809000015258789062 29.177999496459960938 26.125 26.538000106811523438 26.549999237060546875 27.34799957275390625 27.9029998779296875 28.243000030517578125 28.280000686645507812 28.770000457763671875 29.6959991455078125 29.826000213623046875 30.457000732421875 30.909999847412109375 30.836000442504882812 31.379999160766601562 31.995000839233398438 32.7089996337890625 32.671001434326171875 32.912998199462890625 33.064998626708984375 33 33.26599884033203125 33.16500091552734375 33.493000030517578125 33.42800140380859375 33.404998779296875 33.604999542236328125 33.716999053955078125 33.953998565673828125 34.13700103759765625 34.1399993896484375 34.147998809814453125 34.229000091552734375 34.12599945068359375 33.9980010986328125 34.004001617431640625 33.939998626708984375 34.36100006103515625 34.393001556396484375 34.505001068115234375 34.549999237060546875 34.591999053955078125 34.604999542236328125 34.592998504638671875 34.52700042724609375 34.5260009765625 34.40200042724609375 34.08599853515625 34.145999908447265625 34.108001708984375 34.082000732421875 34.313999176025390625 34.687000274658203125 34.689998626708984375 34.661998748779296875 34.561000823974609375 34.785999298095703125 34.953998565673828125 35.03099822998046875 34.991001129150390625 35.1100006103515625 34.977001190185546875 34.779998779296875 34.63800048828125 34.504001617431640625 34.21900177001953125 34.509998321533203125 35.006000518798828125 35.1529998779296875 35.1529998779296875 35.26200103759765625 35.202999114990234375 35.226001739501953125 35.180999755859375 34.9759979248046875 34.408000946044921875 34.836002349853515625 34.800998687744140625 34.673000335693359375 34.620998382568359375 34.358001708984375 34.284999847412109375 34.27500152587890625 34.1510009765625 34.212001800537109375 34.20800018310546875 33.9889984130859375 33.881999969482421875
 21.253000259399414062 17.924999237060546875 16.9589996337890625 27.257999420166015625 34.606998443603515625 35.936000823974609375 28.25099945068359375 26.62400054931640625 38.395000457763671875 40.783000946044921875 36.257999420166015625 33.537998199462890625 32.483001708984375 28.260000228881835938 31.590000152587890625 39.270999908447265625 42.315998077392578125 37.48400115966796875 32.757999420166015625 32.70600128173828125 35.033000946044921875 36.76599884033203125 36.802001953125 35.75299835205078125 36.30699920654296875 35.092998504638671875 36.380001068115234375 36.04399871826171875 34.45800018310546875 33.697998046875 36.561000823974609375 37.768001556396484375 35.67800140380859375 34.063999176025390625 32.470001220703125 36.561000823974609375 33.685001373291015625 36.1920013427734375 34.30500030517578125 32.1529998779296875 31.13800048828125 28.565999984741210938 33.5149993896484375 37.561000823974609375 38.62200164794921875 37.937999725341796875 38.552001953125 39.8300018310546875 38.93199920654296875 38.230998992919921875 38.730998992919921875 38.828998565673828125 39.595001220703125 39.61299896240234375 39.6959991455078125 38.48699951171875 30.646999359130859375 28.15399932861328125 30.229000091552734375 30.23600006103515625 31.20800018310546875 32.921001434326171875 35.358001708984375 33.75099945068359375 33.5709991455078125 34.65599822998046875 33.741001129150390625 32.671001434326171875 32.75 34.65399932861328125 35.41899871826171875 34.759998321533203125 32.7779998779296875 31.579000473022460938 30.087999343872070312 27.006000518798828125 24.5540008544921875 25.535999298095703125 28.969999313354492188 28.398000717163085938 28.917999267578125 28.760000228881835938 33.409999847412109375 35.9029998779296875 32.875 32.826000213623046875 33.1660003662109375 32.908000946044921875 33.59799957275390625 33.032001495361328125 32.74700164794921875 32.641998291015625 32.258998870849609375 30.885999679565429688 28.538000106811523438 27.650999069213867188 27.38800048828125 26.844999313354492188 29.25 30.461000442504882812 32.05899810791015625 32.397998809814453125 33.203998565673828125 33.631000518798828125 33.6790008544921875 33.438999176025390625 33.34600067138671875 32.94300079345703125 32.322998046875 32.396999359130859375 32.1399993896484375 29.9029998779296875 24.919000625610351562 25.170000076293945312 29.941999435424804688 32.61199951171875 33.573001861572265625 33.549999237060546875 33.47499847412109375 33.1699981689453125 32.5989990234375 32.6360015869140625 32.798000335693359375 31.698999404907226562 31.43000030517578125 31.191999435424804688 31.297000885009765625 31.05500030517578125 30.420999526977539062 31.107999801635742188 31.163000106811523438 30.23600006103515625 29.394001007080078125 30.128000259399414062 29.982999801635742188 27.240999221801757812 27.613000869750976562 27.461000442504882812 25.936000823974609375 24.788000106811523438 25.468000411987304688 25.302999496459960938 25.715999603271484375 27.156999588012695312 25.871999740600585938 20.801000595092773438 19.881000518798828125 20.520999908447265625 20.715000152587890625 22.530000686645507812 25.1399993896484375 25.99900054931640625 27.246000289916992188 27.148000717163085938 28.1660003662109375 27.937000274658203125 21.118000030517578125 16.38899993896484375 17.90399932861328125 20.3339996337890625 19.3209991455078125 23.073999404907226562 24.246999740600585938 25.194000244140625 26.961000442504882812 27.260999679565429688 25.163000106811523438 25.212999343872070312 27.274000167846679688 30.030000686645507812 30.645000457763671875 29.628000259399414062 28.302999496459960938 28.156999588012695312 27.613000869750976562 28.113000869750976562 28.62599945068359375 28.745000839233398438 29.26200103759765625 29.988000869750976562 30.25 30.604999542236328125 30.8209991455078125 31.024000167846679688 31.247999191284179688 31.563999176025390625 32.102001190185546875 32.323001861572265625 32.546001434326171875 32.467998504638671875 32.7649993896484375 32.98600006103515625 33.082000732421875 33.33300018310546875 33.4290008544921875 33.5709991455078125 33.773998260498046875 33.813999176025390625 34.095001220703125 34.231998443603515625 34.187999725341796875 34.0970001220703125 34.0709991455078125 34.159999847412109375 34.266998291015625 34.14299774169921875 34.128997802734375 34.46900177001953125 34.48699951171875 34.562999725341796875 34.617000579833984375 34.606998443603515625 34.577999114990234375 34.694000244140625 34.560001373291015625 34.509998321533203125 34.5 34.545001983642578125 34.5839996337890625 34.564998626708984375 34.5579986572265625 34.491001129150390625 34.671001434326171875 34.7779998779296875 34.591999053955078125 34.41699981689453125 34.575000762939453125 34.76399993896484375 35.069000244140625 35.186000823974609375 35.063999176025390625 35.08699798583984375 35.072998046875 35.144001007080078125 34.9739990234375 34.577999114990234375 34.654998779296875 35.016998291015625 35.1269989013671875 35.130001068115234375 35.033000946044921875 35.18199920654296875 35.27500152587890625 35.187999725341796875 34.9850006103515625 34.687000274658203125 34.86199951171875 34.771999359130859375 34.68000030517578125 34.673000335693359375 34.58599853515625 34.45800018310546875 34.36199951171875 34.31999969482421875 34.312999725341796875 34.270000457763671875 34.190998077392578125 34.095001220703125
 18.141000747680664062 16.076000213623046875 15.128000259399414062 22.12400054931640625 31.933000564575195312 35.66899871826171875 32.980998992919921875 23.030000686645507812 32.73600006103515625 41.688999176025390625 40.842998504638671875 36.32199859619140625 33.470001220703125 30.857999801635742188 32.979999542236328125 40.049999237060546875 44.8300018310546875 44.342998504638671875 40.298000335693359375 38.120998382568359375 33.620998382568359375 35.3300018310546875 38.11199951171875 38.826000213623046875 37.938999176025390625 37.595001220703125 37.5800018310546875 35.771999359130859375 35.11299896240234375 35.27500152587890625 35.506000518798828125 34.897998809814453125 33.3730010986328125 33.910999298095703125 35.8209991455078125 37.62799835205078125 33.7519989013671875 35.642002105712890625 33.47100067138671875 32.62599945068359375 26.308000564575195312 26.798999786376953125 32.923999786376953125 37.1510009765625 36.832000732421875 38.171001434326171875 39.78800201416015625 41.189998626708984375 40.3899993896484375 39.787998199462890625 40.019001007080078125 40.07199859619140625 39.353000640869140625 38.34400177001953125 37.72499847412109375 35.090000152587890625 31.427000045776367188 32.1100006103515625 31.753999710083007812 32.202999114990234375 32.618999481201171875 32.78099822998046875 34.561000823974609375 34.715999603271484375 32.61100006103515625 34.27899932861328125 34.207000732421875 33.328998565673828125 33.952999114990234375 34.715000152587890625 34.41899871826171875 33.648998260498046875 31.553998947143554688 29.979999542236328125 28.017999649047851562 23.867000579833984375 23.475999832153320312 25.163999557495117188 30.185998916625976562 33.1790008544921875 31.51300048828125 33.17800140380859375 34.74700164794921875 32.55699920654296875 31.892000198364257812 32.132999420166015625 32.04399871826171875 32.595001220703125 32.7239990234375 33.141998291015625 32.5670013427734375 32.11499786376953125 31.844999313354492188 30.680999755859375 28.868000030517578125 29.118000030517578125 28.270000457763671875 27.38899993896484375 29.73600006103515625 31.309000015258789062 32.47100067138671875 33.131999969482421875 33.0839996337890625 33.0800018310546875 33.91400146484375 33.84799957275390625 33.119998931884765625 33.51599884033203125 32.2239990234375 31.055999755859375 30.812999725341796875 29.576000213623046875 27.357999801635742188 29.312999725341796875 31.62400054931640625 32.29399871826171875 33.259998321533203125 33.393001556396484375 33.618999481201171875 33.574001312255859375 32.83300018310546875 32.069000244140625 32.11299896240234375 31.61100006103515625 31.423999786376953125 31.507999420166015625 31.868999481201171875 31.917999267578125 31.856000900268554688 31.727998733520507812 30.752000808715820312 30.082000732421875 30.145999908447265625 30.393999099731445312 29.822999954223632812 27.436000823974609375 28.295000076293945312 28.79000091552734375 27.659999847412109375 25.641000747680664062 25.978000640869140625 26.313999176025390625 25.683000564575195312 27.1790008544921875 26.636999130249023438 22.738000869750976562 20.042999267578125 20.87400054931640625 20.549999237060546875 21.8209991455078125 24.253999710083007812 26.25099945068359375 26.618999481201171875 26.982999801635742188 27.489000320434570312 26.606000900268554688 22.6529998779296875 19.493000030517578125 19.451000213623046875 20.136999130249023438 20.283000946044921875 23.297000885009765625 24.982000350952148438 25.149000167846679688 26.552999496459960938 27.207000732421875 26.0540008544921875 27.448999404907226562 30 30.1399993896484375 29.961000442504882812 29.12400054931640625 28.565000534057617188 28.504999160766601562 28.995000839233398438 28.521999359130859375 26.590000152587890625 28.5709991455078125 29.5540008544921875 30.024999618530273438 30.354999542236328125 30.704999923706054688 31.061000823974609375 31.162000656127929688 31.322999954223632812 31.628999710083007812 31.9029998779296875 31.954000473022460938 32.120998382568359375 32.417999267578125 32.731998443603515625 33.129001617431640625 33.228000640869140625 33.327999114990234375 33.508998870849609375 33.699001312255859375 33.743000030517578125 33.837001800537109375 33.896999359130859375 34.03099822998046875 34.08699798583984375 34.149997711181640625 34.302001953125 34.243999481201171875 34.355998992919921875 34.40399932861328125 34.3990020751953125 34.55899810791015625 34.59799957275390625 34.579998016357421875 34.62999725341796875 34.663997650146484375 34.657001495361328125 34.1959991455078125 34.016998291015625 33.996002197265625 34.02700042724609375 34.20800018310546875 34.1009979248046875 34.215000152587890625 34.29000091552734375 34.36100006103515625 34.4980010986328125 34.52899932861328125 34.69300079345703125 34.324001312255859375 34.102001190185546875 34.370998382568359375 34.8470001220703125 34.9029998779296875 34.826000213623046875 34.726001739501953125 34.74700164794921875 34.922000885009765625 35.212001800537109375 34.787998199462890625 34.893001556396484375 35.12400054931640625 35.1399993896484375 35.1399993896484375 34.92800140380859375 34.966999053955078125 35.20800018310546875 35.095001220703125 34.79199981689453125 34.91500091552734375 34.979999542236328125 34.879001617431640625 34.76599884033203125 34.72100067138671875 34.707000732421875 34.65200042724609375 34.52700042724609375 34.43199920654296875 34.43199920654296875 34.384002685546875 34.36299896240234375 34.253997802734375
 17.292999267578125 16.29000091552734375 16.516000747680664062 15.397000312805175781 27.159999847412109375 32.694000244140625 35.80300140380859375 27.632999420166015625 24.909999847412109375 32.785999298095703125 35.6920013427734375 36.61100006103515625 31.660999298095703125 31.76300048828125 33.562000274658203125 39.365001678466796875 44.920001983642578125 45.6399993896484375 44.3899993896484375 43.868999481201171875 40.394001007080078125 35.675998687744140625 37.25299835205078125 38.962001800537109375 39.61199951171875 39.01399993896484375 38.243999481201171875 36.688999176025390625 35.199001312255859375 34.77500152587890625 35.8639984130859375 33.9160003662109375 33.645999908447265625 34.728000640869140625 37.355998992919921875 37.412998199462890625 36.15200042724609375 36.36100006103515625 33.2239990234375 29.63800048828125 23.194000244140625 26.660999298095703125 32.117000579833984375 36.7760009765625 35.5670013427734375 38.3860015869140625 40.409999847412109375 40.9029998779296875 40.555999755859375 40.5410003662109375 40.33499908447265625 39.950000762939453125 37.3079986572265625 31.327999114990234375 30.822000503540039062 34.1660003662109375 34.148998260498046875 34.13899993896484375 33.01300048828125 32.02700042724609375 32.15599822998046875 32.69300079345703125 33.4459991455078125 34.188999176025390625 31.871000289916992188 32.9160003662109375 33.912998199462890625 33.659999847412109375 33.578998565673828125 33.103000640869140625 33.1009979248046875 33.26599884033203125 30.452999114990234375 28.79000091552734375 25.563999176025390625 23.101999282836914062 22.391000747680664062 24.44499969482421875 28.158000946044921875 33.8079986572265625 34.814998626708984375 34.189998626708984375 32.699001312255859375 31.226999282836914062 30.947000503540039062 31.631000518798828125 31.455999374389648438 32.26200103759765625 32.547000885009765625 32.675998687744140625 32.115001678466796875 31.24900054931640625 30.4720001220703125 30.229000091552734375 30.288999557495117188 30.224000930786132812 28.947999954223632812 28.4029998779296875 26.924999237060546875 26.781000137329101562 30.730998992919921875 32.476001739501953125 33.103000640869140625 33.326000213623046875 33.685001373291015625 33.699001312255859375 33.343997955322265625 33.53800201416015625 33.296001434326171875 32.33499908447265625 30.992000579833984375 28.997999191284179688 29.3600006103515625 31.093999862670898438 31.802000045776367188 31.76399993896484375 32.729999542236328125 33.24700164794921875 33.58599853515625 33.366001129150390625 33.01200103759765625 32.424999237060546875 31.61199951171875 30.552000045776367188 30.704999923706054688 31.427000045776367188 31.090999603271484375 31.65399932861328125 31.302000045776367188 30.350999832153320312 31.1660003662109375 30.247999191284179688 29.969999313354492188 30.313999176025390625 29.90399932861328125 27.448999404907226562 27.843000411987304688 28.451999664306640625 27.940999984741210938 26.909000396728515625 26.781000137329101562 26.065999984741210938 27.080999374389648438 28.052000045776367188 27.122999191284179688 25.256999969482421875 21.121000289916992188 19.788000106811523438 21.174999237060546875 21.785999298095703125 23.739999771118164062 26.006999969482421875 27.364999771118164062 27.731000900268554688 28.160999298095703125 25.1790008544921875 18.257999420166015625 16.799999237060546875 18.184999465942382812 22.954999923706054688 19.0970001220703125 22.316999435424804688 25.142999649047851562 26.090999603271484375 26.586999893188476562 27.746000289916992188 28.6510009765625 29.895999908447265625 30.687000274658203125 30.295999526977539062 29.351999282836914062 28.608999252319335938 27.212999343872070312 27.7089996337890625 28.788000106811523438 29.003000259399414062 28.768999099731445312 28.920999526977539062 29.478000640869140625 29.853000640869140625 30.336999893188476562 30.483999252319335938 30.537000656127929688 30.812000274658203125 31.142000198364257812 31.38800048828125 31.743999481201171875 32.077999114990234375 32.29199981689453125 32.562999725341796875 32.840999603271484375 33.090999603271484375 33.2239990234375 33.20800018310546875 33.44100189208984375 33.701999664306640625 33.606998443603515625 33.519001007080078125 33.673999786376953125 33.91500091552734375 34.077999114990234375 34.20999908447265625 34.172000885009765625 33.991001129150390625 34.106998443603515625 34.27500152587890625 34.29399871826171875 34.465999603271484375 34.4980010986328125 34.48200225830078125 34.65000152587890625 34.674999237060546875 34.231998443603515625 33.965999603271484375 33.978000640869140625 34.0709991455078125 34.143001556396484375 34 33.9739990234375 33.950000762939453125 34.313999176025390625 34.396999359130859375 34.1790008544921875 34.1790008544921875 34.430999755859375 34.6920013427734375 34.58100128173828125 34.48600006103515625 34.354000091552734375 34.26300048828125 34.120998382568359375 34.106998443603515625 34.324001312255859375 34.547000885009765625 34.855998992919921875 35.108001708984375 35.047000885009765625 34.66500091552734375 34.9010009765625 35.0839996337890625 35.09600067138671875 34.8639984130859375 34.9329986572265625 34.74900054931640625 34.77700042724609375 34.71099853515625 34.743000030517578125 34.783000946044921875 34.770999908447265625 34.757999420166015625 34.631999969482421875 34.6139984130859375 34.572998046875 34.522998809814453125 34.3899993896484375 34.47299957275390625 34.436000823974609375 34.3860015869140625
 16.677999496459960938 15.710000038146972656 17.891000747680664062 14.33300018310546875 18.1510009765625 28.186000823974609375 34.694000244140625 34.730998992919921875 30.590999603271484375 26.131999969482421875 28.670999526977539062 30.344999313354492188 29.108999252319335938 29.099000930786132812 33.505001068115234375 36.993000030517578125 39.9420013427734375 34.341999053955078125 39.51200103759765625 45.16899871826171875 44.437000274658203125 38.132999420166015625 33.395000457763671875 35.992000579833984375 39.29000091552734375 39.417999267578125 38.792999267578125 38.089000701904296875 37.97299957275390625 36.897998809814453125 34.060001373291015625 32.99900054931640625 34.52700042724609375 35.242000579833984375 35.299999237060546875 35.81999969482421875 36.898998260498046875 36.904998779296875 34.731998443603515625 28.048000335693359375 28.142999649047851562 29.577999114990234375 31.510999679565429688 37.587001800537109375 38.867000579833984375 40.146999359130859375 41.006000518798828125 39.6510009765625 39.7519989013671875 40.90599822998046875 40.595001220703125 39.930999755859375 38.582000732421875 34.545001983642578125 33.13800048828125 36.019001007080078125 36.720001220703125 36.0540008544921875 32.328998565673828125 30.747999191284179688 31.24900054931640625 32.266998291015625 33.26200103759765625 31.02700042724609375 30.822000503540039062 31.56999969482421875 32.31999969482421875 32.2050018310546875 32.4739990234375 32.255001068115234375 32.5839996337890625 33.5540008544921875 30.947999954223632812 27.659000396728515625 24.5540008544921875 22.962999343872070312 21.739999771118164062 22.51399993896484375 26.617000579833984375 32.756999969482421875 33.202999114990234375 32.69300079345703125 31.580999374389648438 31.253000259399414062 29.438999176025390625 31.135999679565429688 31.367000579833984375 31.038000106811523438 31.569000244140625 31.76300048828125 31.0839996337890625 30.301000595092773438 30.981000900268554688 31.58499908447265625 31.523000717163085938 30.830999374389648438 29.256000518798828125 28.9459991455078125 29.444000244140625 28.239000320434570312 27.663000106811523438 30.534000396728515625 31.577999114990234375 32.0839996337890625 32.84400177001953125 32.88899993896484375 33.186000823974609375 33.31999969482421875 33.398998260498046875 32.907001495361328125 31.86299896240234375 28.082000732421875 26.40399932861328125 27.926000595092773438 29.274999618530273438 29.077999114990234375 31.760999679565429688 32.659000396728515625 32.91699981689453125 33.27700042724609375 33.37200164794921875 32.85900115966796875 31.659999847412109375 30.635999679565429688 30.941999435424804688 31.72100067138671875 30.9290008544921875 30.701999664306640625 30.405000686645507812 30.59799957275390625 30.694000244140625 30.159000396728515625 29.898000717163085938 30.43000030517578125 30.18000030517578125 28.66699981689453125 28.312999725341796875 28.510000228881835938 27.898000717163085938 26.23699951171875 26.215999603271484375 26.919000625610351562 28.204999923706054688 29.073999404907226562 28.231000900268554688 26.211999893188476562 22.385999679565429688 20.797000885009765625 21.545000076293945312 23.79000091552734375 24.475999832153320312 25.572000503540039062 27.711999893188476562 28.643999099731445312 29.420999526977539062 27.330999374389648438 22.47299957275390625 16.75099945068359375 16.461999893188476562 22.981000900268554688 21.323999404907226562 21.544000625610351562 24.006000518798828125 27.11199951171875 28.270000457763671875 29.493000030517578125 30.23699951171875 30.684999465942382812 30.803998947143554688 30.502000808715820312 29.86100006103515625 28.565000534057617188 27.739999771118164062 27.243999481201171875 28.281000137329101562 29.13899993896484375 29.534000396728515625 29.684000015258789062 29.857000350952148438 29.968999862670898438 30.059000015258789062 29.988000869750976562 30.336999893188476562 30.45800018310546875 30.52899932861328125 31.281000137329101562 31.571001052856445312 31.7220001220703125 32.129001617431640625 32.479999542236328125 32.868999481201171875 33.17800140380859375 33.310001373291015625 33.36100006103515625 33.43000030517578125 33.56999969482421875 33.592998504638671875 33.37200164794921875 33.313999176025390625 33.477001190185546875 33.805999755859375 33.895000457763671875 33.77500152587890625 33.9589996337890625 34.201000213623046875 34.259998321533203125 34.3769989013671875 34.256000518798828125 34.256000518798828125 34.4290008544921875 34.4160003662109375 34.203998565673828125 34.05500030517578125 34.08300018310546875 34.104999542236328125 34.118999481201171875 34.133998870849609375 34.01300048828125 34.04399871826171875 34.212001800537109375 34.226001739501953125 34.035999298095703125 34.12799835205078125 34.2649993896484375 34.1399993896484375 34.20800018310546875 34.283000946044921875 34.411998748779296875 34.479999542236328125 34.520999908447265625 34.340000152587890625 34.0279998779296875 34.08599853515625 34.171001434326171875 34.603000640869140625 35.047000885009765625 35.154998779296875 34.868999481201171875 34.6699981689453125 34.8860015869140625 34.952999114990234375 34.993999481201171875 34.68199920654296875 34.5149993896484375 34.589000701904296875 34.56999969482421875 34.466999053955078125 34.40599822998046875 34.5019989013671875 34.534000396728515625 34.520000457763671875 34.5149993896484375 34.51599884033203125 34.5 34.4329986572265625 34.366001129150390625 34.392002105712890625 34.351001739501953125
 17.017999649047851562 19.045000076293945312 18.434999465942382812 17.372999191284179688 16.841999053955078125 20.6790008544921875 32.825000762939453125 34.9739990234375 34.58599853515625 30.684999465942382812 28.954999923706054688 31.48600006103515625 33.493999481201171875 37.9550018310546875 33.13700103759765625 31.552999496459960938 34.52500152587890625 30.690999984741210938 36.841999053955078125 43.76300048828125 45.213001251220703125 40.007999420166015625 33.50299835205078125 32.506999969482421875 38.051998138427734375 38.9889984130859375 39.2760009765625 37.970001220703125 38.10900115966796875 36.9290008544921875 33.0540008544921875 28.042999267578125 28.667999267578125 29.94499969482421875 31.636999130249023438 31.900999069213867188 33.591999053955078125 36.049999237060546875 37.090000152587890625 33.451000213623046875 32.509998321533203125 30.51399993896484375 34.203998565673828125 38.082000732421875 40.466999053955078125 40.4889984130859375 40.365001678466796875 38.83300018310546875 39.495998382568359375 40.3170013427734375 41.050998687744140625 40.69699859619140625 39.575000762939453125 38.6790008544921875 37.018001556396484375 37.5670013427734375 38.369998931884765625 35.699001312255859375 29.549999237060546875 30.034999847412109375 30.520000457763671875 31.3600006103515625 33.298999786376953125 31.212999343872070312 30.215000152587890625 29.636999130249023438 30.728000640869140625 30.896999359130859375 31.29000091552734375 31.7910003662109375 31.406999588012695312 34.48699951171875 31.05500030517578125 28.058000564575195312 24.326000213623046875 23.12400054931640625 21.65399932861328125 21.6959991455078125 25.677000045776367188 31.160999298095703125 32.561000823974609375 31.88899993896484375 31.107000350952148438 31.121000289916992188 30.413999557495117188 31.542999267578125 32.39099884033203125 32.271999359130859375 32.243999481201171875 31.989000320434570312 31.09799957275390625 31.590000152587890625 32.328998565673828125 32.1269989013671875 31.187999725341796875 29.643999099731445312 28.753000259399414062 30.399999618530273438 30.593999862670898438 29.5 27.93199920654296875 27.38800048828125 27.5540008544921875 28.79000091552734375 31.136999130249023438 31.952999114990234375 32.69699859619140625 33.787998199462890625 33.314998626708984375 32.633998870849609375 31.547000885009765625 30.729999542236328125 26.808000564575195312 23.394001007080078125 24.73699951171875 27.016000747680664062 30.657999038696289062 31.940000534057617188 32.661998748779296875 33.055999755859375 33.31800079345703125 32.979000091552734375 31.912000656127929688 30.91699981689453125 31.19499969482421875 31.492000579833984375 31.159999847412109375 30.563999176025390625 30.061000823974609375 30.492000579833984375 30.565999984741210938 29.559999465942382812 29.884000778198242188 30.037000656127929688 30.466999053955078125 29.489000320434570312 28.343999862670898438 27.715999603271484375 26.798999786376953125 25.705999374389648438 24.83499908447265625 25.025999069213867188 25.944000244140625 27.871999740600585938 28.065999984741210938 27.13800048828125 24.579000473022460938 22.267999649047851562 22.510999679565429688 24.618999481201171875 26.142999649047851562 27.3040008544921875 27.979000091552734375 29.15200042724609375 29.867000579833984375 29.329999923706054688 25.816999435424804688 20.409999847412109375 19.732000350952148438 22.948999404907226562 20.65200042724609375 18.8040008544921875 23.169000625610351562 27.97100067138671875 29.768999099731445312 30.177999496459960938 30.607000350952148438 30.882999420166015625 31.201000213623046875 30.913999557495117188 30.447000503540039062 29.8470001220703125 29.50099945068359375 29.101999282836914062 29.169000625610351562 29.962999343872070312 29.94300079345703125 29.892999649047851562 30.023000717163085938 30.047000885009765625 30.180999755859375 30.461000442504882812 30.674999237060546875 30.968999862670898438 31.1230010986328125 31.34799957275390625 31.559999465942382812 31.551000595092773438 31.93199920654296875 32.52700042724609375 32.982997894287109375 33.16699981689453125 33.29199981689453125 33.2220001220703125 33.216999053955078125 33.365001678466796875 33.47100067138671875 33.423000335693359375 33.4589996337890625 33.62200164794921875 33.79399871826171875 33.662998199462890625 33.951000213623046875 33.994998931884765625 34.019001007080078125 34.204998016357421875 34.243000030517578125 34.29199981689453125 34.207000732421875 34.300998687744140625 34.1790008544921875 34.149997711181640625 34.09799957275390625 34.04599761962890625 34.09999847412109375 34.1829986572265625 34.187000274658203125 34.01300048828125 34.12799835205078125 34.23600006103515625 34.01300048828125 34.063999176025390625 34.197998046875 34.1569976806640625 34.203998565673828125 34.144001007080078125 34.15000152587890625 34.4290008544921875 34.354000091552734375 34.423999786376953125 34.590000152587890625 34.6529998779296875 34.56800079345703125 34.197998046875 34.490001678466796875 34.787998199462890625 34.951999664306640625 35.08499908447265625 35.125 34.9720001220703125 34.949001312255859375 35.1139984130859375 34.754001617431640625 34.52899932861328125 34.54399871826171875 34.68399810791015625 34.51399993896484375 34.26599884033203125 34.226001739501953125 34.417999267578125 34.479999542236328125 34.422000885009765625 34.368999481201171875 34.4420013427734375 34.44300079345703125 34.465999603271484375 34.42800140380859375 34.326999664306640625
 17.636999130249023438 18.006999969482421875 20.600000381469726562 19.8339996337890625 20.593999862670898438 19.975999832153320312 30.636999130249023438 35.33599853515625 34.6699981689453125 32.91899871826171875 30.968000411987304688 32.37599945068359375 34.608001708984375 40.102001190185546875 39.145000457763671875 31.926000595092773438 28.740999221801757812 31.069000244140625 32.866001129150390625 41.311000823974609375 44.912998199462890625 41.106998443603515625 37.784000396728515625 33.69699859619140625 34.255001068115234375 37.78900146484375 39.71099853515625 38.45999908447265625 36.536998748779296875 35.40200042724609375 35.3470001220703125 31.842000961303710938 25.920999526977539062 24.909000396728515625 24.191999435424804688 26.407999038696289062 29.466999053955078125 33.700000762939453125 37.1959991455078125 37.271999359130859375 34.865001678466796875 34.546001434326171875 35.36100006103515625 38.16400146484375 39.01200103759765625 39.144001007080078125 37.644001007080078125 36.870998382568359375 38.20999908447265625 39.952999114990234375 39.909999847412109375 39.608001708984375 37.088001251220703125 37.97499847412109375 39.470001220703125 39.65200042724609375 39.227001190185546875 34.43399810791015625 29.482999801635742188 29.754999160766601562 29.988000869750976562 30.575000762939453125 32.131000518798828125 30.950000762939453125 28.052999496459960938 28.69499969482421875 31.23799896240234375 29.982999801635742188 31.284999847412109375 30.913999557495117188 32.756000518798828125 34.2910003662109375 32.439998626708984375 33.882999420166015625 26.576000213623046875 22.948999404907226562 21.975999832153320312 21.433000564575195312 23.641000747680664062 28.0839996337890625 32.59400177001953125 31.525999069213867188 31.86199951171875 31.148000717163085938 30.850999832153320312 32.055999755859375 32.858001708984375 32.641998291015625 31.566999435424804688 32.438999176025390625 31.898000717163085938 32.8860015869140625 32.23600006103515625 30.440999984741210938 29.940999984741210938 31.059999465942382812 31.173999786376953125 30.329999923706054688 30.215000152587890625 28.917999267578125 27.052999496459960938 27.879999160766601562 28.920000076293945312 27.40200042724609375 26.924999237060546875 30.479000091552734375 32.7089996337890625 33.59600067138671875 33.050998687744140625 31.61100006103515625 30.520000457763671875 29.788000106811523438 28.3339996337890625 23.122999191284179688 23.565000534057617188 26.898000717163085938 30.11100006103515625 31.6959991455078125 32.81600189208984375 33.023998260498046875 33.145999908447265625 32.865001678466796875 32.25299835205078125 31.605998992919921875 31.434000015258789062 31.2220001220703125 30.631999969482421875 29.863000869750976562 29.754999160766601562 30.170000076293945312 29.784000396728515625 29.024999618530273438 29.438999176025390625 30.336000442504882812 30.413999557495117188 29.158000946044921875 28.660999298095703125 28.393999099731445312 28.003000259399414062 26.5279998779296875 26.875 26.122999191284179688 25.79199981689453125 26.340999603271484375 27.051000595092773438 26.934999465942382812 24.826999664306640625 23.608999252319335938 26.344999313354492188 27.327999114990234375 28.621000289916992188 28.711000442504882812 28.45999908447265625 29.451000213623046875 29.891000747680664062 29.104999542236328125 25.311000823974609375 21.076999664306640625 20.886999130249023438 21.7220001220703125 19.27899932861328125 20.2649993896484375 22.395999908447265625 27.246000289916992188 29.322999954223632812 30.061000823974609375 30.621999740600585938 30.941999435424804688 31.273000717163085938 31.034999847412109375 30.892999649047851562 30.271999359130859375 29.81800079345703125 30.142000198364257812 30.322999954223632812 30.364999771118164062 29.56800079345703125 29.378999710083007812 29.920000076293945312 30.266000747680664062 30.572000503540039062 30.794000625610351562 30.899999618530273438 31.058000564575195312 31.22299957275390625 31.295000076293945312 31.434000015258789062 31.70800018310546875 32.23600006103515625 32.645999908447265625 32.852001190185546875 33.11299896240234375 33.207000732421875 33.106998443603515625 33.27700042724609375 33.493000030517578125 33.52899932861328125 33.2910003662109375 33.328998565673828125 33.63800048828125 33.826999664306640625 33.909000396728515625 33.839000701904296875 33.826999664306640625 34.107997894287109375 34.21199798583984375 34.34799957275390625 34.30500030517578125 34.157001495361328125 34.159000396728515625 34.141998291015625 34.12599945068359375 34.06800079345703125 33.930999755859375 34.1139984130859375 34.201000213623046875 34.15399932861328125 34.1100006103515625 34.104999542236328125 34.06999969482421875 34.20999908447265625 34.324001312255859375 34.36299896240234375 34.319000244140625 34.213001251220703125 34.48699951171875 34.493999481201171875 34.52700042724609375 34.115001678466796875 33.9420013427734375 34.285999298095703125 34.494998931884765625 34.840999603271484375 34.391998291015625 34.33100128173828125 34.5839996337890625 34.518001556396484375 34.784999847412109375 34.966999053955078125 35.1100006103515625 35.13700103759765625 35.215999603271484375 34.9029998779296875 34.73799896240234375 34.625 34.680999755859375 34.745998382568359375 34.479000091552734375 34.325000762939453125 34.560001373291015625 34.438999176025390625 34.38899993896484375 34.32199859619140625 34.30699920654296875 34.3170013427734375 34.31800079345703125 34.30699920654296875 34.194000244140625
 21.66699981689453125 19.8600006103515625 21.19499969482421875 18.542999267578125 20.287000656127929688 19.552000045776367188 30.572000503540039062 34.917999267578125 30.933000564575195312 29.725999832153320312 31.51300048828125 31.353000640869140625 33.8170013427734375 35.131000518798828125 40.125 36.0709991455078125 31.488000869750976562 28.561000823974609375 29.073999404907226562 38.950000762939453125 44.1829986572265625 42.6139984130859375 34.19100189208984375 35.05899810791015625 37.161998748779296875 39.076999664306640625 39.9850006103515625 37.055999755859375 36.779998779296875 36.130001068115234375 37.495998382568359375 35.786998748779296875 30.732000350952148438 27.108999252319335938 20.190000534057617188 21.753000259399414062 27.371999740600585938 32.481998443603515625 34.8040008544921875 37.55699920654296875 38.3170013427734375 39.029998779296875 39.465999603271484375 39.187000274658203125 38.60900115966796875 37.796001434326171875 35.548000335693359375 38.875 40.368000030517578125 40.770999908447265625 39.34999847412109375 38.66699981689453125 35.753002166748046875 35.13800048828125 39.417999267578125 40.825000762939453125 39.5839996337890625 33.757999420166015625 31.023000717163085938 30.370000839233398438 30.573999404907226562 30.413999557495117188 31.351999282836914062 32.16300201416015625 30.8600006103515625 31.107000350952148438 31.8600006103515625 31.586000442504882812 34.551998138427734375 33.993999481201171875 34.37200164794921875 31.180999755859375 31.497999191284179688 32.231998443603515625 28.726999282836914062 27.781999588012695312 22.576000213623046875 22.399000167846679688 22.09799957275390625 26.281000137329101562 32.603000640869140625 31.274000167846679688 31.757999420166015625 31.593999862670898438 31.80500030517578125 32.46199798583984375 32.9739990234375 33.095001220703125 32.299999237060546875 32.74700164794921875 32.743999481201171875 33 32.1699981689453125 31.231000900268554688 31.520999908447265625 31.492000579833984375 30.72299957275390625 29.337999343872070312 30.295999526977539062 29.218000411987304688 28.481000900268554688 28.822000503540039062 27.19499969482421875 26.961000442504882812 27.356000900268554688 29.579999923706054688 32.342998504638671875 33.437999725341796875 32.634998321533203125 30.88899993896484375 29.90399932861328125 28.441999435424804688 27.504999160766601562 24.863000869750976562 22.715000152587890625 23.79000091552734375 29.100999832153320312 31.607999801635742188 32.728000640869140625 32.94300079345703125 33.09999847412109375 32.770000457763671875 32.33599853515625 32.21900177001953125 32.167999267578125 31.968999862670898438 31.322999954223632812 30.243000030517578125 29.451000213623046875 29.52700042724609375 29.606000900268554688 28.988000869750976562 29.101999282836914062 30.062999725341796875 30.76300048828125 30.322999954223632812 29.16500091552734375 29.058000564575195312 28.215000152587890625 26.90200042724609375 27.832000732421875 24.503999710083007812 23.426000595092773438 26.5279998779296875 29.871999740600585938 30.00099945068359375 28.886999130249023438 27.9850006103515625 29.48600006103515625 29.705999374389648438 30.035999298095703125 29.840000152587890625 28.882999420166015625 29.099000930786132812 25.767999649047851562 24.354999542236328125 23.2779998779296875 19.632999420166015625 18.579000473022460938 20.648000717163085938 21.364999771118164062 21.267000198364257812 23.377000808715820312 25.909000396728515625 27.740999221801757812 28.56800079345703125 29.77700042724609375 30.77899932861328125 31.174999237060546875 31.3339996337890625 31.079999923706054688 30.851999282836914062 30.419000625610351562 30.420999526977539062 30.451000213623046875 30.56800079345703125 30.6399993896484375 30.857000350952148438 30.572000503540039062 30.51399993896484375 30.700000762939453125 30.871999740600585938 30.975999832153320312 31.177999496459960938 31.19300079345703125 31.410999298095703125 31.569000244140625 31.948999404907226562 32.337001800537109375 32.813999176025390625 33.1269989013671875 33.23600006103515625 33.19699859619140625 33.19100189208984375 33.28099822998046875 33.28800201416015625 33.37200164794921875 33.1100006103515625 33.353000640869140625 33.56800079345703125 33.6529998779296875 33.733001708984375 33.743999481201171875 33.964000701904296875 34.106998443603515625 34.259998321533203125 34.30699920654296875 34.296001434326171875 34.332000732421875 34.141998291015625 34.106998443603515625 34.269001007080078125 34.0989990234375 34.01599884033203125 34.10900115966796875 34.09999847412109375 34.30300140380859375 34.504001617431640625 34.43000030517578125 34.43399810791015625 34.48799896240234375 34.463001251220703125 34.58300018310546875 34.576000213623046875 34.54199981689453125 34.57199859619140625 34.3730010986328125 34.08300018310546875 33.805999755859375 33.8990020751953125 34.180999755859375 34.40399932861328125 34.7350006103515625 34.837001800537109375 34.51599884033203125 34.299999237060546875 34.256000518798828125 34.34400177001953125 34.424999237060546875 34.608001708984375 34.827999114990234375 35.09799957275390625 35.05699920654296875 34.944000244140625 34.730998992919921875 34.641998291015625 34.70999908447265625 34.579998016357421875 34.51300048828125 34.660999298095703125 34.48400115966796875 34.434001922607421875 34.2480010986328125 34.172000885009765625 34.187999725341796875 34.16500091552734375 34.129001617431640625 34.12799835205078125
 21.646999359130859375 24.642999649047851562 25.107000350952148438 21.281000137329101562 21.420000076293945312 21.836999893188476562 27.774999618530273438 33.8769989013671875 30.628000259399414062 26.785999298095703125 26.771999359130859375 30.886999130249023438 32.72100067138671875 31.24900054931640625 38.893001556396484375 40.199001312255859375 34.340999603271484375 25.798000335693359375 27.465000152587890625 37.715000152587890625 44.215999603271484375 43.832000732421875 32.99900054931640625 34.15000152587890625 35.36100006103515625 37.83100128173828125 39.06999969482421875 37.019001007080078125 35.41300201416015625 37.79000091552734375 38.319000244140625 37.063999176025390625 33.840000152587890625 30.357999801635742188 24.99900054931640625 23.29199981689453125 26.871000289916992188 29.256999969482421875 33.77700042724609375 37.268001556396484375 38.562999725341796875 39.73699951171875 40.04199981689453125 39.090999603271484375 40.4459991455078125 39.493000030517578125 39.159000396728515625 38.812999725341796875 39.13700103759765625 39.832000732421875 38.104000091552734375 38.38899993896484375 34.813999176025390625 36.1100006103515625 39.520000457763671875 40.29000091552734375 38.16400146484375 32.575000762939453125 29.2910003662109375 29.979000091552734375 29.552000045776367188 30.226999282836914062 32.8470001220703125 33.923000335693359375 33.868000030517578125 34.30500030517578125 33.7389984130859375 33.369998931884765625 33.0540008544921875 31.489999771118164062 33.125 31.332000732421875 29.782999038696289062 33.018001556396484375 32.33300018310546875 32.8899993896484375 27.079999923706054688 23.947999954223632812 24.850000381469726562 23.9160003662109375 30.927000045776367188 32.381999969482421875 31.993999481201171875 32.744998931884765625 32.993000030517578125 33.16699981689453125 33.078998565673828125 33.26399993896484375 33.229999542236328125 33.2760009765625 33.3170013427734375 33.395999908447265625 32.842998504638671875 32.0970001220703125 32.36100006103515625 31.768999099731445312 30.454000473022460938 30.292999267578125 30.761999130249023438 30.54199981689453125 29.438999176025390625 28.1510009765625 28.753999710083007812 29.167999267578125 29.531000137329101562 30.120000839233398438 32.2389984130859375 33.091999053955078125 32.286998748779296875 30.386999130249023438 29.069000244140625 27.31999969482421875 26.396999359130859375 26.752000808715820312 24.343000411987304688 22.88800048828125 26.924999237060546875 30.392000198364257812 32.09400177001953125 32.868999481201171875 32.93199920654296875 32.4290008544921875 32.328998565673828125 32.09799957275390625 31.88800048828125 31.956998825073242188 31.75099945068359375 30.83300018310546875 30.238000869750976562 30 29.586999893188476562 29.187000274658203125 28.73600006103515625 29.372999191284179688 30.356000900268554688 29.920999526977539062 28.495000839233398438 28.239000320434570312 27.687999725341796875 26.954000473022460938 25.06800079345703125 23.851999282836914062 24.81800079345703125 27.201999664306640625 29.341999053955078125 29.26399993896484375 29.15200042724609375 30.100000381469726562 31.490999221801757812 30.725000381469726562 30.332000732421875 29.59600067138671875 29.368999481201171875 26.992000579833984375 25.087999343872070312 22.725999832153320312 20.44300079345703125 17.74900054931640625 18.954000473022460938 20.604000091552734375 22.023000717163085938 23.447999954223632812 25.649999618530273438 26.66500091552734375 28.510999679565429688 29.465999603271484375 30.367000579833984375 30.760999679565429688 30.909999847412109375 30.940000534057617188 31.176000595092773438 31.239999771118164062 30.667999267578125 30.447999954223632812 30.22100067138671875 30.337999343872070312 30.919000625610351562 31.09600067138671875 30.94499969482421875 30.86100006103515625 30.979999542236328125 31.136999130249023438 31.433000564575195312 31.628999710083007812 31.607999801635742188 31.521999359130859375 31.86100006103515625 32.174999237060546875 32.41500091552734375 32.75 33.069000244140625 33.048999786376953125 32.84600067138671875 33.118000030517578125 33.4290008544921875 33.3769989013671875 33.12599945068359375 33.106998443603515625 33.729999542236328125 33.7610015869140625 33.688999176025390625 33.69499969482421875 33.746002197265625 33.9720001220703125 34.254001617431640625 34.20999908447265625 34.1920013427734375 34.256000518798828125 34.315998077392578125 34.23600006103515625 34.029998779296875 34.090999603271484375 34.048999786376953125 34.051998138427734375 34.154998779296875 34.167999267578125 34.356998443603515625 34.31800079345703125 34.423000335693359375 34.476001739501953125 34.420001983642578125 34.33499908447265625 34.144001007080078125 34.12799835205078125 34.175998687744140625 34.069000244140625 33.957000732421875 33.66400146484375 33.731998443603515625 33.8769989013671875 33.9980010986328125 34.102001190185546875 34.4010009765625 34.72299957275390625 34.83100128173828125 34.784000396728515625 34.478000640869140625 34.23400115966796875 34.11299896240234375 34.1139984130859375 34.282001495361328125 34.800998687744140625 34.939998626708984375 34.981998443603515625 34.935001373291015625 34.68000030517578125 34.591999053955078125 34.6699981689453125 34.48799896240234375 34.654998779296875 34.572998046875 34.5110015869140625 34.33499908447265625 34.055999755859375 34.080997467041015625 34.051998138427734375 34.064998626708984375 34.007999420166015625
 21.440999984741210938 25.54000091552734375 25.827999114990234375 21.90200042724609375 21.364999771118164062 23.075000762939453125 25.207000732421875 33.302001953125 30.632999420166015625 29.899999618530273438 28.643999099731445312 29.542999267578125 30.52899932861328125 28.115999221801757812 37.660999298095703125 41.98799896240234375 38.332000732421875 26.121000289916992188 26.615999221801757812 36.647998809814453125 43.421001434326171875 44.826999664306640625 37.145999908447265625 31.142999649047851562 33.977001190185546875 35.26599884033203125 36.31999969482421875 38.58499908447265625 35.133998870849609375 36.08100128173828125 38.923999786376953125 38.3860015869140625 36.869998931884765625 34.687000274658203125 32.01599884033203125 28.663000106811523438 28.204999923706054688 33.1959991455078125 35.47299957275390625 37.14099884033203125 38.548000335693359375 39.520999908447265625 40.1529998779296875 39.854999542236328125 40.782001495361328125 39.476001739501953125 38.134998321533203125 37.6699981689453125 38.13800048828125 36.882999420166015625 36.953998565673828125 38.30899810791015625 37.701999664306640625 39.19699859619140625 39.337001800537109375 40.589000701904296875 34.908000946044921875 32.3339996337890625 29.396999359130859375 29.607999801635742188 29.183000564575195312 28.733999252319335938 33.884998321533203125 35.83300018310546875 36.29199981689453125 31.912000656127929688 30.13899993896484375 31.186000823974609375 30.604000091552734375 31.386999130249023438 31.090000152587890625 33.022998809814453125 30.215000152587890625 28.951000213623046875 27.322000503540039062 32.3899993896484375 34.439998626708984375 33.1399993896484375 31.982000350952148438 27.086000442504882812 33.551998138427734375 32.3339996337890625 32.146999359130859375 33.064998626708984375 34.13700103759765625 34.56999969482421875 34.925998687744140625 34.305999755859375 34.146999359130859375 33.9329986572265625 33.7220001220703125 33.535999298095703125 33.51300048828125 32.953998565673828125 32.40599822998046875 31.37400054931640625 31.1790008544921875 31.468000411987304688 31.159999847412109375 30.51300048828125 30.489000320434570312 30.1660003662109375 30.093999862670898438 30.580999374389648438 30.947999954223632812 31.261999130249023438 32.826999664306640625 33.4029998779296875 32.549999237060546875 30.25 28.753000259399414062 27.30699920654296875 26.590000152587890625 26.976999282836914062 25.545999526977539062 23.704000473022460938 23.593999862670898438 27.492000579833984375 30.562999725341796875 32.391998291015625 32.686000823974609375 31.982999801635742188 32.185001373291015625 31.615999221801757812 31.694000244140625 31.45800018310546875 31.2779998779296875 31.319000244140625 30.965999603271484375 30.4850006103515625 30.075000762939453125 30.038000106811523438 29.569000244140625 29.059000015258789062 29.475000381469726562 29.944000244140625 29.490999221801757812 28.705999374389648438 27.822000503540039062 27.216999053955078125 20.434000015258789062 19.216999053955078125 24.142000198364257812 25.433000564575195312 22.802999496459960938 24.225000381469726562 25.715000152587890625 27.489000320434570312 30.44300079345703125 30.599000930786132812 30.56999969482421875 29.590000152587890625 27.662000656127929688 26.72299957275390625 24.655000686645507812 21.490999221801757812 19.184999465942382812 19.496999740600585938 22.753999710083007812 22.079999923706054688 24.132999420166015625 25.267000198364257812 27.163999557495117188 27.808000564575195312 28.599000930786132812 29.1529998779296875 29.79199981689453125 30.379999160766601562 30.489999771118164062 30.322999954223632812 30.687000274658203125 30.892999649047851562 30.56800079345703125 30.6510009765625 30.88800048828125 30.840000152587890625 31.089000701904296875 31.037000656127929688 30.81800079345703125 31.349000930786132812 31.6959991455078125 31.699998855590820312 31.683000564575195312 31.747999191284179688 32.0260009765625 32.353000640869140625 32.592998504638671875 32.438999176025390625 32.4290008544921875 32.534999847412109375 32.505001068115234375 32.74900054931640625 32.8079986572265625 32.893001556396484375 33.493000030517578125 33.508998870849609375 33.022998809814453125 32.9010009765625 33.4589996337890625 33.648998260498046875 33.490001678466796875 33.407001495361328125 33.593997955322265625 33.92800140380859375 33.94499969482421875 34.227001190185546875 34.158000946044921875 34.302001953125 34.258998870849609375 34.21099853515625 34.08300018310546875 33.9459991455078125 33.965999603271484375 34.02500152587890625 34.01300048828125 33.948001861572265625 33.991001129150390625 33.978000640869140625 34 34.035999298095703125 34.008998870849609375 33.99700164794921875 33.895000457763671875 34.048999786376953125 34.233001708984375 34.154998779296875 33.91300201416015625 33.84799957275390625 33.81600189208984375 33.94100189208984375 33.91699981689453125 33.9290008544921875 34.215999603271484375 34.4720001220703125 34.5260009765625 34.508998870849609375 34.4029998779296875 34.23799896240234375 34.29000091552734375 34.189998626708984375 34.21199798583984375 34.529998779296875 34.952999114990234375 34.992000579833984375 35.0449981689453125 34.8769989013671875 34.6920013427734375 34.658000946044921875 34.52899932861328125 34.576999664306640625 34.6510009765625 34.5579986572265625 34.409999847412109375 34.30699920654296875 34.21099853515625 34.194000244140625 34.1139984130859375 34.1829986572265625
 23.5410003662109375 26.687000274658203125 20.604000091552734375 21.93000030517578125 23.825000762939453125 25.41500091552734375 24.559000015258789062 34.108001708984375 34.453998565673828125 33.12400054931640625 32.61100006103515625 30 28.830999374389648438 28.687000274658203125 36.3470001220703125 41.108001708984375 39.380001068115234375 28.549999237060546875 27.395999908447265625 34.537998199462890625 42.00099945068359375 44.562000274658203125 37.243000030517578125 32.516998291015625 35.243999481201171875 36.54000091552734375 36.03900146484375 39.007999420166015625 36.839000701904296875 35.3899993896484375 36.572998046875 38.98600006103515625 37.96099853515625 37.173000335693359375 35.66300201416015625 33.16899871826171875 30.6660003662109375 32.6790008544921875 35.838001251220703125 37.481998443603515625 38.51200103759765625 38.906002044677734375 39.343997955322265625 39.90200042724609375 37.35900115966796875 37.0670013427734375 36.590999603271484375 35.422000885009765625 39.215000152587890625 40.56800079345703125 39.69499969482421875 39.105998992919921875 39.810001373291015625 38.75099945068359375 38.912998199462890625 35.391998291015625 35.312999725341796875 36.256999969482421875 33.755001068115234375 31.042999267578125 31.218000411987304688 30.009000778198242188 34.2740020751953125 32.854999542236328125 30.704000473022460938 29.017000198364257812 28.6529998779296875 29.559999465942382812 31.058000564575195312 31.832000732421875 31.753999710083007812 32.30300140380859375 31.951999664306640625 31.05699920654296875 29.356000900268554688 27.743999481201171875 27.197000503540039062 26.54199981689453125 30.5410003662109375 33.159999847412109375 31.77700042724609375 28.125 31.3339996337890625 32.659999847412109375 34.159000396728515625 35.312000274658203125 35.9010009765625 35.0410003662109375 33.784000396728515625 32.832000732421875 32.854999542236328125 33.312999725341796875 33.08100128173828125 32.286998748779296875 32.0449981689453125 31.663999557495117188 31.812999725341796875 32.202999114990234375 31.38800048828125 31.063999176025390625 30.990999221801757812 30.83499908447265625 30.538000106811523438 29.976999282836914062 30.510999679565429688 32.077999114990234375 33.1510009765625 33.186000823974609375 32.5260009765625 30.524999618530273438 29.094999313354492188 27.162000656127929688 26.437999725341796875 27.308000564575195312 28.212999343872070312 25.955999374389648438 22.955999374389648438 25.375 29.608999252319335938 32.048000335693359375 32.8079986572265625 32.117000579833984375 32.042999267578125 31.879999160766601562 31.559000015258789062 31.538000106811523438 31.194000244140625 30.732999801635742188 30.836000442504882812 30.50099945068359375 30.271999359130859375 30.191999435424804688 29.989999771118164062 29.69499969482421875 29.069000244140625 29.257999420166015625 28.90200042724609375 28.76399993896484375 28.690000534057617188 28.474000930786132812 22.357000350952148438 19.992000579833984375 21.030000686645507812 21.752000808715820312 20.509000778198242188 20.385999679565429688 20.340000152587890625 25.545999526977539062 29.440999984741210938 30.940999984741210938 31.701000213623046875 29.270000457763671875 27.313999176025390625 25.069000244140625 21.33499908447265625 17.747999191284179688 15.878999710083007812 19.94499969482421875 23.438999176025390625 23.95800018310546875 26.22299957275390625 27.024000167846679688 27.546998977661132812 27.900999069213867188 27.975999832153320312 29.15200042724609375 29.851999282836914062 29.672000885009765625 29.83499908447265625 29.628999710083007812 29.795000076293945312 30.684999465942382812 30.809000015258789062 31.077999114990234375 31.2649993896484375 31.173999786376953125 31.09600067138671875 31.176000595092773438 31.649999618530273438 31.825000762939453125 31.951000213623046875 31.897998809814453125 31.809000015258789062 31.963998794555664062 32.284000396728515625 32.619998931884765625 32.588001251220703125 32.61299896240234375 32.701000213623046875 32.685001373291015625 32.824001312255859375 33.0800018310546875 33.393001556396484375 32.90399932861328125 32.86100006103515625 33.158000946044921875 33.15599822998046875 32.7389984130859375 32.732997894287109375 33.176998138427734375 33.5019989013671875 33.592998504638671875 33.64099884033203125 33.896999359130859375 33.965999603271484375 34.174999237060546875 34.1230010986328125 34.175998687744140625 34.0579986572265625 33.98799896240234375 34.1510009765625 34.268001556396484375 34.2760009765625 34.227001190185546875 34.25099945068359375 34.243000030517578125 34.33300018310546875 34.435001373291015625 34.19499969482421875 34.117000579833984375 34.016998291015625 33.923999786376953125 34.1699981689453125 34.470001220703125 34.68399810791015625 34.451000213623046875 33.921001434326171875 34.2610015869140625 34.125 34.37400054931640625 34.5839996337890625 34.493999481201171875 34.065998077392578125 34.103000640869140625 34.564998626708984375 34.644001007080078125 34.451999664306640625 34.05300140380859375 33.86100006103515625 34.167999267578125 34.332000732421875 34.341999053955078125 34.88800048828125 34.995998382568359375 34.896999359130859375 34.869998931884765625 34.84600067138671875 34.7389984130859375 34.54199981689453125 34.3730010986328125 34.47499847412109375 34.550998687744140625 34.52700042724609375 34.417999267578125 34.34600067138671875 34.207000732421875 34.009998321533203125 34.048000335693359375
 25.488000869750976562 27.48699951171875 21.149000167846679688 22.271999359130859375 27.12400054931640625 26.895999908447265625 24.899000167846679688 30.132999420166015625 34.407001495361328125 35.1510009765625 37.5 33.83599853515625 28.694000244140625 30.127000808715820312 34.620998382568359375 39.186000823974609375 39.409999847412109375 29.482999801635742188 33.01200103759765625 35.810001373291015625 39.96099853515625 43.6510009765625 42.842998504638671875 36.65399932861328125 36.69699859619140625 36.2910003662109375 38.345001220703125 39.91400146484375 40.078998565673828125 38.201000213623046875 34.699001312255859375 38.175998687744140625 38.71900177001953125 38.088001251220703125 37.05500030517578125 34.923999786376953125 29.7350006103515625 30.73600006103515625 35.426998138427734375 36.771999359130859375 38.09799957275390625 38.143001556396484375 36.467998504638671875 38.194000244140625 39.34400177001953125 39.09400177001953125 39.684001922607421875 36.28099822998046875 39.0279998779296875 40.80500030517578125 39.70600128173828125 39.51300048828125 38.801998138427734375 38.078998565673828125 37.25099945068359375 31.743999481201171875 32.715999603271484375 35.518001556396484375 35.634998321533203125 33.591999053955078125 32.495998382568359375 29.5970001220703125 33.98400115966796875 35.055999755859375 29.84600067138671875 27.711000442504882812 28.450000762939453125 29.808000564575195312 31.350000381469726562 32.079998016357421875 32.417999267578125 32.47499847412109375 32.423999786376953125 32.103000640869140625 31.494998931884765625 30.218999862670898438 27.6660003662109375 27.118999481201171875 25.9720001220703125 25.065000534057617188 26.795999526977539062 28.332000732421875 29.753000259399414062 31.434000015258789062 33.46099853515625 35.159000396728515625 36.227001190185546875 35.729999542236328125 33.507999420166015625 32.98699951171875 32.492000579833984375 32.424999237060546875 32.133998870849609375 33.0709991455078125 32.074001312255859375 31.243000030517578125 31.88800048828125 31.65200042724609375 32.16699981689453125 31.343000411987304688 31.145999908447265625 30.832000732421875 30.409999847412109375 29.184000015258789062 28.99900054931640625 31.573999404907226562 32.9720001220703125 32.897998809814453125 32.686000823974609375 30.891000747680664062 27.989000320434570312 25.770999908447265625 26.02700042724609375 26.079000473022460938 27.792999267578125 27.156999588012695312 24.204000473022460938 23.781000137329101562 27.865999221801757812 31.261999130249023438 32.325000762939453125 32.060001373291015625 31.63700103759765625 31.510999679565429688 31.317998886108398438 31.253999710083007812 30.940000534057617188 30.909000396728515625 30.920999526977539062 30.06999969482421875 29.149999618530273438 29.534000396728515625 30.1399993896484375 30.142000198364257812 30.16699981689453125 30.201999664306640625 30.173000335693359375 30.003000259399414062 29.850999832153320312 29.673000335693359375 24.989000320434570312 22.62400054931640625 21.989000320434570312 21.61199951171875 21.981000900268554688 21.65399932861328125 20.80699920654296875 26.062000274658203125 29.996999740600585938 32.19300079345703125 32.284999847412109375 30.379999160766601562 26.93199920654296875 22.336999893188476562 18.37400054931640625 16.211999893188476562 16.12400054931640625 19.705999374389648438 24.599000930786132812 26.312999725341796875 27.5709991455078125 27.542999267578125 28.565000534057617188 26.781000137329101562 26.756000518798828125 29.104999542236328125 30.1790008544921875 29.38800048828125 29.38800048828125 29.506000518798828125 30.259000778198242188 30.194000244140625 30.934000015258789062 31.339000701904296875 31.593000411987304688 31.086999893188476562 31.11199951171875 31.183000564575195312 32.43199920654296875 32.983001708984375 32.25 31.631999969482421875 31.787000656127929688 31.948999404907226562 32.296001434326171875 32.6959991455078125 32.9199981689453125 33.061000823974609375 33.146999359130859375 33.075000762939453125 33.5019989013671875 33.7760009765625 33.802001953125 33.287998199462890625 32.981998443603515625 32.56600189208984375 32.87400054931640625 32.92600250244140625 32.895999908447265625 33.214000701904296875 33.7350006103515625 33.7649993896484375 33.741001129150390625 34.021999359130859375 33.895000457763671875 33.677001953125 33.625 33.870998382568359375 34.035999298095703125 34.354000091552734375 34.71900177001953125 34.771999359130859375 34.79399871826171875 34.605998992919921875 34.542999267578125 34.6360015869140625 34.504001617431640625 34.6529998779296875 34.70600128173828125 34.56999969482421875 34.465999603271484375 34.368000030517578125 34.3860015869140625 34.462001800537109375 34.523998260498046875 34.575000762939453125 34.076999664306640625 34.03800201416015625 34.59600067138671875 34.462001800537109375 34.29399871826171875 34.743999481201171875 34.15000152587890625 34.131000518798828125 34.619998931884765625 34.1959991455078125 34.536998748779296875 34.46199798583984375 33.909999847412109375 34.102001190185546875 34.396999359130859375 34.296001434326171875 34.565998077392578125 34.742000579833984375 34.770999908447265625 34.77700042724609375 34.78900146484375 34.76200103759765625 34.707000732421875 34.57199859619140625 34.467998504638671875 34.34400177001953125 34.292999267578125 34.352001190185546875 34.292999267578125 34.245998382568359375 34.207000732421875 34.2259979248046875
 23.160999298095703125 28.761999130249023438 22.2910003662109375 23.016000747680664062 26.287000656127929688 25.75099945068359375 25.200000762939453125 29.232000350952148438 36.119998931884765625 37.84999847412109375 39.0410003662109375 37.880001068115234375 32.12799835205078125 30.5989990234375 35.6920013427734375 38.409999847412109375 39.1100006103515625 33.93000030517578125 33.7239990234375 35.631000518798828125 39.2610015869140625 41.605998992919921875 41.125 42.9980010986328125 40.766998291015625 36.396999359130859375 36.923999786376953125 41.1959991455078125 41.5839996337890625 38.957000732421875 37.58100128173828125 36.604000091552734375 36.3860015869140625 37.02500152587890625 38.33599853515625 36.26599884033203125 32.426998138427734375 33.4459991455078125 33.375 36.241001129150390625 36.881999969482421875 36.4420013427734375 36.40200042724609375 41.187000274658203125 41.104000091552734375 38.29000091552734375 39.770999908447265625 39.57199859619140625 39.840000152587890625 39.591999053955078125 37.438999176025390625 36.21900177001953125 37.8079986572265625 36.41400146484375 33.879001617431640625 31.760000228881835938 31.3470001220703125 33.104000091552734375 35.868000030517578125 36 33.95600128173828125 30.462999343872070312 33.815998077392578125 35.562000274658203125 27.25099945068359375 26.548000335693359375 28.180999755859375 29.593999862670898438 31.309999465942382812 32.2910003662109375 32.61199951171875 32.658000946044921875 33.231998443603515625 32.654998779296875 32.19499969482421875 31.538000106811523438 29.534999847412109375 28.268999099731445312 27.448999404907226562 26.198999404907226562 26.23699951171875 26.718000411987304688 28.011999130249023438 28.97299957275390625 32.32199859619140625 35.437999725341796875 36.6959991455078125 35.909999847412109375 34.41699981689453125 33.439998626708984375 33.1139984130859375 32.839000701904296875 32.811000823974609375 32.896999359130859375 32.018001556396484375 32.491001129150390625 31.3489990234375 31.6790008544921875 32.0279998779296875 31.479000091552734375 30.812999725341796875 30.00099945068359375 29.690000534057617188 28.73600006103515625 28.825000762939453125 30.813999176025390625 32.659999847412109375 32.27700042724609375 31.864000320434570312 30.247999191284179688 27.825000762939453125 25.4160003662109375 25.3040008544921875 27.224000930786132812 27.961999893188476562 25.391000747680664062 26.34600067138671875 27.440999984741210938 29.827999114990234375 31.7779998779296875 32.072998046875 31.694000244140625 31.204000473022460938 31.117000579833984375 31.01399993896484375 30.853000640869140625 30.823999404907226562 30.308000564575195312 30.561000823974609375 30.577999114990234375 29.726999282836914062 28.252000808715820312 28.645999908447265625 29.506000518798828125 30.677000045776367188 31.0540008544921875 31.003999710083007812 30.510999679565429688 29.80699920654296875 29.73699951171875 24.6959991455078125 23.631999969482421875 23.363000869750976562 23.09799957275390625 20.631000518798828125 23.034999847412109375 23.05500030517578125 28.216999053955078125 30.329999923706054688 31.18000030517578125 30.899000167846679688 29.780000686645507812 25.715000152587890625 19.961999893188476562 17.868000030517578125 18.850000381469726562 17.988000869750976562 21.715000152587890625 24.358999252319335938 26.399999618530273438 27.837999343872070312 28.768999099731445312 28.673999786376953125 29.202999114990234375 29.094999313354492188 29.937000274658203125 29.965000152587890625 29.979000091552734375 30.91699981689453125 31.288000106811523438 30.6100006103515625 29.923000335693359375 30.313999176025390625 31.066999435424804688 31.642999649047851562 31.424999237060546875 31.270000457763671875 32.992000579833984375 33.15599822998046875 33.2910003662109375 33.042999267578125 32.2760009765625 32.072998046875 32.161998748779296875 32.493000030517578125 32.95600128173828125 33.215000152587890625 33.26399993896484375 33.381999969482421875 33.241001129150390625 33.353000640869140625 33.74900054931640625 34.042999267578125 33.254001617431640625 32.896999359130859375 32.839000701904296875 32.689998626708984375 32.944000244140625 33.33499908447265625 33.451000213623046875 33.522998809814453125 33.801998138427734375 33.9589996337890625 33.917999267578125 33.937999725341796875 33.69699859619140625 33.91400146484375 34.230998992919921875 34.4010009765625 34.616001129150390625 34.240001678466796875 34.118999481201171875 34.0410003662109375 33.8600006103515625 33.720001220703125 33.73600006103515625 33.77700042724609375 34.338001251220703125 34.365001678466796875 34.62799835205078125 34.73600006103515625 34.587001800537109375 34.69300079345703125 34.57199859619140625 34.088001251220703125 34.518001556396484375 34.52899932861328125 34.43000030517578125 34.551998138427734375 34.297000885009765625 34.296001434326171875 34.6360015869140625 34.645999908447265625 34.508998870849609375 34.437000274658203125 34.21900177001953125 34.283000946044921875 34.58599853515625 34.33499908447265625 33.98799896240234375 34.202999114990234375 34.409999847412109375 34.2220001220703125 34.516998291015625 34.74900054931640625 34.755001068115234375 34.707000732421875 34.73600006103515625 34.62400054931640625 34.589000701904296875 34.672000885009765625 34.579998016357421875 34.43000030517578125 34.395999908447265625 34.078998565673828125 33.97499847412109375 34.008998870849609375 34.019001007080078125
 24.329000473022460938 29.797000885009765625 25.944000244140625 24.297000885009765625 26.978000640869140625 28.176000595092773438 26.86100006103515625 29.392999649047851562 36.379001617431640625 39.3639984130859375 39.97499847412109375 39.728000640869140625 36.4160003662109375 33.95600128173828125 38.562999725341796875 40.207000732421875 35.26599884033203125 38.145000457763671875 37.87799835205078125 40.01300048828125 39.619998931884765625 37.426998138427734375 37.729000091552734375 40.81800079345703125 44.2519989013671875 41.16500091552734375 39.15200042724609375 39.76399993896484375 40.229999542236328125 38.19499969482421875 37.61100006103515625 32.242000579833984375 32.728000640869140625 35.518001556396484375 38.283000946044921875 39.242000579833984375 36.324001312255859375 33.84400177001953125 37.05899810791015625 37.98600006103515625 37.62599945068359375 36.23699951171875 39.924999237060546875 40.75099945068359375 37.8489990234375 37.1360015869140625 39.4980010986328125 39.11199951171875 38.69699859619140625 39.203998565673828125 36.33499908447265625 33.437999725341796875 35.41899871826171875 37.982997894287109375 33.08499908447265625 30.107999801635742188 31.627000808715820312 32.535999298095703125 34.078998565673828125 35.379001617431640625 36.01200103759765625 34.63800048828125 36.154998779296875 33.576000213623046875 28.454000473022460938 27.760000228881835938 28.33300018310546875 29.24900054931640625 31.295999526977539062 32.20800018310546875 32.76200103759765625 32.8339996337890625 33.26300048828125 33.159999847412109375 32.116001129150390625 31.982999801635742188 31.3040008544921875 30.55699920654296875 29.955999374389648438 28.659000396728515625 28.455999374389648438 28.663999557495117188 29.468000411987304688 30.398000717163085938 33.659999847412109375 35.105998992919921875 36.3300018310546875 36.233001708984375 35.562999725341796875 34.02500152587890625 33.516998291015625 33.576000213623046875 33.33599853515625 32.25 33.379001617431640625 33.57199859619140625 32.269001007080078125 33.009998321533203125 32.77899932861328125 31.086999893188476562 30.368000030517578125 30.4029998779296875 30.31999969482421875 30.127000808715820312 30.757999420166015625 30.440000534057617188 31.534999847412109375 31.690000534057617188 30.670000076293945312 30.350000381469726562 28.895999908447265625 26.496999740600585938 25.450000762939453125 27.2239990234375 28.254999160766601562 25.635999679565429688 28.954000473022460938 30.905000686645507812 31.677999496459960938 31.452999114990234375 30.5970001220703125 30.49900054931640625 30.267000198364257812 30.386999130249023438 30.481000900268554688 30.357999801635742188 30.819000244140625 30.688999176025390625 30.204999923706054688 29.752000808715820312 29.649999618530273438 29.773000717163085938 29.781000137329101562 29.371000289916992188 29.033000946044921875 30.243000030517578125 31.017000198364257812 31.048000335693359375 30.170999526977539062 30.482000350952148438 25.625 25.11100006103515625 26.104999542236328125 24.409999847412109375 21.569000244140625 22.830999374389648438 25.881000518798828125 29.565000534057617188 30.533000946044921875 30.43199920654296875 30.003999710083007812 29.4459991455078125 24.951000213623046875 18.18000030517578125 20.086000442504882812 20.93199920654296875 17.9459991455078125 20.961000442504882812 24.660999298095703125 26.742000579833984375 28.2779998779296875 29.493999481201171875 29.30699920654296875 29.395999908447265625 29.691999435424804688 30.078001022338867188 29.43000030517578125 29.65399932861328125 29.979000091552734375 30.309999465942382812 30.316999435424804688 29.573999404907226562 30.4720001220703125 31.34799957275390625 31.50099945068359375 31.219999313354492188 31.073999404907226562 32.59799957275390625 33.66400146484375 33.671001434326171875 33.397998809814453125 32.73799896240234375 32.46900177001953125 32.215000152587890625 32.493999481201171875 32.854000091552734375 32.947998046875 33.12400054931640625 33.341999053955078125 33.506999969482421875 33.325000762939453125 33.5260009765625 34.141998291015625 33.94699859619140625 32.893001556396484375 32.826000213623046875 33.125 33.4160003662109375 33.6529998779296875 33.715000152587890625 33.894001007080078125 34.220001220703125 34.29399871826171875 34.05899810791015625 34.11299896240234375 33.965000152587890625 33.994998931884765625 34.47499847412109375 34.242000579833984375 34.034999847412109375 33.729000091552734375 33.6360015869140625 33.66400146484375 33.563999176025390625 33.436000823974609375 33.41500091552734375 33.8489990234375 33.935001373291015625 34.022998809814453125 34.189998626708984375 34.33100128173828125 34.417999267578125 34.4550018310546875 34.422000885009765625 34.38800048828125 34.147998809814453125 34.214000701904296875 34.2519989013671875 34.451000213623046875 34.895000457763671875 34.8899993896484375 34.69699859619140625 34.8489990234375 34.686000823974609375 34.65399932861328125 34.341999053955078125 34.437999725341796875 34.392002105712890625 34.604999542236328125 34.366001129150390625 34.0540008544921875 34.328998565673828125 34.395999908447265625 34.27899932861328125 34.593997955322265625 34.742000579833984375 34.754001617431640625 34.66699981689453125 34.5260009765625 34.425998687744140625 34.492000579833984375 34.506999969482421875 34.41699981689453125 34.23699951171875 33.921001434326171875 33.882999420166015625 34.0709991455078125 34.133998870849609375
 25.128999710083007812 31.481000900268554688 32.08499908447265625 31.555999755859375 31.893999099731445312 30.70800018310546875 28.84799957275390625 29.229000091552734375 35.805999755859375 39.088001251220703125 39.451999664306640625 39.0670013427734375 38.48699951171875 38.423999786376953125 39.91699981689453125 40.19100189208984375 36.20800018310546875 38.214000701904296875 38.008998870849609375 38.244998931884765625 36.7910003662109375 39.092998504638671875 39.983001708984375 38.75 43.712001800537109375 44.4720001220703125 42.894001007080078125 42.6660003662109375 42.27899932861328125 40.675998687744140625 38.620998382568359375 33.143001556396484375 32.279998779296875 35.379001617431640625 35.06999969482421875 37.96900177001953125 38.506999969482421875 34.33599853515625 38.409000396728515625 37.34799957275390625 35.773998260498046875 35.648998260498046875 38.118000030517578125 38.564998626708984375 34.2649993896484375 37.04399871826171875 40.7610015869140625 38.6230010986328125 37.174999237060546875 39.201999664306640625 36.908000946044921875 33.9980010986328125 35.492000579833984375 38.05699920654296875 38.881999969482421875 36.759998321533203125 32.423000335693359375 31.829000473022460938 32.756000518798828125 34.51300048828125 33.951999664306640625 34.11100006103515625 34.188999176025390625 32.608001708984375 29.58300018310546875 28.30500030517578125 30.066999435424804688 29.066999435424804688 30.590999603271484375 29.91500091552734375 31.580999374389648438 32.578998565673828125 33.134998321533203125 32.965000152587890625 32.3730010986328125 32.465999603271484375 32.338001251220703125 31.79000091552734375 30.856000900268554688 30.38800048828125 29.770000457763671875 29.989000320434570312 30.705999374389648438 32.115001678466796875 33.534000396728515625 33.97299957275390625 35.0149993896484375 36.229000091552734375 35.434001922607421875 35.004001617431640625 33.479999542236328125 33.659000396728515625 33.184001922607421875 33.09400177001953125 33.659999847412109375 33.368999481201171875 33.6959991455078125 33.507999420166015625 32.3209991455078125 31.631999969482421875 31.292999267578125 30.451000213623046875 30.65200042724609375 30.627000808715820312 31.271999359130859375 30.823999404907226562 31.16699981689453125 31.725000381469726562 30.88899993896484375 30.332000732421875 28.951999664306640625 27.0839996337890625 26.478000640869140625 27.829000473022460938 29.0540008544921875 27.854999542236328125 28.614000320434570312 30.555999755859375 31.045999526977539062 29.481000900268554688 28.357000350952148438 27.90200042724609375 27.233999252319335938 28.204000473022460938 29.20800018310546875 29.392000198364257812 30.02899932861328125 30.22299957275390625 29.967000961303710938 29.409999847412109375 29.497999191284179688 30.18000030517578125 30.822000503540039062 30.892000198364257812 30.532999038696289062 30.864000320434570312 31.292999267578125 31.16699981689453125 31.174999237060546875 31.516000747680664062 27.601999282836914062 27.368000030517578125 29.5540008544921875 26.98600006103515625 24.225000381469726562 27.114999771118164062 29.879999160766601562 31.156999588012695312 30.080999374389648438 30.628000259399414062 30.211999893188476562 28.94499969482421875 25.305999755859375 21.177000045776367188 22.566999435424804688 21.573999404907226562 19.648000717163085938 21.63899993896484375 24.843000411987304688 25.645000457763671875 28.349000930786132812 29.5149993896484375 29.857999801635742188 29.615999221801757812 29.683000564575195312 29.632999420166015625 29.378000259399414062 29.145000457763671875 28.968000411987304688 29.688999176025390625 31.066999435424804688 31.920999526977539062 32.394001007080078125 32.917999267578125 32.28900146484375 30.93199920654296875 31.714000701904296875 32.809001922607421875 34.076000213623046875 33.7389984130859375 32.965000152587890625 32.714000701904296875 32.701000213623046875 32.714000701904296875 32.742000579833984375 32.595001220703125 32.759998321533203125 33.020000457763671875 33.08100128173828125 33.58300018310546875 33.85900115966796875 33.841999053955078125 34.32199859619140625 34.30699920654296875 33.546001434326171875 33.375 33.52500152587890625 33.48799896240234375 33.65399932861328125 33.6009979248046875 33.7760009765625 34.048999786376953125 34.216999053955078125 33.76300048828125 33.99700164794921875 34.132999420166015625 34.04199981689453125 33.9290008544921875 33.768001556396484375 33.758998870849609375 33.395000457763671875 33.424999237060546875 33.483001708984375 33.465000152587890625 33.563999176025390625 33.742000579833984375 33.851001739501953125 34.050998687744140625 34.187000274658203125 34.312000274658203125 34.520000457763671875 34.4850006103515625 34.453998565673828125 34.217998504638671875 34.380001068115234375 34.576000213623046875 34.505001068115234375 34.81800079345703125 34.645000457763671875 34.858001708984375 35.102001190185546875 34.824001312255859375 34.87799835205078125 34.966999053955078125 34.80899810791015625 34.62200164794921875 34.580997467041015625 34.550998687744140625 34.437999725341796875 34.53800201416015625 34.217998504638671875 34.05300140380859375 34.3339996337890625 34.367000579833984375 34.286998748779296875 34.49900054931640625 34.604000091552734375 34.5260009765625 34.395000457763671875 34.312999725341796875 34.369998931884765625 34.417999267578125 34.319000244140625 34.049999237060546875 34.075000762939453125 34.0709991455078125 34.214000701904296875 34.2389984130859375
 28.704000473022460938 32.287998199462890625 31.930999755859375 32.3209991455078125 31.687000274658203125 26.163999557495117188 27.815000534057617188 31.37400054931640625 35.73400115966796875 37.966999053955078125 38.3730010986328125 38.269001007080078125 38.449001312255859375 39.0839996337890625 40.353000640869140625 40.633998870849609375 34.340000152587890625 36.171001434326171875 38.533000946044921875 35.351001739501953125 34.7239990234375 36.72499847412109375 38.937999725341796875 39.465999603271484375 40.967998504638671875 41.672000885009765625 42.4980010986328125 42.824001312255859375 43.509998321533203125 42.202999114990234375 40.757999420166015625 38.368999481201171875 37.147998809814453125 36.743999481201171875 35.967998504638671875 34.393001556396484375 34.8899993896484375 36.088001251220703125 38.548999786376953125 35.283000946044921875 31.461999893188476562 32.324001312255859375 34.707000732421875 36.826999664306640625 34.883998870849609375 36.212001800537109375 40.73400115966796875 40.06600189208984375 36.269001007080078125 37.43199920654296875 37.966999053955078125 35.542999267578125 34.356998443603515625 37.1100006103515625 39.370998382568359375 39.103000640869140625 34.927001953125 30.659000396728515625 32.130001068115234375 32.881999969482421875 33.758998870849609375 34.43000030517578125 32.13700103759765625 31.216999053955078125 30.856000900268554688 30.450000762939453125 30.072000503540039062 28.927999496459960938 30.753999710083007812 30.118000030517578125 29.559999465942382812 31.523000717163085938 32.88800048828125 32.716999053955078125 32.551998138427734375 32.297000885009765625 32.13800048828125 31.909000396728515625 31.268999099731445312 30.55699920654296875 30.40399932861328125 30.524000167846679688 31.534000396728515625 31.798000335693359375 33.0110015869140625 33.953998565673828125 34.464000701904296875 36.1360015869140625 35.1100006103515625 34.798000335693359375 34.4889984130859375 34.381999969482421875 33.845001220703125 33.95999908447265625 33.49700164794921875 33.72100067138671875 33.55300140380859375 33.16500091552734375 32.9029998779296875 32.66699981689453125 32.0989990234375 31.417999267578125 31.59600067138671875 31.832000732421875 31.927000045776367188 31.48600006103515625 32.047000885009765625 31.312999725341796875 30.319000244140625 29.5279998779296875 28.704999923706054688 27.283000946044921875 26.466999053955078125 28.732000350952148438 29.552000045776367188 29.4290008544921875 29.996999740600585938 30.337999343872070312 28.930999755859375 28.312999725341796875 28.5839996337890625 28.330999374389648438 28.173999786376953125 27.719999313354492188 26.649999618530273438 26.996999740600585938 28.228000640869140625 29.247999191284179688 29.298999786376953125 29.677000045776367188 30.12400054931640625 30.565000534057617188 30.868000030517578125 30.899000167846679688 30.426000595092773438 30.506999969482421875 31.332000732421875 31.426000595092773438 31.636999130249023438 32.1360015869140625 30.670000076293945312 30.118999481201171875 31.789999008178710938 28.989999771118164062 29.117000579833984375 30.489000320434570312 32.104999542236328125 31.941999435424804688 30.989000320434570312 31.576000213623046875 31.363000869750976562 29.815999984741210938 26.11199951171875 23.437000274658203125 24.622999191284179688 24.132999420166015625 21.497999191284179688 23.701000213623046875 26.22299957275390625 26.079999923706054688 28.298999786376953125 29.451999664306640625 29.569000244140625 29.447999954223632812 29.830999374389648438 29.895000457763671875 29.447000503540039062 28.923000335693359375 29.329000473022460938 31.573999404907226562 33.22299957275390625 33.625 33.882999420166015625 33.783000946044921875 32.937999725341796875 32.3079986572265625 32.40599822998046875 32.41899871826171875 33.77899932861328125 33.832000732421875 33.54000091552734375 33.29399871826171875 33.345001220703125 33.26599884033203125 33.230998992919921875 33.091999053955078125 33.394001007080078125 33.619998931884765625 33.83100128173828125 34.069000244140625 34.12599945068359375 34.1399993896484375 34.257999420166015625 34.38800048828125 34.08499908447265625 34.12799835205078125 34.133998870849609375 33.949001312255859375 33.743999481201171875 33.64099884033203125 33.72100067138671875 33.9589996337890625 34.029998779296875 33.743000030517578125 33.731998443603515625 33.5709991455078125 33.908000946044921875 33.796001434326171875 33.6269989013671875 33.616001129150390625 33.47100067138671875 33.410999298095703125 33.51300048828125 33.578998565673828125 33.647998809814453125 33.592998504638671875 33.663997650146484375 33.855998992919921875 34.088001251220703125 34.292999267578125 34.21099853515625 34.215999603271484375 34.104999542236328125 34.104000091552734375 34.19300079345703125 34.4850006103515625 34.715999603271484375 34.840999603271484375 34.91400146484375 35.037998199462890625 34.95600128173828125 35.03800201416015625 34.867000579833984375 34.9739990234375 34.98600006103515625 34.868000030517578125 34.629001617431640625 34.52700042724609375 34.576999664306640625 34.369998931884765625 34.50099945068359375 34.15200042724609375 34.203998565673828125 34.245998382568359375 34.313999176025390625 34.3470001220703125 34.283000946044921875 34.340000152587890625 34.325000762939453125 34.21199798583984375 34.381000518798828125 34.3430023193359375 34.1790008544921875 34.08100128173828125 34.161998748779296875 34.12599945068359375 34.180999755859375 34.134998321533203125
 29.30500030517578125 27.920000076293945312 26.322000503540039062 27.641000747680664062 31.468999862670898438 28.907999038696289062 32.292999267578125 35.007999420166015625 35.865001678466796875 36.231998443603515625 36.646999359130859375 36.35900115966796875 37.118999481201171875 39.104000091552734375 39.6139984130859375 39.340999603271484375 38.532001495361328125 39.284999847412109375 39.602001190185546875 37.966999053955078125 34.756999969482421875 35.715000152587890625 37.758998870849609375 37.645999908447265625 35.744998931884765625 35.2480010986328125 33.201999664306640625 35.97299957275390625 41.979999542236328125 42.20600128173828125 39.173999786376953125 37.23699951171875 36.047000885009765625 36.68000030517578125 36.951000213623046875 31.718999862670898438 31.9720001220703125 37.61299896240234375 38.819000244140625 35.7760009765625 31.758998870849609375 31.686000823974609375 33.61199951171875 34.94699859619140625 35.06800079345703125 37.05500030517578125 40.6360015869140625 39.9329986572265625 35.28900146484375 35.24900054931640625 37.983001708984375 36.229000091552734375 31.252000808715820312 35.393001556396484375 38.957000732421875 39.133998870849609375 38.562000274658203125 35.383998870849609375 30.141000747680664062 31.507999420166015625 33.7610015869140625 33.5970001220703125 32.029998779296875 32.31800079345703125 32.12599945068359375 32.33300018310546875 30.1529998779296875 29.3899993896484375 31.12599945068359375 29.430999755859375 30.349000930786132812 31.6399993896484375 32.47100067138671875 32.2519989013671875 32.0149993896484375 31.881000518798828125 31.655000686645507812 31.3489990234375 30.38800048828125 29.448999404907226562 29.1100006103515625 29.180999755859375 29.917999267578125 30.283000946044921875 32.2220001220703125 33.392002105712890625 34.720001220703125 36.245998382568359375 35.618999481201171875 35.034000396728515625 34.729999542236328125 34.824001312255859375 34.6399993896484375 34.55699920654296875 34.1399993896484375 33.71900177001953125 33.546001434326171875 33.1529998779296875 31.479999542236328125 30.934999465942382812 31.1100006103515625 31.628000259399414062 32.3040008544921875 32.93000030517578125 32.69699859619140625 32.0449981689453125 31.035999298095703125 30.548000335693359375 30.342000961303710938 29.1959991455078125 27.462999343872070312 27.01200103759765625 27.089000701904296875 28.125 30.121000289916992188 30.342000961303710938 30.773000717163085938 30.590000152587890625 29.582000732421875 29.497999191284179688 28.496999740600585938 27.97299957275390625 27.506000518798828125 27.142000198364257812 26.76399993896484375 27.395999908447265625 27.83300018310546875 27.336999893188476562 28.1959991455078125 28.72100067138671875 29.663000106811523438 30.683000564575195312 30.94300079345703125 29.93199920654296875 26.725000381469726562 26.214000701904296875 29.98600006103515625 31.634000778198242188 30.315000534057617188 32.11299896240234375 32.19100189208984375 32.3730010986328125 32.48600006103515625 31.73799896240234375 31.75099945068359375 32.241001129150390625 32.589000701904296875 32.493999481201171875 32.047000885009765625 32.00299835205078125 31.81999969482421875 30.867000579833984375 28.743999481201171875 27.090999603271484375 27.202999114990234375 26.7089996337890625 24.877000808715820312 24.356000900268554688 26.983999252319335938 27.409999847412109375 28.002000808715820312 28.673000335693359375 28.882999420166015625 29.281999588012695312 28.809000015258789062 29.145000457763671875 28.634000778198242188 28.594999313354492188 29.896999359130859375 32.270999908447265625 33.769001007080078125 33.840000152587890625 34.329998016357421875 33.865001678466796875 33.8079986572265625 32.341999053955078125 32.758998870849609375 32.426998138427734375 33.575000762939453125 34.20999908447265625 34.27700042724609375 33.74900054931640625 33.82199859619140625 33.881000518798828125 33.854999542236328125 33.754001617431640625 33.93199920654296875 34.141998291015625 34.1660003662109375 34.11199951171875 34.14099884033203125 34.44100189208984375 34.493000030517578125 34.37799835205078125 34.3300018310546875 34.269001007080078125 34.233001708984375 34.257999420166015625 34.061000823974609375 33.98400115966796875 33.858001708984375 33.911998748779296875 33.771999359130859375 33.4720001220703125 33.56800079345703125 33.560001373291015625 33.812999725341796875 33.648998260498046875 33.542999267578125 33.44699859619140625 33.391002655029296875 33.36299896240234375 33.424999237060546875 33.506000518798828125 33.58699798583984375 33.75299835205078125 34.048000335693359375 34.352001190185546875 34.516998291015625 34.533000946044921875 34.5709991455078125 34.595001220703125 34.417999267578125 34.199001312255859375 33.98699951171875 34.0110015869140625 34.131999969482421875 34.4329986572265625 34.825000762939453125 34.532001495361328125 34.506999969482421875 34.69699859619140625 34.784000396728515625 35.09799957275390625 35.12400054931640625 35.103000640869140625 34.785999298095703125 34.463001251220703125 34.48699951171875 34.590999603271484375 34.519001007080078125 34.492000579833984375 34.411998748779296875 34.411998748779296875 34.145000457763671875 34.188999176025390625 34.309001922607421875 34.26300048828125 34.2350006103515625 34.147998809814453125 34.1100006103515625 33.909000396728515625 34.034000396728515625 34.1230010986328125 33.967998504638671875 33.917999267578125 33.94699859619140625 33.930999755859375
 27.292999267578125 26.90200042724609375 23.292999267578125 26.18000030517578125 29.646999359130859375 30.009000778198242188 33.45999908447265625 35.189998626708984375 33.766998291015625 34.505001068115234375 35.367000579833984375 36.106998443603515625 35.215000152587890625 36.962001800537109375 37.590000152587890625 37.796001434326171875 36.324001312255859375 36.68199920654296875 35.909999847412109375 36.951000213623046875 35.827999114990234375 36.618000030517578125 35.7239990234375 34.757999420166015625 34.8600006103515625 35.675998687744140625 35.214000701904296875 34.65200042724609375 40.720001220703125 42.380001068115234375 38.977001190185546875 35.658000946044921875 34.7480010986328125 35.59400177001953125 36.39099884033203125 34.282001495361328125 31.95999908447265625 34.981998443603515625 38.91500091552734375 37.840999603271484375 34.715000152587890625 32.146999359130859375 34.15399932861328125 35.421001434326171875 35.406002044677734375 38.76300048828125 41.19699859619140625 40.417999267578125 37.812999725341796875 35.47100067138671875 37.1399993896484375 35.33599853515625 31.261999130249023438 31.878999710083007812 36.30699920654296875 38.06999969482421875 38.1790008544921875 36.993000030517578125 32.813999176025390625 34.12599945068359375 34.395999908447265625 32.634998321533203125 31.393999099731445312 31.534000396728515625 31.802000045776367188 32.75299835205078125 32.6100006103515625 30.367000579833984375 31.233999252319335938 29.99900054931640625 29.50099945068359375 31.055999755859375 31.745000839233398438 31.645999908447265625 31.280000686645507812 31.034999847412109375 31.0540008544921875 29.9589996337890625 28.988000869750976562 28.118999481201171875 25.683000564575195312 25.891000747680664062 26.615999221801757812 28.475999832153320312 30.694000244140625 32.396999359130859375 33.875 35.08599853515625 35.83499908447265625 35.595001220703125 35.242000579833984375 34.10900115966796875 34.87200164794921875 34.90399932861328125 34.6139984130859375 34.091999053955078125 33.45999908447265625 32.25299835205078125 31.15399932861328125 30.801000595092773438 30.742000579833984375 31.405000686645507812 32.019001007080078125 32.551998138427734375 32.88899993896484375 32.2089996337890625 31.474000930786132812 30.933000564575195312 30.957000732421875 29.788999557495117188 28.19499969482421875 27.69300079345703125 27.954000473022460938 29.052000045776367188 29.482999801635742188 30.174999237060546875 30.120000839233398438 29.878000259399414062 29.025999069213867188 28.283000946044921875 27.75099945068359375 28.024000167846679688 28.149999618530273438 26.496999740600585938 26.134000778198242188 27.740999221801757812 29.0410003662109375 28.253000259399414062 28.482000350952148438 27.829999923706054688 27.5839996337890625 29.225000381469726562 29.0970001220703125 27.059999465942382812 25.15399932861328125 25.669000625610351562 29.313999176025390625 31.660999298095703125 30.020000457763671875 31.854000091552734375 32.108001708984375 32.383998870849609375 32.77899932861328125 32.797000885009765625 32.3860015869140625 32.444000244140625 32.582000732421875 32.301998138427734375 31.930999755859375 31.273000717163085938 31.607000350952148438 31.12400054931640625 30.128999710083007812 28.802999496459960938 28.259000778198242188 27.582000732421875 27.128000259399414062 26.746999740600585938 26.572999954223632812 27.615999221801757812 27.634000778198242188 27.701999664306640625 28.492000579833984375 28.875 29.287000656127929688 29.423000335693359375 29.718000411987304688 31.047000885009765625 31.871000289916992188 33.15000152587890625 33.92800140380859375 34.174999237060546875 34.25299835205078125 34.37400054931640625 33.812000274658203125 32.618000030517578125 32.828998565673828125 32.79399871826171875 33.61299896240234375 34.01300048828125 34.476001739501953125 34.245998382568359375 34.422000885009765625 34.50099945068359375 34.440998077392578125 34.457000732421875 34.522998809814453125 34.618999481201171875 34.395000457763671875 33.8489990234375 33.54199981689453125 33.509998321533203125 33.490001678466796875 33.729000091552734375 33.58499908447265625 33.578998565673828125 33.94300079345703125 34.217998504638671875 34.462001800537109375 34.30699920654296875 34.187000274658203125 34.0019989013671875 33.68399810791015625 33.232997894287109375 33.213001251220703125 33.37200164794921875 33.493999481201171875 33.37599945068359375 33.40000152587890625 33.477001190185546875 33.470001220703125 33.44699859619140625 33.741001129150390625 34.06800079345703125 34.0989990234375 34.23400115966796875 34.322998046875 34.547000885009765625 34.561000823974609375 34.6230010986328125 34.713001251220703125 34.881999969482421875 34.9329986572265625 34.8170013427734375 34.5449981689453125 34.549999237060546875 34.296001434326171875 34.480998992919921875 34.368999481201171875 34.266998291015625 34.47499847412109375 34.674999237060546875 34.86199951171875 34.98400115966796875 35.060001373291015625 35.104000091552734375 35.07199859619140625 34.658000946044921875 34.449001312255859375 34.4160003662109375 34.368000030517578125 34.30500030517578125 34.266998291015625 34.161998748779296875 34.32199859619140625 34.345001220703125 34.314998626708984375 34.24900054931640625 34.220001220703125 34.0970001220703125 34.119998931884765625 34.048000335693359375 34.020999908447265625 33.99700164794921875 33.868000030517578125 33.892002105712890625 33.856998443603515625 33.90399932861328125
 29.295000076293945312 28.648000717163085938 29.12400054931640625 26.7910003662109375 31.198999404907226562 31.363000869750976562 33.56999969482421875 35.754001617431640625 36.84400177001953125 37.91899871826171875 36.189998626708984375 35.029998779296875 35.77700042724609375 36.79399871826171875 36.56999969482421875 35.1920013427734375 34.365001678466796875 36.3639984130859375 35.52500152587890625 36.134998321533203125 37.226001739501953125 35.436000823974609375 36.8769989013671875 37.52500152587890625 37.56999969482421875 38.233001708984375 38.79000091552734375 39.082000732421875 42.008998870849609375 42.7220001220703125 40.29000091552734375 37.707000732421875 36.562000274658203125 34.534000396728515625 35.479000091552734375 34.8600006103515625 32.631999969482421875 34.6829986572265625 37.81800079345703125 36.717998504638671875 33.479999542236328125 32.396999359130859375 34.006000518798828125 36.4420013427734375 37.66400146484375 37.978000640869140625 40.08300018310546875 40.340000152587890625 39.82199859619140625 36.0579986572265625 34.352001190185546875 35.143001556396484375 34.444000244140625 30.72299957275390625 34.259998321533203125 36.828998565673828125 37.07199859619140625 34.2350006103515625 34.574001312255859375 33.266998291015625 32.11100006103515625 30.871999740600585938 30.0709991455078125 31.344999313354492188 32.064998626708984375 31.371000289916992188 31.717000961303710938 31.0540008544921875 31.447000503540039062 31.016000747680664062 29.253999710083007812 30.382999420166015625 31.940999984741210938 30.242000579833984375 29.922000885009765625 30.034999847412109375 29.91699981689453125 29.572999954223632812 27.409999847412109375 25.934000015258789062 24.975999832153320312 23.84600067138671875 21.91699981689453125 22.944000244140625 27.3489990234375 29.740999221801757812 31.839000701904296875 33.366001129150390625 34.697998046875 34.8170013427734375 34.937999725341796875 34.8730010986328125 34.49900054931640625 34.490001678466796875 34.074001312255859375 33.8600006103515625 33.352001190185546875 32.5110015869140625 31.826000213623046875 31.48600006103515625 31.082000732421875 31.660999298095703125 32.577999114990234375 32.28900146484375 32.964000701904296875 32.7480010986328125 31.73600006103515625 31.80699920654296875 31.969999313354492188 30.91699981689453125 29.700000762939453125 28.881000518798828125 29.190999984741210938 28.503999710083007812 29.552000045776367188 29.31999969482421875 28.840000152587890625 28.566999435424804688 28.4029998779296875 26.9589996337890625 25.267000198364257812 24.850999832153320312 25.177999496459960938 26.836999893188476562 27.856000900268554688 28.309000015258789062 29.100000381469726562 29.122999191284179688 29.034999847412109375 29.670000076293945312 28.368000030517578125 27.493000030517578125 25.601999282836914062 25.407999038696289062 25.62599945068359375 26.742000579833984375 29.841999053955078125 31.427999496459960938 31.372999191284179688 32.019001007080078125 31.625 31.813999176025390625 32.3040008544921875 32.9029998779296875 32.832000732421875 32.45999908447265625 31.842000961303710938 31.711000442504882812 29.857000350952148438 29.142000198364257812 30.802000045776367188 31.288999557495117188 30.565000534057617188 29.19300079345703125 28.844999313354492188 27.830999374389648438 27.062999725341796875 28.587999343872070312 27.590000152587890625 27.732000350952148438 28.587999343872070312 27.94499969482421875 28.9160003662109375 31.016000747680664062 31.302000045776367188 31.5709991455078125 32.30500030517578125 32.965000152587890625 33.509998321533203125 33.995998382568359375 33.980998992919921875 34.02700042724609375 34.162998199462890625 34.424999237060546875 33.7910003662109375 33.26300048828125 32.97299957275390625 33.444000244140625 34.018001556396484375 34.286998748779296875 33.87200164794921875 33.963001251220703125 34.337001800537109375 34.47100067138671875 34.529998779296875 34.495998382568359375 34.4160003662109375 34.383998870849609375 34.231998443603515625 33.529998779296875 33.18399810791015625 33.19499969482421875 33.05899810791015625 33.217998504638671875 32.9550018310546875 33.172000885009765625 33.632999420166015625 33.75299835205078125 34.062999725341796875 33.908000946044921875 33.909000396728515625 33.631999969482421875 33.378002166748046875 33.26200103759765625 33.338001251220703125 33.5019989013671875 33.534000396728515625 33.56800079345703125 33.65000152587890625 33.680999755859375 33.6009979248046875 33.437000274658203125 33.45600128173828125 33.771999359130859375 34.01599884033203125 34.3170013427734375 34.563999176025390625 34.605998992919921875 34.84999847412109375 34.685001373291015625 34.758998870849609375 34.963001251220703125 35.1959991455078125 35.119998931884765625 35.020999908447265625 34.910999298095703125 34.893001556396484375 34.88700103759765625 34.632999420166015625 34.555999755859375 34.733001708984375 34.632999420166015625 34.635997772216796875 34.799999237060546875 35.04000091552734375 35.21099853515625 35.197998046875 34.8990020751953125 34.7239990234375 34.766998291015625 34.625 34.393001556396484375 34.58300018310546875 34.229999542236328125 34.08499908447265625 34.23600006103515625 34.394001007080078125 34.448001861572265625 34.40200042724609375 34.285999298095703125 34.12200164794921875 34.146999359130859375 34.05300140380859375 33.948001861572265625 33.87599945068359375 33.93000030517578125 33.840999603271484375 33.9010009765625
 30.48699951171875 29.569000244140625 30.5 28.398000717163085938 30.672000885009765625 32.518001556396484375 34.9459991455078125 38.20800018310546875 37.48699951171875 35.715000152587890625 35.021999359130859375 36.421001434326171875 37.548999786376953125 38.52899932861328125 36.784999847412109375 35.30899810791015625 34.980998992919921875 37.77500152587890625 38.4889984130859375 37.81600189208984375 36.54000091552734375 36.09600067138671875 37.5800018310546875 38.0579986572265625 36.618000030517578125 39.768001556396484375 40.104999542236328125 40.11299896240234375 38.516998291015625 40.947998046875 42.60900115966796875 41.23799896240234375 38.5970001220703125 34.9739990234375 34.714000701904296875 32.840000152587890625 32.57199859619140625 35.3470001220703125 34.279998779296875 31.982000350952148438 32.824001312255859375 33.03900146484375 33.5709991455078125 37.12799835205078125 38.470001220703125 35.814998626708984375 35.09600067138671875 38.841999053955078125 40.018001556396484375 36.715999603271484375 33.590000152587890625 36.673000335693359375 36.632999420166015625 32.47299957275390625 34.838001251220703125 37.09999847412109375 36.423000335693359375 32.91699981689453125 34.060001373291015625 33.991001129150390625 30.457000732421875 30.7220001220703125 31.23699951171875 31.259000778198242188 32.2050018310546875 30.839000701904296875 30.562999725341796875 32.451000213623046875 32.4290008544921875 31.440000534057617188 30.891000747680664062 31.996999740600585938 32.51200103759765625 31.426000595092773438 29.936000823974609375 29.007999420166015625 28.510999679565429688 28.405000686645507812 27.7220001220703125 26.825000762939453125 26.757999420166015625 25.093999862670898438 23.288000106811523438 22.420000076293945312 28.323999404907226562 30.23600006103515625 31.589000701904296875 32.48600006103515625 33.145999908447265625 33.5 33.756000518798828125 34.768001556396484375 35.35900115966796875 35.089000701904296875 34.118999481201171875 32.89099884033203125 32.895999908447265625 32.810001373291015625 31.962999343872070312 31.121000289916992188 32.0410003662109375 32.716999053955078125 32.560001373291015625 32.97100067138671875 32.917999267578125 32.81999969482421875 32.4889984130859375 32.09799957275390625 31.239000320434570312 31.399999618530273438 31.134000778198242188 30.746999740600585938 31.082000732421875 30.837999343872070312 29.562000274658203125 29.0410003662109375 29.298999786376953125 28.674999237060546875 28.643999099731445312 28.497999191284179688 27.288000106811523438 25.41699981689453125 24.805999755859375 24.552999496459960938 25.41699981689453125 26.316999435424804688 27.6399993896484375 30.592000961303710938 30.835000991821289062 29.26300048828125 26.461000442504882812 23.315000534057617188 22.034999847412109375 24.448999404907226562 26.1100006103515625 28.159999847412109375 30.385999679565429688 31.340999603271484375 32.667999267578125 33.115001678466796875 32.06600189208984375 32.44300079345703125 32.89099884033203125 33.07399749755859375 32.7910003662109375 29.517999649047851562 29.23699951171875 30.857000350952148438 29.315999984741210938 29.150999069213867188 30.534000396728515625 30.601999282836914062 30.273000717163085938 29.427000045776367188 28.798999786376953125 28.089000701904296875 27.26300048828125 27.482999801635742188 27.969999313354492188 28.606000900268554688 30.517999649047851562 30.490999221801757812 31.218000411987304688 32.43399810791015625 32.483001708984375 32.159000396728515625 32.7220001220703125 32.992000579833984375 32.870998382568359375 33.81600189208984375 33.87599945068359375 34.034999847412109375 32.8860015869140625 33.33100128173828125 33.103000640869140625 33.3339996337890625 34.062999725341796875 34.05699920654296875 34.690998077392578125 34.449001312255859375 34.20400238037109375 34.451999664306640625 34.410999298095703125 34.220001220703125 34.2740020751953125 34.091999053955078125 34.020999908447265625 34.20999908447265625 33.76300048828125 32.949001312255859375 32.97299957275390625 33.104000091552734375 32.994998931884765625 32.966999053955078125 32.840999603271484375 32.854000091552734375 33.310001373291015625 33.523998260498046875 33.50099945068359375 33.50099945068359375 33.50099945068359375 33.340999603271484375 33.310001373291015625 33.381000518798828125 33.55300140380859375 33.6139984130859375 33.59799957275390625 33.520000457763671875 33.5449981689453125 33.629001617431640625 33.659999847412109375 33.493999481201171875 33.51300048828125 33.9160003662109375 34.020999908447265625 34.082000732421875 33.990001678466796875 34.158000946044921875 34.397998809814453125 34.9589996337890625 35.075000762939453125 35.09999847412109375 35.148998260498046875 35.2350006103515625 35.246002197265625 35.272998809814453125 35.171001434326171875 35.229000091552734375 35.077999114990234375 34.819000244140625 35.020000457763671875 34.897998809814453125 34.729999542236328125 34.687999725341796875 34.904998779296875 35.18399810791015625 35.2519989013671875 35.09999847412109375 34.841999053955078125 34.91400146484375 34.87599945068359375 34.576000213623046875 34.542999267578125 34.71099853515625 34.41500091552734375 34.313999176025390625 34.354000091552734375 34.451999664306640625 34.345001220703125 34.283000946044921875 34.21099853515625 34.26300048828125 34.319000244140625 34.18199920654296875 34.16500091552734375 34.029998779296875 33.964000701904296875 33.92800140380859375
 29.927000045776367188 28.2350006103515625 28.156999588012695312 28.302999496459960938 28.518999099731445312 32.7220001220703125 36.826999664306640625 38.019001007080078125 36.80500030517578125 36.292999267578125 36.840999603271484375 37.28800201416015625 36.965999603271484375 36.33599853515625 36.435001373291015625 36.076999664306640625 36.92800140380859375 37.5540008544921875 37.630001068115234375 36.923000335693359375 36.28900146484375 35.91699981689453125 37.394001007080078125 38.97100067138671875 39.67800140380859375 41.09400177001953125 41.1100006103515625 38.4889984130859375 38.1529998779296875 41.396999359130859375 43.202999114990234375 42.1790008544921875 39.23600006103515625 36.812000274658203125 34.625 33.800998687744140625 34.4980010986328125 33.480998992919921875 30.930999755859375 31.23600006103515625 33.47100067138671875 34.5449981689453125 34.698001861572265625 37.755001068115234375 38.70999908447265625 35.8730010986328125 35.772998809814453125 39.90200042724609375 40.60900115966796875 37.634998321533203125 34.799999237060546875 37.840999603271484375 37.98400115966796875 35.170001983642578125 35.19300079345703125 34.90000152587890625 34.452999114990234375 33.907001495361328125 34.19100189208984375 35.01599884033203125 31.9029998779296875 32.439998626708984375 31.990999221801757812 31.163000106811523438 31.41699981689453125 30.434000015258789062 29.978000640869140625 31.84799957275390625 32.478000640869140625 31.503000259399414062 31.319000244140625 33.0149993896484375 33.354000091552734375 32.91400146484375 30.798999786376953125 28.648000717163085938 25.792999267578125 26.635000228881835938 28.163000106811523438 29.2089996337890625 27.812999725341796875 26.933000564575195312 26.353000640869140625 27.455999374389648438 28.756999969482421875 30.511999130249023438 31.444000244140625 31.899999618530273438 32.891998291015625 33.186000823974609375 33.20800018310546875 34.1230010986328125 34.9329986572265625 34.783000946044921875 34.84600067138671875 34.1790008544921875 33.254001617431640625 32.2779998779296875 32.200000762939453125 32.231998443603515625 33.23400115966796875 33.23699951171875 32.604999542236328125 32.925998687744140625 32.868999481201171875 32.757999420166015625 32.535999298095703125 31.979000091552734375 31.436000823974609375 32.160999298095703125 32.034999847412109375 31.841999053955078125 31.052999496459960938 30.132999420166015625 29.645000457763671875 29.118999481201171875 28.920999526977539062 28.170000076293945312 28.38800048828125 29.226999282836914062 27.923999786376953125 26.799999237060546875 24.427999496459960938 23.732999801635742188 25.016000747680664062 24.645000457763671875 26.44300079345703125 29.712999343872070312 30.547000885009765625 29.309000015258789062 26.174999237060546875 22.243000030517578125 22.812000274658203125 25.468000411987304688 28.76300048828125 30.18000030517578125 30.6660003662109375 31.226999282836914062 32.3860015869140625 33.5410003662109375 33.062999725341796875 33.095001220703125 33.186000823974609375 32.88700103759765625 32.167999267578125 25.614999771118164062 26.142999649047851562 29.365999221801757812 28.271999359130859375 29.9720001220703125 30.496000289916992188 30.1510009765625 29.997999191284179688 30.01399993896484375 29.18000030517578125 27.677999496459960938 27.837999343872070312 28.0149993896484375 28.761999130249023438 29.378999710083007812 29.98699951171875 31.226999282836914062 32.426998138427734375 32.542999267578125 32.9329986572265625 32.35900115966796875 32.819000244140625 33.03800201416015625 33.284000396728515625 33.82199859619140625 33.77899932861328125 33.582000732421875 32.95999908447265625 32.048000335693359375 32.131000518798828125 32.493999481201171875 32.89099884033203125 33.86299896240234375 34.26399993896484375 34.22299957275390625 34.36299896240234375 34.59400177001953125 34.05500030517578125 33.784999847412109375 33.9589996337890625 34.20800018310546875 34.352001190185546875 33.87200164794921875 33.022998809814453125 32.6399993896484375 32.841999053955078125 33.05699920654296875 32.976001739501953125 32.94300079345703125 33.0260009765625 33.232997894287109375 33.088001251220703125 33.051998138427734375 33.14299774169921875 33.130001068115234375 32.8079986572265625 33.02500152587890625 33.427001953125 33.577999114990234375 33.59600067138671875 33.663997650146484375 33.578998565673828125 33.507999420166015625 33.40399932861328125 33.506000518798828125 33.579998016357421875 33.48699951171875 33.423999786376953125 33.505001068115234375 33.701999664306640625 33.934001922607421875 34.082000732421875 34.269001007080078125 34.439998626708984375 34.744998931884765625 34.884998321533203125 34.845001220703125 35.0540008544921875 34.983001708984375 35.047000885009765625 35.064998626708984375 35.092998504638671875 35.16699981689453125 35.299999237060546875 35.076999664306640625 35.199001312255859375 35.270000457763671875 35.16400146484375 34.98400115966796875 34.98699951171875 35.034000396728515625 35.0449981689453125 35.16699981689453125 35.037998199462890625 34.904998779296875 34.895999908447265625 34.66699981689453125 34.5839996337890625 34.784000396728515625 34.645999908447265625 34.6920013427734375 34.78800201416015625 34.77899932861328125 34.5540008544921875 34.2350006103515625 34.13899993896484375 34.204998016357421875 34.325000762939453125 34.2220001220703125 34.158000946044921875 34.131000518798828125 34.107997894287109375 34.15200042724609375
 29.01300048828125 29.919000625610351562 30.788000106811523438 29.98600006103515625 31.5839996337890625 35.409000396728515625 37.074001312255859375 37.592998504638671875 37.142002105712890625 37.133998870849609375 37.119998931884765625 36.801998138427734375 37.228000640869140625 37.311000823974609375 38.2239990234375 38.14099884033203125 36.957000732421875 37.470001220703125 36.435001373291015625 36.23799896240234375 38.050998687744140625 39.25299835205078125 39.25099945068359375 37.9010009765625 38.546001434326171875 40.254001617431640625 41.4329986572265625 41.716999053955078125 41.029998779296875 42.2350006103515625 43.63899993896484375 42.4329986572265625 38.104000091552734375 36.3079986572265625 35.4720001220703125 37.49900054931640625 36.923000335693359375 32.730998992919921875 31.906999588012695312 33.01300048828125 34.091999053955078125 35.215999603271484375 36.006999969482421875 37.87799835205078125 39.494998931884765625 37.826000213623046875 38.68000030517578125 41.648998260498046875 41.354999542236328125 38.9739990234375 34.979000091552734375 37.536998748779296875 39.08300018310546875 37.30500030517578125 34.368999481201171875 31.809000015258789062 28.23600006103515625 32.008998870849609375 34.98799896240234375 35.895000457763671875 33.661998748779296875 31.885000228881835938 31.399999618530273438 32.287998199462890625 31.851999282836914062 31.61100006103515625 30.224000930786132812 30.68199920654296875 31.2089996337890625 32.324001312255859375 33.26399993896484375 31.6100006103515625 31.923000335693359375 33.167999267578125 31.448999404907226562 28.506999969482421875 27.51399993896484375 26.704000473022460938 28.190999984741210938 28.701999664306640625 26.593000411987304688 26.280000686645507812 26.989000320434570312 27.614999771118164062 27.4850006103515625 28.809999465942382812 30.743000030517578125 31.337999343872070312 32.090000152587890625 32.464000701904296875 32.920001983642578125 33.30300140380859375 34.34799957275390625 34.134998321533203125 34.463001251220703125 34.715000152587890625 33.779998779296875 33.1269989013671875 33.40599822998046875 33.5410003662109375 33.48600006103515625 33.470001220703125 33.395000457763671875 32.826000213623046875 32.300998687744140625 32.292999267578125 32.534999847412109375 32.48600006103515625 32.618999481201171875 32.438999176025390625 31.743000030517578125 31.364999771118164062 30.121000289916992188 30.065999984741210938 29.614000320434570312 29.976999282836914062 29.586000442504882812 29.509000778198242188 29.239999771118164062 28.655000686645507812 28.854000091552734375 28.452999114990234375 28.256999969482421875 25.95800018310546875 24.04199981689453125 24.101999282836914062 25.163000106811523438 27.0839996337890625 30.158000946044921875 29.951999664306640625 27.809999465942382812 28.327999114990234375 28.941999435424804688 29.382999420166015625 30.576999664306640625 31.524999618530273438 30.794000625610351562 31.532999038696289062 33.00099945068359375 34.117000579833984375 33.72499847412109375 33.3040008544921875 33.41400146484375 32.868999481201171875 32.160999298095703125 28.045999526977539062 26.97299957275390625 29.172000885009765625 30.174999237060546875 30.572999954223632812 30.642999649047851562 30.49900054931640625 29.854000091552734375 29.944000244140625 29.132999420166015625 27.1100006103515625 27.6529998779296875 27.981000900268554688 29.017000198364257812 29.544000625610351562 30.381000518798828125 31.0970001220703125 32.162998199462890625 31.88899993896484375 32.40599822998046875 32.674999237060546875 33.004001617431640625 33.54199981689453125 33.714000701904296875 34.12400054931640625 33.895000457763671875 33.81999969482421875 33.98799896240234375 34.019001007080078125 33.96900177001953125 33.654998779296875 33.367000579833984375 33.58599853515625 33.590999603271484375 34.0579986572265625 34.314998626708984375 34.2220001220703125 34.12799835205078125 34.215999603271484375 34.184001922607421875 34.299999237060546875 33.868999481201171875 32.957000732421875 32.576000213623046875 32.9010009765625 32.9329986572265625 32.88500213623046875 32.926998138427734375 32.9010009765625 33.035999298095703125 33.576999664306640625 33.436000823974609375 33.31800079345703125 33.548000335693359375 33.464000701904296875 33.31800079345703125 33.575000762939453125 33.66400146484375 33.69100189208984375 33.714000701904296875 33.74900054931640625 33.632999420166015625 33.565998077392578125 33.84400177001953125 34.007999420166015625 33.76599884033203125 33.768001556396484375 33.937000274658203125 34.1269989013671875 34.26399993896484375 34.559001922607421875 34.546001434326171875 34.9199981689453125 35.019001007080078125 34.976001739501953125 35.1399993896484375 35.297000885009765625 35.22499847412109375 35.20999908447265625 35.007999420166015625 34.94100189208984375 35.154998779296875 35.37200164794921875 35.467998504638671875 35.323001861572265625 35.2220001220703125 35.298000335693359375 35.355998992919921875 35.214000701904296875 35.08300018310546875 35.04000091552734375 35.1660003662109375 35.26399993896484375 35.228000640869140625 35.141998291015625 35.0410003662109375 35.0260009765625 34.882999420166015625 34.73600006103515625 34.8509979248046875 34.84999847412109375 34.977001190185546875 34.868000030517578125 34.687999725341796875 34.465000152587890625 34.17800140380859375 34.340000152587890625 34.339000701904296875 34.3489990234375 34.2480010986328125 34.064998626708984375 34.047000885009765625 34.090000152587890625
 26.142999649047851562 25.59600067138671875 29.489999771118164062 32.437000274658203125 34.633998870849609375 36.037998199462890625 36.779998779296875 36.983001708984375 37.467998504638671875 37.51200103759765625 36.9290008544921875 36.716999053955078125 37.203998565673828125 37.74900054931640625 38.766998291015625 39.4739990234375 39.375 38.2389984130859375 35.851001739501953125 36.174999237060546875 37.574001312255859375 39.79399871826171875 41.101001739501953125 39.970001220703125 39.938999176025390625 40.4889984130859375 39.77899932861328125 40.5670013427734375 42.883998870849609375 43.47100067138671875 42.8860015869140625 42.220001220703125 41.340999603271484375 38.201999664306640625 38.01300048828125 39.44499969482421875 35.6660003662109375 32.43000030517578125 33.632999420166015625 34.619998931884765625 34.52500152587890625 36.0989990234375 36.55300140380859375 37.38700103759765625 39.44300079345703125 39.061000823974609375 40.358001708984375 42.91400146484375 41.65200042724609375 38.66500091552734375 35.5839996337890625 37.24700164794921875 39.3730010986328125 37.9420013427734375 35.020999908447265625 30.98699951171875 27.628999710083007812 32.228000640869140625 35.381999969482421875 35.20999908447265625 32.300998687744140625 32.631999969482421875 32.076000213623046875 32.171001434326171875 31.8209991455078125 31.76300048828125 30.524000167846679688 29.076000213623046875 28.837999343872070312 31.739999771118164062 33.6139984130859375 33.08300018310546875 30.13800048828125 31.2779998779296875 33.092998504638671875 31.63899993896484375 29.802999496459960938 28.31999969482421875 28.811000823974609375 29.038999557495117188 26.417999267578125 26.336000442504882812 27.0970001220703125 26.243999481201171875 26.938999176025390625 27.851999282836914062 29.037000656127929688 30.704000473022460938 31.30500030517578125 31.976999282836914062 32.48699951171875 32.865001678466796875 34.016998291015625 34.062000274658203125 34.0449981689453125 34.154998779296875 33.884998321533203125 34.229000091552734375 34.366001129150390625 33.1510009765625 32.970001220703125 33.93000030517578125 33.20800018310546875 32.5839996337890625 32.53099822998046875 32.479000091552734375 32.869998931884765625 32.783000946044921875 32.19699859619140625 31.521999359130859375 31.531999588012695312 30.801000595092773438 30.506000518798828125 30.565000534057617188 30.674999237060546875 31.47299957275390625 30.951999664306640625 29.965000152587890625 28.547000885009765625 27.659000396728515625 28.54199981689453125 29.649000167846679688 29.259000778198242188 28.607000350952148438 27.0540008544921875 25.56999969482421875 26.038000106811523438 26.063999176025390625 30.128999710083007812 29.964000701904296875 29.913000106811523438 30.746000289916992188 30.87400054931640625 30.906999588012695312 31.627000808715820312 32.396999359130859375 31.332000732421875 31.774999618530273438 33.46099853515625 34.198001861572265625 33.8489990234375 33.66699981689453125 33.7350006103515625 33.0019989013671875 32.89099884033203125 30.454999923706054688 28.315999984741210938 27.690000534057617188 29.400999069213867188 30.495000839233398438 30.593999862670898438 30.686000823974609375 29.79199981689453125 29.617000579833984375 29.003000259399414062 27.701000213623046875 28.122999191284179688 28.585000991821289062 29.127000808715820312 29.733999252319335938 30.167999267578125 30.954999923706054688 32.15200042724609375 31.989000320434570312 31.893999099731445312 32.36299896240234375 32.46900177001953125 33 33.24700164794921875 33.314998626708984375 33.092998504638671875 33.46099853515625 33.0839996337890625 32.9550018310546875 32.770000457763671875 33.146999359130859375 32.981998443603515625 33.48799896240234375 33.659000396728515625 33.59799957275390625 33.910999298095703125 33.61100006103515625 33.323001861572265625 33.796001434326171875 34.0540008544921875 33.95800018310546875 33.12400054931640625 32.51399993896484375 32.7649993896484375 33.0579986572265625 33.06800079345703125 32.936000823974609375 32.869998931884765625 32.879001617431640625 32.95999908447265625 33.395999908447265625 33.63800048828125 33.645999908447265625 33.715999603271484375 33.658000946044921875 33.730998992919921875 33.5019989013671875 33.34400177001953125 33.534000396728515625 33.5839996337890625 33.604000091552734375 33.56600189208984375 33.712001800537109375 33.715999603271484375 34.104999542236328125 34.256000518798828125 34.345001220703125 34.552001953125 34.85900115966796875 34.6139984130859375 35.04199981689453125 35.1269989013671875 35.270000457763671875 35.4550018310546875 35.2779998779296875 35.04000091552734375 35.351001739501953125 35.47299957275390625 35.51399993896484375 35.340000152587890625 35.356998443603515625 35.423999786376953125 35.569000244140625 35.61299896240234375 35.45999908447265625 35.4010009765625 35.379001617431640625 35.409999847412109375 35.40200042724609375 35.226001739501953125 35.203998565673828125 35.324001312255859375 35.273998260498046875 35.11499786376953125 35.006999969482421875 34.952999114990234375 34.95600128173828125 34.9160003662109375 34.93000030517578125 34.8170013427734375 34.66500091552734375 34.814998626708984375 34.85900115966796875 34.909999847412109375 34.658000946044921875 34.41400146484375 34.27500152587890625 34.325000762939453125 34.3899993896484375 34.394001007080078125 34.256999969482421875 34.1100006103515625 34.11299896240234375
 27.822999954223632812 30.108999252319335938 31.954000473022460938 34.358001708984375 35.020000457763671875 36.217998504638671875 36.673999786376953125 37.03900146484375 37.423999786376953125 37.407001495361328125 36.729000091552734375 36.687999725341796875 36.930999755859375 37.516998291015625 38.34999847412109375 38.90599822998046875 39.174999237060546875 39.069000244140625 38.020000457763671875 38.440998077392578125 37.56800079345703125 37.825000762939453125 40.33499908447265625 40.9199981689453125 40.5670013427734375 39.048999786376953125 37.77700042724609375 39.65399932861328125 41.685001373291015625 40.73600006103515625 39.115001678466796875 39.087001800537109375 41.438999176025390625 41.43000030517578125 40.47299957275390625 38.644001007080078125 32.565998077392578125 35.34799957275390625 36.813999176025390625 37.24700164794921875 37.22499847412109375 37.783000946044921875 38.27500152587890625 38.740001678466796875 39.743000030517578125 40.243999481201171875 41.529998779296875 42.661998748779296875 42.478000640869140625 40.910999298095703125 36.884998321533203125 36.55500030517578125 39.1399993896484375 38.805999755859375 35.729000091552734375 29.844999313354492188 29.645999908447265625 33.104999542236328125 36.16699981689453125 36.33100128173828125 33.7089996337890625 32.785999298095703125 32.187000274658203125 29.393999099731445312 30.507999420166015625 30.509000778198242188 30.020000457763671875 27.478000640869140625 28.212999343872070312 31.384000778198242188 32.870998382568359375 34.3079986572265625 33.845001220703125 32.5839996337890625 34.19499969482421875 34.858001708984375 33.907001495361328125 32.451999664306640625 32.563999176025390625 30.969999313354492188 28.592000961303710938 28.7779998779296875 28.2910003662109375 27.1510009765625 25.45800018310546875 26.840000152587890625 28.718999862670898438 29.113000869750976562 30.954999923706054688 31.754999160766601562 32.175998687744140625 32.507999420166015625 33.231998443603515625 33.83300018310546875 33.504001617431640625 33.7220001220703125 33.994998931884765625 34.282001495361328125 34.43199920654296875 33.921001434326171875 34.116001129150390625 33.9889984130859375 33.858001708984375 33.593997955322265625 33.300998687744140625 33.214000701904296875 32.9420013427734375 32.244998931884765625 31.270000457763671875 30.31999969482421875 30.285999298095703125 30.184000015258789062 30.9010009765625 30.5709991455078125 31.340999603271484375 31.31999969482421875 29.6399993896484375 28.313999176025390625 28.218999862670898438 27.795999526977539062 27.812000274658203125 28.843999862670898438 29.469999313354492188 28.767999649047851562 28.551000595092773438 27.72100067138671875 27.30699920654296875 27.934000015258789062 29.256999969482421875 28.576000213623046875 29.086999893188476562 30.04199981689453125 30.621000289916992188 30.871000289916992188 31.607999801635742188 33.40000152587890625 33.661998748779296875 33.33499908447265625 33.741001129150390625 34.382999420166015625 33.852001190185546875 33.759998321533203125 33.56600189208984375 33.856998443603515625 33.58599853515625 31.003999710083007812 27.082000732421875 26.919000625610351562 28.552000045776367188 30.218000411987304688 31.093000411987304688 30.909999847412109375 30.230998992919921875 29.4850006103515625 28.615999221801757812 28.131000518798828125 28.201000213623046875 28.29000091552734375 29.274000167846679688 29.961999893188476562 30.545000076293945312 31.094999313354492188 31.878999710083007812 32.228000640869140625 32.118000030517578125 32.743000030517578125 33.200000762939453125 33.30300140380859375 33.509998321533203125 33.0579986572265625 32.94300079345703125 32.569000244140625 32.104000091552734375 31.381000518798828125 31.562999725341796875 32.698001861572265625 33.035999298095703125 33.648998260498046875 32.470001220703125 32.555999755859375 33.273998260498046875 32.1959991455078125 31.367000579833984375 31.899000167846679688 32.375 32.68199920654296875 32.550998687744140625 32.729999542236328125 32.91699981689453125 33.0279998779296875 33.01300048828125 32.97299957275390625 32.88700103759765625 33.006000518798828125 33.2760009765625 33.457000732421875 33.566997528076171875 33.630001068115234375 33.561000823974609375 33.6360015869140625 33.715000152587890625 33.55699920654296875 33.582000732421875 33.2649993896484375 33.082000732421875 33.3079986572265625 33.309001922607421875 33.28099822998046875 33.31800079345703125 33.98400115966796875 34.1360015869140625 34.24900054931640625 34.438999176025390625 34.66500091552734375 34.875 34.97100067138671875 35.0800018310546875 34.98400115966796875 35.1660003662109375 35.33599853515625 35.36299896240234375 35.42800140380859375 35.417999267578125 35.44699859619140625 35.55899810791015625 35.629001617431640625 35.75 35.770999908447265625 35.798999786376953125 35.714000701904296875 35.370998382568359375 35.4459991455078125 35.4980010986328125 35.457000732421875 35.3489990234375 35.23799896240234375 35.28099822998046875 35.022998809814453125 34.800998687744140625 34.631000518798828125 34.798999786376953125 35.01399993896484375 34.957000732421875 34.72499847412109375 34.507999420166015625 34.4290008544921875 34.65399932861328125 34.80300140380859375 34.841999053955078125 34.852001190185546875 34.588001251220703125 34.47499847412109375 34.518001556396484375 34.4889984130859375 34.370998382568359375 34.395000457763671875 34.30500030517578125 34.26200103759765625
 32.68399810791015625 34.078998565673828125 35.1529998779296875 35.495998382568359375 35.755001068115234375 36.1230010986328125 36.28800201416015625 36.964000701904296875 37.266998291015625 37.146999359130859375 36.380001068115234375 36.0149993896484375 36.23600006103515625 36.671001434326171875 37.56999969482421875 37.9290008544921875 38.31800079345703125 38.676998138427734375 37.981998443603515625 38.231998443603515625 38.824001312255859375 39.13700103759765625 39.62200164794921875 40.353000640869140625 39.964000701904296875 39.09999847412109375 36.518001556396484375 37.601001739501953125 40.425998687744140625 38.827999114990234375 38.384998321533203125 38.81999969482421875 41.632999420166015625 40.06999969482421875 37.674999237060546875 36.33599853515625 33.305999755859375 37.875 39.029998779296875 39.4290008544921875 39.631000518798828125 39.340999603271484375 38.37599945068359375 39.65000152587890625 38.88700103759765625 40.625 41.338001251220703125 42.5019989013671875 42.667999267578125 42.130001068115234375 39.881999969482421875 37.950000762939453125 37.61199951171875 39.44100189208984375 37.5410003662109375 33.31600189208984375 29.62400054931640625 31.715000152587890625 35.632999420166015625 38.478000640869140625 34.0579986572265625 31.063999176025390625 33.034999847412109375 31.240999221801757812 30.086999893188476562 30.965000152587890625 29.73699951171875 27.674999237060546875 29.295000076293945312 31.04199981689453125 32.893001556396484375 34.367000579833984375 34.312999725341796875 34.662998199462890625 34.1699981689453125 34.5970001220703125 35.3730010986328125 34.8899993896484375 34.30500030517578125 35.10900115966796875 34.28099822998046875 33.41400146484375 30.430999755859375 28.49900054931640625 26.385000228881835938 25.631999969482421875 26.93000030517578125 28.858999252319335938 30.159999847412109375 31.4850006103515625 32.0670013427734375 31.87400054931640625 32.216999053955078125 32.660999298095703125 32.75299835205078125 32.73600006103515625 33.1139984130859375 33.619998931884765625 33.730998992919921875 33.643001556396484375 33.869998931884765625 33.822998046875 33.824001312255859375 33.332000732421875 32.383998870849609375 32.509998321533203125 32.40000152587890625 32.08599853515625 31.455999374389648438 30.677999496459960938 30.892999649047851562 31.2220001220703125 31.01399993896484375 30.895999908447265625 31.707000732421875 31.00099945068359375 29.989999771118164062 29.197000503540039062 29.055999755859375 28.760000228881835938 28.427999496459960938 28.465000152587890625 28.649999618530273438 28.284000396728515625 27.856000900268554688 28.281999588012695312 28.257999420166015625 28.604999542236328125 28.38899993896484375 27.025999069213867188 27.718999862670898438 29.205999374389648438 30.267000198364257812 31.802999496459960938 32.9459991455078125 33.187000274658203125 32.66899871826171875 32.069000244140625 34.064998626708984375 33.702999114990234375 33.546001434326171875 33.911998748779296875 33.677001953125 34.073001861572265625 33.298999786376953125 31.465000152587890625 27.0149993896484375 26.34600067138671875 29.052000045776367188 30.545999526977539062 31.01399993896484375 31.145000457763671875 30.784000396728515625 29.93000030517578125 29.06999969482421875 28.746000289916992188 28.601999282836914062 28.48799896240234375 28.90200042724609375 29.687999725341796875 30.537000656127929688 31.22299957275390625 31.718999862670898438 31.659000396728515625 32.06999969482421875 32.698001861572265625 33.5540008544921875 33.368999481201171875 33.869998931884765625 33.879001617431640625 33.769001007080078125 33.4290008544921875 33.18399810791015625 32.463001251220703125 31.704999923706054688 32.340000152587890625 33.158000946044921875 33.115001678466796875 32.865001678466796875 32.671001434326171875 32.423000335693359375 31.700000762939453125 32.33599853515625 32.436000823974609375 32.4199981689453125 32.4589996337890625 32.63700103759765625 32.805999755859375 32.991001129150390625 33.187999725341796875 33.340999603271484375 33.492000579833984375 33.6269989013671875 33.364002227783203125 33.411998748779296875 33.450000762939453125 33.506999969482421875 33.5260009765625 33.147998809814453125 33.380001068115234375 33.4980010986328125 33.493999481201171875 33.34799957275390625 33.325000762939453125 33.259998321533203125 33.773998260498046875 33.563999176025390625 33.4029998779296875 33.18199920654296875 34.19300079345703125 34.727001190185546875 34.18000030517578125 34.15000152587890625 34.437000274658203125 34.44300079345703125 34.55500030517578125 34.819000244140625 35.207000732421875 35.341999053955078125 35.411998748779296875 35.411998748779296875 35.451999664306640625 35.590000152587890625 35.592998504638671875 35.577999114990234375 35.62200164794921875 35.68000030517578125 35.58499908447265625 35.654998779296875 35.7389984130859375 35.65200042724609375 35.23400115966796875 35.423000335693359375 35.5839996337890625 35.450000762939453125 35.047000885009765625 34.9720001220703125 34.58499908447265625 34.397998809814453125 34.101001739501953125 34.185001373291015625 34.7779998779296875 35.090000152587890625 34.824001312255859375 34.69300079345703125 34.550998687744140625 34.685001373291015625 34.546001434326171875 34.605998992919921875 34.720001220703125 34.798000335693359375 34.674999237060546875 34.714000701904296875 34.68199920654296875 34.58499908447265625 34.457000732421875 34.328998565673828125 34.271999359130859375
 34.368999481201171875 35.1790008544921875 35.3860015869140625 35.819000244140625 36.1269989013671875 36.564998626708984375 37.16699981689453125 37.226001739501953125 37.029998779296875 36.145999908447265625 35.841999053955078125 35.687000274658203125 35.66400146484375 36.5989990234375 37.00299835205078125 37.3079986572265625 37.20600128173828125 36.9010009765625 36.855998992919921875 36.201999664306640625 35.630001068115234375 35.452999114990234375 35.660999298095703125 38.576999664306640625 39.60900115966796875 40.341999053955078125 39.577999114990234375 38.3300018310546875 40.341999053955078125 41.8470001220703125 39.15200042724609375 38.220001220703125 38.84999847412109375 36.055999755859375 31.829999923706054688 34.173999786376953125 36.87799835205078125 38.91500091552734375 38.562000274658203125 41.004001617431640625 40.842998504638671875 38.602001190185546875 37.86100006103515625 40.18399810791015625 40.019001007080078125 39.25099945068359375 39.550998687744140625 42.437000274658203125 42.745998382568359375 42.2610015869140625 42.396999359130859375 41.36100006103515625 40.70800018310546875 40.117000579833984375 38.883998870849609375 36.7910003662109375 30.38899993896484375 31.702999114990234375 36.273998260498046875 39.41500091552734375 36.452999114990234375 31.794000625610351562 33.28900146484375 33.84600067138671875 33.30899810791015625 31.285999298095703125 30.2350006103515625 28.936000823974609375 29.113000869750976562 30.3040008544921875 32.5800018310546875 33.6360015869140625 32.477001190185546875 34.59600067138671875 34.006999969482421875 33.21199798583984375 32.273998260498046875 32.702999114990234375 36.3300018310546875 36.62599945068359375 35.671001434326171875 34.90200042724609375 32.9889984130859375 30.531999588012695312 28.326999664306640625 25.534000396728515625 25.368999481201171875 28.663000106811523438 29.728000640869140625 30.5 31.392000198364257812 31.657999038696289062 31.493999481201171875 32.229000091552734375 32.43000030517578125 32.47499847412109375 32.493999481201171875 32.29399871826171875 32.618999481201171875 32.797000885009765625 33.051998138427734375 33.24900054931640625 33.45600128173828125 33.21900177001953125 33.2239990234375 32.85900115966796875 32.6529998779296875 32.493000030517578125 31.603000640869140625 31.212999343872070312 31.975000381469726562 31.670999526977539062 31.827999114990234375 31.233999252319335938 30.884000778198242188 31.075000762939453125 30.641000747680664062 30.662000656127929688 30.821001052856445312 30.065000534057617188 29.865999221801757812 29.635000228881835938 29.09600067138671875 27.961999893188476562 28.103000640869140625 29.40399932861328125 29.704999923706054688 28.868999481201171875 26.871000289916992188 26.966999053955078125 27.62400054931640625 28.81999969482421875 29.930999755859375 31.49900054931640625 31.798999786376953125 31.370000839233398438 30.627000808715820312 31.253000259399414062 33.396999359130859375 34.08599853515625 33.855998992919921875 33.715000152587890625 33.383998870849609375 33.981998443603515625 33.18199920654296875 29.274999618530273438 24.75 27.247999191284179688 30.176000595092773438 31.16500091552734375 31.617000579833984375 31.298000335693359375 31.170000076293945312 30.743999481201171875 29.746000289916992188 28.826000213623046875 29.136999130249023438 29.080999374389648438 28.850999832153320312 29.364999771118164062 30.40200042724609375 30.827999114990234375 31.104000091552734375 31.8470001220703125 32.43399810791015625 32.7910003662109375 32.770000457763671875 33.271999359130859375 33.605998992919921875 34.1269989013671875 34.243000030517578125 34.14099884033203125 33.194000244140625 32.23400115966796875 32.47499847412109375 32.842998504638671875 32.819000244140625 32.65000152587890625 32.549999237060546875 32.55500030517578125 32.840000152587890625 32.825000762939453125 32.659999847412109375 32.784000396728515625 32.76399993896484375 32.811000823974609375 32.976001739501953125 33.01599884033203125 33.159999847412109375 33.561000823974609375 33.55500030517578125 33.55699920654296875 33.27700042724609375 33.258998870849609375 33.33100128173828125 33.422000885009765625 33.119998931884765625 33.243000030517578125 33.354999542236328125 33.549999237060546875 33.48699951171875 33.654998779296875 33.58100128173828125 33.519001007080078125 33.478000640869140625 33.299999237060546875 33.851001739501953125 34.2389984130859375 33.782001495361328125 34.53099822998046875 35.1920013427734375 35.0579986572265625 34.729000091552734375 34.42800140380859375 34.59799957275390625 35.005001068115234375 35.2649993896484375 35.49700164794921875 35.7089996337890625 35.8209991455078125 35.809001922607421875 35.68000030517578125 35.629001617431640625 35.671001434326171875 35.75099945068359375 35.8040008544921875 35.86299896240234375 35.90200042724609375 35.590999603271484375 35.98400115966796875 35.979000091552734375 35.4160003662109375 35.521999359130859375 35.632999420166015625 35.355998992919921875 35.1269989013671875 35.034000396728515625 34.29399871826171875 33.96900177001953125 34.259998321533203125 34.561000823974609375 34.756999969482421875 35.075000762939453125 34.954998016357421875 34.823001861572265625 34.631000518798828125 34.479999542236328125 34.313999176025390625 34.40200042724609375 34.4850006103515625 34.546001434326171875 34.671001434326171875 34.654998779296875 34.630001068115234375 34.62400054931640625 34.63800048828125 34.546001434326171875 34.463001251220703125
[truncated: 595,260 more chars]
