# Supplementary material for: Toward a Monte Carlo approach to selecting climate variables in MaxEnt
Source: PLoS One. 2021 Mar 3;16(3):e0237208. doi: 10.1371/journal.pone.0237208 (PMC7928495; doi:10.1371/journal.pone.0237208)
Supplement: S1 File — Compressed file folder containing the input data and R script used in the study. (ZIP) [file pone.0237208.s003.zip › S1_File/input/bioclim/bio06.asc]

ncols        258
nrows        203
xllcorner    -118.620095600000
yllcorner    23.921173333333
cellsize     0.083333333333
NODATA_value  -9999
 -9.2519998550415039062 -9.2530002593994140625 -9.9549999237060546875 -9.6710004806518554688 -8.6239995956420898438 -8.965000152587890625 -10.1660003662109375 -9.1549997329711914062 -9.0019998550415039062 -10.762000083923339844 -9.5749998092651367188 -9.0740003585815429688 -9.29199981689453125 -9.798000335693359375 -9.798999786376953125 -9.6300001144409179688 -9.80500030517578125 -10.963999748229980469 -11.890000343322753906 -11.727000236511230469 -9.4569997787475585938 -10.548000335693359375 -11.036999702453613281 -11.163999557495117188 -12.704000473022460938 -13.307999610900878906 -11.942000389099121094 -11.578000068664550781 -12.421999931335449219 -12.994999885559082031 -13.338000297546386719 -12.560000419616699219 -12.968000411987304688 -12.814000129699707031 -12.765000343322753906 -13.862999916076660156 -13.895000457763671875 -13.614000320434570312 -12.954999923706054688 -11.984000205993652344 -12.494000434875488281 -12.255999565124511719 -12.569000244140625 -13.350999832153320312 -13.496999740600585938 -13.51300048828125 -14.189000129699707031 -12.836000442504882812 -13.256999969482421875 -14.539999961853027344 -14.04199981689453125 -11.168999671936035156 -11.600999832153320312 -11.515000343322753906 -10.671000480651855469 -10.70800018310546875 -10.262000083923339844 -9.8339996337890625 -9.5950002670288085938 -9.8380002975463867188 -8.5729999542236328125 -8.6929998397827148438 -8.8760004043579101562 -9.4060001373291015625 -10.329999923706054688 -11.628999710083007812 -10.95800018310546875 -11.366999626159667969 -10.503999710083007812 -10.234999656677246094 -10.064999580383300781 -8.534999847412109375 -8.68000030517578125 -8.5010004043579101562 -5.88899993896484375 -5.2389998435974121094 -5.5929999351501464844 -8.6190004348754882812 -10.211000442504882812 -9.7349996566772460938 -9.2340002059936523438 -10.961999893188476562 -12.578000068664550781 -12.855999946594238281 -13.41699981689453125 -13.928999900817871094 -14.187999725341796875 -12.864000320434570312 -13.130000114440917969 -12.381999969482421875 -12.281000137329101562 -12.137000083923339844 -12.362000465393066406 -12.560999870300292969 -13.439999580383300781 -14.126000404357910156 -13.899999618530273438 -15.045999526977539062 -15.317000389099121094 -13.956999778747558594 -13.51399993896484375 -13.862000465393066406 -13.322000503540039062 -13.279999732971191406 -13.26300048828125 -13.392000198364257812 -13.350999832153320312 -13.715000152587890625 -14.928999900817871094 -15.409999847412109375 -15.133000373840332031 -15.843000411987304688 -15.352999687194824219 -14.4720001220703125 -14.0839996337890625 -15.029000282287597656 -15.439999580383300781 -14.548999786376953125 -14.81999969482421875 -15.232000350952148438 -16.594999313354492188 -16.951999664306640625 -17.135000228881835938 -16.618999481201171875 -16.55699920654296875 -16.634000778198242188 -16.121000289916992188 -15.975000381469726562 -15.491999626159667969 -15.123999595642089844 -15.640999794006347656 -15.552000045776367188 -15.965999603271484375 -13.953999519348144531 -13.180999755859375 -13.34799957275390625 -13.883999824523925781 -15.060999870300292969 -13.880999565124511719 -15.644999504089355469 -15.604000091552734375 -16.131999969482421875 -15.946000099182128906 -14.713000297546386719 -15.840999603271484375 -17.329999923706054688 -17.812999725341796875 -17.975999832153320312 -17.8209991455078125 -17.23699951171875 -14.725999832153320312 -13.572999954223632812 -13.696000099182128906 -13.987999916076660156 -13.586000442504882812 -12.421000480651855469 -11.618000030517578125 -10.937000274658203125 -10.885000228881835938 -10.713000297546386719 -10.505000114440917969 -10.392999649047851562 -10.774000167846679688 -10.914999961853027344 -11.039999961853027344 -10.998999595642089844 -11.031000137329101562 -11.064999580383300781 -11.065000534057617188 -11.385999679565429688 -11.744999885559082031 -12.05500030517578125 -12.031999588012695312 -11.869000434875488281 -11.434000015258789062 -11.357999801635742188 -11.654999732971191406 -11.517000198364257812 -11.531999588012695312 -11.668000221252441406 -11.814999580383300781 -11.689999580383300781 -11.890000343322753906 -11.913000106811523438 -11.901000022888183594 -11.819000244140625 -11.862999916076660156 -11.741999626159667969 -11.534000396728515625 -11.307999610900878906 -11.256999969482421875 -11.368999481201171875 -11.414999961853027344 -11.401000022888183594 -11.395999908447265625 -11.398999214172363281 -11.427000045776367188 -11.569000244140625 -11.534000396728515625 -11.482000350952148438 -11.515000343322753906 -11.659999847412109375 -11.758000373840332031 -11.772000312805175781 -11.873000144958496094 -12.079999923706054688 -12.125 -12.034999847412109375 -12.0410003662109375 -12.19499969482421875 -12.170000076293945312 -12.253999710083007812 -12.175000190734863281 -12.199000358581542969 -12.204999923706054688 -12.220000267028808594 -12.121000289916992188 -12.112999916076660156 -12.16699981689453125 -12.262000083923339844 -12.123999595642089844 -11.953999519348144531 -11.967000007629394531 -12.034999847412109375 -11.956999778747558594 -12.003999710083007812 -12.001000404357910156 -12.060999870300292969 -12.074000358581542969 -12.147000312805175781 -12.133000373840332031 -12.098000526428222656 -12.048999786376953125 -12.085000038146972656 -12.164000511169433594 -12.204000473022460938 -12.130000114440917969 -12.086000442504882812 -12.086999893188476562 -12.039000511169433594 -11.885999679565429688 -11.786999702453613281 -11.711999893188476562 -11.873999595642089844 -11.989999771118164062 -11.967000007629394531 -11.965999603271484375 -11.946000099182128906 -11.866000175476074219 -11.850999832153320312 -11.944000244140625 -11.83300018310546875 -11.835999488830566406 -11.855999946594238281 -11.895999908447265625 -11.88899993896484375 -11.901999473571777344 -11.970999717712402344
 -8.80500030517578125 -9.159000396728515625 -9.729000091552734375 -10.053000450134277344 -9.3990001678466796875 -10.151000022888183594 -10.381999969482421875 -9.680999755859375 -8.8319997787475585938 -10.4160003662109375 -10.329999923706054688 -8.7779998779296875 -9.3380002975463867188 -9.4919996261596679688 -8.9189996719360351562 -9.8780002593994140625 -9.29199981689453125 -8.8459997177124023438 -10.48600006103515625 -11.463000297546386719 -10.024000167846679688 -10.189000129699707031 -11.13800048828125 -12.126999855041503906 -12.16699981689453125 -12.223999977111816406 -11.137000083923339844 -10.493000030517578125 -12.213000297546386719 -13.178000450134277344 -12.69499969482421875 -12.543000221252441406 -12.354000091552734375 -12.717000007629394531 -13.605999946594238281 -13.739999771118164062 -12.890000343322753906 -12.11100006103515625 -11.748000144958496094 -11.807999610900878906 -12.956000328063964844 -12.298999786376953125 -12.095999717712402344 -13.15200042724609375 -13.029999732971191406 -12.54199981689453125 -14.184000015258789062 -12.9720001220703125 -13.446999549865722656 -14.48600006103515625 -14.123000144958496094 -11.282999992370605469 -10.909999847412109375 -11.373000144958496094 -10.434000015258789062 -9.680999755859375 -10.439000129699707031 -10.718000411987304688 -9.6909999847412109375 -9.743999481201171875 -10.4160003662109375 -10.510999679565429688 -10.246000289916992188 -10.276000022888183594 -11.090999603271484375 -11.758999824523925781 -11.255000114440917969 -10.126000404357910156 -9.9119997024536132812 -10.51300048828125 -10.546999931335449219 -9.4119997024536132812 -9.243000030517578125 -9.8570003509521484375 -7.5989999771118164062 -6.5809998512268066406 -7.9110002517700195312 -9.8179998397827148438 -10.0279998779296875 -9.3280000686645507812 -9.1059999465942382812 -9.8710002899169921875 -11.678000450134277344 -11.982000350952148438 -14.16699981689453125 -15.128000259399414062 -14.519000053405761719 -14.769000053405761719 -12.314999580383300781 -11.671000480651855469 -12.0410003662109375 -12.579999923706054688 -13.081999778747558594 -13.793000221252441406 -13.9720001220703125 -14.43000030517578125 -13.260000228881835938 -14.366999626159667969 -13.692999839782714844 -13.298999786376953125 -12.3470001220703125 -13.104999542236328125 -13.072999954223632812 -12.90200042724609375 -13.461000442504882812 -13.711999893188476562 -13.609999656677246094 -14.404999732971191406 -15.460000038146972656 -16.84600067138671875 -17.211000442504882812 -17.2220001220703125 -16.617000579833984375 -15.647000312805175781 -14.621000289916992188 -13.770000457763671875 -14.675000190734863281 -15.5410003662109375 -15.454999923706054688 -14.951000213623046875 -15.956000328063964844 -17.25 -17.589000701904296875 -16.979999542236328125 -17.0410003662109375 -16.490999221801757812 -16.246999740600585938 -16.2779998779296875 -15.968999862670898438 -16.115999221801757812 -16.010000228881835938 -16.353000640869140625 -16.895000457763671875 -15.687999725341796875 -14.774000167846679688 -14.989000320434570312 -15.56999969482421875 -16.079999923706054688 -14.526000022888183594 -15.805999755859375 -16.092000961303710938 -15.01399993896484375 -15.163000106811523438 -14.553999900817871094 -16.048000335693359375 -17.12400054931640625 -17.5410003662109375 -17.6660003662109375 -17.7220001220703125 -17.99900054931640625 -16.658000946044921875 -14.149999618530273438 -13.616000175476074219 -13.526000022888183594 -12.836999893188476562 -11.897000312805175781 -11.326999664306640625 -10.993000030517578125 -10.70800018310546875 -10.135000228881835938 -10.001999855041503906 -10.598999977111816406 -11.13899993896484375 -11.159000396728515625 -11.13899993896484375 -11.246000289916992188 -11.256999969482421875 -11.173000335693359375 -11.051000595092773438 -11.104000091552734375 -11.482000350952148438 -11.88899993896484375 -12.211000442504882812 -12.171999931335449219 -12.001999855041503906 -11.769000053405761719 -11.784999847412109375 -11.758999824523925781 -11.762999534606933594 -11.800000190734863281 -11.939000129699707031 -11.845000267028808594 -11.86100006103515625 -11.934000015258789062 -11.907999992370605469 -11.892999649047851562 -11.63800048828125 -11.338000297546386719 -11.229000091552734375 -11.345000267028808594 -11.475000381469726562 -11.687999725341796875 -11.705999374389648438 -11.696000099182128906 -11.503000259399414062 -11.381999969482421875 -11.338000297546386719 -11.477000236511230469 -11.404000282287597656 -11.432000160217285156 -11.501999855041503906 -11.659999847412109375 -11.704999923706054688 -11.670000076293945312 -11.755999565124511719 -12.026000022888183594 -12.159999847412109375 -12.185999870300292969 -12.006999969482421875 -11.9720001220703125 -11.932999610900878906 -12.038000106811523438 -12.081000328063964844 -11.975999832153320312 -11.911000251770019531 -11.97299957275390625 -12.0970001220703125 -12.260000228881835938 -12.189000129699707031 -12.241000175476074219 -12.336999893188476562 -12.237000465393066406 -12.067999839782714844 -12.069000244140625 -11.760000228881835938 -11.760000228881835938 -11.782999992370605469 -11.899999618530273438 -11.876999855041503906 -11.875 -11.9029998779296875 -11.954999923706054688 -11.875 -11.756999969482421875 -11.855999946594238281 -11.949999809265136719 -11.920000076293945312 -11.899999618530273438 -11.878000259399414062 -11.883999824523925781 -11.875 -11.866999626159667969 -11.9029998779296875 -11.967000007629394531 -11.932000160217285156 -11.871999740600585938 -11.84799957275390625 -11.808000564575195312 -11.765000343322753906 -11.748000144958496094 -11.769999504089355469 -11.782999992370605469 -11.815999984741210938 -11.873999595642089844 -11.854000091552734375 -11.801000595092773438 -11.800000190734863281 -11.817000389099121094
 -8.9200000762939453125 -8.8649997711181640625 -9.5089998245239257812 -10.362999916076660156 -10.310999870300292969 -9.7779998779296875 -10.02700042724609375 -9.9149999618530273438 -8.784999847412109375 -9.6490001678466796875 -10.520000457763671875 -9.3990001678466796875 -9.256999969482421875 -9.0989999771118164062 -9.3730001449584960938 -10.022000312805175781 -8.3979997634887695312 -8.0050001144409179688 -8.9989995956420898438 -11.135000228881835938 -11.623000144958496094 -11.239999771118164062 -9.3009996414184570312 -9.9820003509521484375 -10.782999992370605469 -12.093000411987304688 -11.539999961853027344 -11.032999992370605469 -12.142000198364257812 -11.953000068664550781 -11.307000160217285156 -11.651000022888183594 -12.6529998779296875 -12.961999893188476562 -13.350999832153320312 -12.93000030517578125 -11.274000167846679688 -10.980999946594238281 -11.317999839782714844 -12.345999717712402344 -13.439000129699707031 -12.767000198364257812 -12.140999794006347656 -12.635999679565429688 -12.232999801635742188 -12.13800048828125 -12.84799957275390625 -10.859000205993652344 -12.875 -14.522999763488769531 -14.156000137329101562 -11.173000335693359375 -10.873999595642089844 -11.241000175476074219 -11.206000328063964844 -10.225999832153320312 -10.234000205993652344 -10.034000396728515625 -9.4479999542236328125 -9.6680002212524414062 -10.571999549865722656 -10.654999732971191406 -11.178999900817871094 -11.147999763488769531 -11.675999641418457031 -11.706999778747558594 -10.640999794006347656 -9.6789999008178710938 -10.640999794006347656 -11.114000320434570312 -10.682999610900878906 -8.6269998550415039062 -9.9960002899169921875 -10.970999717712402344 -10.302000045776367188 -10.392000198364257812 -10.071000099182128906 -10.677000045776367188 -9.9680004119873046875 -9.5010004043579101562 -9.4879999160766601562 -9.6449995040893554688 -10.88800048828125 -11.909999847412109375 -12.163000106811523438 -13.843999862670898438 -14.703000068664550781 -15.126999855041503906 -13.281999588012695312 -12.697999954223632812 -12.211999893188476562 -12.600000381469726562 -12.211000442504882812 -12.52700042724609375 -11.868000030517578125 -12.366000175476074219 -11.77700042724609375 -12.100999832153320312 -11.977999687194824219 -12.329999923706054688 -12.060000419616699219 -13.397000312805175781 -12.682000160217285156 -13.270999908447265625 -13.423000335693359375 -14.467000007629394531 -14.034000396728515625 -15.071999549865722656 -15.979000091552734375 -16.714000701904296875 -16.802000045776367188 -16.97299957275390625 -17.142999649047851562 -15.904999732971191406 -14.913999557495117188 -14.579999923706054688 -13.505000114440917969 -14.935999870300292969 -15.562000274658203125 -15.593000411987304688 -16.160999298095703125 -16.56999969482421875 -17.298000335693359375 -17.104999542236328125 -16.327999114990234375 -16.837999343872070312 -16.774000167846679688 -16.56800079345703125 -16.770000457763671875 -16.711999893188476562 -16.25 -16.325000762939453125 -17.118999481201171875 -17.51300048828125 -16.868999481201171875 -16.885999679565429688 -16.524999618530273438 -14.935000419616699219 -16.47299957275390625 -17.898000717163085938 -16.0839996337890625 -15.085000038146972656 -15.786000251770019531 -14.69499969482421875 -16.719999313354492188 -17.413999557495117188 -17.385999679565429688 -17.559000015258789062 -17.788000106811523438 -17.542999267578125 -16.878000259399414062 -14.628999710083007812 -14.281000137329101562 -13.508000373840332031 -13.116000175476074219 -12.289999961853027344 -11.621000289916992188 -10.364999771118164062 -10.189999580383300781 -9.895999908447265625 -10.192000389099121094 -10.895000457763671875 -11.288000106811523438 -11.475000381469726562 -11.546999931335449219 -11.41699981689453125 -11.415999412536621094 -11.366999626159667969 -11.373000144958496094 -11.437999725341796875 -11.55500030517578125 -11.706999778747558594 -11.873999595642089844 -12.079000473022460938 -12.237999916076660156 -12.046000480651855469 -12 -11.826999664306640625 -11.914999961853027344 -11.821000099182128906 -11.753999710083007812 -11.829999923706054688 -11.961000442504882812 -12.067999839782714844 -11.831999778747558594 -11.692000389099121094 -11.454999923706054688 -11.439000129699707031 -11.477999687194824219 -11.422999382019042969 -11.534000396728515625 -11.649000167846679688 -11.557999610900878906 -11.369000434875488281 -11.26399993896484375 -11.234000205993652344 -11.342000007629394531 -11.446000099182128906 -11.446000099182128906 -11.572999954223632812 -11.694000244140625 -11.732000350952148438 -11.683000564575195312 -11.673000335693359375 -11.7910003662109375 -12.022999763488769531 -12.017000198364257812 -12.211999893188476562 -12.043999671936035156 -11.703000068664550781 -11.668999671936035156 -11.729000091552734375 -11.967000007629394531 -11.868000030517578125 -11.730999946594238281 -11.913000106811523438 -12.012000083923339844 -12.164999961853027344 -12.229999542236328125 -12.201999664306640625 -12.182000160217285156 -12.143000602722167969 -12.072000503540039062 -12.046999931335449219 -11.758000373840332031 -11.882999420166015625 -11.920000076293945312 -11.8899993896484375 -11.855999946594238281 -11.86100006103515625 -11.859999656677246094 -11.8470001220703125 -11.838000297546386719 -11.793999671936035156 -11.821000099182128906 -11.836999893188476562 -11.901000022888183594 -11.960000038146972656 -12.003999710083007812 -11.998999595642089844 -11.921999931335449219 -11.855999946594238281 -11.807000160217285156 -11.838999748229980469 -11.814999580383300781 -11.802000045776367188 -11.815999984741210938 -11.755999565124511719 -11.729000091552734375 -11.73600006103515625 -11.76399993896484375 -11.73699951171875 -11.793999671936035156 -11.798000335693359375 -11.76399993896484375 -11.725000381469726562 -11.732999801635742188 -11.746000289916992188
 -8.937000274658203125 -9.5319995880126953125 -9.7650003433227539062 -9.9530000686645507812 -8.9069995880126953125 -9.1479997634887695312 -9.76399993896484375 -7.8410000801086425781 -8.284999847412109375 -9.4890003204345703125 -9.4160003662109375 -10.156999588012695312 -9.2469997406005859375 -8.34799957275390625 -9.1350002288818359375 -10.060999870300292969 -8.5279998779296875 -7.826000213623046875 -10.003999710083007812 -11.5410003662109375 -11.83300018310546875 -11.253999710083007812 -9.7740001678466796875 -10.548999786376953125 -11.130999565124511719 -12.725000381469726562 -11.9160003662109375 -11.293000221252441406 -10.866999626159667969 -12.001999855041503906 -10.829999923706054688 -11.871999740600585938 -12.215999603271484375 -12.270999908447265625 -13.47299957275390625 -12.921999931335449219 -11.718000411987304688 -11.838000297546386719 -11.168000221252441406 -13.12400054931640625 -13.546999931335449219 -13.01399993896484375 -12.003000259399414062 -12.4720001220703125 -11.420000076293945312 -11.112999916076660156 -11.338000297546386719 -11.8339996337890625 -13.656000137329101562 -14.5839996337890625 -14.01300048828125 -11.0279998779296875 -11.234999656677246094 -11.33300018310546875 -11.685999870300292969 -11.453999519348144531 -11.029000282287597656 -11.01300048828125 -10.727000236511230469 -10.508999824523925781 -11.13899993896484375 -11.192000389099121094 -10.956000328063964844 -10.585000038146972656 -11.41699981689453125 -11.748999595642089844 -10.524999618530273438 -9.5389995574951171875 -10.979000091552734375 -11.984000205993652344 -10.196000099182128906 -9.63800048828125 -10.107999801635742188 -10.501000404357910156 -10.848999977111816406 -10.656000137329101562 -11.116999626159667969 -11.359999656677246094 -10.732000350952148438 -10.517000198364257812 -10.380000114440917969 -10.772999763488769531 -11.899000167846679688 -12.093000411987304688 -12.656999588012695312 -14.696999549865722656 -14.381000518798828125 -14.017999649047851562 -13.802000045776367188 -13.074999809265136719 -12.390999794006347656 -12.505000114440917969 -12.369999885559082031 -11.859000205993652344 -11.529000282287597656 -11.119999885559082031 -11.399000167846679688 -12.343999862670898438 -12.593999862670898438 -13.776000022888183594 -13.94499969482421875 -14.206000328063964844 -13.979000091552734375 -14.765000343322753906 -14.45800018310546875 -15.428999900817871094 -14.857000350952148438 -15.494000434875488281 -16.156999588012695312 -16.451999664306640625 -16.94300079345703125 -16.420999526977539062 -16.386999130249023438 -16.29199981689453125 -14.383999824523925781 -14.343000411987304688 -13.546999931335449219 -13.965999603271484375 -14.423999786376953125 -14.4720001220703125 -14.687999725341796875 -15.515000343322753906 -15.9029998779296875 -17.093999862670898438 -17.43000030517578125 -17.659999847412109375 -17.520000457763671875 -17.080999374389648438 -17.129999160766601562 -17.077999114990234375 -16.88700103759765625 -16.914999008178710938 -17.4160003662109375 -17.538999557495117188 -17.233999252319335938 -16.895000457763671875 -17.422000885009765625 -16.031000137329101562 -16.455999374389648438 -18.947000503540039062 -18.84600067138671875 -15.512000083923339844 -15.163999557495117188 -15.100000381469726562 -16.426000595092773438 -17.059999465942382812 -17.426000595092773438 -17.44499969482421875 -17.836000442504882812 -16.687999725341796875 -15.843999862670898438 -14.911000251770019531 -14.654999732971191406 -14.850000381469726562 -14.461999893188476562 -14.321000099182128906 -12.83300018310546875 -11.668999671936035156 -10.883000373840332031 -10.567000389099121094 -10.232000350952148438 -10.661000251770019531 -11.36100006103515625 -11.989000320434570312 -11.895999908447265625 -11.685000419616699219 -11.605000495910644531 -11.591000556945800781 -11.711999893188476562 -11.979000091552734375 -11.762999534606933594 -11.643000602722167969 -11.576999664306640625 -11.489999771118164062 -11.802000045776367188 -11.720000267028808594 -11.987999916076660156 -12.015000343322753906 -12.223999977111816406 -12.084000587463378906 -11.927000045776367188 -11.838000297546386719 -12.062999725341796875 -12.22299957275390625 -12.006999969482421875 -11.692000389099121094 -11.579000473022460938 -11.562000274658203125 -11.41699981689453125 -11.373999595642089844 -11.404999732971191406 -11.326999664306640625 -11.298000335693359375 -11.20800018310546875 -11.085000038146972656 -11.012000083923339844 -11.2779998779296875 -11.303999900817871094 -11.395999908447265625 -11.567000389099121094 -11.701000213623046875 -11.798000335693359375 -11.838000297546386719 -11.803999900817871094 -11.838999748229980469 -11.878000259399414062 -11.918999671936035156 -11.824000358581542969 -12.088000297546386719 -11.866999626159667969 -11.602000236511230469 -11.586000442504882812 -11.741999626159667969 -11.868000030517578125 -11.786000251770019531 -11.758999824523925781 -11.83300018310546875 -12.053999900817871094 -12.088000297546386719 -12.145999908447265625 -12.187999725341796875 -12.118000030517578125 -12.020999908447265625 -12.006999969482421875 -11.925999641418457031 -11.870999336242675781 -11.904999732971191406 -11.925999641418457031 -11.899999618530273438 -11.88899993896484375 -11.854000091552734375 -11.881999969482421875 -11.901999473571777344 -11.953000068664550781 -11.970999717712402344 -11.970000267028808594 -11.994000434875488281 -12 -11.960000038146972656 -11.907999992370605469 -11.86100006103515625 -11.786000251770019531 -11.772999763488769531 -11.765999794006347656 -11.717000007629394531 -11.732999801635742188 -11.741000175476074219 -11.751000404357910156 -11.746000289916992188 -11.697999954223632812 -11.668000221252441406 -11.625 -11.677999496459960938 -11.687999725341796875 -11.671999931335449219 -11.673999786376953125 -11.625 -11.630000114440917969
 -9.5369997024536132812 -9.4630002975463867188 -9.687999725341796875 -10.385000228881835938 -8.951000213623046875 -9.2270002365112304688 -9.9639997482299804688 -9.5570001602172851562 -7.881999969482421875 -8.88899993896484375 -8.7049999237060546875 -9.69499969482421875 -9.4029998779296875 -8.8850002288818359375 -9.9899997711181640625 -11.064999580383300781 -10.508999824523925781 -10.7779998779296875 -10.965999603271484375 -10.26399993896484375 -9.7609996795654296875 -9.7390003204345703125 -9.8109998703002929688 -10.090999603271484375 -12.218000411987304688 -11.923999786376953125 -10.918000221252441406 -11.178000450134277344 -10.928000450134277344 -12.755999565124511719 -11.475000381469726562 -11.427000045776367188 -11.739000320434570312 -11.892999649047851562 -13.706000328063964844 -12.58300018310546875 -10.920999526977539062 -10.663999557495117188 -11.732999801635742188 -13.079000473022460938 -13.199999809265136719 -12.678999900817871094 -12.423999786376953125 -12.927000045776367188 -12.201999664306640625 -11.930999755859375 -12.060999870300292969 -13.253999710083007812 -13.609000205993652344 -14.170999526977539062 -13.7220001220703125 -10.720999717712402344 -11.055999755859375 -11.01399993896484375 -11.175000190734863281 -11.223999977111816406 -10.843000411987304688 -10.901999473571777344 -10.770000457763671875 -10.932000160217285156 -11.654999732971191406 -11.470000267028808594 -11.026000022888183594 -10.793000221252441406 -11.177000045776367188 -11.307000160217285156 -9.8380002975463867188 -9.5889997482299804688 -11.357999801635742188 -12.279000282287597656 -10.274999618530273438 -9.2559995651245117188 -11.260000228881835938 -11.383000373840332031 -11.192999839782714844 -10.251999855041503906 -11.048000335693359375 -11.498999595642089844 -11.045000076293945312 -11.06999969482421875 -10.781999588012695312 -10.892999649047851562 -10.939999580383300781 -12.086999893188476562 -13.498000144958496094 -14.623000144958496094 -14.354999542236328125 -13.397000312805175781 -12.618000030517578125 -12.909999847412109375 -12.54199981689453125 -12.805999755859375 -13.010000228881835938 -12.869000434875488281 -12.411999702453613281 -12.118000030517578125 -13.350000381469726562 -13.668000221252441406 -14.746999740600585938 -14.381999969482421875 -14.550999641418457031 -14.836000442504882812 -15.619999885559082031 -16.301000595092773438 -16.715000152587890625 -16.409999847412109375 -15.477000236511230469 -16.427999496459960938 -17.510000228881835938 -18.104000091552734375 -17.468999862670898438 -16.450000762939453125 -15.135000228881835938 -15.267999649047851562 -16.125 -15.864000320434570312 -15.118000030517578125 -15.095999717712402344 -15.187000274658203125 -15.114000320434570312 -15.463999748229980469 -16.7760009765625 -15.76399993896484375 -16.802999496459960938 -17.103000640869140625 -17.604999542236328125 -16.86100006103515625 -17.6529998779296875 -17.326000213623046875 -17.3899993896484375 -17.465000152587890625 -17.488000869750976562 -16.837999343872070312 -16.308000564575195312 -17.447000503540039062 -18.368000030517578125 -17.816999435424804688 -17.108999252319335938 -18.636999130249023438 -20.176000595092773438 -18.497999191284179688 -17.173000335693359375 -15.33300018310546875 -15.248999595642089844 -16.816999435424804688 -17.204999923706054688 -16.481000900268554688 -15.354999542236328125 -16.98600006103515625 -16.815000534057617188 -15.001000404357910156 -14.911999702453613281 -15.340000152587890625 -15.178000450134277344 -14.701999664306640625 -13.267000198364257812 -11.965000152587890625 -10.918000221252441406 -10.272000312805175781 -10.234999656677246094 -10.468999862670898438 -10.895999908447265625 -11.866000175476074219 -12.112000465393066406 -12.140000343322753906 -11.913000106811523438 -11.260000228881835938 -11.619999885559082031 -11.998999595642089844 -12.116999626159667969 -11.682999610900878906 -11.868000030517578125 -11.934999465942382812 -11.987000465393066406 -11.633999824523925781 -11.394999504089355469 -11.373999595642089844 -11.642000198364257812 -11.944000244140625 -11.838000297546386719 -11.812999725341796875 -11.928999900817871094 -11.993000030517578125 -12.173000335693359375 -11.93000030517578125 -11.697999954223632812 -11.704999923706054688 -11.595000267028808594 -11.4720001220703125 -11.381999969482421875 -11.279000282287597656 -11.223999977111816406 -11.232000350952148438 -11.375 -11.229000091552734375 -11.045999526977539062 -11.024999618530273438 -11.256999969482421875 -11.425000190734863281 -11.489000320434570312 -11.55500030517578125 -11.739000320434570312 -11.826000213623046875 -11.795999526977539062 -11.967000007629394531 -11.968999862670898438 -11.779999732971191406 -11.715000152587890625 -11.84799957275390625 -11.83300018310546875 -11.61100006103515625 -11.690999984741210938 -11.717000007629394531 -11.741999626159667969 -11.850000381469726562 -11.935999870300292969 -11.941999435424804688 -11.914999961853027344 -11.880000114440917969 -11.894000053405761719 -11.878999710083007812 -11.949999809265136719 -11.892999649047851562 -11.873000144958496094 -11.866999626159667969 -11.880999565124511719 -11.845000267028808594 -11.864999771118164062 -11.875 -11.909999847412109375 -11.875 -11.86100006103515625 -11.915999412536621094 -11.928999900817871094 -11.960999488830566406 -11.975999832153320312 -12 -12 -11.951000213623046875 -11.848999977111816406 -11.772000312805175781 -11.678999900817871094 -11.604000091552734375 -11.628000259399414062 -11.677999496459960938 -11.65200042724609375 -11.631999969482421875 -11.649999618530273438 -11.619999885559082031 -11.563000679016113281 -11.54199981689453125 -11.567000389099121094 -11.601000785827636719 -11.605000495910644531 -11.640999794006347656 -11.607000350952148438 -11.473999977111816406 -11.47299957275390625
 -8.8039999008178710938 -9.0679998397827148438 -9.56999969482421875 -10.342000007629394531 -8.4119997024536132812 -8.9040002822875976562 -9.7170000076293945312 -10.838999748229980469 -9.2589998245239257812 -8.4289999008178710938 -9.3389997482299804688 -9.8339996337890625 -8.034999847412109375 -9.1649999618530273438 -10.894999504089355469 -10.569000244140625 -9.0609998703002929688 -11.020999908447265625 -10.008999824523925781 -8.6680002212524414062 -9.3599996566772460938 -9.7039995193481445312 -9.16699981689453125 -10.397000312805175781 -12.637000083923339844 -12.711000442504882812 -11.944000244140625 -10.685000419616699219 -11.52700042724609375 -13.215999603271484375 -11.618999481201171875 -10.892999649047851562 -11.5970001220703125 -12.331999778747558594 -13.135999679565429688 -11.835000038146972656 -10.534999847412109375 -10.845999717712402344 -12.114999771118164062 -12.604000091552734375 -12.204999923706054688 -12.029000282287597656 -11.444000244140625 -11.998000144958496094 -11.862999916076660156 -12.432999610900878906 -13.286999702453613281 -12.883999824523925781 -11.352999687194824219 -12.779000282287597656 -13.755000114440917969 -12.255999565124511719 -11.310999870300292969 -11.234999656677246094 -11.633000373840332031 -12.180999755859375 -11.871000289916992188 -11.274000167846679688 -10.991999626159667969 -11.064999580383300781 -11.631999969482421875 -11.501999855041503906 -11.196000099182128906 -11.147999763488769531 -10.980999946594238281 -10.875 -9.6099996566772460938 -9.9149999618530273438 -11.348999977111816406 -12.520999908447265625 -11.942000389099121094 -9.5520000457763671875 -10.968000411987304688 -12.605999946594238281 -12.437999725341796875 -10.251999855041503906 -11.321999549865722656 -11.86199951171875 -12.088999748229980469 -12.130000114440917969 -11.829000473022460938 -11.293999671936035156 -10.689999580383300781 -11.640000343322753906 -13.060000419616699219 -13.876999855041503906 -13.654999732971191406 -12.626999855041503906 -12.524999618530273438 -13.163999557495117188 -13.421999931335449219 -12.76399993896484375 -13.385999679565429688 -12.77700042724609375 -13.758999824523925781 -12.133000373840332031 -13.161999702453613281 -14.043999671936035156 -15.663000106811523438 -15.906000137329101562 -15.767999649047851562 -16.107999801635742188 -17.190999984741210938 -17.563999176025390625 -17.832000732421875 -17.951000213623046875 -17.261999130249023438 -17.053998947143554688 -16.74900054931640625 -18.159999847412109375 -18.631000518798828125 -18.184999465942382812 -15.619000434875488281 -14.647000312805175781 -15.215000152587890625 -16.106000900268554688 -16.497999191284179688 -16.059000015258789062 -15.161000251770019531 -15.678999900817871094 -15.90200042724609375 -16.457000732421875 -16.329000473022460938 -16.226999282836914062 -16.312000274658203125 -16.02700042724609375 -15.642000198364257812 -17.010000228881835938 -17.474000930786132812 -16.93000030517578125 -16.27700042724609375 -16.231000900268554688 -16.038999557495117188 -16.159999847412109375 -15.612999916076660156 -16.43000030517578125 -15.753000259399414062 -17.349000930786132812 -19.580999374389648438 -18.909000396728515625 -18.644001007080078125 -17.090000152587890625 -15.348999977111816406 -15.934000015258789062 -17.717000961303710938 -16.702999114990234375 -14.732999801635742188 -14.2779998779296875 -14.899000167846679688 -15.392999649047851562 -15.095999717712402344 -14.998000144958496094 -15.682000160217285156 -14.717000007629394531 -14.473999977111816406 -12.48699951171875 -11.644999504089355469 -11.321000099182128906 -10.680999755859375 -10.31999969482421875 -10.564999580383300781 -11.321999549865722656 -11.887000083923339844 -12.045000076293945312 -12.093999862670898438 -11.883999824523925781 -11.432000160217285156 -11.890999794006347656 -12.135000228881835938 -12.229999542236328125 -12.321000099182128906 -12.16699981689453125 -12.196999549865722656 -12.248999595642089844 -12.109000205993652344 -11.967000007629394531 -11.654999732971191406 -11.760999679565429688 -11.715999603271484375 -11.786000251770019531 -11.946000099182128906 -11.937000274658203125 -11.755000114440917969 -11.796999931335449219 -11.671999931335449219 -11.802000045776367188 -11.942999839782714844 -11.856999397277832031 -11.605000495910644531 -11.428999900817871094 -11.435999870300292969 -11.543999671936035156 -11.515999794006347656 -11.442999839782714844 -11.170000076293945312 -11.18000030517578125 -11.237999916076660156 -11.428999900817871094 -11.529999732971191406 -11.484999656677246094 -11.582000732421875 -11.699000358581542969 -11.946999549865722656 -11.942000389099121094 -11.928999900817871094 -11.968999862670898438 -11.949999809265136719 -11.744999885559082031 -11.659999847412109375 -11.701000213623046875 -11.645999908447265625 -11.699999809265136719 -11.767999649047851562 -11.72299957275390625 -11.864999771118164062 -11.921999931335449219 -11.880000114440917969 -11.880999565124511719 -11.845000267028808594 -11.729000091552734375 -11.553000450134277344 -11.713000297546386719 -11.751000404357910156 -11.746000289916992188 -11.784000396728515625 -11.815000534057617188 -11.863999366760253906 -11.849999427795410156 -11.76399993896484375 -11.876999855041503906 -11.970999717712402344 -11.961999893188476562 -11.949999809265136719 -11.924999237060546875 -11.965999603271484375 -12 -12 -12 -11.994000434875488281 -11.87599945068359375 -11.7779998779296875 -11.720999717712402344 -11.656000137329101562 -11.586999893188476562 -11.543000221252441406 -11.524999618530273438 -11.52700042724609375 -11.508000373840332031 -11.522000312805175781 -11.475000381469726562 -11.432999610900878906 -11.432999610900878906 -11.451999664306640625 -11.411000251770019531 -11.436999320983886719 -11.460000038146972656 -11.425000190734863281 -11.366000175476074219
 -8.187999725341796875 -8.7950000762939453125 -9.930999755859375 -9.70800018310546875 -9.0369997024536132812 -8.7460002899169921875 -9.5520000457763671875 -11.095999717712402344 -9.5389995574951171875 -7.8880000114440917969 -9.0220003128051757812 -8.9149999618530273438 -8.1059999465942382812 -9.0920000076293945312 -9.6680002212524414062 -8.3640003204345703125 -8.6160001754760742188 -10.109000205993652344 -9.1579999923706054688 -8.7729997634887695312 -9.2170000076293945312 -9.1780004501342773438 -9.1969995498657226562 -11.279999732971191406 -12.244000434875488281 -10.670999526977539062 -9.8550004959106445312 -10.47299957275390625 -11.864000320434570312 -13.432000160217285156 -11.515999794006347656 -10.866999626159667969 -11.677000045776367188 -12.854000091552734375 -12.845000267028808594 -11.345999717712402344 -10.989000320434570312 -11.473999977111816406 -11.967000007629394531 -11.423000335693359375 -10.817999839782714844 -11.366999626159667969 -12.31999969482421875 -11.215999603271484375 -10.932999610900878906 -12.723000526428222656 -13.15200042724609375 -12.0279998779296875 -11.241000175476074219 -11.824999809265136719 -13.298999786376953125 -11.81999969482421875 -11.30500030517578125 -11.612999916076660156 -11.310000419616699219 -11.659999847412109375 -11.868000030517578125 -11.75 -12.006999969482421875 -11.7910003662109375 -11.567000389099121094 -11.335000038146972656 -11.029000282287597656 -10.774999618530273438 -10.784000396728515625 -10.954999923706054688 -10.817000389099121094 -10.135999679565429688 -10.567000389099121094 -11.546000480651855469 -12.684999465942382812 -11.72299957275390625 -10.932000160217285156 -12.58300018310546875 -13.098999977111816406 -11.612999916076660156 -10.395999908447265625 -11.807999610900878906 -13.826999664306640625 -11.260999679565429688 -11.095999717712402344 -9.9479999542236328125 -11.421999931335449219 -10.468999862670898438 -12.053999900817871094 -12.859000205993652344 -13.006999969482421875 -12.479000091552734375 -14.98699951171875 -13.324999809265136719 -12.920000076293945312 -13.168999671936035156 -13.2910003662109375 -12.748999595642089844 -13.730999946594238281 -12.741999626159667969 -12.663999557495117188 -13.812000274658203125 -15.010999679565429688 -15.649999618530273438 -16.145000457763671875 -16.822000503540039062 -18.100000381469726562 -18.635000228881835938 -18.562000274658203125 -18.594999313354492188 -18.048000335693359375 -18.0709991455078125 -17.740999221801757812 -17.920000076293945312 -18.364000320434570312 -17.802999496459960938 -17.363000869750976562 -16.885999679565429688 -15.58300018310546875 -14.618000030517578125 -14.482999801635742188 -15.038999557495117188 -15.234000205993652344 -15.796999931335449219 -17.79199981689453125 -17.548000335693359375 -16.382999420166015625 -17.475999832153320312 -15.621999740600585938 -15.27700042724609375 -14.572999954223632812 -14.991999626159667969 -15.802000045776367188 -16.2910003662109375 -16.801000595092773438 -16.302000045776367188 -15.25 -15.829999923706054688 -16.063999176025390625 -15.782999992370605469 -15.871999740600585938 -15.9589996337890625 -16.0540008544921875 -16.0410003662109375 -16.107000350952148438 -15.170000076293945312 -14.767999649047851562 -15.965999603271484375 -18.815000534057617188 -18.357999801635742188 -16.329999923706054688 -14.989999771118164062 -15.232000350952148438 -15.357999801635742188 -15.673999786376953125 -14.993000030517578125 -15.878000259399414062 -15.262000083923339844 -14.451000213623046875 -13.409000396728515625 -12.192999839782714844 -11.590000152587890625 -10.626000404357910156 -9.937999725341796875 -10.159000396728515625 -11.34799957275390625 -12.036999702453613281 -11.961999893188476562 -12.046999931335449219 -12.088000297546386719 -12.048000335693359375 -12.246999740600585938 -12.425000190734863281 -12.215000152587890625 -12.289999961853027344 -12.407999992370605469 -12.494000434875488281 -12.460000038146972656 -12.579000473022460938 -12.473999977111816406 -12.071999549865722656 -11.859000205993652344 -12.147999763488769531 -12.081999778747558594 -11.928999900817871094 -11.897999763488769531 -11.559000015258789062 -11.345999717712402344 -11.437999725341796875 -11.5410003662109375 -11.751999855041503906 -11.796999931335449219 -11.5970001220703125 -11.345000267028808594 -11.517999649047851562 -11.517999649047851562 -11.475999832153320312 -11.210000038146972656 -11.081000328063964844 -11.079999923706054688 -11.20800018310546875 -11.302999496459960938 -11.491999626159667969 -11.58300018310546875 -11.684000015258789062 -11.793999671936035156 -11.925000190734863281 -12.11100006103515625 -12.067000389099121094 -11.873999595642089844 -11.871999740600585938 -11.746000289916992188 -11.558000564575195312 -11.591000556945800781 -11.628000259399414062 -11.645999908447265625 -11.835999488830566406 -11.854999542236328125 -11.831999778747558594 -11.730999946594238281 -11.715999603271484375 -11.814999580383300781 -11.74900054931640625 -11.626000404357910156 -11.520999908447265625 -11.496999740600585938 -11.553000450134277344 -11.54199981689453125 -11.538000106811523438 -11.609999656677246094 -11.644000053405761719 -11.682999610900878906 -11.68000030517578125 -11.760000228881835938 -11.807000160217285156 -11.845000267028808594 -11.951000213623046875 -11.951999664306640625 -11.961999893188476562 -11.925999641418457031 -11.937999725341796875 -11.927999496459960938 -11.910999298095703125 -11.901999473571777344 -11.838999748229980469 -11.732999801635742188 -11.673999786376953125 -11.553000450134277344 -11.498999595642089844 -11.460000038146972656 -11.326999664306640625 -11.303999900817871094 -11.366000175476074219 -11.331999778747558594 -11.307000160217285156 -11.2910003662109375 -11.312000274658203125 -11.255000114440917969 -11.286999702453613281 -11.284999847412109375 -11.288000106811523438 -11.319000244140625
 -8.9320001602172851562 -10.151000022888183594 -9.569000244140625 -8.7620000839233398438 -9.201000213623046875 -8.326000213623046875 -9.6149997711181640625 -11.593000411987304688 -10.373000144958496094 -8.3359994888305664062 -9.6079998016357421875 -8.0670003890991210938 -8.9969997406005859375 -8.4879999160766601562 -8.6090002059936523438 -9.298999786376953125 -8.3030004501342773438 -10.01399993896484375 -9.2189998626708984375 -9.3769998550415039062 -9.680999755859375 -9.9160003662109375 -10.060999870300292969 -10.873000144958496094 -9.604000091552734375 -10.241000175476074219 -10.262000083923339844 -11.44499969482421875 -12.68000030517578125 -12.800000190734863281 -11.0970001220703125 -11.553999900817871094 -11.644000053405761719 -12.317999839782714844 -12.095000267028808594 -10.807000160217285156 -11.102999687194824219 -11.230999946594238281 -10.553999900817871094 -11.144999504089355469 -11.241000175476074219 -11.496999740600585938 -12.380000114440917969 -12.30500030517578125 -10.661000251770019531 -12.279999732971191406 -13.102000236511230469 -11.751999855041503906 -11.730999946594238281 -11.387000083923339844 -11.831000328063964844 -12.125 -11.067999839782714844 -11.567000389099121094 -11.319000244140625 -11.519000053405761719 -10.477999687194824219 -10.953000068664550781 -12.04199981689453125 -12.248999595642089844 -11.732999801635742188 -11.31999969482421875 -11.378999710083007812 -11.390000343322753906 -11.579999923706054688 -11.480999946594238281 -11.536999702453613281 -11.560000419616699219 -11.197999954223632812 -10.944000244140625 -12.076999664306640625 -11.604000091552734375 -10.4720001220703125 -11.781999588012695312 -13.039999961853027344 -12.956000328063964844 -12.510000228881835938 -12.296999931335449219 -14.33300018310546875 -11.088000297546386719 -10.840999603271484375 -9.6709995269775390625 -12.107000350952148438 -11.199000358581542969 -11.991000175476074219 -13.33300018310546875 -13.4160003662109375 -13.251000404357910156 -14.56999969482421875 -14.925000190734863281 -14.725000381469726562 -14.545000076293945312 -14.335000038146972656 -14.383999824523925781 -14.121000289916992188 -13.38899993896484375 -14.020999908447265625 -14.796999931335449219 -15.881000518798828125 -16.173000335693359375 -16.919000625610351562 -17.496000289916992188 -17.978000640869140625 -18.339000701904296875 -18.495000839233398438 -18.7910003662109375 -18.841999053955078125 -18.634000778198242188 -18.163000106811523438 -17.51399993896484375 -17.162000656127929688 -16.746000289916992188 -16.646999359130859375 -16.155000686645507812 -16.163000106811523438 -16.090000152587890625 -16.172000885009765625 -16.117000579833984375 -17.627000808715820312 -17.604000091552734375 -18.042999267578125 -17.364999771118164062 -16.667999267578125 -17.599000930786132812 -16.430999755859375 -14.482000350952148438 -15.319000244140625 -14.595000267028808594 -14.524999618530273438 -15.123000144958496094 -15.864999771118164062 -16.330999374389648438 -14.392000198364257812 -14.692999839782714844 -14.279999732971191406 -14.661999702453613281 -14.553999900817871094 -13.940999984741210938 -15.281000137329101562 -17.23600006103515625 -15.852000236511230469 -15.289000511169433594 -14.239000320434570312 -15.112999916076660156 -17.149000167846679688 -19.47100067138671875 -19.2779998779296875 -17.375 -16.142000198364257812 -14.824999809265136719 -15.43000030517578125 -16.363000869750976562 -17.44300079345703125 -15.508000373840332031 -14.585000038146972656 -14.034999847412109375 -12.663999557495117188 -11.394000053405761719 -10.279999732971191406 -9.798999786376953125 -10.22299957275390625 -11.005000114440917969 -11.560999870300292969 -11.864000320434570312 -12.23600006103515625 -12.088999748229980469 -12.017000198364257812 -12.364000320434570312 -12.267999649047851562 -12.12400054931640625 -12.538999557495117188 -12.612000465393066406 -12.324999809265136719 -12.550999641418457031 -12.522999763488769531 -12.345000267028808594 -12.2779998779296875 -12.220999717712402344 -12.170000076293945312 -12.199000358581542969 -11.954999923706054688 -11.960000038146972656 -11.862999916076660156 -11.428999900817871094 -11.279999732971191406 -11.467999458312988281 -11.534999847412109375 -11.605999946594238281 -11.673999786376953125 -11.545000076293945312 -11.446000099182128906 -11.429999351501464844 -11.430999755859375 -11.293000221252441406 -11.26399993896484375 -11.3339996337890625 -11.328000068664550781 -11.418999671936035156 -11.581999778747558594 -11.47299957275390625 -11.760000228881835938 -11.854999542236328125 -12.038000106811523438 -12.071000099182128906 -12.060000419616699219 -11.706000328063964844 -11.546999931335449219 -11.456999778747558594 -11.413999557495117188 -11.425000190734863281 -11.479000091552734375 -11.603000640869140625 -11.621999740600585938 -11.548000335693359375 -11.569000244140625 -11.432999610900878906 -11.480000495910644531 -11.522000312805175781 -11.441999435424804688 -11.446999549865722656 -11.439999580383300781 -11.401999473571777344 -11.498000144958496094 -11.531000137329101562 -11.5 -11.51300048828125 -11.505000114440917969 -11.467999458312988281 -11.465000152587890625 -11.63800048828125 -11.739999771118164062 -11.781000137329101562 -11.762000083923339844 -11.831000328063964844 -11.822999954223632812 -11.856999397277832031 -11.826000213623046875 -11.803000450134277344 -11.803999900817871094 -11.817000389099121094 -11.734000205993652344 -11.656000137329101562 -11.630000114440917969 -11.515000343322753906 -11.479999542236328125 -11.380000114440917969 -11.224999427795410156 -11.185999870300292969 -11.133999824523925781 -11.119999885559082031 -11.088000297546386719 -11.072999954223632812 -11.08300018310546875 -11.046999931335449219 -10.965999603271484375 -10.948999404907226562 -10.982999801635742188 -11.088999748229980469
 -9.38899993896484375 -10.668999671936035156 -9.1660003662109375 -8.6359996795654296875 -9.4029998779296875 -9.4409999847412109375 -10.7779998779296875 -11.387000083923339844 -9.5450000762939453125 -8.215999603271484375 -8.8430004119873046875 -9.1969995498657226562 -9.1689996719360351562 -7.8200001716613769531 -8.618000030517578125 -8.18000030517578125 -9.798999786376953125 -11.140000343322753906 -9.0179996490478515625 -9.5030002593994140625 -9.97299957275390625 -9.826000213623046875 -9.1840000152587890625 -9.9849996566772460938 -10.015000343322753906 -10.989000320434570312 -11.598999977111816406 -12.288999557495117188 -12.260999679565429688 -11.265999794006347656 -10.782999992370605469 -13.300999641418457031 -12.647000312805175781 -11.812000274658203125 -11.618000030517578125 -10.538999557495117188 -11.505000114440917969 -10.677000045776367188 -10.244999885559082031 -10.803999900817871094 -12.260999679565429688 -12.392000198364257812 -13.468999862670898438 -13.812000274658203125 -10.965999603271484375 -11.215000152587890625 -13.241000175476074219 -13.052999496459960938 -12.248000144958496094 -11.473999977111816406 -11.482000350952148438 -12.614000320434570312 -11.414999961853027344 -11.812000274658203125 -12.770999908447265625 -12.619999885559082031 -10.810000419616699219 -10.392000198364257812 -11.595000267028808594 -11.998000144958496094 -11.895999908447265625 -11.227999687194824219 -11.355999946594238281 -9.8459997177124023438 -11.343999862670898438 -12.128999710083007812 -11.980999946594238281 -11.592000007629394531 -12.23600006103515625 -11.468999862670898438 -10.744999885559082031 -10.949000358581542969 -10.9589996337890625 -12.456999778747558594 -11.949999809265136719 -12.553000450134277344 -12.31999969482421875 -12.33300018310546875 -13.765000343322753906 -12.234000205993652344 -10.135999679565429688 -11.776000022888183594 -13.600999832153320312 -12.732999801635742188 -11.642000198364257812 -12.595999717712402344 -13.654999732971191406 -14.189000129699707031 -14.44499969482421875 -14.980999946594238281 -15.012000083923339844 -14.067999839782714844 -12.5970001220703125 -12.439000129699707031 -12.951999664306640625 -13.135000228881835938 -13.418000221252441406 -14.36100006103515625 -15.531999588012695312 -16.38800048828125 -16.879999160766601562 -17.364000320434570312 -17.478000640869140625 -17.774000167846679688 -17.579999923706054688 -17.962999343872070312 -18.73699951171875 -19.003000259399414062 -18.40200042724609375 -17.5970001220703125 -16.870000839233398438 -16.989000320434570312 -17.002000808715820312 -17.190000534057617188 -17.066999435424804688 -16.3470001220703125 -17.507999420166015625 -16.476999282836914062 -16.08300018310546875 -16.444000244140625 -14.970999717712402344 -15.557999610900878906 -16.753000259399414062 -16.576000213623046875 -16.4029998779296875 -15.218000411987304688 -14.845999717712402344 -16.190000534057617188 -15.635000228881835938 -16.072000503540039062 -15.055999755859375 -14.815999984741210938 -14.102999687194824219 -15.16699981689453125 -14.484000205993652344 -14.262000083923339844 -14.413999557495117188 -14.355999946594238281 -14.668999671936035156 -16.871000289916992188 -17.051000595092773438 -14.734000205993652344 -14.991000175476074219 -15.494000434875488281 -16.16699981689453125 -18.753000259399414062 -19.1660003662109375 -19.371000289916992188 -16.936000823974609375 -15.897000312805175781 -16.594999313354492188 -18.983999252319335938 -18.673000335693359375 -15.878999710083007812 -15.368000030517578125 -14.421999931335449219 -12.965999603271484375 -11.814999580383300781 -10.73600006103515625 -9.86199951171875 -10.413000106811523438 -10.859999656677246094 -11.421999931335449219 -11.76399993896484375 -12.232000350952148438 -11.968999862670898438 -11.975999832153320312 -12.262999534606933594 -11.793999671936035156 -12.085000038146972656 -12.440999984741210938 -12.151000022888183594 -12.321000099182128906 -12.227999687194824219 -12.314000129699707031 -12.038000106811523438 -11.897999763488769531 -12.310999870300292969 -12.258000373840332031 -12.515999794006347656 -12.043999671936035156 -11.725000381469726562 -11.508000373840332031 -11.352999687194824219 -11.354999542236328125 -11.463999748229980469 -11.536000251770019531 -11.447999954223632812 -11.428999900817871094 -11.432999610900878906 -11.401000022888183594 -11.432000160217285156 -11.255000114440917969 -11.276000022888183594 -11.164999961853027344 -11.086999893188476562 -11.109999656677246094 -11.185000419616699219 -11.449000358581542969 -11.390999794006347656 -11.434999465942382812 -11.505999565124511719 -11.7220001220703125 -11.937000274658203125 -11.798999786376953125 -11.461000442504882812 -11.350999832153320312 -11.364999771118164062 -11.453000068664550781 -11.272000312805175781 -11.340000152587890625 -11.378999710083007812 -11.343999862670898438 -11.396999359130859375 -11.29199981689453125 -11.215999603271484375 -11.232999801635742188 -11.324999809265136719 -11.31999969482421875 -11.328000068664550781 -11.312999725341796875 -11.322999954223632812 -11.380000114440917969 -11.432000160217285156 -11.436999320983886719 -11.427000045776367188 -11.413999557495117188 -11.432999610900878906 -11.427999496459960938 -11.409999847412109375 -11.517000198364257812 -11.63800048828125 -11.687999725341796875 -11.706999778747558594 -11.671999931335449219 -11.651000022888183594 -11.645999908447265625 -11.663999557495117188 -11.663000106811523438 -11.631999969482421875 -11.603000640869140625 -11.539999961853027344 -11.501000404357910156 -11.429999351501464844 -11.429999351501464844 -11.338000297546386719 -11.229000091552734375 -11.199999809265136719 -11.177999496459960938 -11.085000038146972656 -11.001000404357910156 -10.91699981689453125 -10.850999832153320312 -10.856999397277832031 -10.921999931335449219 -10.852999687194824219 -10.729000091552734375 -10.765000343322753906
 -10.440999984741210938 -10.065999984741210938 -8.7530002593994140625 -9.7270002365112304688 -10.270999908447265625 -10.33300018310546875 -10.140999794006347656 -8.4499998092651367188 -7.9369997978210449219 -9.5319995880126953125 -10.173999786376953125 -10.460000038146972656 -7.7280001640319824219 -10.057999610900878906 -10.718999862670898438 -10.321999549865722656 -10.94499969482421875 -9.3620004653930664062 -9.1140003204345703125 -10.40200042724609375 -9.2279996871948242188 -9.5080003738403320312 -8.7510004043579101562 -12.20800018310546875 -11.343999862670898438 -10.66699981689453125 -10.953000068664550781 -11.668000221252441406 -11.595999717712402344 -10.98600006103515625 -11.798000335693359375 -14.145000457763671875 -11.463000297546386719 -10.913000106811523438 -11.814000129699707031 -10.628999710083007812 -10.930999755859375 -10.802000045776367188 -10.449000358581542969 -11.156000137329101562 -12.345000267028808594 -12.126999855041503906 -14.003000259399414062 -13.782999992370605469 -10.925000190734863281 -11.522000312805175781 -12.828999519348144531 -12.145999908447265625 -11.576999664306640625 -11.265999794006347656 -11.456000328063964844 -12.25 -11.237999916076660156 -11.371000289916992188 -12.538999557495117188 -12.647999763488769531 -10.350000381469726562 -10.701000213623046875 -11.684000015258789062 -12.154999732971191406 -11.800000190734863281 -11.397999763488769531 -11.76399993896484375 -11.211999893188476562 -10.904000282287597656 -11.821000099182128906 -12.163000106811523438 -12.045000076293945312 -11.800000190734863281 -11.076000213623046875 -10.258999824523925781 -10.727000236511230469 -11.203000068664550781 -12.241999626159667969 -11.461000442504882812 -11.718000411987304688 -10.376000404357910156 -10.729000091552734375 -11.734999656677246094 -12.842000007629394531 -11.895999908447265625 -12.852000236511230469 -13.628000259399414062 -12.293999671936035156 -12.34799957275390625 -13.579999923706054688 -13.25 -13.562999725341796875 -13.649999618530273438 -13.871000289916992188 -13.664999961853027344 -13.223000526428222656 -12.423999786376953125 -12.640999794006347656 -12.105999946594238281 -11.994999885559082031 -12.479000091552734375 -12.612000465393066406 -14.017999649047851562 -15.102999687194824219 -15.484000205993652344 -16.037000656127929688 -16.604000091552734375 -17.37400054931640625 -17.642000198364257812 -17.61100006103515625 -18.25099945068359375 -18.714000701904296875 -18.524999618530273438 -18.162000656127929688 -17.4459991455078125 -17.239999771118164062 -16.858999252319335938 -16.482000350952148438 -16.607000350952148438 -16.357999801635742188 -16.5839996337890625 -16.113000869750976562 -14.576999664306640625 -13.951000213623046875 -13.567000389099121094 -15.40200042724609375 -16.478000640869140625 -16.190000534057617188 -16.135000228881835938 -15.717000007629394531 -16.23699951171875 -16.812000274658203125 -17.343999862670898438 -17.370000839233398438 -16.634000778198242188 -15.65200042724609375 -15.835000038146972656 -15.774000167846679688 -14.899999618530273438 -15.744999885559082031 -15.824999809265136719 -16.093000411987304688 -15.175999641418457031 -16.007999420166015625 -17.968000411987304688 -17.919000625610351562 -16.3209991455078125 -16.8489990234375 -15.54199981689453125 -17.420000076293945312 -19.3040008544921875 -19.686000823974609375 -19.548000335693359375 -18.950000762939453125 -17.274999618530273438 -18.698999404907226562 -18.704000473022460938 -15.998000144958496094 -14.770000457763671875 -14.338000297546386719 -13.057999610900878906 -12.0970001220703125 -10.822999954223632812 -9.4490003585815429688 -9.73600006103515625 -10.399999618530273438 -11.142999649047851562 -11.378999710083007812 -11.656999588012695312 -11.482000350952148438 -11.720000267028808594 -11.760000228881835938 -11.406999588012695312 -11.7779998779296875 -11.798000335693359375 -11.748999595642089844 -11.876000404357910156 -11.848999977111816406 -12.104000091552734375 -11.673000335693359375 -11.524000167846679688 -11.890999794006347656 -12.050000190734863281 -12.234000205993652344 -12.178999900817871094 -11.828999519348144531 -11.371000289916992188 -11.366000175476074219 -11.36100006103515625 -11.435999870300292969 -11.482999801635742188 -11.342000007629394531 -11.187000274658203125 -11.199000358581542969 -11.206999778747558594 -11.241000175476074219 -11.0410003662109375 -11.307999610900878906 -11.322999954223632812 -10.994999885559082031 -10.840999603271484375 -10.788000106811523438 -10.977999687194824219 -11.086000442504882812 -11.071999549865722656 -11.107999801635742188 -11.239000320434570312 -11.411999702453613281 -11.406999588012695312 -11.107999801635742188 -10.968000411987304688 -11.154000282287597656 -11.267000198364257812 -11.296000480651855469 -11.380000114440917969 -11.359999656677246094 -11.18000030517578125 -11.105000495910644531 -11.081000328063964844 -11.100000381469726562 -11.16699981689453125 -11.223999977111816406 -11.248000144958496094 -11.269000053405761719 -11.203000068664550781 -11.203999519348144531 -11.243000030517578125 -11.258999824523925781 -11.296000480651855469 -11.312000274658203125 -11.303999900817871094 -11.350999832153320312 -11.4029998779296875 -11.407999992370605469 -11.29199981689453125 -10.970000267028808594 -11.29199981689453125 -11.595000267028808594 -11.605999946594238281 -11.590000152587890625 -11.603000640869140625 -11.600000381469726562 -11.572999954223632812 -11.508999824523925781 -11.468999862670898438 -11.420000076293945312 -11.310999870300292969 -11.243000030517578125 -11.213999748229980469 -11.1529998779296875 -11.020999908447265625 -10.994000434875488281 -11.032000541687011719 -10.93000030517578125 -10.878000259399414062 -10.821000099182128906 -10.75 -10.7220001220703125 -10.696000099182128906 -10.598000526428222656 -10.534999847412109375 -10.51399993896484375
 -9.2220001220703125 -9.159000396728515625 -10.180999755859375 -10.723999977111816406 -10.267000198364257812 -9.6680002212524414062 -8.2779998779296875 -7.4850001335144042969 -8.6759996414184570312 -10.29199981689453125 -10.468999862670898438 -9.8179998397827148438 -7.9660000801086425781 -11.168000221252441406 -12.095999717712402344 -10.368000030517578125 -9.3090000152587890625 -8.9320001602172851562 -10.295999526977539062 -10.817999839782714844 -9.8000001907348632812 -10.696999549865722656 -11.119999885559082031 -12.932000160217285156 -11.354000091552734375 -10.526000022888183594 -10.913000106811523438 -10.793999671936035156 -10.390000343322753906 -10.354000091552734375 -12.98699951171875 -14.142999649047851562 -11.51399993896484375 -10.432000160217285156 -11.805999755859375 -11.003000259399414062 -10.296000480651855469 -10.494999885559082031 -10.767999649047851562 -12.18000030517578125 -11.468999862670898438 -12.814999580383300781 -13.321999549865722656 -11.7220001220703125 -9.8570003509521484375 -12.4160003662109375 -11.942000389099121094 -10.618000030517578125 -12.375 -12.017999649047851562 -11.189999580383300781 -12.218000411987304688 -12.690000534057617188 -12.581999778747558594 -12.61100006103515625 -11.914999961853027344 -10.418000221252441406 -11.229000091552734375 -11.81999969482421875 -12.227999687194824219 -11.699999809265136719 -10.996000289916992188 -11.404000282287597656 -11.772999763488769531 -10.184000015258789062 -9.2130002975463867188 -11.255000114440917969 -12.376999855041503906 -11.456999778747558594 -10.024999618530273438 -8.9079999923706054688 -10.670000076293945312 -10.220000267028808594 -11.529000282287597656 -12.307999610900878906 -11.911999702453613281 -12.006999969482421875 -11.161999702453613281 -11.036999702453613281 -12.552000045776367188 -12.741999626159667969 -11.989999771118164062 -11.491000175476074219 -11.626000404357910156 -13.421000480651855469 -13.357999801635742188 -13.293999671936035156 -13.581999778747558594 -13.772000312805175781 -14.046999931335449219 -15.211999893188476562 -13.979999542236328125 -13.753999710083007812 -13.163000106811523438 -12.447999954223632812 -12.276000022888183594 -12.270999908447265625 -12.480999946594238281 -12.576000213623046875 -13.121999740600585938 -14.178999900817871094 -14.961000442504882812 -15.439999580383300781 -16.340000152587890625 -16.538999557495117188 -16.635000228881835938 -16.927000045776367188 -17.38800048828125 -17.131000518798828125 -16.3209991455078125 -15.930999755859375 -15.718999862670898438 -15.864000320434570312 -15.302000045776367188 -13.899000167846679688 -14.522999763488769531 -14.529999732971191406 -14.480999946594238281 -13.043999671936035156 -12.163999557495117188 -13.91699981689453125 -15.795000076293945312 -16.483999252319335938 -16.311000823974609375 -15.262000083923339844 -15.052000045776367188 -14.723999977111816406 -16.232000350952148438 -16.489999771118164062 -16.8899993896484375 -17.191999435424804688 -16.868999481201171875 -14.467000007629394531 -14.59799957275390625 -16.080999374389648438 -17.145999908447265625 -17.3339996337890625 -16.08300018310546875 -16.090000152587890625 -16.884000778198242188 -15.557000160217285156 -15.256999969482421875 -15.824000358581542969 -15.494000434875488281 -16.701999664306640625 -16.44300079345703125 -18.504999160766601562 -17.710000991821289062 -18.524000167846679688 -18.4029998779296875 -15.748999595642089844 -15.671999931335449219 -17.438999176025390625 -18.3040008544921875 -14.366999626159667969 -13.399999618530273438 -12.590999603271484375 -12.404999732971191406 -11.4720001220703125 -10.015999794006347656 -9.4130001068115234375 -9.3719997406005859375 -9.5399999618530273438 -9.8339996337890625 -10.465999603271484375 -10.789999961853027344 -11.093999862670898438 -11.289999961853027344 -11.09799957275390625 -11.487999916076660156 -11.550999641418457031 -11.496999740600585938 -11.248999595642089844 -11.694000244140625 -11.977999687194824219 -11.522000312805175781 -11.29199981689453125 -11.453999519348144531 -11.852999687194824219 -12.0970001220703125 -12 -11.760999679565429688 -11.484000205993652344 -11.375 -11.178000450134277344 -11.239999771118164062 -11.3899993896484375 -11.317999839782714844 -11.08300018310546875 -11.074000358581542969 -10.977000236511230469 -11.060000419616699219 -11.237999916076660156 -11.409000396728515625 -11.536999702453613281 -11.423000335693359375 -10.779000282287597656 -10.576000213623046875 -10.63899993896484375 -10.581000328063964844 -10.732000350952148438 -10.770999908447265625 -10.880999565124511719 -10.86199951171875 -10.817000389099121094 -10.633999824523925781 -10.734000205993652344 -10.982999801635742188 -11.123000144958496094 -11.248000144958496094 -11.248000144958496094 -11.055999755859375 -11 -10.984999656677246094 -10.979999542236328125 -10.915999412536621094 -10.892000198364257812 -11.029000282287597656 -11.095999717712402344 -11.059000015258789062 -11.109000205993652344 -11.08300018310546875 -11.098999977111816406 -11.145999908447265625 -11.196000099182128906 -11.243000030517578125 -11.279000282287597656 -11.324999809265136719 -11.288999557495117188 -11.350000381469726562 -11.427999496459960938 -11.553000450134277344 -11.621000289916992188 -11.651000022888183594 -11.699999809265136719 -11.689999580383300781 -11.668000221252441406 -11.600000381469726562 -11.593000411987304688 -11.557000160217285156 -11.520999908447265625 -11.442999839782714844 -11.328000068664550781 -11.210999488830566406 -11.131000518798828125 -10.949000358581542969 -10.816999435424804688 -10.769000053405761719 -10.65200042724609375 -10.670000076293945312 -10.682000160217285156 -10.600999832153320312 -10.551000595092773438 -10.5970001220703125 -10.585000038146972656 -10.517999649047851562 -10.468999862670898438 -10.394000053405761719
 -9.8489999771118164062 -10.510000228881835938 -10.678000450134277344 -10.697999954223632812 -9.8990001678466796875 -8.4069995880126953125 -7.8150000572204589844 -7.8730001449584960938 -9.5889997482299804688 -10.409999847412109375 -10.112000465393066406 -9.8920001983642578125 -9.8070001602172851562 -10.178000450134277344 -11.171999931335449219 -9.3219995498657226562 -9.2550001144409179688 -9.631999969482421875 -9.7720003128051757812 -9.9980001449584960938 -9.3809995651245117188 -10.45800018310546875 -11.961999893188476562 -12.821999549865722656 -10.651000022888183594 -11.607000350952148438 -10.93000030517578125 -10.842000007629394531 -10.746999740600585938 -10.237000465393066406 -12.482000350952148438 -13.373999595642089844 -12.043000221252441406 -10.562999725341796875 -11.781000137329101562 -11.59799957275390625 -9.8970003128051757812 -11.140999794006347656 -13.112000465393066406 -11.480000495910644531 -12.567000389099121094 -13.883999824523925781 -11.354000091552734375 -11.399999618530273438 -11.977000236511230469 -12.407999992370605469 -10.746000289916992188 -11.258000373840332031 -12.578000068664550781 -10.954000473022460938 -11.446999549865722656 -12.859000205993652344 -12.038000106811523438 -11.899000167846679688 -12.029000282287597656 -11.835000038146972656 -10.664999961853027344 -10.937000274658203125 -11.968000411987304688 -12.251999855041503906 -11.835000038146972656 -10.737999916076660156 -10.663999557495117188 -10.642999649047851562 -10.520999908447265625 -9.618000030517578125 -10.890999794006347656 -11.954999923706054688 -10.982000350952148438 -11.251999855041503906 -10.074999809265136719 -10.407999992370605469 -10.713000297546386719 -10.062999725341796875 -11.003999710083007812 -11.343000411987304688 -12.392000198364257812 -12.034000396728515625 -11.336999893188476562 -11.534000396728515625 -12.01399993896484375 -11.418999671936035156 -11.921999931335449219 -12.543999671936035156 -13.560000419616699219 -12.798999786376953125 -12.689999580383300781 -13.324999809265136719 -14.4720001220703125 -15.642000198364257812 -15.951000213623046875 -14.376000404357910156 -13.067999839782714844 -13.317999839782714844 -12.7089996337890625 -12.56999969482421875 -12.149000167846679688 -11.795000076293945312 -11.798999786376953125 -12.321999549865722656 -13.491000175476074219 -13.897999763488769531 -14.100999832153320312 -14.848999977111816406 -15.982000350952148438 -15.562000274658203125 -16.009000778198242188 -16.073999404907226562 -15.687999725341796875 -15.218999862670898438 -14.635999679565429688 -14.925000190734863281 -14.776000022888183594 -14.461999893188476562 -12.954999923706054688 -13.340999603271484375 -13.050000190734863281 -12.725999832153320312 -13.170999526977539062 -11.765000343322753906 -13.642000198364257812 -14.506999969482421875 -15.409999847412109375 -15.86100006103515625 -14.31999969482421875 -14.343999862670898438 -15.197999954223632812 -15.729000091552734375 -15.260999679565429688 -15.579999923706054688 -15.642000198364257812 -14.394000053405761719 -14.810999870300292969 -14.942000389099121094 -15.954000473022460938 -16.488000869750976562 -15.925000190734863281 -15.505000114440917969 -16.207000732421875 -16.47100067138671875 -16.933000564575195312 -17.0970001220703125 -16.950000762939453125 -16.36199951171875 -15.725000381469726562 -15.866000175476074219 -16.406000137329101562 -17.510000228881835938 -15.668999671936035156 -16.649999618530273438 -15.659000396728515625 -14.664999961853027344 -15.020999908447265625 -15.517999649047851562 -14.454000473022460938 -13.463000297546386719 -12.354000091552734375 -11.953000068664550781 -11.383999824523925781 -10.677000045776367188 -9.63899993896484375 -9.2530002593994140625 -8.56999969482421875 -8.6140003204345703125 -10.156999588012695312 -10.755000114440917969 -10.321000099182128906 -10.675999641418457031 -10.960999488830566406 -11.123999595642089844 -11.378999710083007812 -11.420000076293945312 -11.409000396728515625 -11.824999809265136719 -11.802999496459960938 -11.232999801635742188 -11.062000274658203125 -11.420000076293945312 -11.704000473022460938 -11.734999656677246094 -11.52700042724609375 -11.387000083923339844 -11.286999702453613281 -11.394000053405761719 -11.31999969482421875 -11.288000106811523438 -11.298000335693359375 -11.215999603271484375 -11.064000129699707031 -10.942000389099121094 -10.980999946594238281 -11.069000244140625 -11.173999786376953125 -11.133999824523925781 -11.149000167846679688 -11.192999839782714844 -10.784999847412109375 -10.803000450134277344 -10.859000205993652344 -10.949000358581542969 -10.899999618530273438 -10.899000167846679688 -11.077000617980957031 -10.80500030517578125 -10.687000274658203125 -10.855999946594238281 -10.923999786376953125 -11.034999847412109375 -11.072000503540039062 -11.121999740600585938 -11.082000732421875 -10.967000007629394531 -10.929999351501464844 -10.875 -10.843999862670898438 -10.831999778747558594 -10.857999801635742188 -10.8470001220703125 -10.842000007629394531 -10.887000083923339844 -10.970000267028808594 -10.998999595642089844 -11.0410003662109375 -11.055999755859375 -11.012000083923339844 -11.055999755859375 -11.052000045776367188 -11.147999763488769531 -11.248000144958496094 -11.354000091552734375 -11.420999526977539062 -11.503000259399414062 -11.5410003662109375 -11.598999977111816406 -11.637000083923339844 -11.605000495910644531 -11.600000381469726562 -11.579999923706054688 -11.577000617980957031 -11.536999702453613281 -11.45800018310546875 -11.335000038146972656 -11.246000289916992188 -11.133000373840332031 -10.998000144958496094 -10.774999618530273438 -10.604000091552734375 -10.633999824523925781 -10.52700042724609375 -10.446000099182128906 -10.479000091552734375 -10.444000244140625 -10.446000099182128906 -10.401000022888183594 -10.300000190734863281 -10.258999824523925781 -10.213000297546386719 -10.241999626159667969
 -10.196999549865722656 -10.66699981689453125 -10.994000434875488281 -10.991999626159667969 -8.645999908447265625 -7.7789998054504394531 -8.2329998016357421875 -8.569000244140625 -9.5970001220703125 -9.701999664306640625 -9.3140001296997070312 -9.4530000686645507812 -9.1370000839233398438 -10.211000442504882812 -11.069000244140625 -8.9139995574951171875 -8.51399993896484375 -9.61100006103515625 -9.3319997787475585938 -9.7799997329711914062 -9.7860002517700195312 -9.534999847412109375 -11.328000068664550781 -11.159000396728515625 -10.61100006103515625 -11.619999885559082031 -10.465999603271484375 -10.682999610900878906 -10.482999801635742188 -10.552999496459960938 -11.989999771118164062 -13.012999534606933594 -11.998000144958496094 -10.703000068664550781 -12.645999908447265625 -11.876000404357910156 -10.515999794006347656 -12.546999931335449219 -14.31999969482421875 -12.206999778747558594 -13.23600006103515625 -13.298000335693359375 -10.850999832153320312 -11.878999710083007812 -11.373000144958496094 -12.078000068664550781 -11.043000221252441406 -11.133999824523925781 -11.647000312805175781 -10.493000030517578125 -11.545000076293945312 -11.961000442504882812 -10.887000083923339844 -10.913999557495117188 -11.468999862670898438 -10.956000328063964844 -9.9709997177124023438 -10.692000389099121094 -11.937000274658203125 -11.451999664306640625 -11.13899993896484375 -9.243000030517578125 -10.383999824523925781 -10.86100006103515625 -9.7939996719360351562 -9.4049997329711914062 -11.54199981689453125 -10.501000404357910156 -9.6339998245239257812 -10.553999900817871094 -12.420999526977539062 -11.557000160217285156 -11.640999794006347656 -11.331999778747558594 -10.88899993896484375 -11.159999847412109375 -12.435000419616699219 -11.383999824523925781 -11.383999824523925781 -11.076000213623046875 -12.751000404357910156 -11.052999496459960938 -12.098999977111816406 -12.51399993896484375 -13.673999786376953125 -14.442999839782714844 -13.376000404357910156 -14.824000358581542969 -15.022000312805175781 -16.093999862670898438 -15.414999961853027344 -14.6529998779296875 -14.229000091552734375 -14.869000434875488281 -14.534000396728515625 -13.647000312805175781 -13.147000312805175781 -12.414000511169433594 -12.050000190734863281 -12.034999847412109375 -12.586000442504882812 -13.279999732971191406 -13.9589996337890625 -14.647999763488769531 -15.480999946594238281 -15.366999626159667969 -15.024999618530273438 -15.22299957275390625 -14.501000404357910156 -14.27700042724609375 -14.522999763488769531 -14.08300018310546875 -14.218999862670898438 -13.463000297546386719 -13.505999565124511719 -13.189000129699707031 -11.565999984741210938 -12.328000068664550781 -12.491000175476074219 -12.758000373840332031 -13.385999679565429688 -13.751999855041503906 -14.053999900817871094 -14.642000198364257812 -15.005999565124511719 -14.796999931335449219 -15.5279998779296875 -15.772000312805175781 -15.114000320434570312 -16.204999923706054688 -16.18000030517578125 -15.482999801635742188 -16.36100006103515625 -16.4720001220703125 -17.493999481201171875 -16.982000350952148438 -15.94499969482421875 -16.2760009765625 -15.934000015258789062 -15.475000381469726562 -15.937999725341796875 -16.832000732421875 -17.781000137329101562 -17.617000579833984375 -16.5540008544921875 -15.322999954223632812 -15.237000465393066406 -15.704999923706054688 -17.349000930786132812 -17.405000686645507812 -15.335000038146972656 -14.982000350952148438 -15.491000175476074219 -15.194000244140625 -14.057000160217285156 -11.973999977111816406 -11.869000434875488281 -11.58300018310546875 -10.968000411987304688 -10.9589996337890625 -9.3100004196166992188 -8.7279996871948242188 -8.3149995803833007812 -8.3100004196166992188 -9.1309995651245117188 -9.6689996719360351562 -10.355999946594238281 -10.73600006103515625 -10.767000198364257812 -10.741000175476074219 -10.906000137329101562 -11.125 -11.364000320434570312 -11.564999580383300781 -11.517999649047851562 -11.137999534606933594 -10.81999969482421875 -11.121000289916992188 -11.302999496459960938 -11.109000205993652344 -11.131000518798828125 -11.142000198364257812 -11.310999870300292969 -11.348999977111816406 -11.317999839782714844 -11.248999595642089844 -11.145000457763671875 -11.092000007629394531 -11.043000221252441406 -10.908999443054199219 -10.907999992370605469 -11.001000404357910156 -11.071000099182128906 -10.975999832153320312 -10.859000205993652344 -10.951000213623046875 -11.104999542236328125 -11.246000289916992188 -11.267999649047851562 -11.053999900817871094 -10.892000198364257812 -10.961000442504882812 -11.017999649047851562 -10.970999717712402344 -10.904999732971191406 -10.915999412536621094 -10.83300018310546875 -10.776000022888183594 -10.767000198364257812 -10.895999908447265625 -10.91699981689453125 -10.883999824523925781 -10.868999481201171875 -10.794000625610351562 -10.737999916076660156 -10.704000473022460938 -10.687999725341796875 -10.73699951171875 -10.769000053405761719 -10.798000335693359375 -10.870999336242675781 -10.826000213623046875 -10.824000358581542969 -10.796999931335449219 -10.854000091552734375 -10.925999641418457031 -11.001999855041503906 -11.064000129699707031 -11.131999969482421875 -11.220000267028808594 -11.331000328063964844 -11.434000015258789062 -11.498000144958496094 -11.567000389099121094 -11.609000205993652344 -11.609000205993652344 -11.559000015258789062 -11.494999885559082031 -11.451999664306640625 -11.428999900817871094 -11.375 -11.289999961853027344 -11.189000129699707031 -11.067999839782714844 -10.937000274658203125 -10.824999809265136719 -10.710000038146972656 -10.588999748229980469 -10.418000221252441406 -10.274999618530273438 -10.298999786376953125 -10.234999656677246094 -10.223999977111816406 -10.220000267028808594 -10.149000167846679688 -10.112000465393066406 -10.102000236511230469 -10.100000381469726562
 -10.373999595642089844 -10.850000381469726562 -11.11100006103515625 -10.112000465393066406 -8.4149999618530273438 -9.4639997482299804688 -10.503999710083007812 -10.017000198364257812 -8.8520002365112304688 -8.6169996261596679688 -8.76399993896484375 -11.413999557495117188 -11 -9.3859996795654296875 -9.8219995498657226562 -8.73600006103515625 -10.201000213623046875 -10.133999824523925781 -9.6890001296997070312 -10.404999732971191406 -9.9209995269775390625 -10.029000282287597656 -10.496999740600585938 -9.7309999465942382812 -10.637000083923339844 -11.822999954223632812 -12.043000221252441406 -12.27700042724609375 -11.751000404357910156 -11.2779998779296875 -12.779000282287597656 -13.401999473571777344 -11.593999862670898438 -11.175999641418457031 -12.387999534606933594 -10.473999977111816406 -11.385999679565429688 -13.505999565124511719 -14.133000373840332031 -11.149999618530273438 -12.475000381469726562 -13.718999862670898438 -12.2910003662109375 -11.625 -10.585000038146972656 -11.921999931335449219 -11.121000289916992188 -11.048999786376953125 -11.739999771118164062 -11.397000312805175781 -11.449000358581542969 -10.906000137329101562 -10.649000167846679688 -11.119000434875488281 -10.244999885559082031 -9.75 -9.9390001296997070312 -11.435999870300292969 -11.774000167846679688 -10.548999786376953125 -10.842000007629394531 -8.7810001373291015625 -10.151000022888183594 -11.328999519348144531 -10.031000137329101562 -9.1960000991821289062 -11.357999801635742188 -11.149999618530273438 -10.680999755859375 -11.324000358581542969 -12.531000137329101562 -12.18000030517578125 -11.873999595642089844 -11.677000045776367188 -11.996000289916992188 -11.821999549865722656 -12.434999465942382812 -11.812999725341796875 -11.855999946594238281 -12.005000114440917969 -13.008000373840332031 -11.20800018310546875 -12.09799957275390625 -12.904999732971191406 -13.428000450134277344 -13.920999526977539062 -13.727000236511230469 -15.427000045776367188 -13.772000312805175781 -15.038999557495117188 -14.135999679565429688 -12.756999969482421875 -11.72299957275390625 -11.965999603271484375 -12.383000373840332031 -12.437999725341796875 -12.555999755859375 -12.078000068664550781 -11.711000442504882812 -11.979999542236328125 -11.800000190734863281 -11.913000106811523438 -12.288999557495117188 -12.94499969482421875 -13.690000534057617188 -14.383999824523925781 -14.522999763488769531 -14.755000114440917969 -14.588999748229980469 -14.092000007629394531 -14.107000350952148438 -13.779000282287597656 -12.520000457763671875 -11.2089996337890625 -11.744999885559082031 -11.2220001220703125 -11.251999855041503906 -12.059000015258789062 -12.230999946594238281 -12.715000152587890625 -14.675999641418457031 -14.81999969482421875 -14.274000167846679688 -14.18000030517578125 -14.506999969482421875 -14.862000465393066406 -15.062999725341796875 -15.213999748229980469 -15.107999801635742188 -14.979000091552734375 -15.156000137329101562 -15.255999565124511719 -15.473999977111816406 -15.989000320434570312 -17.6959991455078125 -17.4010009765625 -16.726999282836914062 -16.774999618530273438 -15.814999580383300781 -16.13899993896484375 -16.565000534057617188 -16.976999282836914062 -18.106000900268554688 -17.475999832153320312 -15.567000389099121094 -15.789999961853027344 -15.368000030517578125 -15.390000343322753906 -15.182000160217285156 -16.9589996337890625 -15.19499969482421875 -15.883999824523925781 -16.12400054931640625 -15.039999961853027344 -13.887999534606933594 -11.56999969482421875 -11.468000411987304688 -11.102999687194824219 -11.498000144958496094 -11.151000022888183594 -9.8599996566772460938 -8.76300048828125 -8.4289999008178710938 -8.2419996261596679688 -8.5609998703002929688 -8.9200000762939453125 -10.300000190734863281 -10.645000457763671875 -10.703000068664550781 -10.605999946594238281 -10.965000152587890625 -10.899999618530273438 -11.109000205993652344 -11.548000335693359375 -11.515999794006347656 -11.114999771118164062 -10.685000419616699219 -10.925000190734863281 -11.201999664306640625 -10.826000213623046875 -10.887000083923339844 -11.081000328063964844 -11.159000396728515625 -11.362999916076660156 -11.366999626159667969 -11.310000419616699219 -11.192000389099121094 -11.039000511169433594 -10.948999404907226562 -10.880999565124511719 -10.973999977111816406 -11.036000251770019531 -11.199999809265136719 -11.001000404357910156 -10.982999801635742188 -11.220999717712402344 -11.380000114440917969 -11.366999626159667969 -11.281000137329101562 -11.119999885559082031 -10.9029998779296875 -10.894000053405761719 -10.925000190734863281 -11.079999923706054688 -10.955999374389648438 -10.864000320434570312 -10.692000389099121094 -10.608000755310058594 -10.603000640869140625 -10.783999443054199219 -10.947999954223632812 -10.887000083923339844 -10.803999900817871094 -10.673999786376953125 -10.602000236511230469 -10.598000526428222656 -10.592000007629394531 -10.642000198364257812 -10.5970001220703125 -10.619000434875488281 -10.642999649047851562 -10.668000221252441406 -10.691999435424804688 -10.748999595642089844 -10.774000167846679688 -10.798999786376953125 -10.850999832153320312 -10.929999351501464844 -11.017999649047851562 -11.11100006103515625 -11.185999870300292969 -11.260999679565429688 -11.36100006103515625 -11.477000236511230469 -11.536000251770019531 -11.477000236511230469 -11.406999588012695312 -11.342999458312988281 -11.321000099182128906 -11.256999969482421875 -11.189000129699707031 -11.126999855041503906 -11.017000198364257812 -10.929999351501464844 -10.826000213623046875 -10.748000144958496094 -10.623000144958496094 -10.447999954223632812 -10.279000282287597656 -10.145000457763671875 -10.135000228881835938 -10.105000495910644531 -10.038000106811523438 -10.053000450134277344 -10.065000534057617188 -10.090000152587890625 -10.079000473022460938 -10.089000701904296875
 -10.633000373840332031 -10.699999809265136719 -10.635999679565429688 -9.2799997329711914062 -8.5410003662109375 -9.9280004501342773438 -9.9720001220703125 -8.5220003128051757812 -9.1610002517700195312 -8.7810001373291015625 -11.835000038146972656 -13.2089996337890625 -10.423999786376953125 -9.1190004348754882812 -9.7049999237060546875 -9.2200002670288085938 -10.578999519348144531 -9.965999603271484375 -9.6780004501342773438 -10.309000015258789062 -10.015999794006347656 -9.7180004119873046875 -9.381999969482421875 -9.6379995346069335938 -11.43000030517578125 -12.706000328063964844 -13.616000175476074219 -13.19499969482421875 -12.940999984741210938 -11.88899993896484375 -12.435000419616699219 -12.973999977111816406 -11.243000030517578125 -11.260000228881835938 -12.494999885559082031 -10.743000030517578125 -11.151000022888183594 -13.989999771118164062 -13.970000267028808594 -11.876999855041503906 -12.373000144958496094 -13.814000129699707031 -13.907999992370605469 -11.473999977111816406 -11.463000297546386719 -12.190999984741210938 -11.039999961853027344 -11.659000396728515625 -11.515999794006347656 -11.991000175476074219 -11.262000083923339844 -11.503999710083007812 -11.454000473022460938 -10.671999931335449219 -10.302000045776367188 -10.057999610900878906 -11.781000137329101562 -11.118000030517578125 -10.274000167846679688 -9.673000335693359375 -9.8380002975463867188 -9.6709995269775390625 -9.9809999465942382812 -10.680999755859375 -10.48600006103515625 -9.5109996795654296875 -10.659999847412109375 -11.465000152587890625 -11.656999588012695312 -11.302000045776367188 -12.06999969482421875 -12.696000099182128906 -12.463000297546386719 -11.711000442504882812 -11.894000053405761719 -10.881999969482421875 -10.465000152587890625 -11.897999763488769531 -12.282999992370605469 -11.435000419616699219 -13.11199951171875 -11.562999725341796875 -11.878999710083007812 -13.074999809265136719 -12.574999809265136719 -13.585000038146972656 -13.470000267028808594 -14.640999794006347656 -14.147000312805175781 -13.359999656677246094 -13.876999855041503906 -13.145000457763671875 -12.871000289916992188 -12.732000350952148438 -12.918999671936035156 -12.998999595642089844 -12.647000312805175781 -11.303999900817871094 -11.602999687194824219 -12.1660003662109375 -12.491000175476074219 -11.628999710083007812 -11.720999717712402344 -11.406000137329101562 -12.385999679565429688 -13.149000167846679688 -13.453999519348144531 -13.088000297546386719 -12.81999969482421875 -12.6660003662109375 -12.973999977111816406 -12.562000274658203125 -11.720999717712402344 -11.196000099182128906 -11.279999732971191406 -11.336000442504882812 -11.909000396728515625 -12.270999908447265625 -12.595000267028808594 -13.484000205993652344 -15.107999801635742188 -15.552999496459960938 -15.223999977111816406 -15.256999969482421875 -16.024999618530273438 -15.779999732971191406 -15.340000152587890625 -15.157999992370605469 -14.340999603271484375 -14.446000099182128906 -14.460000038146972656 -15.100000381469726562 -14.689000129699707031 -15.192000389099121094 -15.937999725341796875 -16.004999160766601562 -16.447000503540039062 -16.378999710083007812 -16.087999343872070312 -16.975999832153320312 -17.171998977661132812 -17.691999435424804688 -17.745000839233398438 -17.884000778198242188 -17.298000335693359375 -16.5149993896484375 -15.946999549865722656 -16.395999908447265625 -15.793000221252441406 -15.635999679565429688 -16.506999969482421875 -15.557000160217285156 -15.798000335693359375 -15.814999580383300781 -15.345999717712402344 -13.560000419616699219 -11.954000473022460938 -12.079999923706054688 -12.022000312805175781 -12.003999710083007812 -10.77700042724609375 -9.2200002670288085938 -8.9560003280639648438 -8.95800018310546875 -9.0380001068115234375 -9.1140003204345703125 -9.7690000534057617188 -10.51300048828125 -10.809000015258789062 -10.836999893188476562 -11.144000053405761719 -11.102000236511230469 -11.130000114440917969 -11.180999755859375 -11.505000114440917969 -11.078999519348144531 -10.649000167846679688 -10.822999954223632812 -11.029999732971191406 -10.881999969482421875 -10.884999275207519531 -11.053999900817871094 -11.352000236511230469 -11.45800018310546875 -11.3899993896484375 -11.305999755859375 -11.301000595092773438 -11.130000114440917969 -10.996000289916992188 -10.909999847412109375 -11.036000251770019531 -11.01300048828125 -11.192000389099121094 -11.190999984741210938 -11.001999855041503906 -11.081999778747558594 -11.215999603271484375 -11.383999824523925781 -11.321000099182128906 -10.996000289916992188 -10.845000267028808594 -10.9589996337890625 -10.895999908447265625 -10.949000358581542969 -10.878999710083007812 -10.77700042724609375 -10.657000541687011719 -10.58300018310546875 -10.690000534057617188 -10.920999526977539062 -10.868999481201171875 -10.739000320434570312 -10.689999580383300781 -10.607000350952148438 -10.604000091552734375 -10.61100006103515625 -10.510000228881835938 -10.437999725341796875 -10.428999900817871094 -10.468999862670898438 -10.477000236511230469 -10.505999565124511719 -10.494999885559082031 -10.48699951171875 -10.503000259399414062 -10.571000099182128906 -10.628999710083007812 -10.7220001220703125 -10.812000274658203125 -10.915999412536621094 -10.991999626159667969 -11.093999862670898438 -11.077000617980957031 -11.086999893188476562 -11.284000396728515625 -11.248000144958496094 -11.173999786376953125 -11.109000205993652344 -11.125 -11.060999870300292969 -11.005999565124511719 -10.95800018310546875 -10.895999908447265625 -10.805999755859375 -10.713999748229980469 -10.598000526428222656 -10.446000099182128906 -10.305999755859375 -10.145000457763671875 -10.06999969482421875 -9.9539995193481445312 -9.923000335693359375 -9.9060001373291015625 -9.9029998779296875 -9.8920001983642578125 -9.9539995193481445312 -9.9670000076293945312 -9.9489994049072265625
 -10.696000099182128906 -10.317000389099121094 -9.4770002365112304688 -8.9980001449584960938 -8.6569995880126953125 -9.6309995651245117188 -9.319000244140625 -8.48600006103515625 -10.895999908447265625 -11.401000022888183594 -12.116999626159667969 -10.760000228881835938 -9.7679996490478515625 -10.786999702453613281 -10.328000068664550781 -9.881000518798828125 -10.230999946594238281 -10.696000099182128906 -9.7740001678466796875 -10.661000251770019531 -10.354999542236328125 -9.9429998397827148438 -10.923000335693359375 -11.267000198364257812 -12.625 -13.515000343322753906 -13.781999588012695312 -13.380000114440917969 -12.56999969482421875 -11.364999771118164062 -11.94499969482421875 -11.746999740600585938 -11.2910003662109375 -11.022000312805175781 -12.673000335693359375 -12.817000389099121094 -11.817000389099121094 -13.407999992370605469 -13.895999908447265625 -12.729999542236328125 -12.350000381469726562 -12.796999931335449219 -13.225000381469726562 -11.564000129699707031 -12.532999992370605469 -12.107999801635742188 -11.248999595642089844 -11.692000389099121094 -11.336000442504882812 -12.081999778747558594 -11.885999679565429688 -11.003999710083007812 -11.531000137329101562 -10.9720001220703125 -10.510000228881835938 -11.560999870300292969 -12.2220001220703125 -10.145000457763671875 -9.5299997329711914062 -9.9899997711181640625 -10.137999534606933594 -11.239999771118164062 -9.1560001373291015625 -9.409999847412109375 -10.406000137329101562 -9.4479999542236328125 -9.04199981689453125 -9.562000274658203125 -11.904000282287597656 -12.032999992370605469 -12.385000228881835938 -12.824000358581542969 -12.461000442504882812 -12.16699981689453125 -12.18000030517578125 -11.258999824523925781 -9.9289999008178710938 -11.61199951171875 -13.003999710083007812 -12.828999519348144531 -13.552999496459960938 -11.598999977111816406 -12.338999748229980469 -13.850999832153320312 -14.145999908447265625 -14.177000045776367188 -13.4720001220703125 -13.770000457763671875 -14.581999778747558594 -13.19499969482421875 -13.246999740600585938 -12.991999626159667969 -13.3470001220703125 -14.248000144958496094 -14.748000144958496094 -14.116999626159667969 -14.614999771118164062 -13.180999755859375 -11.194000244140625 -11.687000274658203125 -12.005999565124511719 -11.107000350952148438 -11.5839996337890625 -11.437999725341796875 -12.123999595642089844 -12.572999954223632812 -12.800999641418457031 -12.362999916076660156 -12.043999671936035156 -11.845999717712402344 -11.33300018310546875 -11.079999923706054688 -11.373999595642089844 -11.607000350952148438 -12.121999740600585938 -11.873000144958496094 -11.741999626159667969 -12.215000152587890625 -12.397999763488769531 -12.843000411987304688 -13.671999931335449219 -14.241999626159667969 -14.173000335693359375 -14.642999649047851562 -15.538000106811523438 -15.2910003662109375 -14.553999900817871094 -14.774000167846679688 -14.16699981689453125 -14.699000358581542969 -15.213999748229980469 -15.126000404357910156 -14.559000015258789062 -15.107000350952148438 -15.409999847412109375 -15.475999832153320312 -15.73699951171875 -17.135000228881835938 -17.135999679565429688 -15.953999519348144531 -15.970000267028808594 -16.340999603271484375 -16.326000213623046875 -15.255999565124511719 -15.121000289916992188 -15.890000343322753906 -16.239000320434570312 -15.824000358581542969 -16.25 -15.435999870300292969 -16.15399932861328125 -15.20800018310546875 -15.866999626159667969 -16.142000198364257812 -15.348999977111816406 -14.727000236511230469 -12.715000152587890625 -11.996999740600585938 -11.845999717712402344 -12.519000053405761719 -11.663999557495117188 -10.201000213623046875 -9.6309995651245117188 -9.0229997634887695312 -9.1569995880126953125 -10.057000160217285156 -10.104000091552734375 -10.423999786376953125 -10.911000251770019531 -11.003999710083007812 -11.121000289916992188 -11.074000358581542969 -10.829999923706054688 -10.963000297546386719 -11.470999717712402344 -11.288000106811523438 -10.670000076293945312 -10.649999618530273438 -10.432000160217285156 -10.467000007629394531 -11.071000099182128906 -11.432999610900878906 -11.551000595092773438 -11.520000457763671875 -11.460999488830566406 -11.434000015258789062 -11.451999664306640625 -11.392999649047851562 -11.197000503540039062 -10.951000213623046875 -10.927000045776367188 -10.9029998779296875 -10.909999847412109375 -10.836000442504882812 -10.680999755859375 -10.697000503540039062 -10.857999801635742188 -11.048999786376953125 -11.117000579833984375 -10.946000099182128906 -10.911000251770019531 -10.93000030517578125 -10.798999786376953125 -10.734000205993652344 -10.657999992370605469 -10.612999916076660156 -10.727000236511230469 -10.810999870300292969 -10.885999679565429688 -10.922999382019042969 -10.810000419616699219 -10.772000312805175781 -10.703000068664550781 -10.680999755859375 -10.558000564575195312 -10.446000099182128906 -10.40399932861328125 -10.410999298095703125 -10.368000030517578125 -10.336000442504882812 -10.369999885559082031 -10.390999794006347656 -10.398999214172363281 -10.399999618530273438 -10.463999748229980469 -10.498999595642089844 -10.522000312805175781 -10.593999862670898438 -10.697999954223632812 -10.807000160217285156 -10.899999618530273438 -10.982999801635742188 -11.044000625610351562 -11.119000434875488281 -11.125 -11.081999778747558594 -11.050000190734863281 -10.965999603271484375 -10.901000022888183594 -10.8470001220703125 -10.831000328063964844 -10.772000312805175781 -10.628999710083007812 -10.616000175476074219 -10.577000617980957031 -10.421999931335449219 -10.293000221252441406 -10.232999801635742188 -10.105999946594238281 -9.9940004348754882812 -9.86100006103515625 -9.7820005416870117188 -9.8000001907348632812 -9.7379999160766601562 -9.6999998092651367188 -9.6630001068115234375 -9.7309999465942382812 -9.8359994888305664062
 -10.248000144958496094 -8.881999969482421875 -8.6829996109008789062 -8.7370004653930664062 -8.7220001220703125 -9.0799999237060546875 -8.2119998931884765625 -9.2600002288818359375 -10.201999664306640625 -10.371999740600585938 -10.131999969482421875 -8.8949995040893554688 -10.965999603271484375 -11.977000236511230469 -9.7690000534057617188 -10.373000144958496094 -11.875 -11.112000465393066406 -9.9359998703002929688 -9.645999908447265625 -9.7390003204345703125 -9.2139997482299804688 -10.925999641418457031 -12.194000244140625 -12.045000076293945312 -11.842000007629394531 -12.206000328063964844 -13.114999771118164062 -12.463999748229980469 -10.569000244140625 -10.741999626159667969 -10.973999977111816406 -10.935000419616699219 -11.862000465393066406 -12.529000282287597656 -12.883999824523925781 -12.465999603271484375 -12.538999557495117188 -12.574999809265136719 -12.906999588012695312 -12.866000175476074219 -12.59799957275390625 -11.954000473022460938 -11.951999664306640625 -12.04199981689453125 -11.885999679565429688 -12.182999610900878906 -11.651000022888183594 -11.342000007629394531 -12.053000450134277344 -12.116000175476074219 -10.814999580383300781 -11.211999893188476562 -10.748999595642089844 -10.951000213623046875 -12.149000167846679688 -11.409999847412109375 -9.63899993896484375 -8.805999755859375 -10.107000350952148438 -11.213000297546386719 -12.078000068664550781 -9.5310001373291015625 -9.2390003204345703125 -10.260999679565429688 -9.8570003509521484375 -8.97299957275390625 -9.7729997634887695312 -11.682999610900878906 -12.855999946594238281 -13.255999565124511719 -12.970999717712402344 -12.394999504089355469 -12.204000473022460938 -12.225000381469726562 -11.241000175476074219 -10.131999969482421875 -12.04199981689453125 -13.699999809265136719 -13.767999649047851562 -12.343000411987304688 -11.947999954223632812 -13.055999755859375 -14.090999603271484375 -15.170000076293945312 -13.925000190734863281 -12.77700042724609375 -13.421999931335449219 -13.673000335693359375 -13.119999885559082031 -12.298000335693359375 -12.765000343322753906 -13.744999885559082031 -14.647999763488769531 -14.899000167846679688 -14.201999664306640625 -14.229000091552734375 -13.904000282287597656 -11.520999908447265625 -10.630000114440917969 -11.935999870300292969 -10.567000389099121094 -11.003999710083007812 -10.206000328063964844 -11.864000320434570312 -12.475999832153320312 -12.203999519348144531 -12.197999954223632812 -12.340000152587890625 -12.060000419616699219 -11.067000389099121094 -10.937000274658203125 -10.880999565124511719 -10.784999847412109375 -11.067000389099121094 -11.020999908447265625 -10.859999656677246094 -11.487999916076660156 -11.279000282287597656 -11.8339996337890625 -12.781000137329101562 -13.095000267028808594 -13.243000030517578125 -13.623999595642089844 -13.432000160217285156 -13.366999626159667969 -13.848999977111816406 -14.170000076293945312 -14.673000335693359375 -14.817000389099121094 -15.435000419616699219 -15.475000381469726562 -15.100000381469726562 -15.498000144958496094 -15.123000144958496094 -16.504999160766601562 -17.315000534057617188 -18.089000701904296875 -17.020000457763671875 -15.16699981689453125 -15.093000411987304688 -15.119000434875488281 -15.451999664306640625 -16.45999908447265625 -16.620000839233398438 -15.545000076293945312 -16.819000244140625 -16.533000946044921875 -16.849000930786132812 -16.129999160766601562 -15.805999755859375 -15.020000457763671875 -15.869999885559082031 -15.593000411987304688 -14.131999969482421875 -14.211999893188476562 -13.192999839782714844 -13.515000343322753906 -13.498000144958496094 -13.022000312805175781 -12.241000175476074219 -10.678000450134277344 -10.751000404357910156 -10.609999656677246094 -10.300999641418457031 -10.581999778747558594 -10.593000411987304688 -10.892000198364257812 -11.062000274658203125 -11.175999641418457031 -11.107000350952148438 -11.232000350952148438 -10.970000267028808594 -11.116000175476074219 -11.477000236511230469 -11.802000045776367188 -11.079999923706054688 -10.723000526428222656 -10.835000038146972656 -11.204000473022460938 -11.585000038146972656 -11.56999969482421875 -11.47299957275390625 -11.41699981689453125 -11.3339996337890625 -11.31999969482421875 -11.321000099182128906 -11.342000007629394531 -11.324999809265136719 -10.994999885559082031 -10.782999992370605469 -10.715000152587890625 -10.798000335693359375 -10.621999740600585938 -10.545000076293945312 -10.4720001220703125 -10.678999900817871094 -10.8339996337890625 -10.859999656677246094 -10.734000205993652344 -10.772000312805175781 -10.711999893188476562 -10.659000396728515625 -10.659000396728515625 -10.621000289916992188 -10.732999801635742188 -10.782999992370605469 -10.79199981689453125 -10.850000381469726562 -10.885999679565429688 -10.753000259399414062 -10.782999992370605469 -10.770000457763671875 -10.640999794006347656 -10.498000144958496094 -10.401999473571777344 -10.364999771118164062 -10.31999969482421875 -10.308000564575195312 -10.3339996337890625 -10.371999740600585938 -10.324999809265136719 -10.295000076293945312 -10.316999435424804688 -10.345999717712402344 -10.3470001220703125 -10.394000053405761719 -10.468999862670898438 -10.591000556945800781 -10.659999847412109375 -10.730000495910644531 -10.819000244140625 -10.862999916076660156 -10.885999679565429688 -10.897000312805175781 -10.854000091552734375 -10.815999984741210938 -10.784999847412109375 -10.732999801635742188 -10.675000190734863281 -10.63899993896484375 -10.3470001220703125 -9.9119997024536132812 -10.128000259399414062 -10.352000236511230469 -10.204999923706054688 -10.107000350952148438 -10.024999618530273438 -9.9980001449584960938 -9.9069995880126953125 -9.7530002593994140625 -9.7039995193481445312 -9.7059993743896484375 -9.6999998092651367188 -9.6579999923706054688 -9.5810003280639648438 -9.5010004043579101562 -9.6370000839233398438
 -9.2489995956420898438 -8.3999996185302734375 -8.1759996414184570312 -9.1560001373291015625 -10.107999801635742188 -9.6710004806518554688 -8.1569995880126953125 -8.7340002059936523438 -9.9219999313354492188 -10.496000289916992188 -10.987000465393066406 -10.144000053405761719 -11.616999626159667969 -12.812000274658203125 -10.067999839782714844 -11.184999465942382812 -10.737999916076660156 -10.661999702453613281 -9.5030002593994140625 -9.3249998092651367188 -10.286000251770019531 -10.024999618530273438 -10.56999969482421875 -11.243000030517578125 -10.84799957275390625 -10.756999969482421875 -10.692000389099121094 -12.407999992370605469 -12.725000381469726562 -10.755999565124511719 -10.479000091552734375 -11.102999687194824219 -11.769999504089355469 -12.619999885559082031 -11.758999824523925781 -13.015999794006347656 -12.998000144958496094 -12.553000450134277344 -12.989000320434570312 -14.392999649047851562 -14.762999534606933594 -12.767999649047851562 -13.592000007629394531 -13.039999961853027344 -11.994000434875488281 -12.314000129699707031 -13.225999832153320312 -11.935999870300292969 -11.703000068664550781 -11.859000205993652344 -12.496999740600585938 -11.5410003662109375 -11.9720001220703125 -10.2779998779296875 -11.050999641418457031 -12.324999809265136719 -12.265000343322753906 -10.447999954223632812 -8.8599996566772460938 -10.0410003662109375 -11.5410003662109375 -12.279999732971191406 -8.923999786376953125 -8.6199998855590820312 -9.2060003280639648438 -10.692000389099121094 -9.9619998931884765625 -10.550999641418457031 -12.425000190734863281 -13.199999809265136719 -13.409999847412109375 -13.095000267028808594 -12.626999855041503906 -12.48699951171875 -11.645000457763671875 -10.227000236511230469 -10.720000267028808594 -12.182000160217285156 -13.270999908447265625 -12.859000205993652344 -11.668999671936035156 -11.869999885559082031 -12.220999717712402344 -14.994999885559082031 -13.932000160217285156 -13.114000320434570312 -13.298999786376953125 -13.281999588012695312 -13.019000053405761719 -12.496000289916992188 -11.623999595642089844 -13.237000465393066406 -14.7220001220703125 -14.984000205993652344 -14.026000022888183594 -12.756999969482421875 -11.829000473022460938 -12.661999702453613281 -12.946999549865722656 -10.77700042724609375 -9.8070001602172851562 -10.418999671936035156 -10.862000465393066406 -10.060000419616699219 -10.913000106811523438 -13.411000251770019531 -12.378999710083007812 -12.2779998779296875 -12.421999931335449219 -11.725999832153320312 -10.352999687194824219 -9.7449998855590820312 -9.6510000228881835938 -10.753999710083007812 -11.604000091552734375 -12.100999832153320312 -11.951000213623046875 -11.692000389099121094 -10.659999847412109375 -10.407999992370605469 -11.56999969482421875 -12.2910003662109375 -12.439999580383300781 -12.793000221252441406 -12.76399993896484375 -13.282999992370605469 -13.741000175476074219 -14.032999992370605469 -14.098999977111816406 -14.157999992370605469 -15.829999923706054688 -15.887000083923339844 -14.984999656677246094 -15.286999702453613281 -15.406999588012695312 -16.409000396728515625 -17.232000350952148438 -17.423000335693359375 -16.94300079345703125 -16.576000213623046875 -16.117000579833984375 -16.629999160766601562 -17.232000350952148438 -16.75 -16.319000244140625 -17.132999420166015625 -16.549999237060546875 -16.531000137329101562 -17.910999298095703125 -16.614000320434570312 -15.923000335693359375 -15.26399993896484375 -15.942000389099121094 -16.825000762939453125 -15.357999801635742188 -14.215999603271484375 -13.944000244140625 -13.364000320434570312 -13.33300018310546875 -13.413000106811523438 -12.883999824523925781 -11.904999732971191406 -11.052000045776367188 -11.383000373840332031 -10.866000175476074219 -11.204000473022460938 -11.482999801635742188 -12.005000114440917969 -11.803999900817871094 -11.654999732971191406 -11.286999702453613281 -11.562000274658203125 -11.522000312805175781 -11.668000221252441406 -11.800999641418457031 -11.781999588012695312 -11.718000411987304688 -11.746999740600585938 -11.932999610900878906 -11.907999992370605469 -11.692000389099121094 -11.460999488830566406 -11.317999839782714844 -11.215000152587890625 -11.227000236511230469 -11.256999969482421875 -11.161999702453613281 -10.948999404907226562 -11.046000480651855469 -11.024000167846679688 -10.880000114440917969 -10.739000320434570312 -10.767000198364257812 -10.623000144958496094 -10.520000457763671875 -10.3899993896484375 -10.376000404357910156 -10.548999786376953125 -10.595999717712402344 -10.598999977111816406 -10.5970001220703125 -10.515999794006347656 -10.342000007629394531 -10.4589996337890625 -10.520000457763671875 -10.607000350952148438 -10.651000022888183594 -10.663999557495117188 -10.786999702453613281 -10.843000411987304688 -10.781000137329101562 -10.678999900817871094 -10.592000007629394531 -10.584000587463378906 -10.498000144958496094 -10.348999977111816406 -10.270000457763671875 -10.102999687194824219 -10.088000297546386719 -10.067999839782714844 -10.086000442504882812 -10.0970001220703125 -10.1100006103515625 -10.084000587463378906 -10.069000244140625 -10.100000381469726562 -10.189999580383300781 -10.284000396728515625 -10.383999824523925781 -10.427000045776367188 -10.506000518798828125 -10.645000457763671875 -10.697999954223632812 -10.706999778747558594 -10.7220001220703125 -10.694000244140625 -10.617000579833984375 -10.588000297546386719 -10.546000480651855469 -10.496000289916992188 -10.463999748229980469 -10.401999473571777344 -10.369999885559082031 -10.378000259399414062 -10.307000160217285156 -10.1529998779296875 -9.9759998321533203125 -9.819000244140625 -9.7440004348754882812 -9.7460002899169921875 -9.6979999542236328125 -9.618000030517578125 -9.6100006103515625 -9.5670003890991210938 -9.5030002593994140625 -9.4770002365112304688 -9.4639997482299804688 -9.417999267578125
 -9.0100002288818359375 -8.6490001678466796875 -8.4479999542236328125 -10.326000213623046875 -10.581999778747558594 -10.257999420166015625 -9.8170003890991210938 -10.614999771118164062 -10.258999824523925781 -10.38899993896484375 -10.748000144958496094 -10.45800018310546875 -12.664999961853027344 -12.368000030517578125 -10.046000480651855469 -10.880000114440917969 -10.994000434875488281 -10.673000335693359375 -9.0539999008178710938 -10.032999992370605469 -10.142999649047851562 -9.5190000534057617188 -11.404999732971191406 -11.892000198364257812 -11.036000251770019531 -11.585000038146972656 -11.418999671936035156 -12.609000205993652344 -12.576000213623046875 -11.593999862670898438 -12.376999855041503906 -13.265000343322753906 -12.871999740600585938 -11.8470001220703125 -12.444000244140625 -13.435999870300292969 -12.0970001220703125 -13.154000282287597656 -12.899000167846679688 -14.857000350952148438 -16.614000320434570312 -13.140999794006347656 -13.352000236511230469 -13.793999671936035156 -12.951000213623046875 -12.336000442504882812 -12.86100006103515625 -11.58300018310546875 -10.840000152587890625 -11.909999847412109375 -11.930999755859375 -11.390000343322753906 -11.642000198364257812 -10.178000450134277344 -10.711000442504882812 -12.090999603271484375 -12.383999824523925781 -10.769000053405761719 -9.5249996185302734375 -9.340000152587890625 -10.538000106811523438 -11.18000030517578125 -8.7510004043579101562 -8.9210004806518554688 -9.1610002517700195312 -10.463000297546386719 -10.963000297546386719 -12.012000083923339844 -13.211999893188476562 -13.423000335693359375 -13.473999977111816406 -13.319000244140625 -13.036999702453613281 -12.850000381469726562 -11.413999557495117188 -10.046999931335449219 -10.487999916076660156 -12.70800018310546875 -11.713999748229980469 -11.737999916076660156 -12.38899993896484375 -11.421999931335449219 -12.675999641418457031 -14.411000251770019531 -13.086999893188476562 -13.56999969482421875 -13.781999588012695312 -14.01399993896484375 -12.940999984741210938 -11.595999717712402344 -12.171999931335449219 -14.711000442504882812 -15.15200042724609375 -13.840000152587890625 -13.131999969482421875 -12.560999870300292969 -12.279000282287597656 -13.126999855041503906 -13.765000343322753906 -11.819000244140625 -10.979000091552734375 -11.413999557495117188 -11.289999961853027344 -9.7189998626708984375 -9.9639997482299804688 -12.442999839782714844 -12.385000228881835938 -12.468000411987304688 -11.746000289916992188 -10.904000282287597656 -10.729999542236328125 -10.59799957275390625 -11.373000144958496094 -13.435000419616699219 -13.779000282287597656 -14.053000450134277344 -14.128999710083007812 -13.454000473022460938 -12.932000160217285156 -11.190999984741210938 -11.401000022888183594 -12.343999862670898438 -12.355999946594238281 -12.720000267028808594 -13.005000114440917969 -12.73699951171875 -12.338999748229980469 -13.88899993896484375 -15.159999847412109375 -15.822999954223632812 -17.024000167846679688 -16.099000930786132812 -15.774000167846679688 -15.805999755859375 -15.531999588012695312 -15.80500030517578125 -16.030000686645507812 -17.01300048828125 -18.384000778198242188 -18.877000808715820312 -17.944000244140625 -16.186000823974609375 -16.475000381469726562 -17.4290008544921875 -16.826000213623046875 -17.1510009765625 -16.909999847412109375 -17.256000518798828125 -17.589000701904296875 -16.024000167846679688 -15.251999855041503906 -15.684000015258789062 -16.43199920654296875 -17.385999679565429688 -16.802999496459960938 -15.173999786376953125 -14.506000518798828125 -13.746000289916992188 -13.149000167846679688 -12.828000068664550781 -12.536999702453613281 -12.149999618530273438 -11.522000312805175781 -11.328000068664550781 -11.758999824523925781 -12.524000167846679688 -13.145999908447265625 -13.168000221252441406 -12.772999763488769531 -12.31999969482421875 -11.380000114440917969 -11.678999900817871094 -11.824000358581542969 -11.913999557495117188 -11.991000175476074219 -11.814000129699707031 -11.852999687194824219 -11.973000526428222656 -12.05500030517578125 -11.913000106811523438 -11.515000343322753906 -11.399999618530273438 -11.366000175476074219 -11.180999755859375 -11.204999923706054688 -11.065000534057617188 -10.946000099182128906 -10.904999732971191406 -11.005000114440917969 -10.857999801635742188 -10.744999885559082031 -10.659000396728515625 -10.567999839782714844 -10.48699951171875 -10.392000198364257812 -10.274999618530273438 -10.225999832153320312 -10.3470001220703125 -10.414999961853027344 -10.534000396728515625 -10.532999992370605469 -10.489999771118164062 -10.421999931335449219 -10.463999748229980469 -10.461999893188476562 -10.524999618530273438 -10.574000358581542969 -10.543000221252441406 -10.654000282287597656 -10.713999748229980469 -10.682000160217285156 -10.505000114440917969 -10.430999755859375 -10.436999320983886719 -10.348999977111816406 -10.270999908447265625 -10.19499969482421875 -10.059000015258789062 -10.001000404357910156 -10.062000274658203125 -10.082000732421875 -10.119999885559082031 -10.121000289916992188 -10.101000785827636719 -10.095000267028808594 -10.126999855041503906 -10.114000320434570312 -10.196000099182128906 -10.286000251770019531 -10.375 -10.406000137329101562 -10.467000007629394531 -10.534000396728515625 -10.536000251770019531 -10.565000534057617188 -10.532999992370605469 -10.494000434875488281 -10.446999549865722656 -10.420000076293945312 -10.385999679565429688 -10.392000198364257812 -10.338999748229980469 -10.251999855041503906 -10.177000045776367188 -10.105000495910644531 -9.993999481201171875 -9.881999969482421875 -9.7899999618530273438 -9.6330003738403320312 -9.5080003738403320312 -9.5109996795654296875 -9.5 -9.47299957275390625 -9.4750003814697265625 -9.3800001144409179688 -9.3509998321533203125 -9.4569997787475585938 -9.5
 -8.2670001983642578125 -8.881999969482421875 -9.0109996795654296875 -10.420000076293945312 -9.6359996795654296875 -9.15200042724609375 -9.7679996490478515625 -9.937000274658203125 -10.005000114440917969 -10.59799957275390625 -10.590999603271484375 -11.590999603271484375 -10.937999725341796875 -10.126000404357910156 -10.201999664306640625 -10.435999870300292969 -10.894000053405761719 -9.4210004806518554688 -9.3690004348754882812 -10.656000137329101562 -9.34799957275390625 -9.7419996261596679688 -10.965000152587890625 -11.741000175476074219 -10.937999725341796875 -11.276000022888183594 -11.661999702453613281 -11.77700042724609375 -11.180999755859375 -12.046000480651855469 -13.038000106811523438 -13.803999900817871094 -13.175999641418457031 -12.088999748229980469 -12.786999702453613281 -12.446000099182128906 -10.937999725341796875 -13.102000236511230469 -12.817000389099121094 -14.508999824523925781 -16.024999618530273438 -13.40200042724609375 -13.288999557495117188 -12.406000137329101562 -13.409999847412109375 -13.267000198364257812 -12.359000205993652344 -11.565999984741210938 -11.149999618530273438 -11.765999794006347656 -11.217000007629394531 -10.81999969482421875 -10.310000419616699219 -9.3789997100830078125 -10.3470001220703125 -11.835000038146972656 -11.189000129699707031 -9.770999908447265625 -9.5930004119873046875 -9.1479997634887695312 -10.072000503540039062 -9.9029998779296875 -9.3170003890991210938 -9.187999725341796875 -9.6409997940063476562 -10.217000007629394531 -10.991000175476074219 -12.354999542236328125 -13.010000228881835938 -12.935999870300292969 -12.911000251770019531 -13.093000411987304688 -12.473999977111816406 -13.524999618530273438 -13.078999519348144531 -11.524000167846679688 -11.206999778747558594 -12.272000312805175781 -11.2220001220703125 -12.053999900817871094 -13.5839996337890625 -12.296999931335449219 -12.946000099182128906 -12.456999778747558594 -13.090999603271484375 -14.140999794006347656 -13.760000228881835938 -13.581000328063964844 -13.032999992370605469 -12.114000320434570312 -13.869999885559082031 -15.331999778747558594 -14.61100006103515625 -13.487999916076660156 -12.689000129699707031 -11.967000007629394531 -12.171999931335449219 -12.918999671936035156 -13.088999748229980469 -11.942999839782714844 -11.498999595642089844 -11.225999832153320312 -11.329999923706054688 -10.840000152587890625 -10.012999534606933594 -10.7220001220703125 -12.270000457763671875 -11.937000274658203125 -11.0839996337890625 -10.72299957275390625 -10.494999885559082031 -11.581000328063964844 -13.078000068664550781 -14.355000495910644531 -13.788999557495117188 -12.913999557495117188 -13.4589996337890625 -14.279999732971191406 -13.963000297546386719 -13.128999710083007812 -11.70800018310546875 -11.362000465393066406 -11.651000022888183594 -12.100999832153320312 -12.484000205993652344 -13.204999923706054688 -14.239999771118164062 -15.328000068664550781 -14.996999740600585938 -15.038999557495117188 -15.428000450134277344 -16.41500091552734375 -15.767000198364257812 -16.135999679565429688 -15.737000465393066406 -15.809000015258789062 -15.821999549865722656 -16.452999114990234375 -17.506000518798828125 -18.104999542236328125 -18.465999603271484375 -17.103000640869140625 -17.294000625610351562 -17.8209991455078125 -17.920999526977539062 -17.188999176025390625 -17.924999237060546875 -17.983999252319335938 -17.3339996337890625 -15.873999595642089844 -15.951000213623046875 -16.58300018310546875 -16.55699920654296875 -17.09600067138671875 -17.288999557495117188 -16.687999725341796875 -14.501000404357910156 -13.673999786376953125 -13.746999740600585938 -13.184000015258789062 -13.196999549865722656 -12.821000099182128906 -12.616999626159667969 -11.703000068664550781 -12.706999778747558594 -13.284999847412109375 -13.475999832153320312 -13.649999618530273438 -13.210000038146972656 -12.375 -11.404999732971191406 -11.76399993896484375 -12.003000259399414062 -11.855999946594238281 -11.774000167846679688 -11.739000320434570312 -11.687999725341796875 -11.553999900817871094 -11.640999794006347656 -11.838999748229980469 -11.668000221252441406 -11.489999771118164062 -11.335999488830566406 -11.230999946594238281 -11.215999603271484375 -11.125 -11.11100006103515625 -10.977999687194824219 -11.051000595092773438 -10.911000251770019531 -10.8339996337890625 -10.694000244140625 -10.470999717712402344 -10.396999359130859375 -10.401000022888183594 -10.357999801635742188 -10.298000335693359375 -10.399000167846679688 -10.460000038146972656 -10.366000175476074219 -10.331000328063964844 -10.251000404357910156 -10.131999969482421875 -10.23600006103515625 -10.300999641418457031 -10.376999855041503906 -10.482000350952148438 -10.4589996337890625 -10.557000160217285156 -10.642000198364257812 -10.553000450134277344 -10.38899993896484375 -10.312000274658203125 -10.265999794006347656 -10.147000312805175781 -10.098000526428222656 -10.117000579833984375 -10.088000297546386719 -10.034000396728515625 -10.051000595092773438 -10.091000556945800781 -10.102000236511230469 -10.100000381469726562 -10.121000289916992188 -10.168000221252441406 -10.18000030517578125 -10.129000663757324219 -10.180999755859375 -10.244000434875488281 -10.282000541687011719 -10.303000450134277344 -10.33300018310546875 -10.380000114440917969 -10.381999969482421875 -10.335999488830566406 -10.348999977111816406 -10.343999862670898438 -10.305999755859375 -10.307000160217285156 -10.276000022888183594 -10.234999656677246094 -10.220000267028808594 -10.114999771118164062 -10.053999900817871094 -9.9359998703002929688 -9.826000213623046875 -9.7340002059936523438 -9.6549997329711914062 -9.5500001907348632812 -9.4219999313354492188 -9.3439998626708984375 -9.340000152587890625 -9.3789997100830078125 -9.3800001144409179688 -9.3070001602172851562 -9.3149995803833007812 -9.4130001068115234375 -9.437000274658203125
 -8.1029996871948242188 -8.3000001907348632812 -8.145000457763671875 -9.701000213623046875 -9.1090002059936523438 -9.8430004119873046875 -9.680999755859375 -9.8579998016357421875 -9.8990001678466796875 -10.913999557495117188 -12.104999542236328125 -11.704999923706054688 -10.668999671936035156 -10.371000289916992188 -10.677000045776367188 -10.057000160217285156 -9.8090000152587890625 -9.3760004043579101562 -10.479000091552734375 -10.229999542236328125 -9.1289997100830078125 -11.269999504089355469 -11.265999794006347656 -12.390000343322753906 -11.711999893188476562 -11.538000106811523438 -11.758999824523925781 -11.078000068664550781 -11.428999900817871094 -12.003000259399414062 -12.989999771118164062 -13.074000358581542969 -12.543000221252441406 -12.352000236511230469 -12.571000099182128906 -12.906000137329101562 -11.932000160217285156 -12.690999984741210938 -13.248000144958496094 -13.248000144958496094 -14.435999870300292969 -13.979999542236328125 -13.177000045776367188 -11.130000114440917969 -12.76399993896484375 -14.659000396728515625 -12.871000289916992188 -11.592000007629394531 -11.352000236511230469 -11.645999908447265625 -10.104999542236328125 -10.454000473022460938 -9.6820001602172851562 -9.7899999618530273438 -11.204999923706054688 -11.647999763488769531 -9.9919996261596679688 -9.5399999618530273438 -9.5920000076293945312 -9.4820003509521484375 -9.7960004806518554688 -9.59799957275390625 -8.8009996414184570312 -9.0030002593994140625 -9.9049997329711914062 -10.15200042724609375 -10.883000373840332031 -12.189000129699707031 -12.144000053405761719 -12.835000038146972656 -12.979000091552734375 -12.928999900817871094 -12.432999610900878906 -13.859000205993652344 -13.79199981689453125 -12.803999900817871094 -11.795000076293945312 -10.937999725341796875 -12.104000091552734375 -11.77700042724609375 -13.95800018310546875 -13.741000175476074219 -13.01399993896484375 -12.307000160217285156 -13.142000198364257812 -13.942999839782714844 -13.717000007629394531 -13.098999977111816406 -11.814000129699707031 -12.677000045776367188 -14.536000251770019531 -14.772999763488769531 -14.965000152587890625 -14.145000457763671875 -12.446000099182128906 -12.038999557495117188 -12.465000152587890625 -12.586000442504882812 -12.321999549865722656 -11.894000053405761719 -10.770999908447265625 -11.93000030517578125 -11.40200042724609375 -10.984000205993652344 -10.576999664306640625 -10.260000228881835938 -10.560999870300292969 -10.524000167846679688 -10.744999885559082031 -10.81999969482421875 -12.3470001220703125 -13.762999534606933594 -14.697000503540039062 -13.720999717712402344 -12.642999649047851562 -11.498999595642089844 -11.130000114440917969 -11.88800048828125 -12.687000274658203125 -13.086000442504882812 -11.975000381469726562 -11.102999687194824219 -10.538999557495117188 -11.156000137329101562 -12.944000244140625 -13.998000144958496094 -14.22299957275390625 -14.515000343322753906 -15.039000511169433594 -16.113000869750976562 -16.26399993896484375 -16.180999755859375 -16.743000030517578125 -17.162000656127929688 -17.198999404907226562 -16.177000045776367188 -16.34600067138671875 -17.802000045776367188 -18.447999954223632812 -18.197999954223632812 -17.88899993896484375 -17.087999343872070312 -17.746000289916992188 -18.628000259399414062 -18.517000198364257812 -17.451999664306640625 -17.56800079345703125 -17.9160003662109375 -16.75 -16.034000396728515625 -16.391000747680664062 -17.253000259399414062 -17.938999176025390625 -17.732000350952148438 -17.728000640869140625 -16.094999313354492188 -14.743000030517578125 -15.164999961853027344 -14.220000267028808594 -13.848999977111816406 -14.493000030517578125 -14.210000038146972656 -13.793999671936035156 -12.70800018310546875 -12.637000083923339844 -13.234000205993652344 -13.73600006103515625 -13.631999969482421875 -13.062000274658203125 -12.109999656677246094 -11.7779998779296875 -11.878999710083007812 -11.965999603271484375 -11.896999359130859375 -11.857000350952148438 -11.789999961853027344 -11.7220001220703125 -11.640999794006347656 -11.409999847412109375 -11.239000320434570312 -11.309999465942382812 -11.269000053405761719 -11.310000419616699219 -11.182000160217285156 -11.135000228881835938 -11.150000572204589844 -11.13800048828125 -11.065999984741210938 -11.065000534057617188 -10.979000091552734375 -11.008999824523925781 -10.864999771118164062 -10.673999786376953125 -10.48699951171875 -10.45800018310546875 -10.496000289916992188 -10.456999778747558594 -10.562000274658203125 -10.430999755859375 -10.206000328063964844 -10.008999824523925781 -10.052000045776367188 -9.9619998931884765625 -9.9469995498657226562 -10.005999565124511719 -10.133999824523925781 -10.255999565124511719 -10.381999969482421875 -10.470999717712402344 -10.496000289916992188 -10.373000144958496094 -10.23699951171875 -10.086000442504882812 -10.045000076293945312 -10.075000762939453125 -10.055999755859375 -10.024000167846679688 -9.944000244140625 -9.9499998092651367188 -9.9619998931884765625 -10 -9.993000030517578125 -9.98699951171875 -9.98600006103515625 -10.051000595092773438 -10.0279998779296875 -10.029000282287597656 -10.053000450134277344 -10.121000289916992188 -10.156999588012695312 -10.15200042724609375 -10.131000518798828125 -10.147000312805175781 -10.194000244140625 -10.16699981689453125 -10.133999824523925781 -10.12400054931640625 -10.123000144958496094 -10.095999717712402344 -10.086999893188476562 -10.032000541687011719 -10.017000198364257812 -9.9340000152587890625 -9.87599945068359375 -9.8149995803833007812 -9.7059993743896484375 -9.6059999465942382812 -9.5120000839233398438 -9.4049997329711914062 -9.2790002822875976562 -9.1199998855590820312 -9.1850004196166992188 -9.2200002670288085938 -9.2220001220703125 -9.2100000381469726562 -9.2109994888305664062 -9.3000001907348632812 -9.26399993896484375
 -9.2060003280639648438 -8.6289997100830078125 -8.4149999618530273438 -8.5019998550415039062 -8.4840002059936523438 -8.6009998321533203125 -9.3570003509521484375 -9.2489995956420898438 -9.3999996185302734375 -10.425000190734863281 -12.317999839782714844 -11.590000152587890625 -11.180999755859375 -11.559000015258789062 -11.121000289916992188 -10.244999885559082031 -9.6920003890991210938 -10.77700042724609375 -10.647999763488769531 -9.4739999771118164062 -9.4160003662109375 -11.567999839782714844 -11.626999855041503906 -12.421999931335449219 -12.149000167846679688 -12.133000373840332031 -11.996999740600585938 -11.996000289916992188 -11.730000495910644531 -12.503999710083007812 -12.774000167846679688 -11.397000312805175781 -11.3470001220703125 -11.98699951171875 -12.369000434875488281 -12.956999778747558594 -12.147999763488769531 -12.123999595642089844 -13.145000457763671875 -12.244999885559082031 -12.899999618530273438 -12.965000152587890625 -12.838999748229980469 -11.449999809265136719 -12.100000381469726562 -14.671999931335449219 -13.505000114440917969 -11.506999969482421875 -11.376000404357910156 -11.689000129699707031 -9.9969997406005859375 -9.9420003890991210938 -9.9409999847412109375 -10.746000289916992188 -11.63899993896484375 -11.456000328063964844 -10.715000152587890625 -9.8850002288818359375 -9.6920003890991210938 -9.8559999465942382812 -9.7519998550415039062 -9.7239999771118164062 -9.2489995956420898438 -9.340999603271484375 -10.074000358581542969 -8.7880001068115234375 -9.6289997100830078125 -10.262000083923339844 -9.9569997787475585938 -12.178999900817871094 -13.145000457763671875 -13.125 -12.769000053405761719 -13.588999748229980469 -13.368000030517578125 -12.498000144958496094 -11.510999679565429688 -11.538000106811523438 -12.685999870300292969 -11.494999885559082031 -13.835000038146972656 -13.690999984741210938 -12.614999771118164062 -12.185999870300292969 -13.281999588012695312 -14.446999549865722656 -14.315999984741210938 -12.993999481201171875 -11.779999732971191406 -13.465999603271484375 -14.072999954223632812 -14.024000167846679688 -14.0970001220703125 -12.267999649047851562 -12.163000106811523438 -12.321999549865722656 -11.630000114440917969 -11.609999656677246094 -12.531999588012695312 -13.425999641418457031 -13.243000030517578125 -13.8470001220703125 -12.526000022888183594 -11.074999809265136719 -10.8470001220703125 -10.559000015258789062 -10.449000358581542969 -10.687000274658203125 -12.387000083923339844 -12.98600006103515625 -13.829000473022460938 -14.480999946594238281 -14.508000373840332031 -12.918000221252441406 -11.661000251770019531 -11.420000076293945312 -12.135999679565429688 -12.538000106811523438 -11.682999610900878906 -11.307000160217285156 -11.371000289916992188 -11.434000015258789062 -10.904000282287597656 -10.961000442504882812 -14.381999969482421875 -14.838999748229980469 -14.855000495910644531 -14.949999809265136719 -15.539000511169433594 -15.897999763488769531 -16.332000732421875 -16.003000259399414062 -15.975999832153320312 -16.875 -18.607000350952148438 -16.933000564575195312 -17.669000625610351562 -18.006999969482421875 -19.13899993896484375 -19.0260009765625 -17.635000228881835938 -18.430999755859375 -18.809000015258789062 -18.650999069213867188 -18.69300079345703125 -17.43199920654296875 -16.910999298095703125 -17.370000839233398438 -16.650999069213867188 -15.94499969482421875 -16.534999847412109375 -18.04000091552734375 -18.618999481201171875 -18.579000473022460938 -18.101999282836914062 -17.603000640869140625 -15.788000106811523438 -16.032999038696289062 -15.531999588012695312 -15.239000320434570312 -15.9589996337890625 -15.256999969482421875 -14.682000160217285156 -13.812000274658203125 -12.125 -12.315999984741210938 -13.1660003662109375 -13.175999641418457031 -12.967000007629394531 -12.494999885559082031 -12.397000312805175781 -12.289999961853027344 -12.366999626159667969 -12.229000091552734375 -12.157999992370605469 -11.9160003662109375 -11.578000068664550781 -11.309000015258789062 -11.105999946594238281 -10.963999748229980469 -11.12400054931640625 -10.809999465942382812 -11.184999465942382812 -11.071000099182128906 -10.781999588012695312 -10.911999702453613281 -11.05500030517578125 -11.001000404357910156 -10.927000045776367188 -10.977000236511230469 -11.09600067138671875 -11.020000457763671875 -10.84799957275390625 -10.61100006103515625 -10.582000732421875 -10.524000167846679688 -10.373000144958496094 -10.321000099182128906 -10.076999664306640625 -9.729999542236328125 -9.6330003738403320312 -9.8179998397827148438 -9.7589998245239257812 -9.7480001449584960938 -9.8459997177124023438 -9.9289999008178710938 -10.126999855041503906 -10.105999946594238281 -10.157000541687011719 -10.230999946594238281 -10.190999984741210938 -10.059000015258789062 -9.979999542236328125 -10.005999565124511719 -10.024000167846679688 -10.069000244140625 -10.032000541687011719 -9.9840002059936523438 -9.98699951171875 -10.010999679565429688 -9.9569997787475585938 -9.9469995498657226562 -9.9159994125366210938 -9.9919996261596679688 -10.003000259399414062 -10.059000015258789062 -10.067000389099121094 -10.0970001220703125 -10.079999923706054688 -10.057000160217285156 -10.092000007629394531 -10.060999870300292969 -10.036999702453613281 -10.038000106811523438 -9.9949998855590820312 -9.93000030517578125 -9.9149999618530273438 -9.8949995040893554688 -9.9019994735717773438 -9.8289995193481445312 -9.7720003128051757812 -9.7510004043579101562 -9.7469997406005859375 -9.7049999237060546875 -9.6070003509521484375 -9.5920000076293945312 -9.5399999618530273438 -9.4709997177124023438 -9.3170003890991210938 -9.215999603271484375 -9.1140003204345703125 -9.0109996795654296875 -9.0360002517700195312 -9.034000396728515625 -9.0819997787475585938 -9.1370000839233398438 -9.1920003890991210938 -9.2179994583129882812
 -9.0950002670288085938 -8.0010004043579101562 -8.0500001907348632812 -8.6269998550415039062 -8.5959997177124023438 -8.0039997100830078125 -9.0260000228881835938 -9.31999969482421875 -8.8629999160766601562 -9.5459995269775390625 -11.376999855041503906 -11.399999618530273438 -10.880000114440917969 -11.720999717712402344 -10.980999946594238281 -11.446999549865722656 -10.772999763488769531 -11.383999824523925781 -10.649000167846679688 -9.3590002059936523438 -10.008999824523925781 -11.192000389099121094 -12.01300048828125 -12.303999900817871094 -11.727000236511230469 -11.8339996337890625 -12.156999588012695312 -11.654000282287597656 -11.734000205993652344 -12.274000167846679688 -13.064000129699707031 -12.19499969482421875 -11.210000038146972656 -11.883999824523925781 -12.758999824523925781 -12.279000282287597656 -12.20800018310546875 -11.664999961853027344 -12.543999671936035156 -11.864000320434570312 -12.588999748229980469 -12.133999824523925781 -12.762999534606933594 -11.411999702453613281 -11.406999588012695312 -13.835000038146972656 -12.510000228881835938 -11.385000228881835938 -11.423000335693359375 -12.312000274658203125 -11.265000343322753906 -10.550999641418457031 -9.9919996261596679688 -10.517999649047851562 -11.343999862670898438 -10.560000419616699219 -10.178000450134277344 -10.399999618530273438 -10.064000129699707031 -9.9499998092651367188 -10.309000015258789062 -9.7270002365112304688 -9.8999996185302734375 -10.234999656677246094 -10.387000083923339844 -9.0290002822875976562 -9.7440004348754882812 -8.9919996261596679688 -10.437999725341796875 -12.071999549865722656 -12.883000373840332031 -13.038000106811523438 -12.684000015258789062 -13.437999725341796875 -12.840999603271484375 -11.758000373840332031 -10.934000015258789062 -11.880999565124511719 -12.279999732971191406 -12.703000068664550781 -13.543000221252441406 -12.397000312805175781 -12.25 -12.555999755859375 -13.630000114440917969 -14.119999885559082031 -13.862999916076660156 -12.173000335693359375 -12.699000358581542969 -13.878999710083007812 -13.414999961853027344 -14.109999656677246094 -12.727000236511230469 -12.045000076293945312 -12.784999847412109375 -12.484999656677246094 -12.017999649047851562 -11.805999755859375 -12.739999771118164062 -14.487999916076660156 -14.590999603271484375 -14.046999931335449219 -14.225000381469726562 -12.7910003662109375 -12.487000465393066406 -12.718999862670898438 -12.897999763488769531 -13.340999603271484375 -13.894000053405761719 -14.215000152587890625 -14.977000236511230469 -15.015999794006347656 -13.515999794006347656 -11.515999794006347656 -11.631999969482421875 -11.862999916076660156 -12.246999740600585938 -12.649999618530273438 -12.454000473022460938 -11.567000389099121094 -10.671999931335449219 -11.31999969482421875 -11.413999557495117188 -11.220999717712402344 -12.069000244140625 -14.574999809265136719 -14.864000320434570312 -13.600999832153320312 -14.284999847412109375 -15.010999679565429688 -15.848999977111816406 -15.532999992370605469 -15.241000175476074219 -15.81999969482421875 -17.364999771118164062 -17.725999832153320312 -17.729999542236328125 -18.55699920654296875 -19.798000335693359375 -19.462999343872070312 -19.440999984741210938 -19.0989990234375 -18.965999603271484375 -19.805999755859375 -18.857999801635742188 -18.419000625610351562 -17.29000091552734375 -16.313999176025390625 -16.13800048828125 -15.515000343322753906 -16.302000045776367188 -17.79199981689453125 -18.5970001220703125 -18.56999969482421875 -18.05699920654296875 -17.856000900268554688 -16.97100067138671875 -15.968000411987304688 -15.946999549865722656 -16.18199920654296875 -16.49900054931640625 -16.420999526977539062 -14.604999542236328125 -13.953999519348144531 -11.270999908447265625 -11.157999992370605469 -12.074000358581542969 -12.548999786376953125 -12.338999748229980469 -12 -11.970000267028808594 -12.545000076293945312 -12.694000244140625 -12.079000473022460938 -11.869999885559082031 -11.604000091552734375 -11.22299957275390625 -10.800999641418457031 -10.72299957275390625 -10.633000373840332031 -10.802000045776367188 -10.72299957275390625 -10.829999923706054688 -10.906000137329101562 -10.753999710083007812 -10.645000457763671875 -10.869999885559082031 -11.118000030517578125 -10.967000007629394531 -10.928999900817871094 -11.01399993896484375 -11.019999504089355469 -10.772999763488769531 -10.743000030517578125 -10.647999763488769531 -10.501999855041503906 -10.338999748229980469 -10.251000404357910156 -9.9029998779296875 -9.5430002212524414062 -9.3509998321533203125 -9.5670003890991210938 -9.5659999847412109375 -9.6009998321533203125 -9.798000335693359375 -10.017999649047851562 -10.0970001220703125 -9.9919996261596679688 -10 -9.9750003814697265625 -9.9759998321533203125 -9.9619998931884765625 -9.98600006103515625 -9.9539995193481445312 -9.9349994659423828125 -9.9139995574951171875 -9.9060001373291015625 -9.84799957275390625 -9.8629999160766601562 -9.9279994964599609375 -9.8779993057250976562 -9.9079999923706054688 -9.9049997329711914062 -9.9849996566772460938 -9.9840002059936523438 -10.039000511169433594 -10.100000381469726562 -10.100000381469726562 -10.084000587463378906 -10.089000701904296875 -10.075000762939453125 -10.046000480651855469 -10.010999679565429688 -9.9369993209838867188 -9.8590002059936523438 -9.7690000534057617188 -9.6490001678466796875 -9.61100006103515625 -9.5590000152587890625 -9.4149999618530273438 -9.2880001068115234375 -9.4060001373291015625 -9.5399999618530273438 -9.534999847412109375 -9.479999542236328125 -9.5030002593994140625 -9.5059995651245117188 -9.4279994964599609375 -9.2600002288818359375 -9.1090002059936523438 -9.0440006256103515625 -8.9089994430541992188 -8.875 -8.9250001907348632812 -8.9429998397827148438 -8.9639997482299804688 -9.0249996185302734375 -9.13800048828125
 -8.409000396728515625 -8.5380001068115234375 -8.6260004043579101562 -9.8240003585815429688 -9.6750001907348632812 -9.2329998016357421875 -9.2580003738403320312 -9.8870000839233398438 -8.6780004501342773438 -10.26399993896484375 -11.076999664306640625 -10.789999961853027344 -10.489999771118164062 -11.727000236511230469 -11.468999862670898438 -12.345999717712402344 -10.440999984741210938 -10.793000221252441406 -9.6820001602172851562 -10.673999786376953125 -11.381000518798828125 -12.119999885559082031 -12.885999679565429688 -12.586000442504882812 -11.564000129699707031 -12.581999778747558594 -12.899000167846679688 -10.880000114440917969 -10.619000434875488281 -10.593000411987304688 -12.621000289916992188 -12.437999725341796875 -12.673999786376953125 -11.798999786376953125 -12.63899993896484375 -12.607999801635742188 -11.994999885559082031 -10.032999992370605469 -10.904000282287597656 -11.725999832153320312 -12.395000457763671875 -11.456999778747558594 -12.376000404357910156 -10.805999755859375 -12.100000381469726562 -13.303000450134277344 -12.36100006103515625 -11.114000320434570312 -11.380000114440917969 -12.699999809265136719 -12.295000076293945312 -10.991000175476074219 -10.854000091552734375 -10.359999656677246094 -10.987999916076660156 -10.562000274658203125 -10.003999710083007812 -10.475999832153320312 -10.423999786376953125 -10.289999961853027344 -9.6660003662109375 -9.4069995880126953125 -10.092000007629394531 -9.7469997406005859375 -10.43000030517578125 -10.256999969482421875 -9.3730001449584960938 -9.4460000991821289062 -10.531000137329101562 -12.102999687194824219 -12.680999755859375 -12.987999916076660156 -13.289999961853027344 -13.145999908447265625 -11.758000373840332031 -11.230999946594238281 -11.7779998779296875 -11.604999542236328125 -11.642000198364257812 -13.092000007629394531 -12.659999847412109375 -12.770999908447265625 -13.229999542236328125 -13.342000007629394531 -14.371000289916992188 -13.496000289916992188 -11.520999908447265625 -12.390999794006347656 -12.086000442504882812 -11.970000267028808594 -12.723999977111816406 -12.795000076293945312 -12.137000083923339844 -12.494999885559082031 -13.435000419616699219 -12.90200042724609375 -11.77700042724609375 -12.057999610900878906 -13.625 -13.866999626159667969 -13.793000221252441406 -13.375 -13.47299957275390625 -13.451999664306640625 -14.423999786376953125 -14.175000190734863281 -13.288000106811523438 -13.855999946594238281 -13.682000160217285156 -13.508999824523925781 -13.704999923706054688 -13.826999664306640625 -12.392000198364257812 -10.9029998779296875 -10.892999649047851562 -12.857000350952148438 -13.93000030517578125 -13.821000099182128906 -13.126000404357910156 -12.744000434875488281 -11.211000442504882812 -10.831999778747558594 -10.701000213623046875 -10.869999885559082031 -9.7539997100830078125 -10.324999809265136719 -11.102000236511230469 -11.659000396728515625 -12.020000457763671875 -12.628000259399414062 -12.987000465393066406 -13.619999885559082031 -14.331000328063964844 -15.755999565124511719 -16.33300018310546875 -16.746000289916992188 -17.691999435424804688 -18.082000732421875 -18.628999710083007812 -20.729999542236328125 -21.141000747680664062 -18.872999191284179688 -18.951000213623046875 -19.336000442504882812 -22.232000350952148438 -19.410999298095703125 -18.489000320434570312 -16.393999099731445312 -15.418000221252441406 -14.671999931335449219 -15.395000457763671875 -16.511999130249023438 -18.2649993896484375 -18.489000320434570312 -17.607000350952148438 -16.996000289916992188 -16.47100067138671875 -16.656999588012695312 -16.2350006103515625 -16.22100067138671875 -15.673000335693359375 -15.762999534606933594 -15.366999626159667969 -13.293000221252441406 -9.8809995651245117188 -9.2510004043579101562 -10.201999664306640625 -10.614999771118164062 -10.814999580383300781 -10.925999641418457031 -11.131999969482421875 -11.201999664306640625 -11.248000144958496094 -11.156000137329101562 -11.178999900817871094 -10.965999603271484375 -10.760000228881835938 -10.51399993896484375 -10.453000068664550781 -10.43000030517578125 -10.331999778747558594 -10.368000030517578125 -10.68000030517578125 -10.956999778747558594 -10.897999763488769531 -10.788000106811523438 -10.795000076293945312 -11.109999656677246094 -11.220000267028808594 -11.199999809265136719 -11.475999832153320312 -11.442000389099121094 -11.081000328063964844 -10.942000389099121094 -10.732999801635742188 -10.536000251770019531 -10.439000129699707031 -10.265000343322753906 -10.154999732971191406 -9.9139995574951171875 -9.7309999465942382812 -9.562999725341796875 -9.451000213623046875 -9.5399999618530273438 -9.6260004043579101562 -9.6370000839233398438 -9.7550001144409179688 -9.7040004730224609375 -9.7060003280639648438 -9.7170000076293945312 -9.7839994430541992188 -9.8149995803833007812 -9.8289995193481445312 -9.7740001678466796875 -9.7580003738403320312 -9.812000274658203125 -9.805999755859375 -9.7969999313354492188 -9.840000152587890625 -9.8569993972778320312 -9.8000001907348632812 -9.812000274658203125 -9.8730001449584960938 -9.9539995193481445312 -9.979000091552734375 -10.046999931335449219 -10.084000587463378906 -10.115000724792480469 -10.095000267028808594 -10.019000053405761719 -9.9429998397827148438 -9.8870000839233398438 -9.8500003814697265625 -9.7620000839233398438 -9.7379999160766601562 -9.68000030517578125 -9.6050004959106445312 -9.5440006256103515625 -9.5159997940063476562 -9.3730001449584960938 -9.2740001678466796875 -9.382999420166015625 -9.5010004043579101562 -9.5019998550415039062 -9.4359998703002929688 -9.3929996490478515625 -9.410999298095703125 -9.3070001602172851562 -9.1979999542236328125 -9.0399999618530273438 -8.9229993820190429688 -8.7259998321533203125 -8.7519998550415039062 -8.840000152587890625 -8.90399932861328125 -8.9089994430541992188 -8.9200000762939453125 -9.0059995651245117188
 -8.22299957275390625 -8.680999755859375 -8.5659999847412109375 -8.8629999160766601562 -8.826000213623046875 -9.3310003280639648438 -9.229999542236328125 -9.0249996185302734375 -8.3159999847412109375 -9.5889997482299804688 -10.755000114440917969 -10.293999671936035156 -11.324000358581542969 -12.56999969482421875 -12.098999977111816406 -11.704999923706054688 -9.8979997634887695312 -10.381999969482421875 -9.1300001144409179688 -9.9569997787475585938 -12.218999862670898438 -12.671999931335449219 -12.116999626159667969 -12.288000106811523438 -11.418999671936035156 -12.88800048828125 -12.751999855041503906 -10.77700042724609375 -11.467000007629394531 -11.340000152587890625 -12.503000259399414062 -13.274999618530273438 -13.010000228881835938 -11.449000358581542969 -11.461999893188476562 -12.350000381469726562 -12.935000419616699219 -11.6660003662109375 -11.328000068664550781 -11.395000457763671875 -11.020999908447265625 -11.80500030517578125 -12.006999969482421875 -10.029999732971191406 -12.45800018310546875 -12.574999809265136719 -11.795000076293945312 -11.123999595642089844 -11.739000320434570312 -12.572999954223632812 -12.289999961853027344 -10.574999809265136719 -10.520000457763671875 -10.321999549865722656 -11.281999588012695312 -11.322999954223632812 -10.012000083923339844 -10.272000312805175781 -10.456999778747558594 -10.076999664306640625 -10.156000137329101562 -10.5839996337890625 -10.366000175476074219 -10.395000457763671875 -11.510000228881835938 -11.003000259399414062 -9.8070001602172851562 -10.65200042724609375 -11.843999862670898438 -11.805999755859375 -11.793999671936035156 -12.201999664306640625 -12.220999717712402344 -11.543000221252441406 -11.423000335693359375 -11.829999923706054688 -12.697999954223632812 -11.630999565124511719 -12.81999969482421875 -13.128999710083007812 -12.95800018310546875 -13.564000129699707031 -14.109999656677246094 -13.965999603271484375 -14.635000228881835938 -13.149000167846679688 -11.593999862670898438 -11.635999679565429688 -11.156999588012695312 -11.859999656677246094 -12 -11.633000373840332031 -12.022000312805175781 -12.725000381469726562 -12.345000267028808594 -11.182999610900878906 -10.635999679565429688 -12.935999870300292969 -14.505999565124511719 -13.923999786376953125 -13.927999496459960938 -13.746000289916992188 -13.24900054931640625 -13.170000076293945312 -13.6529998779296875 -13.994999885559082031 -12.54199981689453125 -12.23699951171875 -12.314000129699707031 -12.258999824523925781 -11.98600006103515625 -11.737999916076660156 -11.789999961853027344 -10.744999885559082031 -9.8730001449584960938 -9.9079999923706054688 -10.831000328063964844 -12.345000267028808594 -13.211999893188476562 -13.970000267028808594 -12.407999992370605469 -10.817999839782714844 -10.397000312805175781 -10.715000152587890625 -10.743000030517578125 -10.578000068664550781 -11.225000381469726562 -11.640000343322753906 -11.631999969482421875 -12.411999702453613281 -13.258000373840332031 -13.743000030517578125 -14.506999969482421875 -16.19499969482421875 -16.20999908447265625 -17.063999176025390625 -17.885999679565429688 -18.606000900268554688 -19.743999481201171875 -19.343999862670898438 -21.430999755859375 -18.63899993896484375 -18.83300018310546875 -18.80699920654296875 -20.954000473022460938 -19.1529998779296875 -18.542999267578125 -16.936000823974609375 -15.817999839782714844 -14.687000274658203125 -14.282999992370605469 -16.371999740600585938 -17.788000106811523438 -18.295999526977539062 -17.573999404907226562 -16.205999374389648438 -15.649000167846679688 -16.107999801635742188 -16.201999664306640625 -15.5279998779296875 -15.010000228881835938 -15.987000465393066406 -14.987000465393066406 -13.960000038146972656 -11.05500030517578125 -9.5229997634887695312 -9.98600006103515625 -10.185999870300292969 -10.145000457763671875 -10.531999588012695312 -10.8339996337890625 -10.727999687194824219 -10.798999786376953125 -10.678999900817871094 -10.760000228881835938 -10.751999855041503906 -10.668999671936035156 -10.49900054931640625 -10.4589996337890625 -10.373999595642089844 -10.248000144958496094 -10.312999725341796875 -10.73699951171875 -10.934999465942382812 -10.538999557495117188 -10.609000205993652344 -10.869999885559082031 -11.076000213623046875 -11.350000381469726562 -11.453000068664550781 -11.678000450134277344 -11.548000335693359375 -11.180999755859375 -11.067999839782714844 -10.77700042724609375 -10.661999702453613281 -10.548999786376953125 -10.397999763488769531 -10.256999969482421875 -10.154999732971191406 -10.052000045776367188 -9.9340000152587890625 -9.8649997711181640625 -9.8520002365112304688 -9.9739999771118164062 -9.8579998016357421875 -9.7819995880126953125 -9.729999542236328125 -9.694000244140625 -9.6059999465942382812 -9.631999969482421875 -9.6199998855590820312 -9.5839996337890625 -9.5959997177124023438 -9.6009998321533203125 -9.6890001296997070312 -9.7100000381469726562 -9.7230005264282226562 -9.7469997406005859375 -9.6770000457763671875 -9.6560001373291015625 -9.6789999008178710938 -9.75 -9.81999969482421875 -9.7930002212524414062 -9.6700000762939453125 -9.8310003280639648438 -10.017999649047851562 -9.9720001220703125 -9.951000213623046875 -9.8789997100830078125 -9.8380002975463867188 -9.7469997406005859375 -9.6219997406005859375 -9.5279998779296875 -9.4340000152587890625 -9.4010000228881835938 -9.3470001220703125 -9.3210000991821289062 -9.2860002517700195312 -9.2659997940063476562 -9.298999786376953125 -9.340000152587890625 -9.3909997940063476562 -9.4139995574951171875 -9.4069995880126953125 -9.3730001449584960938 -9.284000396728515625 -9.1540002822875976562 -8.9720001220703125 -8.8809995651245117188 -8.7270002365112304688 -8.7480001449584960938 -8.8420000076293945312 -8.9019994735717773438 -8.9130001068115234375 -8.9259996414184570312 -8.9919996261596679688
 -7.9670000076293945312 -9.3870000839233398438 -9.4989995956420898438 -9.3100004196166992188 -8.8669996261596679688 -8.6960000991821289062 -8.7130002975463867188 -9.1700000762939453125 -9.6140003204345703125 -9.8500003814697265625 -10.140000343322753906 -9.4770002365112304688 -9.826999664306640625 -10.338000297546386719 -10.909000396728515625 -10.175999641418457031 -9.687999725341796875 -10.112000465393066406 -9.812000274658203125 -11.019000053405761719 -12.038000106811523438 -12.270000457763671875 -12.397999763488769531 -11.494000434875488281 -11.295000076293945312 -13.118000030517578125 -11.97299957275390625 -11.767999649047851562 -12.052000045776367188 -11.281000137329101562 -12.553999900817871094 -13.2089996337890625 -11.437999725341796875 -11.015999794006347656 -11.387999534606933594 -12.781999588012695312 -13.326999664306640625 -12.187000274658203125 -11.843999862670898438 -11.440999984741210938 -12.225999832153320312 -12.401000022888183594 -10.496999740600585938 -10.571000099182128906 -12.175999641418457031 -11.571000099182128906 -11.293999671936035156 -11.732000350952148438 -11.435999870300292969 -11.340000152587890625 -11.836000442504882812 -10.744000434875488281 -10.197999954223632812 -10.704999923706054688 -11.071999549865722656 -10.734000205993652344 -11.229999542236328125 -10.524000167846679688 -10.836000442504882812 -10.173999786376953125 -10.293000221252441406 -10.578000068664550781 -11.121000289916992188 -11.939999580383300781 -11.684000015258789062 -10.862999916076660156 -12.022000312805175781 -12.737000465393066406 -11.949000358581542969 -11.439999580383300781 -11.218000411987304688 -11.508000373840332031 -11.329999923706054688 -12.005000114440917969 -13.015999794006347656 -12.864999771118164062 -12.206999778747558594 -12.229000091552734375 -13.093000411987304688 -13.734000205993652344 -14.477999687194824219 -14.553999900817871094 -14.326999664306640625 -14.145000457763671875 -14.404999732971191406 -13.428999900817871094 -10.887000083923339844 -10.772000312805175781 -11.317000389099121094 -12.098999977111816406 -11.276000022888183594 -10.937000274658203125 -12.005999565124511719 -11.711000442504882812 -11.142000198364257812 -11.104000091552734375 -12.642000198364257812 -14.092000007629394531 -14.4589996337890625 -14.225000381469726562 -13.303000450134277344 -12.824000358581542969 -12.807000160217285156 -12.91699981689453125 -12.546000480651855469 -12.56999969482421875 -12.126000404357910156 -11.786999702453613281 -11.461999893188476562 -11.012000083923339844 -11.479000091552734375 -10.25 -11.006999969482421875 -11.006999969482421875 -10.567000389099121094 -10.020000457763671875 -10.3470001220703125 -12.0279998779296875 -13.774000167846679688 -15.460000038146972656 -13.006999969482421875 -11.2089996337890625 -10.989000320434570312 -10.605999946594238281 -11.036999702453613281 -11.654000282287597656 -12.081999778747558594 -12.659999847412109375 -11.328999519348144531 -12.387999534606933594 -13.848999977111816406 -14.590999603271484375 -15.343000411987304688 -16.704000473022460938 -17.034999847412109375 -17.48699951171875 -17.728000640869140625 -17.867000579833984375 -20.5 -22.5279998779296875 -21.898000717163085938 -21.792999267578125 -19.386999130249023438 -18.044000625610351562 -18.2760009765625 -18.410999298095703125 -18.510000228881835938 -17.295000076293945312 -15.616000175476074219 -15.480999946594238281 -13.998999595642089844 -16.06999969482421875 -17.993999481201171875 -18.073999404907226562 -17.114000320434570312 -16.69300079345703125 -15.137000083923339844 -15.043000221252441406 -15.307000160217285156 -14.529999732971191406 -13.197000503540039062 -14.812999725341796875 -15.145000457763671875 -13.442000389099121094 -10.880000114440917969 -10.258000373840332031 -10.144000053405761719 -10.314999580383300781 -10.215000152587890625 -10.460000038146972656 -10.442000389099121094 -10.164000511169433594 -10.324000358581542969 -10.592000007629394531 -10.657999992370605469 -10.675999641418457031 -10.480999946594238281 -10.326000213623046875 -10.260000228881835938 -10.0839996337890625 -10.06999969482421875 -10.057000160217285156 -10.522999763488769531 -10.868000030517578125 -10.940000534057617188 -10.869999885559082031 -11.15200042724609375 -11.199000358581542969 -11.381999969482421875 -11.609999656677246094 -11.784999847412109375 -11.69499969482421875 -11.197999954223632812 -11.043999671936035156 -10.930999755859375 -10.800999641418457031 -10.510000228881835938 -10.398999214172363281 -10.295999526977539062 -10.255999565124511719 -10.234000205993652344 -10.230000495910644531 -10.128000259399414062 -10.100000381469726562 -10.198999404907226562 -10.15200042724609375 -10.086999893188476562 -10.0279998779296875 -9.9010000228881835938 -9.7349996566772460938 -9.5450000762939453125 -9.4609994888305664062 -9.5640001296997070312 -9.5019998550415039062 -9.4639997482299804688 -9.5249996185302734375 -9.5260000228881835938 -9.493000030517578125 -9.4820003509521484375 -9.5249996185302734375 -9.6000003814697265625 -9.6789999008178710938 -9.7880001068115234375 -9.8500003814697265625 -9.9569997787475585938 -9.9899997711181640625 -10.065999984741210938 -10.017000198364257812 -9.8920001983642578125 -9.798999786376953125 -9.72299957275390625 -9.631000518798828125 -9.5220003128051757812 -9.4340000152587890625 -9.3570003509521484375 -9.305999755859375 -9.3010005950927734375 -9.27700042724609375 -9.2399997711181640625 -9.1750001907348632812 -9.173000335693359375 -9.2069997787475585938 -9.201000213623046875 -9.215000152587890625 -9.2340002059936523438 -9.2550001144409179688 -9.173999786376953125 -9.1829996109008789062 -9.0640001296997070312 -8.8940000534057617188 -8.8030004501342773438 -8.7220001220703125 -8.7810001373291015625 -8.7930002212524414062 -8.7749996185302734375 -8.812000274658203125 -8.86100006103515625 -8.9159994125366210938
 -6.5960001945495605469 -7.1880002021789550781 -7.8769998550415039062 -8.0500001907348632812 -7.9959998130798339844 -8.4949998855590820312 -9.2390003204345703125 -9.5039997100830078125 -9.8789997100830078125 -10.45800018310546875 -10.269000053405761719 -9.201999664306640625 -8.9350004196166992188 -8.937999725341796875 -9.451999664306640625 -9.3999996185302734375 -9.8760004043579101562 -10.383999824523925781 -10.185999870300292969 -11.053999900817871094 -11.645000457763671875 -13.508000373840332031 -12.642000198364257812 -10.871999740600585938 -11.411999702453613281 -12.375 -10.842000007629394531 -10.286999702453613281 -11.590999603271484375 -11.515999794006347656 -12.423999786376953125 -12.067000389099121094 -11.428000450134277344 -11.456999778747558594 -12.602000236511230469 -13.862999916076660156 -14.024000167846679688 -12.170000076293945312 -11.982000350952148438 -11.578999519348144531 -11.720000267028808594 -12.048999786376953125 -10.305999755859375 -9.5799999237060546875 -11.734999656677246094 -11.461999893188476562 -10.562999725341796875 -12.038999557495117188 -11.760999679565429688 -9.8240003585815429688 -11.296999931335449219 -11.185999870300292969 -10.852999687194824219 -11.420000076293945312 -10.612999916076660156 -10.19499969482421875 -10.993999481201171875 -11.140000343322753906 -12.378999710083007812 -10.796999931335449219 -9.8870000839233398438 -10.282999992370605469 -11.81999969482421875 -11.08300018310546875 -9.8599996566772460938 -11.104000091552734375 -13.309000015258789062 -13.345000267028808594 -11.845999717712402344 -11.017000198364257812 -11.512000083923339844 -11.671000480651855469 -11.710000038146972656 -12.729000091552734375 -12.904999732971191406 -12.043000221252441406 -11.732000350952148438 -12.553000450134277344 -11.284999847412109375 -12.937999725341796875 -14.557000160217285156 -14.456999778747558594 -13.312000274658203125 -13.718000411987304688 -13.531999588012695312 -13.432999610900878906 -10.562999725341796875 -11.114999771118164062 -11.390999794006347656 -11.237000465393066406 -11.029999732971191406 -10.703000068664550781 -10.281999588012695312 -10.531000137329101562 -11.465000152587890625 -13.04199981689453125 -14.107999801635742188 -14.156000137329101562 -14.18000030517578125 -13.838999748229980469 -13.86100006103515625 -13.029000282287597656 -11.706999778747558594 -11.651000022888183594 -12.090999603271484375 -12.076000213623046875 -11.081000328063964844 -10.645999908447265625 -10.656999588012695312 -10.307999610900878906 -10.928000450134277344 -10.329999923706054688 -11.345000267028808594 -11.821999549865722656 -11.282999992370605469 -10.427000045776367188 -10.123999595642089844 -10.807000160217285156 -12.623000144958496094 -14.991000175476074219 -13.807999610900878906 -11.762000083923339844 -11.538999557495117188 -11.2910003662109375 -10.859000205993652344 -11.5 -12.062999725341796875 -12.531000137329101562 -11.4589996337890625 -12.178999900817871094 -14.80500030517578125 -16.129999160766601562 -16.079000473022460938 -16.559000015258789062 -17.54199981689453125 -17.908000946044921875 -17.076999664306640625 -17.511999130249023438 -19.461999893188476562 -22.746999740600585938 -22.892000198364257812 -21.496999740600585938 -19.288000106811523438 -18.2220001220703125 -18.270000457763671875 -18.091999053955078125 -18.517999649047851562 -17.686000823974609375 -15.442000389099121094 -14.6660003662109375 -13.413000106811523438 -14.765999794006347656 -16.451000213623046875 -16.475999832153320312 -16.815999984741210938 -15.892999649047851562 -14.510000228881835938 -12.98600006103515625 -13.392999649047851562 -12.503999710083007812 -10.534999847412109375 -12.230999946594238281 -11.395000457763671875 -10.385000228881835938 -9.9119997024536132812 -9.909999847412109375 -10.142999649047851562 -10.218999862670898438 -10.206000328063964844 -10.470000267028808594 -10.552000045776367188 -10.3470001220703125 -10.298000335693359375 -10.407999992370605469 -10.59600067138671875 -10.581999778747558594 -10.335000038146972656 -10.234000205993652344 -10.147999763488769531 -10.006999969482421875 -9.9569997787475585938 -10.175999641418457031 -10.401000022888183594 -10.732000350952148438 -10.996000289916992188 -11.234000205993652344 -11.439999580383300781 -11.432000160217285156 -11.482999801635742188 -11.600999832153320312 -11.713000297546386719 -11.7220001220703125 -11.399999618530273438 -11.026000022888183594 -10.876999855041503906 -10.786000251770019531 -10.562999725341796875 -10.484000205993652344 -10.444000244140625 -10.467999458312988281 -10.406000137329101562 -10.340000152587890625 -10.229000091552734375 -10.19499969482421875 -10.210000038146972656 -10.227999687194824219 -10.098999977111816406 -10.064000129699707031 -9.9329996109008789062 -9.924999237060546875 -9.8699998855590820312 -9.77700042724609375 -9.8009996414184570312 -9.854999542236328125 -9.7440004348754882812 -9.6420001983642578125 -9.6210002899169921875 -9.6210002899169921875 -9.673000335693359375 -9.7139997482299804688 -9.7270002365112304688 -9.7729997634887695312 -9.8470001220703125 -9.9059991836547851562 -9.95800018310546875 -9.9609994888305664062 -9.9720001220703125 -9.9089994430541992188 -9.8090000152587890625 -9.6909999847412109375 -9.5889997482299804688 -9.5240001678466796875 -9.444000244140625 -9.3809995651245117188 -9.3150005340576171875 -9.2860002517700195312 -9.1850004196166992188 -9.1549997329711914062 -9.0790004730224609375 -9.0600004196166992188 -9.0939998626708984375 -9.2049999237060546875 -9.215999603271484375 -9.201999664306640625 -9.1339998245239257812 -9.1269998550415039062 -8.9630002975463867188 -8.8660001754760742188 -9.0030002593994140625 -8.854999542236328125 -8.7340002059936523438 -8.659000396728515625 -8.7279996871948242188 -8.673999786376953125 -8.6490001678466796875 -8.7170000076293945312 -8.7530002593994140625 -8.8280000686645507812
 -7.7210001945495605469 -7.4390001296997070312 -7.2199997901916503906 -7.6690001487731933594 -7.8460001945495605469 -7.7129998207092285156 -9.2239999771118164062 -9.8500003814697265625 -9.7620000839233398438 -9.9530000686645507812 -9.7690000534057617188 -8.91699981689453125 -8.2270002365112304688 -8.0260000228881835938 -8.4049997329711914062 -8.9630002975463867188 -9.7449998855590820312 -9.9899997711181640625 -10.359999656677246094 -11.314000129699707031 -11.548999786376953125 -12.859999656677246094 -11.451999664306640625 -11.442999839782714844 -11.022000312805175781 -11.447999954223632812 -10.720000267028808594 -10.980999946594238281 -11.878000259399414062 -11.590999603271484375 -12.362999916076660156 -11.029999732971191406 -10.871999740600585938 -12.413000106811523438 -14.701000213623046875 -15.107999801635742188 -14.159999847412109375 -11.383000373840332031 -11.5279998779296875 -10.788000106811523438 -11.125 -11.711999893188476562 -11.168999671936035156 -9.0530004501342773438 -10.046999931335449219 -10.923999786376953125 -10.345999717712402344 -12.2910003662109375 -12.11100006103515625 -9.6579999923706054688 -10.781999588012695312 -10.68000030517578125 -11.076000213623046875 -11.342000007629394531 -10.546000480651855469 -10.368999481201171875 -10.531999588012695312 -11.156999588012695312 -12.44499969482421875 -11.194000244140625 -9.5290002822875976562 -10.34799957275390625 -11.649000167846679688 -9.1750001907348632812 -10.501999855041503906 -10.741000175476074219 -12.758000373840332031 -13.213000297546386719 -11.201000213623046875 -10.519000053405761719 -11.532999992370605469 -11.446999549865722656 -11.501000404357910156 -12.394000053405761719 -12.1660003662109375 -11.961999893188476562 -11.869000434875488281 -11.633000373840332031 -12.442000389099121094 -13.684000015258789062 -14.694000244140625 -14.125 -13.824000358581542969 -13.819000244140625 -13.817000389099121094 -13.289999961853027344 -11.189000129699707031 -11.309999465942382812 -11.031999588012695312 -11.164000511169433594 -10.746000289916992188 -10.515999794006347656 -11.019000053405761719 -11.447999954223632812 -12.022999763488769531 -13.001999855041503906 -13.375 -12.9720001220703125 -13.397999763488769531 -13.553999900817871094 -13.586000442504882812 -12.328000068664550781 -11.55500030517578125 -11.156000137329101562 -11.326999664306640625 -11.548000335693359375 -10.112999916076660156 -10.050999641418457031 -10.373999595642089844 -10.819000244140625 -10.220000267028808594 -11.210000038146972656 -11.55500030517578125 -13.147999763488769531 -11.147999763488769531 -10.234999656677246094 -10.005999565124511719 -10.314000129699707031 -10.461999893188476562 -12.829000473022460938 -13.034000396728515625 -13.032999992370605469 -13.008000373840332031 -12.321000099182128906 -11.397000312805175781 -11.69499969482421875 -12.052000045776367188 -12.484999656677246094 -12.503999710083007812 -12.758000373840332031 -14.456000328063964844 -16.496999740600585938 -17.730998992919921875 -18.23799896240234375 -18.607000350952148438 -19.55500030517578125 -19.440999984741210938 -20.162000656127929688 -21.288000106811523438 -22.676000595092773438 -22.702999114990234375 -22.11199951171875 -21.621000289916992188 -20.877000808715820312 -19.48600006103515625 -19.36199951171875 -18.134000778198242188 -17.620000839233398438 -15.831000328063964844 -14.142000198364257812 -13.050000190734863281 -12.682000160217285156 -13.282999992370605469 -13.781999588012695312 -15.602999687194824219 -14.86100006103515625 -13.973999977111816406 -11.532999992370605469 -10.532999992370605469 -10.2779998779296875 -8.9709997177124023438 -9.4209995269775390625 -8.4540004730224609375 -9.0179996490478515625 -9.2969999313354492188 -9.6649999618530273438 -10.253999710083007812 -10.039999961853027344 -10.26399993896484375 -10.465999603271484375 -10.68000030517578125 -10.572000503540039062 -10.296000480651855469 -10.4029998779296875 -10.654000282287597656 -10.300000190734863281 -10.177000045776367188 -10.157999992370605469 -10.234000205993652344 -10.109000205993652344 -9.9739999771118164062 -10.003999710083007812 -10.623000144958496094 -10.531999588012695312 -10.909999847412109375 -11.380999565124511719 -11.522000312805175781 -11.498999595642089844 -11.63800048828125 -11.615000724792480469 -11.609000205993652344 -11.737000465393066406 -11.579000473022460938 -11.314000129699707031 -11.06999969482421875 -10.953999519348144531 -10.685000419616699219 -10.557000160217285156 -10.5 -10.392999649047851562 -10.384999275207519531 -10.380999565124511719 -10.384999275207519531 -10.279999732971191406 -10.272000312805175781 -10.274000167846679688 -10.201999664306640625 -10.067000389099121094 -9.9809999465942382812 -9.9549999237060546875 -9.951000213623046875 -9.868000030517578125 -9.8629999160766601562 -9.9189996719360351562 -9.9189996719360351562 -9.8179998397827148438 -9.70800018310546875 -9.6639995574951171875 -9.6969995498657226562 -9.6759996414184570312 -9.6689996719360351562 -9.729999542236328125 -9.798999786376953125 -9.8470001220703125 -9.8660001754760742188 -9.84799957275390625 -9.8249998092651367188 -9.7480001449584960938 -9.6779994964599609375 -9.603000640869140625 -9.5249996185302734375 -9.4460000991821289062 -9.3339996337890625 -9.2519998550415039062 -9.2220001220703125 -9.1190004348754882812 -8.993000030517578125 -8.9289999008178710938 -8.840000152587890625 -8.8099994659423828125 -8.9259996414184570312 -9.034999847412109375 -9.0590000152587890625 -9.1120004653930664062 -9.0740003585815429688 -9.0710000991821289062 -9 -8.8879995346069335938 -8.8030004501342773438 -8.7069997787475585938 -8.631999969482421875 -8.5380001068115234375 -8.5889997482299804688 -8.5179996490478515625 -8.6079998016357421875 -8.6619997024536132812 -8.729999542236328125 -8.8229999542236328125
 -7.6240000724792480469 -7.6420001983642578125 -8.1929998397827148438 -8.4949998855590820312 -7.694000244140625 -7.5679998397827148438 -7.4359998703002929688 -8.7939996719360351562 -10.098999977111816406 -8.9940004348754882812 -8.5430002212524414062 -8.187999725341796875 -8.44499969482421875 -8.604000091552734375 -8.6529998779296875 -9.368999481201171875 -9.3299999237060546875 -9.6479997634887695312 -10.677000045776367188 -11.046999931335449219 -10.812000274658203125 -11.137000083923339844 -11.184000015258789062 -11.699000358581542969 -10.843000411987304688 -11.185000419616699219 -11.059000015258789062 -12.555999755859375 -12.234999656677246094 -11.029000282287597656 -12.2779998779296875 -11.645999908447265625 -11.024999618530273438 -13.548000335693359375 -15.444000244140625 -15.276000022888183594 -12.954999923706054688 -11.090000152587890625 -10.838999748229980469 -10.920999526977539062 -11.522000312805175781 -11.786999702453613281 -11.567999839782714844 -9.180999755859375 -11.404000282287597656 -10.539999961853027344 -10.020999908447265625 -11.595000267028808594 -12.373999595642089844 -10.442000389099121094 -9.7349996566772460938 -10.098999977111816406 -10.26399993896484375 -11.225000381469726562 -10.592000007629394531 -10.338999748229980469 -10.548999786376953125 -11.072999954223632812 -11.975999832153320312 -10.994999885559082031 -9.4610004425048828125 -10.890999794006347656 -11.33300018310546875 -9.479999542236328125 -10.515999794006347656 -11.036999702453613281 -12.343999862670898438 -12.906999588012695312 -11.18000030517578125 -11.081000328063964844 -12.793000221252441406 -12.645999908447265625 -11.869999885559082031 -12.071000099182128906 -11.508999824523925781 -11.788999557495117188 -12.017999649047851562 -11.661999702453613281 -13.300000190734863281 -14.128000259399414062 -15.130000114440917969 -14.800000190734863281 -13.996999740600585938 -13.835000038146972656 -12.829999923706054688 -12.406000137329101562 -11.104999542236328125 -10.987999916076660156 -10.618000030517578125 -10.703000068664550781 -10.557000160217285156 -10.8339996337890625 -11.519000053405761719 -12.107999801635742188 -12.434000015258789062 -12.769000053405761719 -12.838999748229980469 -12.461999893188476562 -12.701000213623046875 -12.69499969482421875 -12.555999755859375 -11.887000083923339844 -11.4160003662109375 -10.548999786376953125 -10.532999992370605469 -11.034999847412109375 -9.8009996414184570312 -9.8859996795654296875 -10.432999610900878906 -10.961999893188476562 -10.631999969482421875 -11.010000228881835938 -12.029999732971191406 -13.269999504089355469 -11.354999542236328125 -10.298999786376953125 -10.270999908447265625 -10.6660003662109375 -10.317999839782714844 -10.69499969482421875 -12.22299957275390625 -13.020000457763671875 -13.817000389099121094 -13.928999900817871094 -12.824999809265136719 -12.90200042724609375 -12.062999725341796875 -12.673000335693359375 -12.854000091552734375 -13.479999542236328125 -14.66699981689453125 -16.5970001220703125 -17.270999908447265625 -18.4589996337890625 -20.2649993896484375 -19.731000900268554688 -20.13800048828125 -21.375 -21.992000579833984375 -22.326000213623046875 -22.094999313354492188 -22.076999664306640625 -22.407999038696289062 -22.608999252319335938 -21.316999435424804688 -20.256999969482421875 -19.552000045776367188 -17.450000762939453125 -15.979000091552734375 -16.18000030517578125 -15.230000495910644531 -13.890999794006347656 -11.998000144958496094 -11.812000274658203125 -13.072000503540039062 -11.703999519348144531 -10.774999618530273438 -10.065999984741210938 -9.7270002365112304688 -9.145000457763671875 -8.2589998245239257812 -7.9840002059936523438 -8.1029996871948242188 -8.3760004043579101562 -8.6219997406005859375 -9.187999725341796875 -9.7340002059936523438 -9.9499998092651367188 -10.309000015258789062 -10.467000007629394531 -10.690999984741210938 -10.427999496459960938 -10.248000144958496094 -10.413999557495117188 -10.593999862670898438 -10.477999687194824219 -10.484999656677246094 -10.33300018310546875 -10.305999755859375 -10.114000320434570312 -10.319000244140625 -10.461999893188476562 -10.779999732971191406 -10.793999671936035156 -10.788000106811523438 -11.072000503540039062 -11.321999549865722656 -11.5 -11.51399993896484375 -11.473999977111816406 -11.526000022888183594 -11.515999794006347656 -11.463999748229980469 -11.305999755859375 -11.230999946594238281 -11.063000679016113281 -10.854000091552734375 -10.657000541687011719 -10.5970001220703125 -10.503999710083007812 -10.442999839782714844 -10.453999519348144531 -10.413999557495117188 -10.350999832153320312 -10.31999969482421875 -10.243000030517578125 -10.185000419616699219 -10.104000091552734375 -10.053000450134277344 -10.063000679016113281 -10.086999893188476562 -9.9049997329711914062 -9.826000213623046875 -9.9069995880126953125 -9.8999996185302734375 -9.819000244140625 -9.6960000991821289062 -9.6409997940063476562 -9.6999998092651367188 -9.6560001373291015625 -9.6070003509521484375 -9.6499996185302734375 -9.7239999771118164062 -9.7440004348754882812 -9.7379999160766601562 -9.72299957275390625 -9.6549997329711914062 -9.5710000991821289062 -9.5050001144409179688 -9.4200000762939453125 -9.3360004425048828125 -9.2659997940063476562 -9.13800048828125 -9.0880002975463867188 -9.0109996795654296875 -8.9329996109008789062 -8.8219995498657226562 -8.6970005035400390625 -8.3579998016357421875 -8.2410001754760742188 -8.7480001449584960938 -8.812999725341796875 -8.8649997711181640625 -8.9060001373291015625 -8.8859996795654296875 -8.8809995651245117188 -8.8109998703002929688 -8.8100004196166992188 -8.7030000686645507812 -8.6129999160766601562 -8.555999755859375 -8.5120000839233398438 -8.4969997406005859375 -8.4919996261596679688 -8.5369997024536132812 -8.6000003814697265625 -8.6140003204345703125 -8.5880002975463867188
 -8.5710000991821289062 -8.923000335693359375 -9.04199981689453125 -8.944000244140625 -7.9369997978210449219 -7.0359997749328613281 -7.1579999923706054688 -8.8339996337890625 -9.562999725341796875 -9.284999847412109375 -8.3730001449584960938 -8.6560001373291015625 -8.2729997634887695312 -8.6660003662109375 -9.1560001373291015625 -8.9709997177124023438 -9.2550001144409179688 -9.9280004501342773438 -10.380000114440917969 -10.114999771118164062 -10.100000381469726562 -11.369000434875488281 -11.253000259399414062 -11.557000160217285156 -11.059000015258789062 -10.640000343322753906 -10.984999656677246094 -12.427000045776367188 -12.232000350952148438 -10.828000068664550781 -11.921999931335449219 -11.300999641418457031 -12.343999862670898438 -14.262999534606933594 -14.720999717712402344 -13.680999755859375 -10.008000373840332031 -10.543999671936035156 -10.869999885559082031 -11.552000045776367188 -11.814000129699707031 -11.711000442504882812 -10.859999656677246094 -9.1759996414184570312 -11.645000457763671875 -9.8170003890991210938 -9.520000457763671875 -10.713999748229980469 -11.947999954223632812 -10.446999549865722656 -9.7799997329711914062 -10.538999557495117188 -10.182999610900878906 -11.258999824523925781 -11.230999946594238281 -10.484000205993652344 -10.765000343322753906 -10.944000244140625 -11.211999893188476562 -9.937999725341796875 -10.032999992370605469 -10.574999809265136719 -11.133999824523925781 -10.159000396728515625 -10.859000205993652344 -10.690999984741210938 -12.8470001220703125 -12.734000205993652344 -11.001999855041503906 -11.189999580383300781 -12.369999885559082031 -12.689000129699707031 -12.164999961853027344 -12.411000251770019531 -12.772000312805175781 -12.031999588012695312 -12.546000480651855469 -12.329999923706054688 -12.414999961853027344 -13.975999832153320312 -14.510999679565429688 -15 -13.753000259399414062 -13.914999961853027344 -12.52700042724609375 -12.102999687194824219 -10.687000274658203125 -10.340999603271484375 -10.232000350952148438 -10.441999435424804688 -10.616000175476074219 -10.522999763488769531 -11.614000320434570312 -12.112000465393066406 -12.612999916076660156 -12.751000404357910156 -12.505999565124511719 -12.031999588012695312 -11.628999710083007812 -11.725999832153320312 -11.635000228881835938 -10.913000106811523438 -10.829999923706054688 -10.508000373840332031 -9.9759998321533203125 -10.289999961853027344 -9.9350004196166992188 -10.786000251770019531 -11.034000396728515625 -11.256999969482421875 -10.975000381469726562 -10.887000083923339844 -12.555999755859375 -12.91699981689453125 -11.187999725341796875 -11.163999557495117188 -10.741000175476074219 -10.517000198364257812 -11.142000198364257812 -11.2910003662109375 -11.675999641418457031 -12.539999961853027344 -13.623000144958496094 -13.451999664306640625 -13.161000251770019531 -14.418999671936035156 -13.215999603271484375 -12.425000190734863281 -12.946000099182128906 -13.532999992370605469 -14.322999954223632812 -17.135000228881835938 -18.7220001220703125 -19.233999252319335938 -20.83300018310546875 -21.591999053955078125 -21.384000778198242188 -21.420999526977539062 -21.983999252319335938 -21.664999008178710938 -21.177000045776367188 -21.521999359130859375 -21.914999008178710938 -21.30500030517578125 -21.177999496459960938 -19.854000091552734375 -20.229000091552734375 -18.562999725341796875 -16.868999481201171875 -16.700000762939453125 -18.01399993896484375 -16.256999969482421875 -14.38899993896484375 -12.371999740600585938 -11.244999885559082031 -10.671000480651855469 -10.9029998779296875 -11.354999542236328125 -10.105999946594238281 -9.3179998397827148438 -8.6350002288818359375 -8.4049997329711914062 -8.881000518798828125 -9.0509996414184570312 -9.4899997711181640625 -9.3850002288818359375 -9.8149995803833007812 -10.197999954223632812 -9.7489995956420898438 -10.190999984741210938 -10.576000213623046875 -10.435000419616699219 -10.354999542236328125 -10.463999748229980469 -10.517999649047851562 -10.414999961853027344 -10.11100006103515625 -10.390999794006347656 -10.446999549865722656 -10.392999649047851562 -10.359000205993652344 -10.548999786376953125 -10.970999717712402344 -11.0410003662109375 -10.996000289916992188 -10.963999748229980469 -11.168999671936035156 -11.307999610900878906 -11.366000175476074219 -11.413000106811523438 -11.621999740600585938 -11.532000541687011719 -11.48699951171875 -11.279000282287597656 -11.088000297546386719 -10.866000175476074219 -10.948999404907226562 -10.7779998779296875 -10.701999664306640625 -10.636000633239746094 -10.612999916076660156 -10.536000251770019531 -10.5 -10.468999862670898438 -10.359000205993652344 -10.284999847412109375 -10.09600067138671875 -10.09600067138671875 -10.017000198364257812 -10.017000198364257812 -10.029000282287597656 -9.9709997177124023438 -9.8909997940063476562 -9.8319997787475585938 -9.83300018310546875 -9.7790002822875976562 -9.7399997711181640625 -9.69499969482421875 -9.687999725341796875 -9.6470003128051757812 -9.625 -9.6969995498657226562 -9.6999998092651367188 -9.6999998092651367188 -9.6929998397827148438 -9.6090002059936523438 -9.520999908447265625 -9.4709997177124023438 -9.4069995880126953125 -9.3070001602172851562 -9.243000030517578125 -9.1649999618530273438 -9.069000244140625 -9.0249996185302734375 -8.8780002593994140625 -8.7969999313354492188 -8.6199998855590820312 -8.4010000228881835938 -8.3520002365112304688 -8.47299957275390625 -8.5600004196166992188 -8.5720005035400390625 -8.6339998245239257812 -8.6289997100830078125 -8.6190004348754882812 -8.6850004196166992188 -8.6560001373291015625 -8.645000457763671875 -8.6330003738403320312 -8.5600004196166992188 -8.4499998092651367188 -8.444000244140625 -8.4750003814697265625 -8.4960002899169921875 -8.5050001144409179688 -8.5320005416870117188 -8.5050001144409179688 -8.2220001220703125
 -9.9079999923706054688 -9.5439996719360351562 -8.173999786376953125 -7.6050000190734863281 -6.9060001373291015625 -6.8470001220703125 -7.2550001144409179688 -7.5 -8.1969995498657226562 -9.4549999237060546875 -8.9639997482299804688 -8.2829999923706054688 -7.8319997787475585938 -8.1899995803833007812 -8.6029996871948242188 -7.819000244140625 -8.0790004730224609375 -9.0860004425048828125 -10.01300048828125 -10.185000419616699219 -10.126999855041503906 -10.795000076293945312 -10.322999954223632812 -10.729000091552734375 -10.904999732971191406 -10.038000106811523438 -10.473999977111816406 -12.604000091552734375 -13.017999649047851562 -10.876000404357910156 -10.755000114440917969 -11.470000267028808594 -13.074000358581542969 -13.477000236511230469 -13.012000083923339844 -11.715999603271484375 -9.7760000228881835938 -10.336999893188476562 -10.774999618530273438 -10.687000274658203125 -11.560000419616699219 -10.517999649047851562 -9.687000274658203125 -9.3360004425048828125 -9.3669996261596679688 -9.548999786376953125 -8.875 -9.1440000534057617188 -10.998000144958496094 -9.7729997634887695312 -10.067000389099121094 -11.043999671936035156 -10.609000205993652344 -11.163000106811523438 -11.369999885559082031 -10.765999794006347656 -10.774999618530273438 -11.0410003662109375 -11.510999679565429688 -10.069000244140625 -10.866999626159667969 -10.435000419616699219 -11.300999641418457031 -10.812999725341796875 -11.005000114440917969 -12.321000099182128906 -13.192999839782714844 -11.83300018310546875 -9.784999847412109375 -11.689999580383300781 -12.869999885559082031 -12.723999977111816406 -11.628999710083007812 -12.036999702453613281 -12.769000053405761719 -12.088999748229980469 -11.996999740600585938 -11.859000205993652344 -13.131999969482421875 -13.845000267028808594 -14.942999839782714844 -15.272999763488769531 -15.20800018310546875 -13.968000411987304688 -13.045000076293945312 -12.526000022888183594 -11.38899993896484375 -10.446999549865722656 -9.4829998016357421875 -10.26399993896484375 -10.633000373840332031 -10.548999786376953125 -11.607999801635742188 -11.715000152587890625 -12.206999778747558594 -12.503000259399414062 -11.918000221252441406 -10.748000144958496094 -10.282999992370605469 -11.302000045776367188 -11.098999977111816406 -10.737999916076660156 -10.376000404357910156 -10.121000289916992188 -9.3739995956420898438 -9.5459995269775390625 -10.144000053405761719 -11.682999610900878906 -12.109999656677246094 -12.326000213623046875 -11.734999656677246094 -12.468999862670898438 -13.140000343322753906 -11.296999931335449219 -10.2779998779296875 -10.284000396728515625 -10.920999526977539062 -11.267999649047851562 -10.803999900817871094 -11.487000465393066406 -11.409000396728515625 -11.395999908447265625 -12.328000068664550781 -12.94499969482421875 -13.364000320434570312 -13.880000114440917969 -14.567000389099121094 -14.5839996337890625 -13.864000320434570312 -13.91699981689453125 -13.842000007629394531 -15.409000396728515625 -16.434000015258789062 -17.423999786376953125 -18.4720001220703125 -19.792999267578125 -20.395999908447265625 -21.1100006103515625 -20.434999465942382812 -20.475000381469726562 -18.95999908447265625 -21.349000930786132812 -21.08300018310546875 -19.18199920654296875 -17.732000350952148438 -17.326999664306640625 -17.34600067138671875 -17.634000778198242188 -16.607000350952148438 -16.427999496459960938 -17.145999908447265625 -17.886999130249023438 -16.715000152587890625 -15.331999778747558594 -14.63899993896484375 -13.590999603271484375 -13.420000076293945312 -13.626000404357910156 -12.272000312805175781 -12.6529998779296875 -11.614999771118164062 -9.7200002670288085938 -9.3859996795654296875 -9.7489995956420898438 -9.6529998779296875 -9.6529998779296875 -9.243000030517578125 -8.8289995193481445312 -9.4069995880126953125 -10.147999763488769531 -10.399999618530273438 -10.34799957275390625 -10.284999847412109375 -10.300000190734863281 -10.671000480651855469 -10.498000144958496094 -10.480999946594238281 -10.678000450134277344 -10.470000267028808594 -10.644000053405761719 -10.680999755859375 -10.751999855041503906 -10.984999656677246094 -11.036999702453613281 -11.131999969482421875 -10.95800018310546875 -11.081999778747558594 -11.255000114440917969 -11.310999870300292969 -11.342999458312988281 -11.522999763488769531 -11.463999748229980469 -11.468999862670898438 -11.3470001220703125 -11.173000335693359375 -10.989000320434570312 -10.7910003662109375 -10.779000282287597656 -10.828000068664550781 -10.612999916076660156 -10.491999626159667969 -10.434000015258789062 -10.473999977111816406 -10.376999855041503906 -10.265000343322753906 -10.237999916076660156 -10.159999847412109375 -10.100000381469726562 -10.0410003662109375 -9.8899993896484375 -9.8210000991821289062 -9.8210000991821289062 -9.770000457763671875 -9.743000030517578125 -9.7329998016357421875 -9.6750001907348632812 -9.618000030517578125 -9.5390005111694335938 -9.5310001373291015625 -9.520000457763671875 -9.5399999618530273438 -9.590000152587890625 -9.590000152587890625 -9.5869998931884765625 -9.5439996719360351562 -9.4229993820190429688 -9.3789997100830078125 -9.3639993667602539062 -9.2790002822875976562 -9.2170000076293945312 -9.1770000457763671875 -9.1210002899169921875 -8.9910001754760742188 -8.8739995956420898438 -8.742000579833984375 -8.6199998855590820312 -8.4340000152587890625 -8.3000001907348632812 -8.298999786376953125 -8.3430004119873046875 -8.354000091552734375 -8.3780002593994140625 -8.368999481201171875 -8.41699981689453125 -8.3789997100830078125 -8.4399995803833007812 -8.4820003509521484375 -8.40200042724609375 -8.40200042724609375 -8.38899993896484375 -8.31999969482421875 -8.3220005035400390625 -8.3590002059936523438 -8.3739995956420898438 -8.4180002212524414062 -8.4209995269775390625 -8.4159994125366210938 -8.4159994125366210938
 -9.201999664306640625 -8.5220003128051757812 -8.3430004119873046875 -8.3809995651245117188 -7.5640001296997070312 -7.4070000648498535156 -7.5019998550415039062 -7.3839998245239257812 -7.2280001640319824219 -8.7399997711181640625 -9.1079998016357421875 -7.9060001373291015625 -8.0799999237060546875 -8.51399993896484375 -8.6920003890991210938 -8.2220001220703125 -8.1370000839233398438 -8.1300001144409179688 -8.9600000381469726562 -9.465999603271484375 -9.6789999008178710938 -9.8620004653930664062 -10.394000053405761719 -10.841000556945800781 -11.175000190734863281 -10.210000038146972656 -11.029999732971191406 -12.588000297546386719 -12.18000030517578125 -10.840999603271484375 -11.423999786376953125 -12.645999908447265625 -12.383000373840332031 -11.871000289916992188 -10.970999717712402344 -11.399999618530273438 -10.857000350952148438 -10.91699981689453125 -10.864999771118164062 -9.6129999160766601562 -10.697999954223632812 -10.187999725341796875 -9.2449998855590820312 -8.6859998703002929688 -8.590000152587890625 -9.1719999313354492188 -8.0989999771118164062 -8.8920001983642578125 -10.616000175476074219 -9.72299957275390625 -9.3789997100830078125 -10.699999809265136719 -10.963000297546386719 -10.758999824523925781 -10.779999732971191406 -11.461999893188476562 -10.798000335693359375 -11.58300018310546875 -12.060000419616699219 -11.625 -10.758999824523925781 -10.642999649047851562 -10.651000022888183594 -11.984999656677246094 -12.310000419616699219 -12.52700042724609375 -12.262999534606933594 -11.491000175476074219 -10.538000106811523438 -11.631999969482421875 -12.133999824523925781 -12.090999603271484375 -12.565999984741210938 -12.182000160217285156 -12.079000473022460938 -12.26300048828125 -12.571000099182128906 -12.109999656677246094 -12.434000015258789062 -13.505000114440917969 -15.532999992370605469 -16.495000839233398438 -16.371999740600585938 -15.442999839782714844 -13.970999717712402344 -14.269000053405761719 -12.368000030517578125 -10.911000251770019531 -10.034000396728515625 -10.201999664306640625 -10.711000442504882812 -10.975999832153320312 -11.484999656677246094 -11.312000274658203125 -11.098999977111816406 -12.038000106811523438 -11.904999732971191406 -10.942000389099121094 -9.7659997940063476562 -9.9289999008178710938 -10.114000320434570312 -10.407999992370605469 -10.409999847412109375 -9.812000274658203125 -9.7469997406005859375 -10.201000213623046875 -10.979000091552734375 -10.866999626159667969 -11.312999725341796875 -12.312000274658203125 -12.668999671936035156 -11.579999923706054688 -11.897999763488769531 -11.970999717712402344 -11.25 -10.515999794006347656 -9.9670000076293945312 -10.9589996337890625 -11.94499969482421875 -11.364999771118164062 -12.128999710083007812 -12.001000404357910156 -12.305999755859375 -12.699999809265136719 -13.331000328063964844 -14.628999710083007812 -16.061000823974609375 -16.961999893188476562 -15.105000495910644531 -14.088000297546386719 -14.5 -15.413000106811523438 -15.467000007629394531 -16.341999053955078125 -17.010999679565429688 -18.742000579833984375 -19.052000045776367188 -19.163999557495117188 -20.0149993896484375 -20.9589996337890625 -20.312999725341796875 -21.989000320434570312 -21.855998992919921875 -20.281999588012695312 -18.294000625610351562 -18.614999771118164062 -17.756000518798828125 -16.832000732421875 -16.268999099731445312 -16.184999465942382812 -16.322999954223632812 -17.128000259399414062 -17.020000457763671875 -15.399000167846679688 -15.734000205993652344 -15.243999481201171875 -15.480999946594238281 -14.807000160217285156 -14.029000282287597656 -14.432000160217285156 -14.123000144958496094 -11.272999763488769531 -9.4569997787475585938 -9.305999755859375 -8.9989995956420898438 -9.687999725341796875 -10.217000007629394531 -9.6569995880126953125 -10.18000030517578125 -10.479999542236328125 -10.677999496459960938 -10.6660003662109375 -10.468999862670898438 -10.135000228881835938 -10.123000144958496094 -10.267999649047851562 -10.670000076293945312 -11.017000198364257812 -10.782999992370605469 -10.975999832153320312 -11.046000480651855469 -11.140000343322753906 -11.060999870300292969 -11.031999588012695312 -10.973000526428222656 -10.614999771118164062 -10.885000228881835938 -10.93000030517578125 -10.925000190734863281 -11.258000373840332031 -11.204999923706054688 -11.107999801635742188 -11.206999778747558594 -11.36199951171875 -11.071000099182128906 -11.036999702453613281 -10.923000335693359375 -10.794000625610351562 -10.694000244140625 -10.489999771118164062 -10.401000022888183594 -10.364999771118164062 -10.380999565124511719 -10.282999992370605469 -10.189000129699707031 -10.065999984741210938 -10.079000473022460938 -10.0410003662109375 -9.9340000152587890625 -9.812999725341796875 -9.7820005416870117188 -9.73600006103515625 -9.6350002288818359375 -9.6370000839233398438 -9.659000396728515625 -9.5989999771118164062 -9.4539995193481445312 -9.3859996795654296875 -9.4419994354248046875 -9.4689998626708984375 -9.4700002670288085938 -9.437999725341796875 -9.4259996414184570312 -9.5120000839233398438 -9.4739999771118164062 -9.3430004119873046875 -9.2720003128051757812 -9.15200042724609375 -9.05500030517578125 -9.0279998779296875 -8.951999664306640625 -8.8739995956420898438 -8.7589998245239257812 -8.5970001220703125 -8.451000213623046875 -8.375 -8.27700042724609375 -8.1920003890991210938 -8.159999847412109375 -8.1789999008178710938 -7.9200000762939453125 -8.090999603271484375 -8.1899995803833007812 -8.2519998550415039062 -8.2250003814697265625 -8.2530002593994140625 -8.2550001144409179688 -8.1909999847412109375 -8.1510000228881835938 -8.2279996871948242188 -8.201000213623046875 -8.1899995803833007812 -8.19499969482421875 -8.1960000991821289062 -8.2650003433227539062 -8.3070001602172851562 -8.2860002517700195312 -8.2720003128051757812
 -9.3739995956420898438 -8.5389995574951171875 -8.409000396728515625 -8.9209995269775390625 -8.8220005035400390625 -7.6579999923706054688 -7.1799998283386230469 -8.2239999771118164062 -7.2259998321533203125 -7.23600006103515625 -7.0560002326965332031 -7.2389998435974121094 -8.6330003738403320312 -8.743000030517578125 -9.33300018310546875 -8.909999847412109375 -8.1700000762939453125 -8.465999603271484375 -8.8509998321533203125 -8.4160003662109375 -9.1569995880126953125 -9.0950002670288085938 -9.7469997406005859375 -10.998999595642089844 -10.774999618530273438 -10.468000411987304688 -11.064999580383300781 -11.873999595642089844 -10.649999618530273438 -10.826000213623046875 -12.156000137329101562 -11.810000419616699219 -10.956000328063964844 -10.480999946594238281 -10.954999923706054688 -10.642999649047851562 -9.9499998092651367188 -11.286999702453613281 -10.357999801635742188 -10.526000022888183594 -9.1960000991821289062 -9.2760000228881835938 -9.6490001678466796875 -8.95800018310546875 -8.8739995956420898438 -9.0229997634887695312 -8.1840000152587890625 -8.645000457763671875 -10.503999710083007812 -10.2910003662109375 -9.4010000228881835938 -10.015999794006347656 -11.331000328063964844 -11.366999626159667969 -10.703000068664550781 -12.126000404357910156 -11.31999969482421875 -11.131999969482421875 -11.357999801635742188 -11.437000274658203125 -10.442000389099121094 -10.720999717712402344 -11.255000114440917969 -12.807999610900878906 -12.13800048828125 -11.357000350952148438 -11.206999778747558594 -11.218000411987304688 -11.711999893188476562 -12.121999740600585938 -11.607000350952148438 -11.65200042724609375 -12.829000473022460938 -13.59799957275390625 -13.211000442504882812 -12.562000274658203125 -12.848999977111816406 -13.404000282287597656 -13.564000129699707031 -13.189000129699707031 -14.553999900817871094 -17.204000473022460938 -16.993000030517578125 -16.316999435424804688 -14.657999992370605469 -15.328999519348144531 -11.918999671936035156 -11.423999786376953125 -10.331999778747558594 -9.6269998550415039062 -10.968999862670898438 -10.883999824523925781 -11.147999763488769531 -10.668999671936035156 -9.7100000381469726562 -10.744999885559082031 -11.159000396728515625 -10.163000106811523438 -9.3450002670288085938 -9.7049999237060546875 -9.7379999160766601562 -9.7869997024536132812 -10.060000419616699219 -10.114999771118164062 -10.2220001220703125 -9.9010000228881835938 -10.390999794006347656 -11.05500030517578125 -10.857999801635742188 -12.0279998779296875 -12.711000442504882812 -12.671999931335449219 -11.696999549865722656 -12.196999549865722656 -11.895999908447265625 -10.656999588012695312 -10.373000144958496094 -10.814000129699707031 -12.520000457763671875 -12.0410003662109375 -12.156000137329101562 -12.470999717712402344 -12.756999969482421875 -13.520999908447265625 -13.175000190734863281 -13.680999755859375 -15.543000221252441406 -16.738000869750976562 -15.510000228881835938 -14.875 -15.01399993896484375 -14.621999740600585938 -16.0410003662109375 -17.704000473022460938 -17.12599945068359375 -18.923999786376953125 -18.830999374389648438 -18.7760009765625 -20.115999221801757812 -19.674999237060546875 -19.552999496459960938 -20.701000213623046875 -20.895000457763671875 -19.062999725341796875 -18.170000076293945312 -18.73699951171875 -18.038999557495117188 -17.351999282836914062 -16.049999237060546875 -15.657999992370605469 -16.427999496459960938 -17.607000350952148438 -17.371999740600585938 -15.498000144958496094 -15.449000358581542969 -15.968999862670898438 -15.274000167846679688 -15.225000381469726562 -14.684000015258789062 -15.258999824523925781 -15.267999649047851562 -13.310999870300292969 -10.088999748229980469 -9.8009996414184570312 -9.5389995574951171875 -9.41699981689453125 -10.036000251770019531 -10.225999832153320312 -10.433000564575195312 -10.618000030517578125 -10.765999794006347656 -10.498999595642089844 -10.593000411987304688 -10.880000114440917969 -10.598999977111816406 -10.437000274658203125 -10.592000007629394531 -10.876000404357910156 -10.807999610900878906 -10.914999961853027344 -10.595999717712402344 -10.567999839782714844 -10.649999618530273438 -10.536999702453613281 -10.682000160217285156 -10.817000389099121094 -11.017000198364257812 -11.090000152587890625 -11.262999534606933594 -11.307000160217285156 -11.071000099182128906 -10.941999435424804688 -11.059000015258789062 -11.156999588012695312 -10.991999626159667969 -10.9720001220703125 -10.729999542236328125 -10.671999931335449219 -10.628000259399414062 -10.37599945068359375 -10.36199951171875 -10.270000457763671875 -10.237999916076660156 -10.150000572204589844 -10.034999847412109375 -9.9219999313354492188 -9.88899993896484375 -9.8699998855590820312 -9.7869997024536132812 -9.6630001068115234375 -9.5939998626708984375 -9.5850000381469726562 -9.4779996871948242188 -9.5880002975463867188 -9.5380001068115234375 -9.4270000457763671875 -9.3280000686645507812 -9.2960004806518554688 -9.298999786376953125 -9.3030004501342773438 -9.326000213623046875 -9.3569993972778320312 -9.3899993896484375 -9.3990001678466796875 -9.3499994277954101562 -9.2790002822875976562 -9.1000003814697265625 -9.0150003433227539062 -9 -8.9079999923706054688 -8.8240003585815429688 -8.7180004119873046875 -8.6020002365112304688 -8.4270000457763671875 -8.2810001373291015625 -8.2760000228881835938 -8.16699981689453125 -8.0640001296997070312 -7.9990000724792480469 -8.0410003662109375 -7.9400000572204589844 -7.8930001258850097656 -8.05500030517578125 -8.1510000228881835938 -8.2309999465942382812 -8.229000091552734375 -8.125 -8.0010004043579101562 -7.9409999847412109375 -7.9570002555847167969 -8.062000274658203125 -8.0190000534057617188 -8.0590000152587890625 -8.0790004730224609375 -8.0780000686645507812 -8.1120004653930664062 -8.1199998855590820312 -8.1059999465942382812
 -10.602000236511230469 -10.552000045776367188 -10.128000259399414062 -9.4989995956420898438 -8.5819997787475585938 -7.1810002326965332031 -7.9600000381469726562 -9.0369997024536132812 -7.7470002174377441406 -7.5100002288818359375 -8.034999847412109375 -8.3599996566772460938 -8.2399997711181640625 -8.3970003128051757812 -8.9779996871948242188 -9.0810003280639648438 -8.3710002899169921875 -8.798999786376953125 -9.5880002975463867188 -9.743000030517578125 -9.3459997177124023438 -9.75 -9.562000274658203125 -10.300000190734863281 -9.9189996719360351562 -10.310999870300292969 -10.76399993896484375 -11.376999855041503906 -10.498999595642089844 -10.704000473022460938 -11.961000442504882812 -11.178999900817871094 -10.2779998779296875 -10.399999618530273438 -10.522000312805175781 -10.237999916076660156 -10.572000503540039062 -11.612999916076660156 -10.534000396728515625 -11.465999603271484375 -9.923000335693359375 -8.44499969482421875 -9.048999786376953125 -9.229999542236328125 -8.5780000686645507812 -9.8149995803833007812 -8.77700042724609375 -8.0520000457763671875 -9.7220001220703125 -10.887000083923339844 -10.107999801635742188 -9.5240001678466796875 -10.145999908447265625 -10.803000450134277344 -10.656999588012695312 -12.201999664306640625 -12.697000503540039062 -10.671000480651855469 -10.371999740600585938 -10.685999870300292969 -10.862000465393066406 -10.784999847412109375 -12.515999794006347656 -13.184000015258789062 -12.156999588012695312 -11.185000419616699219 -11.326999664306640625 -12.104000091552734375 -11.807999610900878906 -11.282999992370605469 -12.227000236511230469 -11.786999702453613281 -13.54199981689453125 -13.878000259399414062 -13.506999969482421875 -12.803999900817871094 -12.779999732971191406 -13.963000297546386719 -13.477999687194824219 -13.753999710083007812 -14.539999961853027344 -17.079000473022460938 -15.826000213623046875 -13.602000236511230469 -13.034000396728515625 -12.975999832153320312 -12.154000282287597656 -11.616999626159667969 -10.338999748229980469 -10.118999481201171875 -10.755999565124511719 -10.375 -10.758000373840332031 -10.343999862670898438 -9.1689996719360351562 -10.312000274658203125 -10.61199951171875 -9.1269998550415039062 -9.2519998550415039062 -9.5249996185302734375 -9.6079998016357421875 -10.026000022888183594 -9.944000244140625 -10.651000022888183594 -10.565999984741210938 -9.6709995269775390625 -9.7060003280639648438 -10.475999832153320312 -10.788999557495117188 -12.2779998779296875 -12.312999725341796875 -12.630999565124511719 -12.878999710083007812 -13.218000411987304688 -12.425000190734863281 -10.979999542236328125 -10.774999618530273438 -11.496999740600585938 -11.378999710083007812 -12.256999969482421875 -12.906000137329101562 -12.907999992370605469 -13.623999595642089844 -13.876000404357910156 -14.357000350952148438 -13.781999588012695312 -14.640000343322753906 -15.649000167846679688 -15.390000343322753906 -15.451000213623046875 -14.659000396728515625 -15.484999656677246094 -18.104999542236328125 -18.565000534057617188 -17.648000717163085938 -18.927999496459960938 -18.802999496459960938 -19.51399993896484375 -19.587999343872070312 -17.691999435424804688 -19.0410003662109375 -19.9290008544921875 -20.576999664306640625 -18.989999771118164062 -18.04199981689453125 -18.351999282836914062 -18.131999969482421875 -17.163999557495117188 -16.367000579833984375 -17.563999176025390625 -18.09799957275390625 -18.288999557495117188 -18.1100006103515625 -16.822999954223632812 -15.644000053405761719 -16.788000106811523438 -15.51399993896484375 -15.385999679565429688 -15.248999595642089844 -15.220000267028808594 -15.534999847412109375 -14.31999969482421875 -10.69499969482421875 -9.7969999313354492188 -10.147999763488769531 -9.56999969482421875 -9.6709995269775390625 -9.8730001449584960938 -9.631999969482421875 -9.8470001220703125 -10.364999771118164062 -10.248999595642089844 -10.477999687194824219 -10.892999649047851562 -11.005999565124511719 -10.631999969482421875 -10.534999847412109375 -10.442000389099121094 -10.54199981689453125 -10.614000320434570312 -10.286000251770019531 -10.357999801635742188 -10.406000137329101562 -10.484000205993652344 -10.588000297546386719 -10.786999702453613281 -11.057000160217285156 -11.116000175476074219 -11.201000213623046875 -11.072999954223632812 -10.854999542236328125 -10.852000236511230469 -10.730999946594238281 -10.548999786376953125 -10.461999893188476562 -10.501000404357910156 -10.506999969482421875 -10.576000213623046875 -10.595999717712402344 -10.432000160217285156 -10.303999900817871094 -10.130000114440917969 -10.098999977111816406 -10.062000274658203125 -9.9639997482299804688 -9.9069995880126953125 -9.80500030517578125 -9.6409997940063476562 -9.562000274658203125 -9.3100004196166992188 -9.20800018310546875 -9.215999603271484375 -9.1909999847412109375 -9.4189996719360351562 -9.4910001754760742188 -9.3699998855590820312 -9.2880001068115234375 -9.3010005950927734375 -9.3000001907348632812 -9.3000001907348632812 -9.2790002822875976562 -9.2410001754760742188 -9.2399997711181640625 -9.2410001754760742188 -9.1999998092651367188 -9.1280002593994140625 -8.9809999465942382812 -8.9879999160766601562 -8.9960002899169921875 -8.8789997100830078125 -8.7419996261596679688 -8.5530004501342773438 -8.4759998321533203125 -8.3520002365112304688 -8.229000091552734375 -8.180999755859375 -8.048000335693359375 -7.9130001068115234375 -7.8920001983642578125 -7.9000000953674316406 -7.9010000228881835938 -7.9499998092651367188 -7.9980001449584960938 -8.0019998550415039062 -8.0260000228881835938 -8.0360002517700195312 -8.0120000839233398438 -7.8569998741149902344 -7.8770003318786621094 -7.9190001487731933594 -7.8850002288818359375 -7.8559999465942382812 -7.854000091552734375 -7.9070000648498535156 -7.9040002822875976562 -7.951000213623046875 -7.944000244140625 -7.9890003204345703125
 -10.781000137329101562 -10.255000114440917969 -10.185999870300292969 -9.770999908447265625 -8.8100004196166992188 -7.6970000267028808594 -7.9450001716613769531 -7.895999908447265625 -7.4710001945495605469 -8.5059995651245117188 -8.6569995880126953125 -8.1339998245239257812 -8.2819995880126953125 -7.9419999122619628906 -7.6929998397827148438 -8.618000030517578125 -7.6970000267028808594 -8.5850000381469726562 -9.8699998855590820312 -10.390000343322753906 -9.6920003890991210938 -10.552000045776367188 -10.355999946594238281 -9.77700042724609375 -9.9350004196166992188 -10.281999588012695312 -10.961000442504882812 -11.673999786376953125 -10.862999916076660156 -10.369000434875488281 -11.90200042724609375 -10.868999481201171875 -9.8909997940063476562 -10.024999618530273438 -10.201999664306640625 -10.135000228881835938 -10.923000335693359375 -10.456000328063964844 -10.241999626159667969 -11.463999748229980469 -9.6370000839233398438 -8.1129999160766601562 -8.13899993896484375 -8.770000457763671875 -8.0920000076293945312 -10.279000282287597656 -9.104999542236328125 -7.756999969482421875 -9.2419996261596679688 -9.7550001144409179688 -10.625 -9.937000274658203125 -9.8590002059936523438 -10.005000114440917969 -10.9029998779296875 -11.756999969482421875 -11.163999557495117188 -10.786000251770019531 -11.310000419616699219 -11.871999740600585938 -12.545999526977539062 -12.840000152587890625 -13.045000076293945312 -13.145999908447265625 -12.237999916076660156 -11.204000473022460938 -11.819000244140625 -11.831999778747558594 -11.630000114440917969 -13.340999603271484375 -12.696000099182128906 -12.107999801635742188 -13.54199981689453125 -13.829000473022460938 -14.696000099182128906 -12.682000160217285156 -13.449000358581542969 -13.739000320434570312 -13.793999671936035156 -14.369999885559082031 -13.807999610900878906 -14.310000419616699219 -13.437999725341796875 -11.9589996337890625 -11.901000022888183594 -11.852000236511230469 -10.909999847412109375 -9.965999603271484375 -10.343999862670898438 -10.350999832153320312 -10 -9.6140003204345703125 -9.8470001220703125 -10.354999542236328125 -10.227000236511230469 -9.9149999618530273438 -9.729000091552734375 -8.5799999237060546875 -8.5670003890991210938 -9.1239995956420898438 -9.6210002899169921875 -9.6750001907348632812 -9.6359996795654296875 -10.411999702453613281 -10.7910003662109375 -10.326999664306640625 -10.201999664306640625 -10.56999969482421875 -10.494999885559082031 -11.510999679565429688 -12.951999664306640625 -14.800999641418457031 -15.758999824523925781 -15.09799957275390625 -13.373999595642089844 -12.409999847412109375 -11.737000465393066406 -10.980999946594238281 -11.9720001220703125 -11.357000350952148438 -11.642000198364257812 -12.9589996337890625 -14.692999839782714844 -14.987999916076660156 -15.18000030517578125 -15.932999610900878906 -15.44499969482421875 -15.520000457763671875 -15.975000381469726562 -16.592000961303710938 -17.190999984741210938 -17.548000335693359375 -19.302000045776367188 -18.225000381469726562 -17.407999038696289062 -18.738000869750976562 -19.281999588012695312 -19.26300048828125 -18.75 -18.392000198364257812 -18.274000167846679688 -18.625 -19.372999191284179688 -18.913999557495117188 -17.680999755859375 -17.295000076293945312 -17.135000228881835938 -16.55699920654296875 -16.7779998779296875 -18.49900054931640625 -18.621000289916992188 -18.495000839233398438 -18.434000015258789062 -17.830999374389648438 -16.6510009765625 -16.37400054931640625 -16.510999679565429688 -15.649999618530273438 -15.935999870300292969 -15.868000030517578125 -15.593999862670898438 -14.725000381469726562 -12.612999916076660156 -10.604000091552734375 -10.135999679565429688 -9.9679994583129882812 -9.9409999847412109375 -9.66699981689453125 -8.9720001220703125 -9.1169996261596679688 -9.2180004119873046875 -9.5649995803833007812 -10.225999832153320312 -10.413000106811523438 -10.649999618530273438 -10.482000350952148438 -10.642000198364257812 -10.576000213623046875 -10.442000389099121094 -10.51399993896484375 -10.090999603271484375 -9.923000335693359375 -9.9049997329711914062 -10.434000015258789062 -10.336000442504882812 -10.565999984741210938 -10.743000030517578125 -10.595999717712402344 -10.718000411987304688 -10.744999885559082031 -10.585000038146972656 -10.494999885559082031 -10.312000274658203125 -10.161999702453613281 -10.125 -10.057999610900878906 -10.210000038146972656 -10.305999755859375 -10.204999923706054688 -10.0839996337890625 -9.965000152587890625 -9.8599996566772460938 -9.7910003662109375 -9.7600002288818359375 -9.6630001068115234375 -9.6510000228881835938 -9.5950002670288085938 -9.3789997100830078125 -9.1979999542236328125 -9.0590000152587890625 -8.993000030517578125 -9.075000762939453125 -8.951000213623046875 -9.2060003280639648438 -9.3039999008178710938 -9.312999725341796875 -9.2679996490478515625 -9.215000152587890625 -9.2089996337890625 -9.20800018310546875 -9.1770000457763671875 -9.159999847412109375 -9.1339998245239257812 -9.145000457763671875 -9.1120004653930664062 -8.9589996337890625 -8.951000213623046875 -8.9270000457763671875 -8.8579998016357421875 -8.7189998626708984375 -8.5590000152587890625 -8.4549999237060546875 -8.3569993972778320312 -8.2530002593994140625 -8.1350002288818359375 -8.0299997329711914062 -7.9390001296997070312 -7.8280000686645507812 -7.8650002479553222656 -7.8310003280639648438 -7.8270001411437988281 -7.8940000534057617188 -7.8949999809265136719 -7.8930001258850097656 -7.8829998970031738281 -7.9549999237060546875 -7.9340000152587890625 -7.9029998779296875 -7.7750000953674316406 -7.7610001564025878906 -7.7620000839233398438 -7.7519998550415039062 -7.7509999275207519531 -7.7269997596740722656 -7.8169999122619628906 -7.8510003089904785156 -7.8250002861022949219 -7.8060002326965332031
 -10.296000480651855469 -8.5279998779296875 -8.8730001449584960938 -10.480999946594238281 -8.7410001754760742188 -8.3940000534057617188 -8.88899993896484375 -8.8470001220703125 -7.5430002212524414062 -8.3739995956420898438 -8.2449998855590820312 -7.3779997825622558594 -7.20800018310546875 -7.1550002098083496094 -7.9000000953674316406 -8.7950000762939453125 -8.340999603271484375 -9.1680002212524414062 -10.465999603271484375 -10.2779998779296875 -10.13899993896484375 -10.5 -10.56999969482421875 -9.9770002365112304688 -9.9010000228881835938 -10.38899993896484375 -10.373000144958496094 -11.439000129699707031 -11.232000350952148438 -9.840999603271484375 -11.503000259399414062 -10.579000473022460938 -9.9969997406005859375 -10.729000091552734375 -11.175000190734863281 -9.4619998931884765625 -10.819000244140625 -9.5719995498657226562 -10.357999801635742188 -11.857000350952148438 -9.3149995803833007812 -8.1719999313354492188 -8.256999969482421875 -7.9270000457763671875 -8.7259998321533203125 -10.628999710083007812 -9.3070001602172851562 -7.9609999656677246094 -9.0220003128051757812 -9.2910003662109375 -9.6639995574951171875 -10.414999961853027344 -9.9600000381469726562 -10.093999862670898438 -10.942999839782714844 -10.706999778747558594 -11.04199981689453125 -12.395999908447265625 -13.411000251770019531 -13.538999557495117188 -13.470000267028808594 -12.859000205993652344 -12.810000419616699219 -12.821000099182128906 -11.885999679565429688 -12.121999740600585938 -12.220000267028808594 -11.656999588012695312 -14.114000320434570312 -13.401000022888183594 -11.920000076293945312 -12.868000030517578125 -13.128000259399414062 -14.824000358581542969 -15.069000244140625 -13.140999794006347656 -13.934000015258789062 -13.755000114440917969 -14.795000076293945312 -14.34799957275390625 -12.918999671936035156 -12.213000297546386719 -11.741000175476074219 -10.864000320434570312 -10.923000335693359375 -10.753999710083007812 -10.13899993896484375 -9.5590000152587890625 -9.9759998321533203125 -10.079999923706054688 -9.7620000839233398438 -9.034000396728515625 -8.9540004730224609375 -9.3389997482299804688 -9.5220003128051757812 -8.9689998626708984375 -8.6490001678466796875 -7.9850001335144042969 -7.8790001869201660156 -8.548999786376953125 -8.826999664306640625 -9.3629999160766601562 -9.9910001754760742188 -10.201999664306640625 -10.187999725341796875 -10.727999687194824219 -11.406999588012695312 -11.154999732971191406 -10.895999908447265625 -11.423000335693359375 -12.913000106811523438 -14.560000419616699219 -15.901000022888183594 -15.491000175476074219 -14.769000053405761719 -14.008000373840332031 -12.998000144958496094 -11.390999794006347656 -12.121000289916992188 -12.045999526977539062 -11.928000450134277344 -12.298999786376953125 -14.017999649047851562 -13.9029998779296875 -14.2220001220703125 -14.690999984741210938 -14.508999824523925781 -15.203000068664550781 -15.482000350952148438 -17.33300018310546875 -18.253999710083007812 -18.093000411987304688 -18.607000350952148438 -18.396999359130859375 -18.05699920654296875 -19.049999237060546875 -20.5709991455078125 -20.6529998779296875 -20.059000015258789062 -19.627000808715820312 -19.019001007080078125 -19.136999130249023438 -19.594999313354492188 -18.49900054931640625 -17.510000228881835938 -16.86199951171875 -16.375 -16.142000198364257812 -17.951999664306640625 -18.983999252319335938 -18.866998672485351562 -18.603000640869140625 -18.510000228881835938 -18.2350006103515625 -17.200000762939453125 -15.461000442504882812 -16.002000808715820312 -15.371000289916992188 -14.670000076293945312 -13.989000320434570312 -12.960999488830566406 -12.920000076293945312 -13.621999740600585938 -11.178999900817871094 -10.185999870300292969 -9.5679998397827148438 -9.4619998931884765625 -9.3879995346069335938 -8.7119998931884765625 -8.9639997482299804688 -8.3809995651245117188 -8.5469999313354492188 -9.5030002593994140625 -9.9899997711181640625 -10.331999778747558594 -10.038999557495117188 -10.437999725341796875 -10.651000022888183594 -10.569000244140625 -10.51300048828125 -10.015999794006347656 -9.5959997177124023438 -9.6210002899169921875 -9.9250001907348632812 -10.362999916076660156 -10.223999977111816406 -10.078000068664550781 -9.937000274658203125 -10.064000129699707031 -9.9820003509521484375 -10.170000076293945312 -10.184000015258789062 -9.944000244140625 -9.819000244140625 -9.8669996261596679688 -9.7550001144409179688 -9.8290004730224609375 -9.9829998016357421875 -9.9390001296997070312 -9.8640003204345703125 -9.6140003204345703125 -9.43000030517578125 -9.3290004730224609375 -9.3760004043579101562 -9.423000335693359375 -9.4180002212524414062 -9.3009996414184570312 -9.23699951171875 -8.9960002899169921875 -8.9560003280639648438 -9.1210002899169921875 -9.0089998245239257812 -8.9409999847412109375 -9.1499996185302734375 -9.201999664306640625 -9.1979999542236328125 -9.1099996566772460938 -9.0299997329711914062 -9.0980005264282226562 -9.082000732421875 -9.069000244140625 -9.0850000381469726562 -9.0329999923706054688 -8.9879999160766601562 -8.9390001296997070312 -8.9270000457763671875 -8.9010000228881835938 -8.8350000381469726562 -8.6929998397827148438 -8.6009998321533203125 -8.4630002975463867188 -8.3839998245239257812 -8.2779998779296875 -8.19499969482421875 -8.1140003204345703125 -8.0229997634887695312 -7.8920001983642578125 -7.7950000762939453125 -7.7339997291564941406 -7.729000091552734375 -7.7309999465942382812 -7.7220001220703125 -7.7680001258850097656 -7.7699999809265136719 -7.7280001640319824219 -7.7789998054504394531 -7.7400002479553222656 -7.6849999427795410156 -7.6609997749328613281 -7.6939997673034667969 -7.6549997329711914062 -7.6089997291564941406 -7.6119999885559082031 -7.5609998703002929688 -7.5780000686645507812 -7.6199998855590820312 -7.6479997634887695312 -7.6279997825622558594
 -9.5279998779296875 -8.284999847412109375 -8.590999603271484375 -11.149999618530273438 -9.020000457763671875 -8.6059999465942382812 -9.45800018310546875 -8.555999755859375 -8.0959997177124023438 -8.7960004806518554688 -7.5920000076293945312 -7.1989998817443847656 -7.5149998664855957031 -7.4809999465942382812 -8.1370000839233398438 -8.5459995269775390625 -8.854999542236328125 -8.6000003814697265625 -9.2049999237060546875 -9.187000274658203125 -8.9739999771118164062 -9.48699951171875 -10.496000289916992188 -10.84799957275390625 -10.784999847412109375 -10.48600006103515625 -10.23600006103515625 -10.4720001220703125 -11.098999977111816406 -10.593999862670898438 -11.515999794006347656 -10.677000045776367188 -10.227999687194824219 -11.437000274658203125 -11.939999580383300781 -10.270999908447265625 -10.16699981689453125 -9.77700042724609375 -10.006999969482421875 -10.427000045776367188 -9.4919996261596679688 -8.7950000762939453125 -8.7620000839233398438 -7.6640000343322753906 -8.951999664306640625 -10.899000167846679688 -9.4180002212524414062 -8.40200042724609375 -9.0410003662109375 -10.532999992370605469 -10.489999771118164062 -9.8850002288818359375 -9.4619998931884765625 -10.309000015258789062 -11.489999771118164062 -11.378999710083007812 -12.217000007629394531 -13.215000152587890625 -13.998999595642089844 -13.9029998779296875 -13.215000152587890625 -11.9720001220703125 -11.694000244140625 -12.045999526977539062 -11.307999610900878906 -12.251000404357910156 -12.102000236511230469 -11.654000282287597656 -11.737999916076660156 -11.279999732971191406 -12.088000297546386719 -13.899999618530273438 -13.30500030517578125 -14.034000396728515625 -14.538999557495117188 -13.73600006103515625 -14.425999641418457031 -14.873000144958496094 -15.755999565124511719 -14.104000091552734375 -11.97299957275390625 -11.671999931335449219 -11.065999984741210938 -10.961000442504882812 -10.359000205993652344 -10.177999496459960938 -9.6359996795654296875 -9.8159999847412109375 -9.3240003585815429688 -9.61100006103515625 -9.2349996566772460938 -8.6979999542236328125 -8.965999603271484375 -8.9250001907348632812 -8.8470001220703125 -8.5100002288818359375 -7.6779999732971191406 -6.8350000381469726562 -7.0060000419616699219 -8.4600000381469726562 -9.0399999618530273438 -9.201000213623046875 -9.3620004653930664062 -10.024000167846679688 -10.982000350952148438 -11.170999526977539062 -11.352999687194824219 -11.118000030517578125 -11.234999656677246094 -11.501000404357910156 -12.508000373840332031 -13.380000114440917969 -13.946999549865722656 -15.019999504089355469 -15.246000289916992188 -14.586000442504882812 -13.256999969482421875 -11.574999809265136719 -12.711999893188476562 -13.661999702453613281 -12.729000091552734375 -12.843999862670898438 -14.421999931335449219 -15.475999832153320312 -14.005999565124511719 -14.267999649047851562 -14.876999855041503906 -16.062000274658203125 -16.36100006103515625 -17.576999664306640625 -17.378999710083007812 -17.683000564575195312 -18.642999649047851562 -19.271999359130859375 -19.04000091552734375 -19.759000778198242188 -20.215999603271484375 -21.496999740600585938 -20.115999221801757812 -20.072999954223632812 -19.711999893188476562 -19.635000228881835938 -19.075000762939453125 -17.631000518798828125 -17.395000457763671875 -16.770000457763671875 -16.38700103759765625 -16.579999923706054688 -18.469999313354492188 -18.829000473022460938 -18.822999954223632812 -18.579999923706054688 -18.01300048828125 -18.066999435424804688 -17.118000030517578125 -15.399999618530273438 -14.581000328063964844 -15.303000450134277344 -13.473999977111816406 -12.262000083923339844 -11.637999534606933594 -11.383999824523925781 -10.744999885559082031 -9.5659999847412109375 -8.84799957275390625 -9.055999755859375 -9.1560001373291015625 -9.09799957275390625 -9.1359996795654296875 -9.1490001678466796875 -8.68000030517578125 -8.3249998092651367188 -8.70800018310546875 -9.090999603271484375 -9.5369997024536132812 -9.8929996490478515625 -10.102000236511230469 -9.7959995269775390625 -9.76300048828125 -9.4989995956420898438 -9.409000396728515625 -9.2550001144409179688 -8.8599996566772460938 -9.3360004425048828125 -9.6359996795654296875 -9.7270002365112304688 -9.7559995651245117188 -9.76300048828125 -9.6129999160766601562 -9.5 -9.715999603271484375 -9.58300018310546875 -9.7449998855590820312 -9.8900003433227539062 -9.8570003509521484375 -9.6420001983642578125 -9.6230001449584960938 -9.7180004119873046875 -9.8140001296997070312 -9.9149999618530273438 -9.95800018310546875 -9.56999969482421875 -9.4589996337890625 -9.4139995574951171875 -9.2910003662109375 -9.284999847412109375 -9.2690000534057617188 -9.2250003814697265625 -9.0410003662109375 -9.1140003204345703125 -9.0050001144409179688 -8.7930002212524414062 -8.8100004196166992188 -8.9600000381469726562 -8.9750003814697265625 -8.9299993515014648438 -8.9130001068115234375 -8.9110002517700195312 -8.8830003738403320312 -8.840999603271484375 -8.868000030517578125 -8.8769998550415039062 -8.76399993896484375 -8.8109998703002929688 -8.8919992446899414062 -8.8339996337890625 -8.7829999923706054688 -8.6770000457763671875 -8.5260000228881835938 -8.4539995193481445312 -8.4139995574951171875 -8.312000274658203125 -8.2539997100830078125 -8.1569995880126953125 -8.034000396728515625 -7.9679999351501464844 -7.8480000495910644531 -7.7990002632141113281 -7.7189998626708984375 -7.7059998512268066406 -7.701999664306640625 -7.6519999504089355469 -7.5650000572204589844 -7.5989999771118164062 -7.5689997673034667969 -7.5939998626708984375 -7.5729999542236328125 -7.51399993896484375 -7.2249999046325683594 -7.3759999275207519531 -7.604000091552734375 -7.5819997787475585938 -7.4759998321533203125 -7.3770003318786621094 -7.3049998283386230469 -7.36100006103515625 -7.4759998321533203125 -7.4920001029968261719
 -9.0439996719360351562 -7.5570001602172851562 -7.6779999732971191406 -11.491000175476074219 -10.440999984741210938 -8.937000274658203125 -9.0109996795654296875 -7.1690001487731933594 -8.6149997711181640625 -7.4939999580383300781 -7.5659999847412109375 -8.8149995803833007812 -7.8740000724792480469 -8.1630001068115234375 -8.4940004348754882812 -8.6000003814697265625 -8.0659999847412109375 -7.4530000686645507812 -7.8559999465942382812 -8.4479999542236328125 -7.770999908447265625 -8.4499998092651367188 -9.548000335693359375 -10.696999549865722656 -10.595000267028808594 -10.574999809265136719 -9.4180002212524414062 -9.8140001296997070312 -10.918999671936035156 -11.067000389099121094 -11.0279998779296875 -9.7720003128051757812 -10.696000099182128906 -12.100000381469726562 -11.932999610900878906 -10.31999969482421875 -10.1660003662109375 -10.218999862670898438 -9.6300001144409179688 -8.479000091552734375 -8.1219997406005859375 -8.493000030517578125 -8.2110004425048828125 -7.1170001029968261719 -8.9560003280639648438 -10.423000335693359375 -8.6920003890991210938 -8.81999969482421875 -7.9130001068115234375 -10.223999977111816406 -10.05500030517578125 -9.50099945068359375 -10.201000213623046875 -11.2779998779296875 -11.355999946594238281 -11.225999832153320312 -11.41699981689453125 -11.796999931335449219 -13.045000076293945312 -13.178000450134277344 -11.753999710083007812 -9.8909997940063476562 -10.385999679565429688 -10.864000320434570312 -10.829000473022460938 -11.286999702453613281 -10.687999725341796875 -11.185999870300292969 -12.050999641418457031 -13.701000213623046875 -13.281999588012695312 -14.107999801635742188 -13.845000267028808594 -14.04199981689453125 -14.83300018310546875 -14.142999649047851562 -15.770000457763671875 -15.116999626159667969 -12.404999732971191406 -11.642000198364257812 -11.475999832153320312 -12.272000312805175781 -11.09799957275390625 -11.0970001220703125 -11.225999832153320312 -10.479000091552734375 -9.66699981689453125 -9.5 -8.7880001068115234375 -8.2180004119873046875 -8.30500030517578125 -8.3020000457763671875 -7.8470001220703125 -7.8650002479553222656 -8.4160003662109375 -7.6929998397827148438 -7.5409998893737792969 -6.2560000419616699219 -7.0339999198913574219 -7.7890000343322753906 -9.1759996414184570312 -9.1239995956420898438 -9.4490003585815429688 -10.119999885559082031 -11.288000106811523438 -10.859999656677246094 -10.065999984741210938 -10.260999679565429688 -10.4720001220703125 -11.185000419616699219 -11.284000396728515625 -11.171999931335449219 -10.798000335693359375 -11.970000267028808594 -13.579999923706054688 -14.178999900817871094 -13.359999656677246094 -12.909000396728515625 -11.862999916076660156 -12.746000289916992188 -14.406999588012695312 -15.178999900817871094 -15.178000450134277344 -14.343999862670898438 -13.296000480651855469 -13.574000358581542969 -14.234000205993652344 -14.437000274658203125 -15.449000358581542969 -15.586999893188476562 -16.358999252319335938 -16.954000473022460938 -18.11100006103515625 -18.579999923706054688 -18.13899993896484375 -19.176000595092773438 -18.930999755859375 -19.444000244140625 -20.674999237060546875 -18.370000839233398438 -18.29199981689453125 -17.739999771118164062 -17.892000198364257812 -17.31800079345703125 -17.532999038696289062 -18.062999725341796875 -17.5279998779296875 -17.645000457763671875 -18.689001083374023438 -18.836000442504882812 -19.006999969482421875 -18.850999832153320312 -18.006999969482421875 -17.604999542236328125 -17.167999267578125 -15.979000091552734375 -15.029999732971191406 -15.715000152587890625 -14.61100006103515625 -13.803999900817871094 -12.954000473022460938 -11.680999755859375 -10.286999702453613281 -9.5190000534057617188 -8.6160001754760742188 -8.3570003509521484375 -8.6050004959106445312 -8.645999908447265625 -8.7250003814697265625 -8.4849996566772460938 -8.4899997711181640625 -8.6569995880126953125 -8.4490003585815429688 -8.8149995803833007812 -9.0710000991821289062 -9.4610004425048828125 -9.5819997787475585938 -9.5640001296997070312 -9.3699998855590820312 -9.256999969482421875 -8.4189996719360351562 -7.9260001182556152344 -8.2349996566772460938 -8.8359994888305664062 -8.9029998779296875 -9.1140003204345703125 -9.326000213623046875 -9.5260000228881835938 -9.3640003204345703125 -9.4639997482299804688 -9.5860004425048828125 -9.6149997711181640625 -9.756999969482421875 -9.7899999618530273438 -9.5959997177124023438 -9.5320005416870117188 -9.493000030517578125 -9.48600006103515625 -9.4270000457763671875 -9.4919996261596679688 -9.5749998092651367188 -9.5240001678466796875 -9.47299957275390625 -9.4910001754760742188 -9.3140001296997070312 -9.1909999847412109375 -9.1929998397827148438 -9.1619997024536132812 -9.0010004043579101562 -8.9809999465942382812 -8.8909997940063476562 -8.7819995880126953125 -8.7279996871948242188 -8.756999969482421875 -8.562000274658203125 -8.7250003814697265625 -8.80500030517578125 -8.7329998016357421875 -8.7039995193481445312 -8.7589998245239257812 -8.7370004653930664062 -8.7329998016357421875 -8.6789999008178710938 -8.6339998245239257812 -8.65200042724609375 -8.56999969482421875 -8.5320005416870117188 -8.4879999160766601562 -8.4619998931884765625 -8.3989992141723632812 -8.3380002975463867188 -8.2609996795654296875 -8.2179994583129882812 -8.1120004653930664062 -8.0370006561279296875 -7.9539999961853027344 -7.8280000686645507812 -7.7610001564025878906 -7.680999755859375 -7.6869997978210449219 -7.6759996414184570312 -7.6059999465942382812 -7.5669999122619628906 -7.5299997329711914062 -7.4710001945495605469 -7.4210000038146972656 -7.4310002326965332031 -7.3840003013610839844 -7.2270002365112304688 -7.201000213623046875 -7.4010000228881835938 -7.4359998703002929688 -7.3320002555847167969 -7.1710000038146972656 -7.0500001907348632812 -7.0329999923706054688 -7.1950001716613769531 -7.2670001983642578125
 -9.3350000381469726562 -6.9780001640319824219 -7.0219998359680175781 -10.576000213623046875 -11.954999923706054688 -9.7180004119873046875 -9.069000244140625 -8.2329998016357421875 -7.9710001945495605469 -7.8070001602172851562 -7.7789998054504394531 -8.2440004348754882812 -8.2040004730224609375 -8.7130002975463867188 -8.326000213623046875 -8.0430002212524414062 -7.9489998817443847656 -7.8650002479553222656 -8.30500030517578125 -8.9709997177124023438 -8.9270000457763671875 -8.3149995803833007812 -8.9270000457763671875 -10.321000099182128906 -10.031999588012695312 -10.732999801635742188 -9.5080003738403320312 -10.032999992370605469 -11.482000350952148438 -11.071999549865722656 -10.661999702453613281 -10.637999534606933594 -11.206999778747558594 -10.913999557495117188 -10.477000236511230469 -9.1710004806518554688 -8.930999755859375 -9.2399997711181640625 -7.8790001869201660156 -7.6779999732971191406 -7.7630000114440917969 -8.3420000076293945312 -8.4479999542236328125 -8.6059999465942382812 -9.5120000839233398438 -9.0930004119873046875 -8.3660001754760742188 -8.7889995574951171875 -8.9180002212524414062 -9.3290004730224609375 -9.2390003204345703125 -9.3339996337890625 -10.364999771118164062 -10.942999839782714844 -11.034999847412109375 -11.262999534606933594 -10.793000221252441406 -10.920000076293945312 -12.159000396728515625 -11.538999557495117188 -10.15200042724609375 -10.555999755859375 -10.230999946594238281 -10.682000160217285156 -10.727000236511230469 -10.7779998779296875 -12.298999786376953125 -12.520999908447265625 -12.015999794006347656 -13.982999801635742188 -13.633000373840332031 -13.876999855041503906 -14.305999755859375 -14.911000251770019531 -13.998999595642089844 -14.168999671936035156 -14.512999534606933594 -12.621000289916992188 -11.751000404357910156 -11.137000083923339844 -11.368000030517578125 -11.520000457763671875 -11.300000190734863281 -10.848999977111816406 -10.102999687194824219 -10.017999649047851562 -9.7659997940063476562 -9.5319995880126953125 -8.6070003509521484375 -7.8010001182556152344 -7.5100002288818359375 -7.3790001869201660156 -7.2199997901916503906 -6.9780001640319824219 -8.20800018310546875 -7.26399993896484375 -6.4609999656677246094 -7.23600006103515625 -8.2960004806518554688 -7.9000000953674316406 -8.0810003280639648438 -9.2889995574951171875 -9.4320001602172851562 -9.90200042724609375 -9.854000091552734375 -10.093000411987304688 -9.1300001144409179688 -10.470999717712402344 -10.477000236511230469 -11.184000015258789062 -11.088000297546386719 -10.689999580383300781 -10.265000343322753906 -10.694000244140625 -11.590999603271484375 -12.253999710083007812 -13.086999893188476562 -13.70800018310546875 -12.913000106811523438 -12.09799957275390625 -12.928999900817871094 -13.550999641418457031 -13.840999603271484375 -13.385999679565429688 -13.034000396728515625 -13.206000328063964844 -13.545000076293945312 -13.729000091552734375 -14.206999778747558594 -14.690999984741210938 -14.937000274658203125 -16.51300048828125 -17.257999420166015625 -17.128000259399414062 -16.982999801635742188 -17.049999237060546875 -17.604000091552734375 -17.607999801635742188 -18.0709991455078125 -17.715000152587890625 -17.447000503540039062 -15.998999595642089844 -17.274999618530273438 -17.395000457763671875 -16.636999130249023438 -17.202999114990234375 -17.51300048828125 -17.423000335693359375 -18.9290008544921875 -19.199001312255859375 -19.210000991821289062 -19.0260009765625 -18.420999526977539062 -17.913000106811523438 -17.503999710083007812 -16.049999237060546875 -15.6529998779296875 -16.705999374389648438 -15.741000175476074219 -16.544000625610351562 -16.020999908447265625 -13.817999839782714844 -11.092000007629394531 -10.204999923706054688 -9.20800018310546875 -8.3500003814697265625 -8.4359998703002929688 -8.7469997406005859375 -8.6199998855590820312 -8.2799997329711914062 -8.1890001296997070312 -8.590000152587890625 -8.826000213623046875 -8.5459995269775390625 -9.0579996109008789062 -8.895999908447265625 -9.395999908447265625 -9.0240001678466796875 -8.1920003890991210938 -8.0790004730224609375 -7.6129999160766601562 -7.6019997596740722656 -7.58300018310546875 -8.2379999160766601562 -8.5819997787475585938 -8.0799999237060546875 -8.4119997024536132812 -9.18000030517578125 -9.48699951171875 -9.7340002059936523438 -9.673000335693359375 -9.6719999313354492188 -9.70800018310546875 -9.7399997711181640625 -9.5279998779296875 -9.4329996109008789062 -9.33300018310546875 -9.2629995346069335938 -9.25 -9.1899995803833007812 -9.1579999923706054688 -9.0869998931884765625 -9.1909999847412109375 -9.2130002975463867188 -9.1529998779296875 -9.0710000991821289062 -8.951999664306640625 -9.048000335693359375 -9.103000640869140625 -9.0860004425048828125 -9.0290002822875976562 -8.8249998092651367188 -8.6630001068115234375 -8.743000030517578125 -8.4820003509521484375 -8.5229997634887695312 -8.6999998092651367188 -8.7130002975463867188 -8.7469997406005859375 -8.7969999313354492188 -8.756999969482421875 -8.6709995269775390625 -8.6169996261596679688 -8.5810003280639648438 -8.4949998855590820312 -8.4940004348754882812 -8.4770002365112304688 -8.4149999618530273438 -8.410999298095703125 -8.3360004425048828125 -8.22299957275390625 -8.1829996109008789062 -8.131999969482421875 -8.0120000839233398438 -7.9060001373291015625 -7.8900003433227539062 -7.826000213623046875 -7.7209997177124023438 -7.6629996299743652344 -7.6789999008178710938 -7.6050000190734863281 -7.5819997787475585938 -7.5250000953674316406 -7.3980002403259277344 -7.354000091552734375 -7.3359999656677246094 -7.3180003166198730469 -7.2699999809265136719 -7.2790002822875976562 -7.2529997825622558594 -7.2319998741149902344 -7.1970000267028808594 -7.2880001068115234375 -7.2410001754760742188 -7.048999786376953125 -6.937000274658203125 -7.1489996910095214844 -7.1609997749328613281
 -7.2470002174377441406 -6.5689997673034667969 -6.0850000381469726562 -9.145000457763671875 -12.822999954223632812 -11.725000381469726562 -9.6289997100830078125 -8.9010000228881835938 -8.51399993896484375 -8.3280000686645507812 -8.8439998626708984375 -9.3620004653930664062 -9.3420000076293945312 -8.54199981689453125 -8.1330003738403320312 -8.5389995574951171875 -7.7940001487731933594 -7.7699999809265136719 -8.076999664306640625 -8.1929998397827148438 -9.2030000686645507812 -9.2609996795654296875 -9.1490001678466796875 -9.812000274658203125 -9.9010000228881835938 -11.104999542236328125 -10.012000083923339844 -9.6370000839233398438 -11.866999626159667969 -10.401000022888183594 -9.715999603271484375 -10.237999916076660156 -10.125 -9.4989995956420898438 -9.6400003433227539062 -9.451000213623046875 -8.9060001373291015625 -8.4010000228881835938 -7.8070001602172851562 -8.006000518798828125 -7.7140002250671386719 -8.0740003585815429688 -7.5399999618530273438 -9.1280002593994140625 -9.3730001449584960938 -7.951000213623046875 -8.3710002899169921875 -8.1029996871948242188 -7.9029998779296875 -8.8229999542236328125 -9.3710002899169921875 -9.7720003128051757812 -10.682999610900878906 -10.343999862670898438 -9.6289997100830078125 -10.392999649047851562 -10.633000373840332031 -10.54199981689453125 -10.907999992370605469 -10.741999626159667969 -10.656000137329101562 -10.869999885559082031 -10.954999923706054688 -9.937999725341796875 -9.8929996490478515625 -11.770000457763671875 -13.704999923706054688 -13.48699951171875 -13.131999969482421875 -13.303999900817871094 -13.654000282287597656 -14.229000091552734375 -14.935999870300292969 -15.107999801635742188 -13.178999900817871094 -14.081000328063964844 -12.295999526977539062 -11.279000282287597656 -11.494999885559082031 -11.239000320434570312 -10.838999748229980469 -10.493000030517578125 -10.100000381469726562 -9.9709997177124023438 -9.923999786376953125 -9.43000030517578125 -9.7819995880126953125 -9.5019998550415039062 -8.479999542236328125 -8.1829996109008789062 -7.1849999427795410156 -6.5050001144409179688 -7.0689997673034667969 -7.2210001945495605469 -6.7870001792907714844 -6.340000152587890625 -6.8499999046325683594 -7.4699997901916503906 -7.5640001296997070312 -7.875 -8.2399997711181640625 -8.6710004806518554688 -9.590000152587890625 -10.366000175476074219 -10.730999946594238281 -9.6689996719360351562 -9.6339998245239257812 -10.270000457763671875 -10.779000282287597656 -10.998999595642089844 -11.036999702453613281 -10.810999870300292969 -10.713999748229980469 -10.423999786376953125 -10.4720001220703125 -10.932999610900878906 -11.715000152587890625 -12.343999862670898438 -13.272999763488769531 -12.701000213623046875 -11.979999542236328125 -12.809000015258789062 -13.425999641418457031 -13.826999664306640625 -13.376000404357910156 -13.435000419616699219 -13.407999992370605469 -13.164000511169433594 -13.215999603271484375 -13.850999832153320312 -15.149999618530273438 -16.627000808715820312 -16.52899932861328125 -15.526000022888183594 -16.048000335693359375 -16.052000045776367188 -16.400999069213867188 -16.002000808715820312 -17.330999374389648438 -17.69499969482421875 -16.614999771118164062 -16.575000762939453125 -16.266000747680664062 -16.726999282836914062 -16.434999465942382812 -16.176000595092773438 -16.659999847412109375 -17.076000213623046875 -18.533000946044921875 -19.243000030517578125 -19.434000015258789062 -18.961000442504882812 -18.538000106811523438 -18.173999786376953125 -17.770000457763671875 -16.551000595092773438 -14.90200042724609375 -15.447999954223632812 -16.274999618530273438 -16.62400054931640625 -16.52899932861328125 -13.998999595642089844 -11.668000221252441406 -10.998999595642089844 -10.286000251770019531 -9.5970001220703125 -8.9399995803833007812 -8.9739999771118164062 -8.8599996566772460938 -8.1549997329711914062 -8.090000152587890625 -8.6759996414184570312 -9.2320003509521484375 -9.340000152587890625 -8.7829999923706054688 -9.0959997177124023438 -9.8780002593994140625 -8.937000274658203125 -7.5869998931884765625 -7.8780002593994140625 -7.3990001678466796875 -7.5009999275207519531 -7.5199999809265136719 -7.5989999771118164062 -7.7340002059936523438 -7.8740000724792480469 -8.36100006103515625 -9.159999847412109375 -9.3669996261596679688 -9.4809999465942382812 -9.4390001296997070312 -9.3940000534057617188 -9.4350004196166992188 -9.4720001220703125 -9.3420000076293945312 -9.2110004425048828125 -9.0869998931884765625 -8.94499969482421875 -8.868000030517578125 -8.840999603271484375 -8.8879995346069335938 -8.9139995574951171875 -9.0179996490478515625 -8.8710002899169921875 -8.8439998626708984375 -8.7810001373291015625 -8.743999481201171875 -8.7749996185302734375 -8.8380002975463867188 -8.81999969482421875 -8.7209997177124023438 -8.645999908447265625 -8.5910005569458007812 -8.6400003433227539062 -8.5050001144409179688 -8.4200000762939453125 -8.4739999771118164062 -8.6440000534057617188 -8.7440004348754882812 -8.6909999847412109375 -8.5780000686645507812 -8.4849996566772460938 -8.5190000534057617188 -8.5530004501342773438 -8.465000152587890625 -8.4879999160766601562 -8.4429998397827148438 -8.3660001754760742188 -8.3360004425048828125 -8.2829999923706054688 -8.2030000686645507812 -8.159999847412109375 -8.0520000457763671875 -7.9489998817443847656 -7.8109998703002929688 -7.7850003242492675781 -7.7899999618530273438 -7.7779998779296875 -7.6889996528625488281 -7.6399998664855957031 -7.6089997291564941406 -7.6009998321533203125 -7.5679998397827148438 -7.4590001106262207031 -7.3800001144409179688 -7.3320002555847167969 -7.3200001716613769531 -7.2399997711181640625 -7.1679997444152832031 -7.125 -7.1069998741149902344 -7.1099996566772460938 -7.1429996490478515625 -7.145999908447265625 -7.0529999732971191406 -6.9110002517700195312 -6.98600006103515625 -7.0440001487731933594
 -6.2740001678466796875 -6.5250000953674316406 -6.1539998054504394531 -7.4800000190734863281 -11.61100006103515625 -11.774999618530273438 -9.5430002212524414062 -8.1359996795654296875 -9.0520000457763671875 -8.8039999008178710938 -9.201999664306640625 -9.4720001220703125 -9.29199981689453125 -7.944000244140625 -7.6329998970031738281 -7.8179998397827148438 -8.3979997634887695312 -7.4679999351501464844 -6.6789999008178710938 -8.06999969482421875 -9.2609996795654296875 -9.3439998626708984375 -9.52700042724609375 -10.3339996337890625 -10.70800018310546875 -11.026000022888183594 -9.7349996566772460938 -9.5530004501342773438 -11.63899993896484375 -9.9490003585815429688 -8.9320001602172851562 -9.90200042724609375 -9.7259998321533203125 -8.8909997940063476562 -9.0520000457763671875 -8.6370000839233398438 -9.27700042724609375 -8.4759998321533203125 -8.5159997940063476562 -7.8619999885559082031 -7.4409999847412109375 -6.7779998779296875 -6.6919999122619628906 -7.7059998512268066406 -8.7100000381469726562 -7.5710000991821289062 -8.020999908447265625 -7.4530000686645507812 -6.9489998817443847656 -8.0469999313354492188 -9.0780000686645507812 -10.069000244140625 -9.9259996414184570312 -9.1140003204345703125 -7.8130002021789550781 -8.2720003128051757812 -9.5100002288818359375 -9.23600006103515625 -8.854000091552734375 -9.2049999237060546875 -10.859999656677246094 -11.81999969482421875 -10.949999809265136719 -9.4610004425048828125 -8.8570003509521484375 -10.548000335693359375 -12.109999656677246094 -11.767999649047851562 -13.06999969482421875 -12.465000152587890625 -11.562999725341796875 -13.210000038146972656 -13.753000259399414062 -13.5410003662109375 -12.385000228881835938 -12.748000144958496094 -11.772999763488769531 -11.364000320434570312 -11.310999870300292969 -11.434000015258789062 -11.15200042724609375 -10.550999641418457031 -10.234000205993652344 -9.6190004348754882812 -9.3760004043579101562 -9.2860002517700195312 -8.6190004348754882812 -8.715999603271484375 -8.3859996795654296875 -7.895999908447265625 -7.3169999122619628906 -6.3520002365112304688 -6.9959998130798339844 -6.6539998054504394531 -5.8109998703002929688 -7.0199999809265136719 -7.6869997978210449219 -8.3660001754760742188 -8.1610002517700195312 -7.5149998664855957031 -8.090000152587890625 -8.909999847412109375 -9.159000396728515625 -10.190000534057617188 -10.418000221252441406 -9.8430004119873046875 -9.7790002822875976562 -10.298000335693359375 -10.357000350952148438 -10.689999580383300781 -11.274000167846679688 -11.260999679565429688 -11.156999588012695312 -11.022000312805175781 -10.98600006103515625 -10.869999885559082031 -10.501999855041503906 -10.812999725341796875 -12.661999702453613281 -12.975999832153320312 -12.116999626159667969 -12.69499969482421875 -13.130999565124511719 -13.364000320434570312 -13.843000411987304688 -13.753999710083007812 -14.182999610900878906 -12.607999801635742188 -12.854000091552734375 -14.38899993896484375 -15.661000251770019531 -15.036999702453613281 -15.798999786376953125 -15.279000282287597656 -14.871999740600585938 -15.312000274658203125 -17.615999221801757812 -17.327999114990234375 -15.836000442504882812 -16.465999603271484375 -15.873000144958496094 -16.18000030517578125 -16.534000396728515625 -17.483999252319335938 -16.930999755859375 -16.2089996337890625 -16.157999038696289062 -15.913000106811523438 -17.24900054931640625 -19.173999786376953125 -19.256000518798828125 -18.913999557495117188 -18.327999114990234375 -18.15200042724609375 -17.76200103759765625 -17.145999908447265625 -16.4459991455078125 -15.93000030517578125 -16.385999679565429688 -15.746999740600585938 -15.734000205993652344 -14.392000198364257812 -12.230000495910644531 -11.970999717712402344 -10.949999809265136719 -10.781000137329101562 -9.5450000762939453125 -8.8760004043579101562 -9.0670003890991210938 -9.2779998779296875 -9.3579998016357421875 -9.1929998397827148438 -9.7600002288818359375 -9.7869997024536132812 -9.0220003128051757812 -9.7519998550415039062 -9.7390003204345703125 -8.4180002212524414062 -7.8229999542236328125 -7.6090002059936523438 -7.4720001220703125 -7.375 -8.0030002593994140625 -8.4289999008178710938 -8.6409997940063476562 -8.6999998092651367188 -8.3800001144409179688 -8.9160003662109375 -9.0749998092651367188 -9.11100006103515625 -9.0729999542236328125 -9.0039997100830078125 -8.9399995803833007812 -9.1199998855590820312 -9.1290006637573242188 -9.0369997024536132812 -8.8570003509521484375 -8.756999969482421875 -8.76399993896484375 -8.7320003509521484375 -8.8109998703002929688 -8.83300018310546875 -8.7799997329711914062 -8.770000457763671875 -8.715000152587890625 -8.6499996185302734375 -8.562000274658203125 -8.4910001754760742188 -8.4670000076293945312 -8.4989995956420898438 -8.4139995574951171875 -8.4289999008178710938 -8.3949995040893554688 -8.4079999923706054688 -8.4069995880126953125 -8.354999542236328125 -8.2690000534057617188 -8.3509998321533203125 -8.444000244140625 -8.3870000839233398438 -8.2279996871948242188 -8.2720003128051757812 -8.41699981689453125 -8.4949998855590820312 -8.430999755859375 -8.3389997482299804688 -8.375 -8.305999755859375 -8.2390003204345703125 -8.1000003814697265625 -8.0159997940063476562 -7.95800018310546875 -7.8520002365112304688 -7.7269997596740722656 -7.6079998016357421875 -7.5989999771118164062 -7.6139998435974121094 -7.6799998283386230469 -7.6079998016357421875 -7.6050000190734863281 -7.6129999160766601562 -7.5850000381469726562 -7.4949998855590820312 -7.4340000152587890625 -7.2920002937316894531 -7.1759996414184570312 -7.1429996490478515625 -7.1189999580383300781 -7.0429997444152832031 -7.0079998970031738281 -7.090000152587890625 -7.1029996871948242188 -7.0710000991821289062 -7.0289998054504394531 -6.93000030517578125 -6.9079999923706054688 -6.8359999656677246094 -6.9279999732971191406
 -7.2880001068115234375 -6.4549999237060546875 -6.23600006103515625 -6.2930002212524414062 -9.7889995574951171875 -9.6789999008178710938 -7.9570002555847167969 -7.2179999351501464844 -5.9279999732971191406 -6.9590001106262207031 -8.2749996185302734375 -8.937000274658203125 -7.8550000190734863281 -7.5440001487731933594 -8.0390005111694335938 -7.9939999580383300781 -7.6490001678466796875 -7.41699981689453125 -6.9110002517700195312 -7.8810000419616699219 -8.819000244140625 -9.3249998092651367188 -9.8420000076293945312 -9.7760000228881835938 -10.149999618530273438 -9.9600000381469726562 -9.30500030517578125 -10.171999931335449219 -10.730999946594238281 -9.6920003890991210938 -8.7650003433227539062 -9.8699998855590820312 -9.7860002517700195312 -8.2790002822875976562 -8.4779996871948242188 -8.2810001373291015625 -8.7370004653930664062 -8.7790002822875976562 -8.1700000762939453125 -7.6059999465942382812 -7.1360001564025878906 -6.5159997940063476562 -6.868000030517578125 -7.5100002288818359375 -8.6660003662109375 -7.8220000267028808594 -7.5850000381469726562 -6.7519998550415039062 -6.1350002288818359375 -6.1649999618530273438 -6.8289999961853027344 -8.6850004196166992188 -8.0220003128051757812 -7.1090002059936523438 -6.7439999580383300781 -6.3289999961853027344 -6.8600001335144042969 -7.1449999809265136719 -7.0510001182556152344 -7.7020001411437988281 -9.9809999465942382812 -10.105999946594238281 -9.4139995574951171875 -7.3670001029968261719 -6.9869999885559082031 -9.6750001907348632812 -11.390999794006347656 -10.758999824523925781 -11.34799957275390625 -11.546999931335449219 -10.93000030517578125 -11.149000167846679688 -12.046999931335449219 -12.239999771118164062 -11.467000007629394531 -11.300000190734863281 -11.635999679565429688 -11.237000465393066406 -10.126000404357910156 -9.8500003814697265625 -10.059000015258789062 -10.289999961853027344 -10.380000114440917969 -9.930999755859375 -8.6680002212524414062 -8.3920001983642578125 -8.31999969482421875 -8.0279998779296875 -8.9149999618530273438 -8.2779998779296875 -7.5260000228881835938 -6.6999998092651367188 -6.180999755859375 -5.8299999237060546875 -5.9730000495910644531 -7.5440001487731933594 -8.0430002212524414062 -8.3280000686645507812 -7.45800018310546875 -7.6830000877380371094 -7.8140001296997070312 -8.3719997406005859375 -9.1820001602172851562 -10 -9.562999725341796875 -9.5509996414184570312 -10.197999954223632812 -10.352000236511230469 -10.718000411987304688 -10.796999931335449219 -10.894000053405761719 -11.508999824523925781 -11.062000274658203125 -11.632999420166015625 -11.310999870300292969 -10.739999771118164062 -9.91699981689453125 -10.036999702453613281 -11.350000381469726562 -12.895999908447265625 -12.93000030517578125 -12.376000404357910156 -12.937000274658203125 -13.314000129699707031 -13.802000045776367188 -13.052000045776367188 -13.118000030517578125 -12.338000297546386719 -13.072999954223632812 -14.329999923706054688 -14.84799957275390625 -15.064000129699707031 -15.418999671936035156 -14.9720001220703125 -14.362999916076660156 -14.876999855041503906 -17.590000152587890625 -18.872999191284179688 -16.542999267578125 -15.498999595642089844 -15.590999603271484375 -15.690999984741210938 -17.006999969482421875 -17.650999069213867188 -16.849000930786132812 -16.465999603271484375 -15.954999923706054688 -16.31800079345703125 -16.8209991455078125 -18.170000076293945312 -18.562000274658203125 -18.642999649047851562 -18.309000015258789062 -17.885000228881835938 -17.490999221801757812 -16.910999298095703125 -16.645999908447265625 -16.460000991821289062 -15.947999954223632812 -15.265000343322753906 -15.380000114440917969 -15.090000152587890625 -13.409000396728515625 -12.883000373840332031 -11.515999794006347656 -10.0839996337890625 -9.604000091552734375 -8.9189996719360351562 -9.0459995269775390625 -9.6759996414184570312 -9.4610004425048828125 -8.9750003814697265625 -9.3979997634887695312 -10.04199981689453125 -9.5229997634887695312 -9.7530002593994140625 -8.8299999237060546875 -8.743000030517578125 -8.465999603271484375 -8.4549999237060546875 -8.7659997940063476562 -8.659999847412109375 -8.6780004501342773438 -8.9390001296997070312 -8.944000244140625 -9.0290002822875976562 -8.68000030517578125 -8.9589996337890625 -9.0229997634887695312 -8.8579998016357421875 -8.7390003204345703125 -8.72299957275390625 -8.8240003585815429688 -8.819000244140625 -8.951000213623046875 -8.8789997100830078125 -8.8240003585815429688 -8.7320003509521484375 -8.72299957275390625 -8.6970005035400390625 -8.6710004806518554688 -8.6829996109008789062 -8.5939998626708984375 -8.5570001602172851562 -8.6009998321533203125 -8.5179996490478515625 -8.3909997940063476562 -8.2720003128051757812 -8.3210000991821289062 -8.2799997329711914062 -8.243000030517578125 -8.25 -8.1979999542236328125 -8.2170000076293945312 -8.354999542236328125 -8.26399993896484375 -8.1719999313354492188 -8.1429996490478515625 -8.1610002517700195312 -8.2130002975463867188 -8.1160001754760742188 -8.2179994583129882812 -8.284000396728515625 -8.3289995193481445312 -8.2930002212524414062 -8.118000030517578125 -8.159000396728515625 -8.145999908447265625 -8.01399993896484375 -7.7899999618530273438 -7.7550001144409179688 -7.7399997711181640625 -7.6719999313354492188 -7.6199998855590820312 -7.4850001335144042969 -7.3770003318786621094 -7.368000030517578125 -7.4380002021789550781 -7.4949998855590820312 -7.4330000877380371094 -7.4419999122619628906 -7.4840002059936523438 -7.4549999237060546875 -7.3660001754760742188 -7.2300000190734863281 -7.16699981689453125 -7.0939998626708984375 -7.0120000839233398438 -6.9939999580383300781 -6.9749999046325683594 -6.9980001449584960938 -7.0429997444152832031 -7.0460000038146972656 -7.0250000953674316406 -6.965000152587890625 -6.8689999580383300781 -6.8299999237060546875 -6.8280000686645507812
 -9.298999786376953125 -8.3310003280639648438 -6.7719998359680175781 -5.8489999771118164062 -7.7779998779296875 -8.1479997634887695312 -8.3780002593994140625 -6.6710000038146972656 -4.9539999961853027344 -4.9549999237060546875 -6.5450000762939453125 -5.6710000038146972656 -5.3309998512268066406 -6.4120001792907714844 -7.6329998970031738281 -8.2600002288818359375 -6.8169999122619628906 -6.8340001106262207031 -7.1510000228881835938 -6.7020001411437988281 -7.3340001106262207031 -8.13800048828125 -8.9759998321533203125 -9.2899999618530273438 -9.951000213623046875 -10.072999954223632812 -10.80500030517578125 -11.279999732971191406 -10.428999900817871094 -10.109999656677246094 -9.0179996490478515625 -10.232999801635742188 -10.510999679565429688 -9.8149995803833007812 -9.444000244140625 -8.7139997482299804688 -8.4079999923706054688 -8.3339996337890625 -7.8780002593994140625 -7.6050000190734863281 -6.5920000076293945312 -6.2950000762939453125 -6.215000152587890625 -7.1290001869201660156 -7.6970000267028808594 -7.0250000953674316406 -6.1760001182556152344 -5.5130000114440917969 -5.5510001182556152344 -4.4850001335144042969 -5.4070000648498535156 -6.29199981689453125 -6.0430002212524414062 -5.6929998397827148438 -5.6849999427795410156 -5.5250000953674316406 -5.7829999923706054688 -5.9730000495910644531 -6.5050001144409179688 -7.3670001029968261719 -8.2069997787475585938 -7.6220002174377441406 -6.3429999351501464844 -5.1929998397827148438 -5.4250001907348632812 -6.9260001182556152344 -8 -9.0240001678466796875 -10.576999664306640625 -11.197999954223632812 -10.065999984741210938 -9.659000396728515625 -11.13899993896484375 -11.177000045776367188 -11.44499969482421875 -11.440999984741210938 -11.371999740600585938 -10.73699951171875 -9.812000274658203125 -8.7779998779296875 -9.0819997787475585938 -8.9770002365112304688 -9.020999908447265625 -8.7460002899169921875 -8.1059999465942382812 -8.2889995574951171875 -7.7719998359680175781 -7.1279997825622558594 -7.9109997749328613281 -8.923000335693359375 -7.9910001754760742188 -6.7100000381469726562 -5.36100006103515625 -5.5999999046325683594 -6.2769999504089355469 -6.5339999198913574219 -6.9450001716613769531 -6.7880001068115234375 -6.6929998397827148438 -7.0799999237060546875 -7.3379998207092285156 -7.5920000076293945312 -8.2049999237060546875 -9.0019998550415039062 -9.0100002288818359375 -9.2209997177124023438 -9.909000396728515625 -10.659000396728515625 -11.154000282287597656 -11.08300018310546875 -10.743000030517578125 -10.77700042724609375 -10.755999565124511719 -11.078999519348144531 -10.909000396728515625 -10.807000160217285156 -10.173999786376953125 -9.618000030517578125 -10.968000411987304688 -12.267000198364257812 -11.769000053405761719 -11.524000167846679688 -12.819000244140625 -12.479000091552734375 -12.86199951171875 -13.784000396728515625 -14.260000228881835938 -13.678999900817871094 -12.842000007629394531 -13.654000282287597656 -14.184000015258789062 -14.592000007629394531 -15.024999618530273438 -15.335000038146972656 -14.227999687194824219 -14.383999824523925781 -15.484000205993652344 -17.18000030517578125 -17.312999725341796875 -17.045000076293945312 -16.031999588012695312 -15.506999969482421875 -16.954999923706054688 -17.76399993896484375 -16.989000320434570312 -16.412000656127929688 -17.548999786376953125 -17.854999542236328125 -17.24900054931640625 -17.76399993896484375 -18.1510009765625 -18.211000442504882812 -17.770000457763671875 -16.979000091552734375 -16.594999313354492188 -16.37599945068359375 -17.149000167846679688 -16.70999908447265625 -15.756999969482421875 -15.371000289916992188 -16.245000839233398438 -16.159000396728515625 -13.723999977111816406 -12.300000190734863281 -10.862999916076660156 -10.218999862670898438 -10.239000320434570312 -9.2100000381469726562 -8.7030000686645507812 -9.1140003204345703125 -9.5530004501342773438 -9.3439998626708984375 -9.6210002899169921875 -9.7670001983642578125 -9.5509996414184570312 -9.1050004959106445312 -9.11100006103515625 -9.159000396728515625 -8.3839998245239257812 -8.8730001449584960938 -9.8249998092651367188 -9.6710004806518554688 -9.5010004043579101562 -9.2119998931884765625 -8.8660001754760742188 -8.8489999771118164062 -8.8360004425048828125 -8.8979997634887695312 -8.8599996566772460938 -8.7030000686645507812 -8.5500001907348632812 -8.6470003128051757812 -8.69499969482421875 -8.6999998092651367188 -8.6409997940063476562 -8.6359996795654296875 -8.8699998855590820312 -8.715999603271484375 -8.5710000991821289062 -8.4969997406005859375 -8.4910001754760742188 -8.4820003509521484375 -8.534999847412109375 -8.395999908447265625 -8.284000396728515625 -8.2910003662109375 -8.2899999618530273438 -8.1560001373291015625 -8.1280002593994140625 -8.1859998703002929688 -8.0440006256103515625 -8.0440006256103515625 -7.9600000381469726562 -8.006999969482421875 -8.118000030517578125 -8.0930004119873046875 -8.02700042724609375 -8.0320005416870117188 -7.9970002174377441406 -8.0659999847412109375 -8.0740003585815429688 -8.0630006790161132812 -8.0329999923706054688 -8.048999786376953125 -8.055999755859375 -8.0329999923706054688 -7.9970002174377441406 -7.9190001487731933594 -7.756999969482421875 -7.5609998703002929688 -7.5219998359680175781 -7.5789999961853027344 -7.5590000152587890625 -7.5019998550415039062 -7.4710001945495605469 -7.3320002555847167969 -7.2870001792907714844 -7.2449998855590820312 -7.2670001983642578125 -7.3099999427795410156 -7.2189998626708984375 -7.29199981689453125 -7.2930002212524414062 -7.2009997367858886719 -7.0659999847412109375 -7.0190000534057617188 -7.0019998550415039062 -7 -6.95800018310546875 -6.8310003280639648438 -6.8660001754760742188 -6.9180002212524414062 -6.9320001602172851562 -6.9149999618530273438 -6.9359998703002929688 -6.9070000648498535156 -6.8299999237060546875 -6.6630001068115234375
 -11.9160003662109375 -13.057000160217285156 -9.3559999465942382812 -5.9289999008178710938 -6.0659999847412109375 -7.9499998092651367188 -8.81999969482421875 -7.3769998550415039062 -4.8949999809265136719 -4.2579998970031738281 -5.3720002174377441406 -4.8140001296997070312 -3.9349999427795410156 -4.5679998397827148438 -6.6149997711181640625 -7.5929999351501464844 -6.33300018310546875 -6.7170000076293945312 -7.604000091552734375 -6.9359998703002929688 -7.0440001487731933594 -7.0510001182556152344 -7.4340000152587890625 -8.13899993896484375 -9.201999664306640625 -9.8730001449584960938 -10.326000213623046875 -10.631999969482421875 -10.3470001220703125 -9.0410003662109375 -8.3149995803833007812 -9.4569997787475585938 -9.3970003128051757812 -9.7819995880126953125 -10.069000244140625 -8.8520002365112304688 -8.1070003509521484375 -8.090000152587890625 -7.5780000686645507812 -7.118000030517578125 -6.8439998626708984375 -6.1579999923706054688 -5.6770000457763671875 -5.2410001754760742188 -6.3810000419616699219 -5.1950001716613769531 -4.5430002212524414062 -4.6230001449584960938 -4.5739998817443847656 -3.8099999427795410156 -4.6770000457763671875 -5.4569997787475585938 -5.6230001449584960938 -5.0199999809265136719 -4.8899998664855957031 -4.5650000572204589844 -5.3220000267028808594 -5.4499998092651367188 -5.0749998092651367188 -5.6430001258850097656 -5.5120000839233398438 -4.7379999160766601562 -4.4419999122619628906 -4.7170000076293945312 -4.9749999046325683594 -5.3140001296997070312 -5.1129999160766601562 -5.9889998435974121094 -7.9219999313354492188 -8.7930002212524414062 -9.7089996337890625 -9.3559999465942382812 -9.7600002288818359375 -10.31999969482421875 -10.880999565124511719 -11.050999641418457031 -11.312999725341796875 -10.446000099182128906 -9.6409997940063476562 -8.4160003662109375 -8.3219995498657226562 -8.04199981689453125 -7.5669999122619628906 -7.6329998970031738281 -7.6370000839233398438 -7.5219998359680175781 -6.6059999465942382812 -6.2600002288818359375 -6.2950000762939453125 -7.4419999122619628906 -8.006000518798828125 -6.8309998512268066406 -5.340000152587890625 -6.0479998588562011719 -5.6700000762939453125 -5.2950000762939453125 -6.0399999618530273438 -6.1589999198913574219 -6.6209998130798339844 -7.2950000762939453125 -8.0649995803833007812 -8.4689998626708984375 -7.9310002326965332031 -8.3579998016357421875 -9.3420000076293945312 -9.3529996871948242188 -9.9569997787475585938 -11.055999755859375 -11.121000289916992188 -11.177000045776367188 -10.918999671936035156 -10.857000350952148438 -10.798000335693359375 -10.7089996337890625 -11.114000320434570312 -11.123000144958496094 -10.02700042724609375 -9.83300018310546875 -11.281999588012695312 -10.039999961853027344 -10.432999610900878906 -11.378000259399414062 -11.506999969482421875 -11.604999542236328125 -12.546999931335449219 -13.553000450134277344 -14.526000022888183594 -13.659000396728515625 -13.178000450134277344 -14.7910003662109375 -14.937000274658203125 -14.86100006103515625 -15.175999641418457031 -14.376999855041503906 -13.723999977111816406 -14.177000045776367188 -15.177000045776367188 -15.836999893188476562 -16.983999252319335938 -17.218000411987304688 -16.201999664306640625 -15.449000358581542969 -15.727999687194824219 -17.58300018310546875 -16.816999435424804688 -16.409000396728515625 -18.174999237060546875 -18.430999755859375 -16.868000030517578125 -17.3339996337890625 -17.884000778198242188 -17.884000778198242188 -17.113000869750976562 -15.605999946594238281 -15.937999725341796875 -16.621000289916992188 -17.434000015258789062 -16.718999862670898438 -16.180999755859375 -16.06800079345703125 -16.826999664306640625 -16.8899993896484375 -12.678000450134277344 -11.022999763488769531 -10.614000320434570312 -10.44499969482421875 -10.16699981689453125 -9.5010004043579101562 -8.201999664306640625 -8.3990001678466796875 -8.6569995880126953125 -9.1990003585815429688 -10.034000396728515625 -9.8929996490478515625 -9.2440004348754882812 -9.034999847412109375 -9.2069997787475585938 -9.1859998703002929688 -8.6470003128051757812 -8.7679996490478515625 -9.2930002212524414062 -9.1540002822875976562 -9.090000152587890625 -8.4119997024536132812 -8.451000213623046875 -8.4820003509521484375 -8.4340000152587890625 -8.6289997100830078125 -8.7139997482299804688 -8.6339998245239257812 -8.43000030517578125 -8.3629999160766601562 -8.4949998855590820312 -8.5410003662109375 -8.395999908447265625 -8.43000030517578125 -8.4890003204345703125 -8.3769998550415039062 -8.2620000839233398438 -8.2189998626708984375 -8.3020000457763671875 -8.2720003128051757812 -8.194000244140625 -8.1840000152587890625 -8.2740001678466796875 -8.2089996337890625 -8.0010004043579101562 -8.0579996109008789062 -8.006999969482421875 -7.9630002975463867188 -7.8730001449584960938 -7.8020000457763671875 -7.7860002517700195312 -7.8080000877380371094 -7.8179998397827148438 -7.8550000190734863281 -7.840000152587890625 -7.9060001373291015625 -7.8520002365112304688 -7.9149999618530273438 -7.8559999465942382812 -7.8289999961853027344 -7.7740001678466796875 -7.7960000038146972656 -7.8489999771118164062 -7.9050002098083496094 -7.8580002784729003906 -7.7340002059936523438 -7.5609998703002929688 -7.354000091552734375 -7.2920002937316894531 -7.3900003433227539062 -7.4419999122619628906 -7.4229998588562011719 -7.36100006103515625 -7.2560000419616699219 -7.1859998703002929688 -7.1240000724792480469 -7.1989998817443847656 -7.1970000267028808594 -7.1359996795654296875 -7.1129999160766601562 -7.1069998741149902344 -7.0029997825622558594 -6.9800000190734863281 -6.9170002937316894531 -6.9530000686645507812 -6.9939999580383300781 -6.944000244140625 -6.8670001029968261719 -6.8000001907348632812 -6.7829999923706054688 -6.7340002059936523438 -6.8420000076293945312 -6.7660002708435058594 -6.7189998626708984375 -6.6830000877380371094 -6.5199999809265136719
 -12.765000343322753906 -13.815000534057617188 -11.637999534606933594 -5.534999847412109375 -6.0029997825622558594 -9.2530002593994140625 -9.9840002059936523438 -8.284999847412109375 -5.9419999122619628906 -4.7870001792907714844 -4.5630002021789550781 -4.8709998130798339844 -3.5880000591278076172 -2.9289999008178710938 -4.4070000648498535156 -5.3559999465942382812 -6.368000030517578125 -6.6500000953674316406 -7.1919999122619628906 -7.8289999961853027344 -7.8899998664855957031 -7.2979998588562011719 -7.0879998207092285156 -7.2389998435974121094 -7.6449999809265136719 -8.715999603271484375 -8.6969995498657226562 -9.1190004348754882812 -8.2740001678466796875 -7.9809999465942382812 -8.451999664306640625 -8.034000396728515625 -9.0469999313354492188 -9.4560003280639648438 -9.215999603271484375 -8.6529998779296875 -7.7199997901916503906 -7.5749998092651367188 -7.0149998664855957031 -6.7540001869201660156 -6.6799998283386230469 -6.0789999961853027344 -4.9120001792907714844 -4.3489999771118164062 -4.33300018310546875 -4.3299999237060546875 -3.9170000553131103516 -3.4600000381469726562 -3.3399999141693115234 -3.8029999732971191406 -4.3280000686645507812 -4.2890000343322753906 -4.0710000991821289062 -3.6529998779296875 -3.5729999542236328125 -3.7119998931884765625 -4.2140002250671386719 -5.3860001564025878906 -4.7899999618530273438 -4.6119999885559082031 -4.5180001258850097656 -4.8779997825622558594 -5.1710000038146972656 -5.1999998092651367188 -5.8909997940063476562 -6.118000030517578125 -5.6659998893737792969 -6.4840002059936523438 -8.5190000534057617188 -9.1759996414184570312 -9.3929996490478515625 -9.784999847412109375 -8.9910001754760742188 -9.4770002365112304688 -9.8500003814697265625 -10.036999702453613281 -10.303999900817871094 -10.798000335693359375 -9.7910003662109375 -8.1689996719360351562 -8.145000457763671875 -8.1709995269775390625 -7.6719999313354492188 -6.9409999847412109375 -6.4609999656677246094 -6.4159998893737792969 -6.0619997978210449219 -4.1420001983642578125 -4.0679998397827148438 -4.298999786376953125 -4.9180002212524414062 -4.7459998130798339844 -5.8660001754760742188 -6.6659998893737792969 -6.4219999313354492188 -6.9340000152587890625 -6.4920001029968261719 -6.6449999809265136719 -6.8709998130798339844 -8.2440004348754882812 -9.0389995574951171875 -9.1700000762939453125 -8.826999664306640625 -8.8470001220703125 -9.326000213623046875 -9.1379995346069335938 -10.288000106811523438 -11.350000381469726562 -11.543999671936035156 -11.25 -11.255000114440917969 -10.34799957275390625 -10.440999984741210938 -10.663000106811523438 -11.519000053405761719 -11.946000099182128906 -11.614000320434570312 -11.661000251770019531 -11.15200042724609375 -9.5950002670288085938 -9.9940004348754882812 -10.451999664306640625 -11.760999679565429688 -13.157999992370605469 -13.557000160217285156 -13.33300018310546875 -12.649999618530273438 -12.260999679565429688 -13.126999855041503906 -14.059000015258789062 -14.774000167846679688 -14.817999839782714844 -14.487999916076660156 -12.934000015258789062 -13.343000411987304688 -13.899000167846679688 -14.4589996337890625 -14.967000007629394531 -15.781000137329101562 -16.225999832153320312 -16.363000869750976562 -15.505000114440917969 -15.434000015258789062 -15.803999900817871094 -16.5410003662109375 -17.0540008544921875 -17.055999755859375 -17.502000808715820312 -17.253999710083007812 -16.878999710083007812 -17.240999221801757812 -17.430999755859375 -16.797000885009765625 -15.409000396728515625 -16.743999481201171875 -17.4739990234375 -17.261999130249023438 -16.593000411987304688 -16.787000656127929688 -16.27700042724609375 -16.461000442504882812 -15.909999847412109375 -12.260999679565429688 -10.845999717712402344 -10.439000129699707031 -10.520999908447265625 -10.130999565124511719 -9.5930004119873046875 -8.9029998779296875 -9.6300001144409179688 -8.812000274658203125 -8.6300001144409179688 -9.2799997329711914062 -9.4040002822875976562 -9.1219997406005859375 -9.125 -9.3850002288818359375 -9.37400054931640625 -8.6199998855590820312 -8.6779994964599609375 -8.6370000839233398438 -8.4709997177124023438 -8.1260004043579101562 -7.7329998016357421875 -7.5949997901916503906 -7.6100001335144042969 -7.4489998817443847656 -7.8429999351501464844 -7.8949999809265136719 -7.9759998321533203125 -8.0179996490478515625 -8.0279998779296875 -8.0080003738403320312 -8.0439996719360351562 -7.9549999237060546875 -7.9000000953674316406 -7.8010001182556152344 -7.9700002670288085938 -7.8810000419616699219 -7.8090000152587890625 -7.9070000648498535156 -7.9400000572204589844 -7.9219999313354492188 -8.0109996795654296875 -7.9850001335144042969 -7.7389998435974121094 -7.6269998550415039062 -7.8080000877380371094 -7.7860002517700195312 -7.6399998664855957031 -7.6490001678466796875 -7.6700000762939453125 -7.6409997940063476562 -7.6419997215270996094 -7.5929999351501464844 -7.5949997901916503906 -7.6869997978210449219 -7.66699981689453125 -7.5929999351501464844 -7.5879998207092285156 -7.590000152587890625 -7.5199999809265136719 -7.5469999313354492188 -7.5409998893737792969 -7.6139998435974121094 -7.6019997596740722656 -7.5599999427795410156 -7.51399993896484375 -7.375 -7.2179999351501464844 -7.1919999122619628906 -7.2220001220703125 -7.2049999237060546875 -7.1760001182556152344 -7.1230001449584960938 -7.0999999046325683594 -7.0910000801086425781 -7.1069998741149902344 -7.1279997825622558594 -7.1269998550415039062 -7.0879998207092285156 -7.0640001296997070312 -7.062999725341796875 -6.95800018310546875 -6.9270000457763671875 -6.9670000076293945312 -6.8520002365112304688 -6.8320002555847167969 -6.8299999237060546875 -6.7719998359680175781 -6.7309999465942382812 -6.6999998092651367188 -6.6539998054504394531 -6.645999908447265625 -6.6189999580383300781 -6.5929999351501464844 -6.4899997711181640625 -6.3829998970031738281
 -11.371999740600585938 -13.807000160217285156 -11.739999771118164062 -4.9109997749328613281 -4.9840002059936523438 -8.8900003433227539062 -10.949999809265136719 -8.951000213623046875 -6.4489998817443847656 -5.493000030517578125 -4.6360001564025878906 -5.8309998512268066406 -4.4149999618530273438 -1.9589999914169311523 -1.4659999608993530273 -2.9349999427795410156 -6.645999908447265625 -7.6139998435974121094 -6.9590001106262207031 -7.4869999885559082031 -7.8470001220703125 -6.631999969482421875 -6.6700000762939453125 -6.895999908447265625 -6.9149999618530273438 -7.1370000839233398438 -7.3369998931884765625 -8.3850002288818359375 -7.7610001564025878906 -7.8880000114440917969 -8.77700042724609375 -8.1840000152587890625 -8.784999847412109375 -8.8570003509521484375 -7.9190001487731933594 -7.11100006103515625 -6.8639998435974121094 -6.2550001144409179688 -6.159999847412109375 -6.979000091552734375 -7.0679998397827148438 -5.7579998970031738281 -4.229000091552734375 -4.0279998779296875 -3.6570000648498535156 -4.0279998779296875 -3.5699999332427978516 -2.4760000705718994141 -2.8840000629425048828 -4.4450001716613769531 -4.3369998931884765625 -3.1219999790191650391 -2.9409999847412109375 -3.1349999904632568359 -3.1789999008178710938 -3.0450000762939453125 -3.1059999465942382812 -4.0009999275207519531 -4.1880002021789550781 -4.9050002098083496094 -5.1649999618530273438 -5.0939998626708984375 -5.2399997711181640625 -5.2979998588562011719 -6.2610001564025878906 -6.7490000724792480469 -7.1539998054504394531 -6.9949998855590820312 -8.1979999542236328125 -9.6210002899169921875 -9.5380001068115234375 -8.201000213623046875 -7.6649999618530273438 -8.2600002288818359375 -9.1429996490478515625 -9.6700000762939453125 -10.553000450134277344 -10.428000450134277344 -9.6099996566772460938 -8.6059999465942382812 -8.3280000686645507812 -8.4070005416870117188 -8.4359998703002929688 -7.0720000267028808594 -6.4939999580383300781 -5.3650002479553222656 -5.3530001640319824219 -3.3380000591278076172 -3.7039999961853027344 -5.7890000343322753906 -6.0269999504089355469 -5.8179998397827148438 -7.1770000457763671875 -8.2130002975463867188 -7.7649998664855957031 -8.0810003280639648438 -7.2129998207092285156 -7.0659999847412109375 -7.1220002174377441406 -7.8159999847412109375 -8.8149995803833007812 -8.4689998626708984375 -8.5600004196166992188 -9.7239999771118164062 -10.057999610900878906 -9.8039999008178710938 -10.274000167846679688 -11.017000198364257812 -10.956000328063964844 -11.088999748229980469 -11.493000030517578125 -11.19499969482421875 -11.269999504089355469 -10.2089996337890625 -10.739999771118164062 -11.897000312805175781 -11.776000022888183594 -12.15200042724609375 -11.092000007629394531 -10.0410003662109375 -10.571999549865722656 -11.142000198364257812 -11.61100006103515625 -11.701999664306640625 -11.821999549865722656 -12.215999603271484375 -12.088999748229980469 -11.289999961853027344 -11.7220001220703125 -12.425000190734863281 -13.1660003662109375 -13.704999923706054688 -14.196999549865722656 -13.3339996337890625 -12.439000129699707031 -13.243000030517578125 -14.44499969482421875 -14.765999794006347656 -14.631999969482421875 -15.793999671936035156 -16.565999984741210938 -17.086000442504882812 -16.58499908447265625 -15.331000328063964844 -16.003000259399414062 -17.062999725341796875 -19.101999282836914062 -18.457000732421875 -16.63800048828125 -16.3040008544921875 -16.6529998779296875 -17.1510009765625 -16.79000091552734375 -16.37599945068359375 -16.868999481201171875 -17.261999130249023438 -16.856000900268554688 -16.712999343872070312 -16.927000045776367188 -16.475999832153320312 -16.169000625610351562 -14.394000053405761719 -13.003999710083007812 -12.232999801635742188 -11.170999526977539062 -10.668000221252441406 -10.15200042724609375 -9.8319997787475585938 -10.164999961853027344 -11.989000320434570312 -11.970000267028808594 -10.7779998779296875 -8.9589996337890625 -8.7189998626708984375 -8.756999969482421875 -8.73699951171875 -8.8920001983642578125 -9.0310001373291015625 -8.923000335693359375 -8.1710004806518554688 -7.7020001411437988281 -7.6290001869201660156 -7.1360001564025878906 -6.9809999465942382812 -7.145999908447265625 -7.0920000076293945312 -6.7960000038146972656 -6.9359998703002929688 -7.0840001106262207031 -7.4149999618530273438 -7.590000152587890625 -7.6479997634887695312 -7.58300018310546875 -7.6170001029968261719 -7.7420001029968261719 -7.6549997329711914062 -7.7589998245239257812 -7.8220000267028808594 -7.895999908447265625 -7.8480000495910644531 -7.7449998855590820312 -7.8359999656677246094 -7.9029998779296875 -7.9019999504089355469 -7.7719998359680175781 -7.6199998855590820312 -7.5029997825622558594 -7.7030000686645507812 -7.7589998245239257812 -7.6999998092651367188 -7.7449998855590820312 -7.54199981689453125 -7.6310000419616699219 -7.6840000152587890625 -7.562999725341796875 -7.4210000038146972656 -7.4050002098083496094 -7.375 -7.3509998321533203125 -7.2779998779296875 -7.2170000076293945312 -7.1779999732971191406 -7.2530002593994140625 -7.3060002326965332031 -7.2899999618530273438 -7.2249999046325683594 -7.2279996871948242188 -7.2880001068115234375 -7.2259998321533203125 -7.1539998054504394531 -7.0710000991821289062 -7.11100006103515625 -7.0529999732971191406 -6.98600006103515625 -6.9559998512268066406 -6.9400000572204589844 -6.9270000457763671875 -6.9000000953674316406 -6.9380002021789550781 -6.9310002326965332031 -6.9409999847412109375 -6.9070000648498535156 -6.9229998588562011719 -6.8870000839233398438 -6.8450002670288085938 -6.9419999122619628906 -6.9079999923706054688 -6.8660001754760742188 -6.8420000076293945312 -6.7379999160766601562 -6.6449999809265136719 -6.5549998283386230469 -6.5279998779296875 -6.4730000495910644531 -6.4159998893737792969 -6.4289999008178710938 -6.3790001869201660156 -6.3699998855590820312
 -11.770999908447265625 -13.4160003662109375 -11.897000312805175781 -5.5050001144409179688 -4.5739998817443847656 -6.7899999618530273438 -9.4189996719360351562 -7.4700002670288085938 -3.7070000171661376953 -4.5869998931884765625 -4.4109997749328613281 -6.3119997978210449219 -5.5549998283386230469 -3.5780000686645507812 -1.4019999504089355469 -0.46999999880790710449 -4.9310002326965332031 -7.4910001754760742188 -7.0549998283386230469 -6.4970002174377441406 -6.36100006103515625 -5.2550001144409179688 -5.4720001220703125 -6.0170001983642578125 -6.1020002365112304688 -6.4320001602172851562 -5.9920001029968261719 -6.9660000801086425781 -7.1950001716613769531 -7.3439998626708984375 -8.187999725341796875 -7.5929999351501464844 -6.9499998092651367188 -7.2090001106262207031 -6.6339998245239257812 -5.6999998092651367188 -6.0289998054504394531 -6.1020002365112304688 -5.7750000953674316406 -6.8239998817443847656 -7.11100006103515625 -6.3860001564025878906 -4.1859998703002929688 -3.8150000572204589844 -3.4600000381469726562 -3.604000091552734375 -2.7349998950958251953 -1.9449999332427978516 -3.0789999961853027344 -5.0440001487731933594 -4.1170001029968261719 -2.3550000190734863281 -2.5889999866485595703 -2.9260001182556152344 -3.0250000953674316406 -2.9340000152587890625 -2.6050000190734863281 -2.9270000457763671875 -3.8799998760223388672 -4.7179999351501464844 -4.9450001716613769531 -4.9990000724792480469 -5.0390000343322753906 -5.7039999961853027344 -7.2760000228881835938 -6.7069997787475585938 -7.6970000267028808594 -7.8899998664855957031 -7.8169999122619628906 -8.5059995651245117188 -7.9780001640319824219 -7.7319998741149902344 -8.729000091552734375 -9.1330003738403320312 -9.7469997406005859375 -9.909999847412109375 -9.6840000152587890625 -10.352999687194824219 -9.979000091552734375 -10.23699951171875 -9.8450002670288085938 -8.9420003890991210938 -8.3769998550415039062 -6.9260001182556152344 -6.83300018310546875 -5.98600006103515625 -6.6430001258850097656 -6.2030000686645507812 -6.0320000648498535156 -6.0089998245239257812 -6.354000091552734375 -6.5030002593994140625 -8.423999786376953125 -9.7180004119873046875 -8.6990003585815429688 -8.1890001296997070312 -7.7140002250671386719 -7.4590001106262207031 -7.5230002403259277344 -8.2679996490478515625 -8.5740003585815429688 -7.9419999122619628906 -8.5469999313354492188 -9.76300048828125 -9.5600004196166992188 -9.6280002593994140625 -10.41699981689453125 -10.797999382019042969 -10.600000381469726562 -10.61199951171875 -10.659000396728515625 -10.881999969482421875 -10.704999923706054688 -9.9219999313354492188 -10.008000373840332031 -10.843000411987304688 -11.545000076293945312 -12.140000343322753906 -11.496999740600585938 -10.789999961853027344 -10.546999931335449219 -10.354000091552734375 -10.434000015258789062 -10.409000396728515625 -11.569000244140625 -12.387999534606933594 -11.619999885559082031 -11.140999794006347656 -11.135000228881835938 -11.697000503540039062 -12.2220001220703125 -12.145999908447265625 -12.923999786376953125 -12.987000465393066406 -12.463000297546386719 -13.203000068664550781 -14.135999679565429688 -14.548000335693359375 -14.878000259399414062 -16.06999969482421875 -16.353000640869140625 -16.663999557495117188 -16.525999069213867188 -17.186000823974609375 -16.589000701904296875 -16.843000411987304688 -19.0410003662109375 -17.850999832153320312 -16.315000534057617188 -16.475999832153320312 -16.676000595092773438 -16.8489990234375 -17.11100006103515625 -17.562999725341796875 -16.603000640869140625 -16.866001129150390625 -16.305999755859375 -15.892000198364257812 -15.765999794006347656 -16.982000350952148438 -16.09600067138671875 -13.6660003662109375 -12.418999671936035156 -12.397000312805175781 -12.546999931335449219 -11.923000335693359375 -11.072999954223632812 -10.809999465942382812 -10.659000396728515625 -11.180999755859375 -11.395000457763671875 -12.053000450134277344 -11.984999656677246094 -10.921999931335449219 -9.5109996795654296875 -9.284000396728515625 -8.6709995269775390625 -8.0609998703002929688 -7.7630000114440917969 -7.7449998855590820312 -7.5599999427795410156 -7.2340002059936523438 -6.9200000762939453125 -6.7630000114440917969 -6.9039998054504394531 -6.95800018310546875 -6.66699981689453125 -6.7829999923706054688 -6.7960000038146972656 -7.2369999885559082031 -7.3309998512268066406 -7.2410001754760742188 -7.2209997177124023438 -7.4050002098083496094 -7.6500000953674316406 -7.6759996414184570312 -7.7480001449584960938 -7.7039999961853027344 -7.7909998893737792969 -7.8670001029968261719 -7.8150000572204589844 -7.9149999618530273438 -7.9840002059936523438 -7.8250002861022949219 -7.6549997329711914062 -7.5980000495910644531 -7.5190000534057617188 -7.6890001296997070312 -7.69499969482421875 -7.6819996833801269531 -7.6759996414184570312 -7.6279997825622558594 -7.6359996795654296875 -7.6859998703002929688 -7.6479997634887695312 -7.555999755859375 -7.4089999198913574219 -7.2490000724792480469 -7.1609997749328613281 -7.0669999122619628906 -6.9619998931884765625 -6.8900003433227539062 -6.9270000457763671875 -7.0250000953674316406 -7.0149998664855957031 -7.048999786376953125 -7.1269998550415039062 -7.159999847412109375 -7.145999908447265625 -7.0320000648498535156 -6.8420000076293945312 -6.9330000877380371094 -6.8870000839233398438 -6.8640003204345703125 -6.7960000038146972656 -6.673999786376953125 -6.7160000801086425781 -6.6719999313354492188 -6.6729998588562011719 -6.743000030517578125 -6.7829999923706054688 -6.8470001220703125 -6.7930002212524414062 -6.7249999046325683594 -6.6570000648498535156 -6.7950000762939453125 -6.86100006103515625 -6.7890000343322753906 -6.7300000190734863281 -6.6609997749328613281 -6.5619997978210449219 -6.4889998435974121094 -6.4149999618530273438 -6.3140001296997070312 -6.2269997596740722656 -6.2420001029968261719 -6.1589999198913574219 -6.2269997596740722656
 -10.767000198364257812 -11.375 -11.241999626159667969 -6.618000030517578125 -4.8629999160766601562 -4.8759999275207519531 -6.4800000190734863281 -4.5510001182556152344 -1.0679999589920043945 -1.0690000057220458984 -2.1140000820159912109 -5.6729998588562011719 -6.6339998245239257812 -6.8150000572204589844 -3.8659999370574951172 0.38600000739097595215 -0.037999995052814483643 -3.2750000953674316406 -5.2170000076293945312 -5.0819997787475585938 -4.5460000038146972656 -4.1589999198913574219 -4.243000030517578125 -5.2090001106262207031 -4.9600000381469726562 -4.88899993896484375 -5.0029997825622558594 -5.7860002517700195312 -5.993000030517578125 -6.2550001144409179688 -6.145999908447265625 -6.3299999237060546875 -6.5659999847412109375 -6.5370001792907714844 -6.5300002098083496094 -5.4270000457763671875 -5.5619997978210449219 -5.8239998817443847656 -5.6300001144409179688 -6.20800018310546875 -6.1160001754760742188 -6.6380000114440917969 -4.6589999198913574219 -3.3320000171661376953 -2.9049999713897705078 -2.8180000782012939453 -1.9720000028610229492 -1.9229999780654907227 -2.3759999275207519531 -2.9210000038146972656 -2.4379999637603759766 -1.51399993896484375 -1.8350000381469726562 -2.0680000782012939453 -2.2720000743865966797 -2.3900001049041748047 -2.3929998874664306641 -4.5609998703002929688 -5.7680001258850097656 -5.4660000801086425781 -5.2119998931884765625 -5.0869998931884765625 -5.4640002250671386719 -6.2690000534057617188 -7.673999786376953125 -8.4949998855590820312 -8.7469997406005859375 -9.1840000152587890625 -8.4040002822875976562 -7.5460000038146972656 -8.0570001602172851562 -8.7740001678466796875 -9.02700042724609375 -9.0459995269775390625 -9.0799999237060546875 -9.4609994888305664062 -9.6689996719360351562 -10.727000236511230469 -10.519000053405761719 -11.218000411987304688 -11.121999740600585938 -10.786000251770019531 -9.881999969482421875 -5.9549999237060546875 -5.4070000648498535156 -6.8429999351501464844 -7.5359997749328613281 -6.9670000076293945312 -6.1789999008178710938 -6.2319998741149902344 -6.3109998703002929688 -6.5619997978210449219 -7.1240000724792480469 -8.1409997940063476562 -8.7910003662109375 -8.6569995880126953125 -8.4630002975463867188 -7.3720002174377441406 -7.4279999732971191406 -8.0520000457763671875 -7.98600006103515625 -7.7459998130798339844 -8.069000244140625 -9.0399999618530273438 -9.7760000228881835938 -10.038000106811523438 -10.623000144958496094 -11.190999984741210938 -11.411999702453613281 -10.647999763488769531 -10.145999908447265625 -9.9829998016357421875 -9.8769998550415039062 -9.2559995651245117188 -9.4060001373291015625 -10.562999725341796875 -11.2220001220703125 -11.586000442504882812 -12.057999610900878906 -12.352999687194824219 -11.130000114440917969 -10.572999954223632812 -10.967000007629394531 -11.312999725341796875 -11.989000320434570312 -11.923000335693359375 -11.572000503540039062 -11.826999664306640625 -11.628999710083007812 -11.338999748229980469 -11.550000190734863281 -11.102000236511230469 -11.156999588012695312 -12.116999626159667969 -13.421999931335449219 -13.475000381469726562 -14.387999534606933594 -14.743000030517578125 -15.090999603271484375 -15.480999946594238281 -16.048000335693359375 -16.809999465942382812 -17.95800018310546875 -17.229000091552734375 -16.2220001220703125 -16.440000534057617188 -18.802000045776367188 -18.229999542236328125 -17.104999542236328125 -17.816999435424804688 -16.781999588012695312 -16.225000381469726562 -16.906999588012695312 -17.756999969482421875 -17.6399993896484375 -17.246999740600585938 -15.425999641418457031 -15.427000045776367188 -15.421999931335449219 -16.375 -15.564999580383300781 -13.569000244140625 -11.914999961853027344 -11.20800018310546875 -11.243000030517578125 -11.131999969482421875 -11.062000274658203125 -10.607999801635742188 -9.9919996261596679688 -10.262999534606933594 -10.505999565124511719 -11.40200042724609375 -12.036999702453613281 -12.046999931335449219 -11.012000083923339844 -9.9279994964599609375 -8.9180002212524414062 -8.069000244140625 -8.0509996414184570312 -8.2480001449584960938 -7.9960002899169921875 -7.5450000762939453125 -7.4270000457763671875 -7.1380000114440917969 -6.9250001907348632812 -6.7750000953674316406 -6.8509998321533203125 -6.7409996986389160156 -6.9019999504089355469 -7.33300018310546875 -7.2490000724792480469 -7.2610001564025878906 -7.1050000190734863281 -7.4050002098083496094 -7.5380001068115234375 -7.6259999275207519531 -7.7950000762939453125 -7.7839999198913574219 -7.7930002212524414062 -7.7259998321533203125 -7.7960000038146972656 -7.7880001068115234375 -7.8140001296997070312 -7.7630000114440917969 -7.7899999618530273438 -7.5840001106262207031 -7.5359997749328613281 -7.7030000686645507812 -7.6510000228881835938 -7.6549997329711914062 -7.6079998016357421875 -7.5920000076293945312 -7.5539999008178710938 -7.61100006103515625 -7.625 -7.5409998893737792969 -7.3880000114440917969 -7.2940001487731933594 -7.2449998855590820312 -7.1919999122619628906 -7.062999725341796875 -6.9219999313354492188 -6.9489998817443847656 -7.0799999237060546875 -7.0050001144409179688 -6.9970002174377441406 -7.0279998779296875 -7.020999908447265625 -7.0570001602172851562 -6.9980001449584960938 -6.8810000419616699219 -6.7909998893737792969 -6.743000030517578125 -6.7069997787475585938 -6.6579999923706054688 -6.5390000343322753906 -6.5279998779296875 -6.5529999732971191406 -6.4349999427795410156 -6.4840002059936523438 -6.5770001411437988281 -6.6469998359680175781 -6.6300001144409179688 -6.5390000343322753906 -6.5050001144409179688 -6.673999786376953125 -6.69499969482421875 -6.5929999351501464844 -6.5329999923706054688 -6.4770002365112304688 -6.3900003433227539062 -6.3310003280639648438 -6.2630000114440917969 -6.2309999465942382812 -6.0759997367858886719 -5.95800018310546875 -5.9710001945495605469 -5.9600000381469726562
 -8.6979999542236328125 -10.7220001220703125 -11.418999671936035156 -7.3390002250671386719 -4.4559998512268066406 -4.6570000648498535156 -5.2690000534057617188 -6.270999908447265625 -0.94900000095367431641 0.019000003114342689514 -0.92799997329711914062 -3.7650001049041748047 -5.1690001487731933594 -6.7230000495910644531 -3.8229999542236328125 1.3370000123977661133 2.3469998836517333984 0.74000000953674316406 -2.2339999675750732422 -3.5420000553131103516 -3.881999969482421875 -3.98600006103515625 -3.5899999141693115234 -3.8469998836517333984 -3.9969999790191650391 -3.9230000972747802734 -4.9210000038146972656 -5.1880002021789550781 -5.0799999237060546875 -5.3390002250671386719 -5.8020000457763671875 -6.9210000038146972656 -6.6350002288818359375 -6.5879998207092285156 -6.0190000534057617188 -5.4879999160766601562 -5.1189999580383300781 -5.5 -4.9180002212524414062 -5.7379999160766601562 -6.7560000419616699219 -7.2319998741149902344 -4.8109998703002929688 -2.9110000133514404297 -2.4179999828338623047 -1.875 -1.4780000448226928711 -1.6360000371932983398 -2.0379998683929443359 -1.756999969482421875 -1.745000004768371582 -1.4349999427795410156 -1.2990000247955322266 -1.4780000448226928711 -2.0079998970031738281 -2.0099999904632568359 -3.3789999485015869141 -6.2420001029968261719 -6.506999969482421875 -7.0329999923706054688 -6.9450001716613769531 -6.1519999504089355469 -6.4629998207092285156 -6.4889998435974121094 -7.4869999885559082031 -8.784000396728515625 -8.8590002059936523438 -8.7749996185302734375 -8.5150003433227539062 -8.9989995956420898438 -9.368000030517578125 -8.7580003738403320312 -8.7869997024536132812 -9.1499996185302734375 -9.5240001678466796875 -9.9560003280639648438 -11.140999794006347656 -11.312999725341796875 -10.149999618530273438 -11.079999923706054688 -11.647999763488769531 -10.682999610900878906 -7.0859999656677246094 -5.3229999542236328125 -7.2600002288818359375 -8.2600002288818359375 -8.3280000686645507812 -8.4720001220703125 -7.319000244140625 -7.8520002365112304688 -8.312000274658203125 -8.31999969482421875 -7.45800018310546875 -7.0599999427795410156 -8.3339996337890625 -9.4960002899169921875 -9.243000030517578125 -8.3389997482299804688 -7.9710001945495605469 -8.1120004653930664062 -8.4320001602172851562 -8.5120000839233398438 -9.2440004348754882812 -9.930999755859375 -10.468999862670898438 -10.586000442504882812 -10.505000114440917969 -10.939999580383300781 -10.795000076293945312 -10.640999794006347656 -10.576999664306640625 -9.7130002975463867188 -9.7969999313354492188 -9.6020002365112304688 -9.1700000762939453125 -9.819000244140625 -10.994999885559082031 -11.659000396728515625 -11.753000259399414062 -11.782999992370605469 -11.293999671936035156 -11.243000030517578125 -11.505999565124511719 -11.060000419616699219 -11.211000442504882812 -11.312000274658203125 -11.51399993896484375 -11.265000343322753906 -11.064000129699707031 -11.484000205993652344 -11.336999893188476562 -11.029999732971191406 -11.159999847412109375 -12.682999610900878906 -13.376999855041503906 -13.251999855041503906 -14.701999664306640625 -15.288999557495117188 -14.718999862670898438 -14.659000396728515625 -15.928000450134277344 -16.077999114990234375 -16.510000228881835938 -17.329999923706054688 -16.246000289916992188 -15.213000297546386719 -17.687000274658203125 -18.642999649047851562 -16.974000930786132812 -17.200000762939453125 -17.194000244140625 -16.752000808715820312 -16.677999496459960938 -16.769001007080078125 -17.006999969482421875 -16.868000030517578125 -15.256999969482421875 -15.678000450134277344 -15.75 -16.718000411987304688 -15.739999771118164062 -13.218000411987304688 -12.079999923706054688 -11.310000419616699219 -11.008999824523925781 -11.192000389099121094 -10.328000068664550781 -9.7259998321533203125 -9.8179998397827148438 -10.548000335693359375 -10.630999565124511719 -10.303999900817871094 -10.664999961853027344 -11.38899993896484375 -11.243000030517578125 -10.4589996337890625 -9.9700002670288085938 -9.0220003128051757812 -8.7609996795654296875 -8.8380002975463867188 -8.3769998550415039062 -8.0989999771118164062 -7.9890003204345703125 -7.7719998359680175781 -7.4499998092651367188 -7.0799999237060546875 -7.0079998970031738281 -6.9920001029968261719 -7.1300001144409179688 -7.3480000495910644531 -7.3940000534057617188 -7.6480002403259277344 -7.9089999198913574219 -8.125 -8.1890001296997070312 -8.1610002517700195312 -8.0640001296997070312 -7.9570002555847167969 -7.9489998817443847656 -8.0279998779296875 -7.9390001296997070312 -7.8460001945495605469 -7.7660002708435058594 -7.5710000991821289062 -7.5510001182556152344 -7.5079998970031738281 -7.4800000190734863281 -7.5450000762939453125 -7.5720000267028808594 -7.5859999656677246094 -7.5949997901916503906 -7.5040001869201660156 -7.3769998550415039062 -7.3090000152587890625 -7.2579998970031738281 -7.2820000648498535156 -7.2699999809265136719 -7.2239999771118164062 -7.1170001029968261719 -7.0510001182556152344 -6.9689998626708984375 -6.8660001754760742188 -6.8500003814697265625 -6.881999969482421875 -6.9089999198913574219 -6.7909998893737792969 -6.7670001983642578125 -6.7839999198913574219 -6.7990002632141113281 -6.8220000267028808594 -6.7490000724792480469 -6.4739999771118164062 -6.4759998321533203125 -6.562999725341796875 -6.555999755859375 -6.4959998130798339844 -6.4759998321533203125 -6.4730000495910644531 -6.354000091552734375 -6.3429999351501464844 -6.3949999809265136719 -6.5130000114440917969 -6.5100002288818359375 -6.4070000648498535156 -6.1729998588562011719 -6.5229997634887695312 -6.48600006103515625 -6.4270000457763671875 -6.3920001983642578125 -6.3250002861022949219 -6.2589998245239257812 -6.1329998970031738281 -6.06999969482421875 -5.9829998016357421875 -5.9250001907348632812 -5.7719998359680175781 -5.7220001220703125 -5.7220001220703125
 -9.9739999771118164062 -12.463000297546386719 -12.232000350952148438 -8.6639995574951171875 -5.0289998054504394531 -4.4400000572204589844 -4.5510001182556152344 -6.6810002326965332031 -3.6370000839233398438 -1.0340000391006469727 0.0020000012591481208801 -1.0909999608993530273 -4.7340002059936523438 -5.7420001029968261719 -3.0759999752044677734 1.4129999876022338867 1.0759999752044677734 1.7079999446868896484 2.0720000267028808594 0.60799998044967651367 -2.5610001087188720703 -3.2890000343322753906 -3.4379999637603759766 -3.6800000667572021484 -3.4800000190734863281 -3.5329999923706054688 -3.9259998798370361328 -3.9309999942779541016 -4.3740000724792480469 -5.0009999275207519531 -5.6449999809265136719 -6.1620001792907714844 -6.4660000801086425781 -6.256999969482421875 -5.4409999847412109375 -5.7540001869201660156 -4.8039999008178710938 -4.7160000801086425781 -4.9759998321533203125 -6.23600006103515625 -7.9270000457763671875 -7.9640002250671386719 -5.0399999618530273438 -2.7420001029968261719 -2.1610000133514404297 -1.3320000171661376953 -1.375 -1.7339999675750732422 -1.6050000190734863281 -1.4679999351501464844 -1.4680000543594360352 -0.7720000147819519043 -0.88599997758865356445 -1.6430000066757202148 -2.1229999065399169922 -2.5920000076293945312 -4.4569997787475585938 -5.3880000114440917969 -6.4019999504089355469 -8.0290002822875976562 -8.2530002593994140625 -7.0599999427795410156 -6.5409998893737792969 -6.7969999313354492188 -7.0279998779296875 -8.576999664306640625 -9.40200042724609375 -8.9250001907348632812 -9.020000457763671875 -9.4610004425048828125 -9.076999664306640625 -8.1750001907348632812 -8.569000244140625 -9.3579998016357421875 -9.8299999237060546875 -10.86100006103515625 -12.420999526977539062 -11.737000465393066406 -9.80500030517578125 -8.84799957275390625 -9.13899993896484375 -7.6859998703002929688 -5.8660001754760742188 -7.0599999427795410156 -9.5410003662109375 -10.095000267028808594 -9.784000396728515625 -9.6990003585815429688 -9.1219997406005859375 -9.31999969482421875 -9.3359994888305664062 -9.4200000762939453125 -8.256000518798828125 -7.6360001564025878906 -8.8500003814697265625 -10.647999763488769531 -9.4829998016357421875 -8.034999847412109375 -8.5389995574951171875 -8.6579999923706054688 -8.6840000152587890625 -9.1239995956420898438 -9.173000335693359375 -9.2620000839233398438 -10.102000236511230469 -10.687000274658203125 -10.548999786376953125 -10.675000190734863281 -10.590999603271484375 -10.213999748229980469 -9.9340000152587890625 -9.6370000839233398438 -9.6090002059936523438 -10.017999649047851562 -9.9589996337890625 -9.8949995040893554688 -11.064000129699707031 -11.786000251770019531 -12.371000289916992188 -12.501000404357910156 -11.310000419616699219 -10.633999824523925781 -11.682000160217285156 -11.329000473022460938 -10.762000083923339844 -10.894000053405761719 -11.135000228881835938 -11.296999931335449219 -11.407999992370605469 -11.536000251770019531 -11.329999923706054688 -11.460000038146972656 -11.991000175476074219 -13.220000267028808594 -13.696000099182128906 -13.197999954223632812 -15.1529998779296875 -16.1510009765625 -15.607000350952148438 -14.815999984741210938 -15.477000236511230469 -15.329999923706054688 -14.605999946594238281 -16.694000244140625 -16.864000320434570312 -15.038000106811523438 -16.073999404907226562 -18.201999664306640625 -16.270999908447265625 -16.02899932861328125 -16.489000320434570312 -17.017000198364257812 -16.322000503540039062 -16.017000198364257812 -15.848999977111816406 -15.487999916076660156 -14.517000198364257812 -14.79199981689453125 -15.399999618530273438 -16.1529998779296875 -15.276000022888183594 -12.651000022888183594 -11.510000228881835938 -11.125 -10.696000099182128906 -10.43000030517578125 -9.8620004653930664062 -9.58300018310546875 -10.4720001220703125 -10.614000320434570312 -10.579999923706054688 -10.51399993896484375 -10.779999732971191406 -10.88800048828125 -11.217000007629394531 -10.960000038146972656 -10.032999992370605469 -8.8000001907348632812 -8.812000274658203125 -8.70800018310546875 -8.3090000152587890625 -8.1220006942749023438 -8.020999908447265625 -7.9310002326965332031 -7.5759997367858886719 -7.2329998016357421875 -7.4619998931884765625 -7.5009999275207519531 -7.5759997367858886719 -7.5799999237060546875 -7.5570001602172851562 -7.9110002517700195312 -7.9270000457763671875 -7.9809999465942382812 -8.1770000457763671875 -8.1510000228881835938 -7.9380002021789550781 -7.91699981689453125 -7.8509998321533203125 -7.8710002899169921875 -7.7280001640319824219 -7.5650000572204589844 -7.5050001144409179688 -7.375 -7.3130002021789550781 -7.36100006103515625 -7.4019999504089355469 -7.3510003089904785156 -7.3270001411437988281 -7.354000091552734375 -7.4240002632141113281 -7.3150000572204589844 -7.2189998626708984375 -7.1469998359680175781 -7.1909999847412109375 -7.1690001487731933594 -7.1329998970031738281 -7.0510001182556152344 -6.9470000267028808594 -6.909999847412109375 -6.8520002365112304688 -6.7970004081726074219 -6.7610001564025878906 -6.7459998130798339844 -6.7519998550415039062 -6.7860002517700195312 -6.7319998741149902344 -6.6770000457763671875 -6.6649999618530273438 -6.6519999504089355469 -6.5869998931884765625 -6.5019998550415039062 -6.4980001449584960938 -6.4489998817443847656 -6.3109998703002929688 -6.3180003166198730469 -6.3029999732971191406 -6.2969999313354492188 -6.3450002670288085938 -6.3650002479553222656 -6.3790001869201660156 -6.444000244140625 -6.4759998321533203125 -6.3270001411437988281 -5.805999755859375 -6.3379998207092285156 -6.4499998092651367188 -6.395999908447265625 -6.2899999618530273438 -6.187999725341796875 -6.1099996566772460938 -5.965000152587890625 -5.8600001335144042969 -5.7839999198913574219 -5.7199997901916503906 -5.6539998054504394531 -5.5679998397827148438 -5.5370001792907714844
 -11.947999954223632812 -13.475000381469726562 -13.267000198364257812 -10.442000389099121094 -6.9369997978210449219 -4.4120001792907714844 -4.1480002403259277344 -5.2369999885559082031 -7.0869998931884765625 -2.4279999732971191406 -1.0930000543594360352 -1.0850000381469726562 -4.4419999122619628906 -5.4759998321533203125 -2.5999999046325683594 1.4019999504089355469 1.1899999380111694336 0.65600001811981201172 2.0469999313354492188 2.7679998874664306641 1.9600000381469726562 -0.94800001382827758789 -2.8090000152587890625 -3.3780000209808349609 -3.5409998893737792969 -3.4330000877380371094 -3.2170000076293945312 -3.4579999446868896484 -3.9460000991821289062 -4.7009997367858886719 -4.7829999923706054688 -5.5749998092651367188 -5.8379998207092285156 -5.1989998817443847656 -5.2509999275207519531 -5.3660001754760742188 -4.4710001945495605469 -4.26399993896484375 -5.0619997978210449219 -6.8519997596740722656 -9.0240001678466796875 -8.5109996795654296875 -5.4390001296997070312 -2.7100000381469726562 -1.9789999723434448242 -1.1759999990463256836 -1.3810000419616699219 -1.2050000429153442383 -0.868000030517578125 -1.0449999570846557617 -0.98500001430511474609 -0.24000000953674316406 -1.0529999732971191406 -3.3940000534057617188 -3.8519999980926513672 -3.7100000381469726562 -3.9749999046325683594 -4.6929998397827148438 -5.7979998588562011719 -7.5289998054504394531 -8.2180004119873046875 -7.7730002403259277344 -6.8179998397827148438 -6.7319998741149902344 -6.9489998817443847656 -7.7459998130798339844 -8.7910003662109375 -9.1649999618530273438 -8.9390001296997070312 -8.3850002288818359375 -7.8649997711181640625 -7.5219998359680175781 -8.9010000228881835938 -10.354000091552734375 -10.890000343322753906 -12.324999809265136719 -13.2910003662109375 -12.803999900817871094 -10.9720001220703125 -8.6999998092651367188 -8.5509996414184570312 -7.3159999847412109375 -7.1630001068115234375 -8.93000030517578125 -10.668000221252441406 -10.923000335693359375 -10.748000144958496094 -10.579000473022460938 -10.246999740600585938 -10.163000106811523438 -9.812999725341796875 -9.548000335693359375 -8.9720001220703125 -9.3570003509521484375 -10.282999992370605469 -10.72299957275390625 -10.121000289916992188 -8.9910001754760742188 -8.93000030517578125 -8.8489999771118164062 -8.7340002059936523438 -9.1619997024536132812 -9.34799957275390625 -9.5659999847412109375 -9.8170003890991210938 -10.409999847412109375 -10.65200042724609375 -10.61100006103515625 -11.020999908447265625 -10.604999542236328125 -10.024000167846679688 -9.7259998321533203125 -10.251999855041503906 -10.362000465393066406 -10.645000457763671875 -9.9960002899169921875 -11.204000473022460938 -11.913999557495117188 -12.659999847412109375 -12.633000373840332031 -11.142000198364257812 -10.927000045776367188 -11.890999794006347656 -11.7089996337890625 -11.383999824523925781 -11.345999717712402344 -11.192999839782714844 -10.975000381469726562 -10.829999923706054688 -10.421999931335449219 -11.189000129699707031 -11.112999916076660156 -11.534999847412109375 -12.939000129699707031 -13.609000205993652344 -13.034000396728515625 -14.739999771118164062 -15.449999809265136719 -15.659999847412109375 -15.470999717712402344 -15.730999946594238281 -14.651000022888183594 -15.067000389099121094 -16.399999618530273438 -15.852000236511230469 -15.342000007629394531 -15.993999481201171875 -16.69300079345703125 -15.213999748229980469 -14.965999603271484375 -15.630000114440917969 -16.215000152587890625 -16.128999710083007812 -15.8339996337890625 -15.30500030517578125 -14.843000411987304688 -14.413000106811523438 -15.119000434875488281 -15.105999946594238281 -16.024000167846679688 -14.68000030517578125 -12.63899993896484375 -10.88800048828125 -10.385000228881835938 -10.142000198364257812 -9.8280000686645507812 -9.7469997406005859375 -10.425000190734863281 -11.093000411987304688 -10.536999702453613281 -10.074999809265136719 -10.387000083923339844 -10.68000030517578125 -10.887999534606933594 -11.005000114440917969 -10.824000358581542969 -10.006999969482421875 -9.2419996261596679688 -8.98600006103515625 -8.5729999542236328125 -8.4700002670288085938 -8.3039999008178710938 -7.8920001983642578125 -7.6079998016357421875 -7.3860001564025878906 -7.2269997596740722656 -7.3770003318786621094 -7.5469999313354492188 -7.5739998817443847656 -7.6960000991821289062 -7.5910000801086425781 -7.7329998016357421875 -7.6659998893737792969 -7.6469998359680175781 -7.6849999427795410156 -7.9120001792907714844 -7.8080000877380371094 -7.5289998054504394531 -7.5219998359680175781 -7.5869998931884765625 -7.4549999237060546875 -7.3429999351501464844 -7.3940000534057617188 -7.4720001220703125 -7.395999908447265625 -7.3480000495910644531 -7.3049998283386230469 -7.2100000381469726562 -7.1479997634887695312 -7.1289997100830078125 -7.1300001144409179688 -7.1499996185302734375 -7.2009997367858886719 -7.3510003089904785156 -7.451000213623046875 -7.3710002899169921875 -7.1719999313354492188 -7.0720000267028808594 -7.0609998703002929688 -6.9749999046325683594 -6.8689999580383300781 -6.7259998321533203125 -6.7089996337890625 -6.7119998931884765625 -6.6609997749328613281 -6.7170000076293945312 -6.6689996719360351562 -6.6380000114440917969 -6.6069998741149902344 -6.4959998130798339844 -6.375 -6.2899999618530273438 -6.3289999961853027344 -6.3060002326965332031 -6.1469998359680175781 -6.125 -6.1559996604919433594 -6.1129999160766601562 -6.1589999198913574219 -6.2189998626708984375 -6.2829999923706054688 -6.3080000877380371094 -6.3060002326965332031 -6.2920002937316894531 -6.3180003166198730469 -6.3910002708435058594 -6.38899993896484375 -6.2990002632141113281 -6.2259998321533203125 -6.0910000801086425781 -5.9520001411437988281 -5.7930002212524414062 -5.7100000381469726562 -5.6449999809265136719 -5.5980000495910644531 -5.5040001869201660156 -5.3580002784729003906 -5.3210000991821289062
 -12.126999855041503906 -12.078999519348144531 -11.494999885559082031 -12.284000396728515625 -10.9589996337890625 -7.3319997787475585938 -4.51399993896484375 -4.006999969482421875 -4.340000152587890625 -5.4670000076293945312 -5.9590001106262207031 -4.881999969482421875 -4.368000030517578125 -3.5 -2.5499999523162841797 -0.97000002861022949219 0.27500000596046447754 -1.7749999761581420898 1.2369999885559082031 2.9110000133514404297 3.256999969482421875 1.5889999866485595703 -2.0490000247955322266 -2.7690000534057617188 -3.2909998893737792969 -3.2880001068115234375 -3.4230000972747802734 -3.5499999523162841797 -3.6840000152587890625 -2.7899999618530273438 -3.9779999256134033203 -5.590000152587890625 -5.7820000648498535156 -5.4010000228881835938 -5.2399997711181640625 -4.9850001335144042969 -4.645999908447265625 -4.6409997940063476562 -4.1009998321533203125 -5.5520000457763671875 -6.8670001029968261719 -6.9869999885559082031 -5.1880002021789550781 -2.4720001220703125 -1.9049999713897705078 -1.7029999494552612305 -1.6059999465942382812 -0.80599999427795410156 -0.1620000004768371582 -0.40000000596046447754 -0.43900001049041748047 -0.07500000298023223877 -1.008999943733215332 -2.5020000934600830078 -2.7630000114440917969 -2.2990000247955322266 -2.1760001182556152344 -2.75 -4.8860001564025878906 -7.3390002250671386719 -8.5310001373291015625 -8.1649999618530273438 -7.7589998245239257812 -7.6649999618530273438 -8.8719997406005859375 -8.1610002517700195312 -8.0399999618530273438 -8.5509996414184570312 -8.7760000228881835938 -8.3970003128051757812 -7.7410001754760742188 -5.9210000038146972656 -8.13899993896484375 -10.940999984741210938 -12.336999893188476562 -12.461000442504882812 -13.340000152587890625 -13.375 -12.036999702453613281 -9.1639995574951171875 -7.8080000877380371094 -7.8600001335144042969 -9.0240001678466796875 -9.7910003662109375 -10.5279998779296875 -11.02700042724609375 -10.685999870300292969 -10.477999687194824219 -10.442999839782714844 -10.640000343322753906 -10.29199981689453125 -9.9610004425048828125 -10.019999504089355469 -10.213999748229980469 -10.206999778747558594 -10.217000007629394531 -10.270000457763671875 -9.9040002822875976562 -10.26399993896484375 -10.032999992370605469 -9.54199981689453125 -9.5579996109008789062 -9.395000457763671875 -9.2580003738403320312 -9.5450000762939453125 -9.944000244140625 -10.765999794006347656 -10.470999717712402344 -10.322999954223632812 -10.421999931335449219 -10.121000289916992188 -9.243000030517578125 -10.371999740600585938 -11.112000465393066406 -10.97299957275390625 -10.482999801635742188 -10.895000457763671875 -11.612999916076660156 -11.380000114440917969 -11.4720001220703125 -11.130000114440917969 -11.065000534057617188 -11.100999832153320312 -11.428999900817871094 -11.45800018310546875 -11.616999626159667969 -11.598999977111816406 -11.378000259399414062 -11.824000358581542969 -11.715999603271484375 -11.61199951171875 -11.220999717712402344 -12.201000213623046875 -13.321000099182128906 -13.685000419616699219 -13.187999725341796875 -14.314000129699707031 -15.241000175476074219 -15.395999908447265625 -14.989999771118164062 -15.104000091552734375 -15.020999908447265625 -15.741999626159667969 -17.063999176025390625 -16.281999588012695312 -15.130000114440917969 -15.328000068664550781 -16.0149993896484375 -13.855999946594238281 -13.76399993896484375 -13.7779998779296875 -14.204999923706054688 -15.536000251770019531 -15.322000503540039062 -14.920000076293945312 -14.531000137329101562 -14.340000152587890625 -14.94499969482421875 -14.828999519348144531 -15.828000068664550781 -14.829999923706054688 -12.994999885559082031 -10.574000358581542969 -9.826999664306640625 -9.7349996566772460938 -10.163999557495117188 -10.76300048828125 -11.296999931335449219 -11.072999954223632812 -10.661000251770019531 -10.048000335693359375 -9.9630002975463867188 -10.364000320434570312 -10.095999717712402344 -9.9350004196166992188 -9.8710002899169921875 -9.770000457763671875 -9.6649999618530273438 -9.3459997177124023438 -8.9619998931884765625 -8.4639997482299804688 -8.1909999847412109375 -7.756999969482421875 -7.4970002174377441406 -7.0960001945495605469 -7.1490001678466796875 -7.4850001335144042969 -7.7100000381469726562 -7.6360001564025878906 -7.5609998703002929688 -7.548999786376953125 -7.7870001792907714844 -7.8020000457763671875 -7.7170000076293945312 -7.6269998550415039062 -7.6989998817443847656 -7.4990000724792480469 -7.4390001296997070312 -7.5619997978210449219 -7.4819998741149902344 -7.5190000534057617188 -7.3740000724792480469 -7.4120001792907714844 -7.3499999046325683594 -7.215000152587890625 -7.0840001106262207031 -7.0889997482299804688 -7.1570000648498535156 -6.9809999465942382812 -6.8870000839233398438 -6.9570002555847167969 -7.1399998664855957031 -7.3289999961853027344 -7.5199999809265136719 -7.6399998664855957031 -7.5869998931884765625 -7.4759998321533203125 -7.2800002098083496094 -7.1359996795654296875 -6.9700002670288085938 -6.8900003433227539062 -6.8220000267028808594 -6.8229999542236328125 -6.7509999275207519531 -6.645999908447265625 -6.5580000877380371094 -6.5920000076293945312 -6.5329999923706054688 -6.3429999351501464844 -6.4809999465942382812 -6.4730000495910644531 -6.3940000534057617188 -6.3039999008178710938 -6.0770001411437988281 -6.0889997482299804688 -5.9850001335144042969 -5.9060001373291015625 -5.9499998092651367188 -6.0469999313354492188 -6.0320000648498535156 -6.0590000152587890625 -6.1500000953674316406 -6.1559996604919433594 -6.2049999237060546875 -6.2740001678466796875 -6.2699999809265136719 -6.1449999809265136719 -6.0120000839233398438 -5.965000152587890625 -5.9330000877380371094 -5.8099999427795410156 -5.6549997329711914062 -5.5959997177124023438 -5.5539999008178710938 -5.45800018310546875 -5.3629999160766601562 -5.2529997825622558594 -5.1700000762939453125
 -12.11199951171875 -11.619000434875488281 -10.48699951171875 -12.630999565124511719 -12.05500030517578125 -9.8149995803833007812 -4.5859999656677246094 -3.1689999103546142578 -3.2609999179840087891 -4.9190001487731933594 -5.9539999961853027344 -5.4120001792907714844 -2.395999908447265625 -0.037999998778104782104 -1.381999969482421875 -3.5810000896453857422 -3.1819999217987060547 -3.7890000343322753906 0.57999998331069946289 3.1199998855590820312 2.7950000762939453125 2.7379999160766601562 -0.18400000035762786865 -2.6050000190734863281 -2.8090000152587890625 -3.2190001010894775391 -3.381999969482421875 -3.3580000400543212891 -3.0559999942779541016 -2.2089998722076416016 -3.2509999275207519531 -5.6209998130798339844 -7.4850001335144042969 -7.1799998283386230469 -6.8480000495910644531 -6.5040001869201660156 -5.4390001296997070312 -4.4689998626708984375 -3.8110001087188720703 -3.5769999027252197266 -4.5380001068115234375 -5.0079998970031738281 -3.6099998950958251953 -1.9049999713897705078 -1.5839999914169311523 -1.6469999551773071289 -1.366000056266784668 -0.85199999809265136719 0.086999997496604919434 0.28900000452995300293 -0.46799999475479125977 -0.03599999845027923584 -0.88700002431869506836 -1.5970000028610229492 -1.4680000543594360352 -0.92199999094009399414 -1.1809999942779541016 -2.4639999866485595703 -6.0399999618530273438 -7.8369998931884765625 -8.83300018310546875 -8.2130002975463867188 -8.4390001296997070312 -8.5520000457763671875 -9.9119997024536132812 -8.4630002975463867188 -8.2690000534057617188 -9.069000244140625 -9.0869998931884765625 -9.4750003814697265625 -8.5780000686645507812 -5.2789998054504394531 -6.5939998626708984375 -9.125 -11.623999595642089844 -12.857000350952148438 -13.524999618530273438 -13.994999885559082031 -12.612999916076660156 -9.9619998931884765625 -7.3200001716613769531 -9.0179996490478515625 -10.076000213623046875 -10.706999778747558594 -10.081000328063964844 -10.312000274658203125 -10.453999519348144531 -10.609000205993652344 -10.8470001220703125 -10.8339996337890625 -10.253999710083007812 -9.840000152587890625 -10.303000450134277344 -10.284000396728515625 -9.9689998626708984375 -9.3739995956420898438 -9.3289995193481445312 -10.227999687194824219 -10.753999710083007812 -11.053000450134277344 -11.267000198364257812 -10.645000457763671875 -9.9949998855590820312 -9.7049999237060546875 -9.590000152587890625 -9.8219995498657226562 -10.1529998779296875 -10.501000404357910156 -10.159000396728515625 -10.177999496459960938 -10.342000007629394531 -10.685000419616699219 -10.482000350952148438 -11.2779998779296875 -10.442999839782714844 -9.8699998855590820312 -10.177999496459960938 -11.010999679565429688 -11.156000137329101562 -11.046999931335449219 -11.251000404357910156 -11.187000274658203125 -10.829999923706054688 -10.925999641418457031 -11.218999862670898438 -11.447999954223632812 -11.593999862670898438 -11.9720001220703125 -12.439999580383300781 -12.116999626159667969 -12.109000205993652344 -11.501999855041503906 -12.006999969482421875 -12.885000228881835938 -14.303999900817871094 -13.83300018310546875 -13.93000030517578125 -14.68000030517578125 -14.701999664306640625 -14.48699951171875 -13.914999961853027344 -13.9160003662109375 -14.119999885559082031 -16.08499908447265625 -16.030000686645507812 -14.887000083923339844 -14.776000022888183594 -14.973999977111816406 -12.960000038146972656 -12.572999954223632812 -12.298999786376953125 -13.241000175476074219 -14.571000099182128906 -14.932999610900878906 -14.810000419616699219 -14.567999839782714844 -13.56999969482421875 -13.906999588012695312 -14.44499969482421875 -15.960000038146972656 -15.602000236511230469 -14.175999641418457031 -10.760999679565429688 -10.343999862670898438 -10.20800018310546875 -10.4160003662109375 -10.956999778747558594 -11.13899993896484375 -11.123000144958496094 -10.737999916076660156 -10.38899993896484375 -10.076000213623046875 -10.102000236511230469 -9.4540004730224609375 -9.25 -9.6400003433227539062 -9.7180004119873046875 -9.4289999008178710938 -9.1479997634887695312 -8.6479997634887695312 -8.1680002212524414062 -7.9900002479553222656 -7.7579998970031738281 -7.6069998741149902344 -7.4710001945495605469 -7.4040002822875976562 -7.5339999198913574219 -7.673999786376953125 -7.6979999542236328125 -7.5819997787475585938 -7.4279999732971191406 -7.5510001182556152344 -7.5359997749328613281 -7.5019998550415039062 -7.5689997673034667969 -7.756999969482421875 -7.7649998664855957031 -7.6810002326965332031 -7.6640000343322753906 -7.6770000457763671875 -7.7420001029968261719 -7.465000152587890625 -7.2620000839233398438 -7.2379999160766601562 -7.118000030517578125 -7.006999969482421875 -7.0460000038146972656 -7.0720000267028808594 -6.8740000724792480469 -6.6979999542236328125 -6.9730000495910644531 -7.2630000114440917969 -7.4190001487731933594 -7.479000091552734375 -7.6029996871948242188 -7.5859999656677246094 -7.5060000419616699219 -7.2680001258850097656 -7.0910000801086425781 -6.9739999771118164062 -6.9000000953674316406 -6.8390002250671386719 -6.8060002326965332031 -6.7049999237060546875 -6.6279997825622558594 -6.5469999313354492188 -6.520999908447265625 -6.4250001907348632812 -6.2969999313354492188 -6.3250002861022949219 -6.2480001449584960938 -6.2899999618530273438 -6.2870001792907714844 -6.0949997901916503906 -5.9829998016357421875 -5.8949999809265136719 -5.7769999504089355469 -5.7239999771118164062 -5.7960000038146972656 -5.8940000534057617188 -5.9520001411437988281 -5.9429998397827148438 -5.9050002098083496094 -5.9419999122619628906 -6.0929999351501464844 -6.062999725341796875 -5.9780001640319824219 -5.7969999313354492188 -5.6760001182556152344 -5.7339997291564941406 -5.6269998550415039062 -5.5219998359680175781 -5.4590001106262207031 -5.3770003318786621094 -5.2750000953674316406 -5.2100000381469726562 -5.1129999160766601562 -5.0040001869201660156
 -11.210000038146972656 -11.282999992370605469 -10.552000045776367188 -12.248000144958496094 -12.798000335693359375 -10.293999671936035156 -4.7870001792907714844 -3.7539999485015869141 -4.0710000991821289062 -4.5279998779296875 -5.0450000762939453125 -5.0269999504089355469 -1.5889999866485595703 0.50999999046325683594 0.19099999964237213135 -1.3439999818801879883 -4.5729999542236328125 -5.1579999923706054688 -1.1979999542236328125 3.0190000534057617188 3.6070001125335693359 3.2409999370574951172 0.70099997520446777344 -1.8930000066757202148 -2.4359998703002929688 -2.3380000591278076172 -3.0859999656677246094 -2.7479999065399169922 -2.0959999561309814453 -2.3970000743865966797 -2.5620000362396240234 -4.0789999961853027344 -7.2969999313354492188 -8.6510000228881835938 -9.3380002975463867188 -8.7419996261596679688 -6.9260001182556152344 -4.1869997978210449219 -3.6019999980926513672 -2.5039999485015869141 -2.0020000934600830078 -2.1449999809265136719 -1.8090000152587890625 -1.243000030517578125 -1.1959999799728393555 -1.4529999494552612305 -0.98000001907348632812 -0.868000030517578125 -0.34400001168251037598 -0.07500000298023223877 0.35600000619888305664 -0.029999999329447746277 -1.1169999837875366211 -1.4099999666213989258 -0.82400000095367431641 -0.29100000858306884766 -0.96100002527236938477 -2.6280000209808349609 -6.7810001373291015625 -8.9610004425048828125 -8.73600006103515625 -7.9489998817443847656 -8.270999908447265625 -7.9289999008178710938 -7.8559999465942382812 -7.6999998092651367188 -7.6989998817443847656 -8.2729997634887695312 -6.7389998435974121094 -7.7389998435974121094 -5.4980001449584960938 -4.4879999160766601562 -5.6339998245239257812 -4.6420001983642578125 -9.0860004425048828125 -12.0410003662109375 -12.913000106811523438 -13.8339996337890625 -13.357999801635742188 -10.593000411987304688 -7.0720000267028808594 -10.788000106811523438 -11.427000045776367188 -10.866999626159667969 -9.9340000152587890625 -9.59799957275390625 -10.199999809265136719 -10.260999679565429688 -10.104999542236328125 -10.54199981689453125 -10.095999717712402344 -9.979000091552734375 -9.7060003280639648438 -9.3970003128051757812 -9.3769998550415039062 -9.8559999465942382812 -10.04199981689453125 -10.18000030517578125 -11.157999992370605469 -11.239000320434570312 -10.840999603271484375 -10.970999717712402344 -11.65200042724609375 -10.850000381469726562 -10.16699981689453125 -9.7320003509521484375 -9.8699998855590820312 -10.508999824523925781 -10.217000007629394531 -10.260999679565429688 -10.576000213623046875 -11.265999794006347656 -11.793000221252441406 -11.526000022888183594 -11.213000297546386719 -10.480999946594238281 -10.2089996337890625 -10.607000350952148438 -10.968999862670898438 -10.84799957275390625 -11.050000190734863281 -11.180999755859375 -11.149000167846679688 -11.034000396728515625 -11.288000106811523438 -11.213000297546386719 -11.328000068664550781 -11.86199951171875 -12.586000442504882812 -12.600000381469726562 -12.289999961853027344 -11.621999740600585938 -12.550999641418457031 -13.70800018310546875 -14.70800018310546875 -14.003000259399414062 -14.189999580383300781 -14.951000213623046875 -15.475999832153320312 -14.961000442504882812 -14.779000282287597656 -14.328999519348144531 -13.064999580383300781 -13.680999755859375 -13.756999969482421875 -12.557999610900878906 -12.812000274658203125 -12.659000396728515625 -11.925999641418457031 -11.689999580383300781 -11.723999977111816406 -12.550000190734863281 -13.805999755859375 -14.260000228881835938 -13.987000465393066406 -14.055999755859375 -13.164999961853027344 -13.937999725341796875 -15.003000259399414062 -15.199999809265136719 -15.093999862670898438 -14.843999862670898438 -11.336999893188476562 -10.086000442504882812 -10.026000022888183594 -10.154999732971191406 -10.61199951171875 -10.838000297546386719 -10.6660003662109375 -10.538000106811523438 -10.555999755859375 -10.220999717712402344 -10.095999717712402344 -10.031000137329101562 -9.8699998855590820312 -9.6260004043579101562 -9.05500030517578125 -8.65200042724609375 -8.63800048828125 -8.4460000991821289062 -8.0970001220703125 -7.8970003128051757812 -7.5689997673034667969 -7.4640002250671386719 -7.5040001869201660156 -7.4000000953674316406 -7.4219999313354492188 -7.5310001373291015625 -7.8280000686645507812 -7.5809998512268066406 -7.4200000762939453125 -7.4609999656677246094 -7.3829998970031738281 -7.3220000267028808594 -7.3320002555847167969 -7.4600000381469726562 -7.7170000076293945312 -7.7960000038146972656 -7.7579998970031738281 -7.7280001640319824219 -7.5999999046325683594 -7.381999969482421875 -7.2940001487731933594 -7.1170001029968261719 -6.9549999237060546875 -6.9809999465942382812 -6.937000274658203125 -6.854000091552734375 -6.5980000495910644531 -6.5910000801086425781 -7.0040001869201660156 -7.1849999427795410156 -7.3020000457763671875 -7.3180003166198730469 -7.4190001487731933594 -7.4289999008178710938 -7.3000001907348632812 -7.1100001335144042969 -7.0279998779296875 -6.9600000381469726562 -6.9040002822875976562 -6.8229999542236328125 -6.73600006103515625 -6.6269998550415039062 -6.5599999427795410156 -6.5609998703002929688 -6.4409999847412109375 -6.319000244140625 -6.3320002555847167969 -6.3810000419616699219 -6.3220000267028808594 -6.1900000572204589844 -6.1619997024536132812 -6.1129999160766601562 -5.7589998245239257812 -5.7109999656677246094 -5.6729998588562011719 -5.6929998397827148438 -5.7379999160766601562 -5.7269997596740722656 -5.8200001716613769531 -5.7899999618530273438 -5.6749997138977050781 -5.673999786376953125 -5.7930002212524414062 -5.868000030517578125 -5.7680001258850097656 -5.687999725341796875 -5.5819997787475585938 -5.5939998626708984375 -5.506999969482421875 -5.3530001640319824219 -5.2560000419616699219 -5.2030000686645507812 -5.1209998130798339844 -5.0619997978210449219 -5.0190000534057617188 -4.9479999542236328125
 -9.5850000381469726562 -9.6859998703002929688 -9.6909999847412109375 -10.895000457763671875 -12.135000228881835938 -10.654000282287597656 -4.8379998207092285156 -4.2529997825622558594 -4.4980001449584960938 -5.4939999580383300781 -5.7789998054504394531 -4.9109997749328613281 -2.5480000972747802734 -0.88400000333786010742 0.082000002264976501465 0.375 -3.25 -4.9629998207092285156 -2.9509999752044677734 2.1380000114440917969 4.1020002365112304688 4.1059999465942382812 0.11299999058246612549 -1.7890000343322753906 -1.7730000019073486328 -1.738000035285949707 -2.4219999313354492188 -1.6629999876022338867 -2.0269999504089355469 -2.5429999828338623047 -3.3650000095367431641 -3.3090000152587890625 -4.9010000228881835938 -7.1220002174377441406 -9.520000457763671875 -9.6560001373291015625 -7.354000091552734375 -4.5190000534057617188 -2.7869999408721923828 -1.3090000152587890625 -0.74800002574920654297 -0.6620000004768371582 -0.54500001668930053711 -0.83899998664855957031 -1.1560000181198120117 -0.97899997234344482422 -1.0709999799728393555 -0.46200001239776611328 -0.33900001645088195801 0.14399999380111694336 1.0549999475479125977 -0.17499999701976776123 -1.6629999876022338867 -1.5800000429153442383 0.052000001072883605957 -0.24199999868869781494 -0.86199998855590820312 -2.75 -6.3200001716613769531 -9.2449998855590820312 -9.5039997100830078125 -7.9060001373291015625 -6.9749999046325683594 -6.3060002326965332031 -6.4010000228881835938 -6.8439998626708984375 -6.4819998741149902344 -5.6830000877380371094 -3.8289999961853027344 -4.5019998550415039062 -3.9769999980926513672 -6.4409999847412109375 -5.7960000038146972656 -5.4780001640319824219 -7.1380000114440917969 -7.7389998435974121094 -11.255999565124511719 -12.935999870300292969 -12.873999595642089844 -9.6359996795654296875 -6.6209998130798339844 -10.522000312805175781 -11.243000030517578125 -9.944000244140625 -9.0459995269775390625 -9.194000244140625 -9.7580003738403320312 -10.008999824523925781 -9.6569995880126953125 -10.211999893188476562 -10.055999755859375 -9.8970003128051757812 -9.5170001983642578125 -9.5749998092651367188 -9.7720003128051757812 -10.2089996337890625 -10.121000289916992188 -10.298000335693359375 -11.576999664306640625 -11.031000137329101562 -10.645000457763671875 -11.112000465393066406 -11.012000083923339844 -11.095999717712402344 -10.819000244140625 -10.267000198364257812 -9.8509998321533203125 -10.52700042724609375 -10.215999603271484375 -10.284000396728515625 -11.468999862670898438 -11.942000389099121094 -12.697999954223632812 -12.477000236511230469 -12.2779998779296875 -11.642000198364257812 -10.503999710083007812 -10.493000030517578125 -10.762000083923339844 -10.930999755859375 -11.189000129699707031 -11.114999771118164062 -11.109000205993652344 -11.217000007629394531 -11.215000152587890625 -11.607999801635742188 -11.576999664306640625 -11.907999992370605469 -12.404999732971191406 -12.58300018310546875 -12.973999977111816406 -12.623000144958496094 -12.204999923706054688 -13.675999641418457031 -15.114000320434570312 -15.487000465393066406 -14.913000106811523438 -15.539999961853027344 -15.395000457763671875 -15.177000045776367188 -15.868000030517578125 -14.538999557495117188 -13.135000228881835938 -12.586000442504882812 -12.5279998779296875 -12.074999809265136719 -11.295000076293945312 -10.505999565124511719 -11.534999847412109375 -11.435999870300292969 -11.602999687194824219 -12.739999771118164062 -13.154000282287597656 -13.230999946594238281 -12.484000205993652344 -13.003999710083007812 -13.046999931335449219 -14.286999702453613281 -15.022000312805175781 -14.980999946594238281 -14.251000404357910156 -13.6660003662109375 -11.640999794006347656 -10.4589996337890625 -9.8870000839233398438 -9.625 -9.8769998550415039062 -10.579999923706054688 -10.628999710083007812 -10.670000076293945312 -10.824999809265136719 -10.600000381469726562 -10.213000297546386719 -10.145000457763671875 -9.909000396728515625 -9.3760004043579101562 -9.0520000457763671875 -9.0539999008178710938 -8.7519998550415039062 -8.3739995956420898438 -7.9019999504089355469 -7.8080000877380371094 -7.5980000495910644531 -7.5289998054504394531 -7.4310002326965332031 -7.5659999847412109375 -7.881999969482421875 -8.0450000762939453125 -7.8759999275207519531 -7.729000091552734375 -7.6219997406005859375 -7.562999725341796875 -7.3650002479553222656 -7.3250002861022949219 -7.2950000762939453125 -7.3990001678466796875 -7.6079998016357421875 -7.7690000534057617188 -7.5949997901916503906 -7.5850000381469726562 -7.38899993896484375 -7.3210000991821289062 -7.0960001945495605469 -6.88899993896484375 -6.9619998931884765625 -6.9499998092651367188 -6.784999847412109375 -6.61100006103515625 -6.479000091552734375 -6.625 -6.826000213623046875 -7.0599999427795410156 -7.1129999160766601562 -7.0949997901916503906 -7.0960001945495605469 -7.0630002021789550781 -6.9229998588562011719 -6.8860001564025878906 -6.895999908447265625 -6.8580002784729003906 -6.8060002326965332031 -6.69499969482421875 -6.5590000152587890625 -6.4720001220703125 -6.3770003318786621094 -6.3520002365112304688 -6.3020000457763671875 -6.2740001678466796875 -6.2769999504089355469 -6.3140001296997070312 -6.2530002593994140625 -6.1159996986389160156 -6.0659999847412109375 -5.9920001029968261719 -5.7760000228881835938 -5.6489996910095214844 -5.4879999160766601562 -5.4939999580383300781 -5.5520000457763671875 -5.6189999580383300781 -5.7119998931884765625 -5.7610001564025878906 -5.6119999885559082031 -5.4990000724792480469 -5.4970002174377441406 -5.5539999008178710938 -5.5729999542236328125 -5.5469999313354492188 -5.5100002288818359375 -5.451000213623046875 -5.3470001220703125 -5.2620000839233398438 -5.1259999275207519531 -5.0320000648498535156 -4.9340000152587890625 -4.86100006103515625 -4.83300018310546875 -4.7300000190734863281
 -8.6890001296997070312 -8.8900003433227539062 -8.8859996795654296875 -10.564999580383300781 -11.729999542236328125 -11.435999870300292969 -5.8909997940063476562 -4.1380000114440917969 -4.4419999122619628906 -6.1440000534057617188 -6.1350002288818359375 -4.8689999580383300781 -4.0749998092651367188 -1.9559999704360961914 -0.038999997079372406006 0.49599999189376831055 -1.5880000591278076172 -5.5770001411437988281 -3.770999908447265625 1.5460000038146972656 3.6370000839233398438 3.9119999408721923828 0.28000000119209289551 -2.4670000076293945312 -1.856000065803527832 -1.5199999809265136719 -1.6210000514984130859 -1.2669999599456787109 -2.1029999256134033203 -2.7330000400543212891 -3.5420000553131103516 -3.4300000667572021484 -3.7599999904632568359 -5.104000091552734375 -6.993000030517578125 -8.090999603271484375 -6.7839999198913574219 -4.5009999275207519531 -2.3440001010894775391 -0.3160000145435333252 0.22800000011920928955 0.46400001645088195801 0.38300001621246337891 -0.065000005066394805908 -0.27599999308586120605 0.13799999654293060303 0.67500001192092895508 0.81999999284744262695 0.83600002527236938477 1.0329999923706054688 2.131999969482421875 0.25600001215934753418 -1.1970000267028808594 -0.08599999547004699707 0.11400000005960464478 0.094000004231929779053 -0.81900000572204589844 -3.5750000476837158203 -7.5019998550415039062 -9.8970003128051757812 -9.5799999237060546875 -6.9450001716613769531 -5.0370001792907714844 -4.3109998703002929688 -4.0230002403259277344 -4.145999908447265625 -4.2470002174377441406 -4.3590002059936523438 -5.2800002098083496094 -7.798999786376953125 -6.0130000114440917969 -6.8619999885559082031 -7.9159998893737792969 -5.173999786376953125 -5.2309999465942382812 -4.756999969482421875 -8.3319997787475585938 -10.171999931335449219 -11.664999961853027344 -10.359000205993652344 -6.548999786376953125 -6.8850002288818359375 -8.15200042724609375 -8.5970001220703125 -8.895000457763671875 -8.7860002517700195312 -8.9770002365112304688 -9.7130002975463867188 -9.6689996719360351562 -9.9320001602172851562 -9.6820001602172851562 -9.562999725341796875 -9.08300018310546875 -9.3000001907348632812 -9.8929996490478515625 -10.23600006103515625 -10.185999870300292969 -10.741999626159667969 -11.465999603271484375 -11.0970001220703125 -10.781999588012695312 -10.656000137329101562 -11.107000350952148438 -11.274999618530273438 -11.529999732971191406 -10.352999687194824219 -10.15200042724609375 -10.796999931335449219 -10.199999809265136719 -10.425000190734863281 -11.345000267028808594 -12.194000244140625 -12.774999618530273438 -13.779000282287597656 -12.767999649047851562 -12.477999687194824219 -11.036000251770019531 -10.170999526977539062 -10.359000205993652344 -10.869999885559082031 -11.130000114440917969 -11.078000068664550781 -11.232999801635742188 -11.210000038146972656 -11.345000267028808594 -11.685000419616699219 -12.010000228881835938 -11.994999885559082031 -12.241999626159667969 -12.703999519348144531 -13.197999954223632812 -13.06999969482421875 -12.522000312805175781 -13.7779998779296875 -15.163000106811523438 -15.562000274658203125 -14.664999961853027344 -14.857999801635742188 -14.97299957275390625 -15.296999931335449219 -14.871000289916992188 -14.3470001220703125 -13.614000320434570312 -12.413000106811523438 -12.588000297546386719 -12.071000099182128906 -11.121999740600585938 -10.550999641418457031 -11.352999687194824219 -11.36100006103515625 -11.831999778747558594 -11.288000106811523438 -11.0970001220703125 -11.557000160217285156 -12.590000152587890625 -12.94499969482421875 -13.630999565124511719 -14.859000205993652344 -14.4720001220703125 -13.20800018310546875 -12.251000404357910156 -11.885000228881835938 -10.63899993896484375 -10.085999488830566406 -9.8859996795654296875 -9.930999755859375 -10.286999702453613281 -10.609000205993652344 -10.451000213623046875 -10.171999931335449219 -10.442999839782714844 -10.640000343322753906 -10.168000221252441406 -9.9180002212524414062 -9.479000091552734375 -8.819000244140625 -8.7239999771118164062 -8.8620004653930664062 -8.2550001144409179688 -7.6640000343322753906 -7.4609999656677246094 -7.4419999122619628906 -7.4749999046325683594 -7.6119999885559082031 -7.7880001068115234375 -7.8559999465942382812 -7.7880001068115234375 -7.9749999046325683594 -8.0560007095336914062 -7.7890000343322753906 -7.8099999427795410156 -7.7560000419616699219 -7.7039999961853027344 -7.5869998931884765625 -7.3470001220703125 -7.3940000534057617188 -7.5240001678466796875 -7.5939998626708984375 -7.555999755859375 -7.520999908447265625 -7.2930002212524414062 -7.1409997940063476562 -7.0510001182556152344 -6.9079999923706054688 -6.826000213623046875 -6.7379999160766601562 -6.4819998741149902344 -6.3470001220703125 -6.3640003204345703125 -6.4970002174377441406 -6.5939998626708984375 -6.7620000839233398438 -6.8280000686645507812 -6.7820000648498535156 -6.6909999847412109375 -6.6310000419616699219 -6.6139998435974121094 -6.6030001640319824219 -6.6360001564025878906 -6.6119999885559082031 -6.5089998245239257812 -6.4549999237060546875 -6.3730001449584960938 -6.3040003776550292969 -6.3460001945495605469 -6.2990002632141113281 -6.270999908447265625 -6.2059998512268066406 -6.1829996109008789062 -6.1219997406005859375 -6.0809998512268066406 -5.9419999122619628906 -5.9530000686645507812 -5.9759998321533203125 -5.8410000801086425781 -5.7620000839233398438 -5.5859999656677246094 -5.4710001945495605469 -5.38899993896484375 -5.3860001564025878906 -5.3559999465942382812 -5.5359997749328613281 -5.5829997062683105469 -5.5050001144409179688 -5.3580002784729003906 -5.3310003280639648438 -5.3600001335144042969 -5.3829998970031738281 -5.3710002899169921875 -5.3200001716613769531 -5.1960000991821289062 -5.104000091552734375 -4.9390001296997070312 -4.8440003395080566406 -4.7920002937316894531 -4.6359996795654296875 -4.5240001678466796875 -4.4419999122619628906
 -7.5749998092651367188 -7.7020001411437988281 -8.2690000534057617188 -10.831000328063964844 -11.147999763488769531 -10.418999671936035156 -6.6710000038146972656 -3.1410000324249267578 -3.8320000171661376953 -4.5739998817443847656 -5.13899993896484375 -5.8080000877380371094 -4.8039999008178710938 -3.1299998760223388672 0.27099999785423278809 0.82800000905990600586 -0.43199998140335083008 -4.9240002632141113281 -3.5659999847412109375 1.0950000286102294922 3.3059999942779541016 3.9040000438690185547 2.6129999160766601562 -2.520999908447265625 -2.7090001106262207031 -1.7669999599456787109 -1.0879999399185180664 -0.90799999237060546875 -1.620000004768371582 -2.506999969482421875 -3.8289999961853027344 -3.9419999122619628906 -3.3510000705718994141 -3.6429998874664306641 -3.9979999065399169922 -5.0009999275207519531 -5.0219998359680175781 -3.2679998874664306641 -1.6920000314712524414 -0.056000001728534698486 0.67100000381469726562 1.1330000162124633789 0.8090000152587890625 0.36700001358985900879 0.51399999856948852539 1.2640000581741333008 2.5329999923706054688 2.6559998989105224609 1.8860000371932983398 2.4230000972747802734 2.6659998893737792969 1.1540000438690185547 0.52999997138977050781 1.1900000572204589844 0.57400000095367431641 -0.19900000095367431641 -1.8320000171661376953 -4.6779999732971191406 -7.5720000267028808594 -9.4600000381469726562 -9.465000152587890625 -8.4960002899169921875 -4.506999969482421875 -2.5989999771118164062 -2.7920000553131103516 -5.1919999122619628906 -6.8039999008178710938 -6.6550002098083496094 -8.9460000991821289062 -9.7889995574951171875 -8.4060001373291015625 -7.2340002059936523438 -9.5229997634887695312 -10.20800018310546875 -10.428000450134277344 -5.4689998626708984375 -3.9149999618530273438 -4.8140001296997070312 -5.6339998245239257812 -8.6689996719360351562 -5.0190000534057617188 -6.4029998779296875 -7.1209998130798339844 -7.4429998397827148438 -8.2880001068115234375 -8.4460000991821289062 -7.9570002555847167969 -8.7609996795654296875 -9.034999847412109375 -9.3620004653930664062 -9.2720003128051757812 -9.2650003433227539062 -9.409999847412109375 -9.4189996719360351562 -10.20800018310546875 -10.282999992370605469 -10.625 -11.171000480651855469 -11.107999801635742188 -11.204000473022460938 -11.52700042724609375 -11.302000045776367188 -11.550000190734863281 -11.534999847412109375 -10.7089996337890625 -10.029000282287597656 -10.758999824523925781 -11.064999580383300781 -10.387000083923339844 -9.9759998321533203125 -10.741000175476074219 -11.718000411987304688 -12.215000152587890625 -13.272000312805175781 -12.694000244140625 -13.01399993896484375 -12.239000320434570312 -11.010000228881835938 -10.02700042724609375 -10.477000236511230469 -10.732000350952148438 -10.522000312805175781 -10.989999771118164062 -10.751000404357910156 -11.079000473022460938 -11.270000457763671875 -11.663000106811523438 -12.302999496459960938 -12.545000076293945312 -12.864999771118164062 -13.454999923706054688 -14.168999671936035156 -14.289000511169433594 -13.956999778747558594 -14.703000068664550781 -15.564999580383300781 -15.656999588012695312 -15.295999526977539062 -14.781000137329101562 -14.994999885559082031 -13.239999771118164062 -14.06999969482421875 -14.088999748229980469 -13.340999603271484375 -13.272999763488769531 -12.796000480651855469 -12.680999755859375 -11.548000335693359375 -10.418999671936035156 -10.670000076293945312 -11.02700042724609375 -10.348999977111816406 -11.310999870300292969 -12.432000160217285156 -12.852000236511230469 -13.189000129699707031 -13.7089996337890625 -14.078999519348144531 -12.840999603271484375 -11.784999847412109375 -11.006999969482421875 -11.453000068664550781 -10.914999961853027344 -10.637000083923339844 -10.751999855041503906 -10.628000259399414062 -10.194000244140625 -10.510000228881835938 -10.144000053405761719 -9.5050001144409179688 -9.7650003433227539062 -10.265000343322753906 -10.137000083923339844 -9.76300048828125 -9.45800018310546875 -8.868000030517578125 -8.548999786376953125 -7.8550000190734863281 -7.5609998703002929688 -7.2319998741149902344 -7.3969998359680175781 -7.4780001640319824219 -7.5110001564025878906 -7.4279999732971191406 -7.5520000457763671875 -7.8590002059936523438 -7.9180002212524414062 -7.9850001335144042969 -7.9289999008178710938 -7.7960000038146972656 -7.6900000572204589844 -7.7160000801086425781 -7.6089997291564941406 -7.5859999656677246094 -7.5390000343322753906 -7.4520001411437988281 -7.5780000686645507812 -7.5640001296997070312 -7.5729999542236328125 -7.4619998931884765625 -7.3510003089904785156 -7.2059998512268066406 -7.1429996490478515625 -6.8770003318786621094 -6.680999755859375 -6.5409998893737792969 -6.3930001258850097656 -6.381999969482421875 -6.4089999198913574219 -6.4070000648498535156 -6.4959998130798339844 -6.5199999809265136719 -6.6759996414184570312 -6.6510000228881835938 -6.6300001144409179688 -6.5650000572204589844 -6.506999969482421875 -6.5359997749328613281 -6.4700002670288085938 -6.437000274658203125 -6.43000030517578125 -6.4000000953674316406 -6.3629999160766601562 -6.3130002021789550781 -6.3920001983642578125 -6.33300018310546875 -6.3159999847412109375 -6.2579998970031738281 -6.104000091552734375 -6.0040001869201660156 -5.965000152587890625 -5.8200001716613769531 -5.7779998779296875 -5.7820000648498535156 -5.729000091552734375 -5.6659998893737792969 -5.5260000228881835938 -5.326000213623046875 -5.1160001754760742188 -4.8200001716613769531 -4.9829998016357421875 -5.1939997673034667969 -5.4320001602172851562 -5.4310002326965332031 -5.243000030517578125 -5.1139998435974121094 -5.1370000839233398438 -5.1310000419616699219 -5.1579999923706054688 -5.1219997406005859375 -5.0329999923706054688 -4.9270000457763671875 -4.7529997825622558594 -4.7389998435974121094 -4.673999786376953125 -4.4340000152587890625 -4.2119998931884765625 -4.2659997940063476562
 -7.3389997482299804688 -6.1360001564025878906 -8.159000396728515625 -9.91699981689453125 -9.020000457763671875 -7.6979999542236328125 -6.7109999656677246094 -2.8589999675750732422 -2.4079999923706054688 -1.8519999980926513672 -2.3099999427795410156 -4.8420000076293945312 -5.2389998435974121094 -3.4979999065399169922 -0.32800000905990600586 0.8529999852180480957 0.20100000500679016113 -3.5250000953674316406 -3.4360001087188720703 0.14000000059604644775 2.9010000228881835938 4.01399993896484375 3.2920000553131103516 -1.0920000076293945312 -1.751999974250793457 -1.623000025749206543 -0.84799998998641967773 -0.72900003194808959961 -0.99299997091293334961 -1.2929999828338623047 -2.8780000209808349609 -4.0879998207092285156 -3.9630000591278076172 -3.7239999771118164062 -3.1349999904632568359 -3.4210000038146972656 -4.3860001564025878906 -3.23600006103515625 -1.9969999790191650391 -0.87800002098083496094 -0.18400000035762786865 0.53500002622604370117 0.83600002527236938477 1.0499999523162841797 1.386999964714050293 2.4279999732971191406 3.0850000381469726562 1.2050000429153442383 1.0080000162124633789 0.8159999847412109375 0.9340000152587890625 1.7389999628067016602 0.86400002241134643555 0.62599998712539672852 -0.74400001764297485352 -2.0699999332427978516 -2.5520000457763671875 -2.8550000190734863281 -4.2760000228881835938 -5.8140001296997070312 -6.3499999046325683594 -7.4960002899169921875 -4.2690000534057617188 -2.6759998798370361328 -4.5729999542236328125 -7.8039999008178710938 -9.0659999847412109375 -9.3800001144409179688 -10.751999855041503906 -10.626000404357910156 -10.241999626159667969 -9.590000152587890625 -9.354000091552734375 -10.779999732971191406 -11.75 -11.741999626159667969 -9.98600006103515625 -10.057999610900878906 -7.7979998588562011719 -5.9060001373291015625 -6.5409998893737792969 -9.4460000991821289062 -8.3249998092651367188 -7.784999847412109375 -8.4759998321533203125 -8.0679998397827148438 -7.4380002021789550781 -8.3719997406005859375 -9.2829999923706054688 -9.3280000686645507812 -9.2089996337890625 -9.3210000991821289062 -9.7480001449584960938 -9.9980001449584960938 -10.397000312805175781 -10.378999710083007812 -10.913000106811523438 -11.197999954223632812 -10.998000144958496094 -11.487999916076660156 -11.706000328063964844 -11.487000465393066406 -11.496999740600585938 -11.241000175476074219 -10.477000236511230469 -10.463999748229980469 -11.145999908447265625 -11.156000137329101562 -10.477000236511230469 -10.437999725341796875 -11.592000007629394531 -11.885000228881835938 -12.864000320434570312 -13.826000213623046875 -14.145999908447265625 -13.246999740600585938 -12.734999656677246094 -12.369999885559082031 -10.470999717712402344 -10.423999786376953125 -11.095999717712402344 -10.729999542236328125 -10.954000473022460938 -11.057000160217285156 -11.0410003662109375 -11.305999755859375 -11.531000137329101562 -11.928999900817871094 -12.41699981689453125 -12.967000007629394531 -13.444000244140625 -13.937000274658203125 -14.526000022888183594 -14.678999900817871094 -14.300999641418457031 -14.68000030517578125 -14.550999641418457031 -14.614000320434570312 -14.935000419616699219 -14.531000137329101562 -13.548000335693359375 -15.133999824523925781 -14.076999664306640625 -14.126000404357910156 -14.687000274658203125 -13.5839996337890625 -12.717000007629394531 -11.803000450134277344 -9.8900003433227539062 -10.538000106811523438 -11.036999702453613281 -10.369000434875488281 -11.465000152587890625 -12.519000053405761719 -13.100999832153320312 -15.050999641418457031 -15.439999580383300781 -13.2220001220703125 -11.182999610900878906 -10.623999595642089844 -10.522999763488769531 -10.65200042724609375 -10.529000282287597656 -10.586000442504882812 -10.131999969482421875 -10.190999984741210938 -10.151000022888183594 -9.8640003204345703125 -9.4700002670288085938 -9.0129995346069335938 -8.687999725341796875 -9.5609998703002929688 -9.9390001296997070312 -9.8249998092651367188 -9.4460000991821289062 -8.715000152587890625 -8.2469997406005859375 -7.5749998092651367188 -7.0260000228881835938 -7.0130000114440917969 -7.3229999542236328125 -7.5859999656677246094 -7.4720001220703125 -7.3710002899169921875 -7.2490000724792480469 -7.5180001258850097656 -7.770999908447265625 -7.5580000877380371094 -7.5539999008178710938 -7.6679997444152832031 -7.4079999923706054688 -7.4120001792907714844 -7.2069997787475585938 -7.3090000152587890625 -7.5479998588562011719 -7.4980001449584960938 -7.5170001983642578125 -7.4730000495910644531 -7.4070000648498535156 -7.3000001907348632812 -7.0729999542236328125 -7.020999908447265625 -6.9250001907348632812 -6.7199997901916503906 -6.590000152587890625 -6.5520000457763671875 -6.3590002059936523438 -6.2829999923706054688 -6.2100000381469726562 -6.194000244140625 -6.1989998817443847656 -6.1329998970031738281 -6.2009997367858886719 -6.2109999656677246094 -6.2170000076293945312 -6.2239999771118164062 -6.2690000534057617188 -6.375 -6.38899993896484375 -6.4000000953674316406 -6.381999969482421875 -6.3110003471374511719 -6.3200001716613769531 -6.2620000839233398438 -6.2249999046325683594 -6.1640000343322753906 -6.1989998817443847656 -6.1370000839233398438 -6 -5.8770003318786621094 -5.8510003089904785156 -5.7090001106262207031 -5.5959997177124023438 -5.5770001411437988281 -5.5659999847412109375 -5.3730001449584960938 -5.3029999732971191406 -5.2069997787475585938 -5.2090001106262207031 -5.1370000839233398438 -5.006999969482421875 -4.9140000343322753906 -5.2129998207092285156 -5.2750000953674316406 -5.1900000572204589844 -5.0370001792907714844 -5.0040001869201660156 -4.9050002098083496094 -4.8520002365112304688 -4.8169999122619628906 -4.7589998245239257812 -4.6830000877380371094 -4.5780000686645507812 -4.534999847412109375 -4.4640002250671386719 -4.3239998817443847656 -4.1900000572204589844 -4.1129999160766601562
 -5.8899998664855957031 -4.2509999275207519531 -7.8070001602172851562 -9.1470003128051757812 -7.9330000877380371094 -7.4720001220703125 -7.6640000343322753906 -3.9129998683929443359 -1.8400000333786010742 -0.74099999666213989258 -0.72500002384185791016 -1.2300000190734863281 -3.0920000076293945312 -3.7720000743865966797 -1.3459999561309814453 0.27099999785423278809 0.61100000143051147461 -1.9340000152587890625 -1.5620000362396240234 0.4629999995231628418 2.3180000782012939453 3.6219999790191650391 3.6500000953674316406 2.2720000743865966797 1.0290000438690185547 -0.30799999833106994629 -0.32300001382827758789 -0.51800000667572021484 -1.0310000181198120117 -0.76599997282028198242 -1.6510000228881835938 -2.9530000686645507812 -3.6099998950958251953 -3.368000030517578125 -3.3229999542236328125 -2.9630000591278076172 -3.5569999217987060547 -3.5369999408721923828 -2.5460000038146972656 -1.9800000190734863281 -1.38899993896484375 -0.81099998950958251953 -0.15700000524520874023 0.92400002479553222656 0.44900000095367431641 1.1549999713897705078 2.6870000362396240234 1.8140000104904174805 0.51999998092651367188 0.17100000381469726562 0.31700000166893005371 -0.10499999672174453735 -0.18600000441074371338 -0.98100000619888305664 -2.4149999618530273438 -4.9299998283386230469 -5.6059999465942382812 -3.5509998798370361328 -2.3329999446868896484 -3.243000030517578125 -4.8720002174377441406 -6.3359999656677246094 -3.8759999275207519531 -2.3210000991821289062 -5.8899998664855957031 -9.3350000381469726562 -10.572999954223632812 -11.003000259399414062 -11.307999610900878906 -11.024999618530273438 -11.312999725341796875 -11.012999534606933594 -10.008999824523925781 -10.543000221252441406 -11.295999526977539062 -12.2089996337890625 -12.692999839782714844 -13.829000473022460938 -13.935000419616699219 -13.199999809265136719 -12.769000053405761719 -12.255999565124511719 -10.671999931335449219 -8.881999969482421875 -7.6020002365112304688 -6.8289999961853027344 -7.1380000114440917969 -8.0240001678466796875 -9.1560001373291015625 -9.5740003585815429688 -9.5959997177124023438 -9.7720003128051757812 -9.6780004501342773438 -10.369000434875488281 -10.095000267028808594 -9.8859996795654296875 -10.409000396728515625 -10.685000419616699219 -11.119000434875488281 -11.18000030517578125 -11.168999671936035156 -11.375 -11.54199981689453125 -11.352000236511230469 -11.418999671936035156 -10.746999740600585938 -11.177999496459960938 -11.100999832153320312 -10.692000389099121094 -10.456000328063964844 -11.670000076293945312 -12.267999649047851562 -13.718000411987304688 -13.171999931335449219 -12.897000312805175781 -13.098999977111816406 -12.687000274658203125 -12.494999885559082031 -10.935000419616699219 -10.326999664306640625 -10.854999542236328125 -10.915999412536621094 -10.918000221252441406 -11.114000320434570312 -11.352000236511230469 -11.460000038146972656 -11.645999908447265625 -12.241999626159667969 -12.493000030517578125 -12.522000312805175781 -12.626999855041503906 -13.062999725341796875 -14.048999786376953125 -14.657999992370605469 -14.5410003662109375 -14.425999641418457031 -14.739000320434570312 -14.848999977111816406 -14.850999832153320312 -14.534000396728515625 -13.439000129699707031 -14.687000274658203125 -14.005000114440917969 -14.112000465393066406 -14.989999771118164062 -15.010999679565429688 -13.175999641418457031 -11.217000007629394531 -10.23699951171875 -10.842000007629394531 -11.409999847412109375 -10.798000335693359375 -10.437999725341796875 -11.876000404357910156 -14.343999862670898438 -15.644000053405761719 -15.366000175476074219 -12.381999969482421875 -10.687000274658203125 -10.368000030517578125 -10.368000030517578125 -9.9270000457763671875 -10.173999786376953125 -9.2930002212524414062 -8.9969997406005859375 -9.5609998703002929688 -9.979000091552734375 -8.8649997711181640625 -8.3109998703002929688 -8.0030002593994140625 -7.8220000267028808594 -8.4280004501342773438 -9.3450002670288085938 -9.5600004196166992188 -9.3730001449584960938 -7.9190001487731933594 -6.8639998435974121094 -6.8319997787475585938 -7.1680002212524414062 -7.7160000801086425781 -7.4200000762939453125 -7.5039997100830078125 -7.4549999237060546875 -7.3239998817443847656 -7.2179999351501464844 -7.2009997367858886719 -7.2089996337890625 -7.1059999465942382812 -7.1440000534057617188 -7.1770000457763671875 -6.9570002555847167969 -6.8810000419616699219 -6.659999847412109375 -7.0320000648498535156 -7.3730001449584960938 -7.36100006103515625 -7.5320000648498535156 -7.5170001983642578125 -7.3870000839233398438 -7.0230002403259277344 -6.826000213623046875 -6.8420000076293945312 -6.8790001869201660156 -6.6710000038146972656 -6.5510001182556152344 -6.4039998054504394531 -6.0240001678466796875 -5.8980002403259277344 -5.7730002403259277344 -5.8350000381469726562 -5.9200000762939453125 -5.9559998512268066406 -5.9749999046325683594 -5.8270001411437988281 -5.70800018310546875 -5.7890000343322753906 -5.8350000381469726562 -5.965000152587890625 -6.0609998703002929688 -6.1960000991821289062 -6.2600002288818359375 -6.2600002288818359375 -6.2600002288818359375 -6.1399998664855957031 -6.0050001144409179688 -6.0819997787475585938 -6.0510001182556152344 -5.9419999122619628906 -5.8800001144409179688 -5.7300000190734863281 -5.6929998397827148438 -5.6479997634887695312 -5.4029998779296875 -5.3770003318786621094 -5.3810000419616699219 -5.180999755859375 -5.2059998512268066406 -5.1279997825622558594 -5.0320000648498535156 -4.9759998321533203125 -4.9770002365112304688 -4.8390002250671386719 -4.8340001106262207031 -5.0479998588562011719 -5.1089997291564941406 -5.0229997634887695312 -4.9470000267028808594 -4.8810000419616699219 -4.7319998741149902344 -4.6619997024536132812 -4.5970001220703125 -4.5019998550415039062 -4.3730001449584960938 -4.2839999198913574219 -4.1979999542236328125 -4.1929998397827148438 -4.0689997673034667969 -4.0390000343322753906
 -6.590000152587890625 -3.229000091552734375 -5.7179999351501464844 -8.7100000381469726562 -6.6469998359680175781 -6.5520000457763671875 -6.3969998359680175781 -3.1259999275207519531 -0.45699998736381530762 -0.19799999892711639404 -1.5199999809265136719 -1.2309999465942382812 -1.6879999637603759766 -2.2860000133514404297 -0.56000000238418579102 -0.44299998879432678223 0.76300001144409179688 0.016000006347894668579 -0.7789999842643737793 0.33899998664855957031 1.7829999923706054688 2.4779999256134033203 2.2320001125335693359 2.6310000419616699219 2.6859998703002929688 0.93800002336502075195 0.15299999713897705078 -0.19699999690055847168 -0.82800000905990600586 -0.56400001049041748047 -1.5299999713897705078 -1.9329999685287475586 -2.2460000514984130859 -2.2560000419616699219 -3.229000091552734375 -2.6770000457763671875 -2.6740000247955322266 -3.0380001068115234375 -2.5840001106262207031 -2.1779999732971191406 -1.620000004768371582 -1.0349999666213989258 0.2569999992847442627 0.35899999737739562988 -0.037000000476837158203 1.2259999513626098633 2.8010001182556152344 2.3340001106262207031 0.18199999630451202393 -0.32100000977516174316 -0.62099999189376831055 -1.501999974250793457 -1.0149999856948852539 -1.5549999475479125977 -3.2149999141693115234 -4.8639998435974121094 -6.0749998092651367188 -4.9809999465942382812 -1.7089999914169311523 -1.268999934196472168 -2.7300000190734863281 -5.0089998245239257812 -3.7769999504089355469 -2.1710000038146972656 -6.8070001602172851562 -9.9189996719360351562 -10.428000450134277344 -10.90200042724609375 -11.072999954223632812 -10.909999847412109375 -11.121999740600585938 -11.121000289916992188 -11.109000205993652344 -10.744000434875488281 -11.22299957275390625 -11.699000358581542969 -11.871000289916992188 -13.029999732971191406 -13.383999824523925781 -13.381999969482421875 -13.086999893188476562 -12.673000335693359375 -12.387000083923339844 -10.932000160217285156 -8.1000003814697265625 -6.7379999160766601562 -7.1849999427795410156 -7.6310000419616699219 -8.4060001373291015625 -9.3009996414184570312 -9.5 -9.63899993896484375 -9.7670001983642578125 -9.8699998855590820312 -9.6549997329711914062 -10.218999862670898438 -9.8870000839233398438 -10.173000335693359375 -10.6529998779296875 -10.770999908447265625 -11.142000198364257812 -11.727999687194824219 -12.241000175476074219 -11.84799957275390625 -11.461999893188476562 -10.98699951171875 -11.364000320434570312 -11.338000297546386719 -10.713999748229980469 -11.031000137329101562 -12.1660003662109375 -12.444000244140625 -13.246999740600585938 -13.151000022888183594 -12.484999656677246094 -12.147000312805175781 -11.243000030517578125 -10.2089996337890625 -10.098999977111816406 -10.956000328063964844 -11.036999702453613281 -10.868000030517578125 -11.064999580383300781 -11.302000045776367188 -11.710000038146972656 -11.663000106811523438 -11.949999809265136719 -12.43000030517578125 -12.756999969482421875 -13.194000244140625 -13.279000282287597656 -12.302000045776367188 -12.817000389099121094 -13.642999649047851562 -13.836000442504882812 -13.852000236511230469 -13.90200042724609375 -13.951000213623046875 -13.727000236511230469 -13.0279998779296875 -12.376999855041503906 -13.793000221252441406 -13.66699981689453125 -12.987999916076660156 -13.503000259399414062 -15.510000228881835938 -12.593999862670898438 -10.701999664306640625 -10.133999824523925781 -10.711999893188476562 -11.059000015258789062 -10.170999526977539062 -10.086000442504882812 -11.951999664306640625 -14.407999992370605469 -13.774999618530273438 -13.930999755859375 -11.032999992370605469 -10.234999656677246094 -10.373000144958496094 -10.182999610900878906 -10.081999778747558594 -9.6829996109008789062 -9.6999998092651367188 -9.4400005340576171875 -9.9210004806518554688 -9.7519998550415039062 -8.9069995880126953125 -8.86100006103515625 -8.555999755859375 -7.631999969482421875 -7.9720001220703125 -8.1120004653930664062 -8.6610002517700195312 -9.1660003662109375 -8.6409997940063476562 -7.2379999160766601562 -7.0040001869201660156 -7.11100006103515625 -7.4330000877380371094 -7.5359997749328613281 -7.423999786376953125 -7.5499997138977050781 -7.1760001182556152344 -7.0889997482299804688 -7.0789999961853027344 -7.131999969482421875 -6.9409999847412109375 -6.9499998092651367188 -6.8780002593994140625 -6.9730000495910644531 -6.7449998855590820312 -6.3780002593994140625 -6.7059998512268066406 -7.0869998931884765625 -7.215000152587890625 -7.3780002593994140625 -7.2820000648498535156 -7.0040001869201660156 -6.4780001640319824219 -6.4889998435974121094 -6.4769997596740722656 -6.5190000534057617188 -6.4210000038146972656 -6.04199981689453125 -5.9019999504089355469 -5.6869997978210449219 -5.6849999427795410156 -5.6399998664855957031 -5.7309999465942382812 -5.6519999504089355469 -5.6630001068115234375 -5.7149996757507324219 -5.6570000648498535156 -5.5949997901916503906 -5.5869998931884765625 -5.6219997406005859375 -5.6919999122619628906 -5.7540001869201660156 -5.8910002708435058594 -5.98600006103515625 -5.9679999351501464844 -6.0110001564025878906 -5.9829998016357421875 -5.8990001678466796875 -5.9320001602172851562 -5.8559999465942382812 -5.8200001716613769531 -5.743000030517578125 -5.7249999046325683594 -5.6989998817443847656 -5.6219997406005859375 -5.465000152587890625 -5.2860002517700195312 -5.2059998512268066406 -5.1909999847412109375 -5.1300001144409179688 -5.0159997940063476562 -4.8559999465942382812 -4.812000274658203125 -4.7529997825622558594 -4.8320002555847167969 -4.8489999771118164062 -4.8150000572204589844 -4.9829998016357421875 -4.8860001564025878906 -4.73600006103515625 -4.7529997825622558594 -4.6729998588562011719 -4.625 -4.4749999046325683594 -4.3660001754760742188 -4.2790002822875976562 -4.1199998855590820312 -4.01399993896484375 -3.8949999809265136719 -3.8730001449584960938 -3.8320000171661376953
 -5.4739999771118164062 -2.3359999656677246094 -3.0869998931884765625 -6.8099999427795410156 -3.7939999103546142578 -3.1519999504089355469 -3.9189999103546142578 -2.5350000858306884766 -0.98799997568130493164 -1.6720000505447387695 -2.5169999599456787109 -2.2479999065399169922 -1.3170000314712524414 -0.79000002145767211914 -0.063000001013278961182 -0.64499998092651367188 -0.026000002399086952209 0.60699999332427978516 0.24100001156330108643 0.72899997234344482422 0.62699997425079345703 0.24400000274181365967 0.51499998569488525391 1.8479999303817749023 2.1359999179840087891 2.4159998893737792969 1.7339999675750732422 1.1759999990463256836 1.0880000591278076172 0.32800000905990600586 -0.91600000858306884766 -1.6430000066757202148 -2.4360001087188720703 -1.873000025749206543 -2.5169999599456787109 -3.5999999046325683594 -2.2650001049041748047 -2.1140000820159912109 -2.3599998950958251953 -2.3989999294281005859 -1.751999974250793457 -0.057999998331069946289 0.45300000905990600586 0.010999999940395355225 0.2720000147819519043 1.7209999561309814453 2.9990000724792480469 1.9589999914169311523 0.17399999499320983887 -0.63499999046325683594 -0.93900001049041748047 -1.8170000314712524414 -1.3669999837875366211 -1.9249999523162841797 -2.3689999580383300781 -4.2350001335144042969 -6.4250001907348632812 -5.9600000381469726562 -3.5169999599456787109 -2.7630000114440917969 -2.270999908447265625 -2.5020000934600830078 -1.8140000104904174805 -2.7669999599456787109 -6.2490000724792480469 -9.2309999465942382812 -9.5150003433227539062 -10.335000038146972656 -10.661999702453613281 -10.437999725341796875 -10.706000328063964844 -10.998999595642089844 -11.064000129699707031 -11.060000419616699219 -10.942999839782714844 -11.76399993896484375 -11.692000389099121094 -12.289999961853027344 -12.684000015258789062 -13.175000190734863281 -13.503000259399414062 -12.998999595642089844 -11.998000144958496094 -9.8780002593994140625 -7.8319997787475585938 -7.3249998092651367188 -7.7230000495910644531 -7.6849999427795410156 -8.0040006637573242188 -8.23600006103515625 -9.2449998855590820312 -9.4040002822875976562 -9.6440000534057617188 -9.3439998626708984375 -10.032999992370605469 -10.651000022888183594 -9.9010000228881835938 -10.765000343322753906 -11.01399993896484375 -10.56999969482421875 -10.946000099182128906 -11.559000015258789062 -12.140999794006347656 -11.923999786376953125 -11.831999778747558594 -11.546000480651855469 -11.482000350952148438 -11.694000244140625 -11.751999855041503906 -12.322000503540039062 -12.506999969482421875 -12.668999671936035156 -13.06999969482421875 -12.6529998779296875 -12.104000091552734375 -11.397999763488769531 -10.901000022888183594 -11.034999847412109375 -11.487999916076660156 -11.303999900817871094 -10.875 -10.887999534606933594 -10.897999763488769531 -11.352999687194824219 -11.849999427795410156 -11.87599945068359375 -12.286000251770019531 -12.76399993896484375 -13.050000190734863281 -13.079000473022460938 -13.272000312805175781 -13.189999580383300781 -12.704000473022460938 -12.557000160217285156 -12.1529998779296875 -12.001000404357910156 -12.300999641418457031 -12.890000343322753906 -12.517999649047851562 -11.868000030517578125 -11.413000106811523438 -12.02700042724609375 -11.449999809265136719 -11.866999626159667969 -12.232999801635742188 -11.571000099182128906 -10.975000381469726562 -10.086000442504882812 -9.8839998245239257812 -10.463000297546386719 -10.432999610900878906 -10.201999664306640625 -10.178000450134277344 -12.142000198364257812 -13.223999977111816406 -12.871000289916992188 -13.440999984741210938 -10.94499969482421875 -9.9049997329711914062 -10.314000129699707031 -10.159000396728515625 -10.446000099182128906 -9.9429998397827148438 -9.7519998550415039062 -9.6770000457763671875 -9.83300018310546875 -8.9180002212524414062 -8.395999908447265625 -7.8699998855590820312 -7.6189999580383300781 -7.2550001144409179688 -7.2820000648498535156 -6.9969997406005859375 -7.1989998817443847656 -8.0860004425048828125 -8.04199981689453125 -7.0590000152587890625 -6.7890000343322753906 -6.9549999237060546875 -7.3169999122619628906 -7.4520001411437988281 -7.4780001640319824219 -7.6259999275207519531 -7.298999786376953125 -6.9539999961853027344 -6.7820000648498535156 -6.7049999237060546875 -6.6779999732971191406 -6.7420001029968261719 -6.5279998779296875 -6.4850001335144042969 -6.38899993896484375 -6.3520002365112304688 -6.444000244140625 -6.9990000724792480469 -7.0199999809265136719 -7.26399993896484375 -7.1490001678466796875 -6.7239999771118164062 -6.1089997291564941406 -6.0240001678466796875 -5.9640002250671386719 -5.8829998970031738281 -5.659999847412109375 -5.3979997634887695312 -5.4260001182556152344 -5.3790001869201660156 -5.5500001907348632812 -5.4530000686645507812 -5.4359998703002929688 -5.5089998245239257812 -5.6759996414184570312 -5.7160000801086425781 -5.7649998664855957031 -5.7480001449584960938 -5.6999998092651367188 -5.6799998283386230469 -5.75 -5.8420000076293945312 -5.8829998970031738281 -5.9470000267028808594 -5.9000000953674316406 -5.9829998016357421875 -5.9409999847412109375 -5.8580002784729003906 -5.8590002059936523438 -5.7880001068115234375 -5.6679997444152832031 -5.6679997444152832031 -5.7699999809265136719 -5.6640000343322753906 -5.5320000648498535156 -5.4730000495910644531 -5.3660001754760742188 -5.1950001716613769531 -5.1519999504089355469 -5.1370000839233398438 -5.0120000839233398438 -4.7760000228881835938 -4.7850003242492675781 -4.6539998054504394531 -4.7119998931884765625 -4.7459998130798339844 -4.6919999122619628906 -4.7579998970031738281 -4.7960000038146972656 -4.7129998207092285156 -4.6279997825622558594 -4.5079998970031738281 -4.4499998092651367188 -4.2969999313354492188 -4.2249999046325683594 -4.055999755859375 -3.7960000038146972656 -3.7730000019073486328 -3.7929999828338623047 -3.7599999904632568359 -3.7100000381469726562
 -4.1220002174377441406 -1.5130000114440917969 -0.43700000643730163574 -1.3070000410079956055 -1.0690000057220458984 -2.4969999790191650391 -3.6480000019073486328 -2.8199999332427978516 -1.4110000133514404297 -2.1870000362396240234 -2.4140000343322753906 -1.8940000534057617188 -1.3480000495910644531 -0.69900000095367431641 -0.33000001311302185059 -0.15299999713897705078 -0.44800001382827758789 -0.18600000441074371338 -0.46900001168251037598 -0.57700002193450927734 -0.47600001096725463867 -0.011999999172985553741 0.47600001096725463867 1.4279999732971191406 2.2090001106262207031 2.3320000171661376953 2.2850000858306884766 1.9329999685287475586 1.4099999666213989258 0.72500002384185791016 -0.28400000929832458496 -0.89899998903274536133 -1.3459999561309814453 -1.9750000238418579102 -1.9340000152587890625 -2.4100000858306884766 -2.5720000267028808594 -1.9319999217987060547 -2.4000000953674316406 -1.9099999666213989258 -1.6449999809265136719 -0.32300001382827758789 0.024000000208616256714 0.10400000214576721191 0.061999998986721038818 2.2330000400543212891 3.0929999351501464844 2.8480000495910644531 0.78500002622604370117 -0.92299997806549072266 -0.98900002241134643555 -1.3159999847412109375 -1.4550000429153442383 -2.2449998855590820312 -3.1349999904632568359 -2.2520000934600830078 -3.1129999160766601562 -5.590000152587890625 -5.0939998626708984375 -4.2319998741149902344 -5.0440001487731933594 -4.3010001182556152344 -3.2969999313354492188 -4.3990001678466796875 -6.2170000076293945312 -8.673000335693359375 -9.7309999465942382812 -10.234000205993652344 -10.543999671936035156 -10.5279998779296875 -10.258999824523925781 -10.397999763488769531 -10.61100006103515625 -10.654000282287597656 -10.619999885559082031 -11.550999641418457031 -11.965000152587890625 -12.11100006103515625 -12.123000144958496094 -12.711000442504882812 -12.968999862670898438 -12.479999542236328125 -10.895999908447265625 -9.145000457763671875 -7.9010000228881835938 -7.673999786376953125 -7.3509998321533203125 -7.2820000648498535156 -7.6090002059936523438 -8.13800048828125 -8.29199981689453125 -8.7510004043579101562 -9.1560001373291015625 -9.2950000762939453125 -9.7069997787475585938 -9.7829999923706054688 -10.27700042724609375 -10.762000083923339844 -10.324999809265136719 -10.354999542236328125 -10.661000251770019531 -11.315999984741210938 -11.793000221252441406 -11.338999748229980469 -11.621999740600585938 -11.673999786376953125 -11.623999595642089844 -11.824000358581542969 -11.782999992370605469 -12.593000411987304688 -12.779000282287597656 -13.161999702453613281 -13.505000114440917969 -12.3339996337890625 -12.038999557495117188 -11.625 -11.295000076293945312 -11.564999580383300781 -11.581000328063964844 -11.095000267028808594 -11.241000175476074219 -11.456000328063964844 -11.189000129699707031 -11.317999839782714844 -11.871999740600585938 -11.968000411987304688 -12.364000320434570312 -12.753999710083007812 -13.022000312805175781 -13.112000465393066406 -13.112000465393066406 -12.920000076293945312 -12.68000030517578125 -12.307999610900878906 -11.355999946594238281 -11.103000640869140625 -11.40200042724609375 -11.678999900817871094 -11.307000160217285156 -10.770000457763671875 -10.0970001220703125 -9.8290004730224609375 -8.6999998092651367188 -10.312999725341796875 -10.468000411987304688 -9.5939998626708984375 -9.0869998931884765625 -9.30500030517578125 -10.576999664306640625 -11.135999679565429688 -10.626999855041503906 -9.805999755859375 -10.032999992370605469 -10.914999961853027344 -11.326000213623046875 -12.314999580383300781 -12.489000320434570312 -10.269000053405761719 -9.7060003280639648438 -9.5649995803833007812 -10.057999610900878906 -10.696000099182128906 -10.956000328063964844 -10.956999778747558594 -10.298999786376953125 -9.6429996490478515625 -9.2799997329711914062 -8.4139995574951171875 -7.2480001449584960938 -6.6529998779296875 -6.604000091552734375 -6.8460001945495605469 -6.9159998893737792969 -7.2960000038146972656 -6.9670000076293945312 -6.5469999313354492188 -6.1310000419616699219 -6.4640002250671386719 -6.9980001449584960938 -7.0910000801086425781 -7.1640000343322753906 -7.2740001678466796875 -7.3220000267028808594 -7.1979999542236328125 -6.9260001182556152344 -6.5960001945495605469 -6.4899997711181640625 -6.5019998550415039062 -6.6119999885559082031 -6.33300018310546875 -6.16699981689453125 -6.0549998283386230469 -6.2300000190734863281 -6.1100001335144042969 -6.1849999427795410156 -6.2800002098083496094 -6.7309999465942382812 -6.9369997978210449219 -6.6830000877380371094 -6.1220002174377441406 -5.7129998207092285156 -5.5599999427795410156 -5.4279999732971191406 -5.4689998626708984375 -5.3569998741149902344 -5.2179999351501464844 -5.0429997444152832031 -5.2820000648498535156 -5.4070000648498535156 -5.493000030517578125 -5.5980000495910644531 -5.7800002098083496094 -5.8640003204345703125 -5.9489998817443847656 -5.8200001716613769531 -5.7100000381469726562 -5.770999908447265625 -5.7979998588562011719 -5.7909998893737792969 -5.8289999961853027344 -5.8590002059936523438 -5.7730002403259277344 -5.7779998779296875 -5.7420001029968261719 -5.7269997596740722656 -5.6729998588562011719 -5.7039999961853027344 -5.7550001144409179688 -5.5669999122619628906 -5.5770001411437988281 -5.5819997787475585938 -5.4070000648498535156 -5.3229999542236328125 -5.2940001487731933594 -5.0609998703002929688 -5.0390000343322753906 -4.965000152587890625 -4.9330000877380371094 -4.8780002593994140625 -4.7009997367858886719 -4.5669999122619628906 -4.5329999923706054688 -4.6349997520446777344 -4.5929999351501464844 -4.5040001869201660156 -4.555999755859375 -4.5339999198913574219 -4.4850001335144042969 -4.3639998435974121094 -4.2940001487731933594 -4.201999664306640625 -4.0429997444152832031 -3.8519999980926513672 -3.7349998950958251953 -3.6890001296997070312 -3.6649999618530273438 -3.6369998455047607422 -3.5920000076293945312
 -2.6240000724792480469 -0.77300000190734863281 -0.94700002670288085938 -2.0620000362396240234 -2.6440000534057617188 -4.4089999198913574219 -3.8220000267028808594 -2.63899993896484375 -1.3359999656677246094 -1.2009999752044677734 -0.76899999380111694336 -1.2319999933242797852 -1.2599999904632568359 -0.64300000667572021484 -0.62599998712539672852 -0.82800000905990600586 -1.3129999637603759766 -0.4410000145435333252 -0.41800001263618469238 -1.2489999532699584961 -1.4600000381469726562 -0.78100001811981201172 -0.10599999874830245972 1.0279999971389770508 1.9629999399185180664 2.2000000476837158203 2.1730000972747802734 1.6849999427795410156 0.71799999475479125977 0.50700002908706665039 -0.038000002503395080566 -0.40500000119209289551 -1.2170000076293945312 -2.01399993896484375 -2.11100006103515625 -1.8830000162124633789 -1.9789999723434448242 -1.9479999542236328125 -2.006999969482421875 -1.4629999399185180664 -2.5650000572204589844 -2.0160000324249267578 -0.90299999713897705078 -0.52300000190734863281 -0.40200001001358032227 2.1530001163482666016 2.9969999790191650391 3.0539999008178710938 1.4529999494552612305 -0.58700001239776611328 -1.2330000400543212891 -1.1940000057220458984 -1.7489999532699584961 -1.8580000400543212891 -3.6289999485015869141 -3.2369999885559082031 -2.1119999885559082031 -4.4619998931884765625 -6.1680002212524414062 -6.0669999122619628906 -6.4559998512268066406 -4.9970002174377441406 -5.4949998855590820312 -7.1160001754760742188 -7.5869998931884765625 -8.1680002212524414062 -8.9180002212524414062 -10.0279998779296875 -10.576999664306640625 -11.079999923706054688 -10.553999900817871094 -10.04199981689453125 -10.354999542236328125 -10.550999641418457031 -10.704999923706054688 -10.923999786376953125 -11.380999565124511719 -11.743000030517578125 -11.614000320434570312 -11.98600006103515625 -12.394000053405761719 -11.965999603271484375 -10.286999702453613281 -9.1409997940063476562 -8.0019998550415039062 -7.5869998931884765625 -7.006999969482421875 -7.5289998054504394531 -7.6290001869201660156 -8.3699998855590820312 -8.5010004043579101562 -8.6560001373291015625 -8.7779998779296875 -9.1239995956420898438 -9.0649995803833007812 -9.43000030517578125 -9.7679996490478515625 -9.9110002517700195312 -9.8900003433227539062 -10.378999710083007812 -10.741999626159667969 -10.928000450134277344 -11.137000083923339844 -11.220000267028808594 -11.345000267028808594 -11.1529998779296875 -11.588000297546386719 -11.538999557495117188 -11.951000213623046875 -12.538999557495117188 -12.748999595642089844 -13.29199981689453125 -13.203000068664550781 -12.428999900817871094 -12.550000190734863281 -12.404000282287597656 -12.803000450134277344 -12.97299957275390625 -11.654999732971191406 -11.378000259399414062 -12.401999473571777344 -12.56999969482421875 -12.770999908447265625 -12.560000419616699219 -12.017999649047851562 -11.539999961853027344 -11.673000335693359375 -12.545999526977539062 -12.793000221252441406 -12.758999824523925781 -12.725999832153320312 -12.534999847412109375 -12.234999656677246094 -11.678999900817871094 -10.949999809265136719 -10.604999542236328125 -10.409999847412109375 -10.480999946594238281 -10.517000198364257812 -9.9469995498657226562 -8.9960002899169921875 -7.9600000381469726562 -8.1569995880126953125 -9.1120004653930664062 -9.1309995651245117188 -8.6070003509521484375 -9.3660001754760742188 -9.5190000534057617188 -10.225000381469726562 -10.784999847412109375 -10.807000160217285156 -9.9119997024536132812 -9.9079999923706054688 -10.015000343322753906 -10.156999588012695312 -10.734999656677246094 -10.918999671936035156 -9.812000274658203125 -9.9399995803833007812 -9.465000152587890625 -10.019000053405761719 -10.539999961853027344 -11.161999702453613281 -10.9029998779296875 -10.211999893188476562 -10.098999977111816406 -9.3240003585815429688 -8.034000396728515625 -6.8270001411437988281 -6.5679998397827148438 -7.0869998931884765625 -7.2540001869201660156 -7.6970000267028808594 -7.5039997100830078125 -6.9699997901916503906 -6.4939999580383300781 -6.3130002021789550781 -6.0399999618530273438 -6.6999998092651367188 -6.95800018310546875 -6.95800018310546875 -6.9689998626708984375 -6.9380002021789550781 -6.9180002212524414062 -6.7920002937316894531 -6.3850002288818359375 -6.3080000877380371094 -6.381999969482421875 -6.3880000114440917969 -6.2030000686645507812 -5.9889998435974121094 -6.01399993896484375 -5.9310002326965332031 -6.0009999275207519531 -5.9340000152587890625 -6.1659998893737792969 -6.2270002365112304688 -6.1380000114440917969 -6.3200001716613769531 -6.0920000076293945312 -5.5520000457763671875 -5.2439999580383300781 -5.3629999160766601562 -5.5009999275207519531 -5.3920001983642578125 -5.2379999160766601562 -5.2210001945495605469 -5.4679999351501464844 -5.4959998130798339844 -5.5089998245239257812 -5.673999786376953125 -5.9479999542236328125 -5.9809999465942382812 -5.8600001335144042969 -5.8130002021789550781 -5.8990001678466796875 -5.9010000228881835938 -5.7899999618530273438 -5.7620000839233398438 -5.7189998626708984375 -5.7160000801086425781 -5.7369999885559082031 -5.7039999961853027344 -5.7059998512268066406 -5.5879998207092285156 -5.5199999809265136719 -5.5739998817443847656 -5.590000152587890625 -5.4460000991821289062 -5.3639998435974121094 -5.3070001602172851562 -5.1760001182556152344 -5.0169997215270996094 -5.1199998855590820312 -4.9450001716613769531 -4.8550000190734863281 -4.7960000038146972656 -4.7930002212524414062 -4.7340002059936523438 -4.6890001296997070312 -4.48600006103515625 -4.4149999618530273438 -4.4450001716613769531 -4.4660000801086425781 -4.4180002212524414062 -4.3850002288818359375 -4.2829999923706054688 -4.2449998855590820312 -4.1589999198913574219 -4.048999786376953125 -3.9960000514984130859 -3.7980000972747802734 -3.7509999275207519531 -3.6019999980926513672 -3.4520001411437988281 -3.5130000114440917969 -3.5149998664855957031 -3.4869999885559082031
 -1.873000025749206543 -2.7219998836517333984 -3.9920001029968261719 -3.2579998970031738281 -3.13899993896484375 -3.1329998970031738281 -2.1089999675750732422 -1.8229999542236328125 -1.7489999532699584961 -0.71500003337860107422 -0.62199997901916503906 -1.1990000009536743164 -0.92400002479553222656 -0.41499999165534973145 -0.91799998283386230469 -0.80500000715255737305 -0.72500002384185791016 -0.44699999690055847168 -0.5289999842643737793 -1.1059999465942382812 -1.5509999990463256836 -1.4889999628067016602 -1.1640000343322753906 -0.77300000190734863281 -0.77700001001358032227 -0.61500000953674316406 -0.57300001382827758789 0.46999999880790710449 1.1519999504089355469 1.0449999570846557617 0.32400000095367431641 -0.73900002241134643555 -1.643999934196472168 -2.3269999027252197266 -2.5130000114440917969 -2.2839999198913574219 -2.6960000991821289062 -2.0220000743865966797 -2.2089998722076416016 -1.120000004768371582 -2.3169999122619628906 -2.6849999427795410156 -1.9600000381469726562 -1.0499999523162841797 -0.26899999380111694336 2.3780000209808349609 2.98600006103515625 3.0750000476837158203 1.9440000057220458984 -0.28999999165534973145 -1.6820000410079956055 -1.25 -1.9149999618530273438 -1.4079999923706054688 -3.0390000343322753906 -3.7349998950958251953 -3.2070000171661376953 -2.9590001106262207031 -5.395999908447265625 -5.91699981689453125 -5.9689998626708984375 -5.6779999732971191406 -6.9739999771118164062 -8.2040004730224609375 -8.7110004425048828125 -8.7279996871948242188 -8.201000213623046875 -9.3420000076293945312 -10.177000045776367188 -10.585000038146972656 -10.461000442504882812 -9.951999664306640625 -10.232999801635742188 -10.43000030517578125 -10.380999565124511719 -10.567000389099121094 -10.9029998779296875 -10.93000030517578125 -11.185000419616699219 -12.293000221252441406 -12.324999809265136719 -11.93000030517578125 -11.071000099182128906 -10.281000137329101562 -8.7760000228881835938 -7.8689999580383300781 -6.8099999427795410156 -7.3010001182556152344 -7.6339998245239257812 -7.8990001678466796875 -8.437000274658203125 -8.8640003204345703125 -9.125 -9.5469999313354492188 -9.2440004348754882812 -9.312000274658203125 -9.4709997177124023438 -9.6630001068115234375 -8.965000152587890625 -9.340999603271484375 -10.069000244140625 -10.682999610900878906 -11.062999725341796875 -11.592000007629394531 -11.317999839782714844 -10.973999977111816406 -10.918999671936035156 -11.571000099182128906 -11.668000221252441406 -11.677000045776367188 -12.27700042724609375 -13.005000114440917969 -13.053999900817871094 -11.760999679565429688 -12.463000297546386719 -12.621999740600585938 -12.88899993896484375 -12.809000015258789062 -12.062000274658203125 -12.262000083923339844 -11.8339996337890625 -12.019000053405761719 -12.432999610900878906 -12.854000091552734375 -12.503999710083007812 -12.119000434875488281 -12.114000320434570312 -12 -12.460000038146972656 -12.376999855041503906 -12.182000160217285156 -12.213999748229980469 -11.9029998779296875 -11.510000228881835938 -11.440999984741210938 -10.904999732971191406 -9.5539999008178710938 -9.8179998397827148438 -9.9759998321533203125 -9.5959997177124023438 -8.9219999313354492188 -8.4499998092651367188 -8.694000244140625 -8.423999786376953125 -8.9980001449584960938 -9.0970001220703125 -9.6890001296997070312 -9.79199981689453125 -9.9200000762939453125 -10.63899993896484375 -11.149999618530273438 -10.954000473022460938 -10.234000205993652344 -10.368000030517578125 -10.529000282287597656 -10.036999702453613281 -9.9899997711181640625 -9.548999786376953125 -9.8780002593994140625 -9.6820001602172851562 -9.5640001296997070312 -9.7119998931884765625 -10.352999687194824219 -10.557999610900878906 -8.8999996185302734375 -8.7440004348754882812 -8.4180002212524414062 -7.3029999732971191406 -6.29199981689453125 -6.63899993896484375 -7.4219999313354492188 -7.1030001640319824219 -7.2350001335144042969 -7.034999847412109375 -7.1550002098083496094 -6.1950001716613769531 -5.5689997673034667969 -5.4429998397827148438 -6.3000001907348632812 -6.715000152587890625 -6.6490001678466796875 -6.4949998855590820312 -6.6069998741149902344 -6.7740001678466796875 -6.7589998245239257812 -6.5149998664855957031 -6.2820000648498535156 -6.1760001182556152344 -6.1840000152587890625 -5.798999786376953125 -5.6300001144409179688 -5.7779998779296875 -5.7899999618530273438 -5.7439999580383300781 -5.7839999198913574219 -5.8140001296997070312 -5.7960000038146972656 -5.6820001602172851562 -5.6399998664855957031 -5.673999786376953125 -5.4479999542236328125 -5.2369999885559082031 -5.3990001678466796875 -5.4040002822875976562 -5.4619998931884765625 -5.3759999275207519531 -5.3410000801086425781 -5.5089998245239257812 -5.5770001411437988281 -5.6119999885559082031 -5.8180003166198730469 -5.7829999923706054688 -5.8500003814697265625 -5.88899993896484375 -5.8670001029968261719 -5.8730001449584960938 -5.8109998703002929688 -5.7350001335144042969 -5.7220001220703125 -5.6549997329711914062 -5.6419997215270996094 -5.6570000648498535156 -5.5970001220703125 -5.5869998931884765625 -5.5159997940063476562 -5.36100006103515625 -5.30500030517578125 -5.2459998130798339844 -5.180999755859375 -4.9739999771118164062 -5.0149998664855957031 -4.9439997673034667969 -4.6269998550415039062 -4.9050002098083496094 -4.8210000991821289062 -4.7459998130798339844 -4.6510000228881835938 -4.6050000190734863281 -4.6099996566772460938 -4.6310000419616699219 -4.5500001907348632812 -4.3810000419616699219 -4.326000213623046875 -4.2680001258850097656 -4.243000030517578125 -4.3010001182556152344 -4.2350001335144042969 -4.0329999923706054688 -4.0380001068115234375 -3.9049999713897705078 -3.7809998989105224609 -3.4379999637603759766 -3.4649999141693115234 -3.4570000171661376953 -3.4060001373291015625 -3.4700000286102294922 -3.4440000057220458984 -3.3719999790191650391
 -3.2279999256134033203 -3.6649999618530273438 -5.4299998283386230469 -4.6329998970031738281 -3.6310000419616699219 -3.6080000400543212891 -2.0969998836517333984 -1.6799999475479125977 -1.2790000438690185547 -0.6539999842643737793 -1.1890000104904174805 -1.4329999685287475586 -0.99500000476837158203 -0.77799999713897705078 -1.2309999465942382812 -1.4969999790191650391 -1.2970000505447387695 -0.96499997377395629883 -0.90600001811981201172 -1.5310000181198120117 -1.8009999990463256836 -1.9989999532699584961 -1.8619999885559082031 -1.8450000286102294922 -1.6710000038146972656 -1.1759999990463256836 -1.0939999818801879883 -0.23199999332427978516 1.4309999942779541016 1.0349999666213989258 0.50800001621246337891 -0.89499998092651367188 -1.7000000476837158203 -2.2820000648498535156 -2.8129999637603759766 -2.8310000896453857422 -2.9679999351501464844 -1.6019999980926513672 -2.3740000724792480469 -1.6549999713897705078 -1.5509999990463256836 -2.3789999485015869141 -1.4140000343322753906 -1.2719999551773071289 0.3529999852180480957 2.1259999275207519531 2.3700001239776611328 2.6150000095367431641 2.4470000267028808594 0.28499999642372131348 -1.4559999704360961914 -1.5870000123977661133 -1.9390000104904174805 -1.8250000476837158203 -2 -3.0740001201629638672 -3.3029999732971191406 -3.0929999351501464844 -4.0450000762939453125 -5.201000213623046875 -6.1719999313354492188 -5.9619998931884765625 -7.3800001144409179688 -8.3030004501342773438 -8.5720005035400390625 -8.93000030517578125 -8.5240001678466796875 -8.4280004501342773438 -8.8979997634887695312 -9.2799997329711914062 -10.128000259399414062 -9.8470001220703125 -9.6560001373291015625 -9.6190004348754882812 -9.7819995880126953125 -9.895000457763671875 -10.215999603271484375 -10.340999603271484375 -11.342000007629394531 -12.623000144958496094 -12.477000236511230469 -13.371999740600585938 -13.296999931335449219 -12.123999595642089844 -10.680999755859375 -9.3509998321533203125 -7.8639998435974121094 -6.8489999771118164062 -7.01399993896484375 -7.715000152587890625 -8.1570005416870117188 -8.38899993896484375 -9.4530000686645507812 -9.5720005035400390625 -9.4350004196166992188 -9.3289995193481445312 -9.256999969482421875 -8.9390001296997070312 -8.9399995803833007812 -9.61100006103515625 -9.9250001907348632812 -9.8079996109008789062 -9.944000244140625 -10.552000045776367188 -10.979000091552734375 -10.954999923706054688 -10.548000335693359375 -10.684000015258789062 -10.883000373840332031 -11.149999618530273438 -11.645000457763671875 -12.449999809265136719 -12.375 -11.510999679565429688 -11.314999580383300781 -11.7779998779296875 -12.246000289916992188 -12.572000503540039062 -12.284999847412109375 -12.081999778747558594 -12.213999748229980469 -12.510000228881835938 -12.621000289916992188 -11.942000389099121094 -12.262999534606933594 -12.274999618530273438 -12.586999893188476562 -12.248000144958496094 -12.350999832153320312 -11.840999603271484375 -11.309000015258789062 -11.387000083923339844 -11.493000030517578125 -12.345000267028808594 -13.322000503540039062 -11.022999763488769531 -9.3109998703002929688 -9.6569995880126953125 -9.4270000457763671875 -9.1490001678466796875 -9.0109996795654296875 -8.6239995956420898438 -8.7449998855590820312 -8.965999603271484375 -8.8769998550415039062 -8.48699951171875 -9.0839996337890625 -9.1330003738403320312 -9.5570001602172851562 -9.6009998321533203125 -10.635999679565429688 -10.831999778747558594 -10.288000106811523438 -10.418999671936035156 -10.873999595642089844 -10.295000076293945312 -9.6009998321533203125 -9.0220003128051757812 -9.0939998626708984375 -8.687000274658203125 -8.354000091552734375 -8.576000213623046875 -7.9530000686645507812 -8.6009998321533203125 -8.1470003128051757812 -7.4060001373291015625 -7.6480002403259277344 -6.3270001411437988281 -6.1440000534057617188 -6.368000030517578125 -6.5770001411437988281 -6.618000030517578125 -6.4549999237060546875 -6.4229998588562011719 -6.2860002517700195312 -5.6189999580383300781 -5.2090001106262207031 -4.9910001754760742188 -5.7779998779296875 -6.0380001068115234375 -6.1659998893737792969 -6.2480001449584960938 -6.354000091552734375 -6.4689998626708984375 -6.41699981689453125 -6.3940000534057617188 -6.2779998779296875 -6.1009998321533203125 -5.8910002708435058594 -5.6339998245239257812 -5.5409998893737792969 -5.4600000381469726562 -5.2860002517700195312 -5.3140001296997070312 -5.2979998588562011719 -5.2230000495910644531 -5.2729997634887695312 -5.3150000572204589844 -5.340000152587890625 -5.3309998512268066406 -5.3530001640319824219 -5.3619999885559082031 -5.368000030517578125 -5.5780000686645507812 -5.6329998970031738281 -5.5630002021789550781 -5.5120000839233398438 -5.5949997901916503906 -5.729000091552734375 -5.8870000839233398438 -5.9289999008178710938 -5.7280001640319824219 -5.5759997367858886719 -5.5659999847412109375 -5.5590000152587890625 -5.590000152587890625 -5.5929999351501464844 -5.555999755859375 -5.4689998626708984375 -5.4660000801086425781 -5.4380002021789550781 -5.48600006103515625 -5.5 -5.4809999465942382812 -5.4240002632141113281 -5.3350000381469726562 -5.2899999618530273438 -5.1359996795654296875 -4.9180002212524414062 -4.8480000495910644531 -4.9079999923706054688 -4.881999969482421875 -4.7730002403259277344 -4.7269997596740722656 -4.6649999618530273438 -4.66699981689453125 -4.6370000839233398438 -4.5710000991821289062 -4.5640001296997070312 -4.4949998855590820312 -4.4800000190734863281 -4.4349999427795410156 -4.3949999809265136719 -4.1649999618530273438 -4.0980000495910644531 -4.1089997291564941406 -4.1139998435974121094 -4.0199999809265136719 -3.9490001201629638672 -3.8110001087188720703 -3.6619999408721923828 -3.4539999961853027344 -3.4250001907348632812 -3.4149999618530273438 -3.4160001277923583984 -3.3830001354217529297 -3.3220000267028808594 -3.2820000648498535156
 -1.1640000343322753906 -1.8029999732971191406 -1.7799999713897705078 -3.2769999504089355469 -3.0550000667572021484 -2.2319998741149902344 -0.84100002050399780273 -0.083000004291534423828 -0.0030000002589076757431 -0.64600002765655517578 -1.3099999427795410156 -1.3229999542236328125 -0.87699997425079345703 -1.3279999494552612305 -2.0750000476837158203 -2.2780001163482666016 -2.3470001220703125 -2.1050000190734863281 -1.8500000238418579102 -1.9919999837875366211 -2.2679998874664306641 -1.7790000438690185547 -1.4040000438690185547 -0.8310000300407409668 -0.57400000095367431641 -0.48700001835823059082 -0.1510000079870223999 0.63200002908706665039 1.136999964714050293 0.76999998092651367188 0.82300001382827758789 0.36899998784065246582 -0.52499997615814208984 -1.5399999618530273438 -2.9059998989105224609 -3.1329998970031738281 -3.3399999141693115234 -1.7489999532699584961 -1.9049999713897705078 -1.6959999799728393555 -2.1970000267028808594 -2.0989999771118164062 -0.64200001955032348633 -0.13400000333786010742 -0.010000002570450305939 1.1710000038146972656 2.3880000114440917969 3.0940001010894775391 3.0150001049041748047 2.2669999599456787109 -0.35800001025199890137 -1.4629999399185180664 -1.6720000505447387695 -1.9249999523162841797 -2.0260000228881835938 -2.8619999885559082031 -3.3740000724792480469 -3.0150001049041748047 -3.3719999790191650391 -4.54199981689453125 -5.9840002059936523438 -7.01399993896484375 -7.9640002250671386719 -8.4499998092651367188 -8.7580003738403320312 -8.1970005035400390625 -8.2659997940063476562 -7.715000152587890625 -8.06999969482421875 -8.2089996337890625 -8.62400054931640625 -8.8219995498657226562 -8.7119998931884765625 -8.61199951171875 -9.5450000762939453125 -9.9409999847412109375 -10.465000152587890625 -11.180999755859375 -11.729999542236328125 -12.614999771118164062 -13.612999916076660156 -13.97299957275390625 -13.406000137329101562 -12.845999717712402344 -12.328000068664550781 -10.949000358581542969 -8.2110004425048828125 -7.1649999618530273438 -6.8720002174377441406 -7.1420001983642578125 -7.7719998359680175781 -8.430999755859375 -8.8310003280639648438 -8.9160003662109375 -8.9530000686645507812 -9.1689996719360351562 -9.1750001907348632812 -9.1780004501342773438 -9.16699981689453125 -9.465000152587890625 -9.1199998855590820312 -8.8929996490478515625 -9.6099996566772460938 -9.9110002517700195312 -10.710000038146972656 -10.94499969482421875 -10.0839996337890625 -10.270999908447265625 -10.697999954223632812 -10.529999732971191406 -10.873000144958496094 -10.960000038146972656 -10.609999656677246094 -10.295000076293945312 -10.444000244140625 -11.206999778747558594 -11.925000190734863281 -12.383999824523925781 -12.788999557495117188 -12.453000068664550781 -12.9160003662109375 -13.192000389099121094 -12.76399993896484375 -12.935000419616699219 -12.574000358581542969 -12.029999732971191406 -11.84799957275390625 -11.727999687194824219 -11.772000312805175781 -12.423999786376953125 -11.911999702453613281 -11.805999755859375 -12.949000358581542969 -14.414999961853027344 -13.078000068664550781 -9.7819995880126953125 -9.3909997940063476562 -9.3559999465942382812 -8.8859996795654296875 -8.8489999771118164062 -8.8159999847412109375 -8.4499998092651367188 -8.090000152587890625 -8.1850004196166992188 -8.3290004730224609375 -8.19499969482421875 -8.1099996566772460938 -8.7690000534057617188 -8.9589996337890625 -8.7259998321533203125 -9.8719997406005859375 -10.795000076293945312 -10.392000198364257812 -9.9829998016357421875 -11.090000152587890625 -11.274000167846679688 -9.937000274658203125 -8.3640003204345703125 -7.9530000686645507812 -7.5590000152587890625 -7.5250000953674316406 -7.1420001983642578125 -6.631999969482421875 -7.0499997138977050781 -7.4949998855590820312 -6.9819998741149902344 -6.4200000762939453125 -6.4289999008178710938 -6.354000091552734375 -6.0149998664855957031 -5.7750000953674316406 -5.8299999237060546875 -5.743000030517578125 -5.7400002479553222656 -5.5789999961853027344 -4.9270000457763671875 -4.8559999465942382812 -4.9829998016357421875 -5.5279998779296875 -5.5939998626708984375 -5.3990001678466796875 -5.7319998741149902344 -5.8299999237060546875 -5.9060001373291015625 -5.7719998359680175781 -5.805999755859375 -5.7309999465942382812 -5.909999847412109375 -5.8940000534057617188 -5.6549997329711914062 -5.7699999809265136719 -5.8140001296997070312 -5.5120000839233398438 -5.3520002365112304688 -5.2929997444152832031 -5.1700000762939453125 -4.9559998512268066406 -5.0229997634887695312 -5.1119999885559082031 -5.0279998779296875 -4.9869999885559082031 -5.0710000991821289062 -5.2420001029968261719 -6.0089998245239257812 -6.1269998550415039062 -6.1279997825622558594 -5.9600000381469726562 -6.0190000534057617188 -6.1089997291564941406 -6.0829997062683105469 -5.9819998741149902344 -5.7340002059936523438 -5.4450001716613769531 -5.3289999961853027344 -5.3239998817443847656 -5.3420000076293945312 -5.3550000190734863281 -5.3559999465942382812 -5.3570003509521484375 -5.3020000457763671875 -5.3270001411437988281 -5.3980002403259277344 -5.4320001602172851562 -5.3239998817443847656 -5.1570000648498535156 -5.0999999046325683594 -5.1700000762939453125 -5.1240000724792480469 -4.9770002365112304688 -4.95800018310546875 -4.9429998397827148438 -4.9320001602172851562 -4.7339997291564941406 -4.687999725341796875 -4.6449999809265136719 -4.6679997444152832031 -4.5570001602172851562 -4.4850001335144042969 -4.5009999275207519531 -4.4110002517700195312 -4.3880000114440917969 -4.3240003585815429688 -4.2139997482299804688 -4.0130000114440917969 -3.9530000686645507812 -3.9340000152587890625 -3.8990001678466796875 -3.8220000267028808594 -3.729000091552734375 -3.6480000019073486328 -3.5850000381469726562 -3.465000152587890625 -3.4700000286102294922 -3.4960000514984130859 -3.2590000629425048828 -3.2599999904632568359 -3.229000091552734375 -3.1809999942779541016
 -0.030000001192092895508 -0.94800001382827758789 -1.2710000276565551758 -2.5380001068115234375 -1.9449999332427978516 -1.4019999504089355469 -0.11299999803304672241 -0.72299998998641967773 -1.0219999551773071289 -1.5690000057220458984 -1.7220000028610229492 -1.6289999485015869141 -2.0699999332427978516 -2.7580001354217529297 -2.5009999275207519531 -2.6340000629425048828 -2.2209999561309814453 -2.9549999237060546875 -3.1370000839233398438 -3.0020000934600830078 -2.7809998989105224609 -1.7289999723434448242 -0.91799998283386230469 -0.51999998092651367188 0.41100001335144042969 0.11100000143051147461 -0.10599999874830245972 -0.098000004887580871582 0.81199997663497924805 1.238000035285949707 0.11500000208616256714 -0.10500000417232513428 -0.26300001144409179688 -0.9340000152587890625 -2.4709999561309814453 -3.3129999637603759766 -3.2960000038146972656 -2.3480000495910644531 -2.0169999599456787109 -2.1610000133514404297 -2.5789999961853027344 -2.1119999885559082031 -0.59500002861022949219 0.73699998855590820312 0.15299999713897705078 0.42300000786781311035 1.5319999456405639648 3.3289999961853027344 3.4059998989105224609 2.6579999923706054688 0.48399999737739562988 -0.80500000715255737305 -1.123000025749206543 -0.99699997901916503906 -1.9110000133514404297 -3.4029998779296875 -3.4340000152587890625 -3.3329999446868896484 -4.0269999504089355469 -4.0450000762939453125 -4.9229998588562011719 -6.8579998016357421875 -8 -8.4479999542236328125 -8.840000152587890625 -8.2799997329711914062 -8.26399993896484375 -8.3970003128051757812 -8.5129995346069335938 -7.9000000953674316406 -7.7030000686645507812 -7.9289999008178710938 -8.0430002212524414062 -8.1009998321533203125 -8.8570003509521484375 -9.5850000381469726562 -10.031000137329101562 -10.859000205993652344 -11.656999588012695312 -12.621000289916992188 -13.647999763488769531 -13.567999839782714844 -13.008999824523925781 -11.890999794006347656 -11.84799957275390625 -11.217000007629394531 -9.0749998092651367188 -8.0500001907348632812 -7.4070000648498535156 -7.3769998550415039062 -7.2300000190734863281 -8.090000152587890625 -9.4259996414184570312 -9.701000213623046875 -9.062000274658203125 -8.6700000762939453125 -8.9630002975463867188 -9.2839994430541992188 -9.2139997482299804688 -8.437999725341796875 -8.4960002899169921875 -9.0389995574951171875 -9.3159999847412109375 -9.9390001296997070312 -10.04199981689453125 -10.225000381469726562 -10.366000175476074219 -10.296000480651855469 -9.9679994583129882812 -10.154999732971191406 -10.446000099182128906 -10.392000198364257812 -10.762000083923339844 -10.892000198364257812 -11.048999786376953125 -11.968999862670898438 -12.939000129699707031 -12.798999786376953125 -12.975999832153320312 -12.718999862670898438 -12.743000030517578125 -13.411000251770019531 -13.562000274658203125 -12.937000274658203125 -12.784000396728515625 -12.227000236511230469 -11.380000114440917969 -11.73600006103515625 -11.869999885559082031 -11.524000167846679688 -11.753999710083007812 -12.088000297546386719 -12.22299957275390625 -12.421999931335449219 -10.855999946594238281 -9.1079998016357421875 -9.6020002365112304688 -9.354999542236328125 -9.4429998397827148438 -9.4689998626708984375 -8.6820001602172851562 -8.5860004425048828125 -8.0100002288818359375 -7.9520001411437988281 -8.0039997100830078125 -7.944000244140625 -8.22299957275390625 -8.7530002593994140625 -9.3020000457763671875 -9.520000457763671875 -10.355999946594238281 -10.633000373840332031 -10.352999687194824219 -10.354000091552734375 -11.295999526977539062 -10.4589996337890625 -10.137000083923339844 -8.6059999465942382812 -7.4060001373291015625 -7.36100006103515625 -8.02700042724609375 -7.4639997482299804688 -7.1630001068115234375 -7.4180002212524414062 -7.5529999732971191406 -7.2610001564025878906 -7.1420001983642578125 -6.7470002174377441406 -5.9359998703002929688 -5.7410001754760742188 -5.6909999847412109375 -5.6119999885559082031 -5.5009999275207519531 -5.2859997749328613281 -5.4130001068115234375 -5.0199999809265136719 -5.2140002250671386719 -5.3169999122619628906 -5.7699999809265136719 -5.7200002670288085938 -5.5619997978210449219 -5.6560001373291015625 -5.7100000381469726562 -5.826000213623046875 -5.7410001754760742188 -5.895999908447265625 -5.7399997711181640625 -5.9559998512268066406 -5.8320002555847167969 -5.7170000076293945312 -6.2059998512268066406 -6.3460001945495605469 -6.3860001564025878906 -6.2300000190734863281 -6.2509999275207519531 -5.8920001983642578125 -5.3389997482299804688 -5.1749997138977050781 -5.0749998092651367188 -4.8930001258850097656 -4.8570003509521484375 -5.0399999618530273438 -5.5230002403259277344 -6.1149997711181640625 -6.215000152587890625 -6.2170000076293945312 -6.1429996490478515625 -6.0460000038146972656 -6.0329999923706054688 -5.9520001411437988281 -5.8829998970031738281 -5.6479997634887695312 -5.2950000762939453125 -5.2059998512268066406 -5.1429996490478515625 -5.1479997634887695312 -5.2449998855590820312 -5.2480001449584960938 -5.1089997291564941406 -5.0759997367858886719 -5.0240001678466796875 -5.1029996871948242188 -5.13899993896484375 -5.1079998016357421875 -5.055999755859375 -5.0089998245239257812 -4.9470000267028808594 -4.8840003013610839844 -4.826000213623046875 -4.8460001945495605469 -4.8840003013610839844 -4.8210000991821289062 -4.7779998779296875 -4.6729998588562011719 -4.5710000991821289062 -4.5549998283386230469 -4.4869999885559082031 -4.4250001907348632812 -4.4970002174377441406 -4.4730000495910644531 -4.3239998817443847656 -4.1929998397827148438 -4.0180001258850097656 -3.9920001029968261719 -3.8730001449584960938 -3.8559999465942382812 -3.8169999122619628906 -3.7850000858306884766 -3.6540000438690185547 -3.5629999637603759766 -3.4679999351501464844 -3.4040000438690185547 -3.3760001659393310547 -3.3429999351501464844 -3.2550001144409179688 -3.1129999160766601562 -3.0320000648498535156 -3.0809998512268066406
 -1.7200000286102294922 -2.2309999465942382812 -2.8380000591278076172 -3.0659999847412109375 -2.1689999103546142578 -0.84899997711181640625 -0.56800001859664916992 -1.1340000629425048828 -1.6100000143051147461 -1.893999934196472168 -2.2669999599456787109 -2.6270000934600830078 -2.5829999446868896484 -2.0550000667572021484 -1.8250000476837158203 -2.2079999446868896484 -2.4159998893737792969 -2.7590000629425048828 -2.9779999256134033203 -2.8929998874664306641 -2.3220000267028808594 -1.5039999485015869141 -0.92400002479553222656 -0.70200002193450927734 -0.26699998974800109863 -0.23100000619888305664 0.37999999523162841797 0.81300002336502075195 1.2699999809265136719 1.5490000247955322266 -0.125 -0.27099999785423278809 0.0029999995604157447815 -0.78200000524520874023 -1.6089999675750732422 -1.8009999990463256836 -1.6640000343322753906 -2.3510000705718994141 -3.0420000553131103516 -2.5550000667572021484 -2.0299999713897705078 -1.9409999847412109375 -1.3209999799728393555 0.98100000619888305664 0.79799997806549072266 0.94900000095367431641 2.1640000343322753906 3.4170000553131103516 3.7760000228881835938 3.0810000896453857422 1.3550000190734863281 -0.67199999094009399414 -0.69800001382827758789 0.15600000321865081787 -0.99400001764297485352 -2.3359999656677246094 -3.2119998931884765625 -3.4019999504089355469 -3.1429998874664306641 -3.4279999732971191406 -4.131999969482421875 -5.9460000991821289062 -6.7670001983642578125 -7.2070002555847167969 -7.944000244140625 -8.298000335693359375 -8.3769998550415039062 -8.19499969482421875 -7.8759999275207519531 -6.8099999427795410156 -6.79199981689453125 -7.6979999542236328125 -8.1260004043579101562 -7.9900002479553222656 -7.8619999885559082031 -9.1639995574951171875 -9.6619997024536132812 -10.831999778747558594 -11.529999732971191406 -12.817000389099121094 -13.005000114440917969 -13.493000030517578125 -12.949999809265136719 -11.739999771118164062 -11.850999832153320312 -11.322999954223632812 -9.694000244140625 -8.5590000152587890625 -7.8049998283386230469 -7.5630002021789550781 -7.319000244140625 -7.6160001754760742188 -8.8859996795654296875 -9.055999755859375 -9.7550001144409179688 -9.6000003814697265625 -8.9840002059936523438 -8.7340002059936523438 -9.0399999618530273438 -8.5380001068115234375 -9.18000030517578125 -9.555999755859375 -9.1759996414184570312 -9.4919996261596679688 -9.55500030517578125 -9.7650003433227539062 -9.9530000686645507812 -10.010000228881835938 -9.6440000534057617188 -10.270000457763671875 -10.454000473022460938 -10.741999626159667969 -10.618000030517578125 -11.123999595642089844 -11.802999496459960938 -11.934000015258789062 -11.935000419616699219 -11.699000358581542969 -12.055999755859375 -12.795000076293945312 -12.397999763488769531 -12.399000167846679688 -12.060000419616699219 -12.562999725341796875 -13.052000045776367188 -12.581999778747558594 -11.567000389099121094 -11.781000137329101562 -11.522999763488769531 -10.979000091552734375 -10.732000350952148438 -10.31999969482421875 -10.229999542236328125 -9.94499969482421875 -8.805999755859375 -8.9479999542236328125 -9.3559999465942382812 -9.0170001983642578125 -8.875 -9.2089996337890625 -8.6129999160766601562 -8.3599996566772460938 -7.3779997825622558594 -7.1290001869201660156 -7.0159997940063476562 -7.756999969482421875 -9.3769998550415039062 -9.1149997711181640625 -9.1510000228881835938 -10.088999748229980469 -10.571000099182128906 -10.701000213623046875 -10.894000053405761719 -11.732999801635742188 -11.671999931335449219 -9.7530002593994140625 -8.9809999465942382812 -8.1499996185302734375 -8.2819995880126953125 -7.8220000267028808594 -7.4190001487731933594 -7.2329998016357421875 -7.2859997749328613281 -7.0190000534057617188 -7.2399997711181640625 -7.1950001716613769531 -7.0230002403259277344 -6.694000244140625 -5.937000274658203125 -5.7309999465942382812 -5.6189999580383300781 -5.5710000991821289062 -5.7890000343322753906 -5.9219999313354492188 -5.6710000038146972656 -4.895999908447265625 -4.7670001983642578125 -5.1240000724792480469 -5.4549999237060546875 -5.6779999732971191406 -5.6819996833801269531 -5.6380000114440917969 -5.9380002021789550781 -5.7969999313354492188 -5.7800002098083496094 -5.9349999427795410156 -5.9289999008178710938 -5.840000152587890625 -5.4920001029968261719 -6.2319998741149902344 -6.7049999237060546875 -6.7789998054504394531 -6.9010000228881835938 -6.7170000076293945312 -6.6589999198913574219 -6.687999725341796875 -6.4800000190734863281 -6.2059998512268066406 -5.9949998855590820312 -5.45800018310546875 -4.7249999046325683594 -5.1849999427795410156 -5.8850002288818359375 -6.1659998893737792969 -6.2230000495910644531 -6.2480001449584960938 -6.1989998817443847656 -6.0110001564025878906 -5.7459998130798339844 -5.6620001792907714844 -5.5959997177124023438 -5.3670001029968261719 -5.1770000457763671875 -5.0829997062683105469 -5.0920000076293945312 -5.1349997520446777344 -5.1799998283386230469 -5.0409998893737792969 -4.93000030517578125 -4.8730001449584960938 -4.8240003585815429688 -4.8860001564025878906 -4.8990001678466796875 -4.8439998626708984375 -4.93000030517578125 -4.9229998588562011719 -4.8229999542236328125 -4.7630000114440917969 -4.6329998970031738281 -4.6209998130798339844 -4.7309999465942382812 -4.7199997901916503906 -4.69499969482421875 -4.5920000076293945312 -4.4279999732971191406 -4.3990001678466796875 -4.4310002326965332031 -4.3780002593994140625 -4.3480000495910644531 -4.3520002365112304688 -4.1539998054504394531 -3.854000091552734375 -3.9290001392364501953 -3.8659999370574951172 -3.8220000267028808594 -3.8140001296997070312 -3.8310000896453857422 -3.7170000076293945312 -3.5569999217987060547 -3.4319999217987060547 -3.3289999961853027344 -3.3399999141693115234 -3.2439999580383300781 -3.125 -3.131999969482421875 -2.9249999523162841797 -2.8800001144409179688 -3
[truncated: 656,931 more chars]
