# Supplementary material for: Toward a Monte Carlo approach to selecting climate variables in MaxEnt
Source: PLoS One. 2021 Mar 3;16(3):e0237208. doi: 10.1371/journal.pone.0237208 (PMC7928495; doi:10.1371/journal.pone.0237208)
Supplement: S1 File — Compressed file folder containing the input data and R script used in the study. (ZIP) [file pone.0237208.s003.zip › S1_File/input/bioclim/bio07.asc]

ncols        258
nrows        203
xllcorner    -118.620095600000
yllcorner    23.921173333333
cellsize     0.083333333333
NODATA_value  -9999
 37.595001220703125 37.8470001220703125 40.5670013427734375 40.02899932861328125 36.3730010986328125 38.437999725341796875 41.366001129150390625 38.157001495361328125 36.4420013427734375 41.2519989013671875 38.7259979248046875 35.606998443603515625 35.9329986572265625 39.0370025634765625 39.04399871826171875 38.302001953125 39.146999359130859375 41.573001861572265625 42.2910003662109375 41.967998504638671875 37.271999359130859375 38.06800079345703125 38.6529998779296875 40.284999847412109375 42.654998779296875 42.91899871826171875 40.631999969482421875 39.09600067138671875 40.079998016357421875 42.00299835205078125 42.633998870849609375 40.45999908447265625 41.54000091552734375 40.978000640869140625 40.519001007080078125 42.26200103759765625 42.082000732421875 40.8470001220703125 39.20800018310546875 35.268001556396484375 36.836002349853515625 36.80300140380859375 38.62000274658203125 40.9850006103515625 41.20600128173828125 41.061000823974609375 41.828998565673828125 39.522003173828125 40.368000030517578125 42.615001678466796875 41.996002197265625 36.2259979248046875 41.368999481201171875 42.130001068115234375 40.677001953125 41.909999847412109375 41.282001495361328125 39.93599700927734375 41.09600067138671875 41.091999053955078125 39.868999481201171875 39.450000762939453125 38.91500091552734375 40.0370025634765625 41.993999481201171875 44.4459991455078125 43.101001739501953125 43.3489990234375 41.659000396728515625 41.9029998779296875 41.79000091552734375 38.77300262451171875 39.1100006103515625 38.560001373291015625 33.25299835205078125 32.01599884033203125 32.742000579833984375 38.74900054931640625 41.118999481201171875 40.68199920654296875 38.367000579833984375 36.742000579833984375 37.838001251220703125 36.79399871826171875 36.990997314453125 38.145000457763671875 39.503997802734375 34.78800201416015625 35.3079986572265625 33.16300201416015625 32.173999786376953125 31.029998779296875 30.270000457763671875 29.826999664306640625 30.118000030517578125 30.286998748779296875 29.878999710083007812 30.8040008544921875 30.881000518798828125 29.326999664306640625 29.686000823974609375 29.493000030517578125 29.24900054931640625 29.27899932861328125 30.04000091552734375 31.256000518798828125 31.766000747680664062 32.358001708984375 34.2610015869140625 36.30100250244140625 36.63700103759765625 38.992000579833984375 38.950000762939453125 39.062999725341796875 39.1569976806640625 42.4550018310546875 43.257999420166015625 40.45600128173828125 41.3339996337890625 41.6920013427734375 43.58499908447265625 44.19100189208984375 44.509002685546875 43.6510009765625 44.1490020751953125 44.5019989013671875 43.4290008544921875 42.88700103759765625 42.13899993896484375 41.2779998779296875 42.141998291015625 41.811000823974609375 41.881999969482421875 35.01599884033203125 29.760999679565429688 31.188999176025390625 32.093997955322265625 34.197998046875 31.58100128173828125 35.45600128173828125 35.0149993896484375 35.7760009765625 33.298000335693359375 30.630001068115234375 35.61699676513671875 39.444000244140625 40.9459991455078125 41.125 40.9929962158203125 39.167999267578125 32.2389984130859375 30.938999176025390625 32.52500152587890625 30.284999847412109375 29.829999923706054688 31.868000030517578125 32.904998779296875 33.68499755859375 36.04199981689453125 37.576000213623046875 37.9720001220703125 38.43599700927734375 39.31800079345703125 39.77500152587890625 40.0670013427734375 40.3509979248046875 40.700000762939453125 40.76399993896484375 40.7740020751953125 41.32399749755859375 41.940998077392578125 42.42800140380859375 42.40799713134765625 41.87599945068359375 40.938999176025390625 41.233001708984375 42.173000335693359375 42.076999664306640625 42.1439971923828125 42.741001129150390625 43.090000152587890625 42.981998443603515625 43.481998443603515625 43.174999237060546875 43.254001617431640625 42.9250030517578125 43.091999053955078125 42.8860015869140625 42.522003173828125 42.1399993896484375 41.83499908447265625 41.86299896240234375 41.981998443603515625 42.078998565673828125 42.154998779296875 42.325000762939453125 42.49500274658203125 42.755001068115234375 42.79199981689453125 42.83699798583984375 42.87200164794921875 43.07199859619140625 43.25099945068359375 43.23799896240234375 43.52899932861328125 43.71900177001953125 43.48400115966796875 43.13899993896484375 42.964000701904296875 43.3489990234375 43.34600067138671875 43.24900054931640625 43.198001861572265625 43.2870025634765625 43.1510009765625 43.088001251220703125 42.97100067138671875 42.798000335693359375 42.69000244140625 42.72299957275390625 42.548000335693359375 42.328998565673828125 42.58300018310546875 42.966999053955078125 42.979999542236328125 43.063999176025390625 43.061000823974609375 43.167999267578125 42.91500091552734375 42.89099884033203125 42.802001953125 42.743999481201171875 42.799999237060546875 42.9329986572265625 42.95999908447265625 42.977001190185546875 42.856998443603515625 42.881999969482421875 42.98799896240234375 42.917999267578125 42.6660003662109375 42.48699951171875 42.28099822998046875 42.50099945068359375 42.667999267578125 42.62200164794921875 42.577999114990234375 42.56600189208984375 42.5279998779296875 42.5 42.63300323486328125 42.48699951171875 42.482997894287109375 42.5279998779296875 42.59200286865234375 42.50299835205078125 42.457000732421875 42.546001434326171875
 36.4290008544921875 37.81999969482421875 40.371002197265625 41.0800018310546875 40.06500244140625 41.407001495361328125 41.4720001220703125 40.06500244140625 37.299999237060546875 40.658000946044921875 41.091999053955078125 36.86299896240234375 37.770000457763671875 38.99900054931640625 37.185001373291015625 39.312999725341796875 37.6959991455078125 36.713001251220703125 40.56600189208984375 41.716999053955078125 39.2870025634765625 38.3600006103515625 40.4759979248046875 41.867000579833984375 41.65799713134765625 41.730998992919921875 39.51399993896484375 37.243000030517578125 40.430999755859375 42.34400177001953125 41.27700042724609375 40.505001068115234375 39.93900299072265625 40.591999053955078125 42.220001220703125 42.256000518798828125 40.279998779296875 36.895000457763671875 34.13700103759765625 33.26599884033203125 39.035999298095703125 38.279998779296875 38.632999420166015625 40.97299957275390625 40.672000885009765625 39.302001953125 41.8509979248046875 39.26000213623046875 40.842998504638671875 42.86299896240234375 42.055999755859375 35.595001220703125 38.99700164794921875 42.79399871826171875 41.97100067138671875 40.09999847412109375 40.5449981689453125 41.29199981689453125 41.284000396728515625 41.35199737548828125 41.49900054931640625 41.21199798583984375 41.07399749755859375 41.40399932861328125 43.020999908447265625 44.6399993896484375 43.805999755859375 40.629001617431640625 40.382999420166015625 42.381999969482421875 41.674999237060546875 39.565998077392578125 39.83699798583984375 40.83100128173828125 36.865001678466796875 34.661998748779296875 35.393001556396484375 39.782001495361328125 41.063999176025390625 40.759998321533203125 40.13700103759765625 37.909999847412109375 35.243000030517578125 33.56600189208984375 38.52700042724609375 40.73999786376953125 39.661998748779296875 39.967998504638671875 33.15200042724609375 30.909999847412109375 30.141000747680664062 30.47100067138671875 30.4199981689453125 30.62400054931640625 31.13899993896484375 31.100000381469726562 29.906000137329101562 31.451999664306640625 29.79000091552734375 28.93199920654296875 30.090999603271484375 29.364000320434570312 30.803998947143554688 29.680999755859375 30.560001373291015625 31.006000518798828125 32.58100128173828125 34.145000457763671875 36.09600067138671875 39.229000091552734375 40.824001312255859375 41.6790008544921875 41.4680023193359375 40.5410003662109375 38.82199859619140625 38.71700286865234375 42.032001495361328125 44.019001007080078125 43.41300201416015625 41.505001068115234375 42.672000885009765625 45.076000213623046875 45.63899993896484375 44.57199859619140625 44.90399932861328125 43.9589996337890625 43.4199981689453125 43.2519989013671875 42.733001708984375 42.8379974365234375 42.15599822998046875 42.66899871826171875 43.85500335693359375 40.59799957275390625 36.90000152587890625 36.60199737548828125 36.73799896240234375 36.090999603271484375 33.646999359130859375 37.131999969482421875 36.875 33.5879974365234375 31.573999404907226562 31.01599884033203125 36.45800018310546875 38.69699859619140625 39.8730010986328125 40.4980010986328125 40.341999053955078125 40.753997802734375 37.1510009765625 29.45999908447265625 30.58599853515625 30.86100006103515625 30.927000045776367188 31.767002105712890625 33.09799957275390625 34.506999969482421875 35.519001007080078125 35.677001953125 37.062999725341796875 39.19100189208984375 39.7949981689453125 40.298000335693359375 40.5 41.0579986572265625 41.3209991455078125 41.29399871826171875 41.088001251220703125 41.1399993896484375 41.917999267578125 42.4980010986328125 42.894001007080078125 42.754001617431640625 42.476001739501953125 42.4010009765625 42.5110015869140625 42.69499969482421875 42.843997955322265625 43.1660003662109375 43.520000457763671875 43.201999664306640625 43.197998046875 43.29399871826171875 43.368000030517578125 43.2480010986328125 42.891998291015625 42.04399871826171875 41.64299774169921875 41.784000396728515625 42.10700225830078125 42.378997802734375 42.480998992919921875 42.521999359130859375 42.44699859619140625 42.410999298095703125 42.492000579833984375 42.714000701904296875 42.756000518798828125 42.83300018310546875 43.034999847412109375 43.22699737548828125 43.2310028076171875 43.2760009765625 43.44300079345703125 43.769001007080078125 43.618000030517578125 43.391998291015625 42.909999847412109375 42.7779998779296875 42.957000732421875 43.33499908447265625 43.063999176025390625 42.827999114990234375 42.951999664306640625 43.029998779296875 43.29199981689453125 43.493999481201171875 43.145000457763671875 43.175998687744140625 43.22499847412109375 43.019001007080078125 42.643001556396484375 42.70999908447265625 42.22499847412109375 42.49500274658203125 42.685001373291015625 43.007999420166015625 42.9420013427734375 42.89299774169921875 42.868000030517578125 42.766998291015625 42.5410003662109375 42.40399932861328125 42.645000457763671875 42.891998291015625 42.858001708984375 42.758998870849609375 42.73600006103515625 42.674999237060546875 42.590000152587890625 42.6009979248046875 42.628997802734375 42.729000091552734375 42.70800018310546875 42.61299896240234375 42.615997314453125 42.5800018310546875 42.529998779296875 42.51300048828125 42.518001556396484375 42.548000335693359375 42.5370025634765625 42.5709991455078125 42.50099945068359375 42.422000885009765625 42.45800018310546875 42.535999298095703125
 37.45600128173828125 37.32900238037109375 40.06800079345703125 40.83300018310546875 40.231998443603515625 39.30500030517578125 40.96700286865234375 40.1699981689453125 36.756999969482421875 39.447998046875 41.45800018310546875 39.0110015869140625 38.0279998779296875 37.055999755859375 38.39099884033203125 40.326000213623046875 35.055999755859375 33.576999664306640625 37.562999725341796875 41.4010009765625 41.766998291015625 41.2180023193359375 36.875 37.756999969482421875 39.7089996337890625 41.5019989013671875 40.41899871826171875 39.25299835205078125 40.384002685546875 39.714000701904296875 37.83300018310546875 38.5019989013671875 41.1360015869140625 41.354000091552734375 41.83599853515625 41.0110015869140625 36.1360015869140625 31.130001068115234375 30.76200103759765625 37.33699798583984375 40.478000640869140625 40.0709991455078125 39.171001434326171875 40.11299896240234375 38.50299835205078125 37.659999847412109375 39.15599822998046875 34.19100189208984375 39.69100189208984375 43.241001129150390625 42.29599761962890625 35.5370025634765625 39.08699798583984375 42.5839996337890625 42.59400177001953125 40.3600006103515625 40.172000885009765625 40.647003173828125 40.96099853515625 41.41899871826171875 42.1660003662109375 42.479000091552734375 43.0709991455078125 42.875 44.159000396728515625 44.66699981689453125 42.319000244140625 38.8170013427734375 42.284000396728515625 43.31999969482421875 41.60900115966796875 35.466999053955078125 40.19100189208984375 42.479000091552734375 41.53900146484375 41.450000762939453125 35.827999114990234375 37.6360015869140625 39.881999969482421875 40.271999359130859375 40.26300048828125 37.003997802734375 31.253999710083007812 31.66699981689453125 32.3209991455078125 37.7870025634765625 40.302001953125 40.685001373291015625 36.0670013427734375 34.04399871826171875 32.105998992919921875 31.566999435424804688 30.856000900268554688 30.037000656127929688 30.086999893188476562 29.25 29.906000137329101562 29.635999679565429688 30.522998809814453125 30.089000701904296875 30.667999267578125 34.07199859619140625 32.216999053955078125 34.1360015869140625 33.4810028076171875 36.131999969482421875 35.2740020751953125 37.77700042724609375 41.048000335693359375 43.65200042724609375 44.20800018310546875 43.37999725341796875 43.7760009765625 42.215999603271484375 40.23699951171875 40.798999786376953125 38.34600067138671875 41.47100067138671875 42.81800079345703125 42.66500091552734375 43.230998992919921875 44.0970001220703125 45.51200103759765625 44.944000244140625 43.520999908447265625 44.411998748779296875 44.26399993896484375 43.812000274658203125 44.09600067138671875 43.9720001220703125 43.095001220703125 42.90399932861328125 44.31999969482421875 44.7350006103515625 43.021999359130859375 42.37999725341796875 40.91699981689453125 35.948001861572265625 38.840999603271484375 41.48799896240234375 37.29199981689453125 33.2649993896484375 32.0670013427734375 31.98799896240234375 37.59799957275390625 39.52899932861328125 39.93199920654296875 40.2519989013671875 40.160999298095703125 39.1510009765625 37.479999542236328125 30.561000823974609375 30.420000076293945312 30.632999420166015625 28.65200042724609375 29.332000732421875 31.863000869750976562 30.802000045776367188 32.447998046875 33.47100067138671875 36.69300079345703125 39.742000579833984375 40.404998779296875 40.673000335693359375 41.15599822998046875 41.312999725341796875 41.3899993896484375 41.466999053955078125 41.91300201416015625 42.220001220703125 42.519001007080078125 42.447998046875 42.49700164794921875 42.81600189208984375 43.04399871826171875 42.76599884033203125 42.86199951171875 42.659000396728515625 42.962001800537109375 42.896999359130859375 43.089000701904296875 43.493000030517578125 43.5149993896484375 43.659999847412109375 43.37400054931640625 42.964000701904296875 42.23200225830078125 41.88800048828125 41.9720001220703125 42.08499908447265625 42.284999847412109375 42.3639984130859375 42.409999847412109375 42.35700225830078125 42.404998779296875 42.3470001220703125 42.444000244140625 42.619998931884765625 42.6699981689453125 42.80999755859375 43.08499908447265625 43.33499908447265625 43.39800262451171875 43.35900115966796875 43.47100067138671875 43.6920013427734375 43.44499969482421875 43.58300018310546875 43.146999359130859375 42.61299896240234375 42.468997955322265625 43.029998779296875 43.09600067138671875 42.67800140380859375 42.71900177001953125 43.215999603271484375 43.452999114990234375 43.76300048828125 43.6309967041015625 43.536998748779296875 43.404998779296875 43.379001617431640625 43.116001129150390625 42.936000823974609375 42.34600067138671875 42.5879974365234375 42.6959991455078125 42.732997894287109375 42.75099945068359375 42.87000274658203125 42.90200042724609375 42.90000152587890625 42.865001678466796875 42.715999603271484375 42.69499969482421875 42.740997314453125 42.8079986572265625 42.8769989013671875 42.925998687744140625 42.912998199462890625 42.805999755859375 42.766998291015625 42.661998748779296875 42.67099761962890625 42.68000030517578125 42.65599822998046875 42.69300079345703125 42.619998931884765625 42.5410003662109375 42.542999267578125 42.57599639892578125 42.48799896240234375 42.58300018310546875 42.56500244140625 42.5319976806640625 42.493000030517578125 42.507999420166015625 42.54199981689453125
 38.922000885009765625 39.96900177001953125 40.507999420166015625 40.43199920654296875 34.479000091552734375 36.283000946044921875 40.4629974365234375 36.4029998779296875 35.603000640869140625 37.951999664306640625 38.51399993896484375 40.188999176025390625 38.02300262451171875 34.76599884033203125 38.9199981689453125 40.977001190185546875 38.05999755859375 36.1699981689453125 40.0189971923828125 41.8769989013671875 42.103000640869140625 41.1719970703125 37.7740020751953125 39.341999053955078125 40.935001373291015625 42.9029998779296875 41.108001708984375 39.59400177001953125 38.5260009765625 40.076000213623046875 36.75499725341796875 38.813999176025390625 39.868000030517578125 39.867000579833984375 42.1569976806640625 40.856998443603515625 36.63899993896484375 32.92800140380859375 33.9420013427734375 40.141998291015625 41.102001190185546875 40.88800048828125 38.715999603271484375 39.409999847412109375 35.71700286865234375 34.356998443603515625 35.625 38.2350006103515625 42.19899749755859375 43.481998443603515625 42.05300140380859375 34.6569976806640625 39.28099822998046875 42.44300079345703125 43.313999176025390625 41.839000701904296875 41.922000885009765625 42.32900238037109375 42.328998565673828125 42.288997650146484375 42.996002197265625 43.336002349853515625 43.0780029296875 42.766998291015625 43.854000091552734375 44.864002227783203125 42.271999359130859375 37.3430023193359375 42.93199920654296875 44.58300018310546875 40.6529998779296875 34.54000091552734375 38.67099761962890625 41.881999969482421875 42.48999786376953125 40.55699920654296875 36.46099853515625 38.060001373291015625 40.4589996337890625 40.882999420166015625 40.707000732421875 35.882999420166015625 31.700000762939453125 31.836999893188476562 34.439998626708984375 40.922000885009765625 40.5110015869140625 38.6569976806640625 36.63899993896484375 34.845001220703125 32.604000091552734375 31.5989990234375 32.755001068115234375 29.811000823974609375 30.060001373291015625 30.25 31.078001022338867188 33.47699737548828125 34.365997314453125 37.042999267578125 37.832000732421875 39.26300048828125 39.529998779296875 41.269001007080078125 40.391998291015625 42.3470001220703125 40.70600128173828125 43.213001251220703125 44.4739990234375 45.35199737548828125 46.5780029296875 45.628997802734375 45.91899871826171875 45.3430023193359375 40.85900115966796875 41.52899932861328125 39.3209991455078125 39.618999481201171875 40.17800140380859375 40.34999847412109375 40.92099761962890625 42.687000274658203125 43.24700164794921875 44.964000701904296875 45.38899993896484375 45.680999755859375 45.2050018310546875 44.6439971923828125 44.729000091552734375 44.480998992919921875 44.08599853515625 44.0449981689453125 44.9290008544921875 44.784999847412109375 44.008998870849609375 42.746002197265625 43.116001129150390625 39.8560028076171875 39.661998748779296875 43.548000335693359375 42.824001312255859375 35.671001434326171875 32.01000213623046875 33.2239990234375 36.505001068115234375 38.46399688720703125 39.5149993896484375 39.53099822998046875 40.01300048828125 37.19899749755859375 34.8860015869140625 32.518001556396484375 30.26200103759765625 31.037000656127929688 29.243000030517578125 29.739999771118164062 29.697999954223632812 30.006000518798828125 31.97499847412109375 35.114002227783203125 36.965999603271484375 39.38800048828125 41.177001953125 41.756000518798828125 41.451999664306640625 41.188999176025390625 41.156002044677734375 41.435001373291015625 41.95600128173828125 42.93199920654296875 43.04399871826171875 42.743000030517578125 42.6699981689453125 42.3079986572265625 42.6269989013671875 42.452999114990234375 42.84600067138671875 42.976001739501953125 43.495998382568359375 43.257999420166015625 43.202999114990234375 43.3489990234375 43.69300079345703125 43.753997802734375 43.6399993896484375 42.66899871826171875 41.96700286865234375 42.19300079345703125 42.16899871826171875 42.131000518798828125 42.197998046875 42.2559967041015625 42.37000274658203125 42.302001953125 42.198001861572265625 42 42.27899932861328125 42.29399871826171875 42.49500274658203125 42.670001983642578125 42.96199798583984375 43.28600311279296875 43.45800018310546875 43.424999237060546875 43.480998992919921875 43.48200225830078125 43.479000091552734375 43.076000213623046875 43.494998931884765625 43.147998809814453125 42.84999847412109375 42.93000030517578125 43.201000213623046875 43.15399932861328125 43.04199981689453125 42.934001922607421875 43.075000762939453125 43.58499908447265625 43.814998626708984375 43.8079986572265625 43.7689971923828125 43.659999847412109375 43.52899932861328125 43.37400054931640625 43.105998992919921875 42.8639984130859375 42.829998016357421875 42.83599853515625 42.8209991455078125 42.881999969482421875 42.891998291015625 42.97499847412109375 43.008998870849609375 43.01200103759765625 42.981998443603515625 42.97100067138671875 43.003002166748046875 42.99500274658203125 42.992000579833984375 42.950000762939453125 42.970001220703125 42.868999481201171875 42.759998321533203125 42.69499969482421875 42.633998870849609375 42.6309967041015625 42.643001556396484375 42.6959991455078125 42.66500091552734375 42.6439971923828125 42.61299896240234375 42.49700164794921875 42.54199981689453125 42.590000152587890625 42.578998565673828125 42.54000091552734375 42.4010009765625 42.436000823974609375
 38.73600006103515625 39.101001739501953125 40.3639984130859375 41.1750030517578125 34.5879974365234375 37.366001129150390625 40.832000732421875 40.45800018310546875 37.5149993896484375 36.284000396728515625 37.634002685546875 40.08100128173828125 37.64800262451171875 36.50299835205078125 40.8170013427734375 41.977001190185546875 41.18199920654296875 41.31999969482421875 41.285999298095703125 39.83300018310546875 36.506999969482421875 36.616001129150390625 36.854999542236328125 39.19899749755859375 42.569000244140625 41.45400238037109375 40.091999053955078125 40.0970001220703125 38.769001007080078125 42.0319976806640625 38.506999969482421875 37.4810028076171875 38.839000701904296875 39.646999359130859375 42.7760009765625 40.5 34.79599761962890625 32.395000457763671875 38.131999969482421875 40.5 40.83499908447265625 40.69499969482421875 40.0930023193359375 40.49900054931640625 38.96099853515625 38.55500030517578125 39.25099945068359375 41.618999481201171875 42.200000762939453125 43.1510009765625 42.2480010986328125 34.756999969482421875 37.71199798583984375 40.5260009765625 42.283000946044921875 42.451999664306640625 42.213001251220703125 42.311000823974609375 42.08499908447265625 42.295001983642578125 43.690998077392578125 43.713001251220703125 42.94499969482421875 42.8730010986328125 43.24500274658203125 43.840999603271484375 40.33599853515625 38.2779998779296875 43.65200042724609375 45.090000152587890625 40.7089996337890625 31.55500030517578125 37.77700042724609375 41.15000152587890625 40.976001739501953125 35.98400115966796875 32.48799896240234375 36.940998077392578125 39.30899810791015625 40.62599945068359375 40.30699920654296875 39.90000152587890625 34.05300140380859375 34.104999542236328125 38.19300079345703125 41.439998626708984375 40.5839996337890625 37.15000152587890625 32.83300018310546875 32.673999786376953125 32.358001708984375 33.840000152587890625 35.59200286865234375 36.30500030517578125 34.99900054931640625 32.628997802734375 37.61199951171875 38.800998687744140625 40.8339996337890625 40.424999237060546875 41.4029998779296875 42.233001708984375 42.702999114990234375 43.62000274658203125 44.603000640869140625 44.45999908447265625 43.65000152587890625 45.4629974365234375 46.44699859619140625 47.910999298095703125 47.993999481201171875 46.05899810791015625 44.01599884033203125 41.503997802734375 42.3509979248046875 42.667999267578125 42.197998046875 41.707000732421875 41.9199981689453125 42.07199859619140625 42.811000823974609375 44.81400299072265625 42.9010009765625 44.48200225830078125 44.852001190185546875 45.562000274658203125 44.186000823974609375 45.4290008544921875 44.98999786376953125 45.07399749755859375 44.9739990234375 44.98699951171875 43.62200164794921875 41.96700286865234375 44.08699798583984375 45.60700225830078125 44.41500091552734375 42.4199981689453125 43.80300140380859375 45.604000091552734375 42.33599853515625 39.46700286865234375 32.73699951171875 32.631999969482421875 36.4550018310546875 37.743000030517578125 36.720001220703125 34.569000244140625 37.70400238037109375 37.032001495361328125 33.08100128173828125 31.49900054931640625 30.832000732421875 30.464000701904296875 29.3489990234375 27.961999893188476562 30.197000503540039062 32.271999359130859375 32.305999755859375 34.94300079345703125 38.37799835205078125 40.242000579833984375 41.701999664306640625 42.493000030517578125 42.562000274658203125 42.18199920654296875 41.52899932861328125 41.93199920654296875 42.516998291015625 43.246997833251953125 43.12599945068359375 43.51200103759765625 43.55300140380859375 43.67800140380859375 43.00099945068359375 42.590000152587890625 42.605998992919921875 42.89299774169921875 43.31800079345703125 43.201999664306640625 43.37599945068359375 43.7350006103515625 43.43399810791015625 43.98699951171875 43.7220001220703125 42.654998779296875 42.202999114990234375 42.297000885009765625 42.29199981689453125 42.258998870849609375 42.22499847412109375 42.339000701904296875 42.492000579833984375 42.4889984130859375 42.37400054931640625 42.256999969482421875 42.119998931884765625 42.384002685546875 42.715000152587890625 42.826999664306640625 43.034000396728515625 43.312000274658203125 43.535999298095703125 43.562999725341796875 43.49700164794921875 43.41500091552734375 43.186000823974609375 43.1510009765625 43.507999420166015625 43.326000213623046875 43.128997802734375 43.284000396728515625 43.23799896240234375 43.33300018310546875 43.478000640869140625 43.4889984130859375 43.36699676513671875 43.37200164794921875 43.430999755859375 43.680999755859375 43.667999267578125 43.7239990234375 43.680999755859375 43.5970001220703125 43.452999114990234375 43.36199951171875 43.022998809814453125 42.993000030517578125 42.88500213623046875 42.96199798583984375 42.9530029296875 42.95999908447265625 43.09400177001953125 43.101001739501953125 43.1100006103515625 43.05999755859375 43.0279998779296875 43.104000091552734375 43.075000762939453125 42.979999542236328125 42.952999114990234375 42.864002227783203125 42.7480010986328125 42.7239990234375 42.7389984130859375 42.65399932861328125 42.631999969482421875 42.6699981689453125 42.65200042724609375 42.601001739501953125 42.58499908447265625 42.57199859619140625 42.59799957275390625 42.589000701904296875 42.5319976806640625 42.490997314453125 42.452999114990234375 42.47299957275390625
 35.895000457763671875 38.5260009765625 40.628997802734375 41.57199859619140625 34.53099822998046875 37.055999755859375 41.1399993896484375 42.451999664306640625 40.19300079345703125 36.2259979248046875 39.189998626708984375 40.41699981689453125 33.95999908447265625 37.990001678466796875 41.423999786376953125 40.7030029296875 38.703998565673828125 41.57399749755859375 40.117000579833984375 35.9329986572265625 33.520999908447265625 36.161998748779296875 36.4219970703125 40.27899932861328125 42.6959991455078125 42.492000579833984375 40.9160003662109375 37.449001312255859375 39.4759979248046875 42.73699951171875 38.83599853515625 36.58699798583984375 39.56800079345703125 41.4329986572265625 42.4889984130859375 39.995998382568359375 34.784000396728515625 35.563999176025390625 39.73999786376953125 40.15000152587890625 39.715999603271484375 39.506999969482421875 38.298999786376953125 38.826000213623046875 38.10900115966796875 39.866001129150390625 41.71099853515625 40.92800140380859375 36.770000457763671875 40.63700103759765625 42.9550018310546875 39.9069976806640625 39.19699859619140625 41.218997955322265625 43.08599853515625 44.298000335693359375 43.9029998779296875 43.06600189208984375 42.504001617431640625 42.444000244140625 43.534999847412109375 43.479000091552734375 43.1920013427734375 43.216999053955078125 42.79000091552734375 42.99700164794921875 40.243999481201171875 39.616001129150390625 43.229999542236328125 45.2949981689453125 43.948001861572265625 36.4759979248046875 37.39299774169921875 43.12200164794921875 43.17800140380859375 36.7949981689453125 33.509998321533203125 37.97699737548828125 41.620998382568359375 41.80699920654296875 40.812000274658203125 40.468997955322265625 38.049999237060546875 34.214000701904296875 38.4010009765625 39.256999969482421875 38.564998626708984375 34.479999542236328125 32.340000152587890625 33.28900146484375 34.175998687744140625 33.159000396728515625 35.8430023193359375 34.9980010986328125 39.69699859619140625 36.005001068115234375 38.854000091552734375 40.45999908447265625 42.3300018310546875 42.2480010986328125 43.03800201416015625 44.61299896240234375 45.951000213623046875 46.36199951171875 46.604000091552734375 47.08699798583984375 47.2429962158203125 47.4499969482421875 46.465000152587890625 48.58499908447265625 49.56999969482421875 48.95999908447265625 45.19300079345703125 41.645000457763671875 41.57199859619140625 42.46199798583984375 42.6009979248046875 41.97699737548828125 41.3860015869140625 42.9589996337890625 43.38500213623046875 44.047000885009765625 43.7259979248046875 43.43000030517578125 43.339000701904296875 42.667999267578125 41.756999969482421875 44.457000732421875 45.241001129150390625 44.312999725341796875 42.96199798583984375 42.407001495361328125 41.216999053955078125 40.9889984130859375 39.590999603271484375 41.117000579833984375 39.19499969482421875 41.934001922607421875 45.3489990234375 43.7220001220703125 42.811000823974609375 39.1699981689453125 33.45600128173828125 34.33100128173828125 38.019001007080078125 35.98699951171875 31.872999191284179688 30.161998748779296875 32.7089996337890625 33.66899871826171875 33.409000396728515625 30.805999755859375 32.826000213623046875 30.131000518798828125 30.046001434326171875 31.654998779296875 33.3600006103515625 33.516998291015625 32.4850006103515625 35.145999908447265625 38.72100067138671875 41.162998199462890625 41.894001007080078125 42.23400115966796875 42.2870025634765625 42.091999053955078125 41.921001434326171875 42.31999969482421875 42.798999786376953125 43.444000244140625 44.143001556396484375 43.90799713134765625 43.81800079345703125 44.021999359130859375 43.365001678466796875 43.54399871826171875 43.21199798583984375 43.470001220703125 43.188999176025390625 43.477001190185546875 43.79199981689453125 43.561000823974609375 43.25 43.54000091552734375 43.244998931884765625 43.145000457763671875 43.105998992919921875 43.00099945068359375 42.659000396728515625 42.53800201416015625 42.6139984130859375 42.766998291015625 42.784000396728515625 42.644001007080078125 42.430999755859375 42.465999603271484375 42.54199981689453125 42.69699859619140625 42.98400115966796875 43.14099884033203125 43.24500274658203125 43.4720001220703125 43.56999969482421875 43.439998626708984375 43.283000946044921875 43.340000152587890625 43.356998443603515625 43.30300140380859375 43.36100006103515625 43.631999969482421875 43.28800201416015625 43.409999847412109375 43.5189971923828125 43.43000030517578125 43.64299774169921875 43.700000762939453125 43.6139984130859375 43.65200042724609375 43.606998443603515625 43.51399993896484375 43.355998992919921875 43.659000396728515625 43.792999267578125 43.7740020751953125 43.68199920654296875 43.66699981689453125 43.590999603271484375 43.437999725341796875 43.1620025634765625 43.128997802734375 43.132999420166015625 43.17099761962890625 43.15000152587890625 43.230998992919921875 43.319000244140625 43.2649993896484375 43.200000762939453125 43.18399810791015625 43.145000457763671875 43.132999420166015625 43.055999755859375 42.8899993896484375 42.76399993896484375 42.7310028076171875 42.72299957275390625 42.72100067138671875 42.7050018310546875 42.657001495361328125 42.743000030517578125 42.658000946044921875 42.631000518798828125 42.575000762939453125 42.603000640869140625 42.55699920654296875 42.576000213623046875 42.5839996337890625 42.608001708984375 42.646999359130859375
 37.44100189208984375 39.9629974365234375 41.47100067138671875 39.645999908447265625 37.034000396728515625 36.08499908447265625 40.57399749755859375 42.66899871826171875 39.744998931884765625 35.091999053955078125 38.7239990234375 38.0110015869140625 36.231998443603515625 38.672000885009765625 39.131999969482421875 36.427001953125 37.58300018310546875 40.66300201416015625 38.174999237060546875 35.268001556396484375 35.534000396728515625 36.64099884033203125 37.680999755859375 41.220001220703125 41.618000030517578125 38.2559967041015625 35.37400054931640625 37.562999725341796875 40.80500030517578125 42.953998565673828125 38.70999908447265625 36.743999481201171875 40.201000213623046875 42.44699859619140625 42.188999176025390625 39.095001220703125 35.602001190185546875 38.8300018310546875 40.28900146484375 38.99500274658203125 36.313999176025390625 36.69699859619140625 39.465000152587890625 36.322998046875 35.467998504638671875 40.452999114990234375 41.5019989013671875 39.47699737548828125 36.97100067138671875 38.798999786376953125 42.424999237060546875 39.048999786376953125 38.91500091552734375 40.673000335693359375 40.880001068115234375 42.32399749755859375 43.43399810791015625 43.529998779296875 43.673999786376953125 43.3000030517578125 43.29399871826171875 43.417999267578125 43.150997161865234375 42.88800048828125 42.687999725341796875 42.7129974365234375 43.0670013427734375 41.6829986572265625 41.702999114990234375 43.299999237060546875 45.05100250244140625 42.3339996337890625 38.01599884033203125 43.047000885009765625 44.1660003662109375 41.783000946044921875 37.81999969482421875 40.467998504638671875 44.141998291015625 39.521999359130859375 39.1790008544921875 36.53299713134765625 40.714000701904296875 37.09600067138671875 33.72299957275390625 36.105998992919921875 35.645000457763671875 33.033000946044921875 37.175998687744140625 33.673000335693359375 34.34799957275390625 36.2779998779296875 38.40399932861328125 37.923999786376953125 40.52700042724609375 39.08499908447265625 39.258998870849609375 41.381000518798828125 42.645000457763671875 43.312000274658203125 44.02300262451171875 45.784999847412109375 47.84600067138671875 48.87400054931640625 48.53800201416015625 48.904998779296875 48.86499786376953125 49.396999359130859375 49.020999908447265625 49.298999786376953125 49.86299896240234375 49.13500213623046875 48.4889984130859375 47.7259979248046875 45.35900115966796875 42.42800140380859375 41.2089996337890625 42.60900115966796875 43.16300201416015625 43.83499908447265625 46.95600128173828125 46.59799957275390625 44.1569976806640625 45.86199951171875 42.367000579833984375 41.08699798583984375 38.841999053955078125 40.01599884033203125 42.063999176025390625 43.1529998779296875 43.6920013427734375 42.08599853515625 38.868000030517578125 39.687999725341796875 39.8249969482421875 38.694000244140625 37.79000091552734375 38.22299957275390625 38.38899993896484375 38.547000885009765625 38.55500030517578125 35.8280029296875 33.10900115966796875 35.188999176025390625 40.582000732421875 40.26300048828125 35.9290008544921875 32.88899993896484375 33.80100250244140625 33.92099761962890625 34.437999725341796875 31.752000808715820312 34.7389984130859375 33.582000732421875 29.7779998779296875 29.233001708984375 30.83499908447265625 32.46099853515625 33.491001129150390625 36.64099884033203125 38.80699920654296875 41.506999969482421875 42.30300140380859375 42.30699920654296875 42.520999908447265625 42.605998992919921875 42.41400146484375 42.7480010986328125 43.535999298095703125 43.742000579833984375 44.23600006103515625 44.11100006103515625 44.033000946044921875 43.904998779296875 44.233001708984375 44.13899993896484375 43.731998443603515625 43.409999847412109375 43.671001434326171875 43.81800079345703125 43.564998626708984375 43.728000640869140625 42.965999603271484375 42.562999725341796875 42.53299713134765625 42.534000396728515625 42.812999725341796875 42.92800140380859375 42.728000640869140625 42.466999053955078125 42.590000152587890625 42.715000152587890625 42.7180023193359375 42.546001434326171875 42.659999847412109375 42.48600006103515625 42.673000335693359375 42.753997802734375 42.993000030517578125 43.255001068115234375 43.5189971923828125 43.68000030517578125 43.728000640869140625 44.05999755859375 43.70600128173828125 43.2819976806640625 43.31999969482421875 43.22699737548828125 43.0370025634765625 43.3769989013671875 43.63199615478515625 43.641998291015625 43.843997955322265625 43.7740020751953125 43.703998565673828125 43.660999298095703125 43.843997955322265625 43.9219970703125 43.84600067138671875 43.797000885009765625 43.73400115966796875 43.71900177001953125 43.808002471923828125 43.8040008544921875 43.78800201416015625 43.82900238037109375 43.809001922607421875 43.672000885009765625 43.52300262451171875 43.358001708984375 43.20600128173828125 43.15200042724609375 43.228000640869140625 43.2779998779296875 43.314998626708984375 43.4010009765625 43.3170013427734375 43.27500152587890625 43.26599884033203125 43.26599884033203125 43.0410003662109375 42.8730010986328125 42.756999969482421875 42.589000701904296875 42.68000030517578125 42.6660003662109375 42.5709991455078125 42.61299896240234375 42.715999603271484375 42.66899871826171875 42.66400146484375 42.604999542236328125 42.61100006103515625 42.548999786376953125 42.579998016357421875 42.54000091552734375 42.534999847412109375 42.62799835205078125
 40.83599853515625 41.70600128173828125 39.949001312255859375 37.824001312255859375 38.95600128173828125 35.62599945068359375 40.59799957275390625 43.53099822998046875 41.20800018310546875 37.332000732421875 40.79000091552734375 37.62599945068359375 39.257999420166015625 38.02500152587890625 35.444000244140625 37.7689971923828125 37.42800140380859375 40.54599761962890625 37.83499908447265625 36.766998291015625 38.6569976806640625 39.48799896240234375 39.839000701904296875 39.962001800537109375 35.8509979248046875 37.01200103759765625 37.299999237060546875 40.26799774169921875 42.11499786376953125 42.04199981689453125 37.868999481201171875 39.095001220703125 40.29399871826171875 41.728000640869140625 41.203998565673828125 37.3470001220703125 33.676998138427734375 39.270000457763671875 37.494998931884765625 38.05899810791015625 36.995998382568359375 36.11100006103515625 38.823001861572265625 37.98799896240234375 34.13700103759765625 39.412998199462890625 41.56600189208984375 39.366001129150390625 39.379001617431640625 38.380001068115234375 39.727001190185546875 40.33100128173828125 38.4199981689453125 39.9459991455078125 40.07900238037109375 41.034999847412109375 38.895999908447265625 41.5 43.854000091552734375 43.79000091552734375 43.256999969482421875 43.340999603271484375 43.13899993896484375 44.07399749755859375 44.3939971923828125 43.786998748779296875 43.883998870849609375 44.322002410888671875 43.6399993896484375 42.7819976806640625 44.103000640869140625 42.0800018310546875 36.84200286865234375 41.480998992919921875 44.05500030517578125 44.13800048828125 43.08699798583984375 42.1959991455078125 45.197998046875 40.15000152587890625 38.97299957275390625 35.56999969482421875 39.94499969482421875 39.243000030517578125 35.457000732421875 39.534000396728515625 37.949001312255859375 35.63500213623046875 36.58300018310546875 36.87200164794921875 37.214000701904296875 38.798999786376953125 40.7910003662109375 41.799999237060546875 41.50299835205078125 40.9980010986328125 42.228000640869140625 42.91699981689453125 44.11199951171875 44.98999786376953125 46 46.687999725341796875 47.520000457763671875 48.60900115966796875 49.2050018310546875 49.608001708984375 49.59999847412109375 49.85900115966796875 49.71700286865234375 48.92600250244140625 48.3990020751953125 47.76300048828125 47.41300201416015625 46.6959991455078125 46.659999847412109375 46.34799957275390625 46.33599853515625 45.7180023193359375 47.84100341796875 47.535999298095703125 47.58699798583984375 46.341999053955078125 44.87599945068359375 46.29199981689453125 44.095001220703125 40.104000091552734375 40.423999786376953125 38.23699951171875 37.784000396728515625 39.50299835205078125 40.7949981689453125 40.979999542236328125 35.631000518798828125 36.05699920654296875 34.3470001220703125 34.82199859619140625 34.243000030517578125 32.845001220703125 35.714000701904296875 40.180999755859375 36.996002197265625 35.853000640869140625 32.41400146484375 32.923000335693359375 37.632999420166015625 43.4530029296875 43.507999420166015625 38.950000762939453125 36.0780029296875 33.02500152587890625 34.715999603271484375 36.49700164794921875 38.625 34.503002166748046875 30.093000411987304688 29.448999404907226562 31.698999404907226562 33.0800018310546875 34.282001495361328125 37.072998046875 39.766998291015625 41.14099884033203125 41.884998321533203125 42.43199920654296875 43.07199859619140625 42.923999786376953125 43.172000885009765625 43.55500030517578125 43.95400238037109375 43.92600250244140625 44.5059967041015625 44.51200103759765625 44.285999298095703125 44.4459991455078125 44.384998321533203125 44.16300201416015625 43.95400238037109375 43.841999053955078125 43.8430023193359375 44.12599945068359375 43.73999786376953125 43.828998565673828125 43.47299957275390625 42.44499969482421875 41.957000732421875 42.242000579833984375 42.50499725341796875 42.769001007080078125 42.839000701904296875 42.51599884033203125 42.381000518798828125 42.3899993896484375 42.4889984130859375 42.552001953125 42.924999237060546875 42.865997314453125 42.9739990234375 43.02700042724609375 43.133998870849609375 43.35900115966796875 43.645000457763671875 43.79799652099609375 43.855998992919921875 43.937999725341796875 44.2089996337890625 43.43000030517578125 43.358001708984375 43.354999542236328125 43.253997802734375 43.33599853515625 43.491001129150390625 43.758998870849609375 43.7519989013671875 43.5970001220703125 43.686000823974609375 43.548999786376953125 43.69300079345703125 43.814998626708984375 43.6719970703125 43.621997833251953125 43.5970001220703125 43.450000762939453125 43.4889984130859375 43.49900054931640625 43.49700164794921875 43.5989990234375 43.642002105712890625 43.6139984130859375 43.672000885009765625 43.595001220703125 43.492000579833984375 43.42800140380859375 43.391998291015625 43.305999755859375 43.302001953125 43.327999114990234375 43.378997802734375 43.407001495361328125 43.327999114990234375 43.256000518798828125 43.13800048828125 43.089000701904296875 43.0410003662109375 42.7350006103515625 42.694000244140625 42.688999176025390625 42.5319976806640625 42.507999420166015625 42.5540008544921875 42.53900146484375 42.5279998779296875 42.49900054931640625 42.43199920654296875 42.382999420166015625 42.286998748779296875 42.29599761962890625 42.253997802734375 42.4290008544921875
 41.439998626708984375 41.896999359130859375 39.5 39.4759979248046875 41.020999908447265625 40.52700042724609375 42.65599822998046875 43.189998626708984375 39.61100006103515625 37.8040008544921875 40.5240020751953125 41.441997528076171875 41.042999267578125 36.68199920654296875 36.3769989013671875 36.61100006103515625 39.9889984130859375 41.654998779296875 36.470001220703125 37.45800018310546875 39.16300201416015625 38.6399993896484375 37.1060028076171875 37.2350006103515625 36.233001708984375 39.269001007080078125 40.519001007080078125 41.33300018310546875 41.23999786376953125 39.15000152587890625 37.273998260498046875 42.18000030517578125 41.395999908447265625 40.84600067138671875 40.391998291015625 35.30300140380859375 36.548000335693359375 39.06500244140625 37.284999847412109375 36.227001190185546875 39.146999359130859375 39.3339996337890625 41.202999114990234375 40.937999725341796875 33.41300201416015625 36.345001220703125 42.16699981689453125 42.095001220703125 40.9010009765625 38.88899993896484375 38.621002197265625 41.37599945068359375 39.516998291015625 40.80100250244140625 42.56800079345703125 42.270000457763671875 38.83100128173828125 39.521999359130859375 43.3300018310546875 43.707000732421875 43.30300140380859375 42.963001251220703125 43.105998992919921875 41.327999114990234375 44.12200164794921875 45.2870025634765625 45.035999298095703125 44.29599761962890625 45.246997833251953125 44.0110015869140625 41.88700103759765625 41.04199981689453125 39.5579986572265625 42.476001739501953125 41.882999420166015625 43.12400054931640625 42.744998931884765625 42.47499847412109375 44.578998565673828125 42.101001739501953125 36.840000152587890625 39.504001617431640625 42.591999053955078125 42.65399932861328125 38.21700286865234375 37.857997894287109375 39.5540008544921875 38.825000762939453125 36.60900115966796875 36.421001434326171875 37.034000396728515625 36.32199859619140625 36.41500091552734375 37.90200042724609375 39.61699676513671875 40.10900115966796875 40.771999359130859375 42.5019989013671875 44.26300048828125 45.422000885009765625 46.008998870849609375 46.79599761962890625 46.91400146484375 48.39800262451171875 48.7910003662109375 49.549999237060546875 50.43599700927734375 50.630001068115234375 50.464000701904296875 49.702999114990234375 48.547000885009765625 48.451000213623046875 48.4290008544921875 48.6360015869140625 48.2910003662109375 46.9550018310546875 48.74700164794921875 46.842998504638671875 45.58499908447265625 45.73799896240234375 42.4459991455078125 43.28099822998046875 45.15599822998046875 44.83499908447265625 44.29199981689453125 42.095001220703125 40.47100067138671875 42.13899993896484375 39.802001953125 39.8170013427734375 37.30699920654296875 35.575000762939453125 32.8489990234375 34.9029998779296875 32.305999755859375 31.5 32.3600006103515625 30.52899932861328125 32.588001251220703125 38.673999786376953125 39.18399810791015625 33.891998291015625 34.311000823974609375 33.727001190185546875 35.81800079345703125 42.1100006103515625 43.792999267578125 44.055999755859375 38.13800048828125 35.660999298095703125 37.70600128173828125 42.12200164794921875 40.951000213623046875 35.32900238037109375 32.937000274658203125 29.892000198364257812 30.77899932861328125 32.743000030517578125 33.7350006103515625 37.266998291015625 40.5410003662109375 41.24900054931640625 41.845001220703125 42.72299957275390625 43.43399810791015625 42.90799713134765625 43.167999267578125 43.625 42.953998565673828125 43.470001220703125 43.854000091552734375 43.854000091552734375 44.2949981689453125 44.061000823974609375 44.301998138427734375 43.970001220703125 44.0059967041015625 44.766002655029296875 44.56800079345703125 45.1399993896484375 44.092998504638671875 43.1829986572265625 42.77899932861328125 42.160999298095703125 42.07900238037109375 42.342998504638671875 42.56600189208984375 42.631999969482421875 42.3860015869140625 42.25 42.118999481201171875 42.177001953125 42.255001068115234375 42.395999908447265625 42.79399871826171875 42.94899749755859375 43.021999359130859375 43.049999237060546875 43.177001953125 43.36499786376953125 43.59999847412109375 43.779998779296875 43.755001068115234375 43.757999420166015625 43.870998382568359375 43.71399688720703125 43.67600250244140625 43.76399993896484375 43.87400054931640625 43.3899993896484375 43.36100006103515625 43.3339996337890625 43.284999847412109375 43.48799896240234375 43.3730010986328125 43.2389984130859375 43.19100189208984375 43.32399749755859375 43.25299835205078125 43.283000946044921875 43.43399810791015625 43.52700042724609375 43.65200042724609375 43.73999786376953125 43.76599884033203125 43.78800201416015625 43.77099609375 43.78099822998046875 43.7350006103515625 43.67800140380859375 43.6179962158203125 43.6100006103515625 43.618000030517578125 43.618999481201171875 43.534999847412109375 43.529998779296875 43.493999481201171875 43.56600189208984375 43.5469970703125 43.40399932861328125 43.36199951171875 43.2779998779296875 43.20400238037109375 43.082000732421875 43.003997802734375 42.80699920654296875 42.5930023193359375 42.542999267578125 42.6230010986328125 42.58599853515625 42.51599884033203125 42.378997802734375 42.284000396728515625 42.2089996337890625 42.34400177001953125 42.28099822998046875 42.2350006103515625 42.267002105712890625
 42.5780029296875 41.173000335693359375 39.05999755859375 41.754001617431640625 42.311000823974609375 41.98699951171875 40.714000701904296875 36.937000274658203125 35.923999786376953125 41.5970001220703125 43.423000335693359375 42.841999053955078125 36.569000244140625 39.98600006103515625 41.26300048828125 41.091999053955078125 41.3600006103515625 38.369998931884765625 37.167999267578125 40.5019989013671875 37.19699859619140625 36.687000274658203125 34.588001251220703125 40.8730010986328125 39.5019989013671875 38.0670013427734375 38.9550018310546875 40.47100067138671875 40.244998931884765625 38.506999969482421875 38.825000762939453125 42.75 38.267002105712890625 38.01200103759765625 40.5800018310546875 36.7519989013671875 37.049999237060546875 39.188999176025390625 37.49700164794921875 37.22699737548828125 39.450000762939453125 39.231998443603515625 42.65599822998046875 41.226001739501953125 33.417999267578125 37.94100189208984375 41.81800079345703125 40.09600067138671875 38.68000030517578125 37.48600006103515625 37.87200164794921875 41.0410003662109375 39.216999053955078125 39.979000091552734375 41.90399932861328125 41.940998077392578125 36.630001068115234375 39.82399749755859375 43.42800140380859375 43.896999359130859375 43.42800140380859375 43.102001190185546875 43.6269989013671875 43.73200225830078125 43.641998291015625 44.732997894287109375 45.2689971923828125 45.0930023193359375 44.493000030517578125 42.743999481201171875 39.812000274658203125 39.342998504638671875 38.381999969482421875 41.357997894287109375 40.358001708984375 40.895000457763671875 37.7760009765625 38.326000213623046875 41.343997955322265625 43.064998626708984375 40.50299835205078125 42.66899871826171875 43.2350006103515625 39.310001373291015625 38.577999114990234375 41.009002685546875 39.159999847412109375 38.10700225830078125 35.80999755859375 34.881999969482421875 34.532001495361328125 33.771999359130859375 34.87599945068359375 37.38800048828125 36.42800140380859375 36.79000091552734375 38.200000762939453125 38.98200225830078125 41.91400146484375 43.73799896240234375 44.270999908447265625 45.46900177001953125 46.9010009765625 48.62400054931640625 49.632999420166015625 49.783000946044921875 50.28099822998046875 51.052001953125 50.990997314453125 50.45999908447265625 49.55699920654296875 49.17099761962890625 48.4889984130859375 47.71199798583984375 47.68199920654296875 47.17800140380859375 47.36299896240234375 46.42400360107421875 43.395000457763671875 41.69000244140625 39.756000518798828125 42.94499969482421875 44.51599884033203125 44.00099945068359375 43.84799957275390625 42.88700103759765625 43.26599884033203125 43.590000152587890625 43.993000030517578125 43.54000091552734375 41.547000885009765625 37.715999603271484375 37.01300048828125 36.5019989013671875 33.76300048828125 34.201000213623046875 32.690998077392578125 32.56400299072265625 32.30699920654296875 35.625 39.757999420166015625 40.20999908447265625 36.924999237060546875 37.133998870849609375 35.26799774169921875 39.7310028076171875 44.6660003662109375 45.518001556396484375 44.52700042724609375 42.63300323486328125 38.65399932861328125 41.6100006103515625 41.2819976806640625 35.950000762939453125 31.9589996337890625 29.315000534057617188 31.1699981689453125 33.79199981689453125 35.09600067138671875 37.519001007080078125 39.812999725341796875 40.7779998779296875 41.937000274658203125 42.36199951171875 42.743000030517578125 42.464000701904296875 42.880001068115234375 42.67800140380859375 42.01000213623046875 42.535999298095703125 42.826000213623046875 43.0540008544921875 43.25099945068359375 43.26200103759765625 43.79599761962890625 43.0709991455078125 43.1490020751953125 44.065998077392578125 44.2910003662109375 44.66500091552734375 44.38899993896484375 43.447998046875 42.345001220703125 42.020000457763671875 42.061000823974609375 42.174999237060546875 42.397998809814453125 42.352001190185546875 42.13899993896484375 41.978000640869140625 42.023998260498046875 42.1269989013671875 42.13800048828125 42.492000579833984375 42.85199737548828125 42.694000244140625 42.51599884033203125 42.66300201416015625 43.2480010986328125 43.5760040283203125 43.59799957275390625 43.6750030517578125 43.77700042724609375 43.900997161865234375 43.98799896240234375 43.40200042724609375 42.9680023193359375 43.191997528076171875 43.26000213623046875 43.144001007080078125 43.272998809814453125 43.41400146484375 43.172000885009765625 43.0149993896484375 42.832000732421875 42.978000640869140625 43.229000091552734375 43.409000396728515625 43.504001617431640625 43.56500244140625 43.48699951171875 43.409999847412109375 43.44300079345703125 43.58300018310546875 43.6620025634765625 43.66899871826171875 43.604999542236328125 43.470001220703125 43.524997711181640625 43.548000335693359375 43.339000701904296875 42.6139984130859375 43.22100067138671875 43.77700042724609375 43.694000244140625 43.576999664306640625 43.572998046875 43.5800018310546875 43.5709991455078125 43.4160003662109375 43.35199737548828125 43.26799774169921875 43.175998687744140625 43.11299896240234375 43.149997711181640625 43.007999420166015625 42.798000335693359375 42.6920013427734375 42.699001312255859375 42.51399993896484375 42.397003173828125 42.30500030517578125 42.233001708984375 42.32199859619140625 42.24700164794921875 42.131999969482421875 41.90000152587890625 41.924999237060546875
 41.159999847412109375 41.392002105712890625 42.674999237060546875 42.85199737548828125 41.88800048828125 39.203998565673828125 35.26399993896484375 36.69300079345703125 40.340999603271484375 43.4329986572265625 43.13199615478515625 41.173000335693359375 37.0260009765625 41.422000885009765625 42.5260009765625 40.90200042724609375 38.7870025634765625 37.951000213623046875 40.37799835205078125 41.1360015869140625 37.9290008544921875 38.746997833251953125 39.904998779296875 42.08100128173828125 39.047000885009765625 36.69300079345703125 37.86299896240234375 37.34799957275390625 37.0839996337890625 37.186000823974609375 41.02700042724609375 42.867000579833984375 38.6959991455078125 36.0149993896484375 40.1139984130859375 38.1959991455078125 34.605998992919921875 36.391998291015625 37.29399871826171875 39.868999481201171875 37.79000091552734375 40.770999908447265625 41.479999542236328125 37.520999908447265625 34.49700164794921875 41.145999908447265625 40.59999847412109375 35.117000579833984375 38.50099945068359375 37.55999755859375 35.84600067138671875 41.4160003662109375 42.1100006103515625 41.9739990234375 41.88899993896484375 40.354999542236328125 32.983001708984375 39.65200042724609375 43.4980010986328125 44.05500030517578125 43.76399993896484375 42.9720001220703125 43.635997772216796875 44.19300079345703125 42.4369964599609375 40.20800018310546875 43.720001220703125 45.284000396728515625 43.99900054931640625 40.8489990234375 35.23400115966796875 38.87000274658203125 36.672000885009765625 37.1790008544921875 39.023998260498046875 39.272998809814453125 40.174999237060546875 38.3489990234375 39.521999359130859375 43.423000335693359375 43.548000335693359375 41.270999908447265625 35.8339996337890625 33.882999420166015625 40.70400238037109375 39.92099761962890625 39.229999542236328125 39.506999969482421875 39.608001708984375 37.630001068115234375 38.628997802734375 36.258998870849609375 37.562999725341796875 37.35199737548828125 35.4980010986328125 35.920001983642578125 36.30999755859375 37.04199981689453125 38.118999481201171875 40.24700164794921875 42.27899932861328125 43.52700042724609375 44.80899810791015625 47.04199981689453125 48.1959991455078125 48.214000701904296875 48.882999420166015625 49.41699981689453125 48.880001068115234375 47.59600067138671875 47.154998779296875 46.83699798583984375 46.96700286865234375 46.003997802734375 43.404998779296875 44.466999053955078125 44.160999298095703125 43.797000885009765625 41.01300048828125 37.937000274658203125 40.47699737548828125 43.658000946044921875 44.496002197265625 44.0709991455078125 42.29199981689453125 41.3560028076171875 39.837001800537109375 42.072998046875 41.118999481201171875 42.016998291015625 41.674999237060546875 40.08300018310546875 34.491001129150390625 32.46399688720703125 33.92099761962890625 34.73400115966796875 34.812000274658203125 32.644001007080078125 34.66899871826171875 38.48600006103515625 36.7649993896484375 37.85900115966796875 39.65000152587890625 37.559001922607421875 41.125 38.4250030517578125 42.01200103759765625 40.371002197265625 41.450000762939453125 40.94000244140625 35.506000518798828125 34.981998443603515625 38.9010009765625 40.58100128173828125 31.6360015869140625 30.534999847412109375 32.534000396728515625 34.25299835205078125 34.572998046875 35.824001312255859375 38.628997802734375 39.2689971923828125 39.82199859619140625 40.34400177001953125 41.243000030517578125 41.619998931884765625 41.826000213623046875 42.185001373291015625 41.701000213623046875 42.447998046875 42.482997894287109375 42.5019989013671875 42.160999298095703125 43.034999847412109375 43.464000701904296875 42.561000823974609375 42.2870025634765625 42.743999481201171875 43.62599945068359375 44.08599853515625 43.993999481201171875 43.41300201416015625 42.542999267578125 41.875 41.716999053955078125 41.88899993896484375 42.215999603271484375 42.2610015869140625 42.131000518798828125 42.091999053955078125 42.034000396728515625 42.076999664306640625 42.279998779296875 42.590000152587890625 42.8170013427734375 42.69100189208984375 42.231998443603515625 42.548000335693359375 42.832000732421875 42.50299835205078125 42.69000244140625 42.86299896240234375 43.147998809814453125 43.299999237060546875 43.06800079345703125 42.4889984130859375 42.450000762939453125 42.590999603271484375 42.8209991455078125 42.9029998779296875 43.022998809814453125 42.7870025634765625 42.80300140380859375 42.895000457763671875 43.037998199462890625 43.0989990234375 42.95600128173828125 43.05500030517578125 43.34400177001953125 43.3690032958984375 43.435001373291015625 43.4010009765625 43.36100006103515625 43.3079986572265625 43.273998260498046875 43.3600006103515625 43.503997802734375 43.63500213623046875 43.59999847412109375 43.5370025634765625 43.47100067138671875 43.465000152587890625 43.493999481201171875 43.6139984130859375 43.65599822998046875 43.621997833251953125 43.705997467041015625 43.397003173828125 43.36299896240234375 43.313999176025390625 43.28800201416015625 43.145999908447265625 43.033000946044921875 42.910999298095703125 42.825000762939453125 42.618000030517578125 42.54599761962890625 42.694000244140625 42.686000823974609375 42.48699951171875 42.230998992919921875 42.160999298095703125 42.088001251220703125 42.159999847412109375 42.07199859619140625 42.049999237060546875 41.86299896240234375 41.7910003662109375
 42.80999755859375 43.53099822998046875 43.418003082275390625 42.927001953125 40.104000091552734375 34.90000152587890625 36.08599853515625 39.516998291015625 42.046001434326171875 42.9980010986328125 41.296001434326171875 40.271999359130859375 39.77700042724609375 40.1269989013671875 41.66899871826171875 38.731998443603515625 37.22100067138671875 38.29599761962890625 38.34999847412109375 38.368999481201171875 36.17800140380859375 38.5410003662109375 41.452999114990234375 41.728000640869140625 36.658000946044921875 37.979000091552734375 35.7740020751953125 34.41699981689453125 36.45800018310546875 36.69699859619140625 41.1399993896484375 42.5839996337890625 40.078998565673828125 34.992000579833984375 39.7910003662109375 39.7480010986328125 35.256999969482421875 37.895999908447265625 41.97100067138671875 37.74900054931640625 40.02500152587890625 42.430999755859375 36.80899810791015625 36.871002197265625 40.493000030517578125 41.675998687744140625 37.936000823974609375 35.781002044677734375 40.245998382568359375 35.55899810791015625 37.841999053955078125 42.65399932861328125 41.253997802734375 40.4530029296875 40.008998870849609375 37.6510009765625 31.894001007080078125 39.42800140380859375 43.697998046875 44.424999237060546875 44.173000335693359375 42.757999420166015625 42.88199615478515625 43.18000030517578125 43.3860015869140625 41.36499786376953125 43.121997833251953125 44.615997314453125 42.84799957275390625 43.25 40.576999664306640625 41.069000244140625 40.977001190185546875 38.0019989013671875 38.055999755859375 38.93000030517578125 42.1569976806640625 40.875 39.563999176025390625 41.70999908447265625 42.62999725341796875 36.8899993896484375 33.227001190185546875 36.745998382568359375 41.319000244140625 37.909999847412109375 35.10900115966796875 34.662998199462890625 37.94300079345703125 38.555999755859375 40.38700103759765625 38.21900177001953125 35.43000030517578125 36.534999847412109375 34.98400115966796875 35.121002197265625 35.51000213623046875 36.11499786376953125 37.048999786376953125 38.965000152587890625 41.1529998779296875 41.979000091552734375 42.70600128173828125 44.88899993896484375 47.19699859619140625 45.96099853515625 46.79900360107421875 46.89299774169921875 46.326999664306640625 45.78099822998046875 44.944000244140625 45.602001190185546875 45.31800079345703125 44.687000274658203125 41.9739990234375 42.2740020751953125 41.684001922607421875 40.97699737548828125 41.41899871826171875 37.78800201416015625 40.14299774169921875 41.686000823974609375 42.923999786376953125 43.28800201416015625 40.4219970703125 39.61499786376953125 40.069000244140625 40.38700103759765625 37.31999969482421875 37.53099822998046875 36.993999481201171875 34.395999908447265625 34.49900054931640625 33.407001495361328125 33.733001708984375 34.0579986572265625 32.9329986572265625 32.120998382568359375 36.55100250244140625 39.95999908447265625 41.68000030517578125 42.0449981689453125 41.45800018310546875 40.21099853515625 36.0319976806640625 35.5149993896484375 36.16899871826171875 39.58100128173828125 35.604999542236328125 37.37999725341796875 35.01799774169921875 30.9459991455078125 32.53800201416015625 33.9459991455078125 30.90200042724609375 30.980998992919921875 31.437000274658203125 32.3899993896484375 32.840999603271484375 35.4420013427734375 38.194000244140625 38.742000579833984375 38.52899932861328125 38.812000274658203125 41.0989990234375 41.76599884033203125 41.06600189208984375 41.451000213623046875 41.54599761962890625 41.891998291015625 42.0279998779296875 42.04399871826171875 42.28900146484375 42.940998077392578125 43.06099700927734375 42.061000823974609375 41.7610015869140625 42.76799774169921875 43.4680023193359375 43.644001007080078125 43.20800018310546875 42.713001251220703125 42.08100128173828125 41.922000885009765625 41.92099761962890625 41.9629974365234375 42.104000091552734375 42.189998626708984375 42.03099822998046875 41.9720001220703125 42.0989990234375 42.26300048828125 42.30100250244140625 42.555999755859375 42.75 42.9759979248046875 42.70800018310546875 42.701999664306640625 42.63700103759765625 42.809001922607421875 42.8899993896484375 43.02700042724609375 43.590000152587890625 42.907001495361328125 42.62400054931640625 42.689998626708984375 42.702999114990234375 42.771999359130859375 42.9029998779296875 43.0260009765625 43.0019989013671875 43.062000274658203125 43.0670013427734375 42.8730010986328125 42.840999603271484375 42.842998504638671875 42.99900054931640625 43.173000335693359375 43.146999359130859375 42.936000823974609375 43.1529998779296875 43.162998199462890625 43.21900177001953125 43.315998077392578125 43.392002105712890625 43.506999969482421875 43.47499847412109375 43.43499755859375 43.4029998779296875 43.51399993896484375 43.6139984130859375 43.79799652099609375 43.8040008544921875 43.954998016357421875 44.101001739501953125 43.954998016357421875 44.12000274658203125 43.96399688720703125 43.628997802734375 43.5709991455078125 43.48999786376953125 43.33899688720703125 43.28099822998046875 43.176998138427734375 42.832000732421875 42.45400238037109375 42.302001953125 42.625 42.604000091552734375 42.51300048828125 42.18499755859375 42.173999786376953125 42.1269989013671875 42.144001007080078125 42.02500152587890625 41.992000579833984375 41.97100067138671875 42.029998779296875
 43.201000213623046875 43.70600128173828125 43.784000396728515625 43.0709991455078125 36.784000396728515625 37.409999847412109375 40.365997314453125 40.590999603271484375 41.953998565673828125 39.5970001220703125 37.32199859619140625 37.758998870849609375 37.427001953125 39.395000457763671875 41.28900146484375 37.4739990234375 35.69300079345703125 38.30500030517578125 36.76300048828125 35.468997955322265625 34.506999969482421875 36.71099853515625 40.69100189208984375 38.73200225830078125 36.575000762939453125 38.964000701904296875 35.5019989013671875 36.27500152587890625 36.61199951171875 37.71199798583984375 41.31500244140625 42.45600128173828125 39.74900054931640625 36.008998870849609375 41.18199920654296875 39.58300018310546875 36.046001434326171875 40.23799896240234375 43.4759979248046875 39.520999908447265625 41.32399749755859375 41.246002197265625 35.10199737548828125 37.632999420166015625 37.812999725341796875 41.1360015869140625 38.8639984130859375 35.602001190185546875 39.2220001220703125 37.2870025634765625 40.72100067138671875 41.118999481201171875 37.58300018310546875 35.8249969482421875 35.063999176025390625 31.6490020751953125 33.61499786376953125 41.031002044677734375 44.215000152587890625 43.856998443603515625 43.645000457763671875 39.87200164794921875 43.13800048828125 44.092998504638671875 42.062999725341796875 39.534999847412109375 43.86199951171875 41.868000030517578125 39.3769989013671875 41.451999664306640625 44.92800140380859375 43.381999969482421875 43.15200042724609375 42.23799896240234375 40.83300018310546875 40.81800079345703125 43.088001251220703125 40.089000701904296875 39.091999053955078125 40.02899932861328125 43.8300018310546875 35.21900177001953125 35.979999542236328125 36.30100250244140625 39.7180023193359375 42.197998046875 35.76399993896484375 36.27899932861328125 37.256999969482421875 39.0110015869140625 38.5839996337890625 38.534999847412109375 39.840000152587890625 40.78800201416015625 39.9680023193359375 38.409000396728515625 38.05300140380859375 37.841999053955078125 38.37799835205078125 38.98400115966796875 40.66400146484375 41.925998687744140625 43.131000518798828125 44.506999969482421875 46.037998199462890625 45.646999359130859375 45.0279998779296875 45.51799774169921875 44.36100006103515625 44.246002197265625 44.77500152587890625 44.1829986572265625 44.2760009765625 43.06999969482421875 42.97299957275390625 42.309001922607421875 39.28099822998046875 40.345001220703125 40.095001220703125 40.003002166748046875 39.20800018310546875 40.1920013427734375 40.79199981689453125 41.506999969482421875 41.829998016357421875 40.909999847412109375 41.36499786376953125 40.48600006103515625 36.46199798583984375 36.438999176025390625 36.741001129150390625 35.28299713134765625 35.92600250244140625 34.6399993896484375 35.641998291015625 34.77500152587890625 34.62200164794921875 37.75299835205078125 39.992000579833984375 40.16100311279296875 36.417999267578125 36.88800048828125 40.882999420166015625 41.047000885009765625 37.81500244140625 33.966999053955078125 31.406002044677734375 33.167999267578125 38.53800201416015625 38.840000152587890625 33.62400054931640625 31.493999481201171875 30.909000396728515625 31.51300048828125 30.898998260498046875 31.384998321533203125 33.233001708984375 33.91300201416015625 33.603000640869140625 36.52899932861328125 37.8990020751953125 38.22100067138671875 38.4329986572265625 38.86299896240234375 39.89299774169921875 40.288997650146484375 40.97299957275390625 41.2220001220703125 41.177001953125 40.98400115966796875 41.1100006103515625 41.48699951171875 42.215000152587890625 42.46199798583984375 42.35199737548828125 41.756999969482421875 41.687999725341796875 42.22499847412109375 42.7129974365234375 42.420001983642578125 42.338001251220703125 42.07199859619140625 42.048999786376953125 41.8489990234375 41.965999603271484375 41.91400146484375 41.937000274658203125 41.96199798583984375 41.907001495361328125 42.01599884033203125 42.1660003662109375 42.36100006103515625 42.602001190185546875 42.53800201416015625 42.59600067138671875 42.645999908447265625 42.65799713134765625 42.97299957275390625 43.18499755859375 43.200000762939453125 43.1139984130859375 43.35500335693359375 43.16500091552734375 42.867000579833984375 42.75099945068359375 42.82199859619140625 42.720001220703125 42.675998687744140625 42.75099945068359375 42.9459991455078125 42.897998809814453125 42.675998687744140625 42.654998779296875 42.616001129150390625 42.826999664306640625 42.97699737548828125 43.005001068115234375 42.93399810791015625 43.005001068115234375 43.0709991455078125 43.230998992919921875 43.33499908447265625 43.391002655029296875 43.2649993896484375 43.22499847412109375 43.216999053955078125 43.283000946044921875 43.43199920654296875 43.533000946044921875 43.746002197265625 44.029003143310546875 44.1439971923828125 44.3040008544921875 44.298000335693359375 44.4530029296875 44.406002044677734375 44.44699859619140625 44.301998138427734375 43.939998626708984375 43.94000244140625 43.740001678466796875 43.518001556396484375 43.4069976806640625 43.095001220703125 42.756000518798828125 42.6139984130859375 42.895999908447265625 42.96700286865234375 42.7129974365234375 42.48600006103515625 42.2689971923828125 42.20800018310546875 42.055999755859375 41.906002044677734375 41.69899749755859375 41.633998870849609375 41.725002288818359375 41.868999481201171875
 43.3769989013671875 43.62200164794921875 43.562999725341796875 40.503002166748046875 37.186000823974609375 42.479000091552734375 43.49199676513671875 42.477996826171875 39.121002197265625 34.977001190185546875 35.43000030517578125 41.229000091552734375 41.0370025634765625 37.3040008544921875 38.67800140380859375 36.284000396728515625 39.16300201416015625 39.33699798583984375 36.784000396728515625 34.23699951171875 36.911998748779296875 38.672000885009765625 39.591999053955078125 35.907001495361328125 38.18000030517578125 40.367000579833984375 40.476001739501953125 40.779998779296875 40.12200164794921875 39.299999237060546875 41.5149993896484375 42.022998809814453125 38.438999176025390625 37.661998748779296875 40.71099853515625 35.354000091552734375 37.451999664306640625 42.23400115966796875 43.0110015869140625 35.59400177001953125 39.319000244140625 42.4850006103515625 39.520000457763671875 36.7310028076171875 34.007999420166015625 40.7220001220703125 38.54199981689453125 34.0670013427734375 39.6660003662109375 40.480998992919921875 40.311000823974609375 37.61299896240234375 34.2519989013671875 36.4329986572265625 35.523998260498046875 34.36499786376953125 39.07199859619140625 43.207000732421875 44.17299652099609375 42.579998016357421875 43.344997406005859375 38.2310028076171875 42.534000396728515625 44.938999176025390625 42.66899871826171875 39.98600006103515625 43.62799835205078125 43.0670013427734375 42.44499969482421875 43.8000030517578125 45.3769989013671875 44.802001953125 44.395999908447265625 43.9199981689453125 43.5989990234375 43.01200103759765625 43.770999908447265625 42.25099945068359375 41.6829986572265625 42.17800140380859375 43.716999053955078125 38.944000244140625 38.23799896240234375 39.2239990234375 40.145999908447265625 41.5930023193359375 36.45999908447265625 36.784999847412109375 34.5709991455078125 36.7559967041015625 36.826999664306640625 37.31999969482421875 38.37599945068359375 37.56500244140625 38.302001953125 38.503997802734375 37.4550018310546875 35.591999053955078125 34.187999725341796875 36.771999359130859375 38.436000823974609375 39.5930023193359375 40.87999725341796875 42.292999267578125 43.016998291015625 44.0110015869140625 44.366001129150390625 44.967998504638671875 44.69499969482421875 43.8639984130859375 44.006999969482421875 43.51200103759765625 41.630001068115234375 39.645999908447265625 40.50099945068359375 39.3300018310546875 38.082000732421875 39.30899810791015625 38.55899810791015625 37.779998779296875 39.174999237060546875 39.79199981689453125 39.7050018310546875 39.73600006103515625 39.98999786376953125 40.046001434326171875 39.7649993896484375 39.56999969482421875 39.167999267578125 38.26300048828125 38.2089996337890625 37.534999847412109375 36.62799835205078125 34.50299835205078125 35.923999786376953125 35.23799896240234375 35.1510009765625 39.0110015869140625 41.23999786376953125 41.23999786376953125 40.5410003662109375 40.0970001220703125 42.659000396728515625 40.76300048828125 34.739002227783203125 34.812000274658203125 33.200000762939453125 31.006000518798828125 32.07199859619140625 37.381999969482421875 32.381000518798828125 31.732999801635742188 31.688999176025390625 30.72100067138671875 31.582000732421875 29.643999099731445312 31.37400054931640625 31.76599884033203125 35.351001739501953125 36.62599945068359375 37.40399932861328125 37.930999755859375 38.439998626708984375 38.34799957275390625 38.576000213623046875 38.89099884033203125 40.408000946044921875 40.654998779296875 40.616001129150390625 40.351001739501953125 40.85700225830078125 40.875 41.45999908447265625 42.24900054931640625 41.9889984130859375 41.619998931884765625 41.326999664306640625 41.659000396728515625 42.427001953125 41.505001068115234375 41.45600128173828125 41.647998809814453125 41.493000030517578125 41.7760009765625 41.95800018310546875 41.934001922607421875 41.948001861572265625 41.89099884033203125 41.983001708984375 42.049999237060546875 42.15200042724609375 42.25 42.38800048828125 42.131999969482421875 42.15599822998046875 42.396999359130859375 42.773998260498046875 43.220001220703125 43.51000213623046875 43.520999908447265625 43.175998687744140625 43.0279998779296875 43.007999420166015625 43.08300018310546875 42.925998687744140625 42.79599761962890625 42.6829986572265625 42.587001800537109375 42.52300262451171875 42.604999542236328125 42.73400115966796875 42.720001220703125 42.855998992919921875 42.786998748779296875 42.797000885009765625 42.758998870849609375 42.74199676513671875 42.95999908447265625 43.05300140380859375 43.19499969482421875 43.20600128173828125 43.11100006103515625 43.089996337890625 43.16300201416015625 43.32599639892578125 43.423999786376953125 43.55699920654296875 43.729000091552734375 43.88800048828125 43.99700164794921875 44.157001495361328125 44.3809967041015625 44.470001220703125 44.56999969482421875 44.634998321533203125 44.630001068115234375 44.5410003662109375 44.33599853515625 44.036998748779296875 43.979999542236328125 43.87599945068359375 43.55500030517578125 43.59400177001953125 43.229000091552734375 42.9980010986328125 43.159000396728515625 43.0930023193359375 43.009002685546875 42.618000030517578125 42.52500152587890625 42.220001220703125 42.297000885009765625 42.167999267578125 42.082000732421875 42.007999420166015625 42.021999359130859375 41.993000030517578125 41.9010009765625
 43.2239990234375 42.328998565673828125 42.30999755859375 38.328998565673828125 36.68199920654296875 42.98600006103515625 42.26300048828125 36.6269989013671875 35.589000701904296875 35.93199920654296875 41.743999481201171875 43.3509979248046875 39.65599822998046875 34.951000213623046875 37.082000732421875 37.268001556396484375 40.202999114990234375 39.322998046875 36.351001739501953125 35.659999847412109375 37.657001495361328125 37.2819976806640625 34.84799957275390625 35.51200103759765625 40.1920013427734375 41.808002471923828125 42.78800201416015625 41.9629974365234375 41.83599853515625 40.11100006103515625 40.91899871826171875 41.5240020751953125 37.8470001220703125 37.14800262451171875 40.869998931884765625 37.23200225830078125 38.340999603271484375 42.9980010986328125 42.757999420166015625 37.6699981689453125 38.812999725341796875 42.712001800537109375 43.118999481201171875 36.962001800537109375 38.24700164794921875 41.483001708984375 37.508998870849609375 34.72299957275390625 38.8639984130859375 41.881999969482421875 40.34400177001953125 40.048999786376953125 38.4739990234375 36.4589996337890625 38.048000335693359375 39.991001129150390625 43.5149993896484375 42.48400115966796875 41.41400146484375 40.464000701904296875 41.576999664306640625 41.94000244140625 42.980998992919921875 44.2239990234375 43.618000030517578125 41.18000030517578125 42.631999969482421875 44.022998809814453125 44.41300201416015625 43.8639984130859375 44.917999267578125 45.631999969482421875 45.502002716064453125 44.55100250244140625 44.239002227783203125 41.95400238037109375 39.424999237060546875 42.8170013427734375 43.01300048828125 40.78800201416015625 43.786998748779296875 38.25499725341796875 34.534000396728515625 41.83300018310546875 40.4290008544921875 42.116001129150390625 37.5 35.395999908447265625 34.483001708984375 34.269001007080078125 39.53099822998046875 40.7089996337890625 41.63899993896484375 41.53900146484375 41.944000244140625 41.9589996337890625 40.9980010986328125 37.44499969482421875 35.395000457763671875 34.5989990234375 37.299999237060546875 38.30300140380859375 40.38899993896484375 39.9029998779296875 40.868000030517578125 42.1620025634765625 42.79399871826171875 42.46099853515625 42.26399993896484375 41.936000823974609375 42.47499847412109375 41.839000701904296875 40.58499908447265625 39.147998809814453125 38.01399993896484375 37.99700164794921875 37.891998291015625 37.9069976806640625 37.467998504638671875 37.194000244140625 40.12999725341796875 41.3860015869140625 40.879001617431640625 39.81500244140625 40.798999786376953125 41.4029998779296875 39.86299896240234375 37.856998443603515625 39.3509979248046875 41.245998382568359375 40.43199920654296875 40.67800140380859375 39.854000091552734375 38.267002105712890625 35.952999114990234375 35.284999847412109375 36.897003173828125 40.37200164794921875 41.326999664306640625 43.1569976806640625 42.983001708984375 43.5449981689453125 40.895000457763671875 41.5540008544921875 40.33300018310546875 37.87599945068359375 35.797000885009765625 35.2129974365234375 31.90000152587890625 33.8939971923828125 36.667999267578125 33.66500091552734375 32.0319976806640625 30.240999221801757812 30.577999114990234375 28.076000213623046875 30.746000289916992188 33.90000152587890625 35.5970001220703125 36.897998809814453125 37.4250030517578125 38.4029998779296875 38.798000335693359375 38.944000244140625 38.81400299072265625 38.7259979248046875 39.313999176025390625 40.048000335693359375 40.22299957275390625 40.271999359130859375 40.83300018310546875 40.8639984130859375 41.172000885009765625 41.404998779296875 41.840999603271484375 41.11199951171875 40.7389984130859375 41.51000213623046875 41.896999359130859375 41.23600006103515625 40.925998687744140625 41.0260009765625 41.435001373291015625 41.81500244140625 41.89099884033203125 41.9550018310546875 42.20600128173828125 42.0670013427734375 41.87200164794921875 41.61100006103515625 41.563999176025390625 41.644001007080078125 42.2760009765625 42.4219970703125 42.494998931884765625 42.79399871826171875 42.89099884033203125 43.417999267578125 43.457000732421875 43.04000091552734375 42.582000732421875 42.6009979248046875 42.66300201416015625 42.93199920654296875 42.92299652099609375 42.826000213623046875 42.7740020751953125 42.68399810791015625 42.6360015869140625 42.805999755859375 42.78399658203125 42.688999176025390625 42.7129974365234375 42.68900299072265625 42.659000396728515625 42.79199981689453125 42.87599945068359375 42.805999755859375 42.81800079345703125 42.9029998779296875 42.957000732421875 43.09799957275390625 43.246997833251953125 43.30899810791015625 43.41699981689453125 43.524997711181640625 43.5579986572265625 43.65599822998046875 43.694000244140625 43.7779998779296875 43.90200042724609375 44.016998291015625 44.107997894287109375 44.022003173828125 44.394001007080078125 44.43900299072265625 44.365001678466796875 44.298000335693359375 44.04000091552734375 43.9029998779296875 43.83499908447265625 43.6790008544921875 43.768001556396484375 43.563999176025390625 43.300998687744140625 43.2350006103515625 43.01799774169921875 42.783000946044921875 42.654998779296875 42.6139984130859375 42.39499664306640625 42.27700042724609375 42.36699676513671875 42.342998504638671875 42.31500244140625 42.370998382568359375 42.15200042724609375 41.947998046875
 42.518001556396484375 41.67800140380859375 39.56800079345703125 35.01399993896484375 37.4219970703125 42.088001251220703125 40.117000579833984375 33.6230010986328125 35.65399932861328125 41.11299896240234375 42.61199951171875 39.9759979248046875 37.729999542236328125 39.01599884033203125 38.21900177001953125 38.496002197265625 39.936000823974609375 40.51399993896484375 36.771999359130859375 38.4290008544921875 38.286998748779296875 35.86199951171875 37.0989990234375 39.743999481201171875 41.79199981689453125 42.54199981689453125 43.03800201416015625 42.5449981689453125 41.20400238037109375 38.12999725341796875 39.6569976806640625 39.19499969482421875 36.617000579833984375 37.1139984130859375 41.3489990234375 41.878002166748046875 40.105998992919921875 41.7050018310546875 42.368000030517578125 39.31800079345703125 38.1009979248046875 40.37799835205078125 41.895999908447265625 37.4420013427734375 41.323001861572265625 41.53900146484375 37.35900115966796875 34.5839996337890625 38.30500030517578125 42.25 41.743000030517578125 38.40599822998046875 39.2350006103515625 39.771999359130859375 40.197998046875 42.91899871826171875 44.19300079345703125 40.720001220703125 40.0410003662109375 42.147003173828125 42.93199920654296875 44.7969970703125 41.16500091552734375 41.253997802734375 43.31500244140625 41.03099822998046875 39.409999847412109375 40.826999664306640625 45.00099945068359375 44.976001739501953125 45.25499725341796875 45.808002471923828125 45.6360015869140625 45.48799896240234375 44.855998992919921875 43.02899932861328125 39.881999969482421875 42.66699981689453125 44.6790008544921875 43.5260009765625 43.6699981689453125 37.667999267578125 36.24700164794921875 43.09600067138671875 43.993000030517578125 43.201999664306640625 38.132999420166015625 33.838001251220703125 35.298000335693359375 33.62400054931640625 36.70999908447265625 40.534999847412109375 42.694000244140625 44.050998687744140625 44.978000640869140625 44.106998443603515625 44.89099884033203125 42.604000091552734375 38.339000701904296875 35.145000457763671875 35.199001312255859375 37.89299774169921875 40.800998687744140625 39.161998748779296875 39.786998748779296875 40.90799713134765625 41.7350006103515625 41.467998504638671875 41.082000732421875 40.841999053955078125 39.9759979248046875 39.58599853515625 39.8899993896484375 39.80999755859375 38.966999053955078125 39.68199920654296875 39.479999542236328125 39.884002685546875 39.6399993896484375 38.28900146484375 39.883998870849609375 41.324001312255859375 41.0780029296875 41.02500152587890625 40.298000335693359375 41.838001251220703125 39.38700103759765625 39.33100128173828125 41.548000335693359375 43.73799896240234375 44.15200042724609375 43.417999267578125 41.44000244140625 40.84999847412109375 40.16699981689453125 40.15200042724609375 37.78299713134765625 38.616001129150390625 39.33499908447265625 37.444000244140625 36.48699951171875 37.34999847412109375 36.826999664306640625 33.22100067138671875 32.28099822998046875 34.340000152587890625 35.947998046875 33.312000274658203125 33.229999542236328125 33.2779998779296875 35.924999237060546875 33.547000885009765625 31.58499908447265625 32.240997314453125 32.463001251220703125 29.701999664306640625 30.648000717163085938 31.40399932861328125 32.785999298095703125 35.559001922607421875 36.2239990234375 38.56400299072265625 39.4160003662109375 38.2480010986328125 38.470001220703125 39.8339996337890625 39.37200164794921875 39.563999176025390625 39.983001708984375 40.125 40.479000091552734375 40.770999908447265625 40.24700164794921875 40.546001434326171875 41.43399810791015625 41.020999908447265625 40.493000030517578125 41.0540008544921875 40.67800140380859375 39.917999267578125 40.576000213623046875 41.2649993896484375 41.62200164794921875 41.8280029296875 42.032001495361328125 42.214000701904296875 42.3209991455078125 42.20999908447265625 41.96099853515625 41.60900115966796875 41.66400146484375 41.72699737548828125 42.03900146484375 42.45400238037109375 42.302001953125 42.3170013427734375 42.4199981689453125 42.86100006103515625 42.77700042724609375 42.661998748779296875 42.7239990234375 42.827999114990234375 42.66500091552734375 42.7089996337890625 42.673000335693359375 42.704998016357421875 42.756999969482421875 42.894001007080078125 42.90899658203125 42.84799957275390625 42.7519989013671875 42.7610015869140625 42.742000579833984375 42.745998382568359375 42.7389984130859375 42.622997283935546875 42.618999481201171875 42.730998992919921875 42.814998626708984375 42.878997802734375 42.951000213623046875 42.93399810791015625 42.9589996337890625 43.02099609375 43.125 43.175998687744140625 43.228000640869140625 43.27500152587890625 43.40799713134765625 43.57399749755859375 43.77899932861328125 44.01599884033203125 43.99700164794921875 44.0019989013671875 44.01300048828125 44.034000396728515625 43.965000152587890625 43.9980010986328125 44.15000152587890625 44.03800201416015625 44.001003265380859375 43.9459991455078125 43.6190032958984375 43.5800018310546875 43.48799896240234375 43.200000762939453125 42.910999298095703125 42.65399932861328125 42.51399993896484375 42.3899993896484375 42.25 42.13800048828125 42.243000030517578125 42.26799774169921875 42.225002288818359375 42.29199981689453125 42.197998046875 42.024997711181640625
 42.267002105712890625 39.39800262451171875 37.687999725341796875 36.616001129150390625 39.186000823974609375 39.909999847412109375 36.298999786376953125 36 37.424999237060546875 38.271999359130859375 37.89099884033203125 34.408000946044921875 39.38700103759765625 41.147998809814453125 37.4459991455078125 39.9550018310546875 42.016998291015625 40.216999053955078125 35.5579986572265625 36.8430023193359375 38.80999755859375 36.97299957275390625 39.378997802734375 41.14800262451171875 40.246002197265625 39.11299896240234375 40.549999237060546875 42.3939971923828125 40.7480010986328125 35.73400115966796875 35.1230010986328125 35.703998565673828125 36.354999542236328125 40.233001708984375 41.230998992919921875 41.786998748779296875 40.54000091552734375 39.230998992919921875 38.74700164794921875 39.35199737548828125 39.4010009765625 38.615997314453125 36.897003173828125 36.832000732421875 39.7350006103515625 40.891998291015625 38.792999267578125 33.605998992919921875 37.20800018310546875 42.032001495361328125 40.95600128173828125 33.979999542236328125 37.00299835205078125 39.18199920654296875 41.660999298095703125 44.034000396728515625 43.0579986572265625 40.0989990234375 39.15200042724609375 42.7819976806640625 44.729999542236328125 45.551998138427734375 41.01300048828125 38.042999267578125 42.5240020751953125 42.23600006103515625 40.244998931884765625 42.077999114990234375 44.869998931884765625 45.968997955322265625 46.160999298095703125 45.684001922607421875 45.395000457763671875 45.37400054931640625 44.96700286865234375 42.6510009765625 37.7089996337890625 42.12799835205078125 45.687999725341796875 44.96399688720703125 41.08300018310546875 36.44100189208984375 37.98200225830078125 43.507999420166015625 44.69899749755859375 41.074001312255859375 33.840999603271484375 33.089000701904296875 33.923999786376953125 34.84999847412109375 35.154998779296875 40.45600128173828125 43.2480010986328125 44.690998077392578125 45.519001007080078125 44.868000030517578125 44.923999786376953125 44.66400146484375 40.40599822998046875 36.27899932861328125 37.41899871826171875 36.20600128173828125 40.0240020751953125 37.93000030517578125 39.2870025634765625 40.12599945068359375 40.56800079345703125 41.03900146484375 41.326000213623046875 40.994998931884765625 39.38500213623046875 39.1529998779296875 39.06800079345703125 38.784000396728515625 39.68000030517578125 40.1009979248046875 39.477001190185546875 40.4329986572265625 39.0019989013671875 38.16300201416015625 39.01599884033203125 39.92800140380859375 40.9120025634765625 41.868000030517578125 39.884998321533203125 40.55500030517578125 43.130001068115234375 41.367000579833984375 41.006000518798828125 40.5579986572265625 43.421001434326171875 42.9550018310546875 40.147003173828125 38.550998687744140625 36.398998260498046875 42.42800140380859375 42.9010009765625 43.121002197265625 39.259002685546875 34.121002197265625 33.71199798583984375 33.8170013427734375 33.94100189208984375 33.54000091552734375 32.60900115966796875 31.343000411987304688 35.70400238037109375 34.490001678466796875 33.1699981689453125 32.0540008544921875 34.06800079345703125 31.243999481201171875 32.381999969482421875 34.033000946044921875 32.604000091552734375 32.73999786376953125 33.770999908447265625 36.157001495361328125 37.215000152587890625 36.832000732421875 36.5839996337890625 37.45400238037109375 40.106998443603515625 40.005001068115234375 39.284000396728515625 40.10900115966796875 39.7180023193359375 39.702999114990234375 39.8730010986328125 39.965999603271484375 39.9069976806640625 40.7180023193359375 39.6529998779296875 40.227001190185546875 40.91400146484375 41.5370025634765625 40.382999420166015625 40.302001953125 40.214000701904296875 40.338001251220703125 41.16899871826171875 41.369998931884765625 41.453998565673828125 41.51000213623046875 41.71099853515625 41.770000457763671875 41.953998565673828125 42.24900054931640625 42.355998992919921875 41.94300079345703125 41.7610015869140625 41.884002685546875 42.062999725341796875 41.675998687744140625 41.8079986572265625 41.8769989013671875 42.09600067138671875 42.37400054931640625 42.408000946044921875 42.604000091552734375 42.707000732421875 42.689998626708984375 42.700000762939453125 42.832000732421875 42.70099639892578125 42.73400115966796875 42.875 42.886997222900390625 42.87200164794921875 42.852996826171875 42.720001220703125 42.717998504638671875 42.79399871826171875 42.714996337890625 42.6100006103515625 42.617000579833984375 42.67299652099609375 42.731998443603515625 42.83599853515625 42.9290008544921875 43.0260009765625 42.991001129150390625 42.99700164794921875 43.04599761962890625 43.12400054931640625 43.253002166748046875 43.424999237060546875 43.45999908447265625 43.493000030517578125 43.700000762939453125 43.86299896240234375 44.04399871826171875 44.062000274658203125 44.07599639892578125 44.09799957275390625 44.032001495361328125 44.0370025634765625 43.951000213623046875 43.85500335693359375 43.871997833251953125 43.938999176025390625 43.483001708984375 42.5579986572265625 42.9629974365234375 43.462001800537109375 43.23200225830078125 43.0410003662109375 42.7239990234375 42.489002227783203125 42.24900054931640625 41.99300384521484375 41.786998748779296875 41.95999908447265625 42.128002166748046875 42.09200286865234375 42.142002105712890625 42.202999114990234375 42.12200164794921875
 41.659999847412109375 39.369998931884765625 38.23400115966796875 40.562999725341796875 42.12599945068359375 40.592998504638671875 36.55999755859375 37.9459991455078125 40.04000091552734375 35.811000823974609375 35.48400115966796875 37.233001708984375 40.992000579833984375 41.96700286865234375 38.565998077392578125 41.055999755859375 40.08300018310546875 36.08100128173828125 34.27500152587890625 38.801998138427734375 41.016998291015625 40.22699737548828125 39.30999755859375 38.865997314453125 35.174999237060546875 33.3379974365234375 37.340999603271484375 41.322998046875 41.1399993896484375 36.644001007080078125 35.73200225830078125 37.938999176025390625 39.66500091552734375 41.31800079345703125 38.896999359130859375 41.11299896240234375 40.786998748779296875 38.0989990234375 39.062000274658203125 42.298999786376953125 43.245998382568359375 38.54199981689453125 39.366001129150390625 39.605998992919921875 39.534999847412109375 39.875 38.355998992919921875 32.19699859619140625 35.700000762939453125 41.366001129150390625 41.993999481201171875 35.83699798583984375 35.92600250244140625 35.27700042724609375 41.6399993896484375 44.55100250244140625 44.74900054931640625 42.14099884033203125 39.746997833251953125 43.0110015869140625 45.324001312255859375 45.426998138427734375 40.18199920654296875 35.19499969482421875 39.906002044677734375 43.608001708984375 42.5469970703125 43.604000091552734375 45.854000091552734375 46.240001678466796875 46.06999969482421875 44.878002166748046875 45.23600006103515625 45.727001190185546875 44.2910003662109375 38.881999969482421875 34.979999542236328125 42.115001678466796875 44.409000396728515625 43.15000152587890625 40.0149993896484375 36.483001708984375 39.296001434326171875 45.02700042724609375 42.296001434326171875 35.145000457763671875 32.555999755859375 35.279998779296875 34.194000244140625 35.64299774169921875 38.61199951171875 42.258998870849609375 44.3769989013671875 45.242000579833984375 44.437000274658203125 42.6790008544921875 41.53900146484375 43.697998046875 44.355998992919921875 39.034999847412109375 37.186000823974609375 39.213001251220703125 40.814998626708984375 38.438999176025390625 37.325000762939453125 39.756000518798828125 39.61199951171875 40.33300018310546875 40.86299896240234375 40.396999359130859375 38.94499969482421875 38.369998931884765625 38.314998626708984375 40.6790008544921875 42.62999725341796875 43.480998992919921875 43.3209991455078125 42.880001068115234375 40.369998931884765625 38.174999237060546875 38.20999908447265625 39.5240020751953125 40.673999786376953125 42.573001861572265625 43.08300018310546875 43.522998809814453125 41.4010009765625 35.297000885009765625 33.743999481201171875 35.049999237060546875 40.7689971923828125 41.728000640869140625 37.121997833251953125 35.21099853515625 34.8509979248046875 39.63700103759765625 43.520000457763671875 42.49900054931640625 41.3040008544921875 39.673000335693359375 37.60900115966796875 37.04199981689453125 37.8040008544921875 36.05300140380859375 32.909999847412109375 34.147998809814453125 33.4420013427734375 33.8560028076171875 35.022998809814453125 31.05699920654296875 31.656000137329101562 31.830999374389648438 36.05699920654296875 39.45600128173828125 36.072998046875 31.279998779296875 31.880001068115234375 34.81999969482421875 37.159999847412109375 38.9160003662109375 39.31800079345703125 37.255001068115234375 37.340999603271484375 40.825000762939453125 40.020999908447265625 40.186000823974609375 40.19100189208984375 40.56600189208984375 40.483001708984375 40.354000091552734375 39.687999725341796875 40.9120025634765625 40.2610015869140625 40.592998504638671875 41.00099945068359375 41.1829986572265625 41.200000762939453125 40.868999481201171875 41.049999237060546875 41.3040008544921875 41.17800140380859375 41.160999298095703125 41.15399932861328125 41.1959991455078125 41.434001922607421875 41.65799713134765625 41.648998260498046875 41.64299774169921875 42.03800201416015625 42.104999542236328125 42.02899932861328125 41.991001129150390625 41.819000244140625 41.875 41.947998046875 41.659999847412109375 41.62400054931640625 42.04599761962890625 42.161998748779296875 42.450000762939453125 42.6399993896484375 42.59999847412109375 42.257999420166015625 42.3730010986328125 42.621997833251953125 42.71199798583984375 42.893001556396484375 42.93499755859375 42.967998504638671875 42.792999267578125 42.68000030517578125 42.59600067138671875 42.625 42.714000701904296875 42.714000701904296875 42.621997833251953125 42.69300079345703125 42.715000152587890625 42.84600067138671875 42.91400146484375 42.957000732421875 43.095001220703125 43.1829986572265625 43.25099945068359375 43.299999237060546875 43.42800140380859375 43.522998809814453125 43.6490020751953125 43.687000274658203125 43.63700103759765625 43.644001007080078125 43.720001220703125 43.66100311279296875 43.673999786376953125 43.534000396728515625 43.55699920654296875 43.55699920654296875 43.552001953125 43.621002197265625 43.60700225830078125 43.437000274658203125 43.437999725341796875 43.18499755859375 43.28800201416015625 43.315998077392578125 43.1360015869140625 42.87200164794921875 42.76200103759765625 42.742000579833984375 42.58499908447265625 42.18000030517578125 42.005001068115234375 41.904998779296875 41.974002838134765625 41.96399688720703125 42.0839996337890625 42.18199920654296875 42.094997406005859375
 41.207000732421875 40.897003173828125 39.6399993896484375 42.80300140380859375 42.424999237060546875 41.13500213623046875 40.159000396728515625 41.354999542236328125 40.0110015869140625 37.25099945068359375 35.602001190185546875 37.59799957275390625 41.615001678466796875 41.01599884033203125 37.5670013427734375 40.27500152587890625 37.38500213623046875 32.95800018310546875 36.7350006103515625 40.701000213623046875 40.645999908447265625 37.773998260498046875 39.436000823974609375 40.18000030517578125 35.94699859619140625 35.332000732421875 38.26599884033203125 41.366001129150390625 40.332000732421875 37.93599700927734375 40.477001190185546875 42.5240020751953125 41.701000213623046875 39.395999908447265625 39.753997802734375 41.546001434326171875 37.54000091552734375 37.66699981689453125 37.8430023193359375 42.617000579833984375 45.465000152587890625 38.910999298095703125 38.74700164794921875 40.259998321533203125 40.85700225830078125 39.03800201416015625 35.76200103759765625 31.79000091552734375 33.36299896240234375 41.13800048828125 41.410999298095703125 35.55699920654296875 31.5 32.26599884033203125 40.582000732421875 44.298000335693359375 44.937000274658203125 42.521999359130859375 39.215000152587890625 40.76599884033203125 43.996002197265625 44.689998626708984375 37.658000946044921875 39.172000885009765625 41.1269989013671875 43.322002410888671875 43.796001434326171875 45.170001983642578125 46.48400115966796875 46.354999542236328125 45.981998443603515625 45.424999237060546875 45.68399810791015625 46.13700103759765625 43.26200103759765625 37.380001068115234375 34.882999420166015625 42.5500030517578125 39.91899871826171875 39.8170013427734375 42.187999725341796875 38.549999237060546875 41.58100128173828125 43.65399932861328125 37.2689971923828125 33.31600189208984375 34.2949981689453125 38.41300201416015625 37.19499969482421875 37.6660003662109375 40.676998138427734375 44.707000732421875 45.38899993896484375 43.68399810791015625 42.27700042724609375 41.45600128173828125 42.406002044677734375 44.575000762939453125 45.93199920654296875 42.259002685546875 40.66899871826171875 41.572998046875 42.01599884033203125 37.8730010986328125 36.244998931884765625 37.17800140380859375 38.17099761962890625 39.8990020751953125 39.519001007080078125 39.423000335693359375 39.878997802734375 40.2610015869140625 42.2760009765625 45.574001312255859375 46.270999908447265625 46.62000274658203125 46.31099700927734375 45.270999908447265625 44.9629974365234375 42.19499969482421875 40 40.76200103759765625 41.207000732421875 43.717998504638671875 44.159999847412109375 41.354000091552734375 38.37799835205078125 39.48600006103515625 40.1569976806640625 40.029998779296875 41.779998779296875 39.491001129150390625 38.1660003662109375 36.05100250244140625 33.625 37.17099761962890625 38.5839996337890625 37.29199981689453125 41.504001617431640625 43.296001434326171875 41.076000213623046875 34.993000030517578125 34.116001129150390625 36.465000152587890625 33.96099853515625 33.65599822998046875 34.89800262451171875 35.87799835205078125 33.78900146484375 31.301000595092773438 32.516998291015625 35.159999847412109375 38.69300079345703125 41.01599884033203125 40.03299713134765625 35.6439971923828125 31.967000961303710938 31.256000518798828125 32.9290008544921875 36.12799835205078125 39.379001617431640625 36.11199951171875 36.119998931884765625 39.55699920654296875 39.555999755859375 40.753997802734375 41.805999755859375 41.824001312255859375 41.47299957275390625 40.8379974365234375 39.920001983642578125 40.86299896240234375 40.532001495361328125 40.8600006103515625 41.125 40.95800018310546875 41.43000030517578125 41.595001220703125 41.9459991455078125 41.7310028076171875 40.98799896240234375 40.966999053955078125 41.167999267578125 41.16699981689453125 41.4329986572265625 41.33300018310546875 41.439998626708984375 41.561000823974609375 41.688999176025390625 41.645999908447265625 41.676998138427734375 41.6060028076171875 41.61100006103515625 41.80699920654296875 41.582000732421875 41.64099884033203125 41.53900146484375 42.04399871826171875 42.176998138427734375 42.212001800537109375 42.20600128173828125 42.22699737548828125 42.357997894287109375 42.5839996337890625 42.7259979248046875 42.83300018310546875 42.95400238037109375 42.80899810791015625 42.814998626708984375 42.812999725341796875 42.673999786376953125 42.595001220703125 42.673000335693359375 42.7779998779296875 42.77899932861328125 42.7519989013671875 42.814998626708984375 42.71700286865234375 42.733997344970703125 42.771999359130859375 42.786998748779296875 42.882999420166015625 42.9739990234375 43.060001373291015625 43.19000244140625 43.13800048828125 43.115997314453125 43.187000274658203125 43.1959991455078125 43.396999359130859375 43.2910003662109375 43.300998687744140625 43.340000152587890625 43.4010009765625 43.25800323486328125 43.345001220703125 43.200000762939453125 43.27700042724609375 43.24700164794921875 43.14800262451171875 43.1750030517578125 43.27700042724609375 42.881999969482421875 43.19899749755859375 43.3489990234375 43.107997894287109375 42.813999176025390625 42.535999298095703125 42.425998687744140625 42.645999908447265625 42.4739990234375 42.33100128173828125 42.11499786376953125 42.0370025634765625 42 41.8430023193359375 42.018001556396484375 42.091999053955078125
 38.700000762939453125 40.465999603271484375 39.49900054931640625 42.67400360107421875 39.535999298095703125 37.427001953125 39.201000213623046875 39.233001708984375 37.99900054931640625 38.06600189208984375 37.1529998779296875 40.673999786376953125 38.6439971923828125 34.742000579833984375 37 39.018001556396484375 34.54399871826171875 33.5989990234375 39.5540008544921875 41.618000030517578125 37.951999664306640625 35.23999786376953125 38.1399993896484375 39.72100067138671875 35.7350006103515625 35.4329986572265625 38.643001556396484375 38.770000457763671875 35.80100250244140625 38.409999847412109375 41.5670013427734375 43.230998992919921875 41.97299957275390625 39.49900054931640625 40.66899871826171875 39.595001220703125 35.38700103759765625 37.103000640869140625 36.939998626708984375 41.85900115966796875 44.4499969482421875 39.673000335693359375 39.69300079345703125 37.16400146484375 39.96199798583984375 40.44899749755859375 36.283000946044921875 33.4680023193359375 38.04599761962890625 41.4589996337890625 39.141998291015625 34.34799957275390625 31.7910003662109375 33.35900115966796875 40.80699920654296875 44.020000457763671875 42.96099853515625 39.659000396728515625 37.16899871826171875 39.311000823974609375 43.05500030517578125 42.16500091552734375 35.66899871826171875 39.298999786376953125 42.08699798583984375 42.718997955322265625 43.644001007080078125 45.3040008544921875 46.01399993896484375 45.73400115966796875 45.576999664306640625 46.01799774169921875 45.93499755859375 46.822998046875 45.31099700927734375 41.964000701904296875 40.131999969482421875 40.76300048828125 38.354999542236328125 40.632999420166015625 44.243999481201171875 42.229000091552734375 42.9329986572265625 37.853000640869140625 34.063999176025390625 33.9850006103515625 35.9530029296875 37.811000823974609375 37.273998260498046875 39.88800048828125 43.605998992919921875 45.718997955322265625 45.12200164794921875 43.312000274658203125 41.300998687744140625 39.4850006103515625 41.495998382568359375 43.94499969482421875 44.759998321533203125 42.4029998779296875 41.841999053955078125 41.865997314453125 42.0800018310546875 40.12400054931640625 37.939998626708984375 36.43199920654296875 37.8509979248046875 38.77500152587890625 39.42800140380859375 39.826000213623046875 40.299999237060546875 42.97499847412109375 45.54599761962890625 47.31999969482421875 46.62999725341796875 45.555999755859375 46.04199981689453125 46.174999237060546875 45.4739990234375 44.92099761962890625 43.20800018310546875 40.39099884033203125 40.839000701904296875 42.65399932861328125 42.69699859619140625 43.1529998779296875 43.3170013427734375 42.979000091552734375 40.26200103759765625 37.64299774169921875 37.198001861572265625 37.8130035400390625 35.41699981689453125 36.813999176025390625 34.0019989013671875 35.895999908447265625 36.54399871826171875 33.800998687744140625 36.2819976806640625 38.743000030517578125 40.9219970703125 37.595001220703125 35.207000732421875 34.287998199462890625 34.375 32.827999114990234375 37.917999267578125 38.271999359130859375 33.05999755859375 31.441999435424804688 35.0319976806640625 38.41899871826171875 39.245998382568359375 40.340000152587890625 40.7949981689453125 39.94000244140625 34.345001220703125 32.4219970703125 35.758998870849609375 39.5370025634765625 39.381000518798828125 37.587001800537109375 34.260997772216796875 36.62799835205078125 40.175998687744140625 41.06999969482421875 41.576000213623046875 41.83899688720703125 41.395000457763671875 40.43000030517578125 39.952999114990234375 40.404998779296875 40.7180023193359375 40.56800079345703125 40.575000762939453125 40.825000762939453125 40.77899932861328125 40.51599884033203125 41.2389984130859375 42.105998992919921875 42.21900177001953125 42.049999237060546875 41.605998992919921875 41.444000244140625 41.633998870849609375 41.646999359130859375 41.667999267578125 41.564998626708984375 41.70999908447265625 41.740001678466796875 41.69899749755859375 41.569000244140625 41.516998291015625 41.470001220703125 41.658000946044921875 41.5279998779296875 41.48699951171875 41.78099822998046875 42.09799957275390625 42.23799896240234375 42.364002227783203125 42.2910003662109375 42.608001708984375 42.743000030517578125 42.78299713134765625 42.899997711181640625 42.93599700927734375 42.799999237060546875 42.840000152587890625 42.91400146484375 42.71700286865234375 42.6139984130859375 42.645000457763671875 42.664997100830078125 42.6230010986328125 42.6139984130859375 42.755001068115234375 42.854000091552734375 42.851001739501953125 42.88899993896484375 42.934001922607421875 42.9940032958984375 43.04900360107421875 43.05999755859375 43.147998809814453125 43.21099853515625 43.15000152587890625 43.158000946044921875 43.105998992919921875 43.09400177001953125 43.0970001220703125 43.055999755859375 43.18900299072265625 43.258998870849609375 43.286998748779296875 43.395000457763671875 43.16500091552734375 43.172000885009765625 43.313999176025390625 43.226001739501953125 43.14099884033203125 43.3040008544921875 43.2559967041015625 43.18199920654296875 43.0970001220703125 43.03099822998046875 43.003002166748046875 42.7519989013671875 42.604000091552734375 42.7180023193359375 42.5630035400390625 42.338001251220703125 42.1009979248046875 42.02500152587890625 41.968997955322265625 42.15599822998046875 42.2310028076171875 41.95800018310546875
 38.8489990234375 38.409000396728515625 36.7180023193359375 40.7180023193359375 38.564998626708984375 39.66699981689453125 39.5110015869140625 39.31600189208984375 38.98699951171875 39.53099822998046875 41.09799957275390625 39.930999755859375 34.884998321533203125 34.1959991455078125 38.37200164794921875 36.229000091552734375 32.0879974365234375 37.50099945068359375 41.384002685546875 40.97699737548828125 35.01200103759765625 35.40399932861328125 37.944000244140625 40.703998565673828125 38.520999908447265625 35.09200286865234375 36.728000640869140625 35.006000518798828125 35.40399932861328125 39.048000335693359375 41.5319976806640625 40.810001373291015625 39.687000274658203125 40.144001007080078125 40.95600128173828125 41.595001220703125 39.30500030517578125 37.33499908447265625 37.44100189208984375 38.68000030517578125 41.81999969482421875 41.9550018310546875 40.924999237060546875 34.73799896240234375 37.52300262451171875 42.645000457763671875 38.470001220703125 35.3300018310546875 39.33100128173828125 41.438999176025390625 36.6719970703125 37.562000274658203125 38.358001708984375 40.217998504638671875 43.1360015869140625 43.619998931884765625 40.43399810791015625 39.52700042724609375 39.564998626708984375 38.1139984130859375 41.73400115966796875 41.758998870849609375 35.548000335693359375 39.384002685546875 42.618999481201171875 43.090999603271484375 43.924999237060546875 45.289997100830078125 44.98400115966796875 45.812000274658203125 45.858001708984375 46.090999603271484375 46.14499664306640625 47.4530029296875 46.51399993896484375 44.33699798583984375 41.36299896240234375 34.7910003662109375 38.87999725341796875 39.84400177001953125 44.423999786376953125 43.909000396728515625 42.577999114990234375 37.3639984130859375 34.552001953125 33.58599853515625 34.560001373291015625 37.59600067138671875 38.147998809814453125 42.12599945068359375 44.939998626708984375 45.644001007080078125 46.18000030517578125 44.6009979248046875 41.852001190185546875 41.034000396728515625 42.0879974365234375 43.353000640869140625 43.812999725341796875 43.101001739501953125 40.7949981689453125 43.7649993896484375 42.2310028076171875 40.5540008544921875 39.0240020751953125 37.936000823974609375 37.8769989013671875 38.645000457763671875 39.73600006103515625 41.006000518798828125 44.345001220703125 46.8430023193359375 48.2050018310546875 46.726001739501953125 45.24500274658203125 43.055999755859375 41.698001861572265625 42.9680023193359375 44.625 45.21099853515625 44.24900054931640625 42.8600006103515625 41.375 40.868000030517578125 39.98400115966796875 41.717998504638671875 39.31999969482421875 36.547000885009765625 34.8079986572265625 35.546001434326171875 34.69899749755859375 35.869998931884765625 38.0800018310546875 40.73600006103515625 40.3899993896484375 37.08499908447265625 35.378997802734375 35.19300079345703125 35.25099945068359375 35.160999298095703125 36.9589996337890625 35.947998046875 35.132999420166015625 35.52899932861328125 34.4720001220703125 32.924999237060546875 36.88500213623046875 39.05300140380859375 33.0879974365234375 33.062999725341796875 36.7389984130859375 40.1920013427734375 41.9759979248046875 41.927001953125 41.92600250244140625 38.118000030517578125 35.298999786376953125 38.3079986572265625 36.983001708984375 38.98400115966796875 39.1399993896484375 39.3600006103515625 35.324001312255859375 34.79199981689453125 39.07199859619140625 39.94100189208984375 40.729999542236328125 40.756999969482421875 40.2870025634765625 39.993999481201171875 39.90799713134765625 40.23400115966796875 40.6439971923828125 40.6399993896484375 40.590000152587890625 40.479000091552734375 40.427001953125 40.743000030517578125 40.79399871826171875 41.12400054931640625 42.022998809814453125 42.439998626708984375 42.48600006103515625 41.90399932861328125 41.384002685546875 41.463001251220703125 41.54399871826171875 41.5319976806640625 41.756000518798828125 41.81600189208984375 41.90399932861328125 41.744998931884765625 41.707000732421875 41.68199920654296875 41.687000274658203125 41.729000091552734375 42.042999267578125 42.44300079345703125 42.463001251220703125 42.562000274658203125 42.368000030517578125 42.60199737548828125 42.62599945068359375 42.83499908447265625 42.951999664306640625 43.09999847412109375 42.97100067138671875 42.786998748779296875 42.87599945068359375 42.90000152587890625 42.8040008544921875 42.641002655029296875 42.53099822998046875 42.602996826171875 42.685001373291015625 42.69300079345703125 42.707000732421875 42.654998779296875 42.645999908447265625 42.76300048828125 42.9029998779296875 43.05300140380859375 43.132999420166015625 43.19499969482421875 43.33100128173828125 43.30500030517578125 43.339000701904296875 43.345001220703125 43.39299774169921875 43.30100250244140625 43.410999298095703125 43.35700225830078125 43.36100006103515625 43.379001617431640625 43.1699981689453125 43.47100067138671875 43.545001983642578125 43.46700286865234375 43.605998992919921875 43.51000213623046875 43.35900115966796875 43.24300384521484375 43.23799896240234375 43.1399993896484375 42.83599853515625 42.6620025634765625 42.580997467041015625 42.7180023193359375 42.72100067138671875 42.64299774169921875 42.465999603271484375 42.321002960205078125 42.125 42.121002197265625 41.826000213623046875 41.93000030517578125 42.118999481201171875 42.02500152587890625
 41.78800201416015625 39.48200225830078125 37.91400146484375 38.171001434326171875 38.44499969482421875 37.951999664306640625 39.96099853515625 39.659000396728515625 39.75499725341796875 39.408000946044921875 41.072998046875 38.694000244140625 35.11100006103515625 39.76300048828125 39.33100128173828125 33.9029998779296875 36.79199981689453125 41.77300262451171875 41.731998443603515625 39.24700164794921875 34.654998779296875 33.7239990234375 37.648998260498046875 40.595001220703125 38.8170013427734375 35.73799896240234375 35.770999908447265625 35.991001129150390625 36.69300079345703125 40.2649993896484375 41.17600250244140625 36.781002044677734375 36.49700164794921875 40.1490020751953125 41.725002288818359375 42.2949981689453125 40.440998077392578125 36.742000579833984375 37.7239990234375 37.6100006103515625 40.160999298095703125 41.167999267578125 41.62599945068359375 37.50299835205078125 36.354000091552734375 42.89099884033203125 40.563999176025390625 36.43199920654296875 40.103000640869140625 41.31999969482421875 34.437000274658203125 32.006999969482421875 37.927001953125 42.0370025634765625 43.52500152587890625 43.61199951171875 42.68399810791015625 41.57399749755859375 40.91500091552734375 37.47299957275390625 36.7220001220703125 41.06999969482421875 40.91500091552734375 41.147998809814453125 42.47100067138671875 39.534000396728515625 41.9680023193359375 41.909999847412109375 41.1699981689453125 44.893001556396484375 46.058002471923828125 46.227001190185546875 46.060001373291015625 46.74700164794921875 45.9329986572265625 43.71099853515625 38.41699981689453125 33.408000946044921875 39.506999969482421875 39.033000946044921875 44.51300048828125 43.87400054931640625 40.673000335693359375 34.73799896240234375 33.256000518798828125 35.204998016357421875 37.73400115966796875 36.45800018310546875 38.50099945068359375 43.437999725341796875 44.38700103759765625 44.78600311279296875 44.743999481201171875 41.257999420166015625 42.055999755859375 42.83699798583984375 41.284000396728515625 42.107997894287109375 44.56299591064453125 46.47299957275390625 46.26599884033203125 47.282001495361328125 45.145000457763671875 41.6920013427734375 40.30500030517578125 39.618999481201171875 39.3860015869140625 40.410999298095703125 44.44100189208984375 45.91400146484375 47.302001953125 48.365997314453125 48.34600067138671875 45.7779998779296875 43.11100006103515625 41.7519989013671875 42.246002197265625 42.41400146484375 41.569000244140625 42.87799835205078125 43.8769989013671875 43.71600341796875 43.313999176025390625 39.73400115966796875 36.83699798583984375 36.090000152587890625 34.33100128173828125 34.457000732421875 35.5279998779296875 35.2389984130859375 35.243000030517578125 35.159000396728515625 37.93599700927734375 40.34200286865234375 43.78800201416015625 36.97100067138671875 37.30500030517578125 35.980998992919921875 36.798999786376953125 36.157001495361328125 33.832000732421875 35.8899993896484375 35.8860015869140625 35.134998321533203125 35.367000579833984375 33.412998199462890625 34.2559967041015625 37.72499847412109375 34.9219970703125 33.007999420166015625 36.34600067138671875 41.30899810791015625 43.180999755859375 43.43399810791015625 43.5469970703125 43.310001373291015625 38.229000091552734375 39.87999725341796875 40.1699981689453125 38.3990020751953125 38.9029998779296875 38.243999481201171875 36.590000152587890625 35.12000274658203125 38.9589996337890625 39.381000518798828125 39.395999908447265625 39.23699951171875 40.5449981689453125 40.65399932861328125 40.866001129150390625 40.68000030517578125 40.58499908447265625 40.395000457763671875 40.5410003662109375 40.479999542236328125 40.5279998779296875 40.77500152587890625 40.93199920654296875 41.078998565673828125 41.5709991455078125 41.715000152587890625 42.68499755859375 42.29399871826171875 41.4329986572265625 41.413997650146484375 41.6790008544921875 41.68199920654296875 41.6750030517578125 41.85900115966796875 42.171001434326171875 42.28800201416015625 42.1829986572265625 42.05699920654296875 42.15000152587890625 42.090000152587890625 42.1360015869140625 42.33599853515625 42.352001190185546875 42.201000213623046875 42.286998748779296875 42.76000213623046875 42.76300048828125 42.871002197265625 43.007999420166015625 42.996002197265625 43.353000640869140625 42.8339996337890625 42.715000152587890625 42.80999755859375 42.7299957275390625 42.63199615478515625 42.654998779296875 42.74700164794921875 42.8130035400390625 42.87599945068359375 42.806003570556640625 42.78600311279296875 42.810001373291015625 42.81999969482421875 42.7910003662109375 42.843997955322265625 42.85700225830078125 42.96900177001953125 43.00099945068359375 43.04900360107421875 43.0410003662109375 42.9980010986328125 43.0500030517578125 43.180999755859375 43.12999725341796875 43.019001007080078125 42.939998626708984375 43.26999664306640625 43.55999755859375 43.479999542236328125 43.4739990234375 43.354000091552734375 43.173999786376953125 43.187999725341796875 43.24900054931640625 43.1699981689453125 43.0670013427734375 43.16400146484375 43.0879974365234375 42.930999755859375 42.76300048828125 42.743000030517578125 42.6399993896484375 42.436000823974609375 42.4380035400390625 42.37400054931640625 42.270000457763671875 42.167999267578125 41.96900177001953125 42.004001617431640625 41.909999847412109375 41.952999114990234375
 42.319000244140625 39.2649993896484375 39.937000274658203125 41.391998291015625 41.478000640869140625 38.641998291015625 40.240001678466796875 41.14099884033203125 39.868999481201171875 36.340999603271484375 39.657001495361328125 39.6399993896484375 36.6230010986328125 39.759998321533203125 36.58300018310546875 33.66699981689453125 40.463001251220703125 42.576999664306640625 41.4759979248046875 37.328998565673828125 34.58499908447265625 35.673000335693359375 39.68900299072265625 39.79399871826171875 36.658000946044921875 35.95800018310546875 38.88500213623046875 37.230998992919921875 36.91699981689453125 39.2910003662109375 41.5410003662109375 39.522998809814453125 37.266998291015625 40.41699981689453125 42.819000244140625 42.146999359130859375 41.604999542236328125 35.395000457763671875 36.798999786376953125 38.477001190185546875 41.185001373291015625 41.23799896240234375 42.537998199462890625 39.26399993896484375 35.173999786376953125 41.15399932861328125 37.6490020751953125 35.88800048828125 39.78099822998046875 42.26399993896484375 37.451000213623046875 28.907001495361328125 33.36199951171875 39.63500213623046875 42.7949981689453125 41.618000030517578125 41.146999359130859375 42.29599761962890625 41.782001495361328125 39.3470001220703125 36.427001953125 38.730998992919921875 41.659000396728515625 42.505001068115234375 42.508998870849609375 38.125 41.118999481201171875 38.685001373291015625 41.832000732421875 44.7089996337890625 45.923999786376953125 46.1060028076171875 45.84999847412109375 45.7779998779296875 44.6100006103515625 41.577999114990234375 34.47699737548828125 32.659000396728515625 37.417999267578125 42.05300140380859375 43.654998779296875 41.101001739501953125 37.9160003662109375 35.39299774169921875 36.645000457763671875 36.533000946044921875 38.105998992919921875 38.27899932861328125 41.993000030517578125 43.88800048828125 43.755001068115234375 44.9029998779296875 42.203998565673828125 40.86299896240234375 42.6569976806640625 42.1399993896484375 41.67099761962890625 42.9459991455078125 45.3560028076171875 48.4629974365234375 49.04599761962890625 48.020000457763671875 48.47100067138671875 45.7519989013671875 44.783000946044921875 44.98200225830078125 45.1999969482421875 46.145999908447265625 47.4850006103515625 48.200000762939453125 49.381999969482421875 49.553997039794921875 47.284000396728515625 42.966999053955078125 41.4199981689453125 41.187999725341796875 41.4589996337890625 41.58499908447265625 40.798999786376953125 40.61100006103515625 41.548000335693359375 44.18399810791015625 44.3000030517578125 42.19499969482421875 38.30300140380859375 36.672000885009765625 38.67099761962890625 39.8990020751953125 39.89099884033203125 39.145000457763671875 38.255001068115234375 38.0800018310546875 40.06600189208984375 39.88700103759765625 42.2089996337890625 42.0019989013671875 39.490997314453125 37.352996826171875 39.1790008544921875 38.27700042724609375 37.19300079345703125 35.979999542236328125 36.430999755859375 38.618999481201171875 35.96099853515625 34.76799774169921875 32.812000274658203125 32.43399810791015625 36.8170013427734375 33.144001007080078125 35.62799835205078125 40.4850006103515625 42.47699737548828125 43.447998046875 43.09799957275390625 43.24700164794921875 41.7760009765625 38.7819976806640625 40.29000091552734375 40.47299957275390625 38.923000335693359375 38.3249969482421875 36.60700225830078125 35.158000946044921875 37.409999847412109375 39.50299835205078125 39.66899871826171875 40.1920013427734375 40.773998260498046875 40.993999481201171875 40.950000762939453125 40.7180023193359375 40.91100311279296875 40.667999267578125 40.819000244140625 40.826000213623046875 40.83499908447265625 40.73600006103515625 40.86699676513671875 41.281002044677734375 41.720001220703125 41.8379974365234375 42.395999908447265625 42.687000274658203125 42.4739990234375 42.08499908447265625 42.40599822998046875 42.69100189208984375 42.5110015869140625 42.55300140380859375 42.5879974365234375 42.441997528076171875 41.97100067138671875 42.11199951171875 42.147998809814453125 42.203998565673828125 42.28099822998046875 42.4739990234375 42.410999298095703125 42.08599853515625 42.23600006103515625 43.06800079345703125 42.9889984130859375 42.970001220703125 43.180999755859375 43.54399871826171875 43.58599853515625 43.522998809814453125 43.2610015869140625 43.10700225830078125 42.9199981689453125 42.78399658203125 42.76300048828125 42.762996673583984375 42.80500030517578125 42.871002197265625 43.0149993896484375 42.940998077392578125 43.04000091552734375 43.02700042724609375 42.939998626708984375 42.996002197265625 42.993999481201171875 43.06800079345703125 43.076999664306640625 43.159000396728515625 43.2819976806640625 43.37799835205078125 43.33699798583984375 43.340000152587890625 43.225002288818359375 43.116001129150390625 43.16300201416015625 43.045001983642578125 43.115001678466796875 43.3040008544921875 43.25299835205078125 43.1139984130859375 43.02899932861328125 42.6790008544921875 42.339996337890625 42.62400054931640625 42.812000274658203125 42.576000213623046875 42.65200042724609375 42.85700225830078125 42.866001129150390625 42.8130035400390625 42.62999725341796875 42.522003173828125 42.4810028076171875 42.118000030517578125 42.082000732421875 42.220001220703125 42.042999267578125 41.927001953125 42.01000213623046875 42.062999725341796875
 39.55899810791015625 40.0579986572265625 41.4850006103515625 43.4940032958984375 42.9629974365234375 42.05300140380859375 41.772998809814453125 42.444000244140625 37.802001953125 37.6569976806640625 40.494998931884765625 39.605998992919921875 35.878997802734375 37.562000274658203125 33.34400177001953125 34.96099853515625 39.3489990234375 41.86100006103515625 39.773998260498046875 36.8489990234375 36.06500244140625 39.532001495361328125 41.11699676513671875 37.2760009765625 34.490001678466796875 39.467998504638671875 40.6139984130859375 35.73600006103515625 35.72299957275390625 35.88500213623046875 40.86299896240234375 41.3249969482421875 41.24900054931640625 39.839000701904296875 42.582000732421875 43.368000030517578125 41.909999847412109375 33.55500030517578125 34.798000335693359375 38.30100250244140625 40.74500274658203125 40.70800018310546875 42.79000091552734375 38.48600006103515625 36.9029998779296875 39.312000274658203125 36.35700225830078125 35.44699859619140625 40.167999267578125 42.95600128173828125 40.167999267578125 30.59999847412109375 33.7310028076171875 37.982997894287109375 41.55699920654296875 40.32399749755859375 38.228000640869140625 39.562999725341796875 41.5970001220703125 41.15200042724609375 39.042999267578125 39.494998931884765625 41.91500091552734375 41.173000335693359375 43.075000762939453125 41.98799896240234375 39.644001007080078125 38.6959991455078125 41.18499755859375 44.479999542236328125 45.370998382568359375 45.69499969482421875 45.979999542236328125 45.26799774169921875 41.684001922607421875 34.214000701904296875 32.871002197265625 34.3990020751953125 37.92600250244140625 43.157001495361328125 41.832000732421875 39.9329986572265625 39.05999755859375 37.40599822998046875 39.483001708984375 37.42099761962890625 38.2819976806640625 42.271999359130859375 41.825000762939453125 41.839000701904296875 43.54399871826171875 42.48699951171875 40.26599884033203125 40.58499908447265625 42.61100006103515625 41.87799835205078125 40.57900238037109375 43.391998291015625 47.354999542236328125 47.673999786376953125 47.798999786376953125 47.201999664306640625 47.39299774169921875 47.217998504638671875 48.468997955322265625 47.9980010986328125 46.48799896240234375 47.53099822998046875 47.32399749755859375 47.30699920654296875 47.9069976806640625 48.300998687744140625 45.80999755859375 42.200000762939453125 39.05500030517578125 39.5970001220703125 39.7610015869140625 39.132999420166015625 37.392002105712890625 38.86299896240234375 39.75800323486328125 41.28099822998046875 42.948001861572265625 42.605998992919921875 37.48999786376953125 36.467998504638671875 40.84600067138671875 41.9850006103515625 41.4029998779296875 40.582000732421875 40.034000396728515625 42.12799835205078125 41.71099853515625 40.449001312255859375 39.009002685546875 39.1529998779296875 38.06999969482421875 37.00099945068359375 37.5670013427734375 41.715999603271484375 41.92600250244140625 36.97100067138671875 36.8860015869140625 37.79599761962890625 43.3079986572265625 37.645999908447265625 34.69699859619140625 31.7910003662109375 37.493000030517578125 38.311000823974609375 36.895999908447265625 37.93199920654296875 41.5319976806640625 42.73200225830078125 41.588001251220703125 39.832000732421875 38.055999755859375 39.36100006103515625 39.87000274658203125 40.5579986572265625 38.29199981689453125 34.93000030517578125 32.409000396728515625 35.34999847412109375 37.0989990234375 37.758998870849609375 38.75499725341796875 39.5019989013671875 40.034000396728515625 40.65000152587890625 40.92800140380859375 40.674999237060546875 40.22299957275390625 40.22499847412109375 40.770000457763671875 41.090000152587890625 41.22100067138671875 41.05999755859375 41.202999114990234375 41.3769989013671875 41.590999603271484375 41.7610015869140625 42.395000457763671875 42.895999908447265625 43.00099945068359375 42.96600341796875 42.99500274658203125 43.505001068115234375 43.615001678466796875 43.616001129150390625 43.9530029296875 43.56500244140625 42.552001953125 42.38700103759765625 42.3339996337890625 42.338001251220703125 42.5579986572265625 42.46199798583984375 42.329998016357421875 42.15200042724609375 42.18499755859375 42.532001495361328125 42.504001617431640625 42.780002593994140625 42.80500030517578125 42.73400115966796875 42.80300140380859375 42.7870025634765625 42.88800048828125 42.992000579833984375 43.199001312255859375 43.232997894287109375 42.98999786376953125 42.74700164794921875 42.7819976806640625 42.934001922607421875 42.907001495361328125 42.950000762939453125 43.16899871826171875 43.189998626708984375 43.14299774169921875 43.305999755859375 43.36199951171875 43.345996856689453125 43.256000518798828125 43.271999359130859375 43.339000701904296875 43.298000335693359375 43.2910003662109375 43.244998931884765625 43.326999664306640625 43.351001739501953125 43.33899688720703125 43.284999847412109375 43.204998016357421875 43.115001678466796875 42.962001800537109375 42.822998046875 42.68000030517578125 42.41300201416015625 42.23600006103515625 42.391998291015625 42.468997955322265625 42.3209991455078125 42.21900177001953125 42.29599761962890625 42.189998626708984375 42.367000579833984375 42.4120025634765625 42.368999481201171875 42.298000335693359375 42.09600067138671875 42.020999908447265625 42.15000152587890625 42.167999267578125 42.082000732421875 41.9850006103515625 41.893001556396484375
 38.60700225830078125 39.1360015869140625 39.34600067138671875 40.633998870849609375 40.677001953125 42.030002593994140625 41.273998260498046875 40.17800140380859375 36.701999664306640625 37.26599884033203125 40.630001068115234375 38.715999603271484375 36.172000885009765625 37.61299896240234375 34.8730010986328125 32.716999053955078125 36.707000732421875 41.26200103759765625 37.810001373291015625 30.62799835205078125 34.9739990234375 40.309001922607421875 39.2779998779296875 34.233001708984375 34.727001190185546875 40.64800262451171875 40.050998687744140625 35.70999908447265625 38.7610015869140625 37.84799957275390625 40.61100006103515625 42.8809967041015625 41.555999755859375 38.05699920654296875 39.947998046875 43.7910003662109375 44.548999786376953125 41.4029998779296875 38.574001312255859375 38.020999908447265625 39.465000152587890625 42.1750030517578125 42.69100189208984375 36.20800018310546875 37.992000579833984375 37.75099945068359375 36.48200225830078125 38.16500091552734375 41.18000030517578125 43.006999969482421875 41.324001312255859375 33.4720001220703125 33.38300323486328125 38.773998260498046875 42.175998687744140625 42.09999847412109375 38.76300048828125 38.345001220703125 39.824001312255859375 39.312999725341796875 40.12599945068359375 42.312999725341796875 42.233001708984375 42.588001251220703125 44.4420013427734375 43.15599822998046875 40.117000579833984375 41.353000640869140625 43.536998748779296875 43.506999969482421875 43.73400115966796875 44.36299896240234375 44.27300262451171875 42.479000091552734375 39.00299835205078125 34.16300201416015625 36.07900238037109375 38.532001495361328125 42.30100250244140625 42.37400054931640625 39.659000396728515625 38.90599822998046875 36.8899993896484375 35.21099853515625 37.5260009765625 37.40599822998046875 39.9010009765625 41.52700042724609375 41.63800048828125 43.23699951171875 42.63500213623046875 40.199001312255859375 40.444000244140625 41.3860015869140625 41.244998931884765625 40.049999237060546875 40.26599884033203125 45.766002655029296875 48.707000732421875 47.953998565673828125 48.08100128173828125 48.09000396728515625 47.229000091552734375 46.89800262451171875 47.67800140380859375 48.08699798583984375 45.617000579833984375 45.09799957275390625 45.758998870849609375 45.05500030517578125 44.615001678466796875 44.952999114990234375 44.395000457763671875 42.2649993896484375 39.720001220703125 36.68000030517578125 37.4459991455078125 38.076000213623046875 39.12799835205078125 41.106998443603515625 40.311000823974609375 39.283000946044921875 40.854000091552734375 42.77700042724609375 43.009998321533203125 42.659000396728515625 43.146999359130859375 43.27700042724609375 43.19300079345703125 43.244998931884765625 44.09799957275390625 43.71199798583984375 38.771999359130859375 38.1009979248046875 36.2259979248046875 38.840999603271484375 37.133998870849609375 37.90000152587890625 40.391998291015625 38.895999908447265625 43.016998291015625 37.492000579833984375 37.881000518798828125 37.50099945068359375 40.93000030517578125 37.327999114990234375 34.7050018310546875 34.171001434326171875 36.819000244140625 40.505001068115234375 37.5410003662109375 37.60700225830078125 40.09799957275390625 41.677001953125 39.466999053955078125 38.09400177001953125 38.2259979248046875 39.483001708984375 41.21399688720703125 40.996002197265625 37.48999786376953125 35.3209991455078125 31.180999755859375 31.7050018310546875 36.28800201416015625 38.71199798583984375 39.659999847412109375 40.506999969482421875 40.034999847412109375 40.744998931884765625 41.302001953125 40.76799774169921875 40.730998992919921875 40.68000030517578125 41.0800018310546875 41.41699981689453125 41.686000823974609375 41.79199981689453125 42.0410003662109375 41.590999603271484375 41.578998565673828125 41.9029998779296875 42.6510009765625 43.01999664306640625 42.284999847412109375 42.673999786376953125 43.329998016357421875 43.729000091552734375 44.19300079345703125 44.253997802734375 44.51000213623046875 43.798000335693359375 42.54199981689453125 42.5540008544921875 42.41400146484375 42.5709991455078125 42.758998870849609375 42.729999542236328125 42.66699981689453125 42.552997589111328125 42.42600250244140625 42.21600341796875 42.16899871826171875 42.419002532958984375 42.81800079345703125 42.81400299072265625 42.84999847412109375 42.729000091552734375 42.77500152587890625 42.79399871826171875 43.03099822998046875 43.203998565673828125 43.147998809814453125 43.07900238037109375 43.04199981689453125 43.07199859619140625 43.257999420166015625 43.21199798583984375 43.26000213623046875 43.2740020751953125 43.2239990234375 43.2480010986328125 43.270999908447265625 43.409999847412109375 43.30999755859375 42.9720001220703125 43.143001556396484375 43.48600006103515625 43.53099822998046875 43.506999969482421875 43.43799591064453125 43.451000213623046875 43.4199981689453125 43.30300140380859375 43.144001007080078125 43.03499603271484375 42.910999298095703125 42.79199981689453125 42.6920013427734375 42.58599853515625 42.536998748779296875 42.50299835205078125 42.520000457763671875 42.467998504638671875 42.36499786376953125 42.3300018310546875 42.0970001220703125 42.174999237060546875 42.312000274658203125 42.313999176025390625 42.22100067138671875 42.0970001220703125 41.9010009765625 42.08499908447265625 42.02500152587890625 41.9929962158203125 41.882999420166015625 41.674999237060546875
 36.4720001220703125 38.231998443603515625 38.56800079345703125 38.034999847412109375 37.4420013427734375 38.798999786376953125 40.01399993896484375 40.2220001220703125 40.1510009765625 39.7819976806640625 40.34400177001953125 37.285999298095703125 34.47699737548828125 34.647998809814453125 35.0500030517578125 34.72299957275390625 38.1999969482421875 40.074001312255859375 36.66500091552734375 33.702999114990234375 35.85199737548828125 39.09799957275390625 39.676998138427734375 33.880001068115234375 35.51300048828125 41.186000823974609375 37.53099822998046875 36.08499908447265625 39.61100006103515625 38.311000823974609375 41.658000946044921875 43.17099761962890625 38.243999481201171875 38.563999176025390625 41.5149993896484375 44.96399688720703125 45.404998779296875 42.68499755859375 40.3600006103515625 39.65599822998046875 43.38899993896484375 43.80899810791015625 40.145999908447265625 35.43000030517578125 38.48799896240234375 36.505001068115234375 35.579998016357421875 40.50299835205078125 40.029998779296875 40.256000518798828125 41.8079986572265625 38.45600128173828125 37.391998291015625 40.552001953125 41.354999542236328125 40.29399871826171875 41.716999053955078125 40.07399749755859375 41.48200225830078125 39.381000518798828125 40.01599884033203125 42.230998992919921875 43.99900054931640625 44.896999359130859375 44.16899871826171875 42.34600067138671875 43.657001495361328125 44.542999267578125 43.201000213623046875 42.132999420166015625 41.437999725341796875 41.86100006103515625 39.5800018310546875 36.76599884033203125 37.58499908447265625 35.8939971923828125 37.8730010986328125 41.569000244140625 41.48699951171875 38.351001739501953125 39.450000762939453125 38.258998870849609375 34.3339996337890625 33.26000213623046875 34.758998870849609375 36.270999908447265625 37.279998779296875 40.49900054931640625 42.323001861572265625 43.93199920654296875 41.86199951171875 41.30899810791015625 41.480998992919921875 40.95400238037109375 40.728000640869140625 41.503997802734375 44.7870025634765625 47.6529998779296875 48.55699920654296875 48.61499786376953125 47.13300323486328125 46.560001373291015625 46.534999847412109375 46.37799835205078125 45.144001007080078125 45.773998260498046875 45.760997772216796875 45.115997314453125 44.75 43.854999542236328125 45.047000885009765625 41.6139984130859375 41.23799896240234375 41.15599822998046875 41.0260009765625 41.12400054931640625 38.3170013427734375 37.8639984130859375 38.680999755859375 41.717998504638671875 39.702999114990234375 38.410999298095703125 39.4329986572265625 40.90599822998046875 42.923000335693359375 43.951999664306640625 43.4589996337890625 44.68399810791015625 42.159999847412109375 41.5019989013671875 42.904998779296875 43.125 41.26399993896484375 39.60700225830078125 36.187999725341796875 36.86699676513671875 34.8280029296875 35.720001220703125 42.21199798583984375 45.9850006103515625 45.324001312255859375 44.7129974365234375 39.12799835205078125 34.59200286865234375 35.05899810791015625 34.720001220703125 34.687000274658203125 33.5260009765625 34.188999176025390625 40.555999755859375 38.607997894287109375 36.5469970703125 40.312999725341796875 41.562999725341796875 38.86299896240234375 39.630001068115234375 38.518001556396484375 37.9420013427734375 39.94300079345703125 40.51200103759765625 36.60700225830078125 35.55300140380859375 35.37599945068359375 32.6399993896484375 34.7089996337890625 39.64099884033203125 40.756999969482421875 41.259998321533203125 41.003997802734375 41.384998321533203125 41.242000579833984375 40.422000885009765625 40.375 41.02899932861328125 41.44699859619140625 41.81999969482421875 41.93399810791015625 41.9589996337890625 42.29900360107421875 41.45600128173828125 41.3899993896484375 41.634998321533203125 42.34999847412109375 43.106998443603515625 43.35700225830078125 43.3339996337890625 43.853000640869140625 43.917999267578125 44.190998077392578125 44.433002471923828125 44.787998199462890625 44.477001190185546875 43.22100067138671875 42.98699951171875 42.840000152587890625 42.923999786376953125 42.930999755859375 42.842998504638671875 42.82900238037109375 42.881999969482421875 42.75099945068359375 42.868999481201171875 42.77099609375 42.77300262451171875 42.8730010986328125 43.034999847412109375 43.07900238037109375 42.990001678466796875 42.868999481201171875 42.73799896240234375 42.5749969482421875 42.542999267578125 42.50099945068359375 42.578998565673828125 42.701999664306640625 42.92800140380859375 42.937000274658203125 42.90399932861328125 42.86499786376953125 42.81299591064453125 42.7050018310546875 42.858001708984375 42.9329986572265625 43.12200164794921875 43.129001617431640625 43.26300048828125 43.16400146484375 43.1719970703125 43.21600341796875 43.412998199462890625 43.457000732421875 43.314998626708984375 43.1529998779296875 43.125 43.009002685546875 42.68000030517578125 42.64099884033203125 42.562999725341796875 42.49300384521484375 42.353000640869140625 42.3300018310546875 42.27700042724609375 42.255001068115234375 42.315998077392578125 42.4420013427734375 42.44300079345703125 42.22100067138671875 42.064998626708984375 42.247997283935546875 42.100002288818359375 42.12400054931640625 42.055999755859375 41.92299652099609375 41.9850006103515625 41.82199859619140625 41.74900054931640625 41.700000762939453125 41.542999267578125
 37.783000946044921875 36.796001434326171875 36.299999237060546875 36.950000762939453125 36.1529998779296875 36.965999603271484375 38.533000946044921875 40.187999725341796875 39.74700164794921875 40.25099945068359375 40.91400146484375 38.52899932861328125 36.814998626708984375 35.423999786376953125 36.01599884033203125 36.4759979248046875 39.20999908447265625 39.792999267578125 35.4290008544921875 34.904998779296875 37.3769989013671875 41.85900115966796875 39.77899932861328125 35.020000457763671875 37.133998870849609375 40.006999969482421875 35.4420013427734375 33.760997772216796875 40.215000152587890625 40.62200164794921875 42.42800140380859375 41.04399871826171875 39.1399993896484375 40.98699951171875 44.782001495361328125 46.3899993896484375 46.41699981689453125 40.436000823974609375 39.451000213623046875 39.85900115966796875 42.159000396728515625 43.48400115966796875 40.1999969482421875 34.729000091552734375 38.981998443603515625 39.25 35.32900238037109375 41.286998748779296875 41.187000274658203125 36.908000946044921875 41.08300018310546875 40.94499969482421875 41.3079986572265625 42.38700103759765625 40.144001007080078125 36.34999847412109375 40.34999847412109375 41.9720001220703125 44.97499847412109375 41.1510009765625 36.520000457763671875 40.949001312255859375 44.7239990234375 42.3300018310546875 39.1139984130859375 42.1269989013671875 45.47899627685546875 45.199001312255859375 43.187999725341796875 41.20800018310546875 41.618000030517578125 41.103000640869140625 38.20600128173828125 37.409999847412109375 37.172000885009765625 37.365001678466796875 41.24500274658203125 42.2050018310546875 33.68599700927734375 31.982999801635742188 38.577999114990234375 37.091999053955078125 32.007999420166015625 33.87200164794921875 33.74199676513671875 36.576000213623046875 38.313999176025390625 41.855998992919921875 42.66400146484375 42.27500152587890625 41.51399993896484375 41.94100189208984375 40.340999603271484375 41.15200042724609375 43.006000518798828125 45.572998046875 47.3040008544921875 47.5670013427734375 47.84400177001953125 47.379001617431640625 47.518001556396484375 46.457000732421875 44.90399932861328125 44.36199951171875 44.4010009765625 44.353000640869140625 43.854000091552734375 44.076000213623046875 44.09100341796875 42.305999755859375 42.576999664306640625 39.409000396728515625 38.614002227783203125 39.399997711181640625 39.078998565673828125 40.05500030517578125 38.59799957275390625 38.130001068115234375 37.6139984130859375 39.606998443603515625 39.437000274658203125 38.2649993896484375 39.272998809814453125 39.80100250244140625 40.824001312255859375 42.58300018310546875 42.715999603271484375 43.55100250244140625 41.5879974365234375 39.144001007080078125 41.0279998779296875 42.70999908447265625 41.8860015869140625 37.79199981689453125 37.256999969482421875 38.020999908447265625 35.115997314453125 36.0839996337890625 40.6230010986328125 47.631000518798828125 47.44100189208984375 44.173000335693359375 39.0189971923828125 36.447998046875 36.67600250244140625 35.5879974365234375 34.494998931884765625 32.864002227783203125 32.604999542236328125 38.621002197265625 38.82199859619140625 36.560001373291015625 37.595001220703125 38.555999755859375 37.19899749755859375 37.03099822998046875 38.5319976806640625 37.64800262451171875 37.93199920654296875 37.33300018310546875 36.2649993896484375 34.40599822998046875 33.88800048828125 33.8730010986328125 37.154998779296875 39.7870025634765625 41.43599700927734375 41.7870025634765625 41.792999267578125 42.16400146484375 42.0449981689453125 41.45999908447265625 40.98200225830078125 41.309001922607421875 41.78099822998046875 42.11299896240234375 42.189998626708984375 42.424999237060546875 42.68499755859375 41.9739990234375 41.483001708984375 42.45999908447265625 42.766002655029296875 42.970001220703125 43.2779998779296875 43.694000244140625 43.968997955322265625 43.98400115966796875 44.069000244140625 44.51399993896484375 44.802001953125 44.952999114990234375 44.4550018310546875 43.70800018310546875 43.034000396728515625 43.019001007080078125 43.0410003662109375 43.05300140380859375 43.1790008544921875 43.258998870849609375 43.102996826171875 43.106998443603515625 43.102001190185546875 43.131000518798828125 43.286998748779296875 43.281002044677734375 43.046001434326171875 43.076999664306640625 42.979000091552734375 42.85900115966796875 42.77899932861328125 42.825000762939453125 42.941997528076171875 42.955997467041015625 42.90200042724609375 42.73600006103515625 42.7089996337890625 42.6699981689453125 42.720001220703125 42.81800079345703125 42.809001922607421875 42.955997467041015625 43.092998504638671875 43.092998504638671875 43.12400054931640625 43.20800018310546875 43.2740020751953125 43.408000946044921875 43.42099761962890625 43.31800079345703125 43.158000946044921875 43.02300262451171875 42.909000396728515625 42.880001068115234375 42.77700042724609375 42.58499908447265625 42.44300079345703125 42.38800048828125 42.32199859619140625 42.26300048828125 42.1790008544921875 42.20800018310546875 42.22100067138671875 42.145000457763671875 42.149997711181640625 42.161998748779296875 42.009002685546875 41.909999847412109375 42.08599853515625 41.891998291015625 41.867000579833984375 41.922000885009765625 41.73799896240234375 41.7649993896484375 41.55100250244140625 41.326000213623046875 41.41899871826171875 41.444000244140625
 41.20400238037109375 39.55699920654296875 39.4550018310546875 40.231998443603515625 40.80300140380859375 38.048000335693359375 36.490001678466796875 38.881000518798828125 38.23600006103515625 37.840999603271484375 39.70800018310546875 39.3509979248046875 38.45600128173828125 37.4980010986328125 37.481998443603515625 38.7389984130859375 40.042999267578125 38.05999755859375 35.74900054931640625 38.9160003662109375 39.31800079345703125 40.395999908447265625 36.28800201416015625 38.71900177001953125 38.075000762939453125 38.714000701904296875 37.517002105712890625 40.590000152587890625 42.811000823974609375 41.66300201416015625 43.009998321533203125 40.535999298095703125 39.964000701904296875 44.063999176025390625 47.555999755859375 47.5579986572265625 45.51200103759765625 36.937000274658203125 37.18399810791015625 38.076000213623046875 41.715999603271484375 43.395000457763671875 42.6399993896484375 37.194000244140625 36.074001312255859375 39.23699951171875 37.197998046875 42.121002197265625 42.216999053955078125 36.912998199462890625 39.7519989013671875 39.66500091552734375 41.86199951171875 42.38899993896484375 39.67800140380859375 35.52899932861328125 38.5260009765625 42.3509979248046875 45.090999603271484375 42.1620025634765625 36.582000732421875 41.58899688720703125 44.61699676513671875 36.63800048828125 38.256000518798828125 40.7480010986328125 44.937999725341796875 45.1399993896484375 41.84400177001953125 38.617000579833984375 40.7389984130859375 39.702999114990234375 34.3990020751953125 36.187999725341796875 36.6569976806640625 37.0110015869140625 39.504001617431640625 36.588001251220703125 31.88800048828125 34.826000213623046875 40.243000030517578125 35.60900115966796875 33.59600067138671875 35.76799774169921875 37.5410003662109375 36.783000946044921875 39.616001129150390625 42.19499969482421875 42.19100189208984375 43.0019989013671875 41.13500213623046875 41.966999053955078125 43.864002227783203125 44.2310028076171875 45.258998870849609375 46.27700042724609375 46.189998626708984375 45.520999908447265625 46.33899688720703125 46.6959991455078125 46.94499969482421875 45.186000823974609375 44.79199981689453125 43.98000335693359375 43.133998870849609375 42.54599761962890625 41.9589996337890625 43.63899993896484375 43.395999908447265625 43.115001678466796875 38.76200103759765625 36.51200103759765625 32.24900054931640625 37.935001373291015625 38 39.162998199462890625 40.04399871826171875 39.832000732421875 36.615997314453125 36.72499847412109375 37.131000518798828125 38.53900146484375 39.059001922607421875 39.048999786376953125 39.507999420166015625 40.92800140380859375 42.470001220703125 42.4459991455078125 42.602996826171875 41.493999481201171875 40.255001068115234375 41.54599761962890625 42.55699920654296875 40.6719970703125 40.14099884033203125 43.034999847412109375 42.141998291015625 43.10900115966796875 45.617000579833984375 48.129001617431640625 47.910999298095703125 46.980998992919921875 45.8000030517578125 44.095001220703125 40.17800140380859375 39.105998992919921875 35.59600067138671875 35.13700103759765625 36.159000396728515625 38.302001953125 39.61100006103515625 37.217998504638671875 35.966999053955078125 34.659000396728515625 36.61499786376953125 36.2519989013671875 37.5110015869140625 36.521999359130859375 37.188999176025390625 37.09999847412109375 36.529998779296875 34.8079986572265625 35.59200286865234375 36.71900177001953125 38.269001007080078125 40.020999908447265625 42.01599884033203125 42.03900146484375 42.5970001220703125 42.909999847412109375 42.9290008544921875 42.552001953125 41.5709991455078125 41.90200042724609375 42.420001983642578125 42.27899932861328125 42.45200347900390625 42.8170013427734375 43.115001678466796875 42.488002777099609375 42.131999969482421875 42.6869964599609375 43.9550018310546875 43.35700225830078125 43.67800140380859375 44.21900177001953125 44.391998291015625 44.45999908447265625 44.516998291015625 44.56800079345703125 44.703998565673828125 45.055999755859375 44.9720001220703125 44.605998992919921875 43.728000640869140625 43.43000030517578125 43.34400177001953125 43.342998504638671875 43.270000457763671875 43.2089996337890625 43.260997772216796875 43.406002044677734375 43.4499969482421875 43.36699676513671875 43.31800079345703125 43.37799835205078125 43.340999603271484375 43.173000335693359375 43.055999755859375 43.08599853515625 43.15399932861328125 43.117000579833984375 43.026996612548828125 43.15200042724609375 43.159999847412109375 43.019001007080078125 42.91699981689453125 42.87200164794921875 42.887996673583984375 42.9160003662109375 43.069000244140625 43.204998016357421875 43.33100128173828125 43.324001312255859375 43.302001953125 43.478000640869140625 43.478000640869140625 43.46900177001953125 43.34600067138671875 43.18199920654296875 43.03600311279296875 43.016998291015625 42.930999755859375 42.759998321533203125 42.66699981689453125 42.563999176025390625 42.4739990234375 42.392002105712890625 42.3040008544921875 42.1790008544921875 42.33699798583984375 42.356998443603515625 42.27100372314453125 42.204998016357421875 41.96700286865234375 41.96199798583984375 41.93199920654296875 41.895000457763671875 42.01200103759765625 42.060001373291015625 41.952999114990234375 41.694000244140625 41.49500274658203125 41.5319976806640625 41.319000244140625 41.298000335693359375 41.330997467041015625 41.427001953125
 39.506000518798828125 37.29399871826171875 37.87599945068359375 36.644001007080078125 37.48999786376953125 40.3470001220703125 37.4589996337890625 37.19699859619140625 39.625 38.6269989013671875 38.37799835205078125 38.31600189208984375 39.64099884033203125 40.36299896240234375 40.35199737548828125 40.70999908447265625 38.87999725341796875 36.384998321533203125 38.61199951171875 39.884998321533203125 37.631999969482421875 36.60900115966796875 36.680999755859375 40.618000030517578125 38.19499969482421875 36.909999847412109375 38.660999298095703125 43.98200225830078125 43.338001251220703125 41.02899932861328125 43.427001953125 42.895999908447265625 42.3489990234375 46.77899932861328125 48.45800018310546875 48.377002716064453125 44.77500152587890625 37.23200225830078125 36.076000213623046875 40.5749969482421875 43.167999267578125 43.87599945068359375 43.480998992919921875 36.85900115966796875 40.4420013427734375 39.37599945068359375 37.5240020751953125 41.0670013427734375 42.3899993896484375 39.80300140380859375 37.021999359130859375 37.257999420166015625 39.01200103759765625 41.85900115966796875 39.756999969482421875 35.895999908447265625 37.3379974365234375 41.38800048828125 43.96199798583984375 41.618999481201171875 36.552001953125 42.9199981689453125 44.08599853515625 38.37799835205078125 39.714000701904296875 41.55899810791015625 44.201000213623046875 44.9530029296875 41.1060028076171875 36.5149993896484375 39.174999237060546875 39.3860015869140625 33.8079986572265625 32.21900177001953125 29.937000274658203125 35.201999664306640625 39.9629974365234375 34.829998016357421875 33.24900054931640625 38.3560028076171875 41.241001129150390625 38.633998870849609375 38.43399810791015625 39.937999725341796875 37.246002197265625 32.86299896240234375 38.11499786376953125 41.104000091552734375 42.048999786376953125 43.271999359130859375 42.9629974365234375 44.06800079345703125 45.644001007080078125 46.3860015869140625 46.72899627685546875 46.504001617431640625 45.94000244140625 44.91400146484375 44.825000762939453125 44.91699981689453125 45.102001190185546875 44.1529998779296875 44.83499908447265625 43.55500030517578125 42.58499908447265625 43.41400146484375 43.301998138427734375 43.0149993896484375 42.6309967041015625 42.55899810791015625 40.12599945068359375 35.21700286865234375 32.298999786376953125 38.09799957275390625 37.7129974365234375 38.40399932861328125 40.452999114990234375 41.381000518798828125 39.29000091552734375 36.910999298095703125 35.9069976806640625 36.284000396728515625 37.203998565673828125 38.296001434326171875 38.91500091552734375 40.10900115966796875 40.75299835205078125 41.76799774169921875 42.33599853515625 42.74700164794921875 41.5410003662109375 41.797000885009765625 42.006999969482421875 42.01599884033203125 44.72699737548828125 44.51599884033203125 44.9420013427734375 46.667999267578125 47.32199859619140625 47.87599945068359375 47.105998992919921875 47.38800048828125 47.90899658203125 48.03399658203125 44.94499969482421875 41.8939971923828125 39.944000244140625 34.255001068115234375 32.84200286865234375 37.43399810791015625 35.368000030517578125 35.479999542236328125 36.90000152587890625 36.31999969482421875 35.6699981689453125 35.995998382568359375 36.14099884033203125 35.641998291015625 37.88700103759765625 37.409000396728515625 38.3079986572265625 37.977001190185546875 38.582000732421875 38.837001800537109375 38.8899993896484375 39.98699951171875 41.435001373291015625 42.462001800537109375 42.964996337890625 43.394001007080078125 43.5630035400390625 42.80500030517578125 42.063999176025390625 42.4550018310546875 42.79399871826171875 42.868000030517578125 43.582000732421875 43.730998992919921875 43.5540008544921875 42.96700286865234375 43.214000701904296875 43.927001953125 44.706996917724609375 44.470996856689453125 44.00099945068359375 44.18399810791015625 44.54799652099609375 44.9290008544921875 44.8470001220703125 44.68499755859375 44.756999969482421875 44.883998870849609375 45.2220001220703125 45.051998138427734375 44.354999542236328125 43.6829986572265625 43.6360015869140625 43.509002685546875 43.52700042724609375 43.542999267578125 43.534999847412109375 43.566997528076171875 43.6660003662109375 43.6750030517578125 43.61199951171875 43.605998992919921875 43.444000244140625 43.2610015869140625 43.285999298095703125 43.260997772216796875 43.36499786376953125 43.42099761962890625 43.256999969482421875 43.2310028076171875 43.21700286865234375 43.08300018310546875 42.93199920654296875 42.881000518798828125 42.964000701904296875 42.91500091552734375 42.93900299072265625 43.0449981689453125 43.300998687744140625 43.533000946044921875 43.51799774169921875 43.55699920654296875 43.52899932861328125 43.352001190185546875 43.210002899169921875 43.13199615478515625 43.035003662109375 42.9369964599609375 42.757999420166015625 42.62400054931640625 42.63800048828125 42.61100006103515625 42.46099853515625 42.305999755859375 41.82900238037109375 41.590000152587890625 42.31600189208984375 42.394001007080078125 42.26300048828125 42.16300201416015625 41.9459991455078125 41.895000457763671875 41.82900238037109375 41.7050018310546875 41.743000030517578125 41.8339996337890625 41.69300079345703125 41.446002960205078125 41.305999755859375 41.233001708984375 41.18000030517578125 41.26599884033203125 41.4420013427734375 41.2910003662109375
 38.605998992919921875 36.922000885009765625 38.37999725341796875 39.65399932861328125 38.09999847412109375 39.167999267578125 36.867000579833984375 34.9290008544921875 37.410999298095703125 40.865997314453125 38.66899871826171875 39.68199920654296875 39.438999176025390625 40.800998687744140625 41.4850006103515625 39.595001220703125 38.647998809814453125 39.562999725341796875 40.284000396728515625 39.1490020751953125 35.44300079345703125 35.254001617431640625 36.5240020751953125 40.9720001220703125 39.7870025634765625 35.81600189208984375 38.855998992919921875 44.131000518798828125 43.9199981689453125 40.770000457763671875 42.93399810791015625 42.062000274658203125 45.5260009765625 47.9850006103515625 47.855998992919921875 46.171001434326171875 37.73400115966796875 35.368999481201171875 38.909999847412109375 42.825000762939453125 44.02899932861328125 43.7350006103515625 42.204998016357421875 36.430999755859375 40.83100128173828125 38.688999176025390625 37.464000701904296875 39.742000579833984375 42.12400054931640625 40.064998626708984375 36.36499786376953125 35.034000396728515625 37.8509979248046875 41.17800140380859375 41.282001495361328125 37.811000823974609375 38.186000823974609375 40.677001953125 41.98799896240234375 37.03099822998046875 36.5110015869140625 41.15200042724609375 42.853000640869140625 39.7519989013671875 40.26300048828125 40.70800018310546875 45.103000640869140625 44.470001220703125 39.51599884033203125 36.090999603271484375 40.9329986572265625 40.976001739501953125 35.865001678466796875 31.745998382568359375 30.38899993896484375 32.83300018310546875 40.694000244140625 39.2129974365234375 33.90200042724609375 39.867000579833984375 38.688999176025390625 39.47699737548828125 39.628997802734375 40.91500091552734375 37.47299957275390625 34.23699951171875 36.62000274658203125 38.80899810791015625 41.69100189208984375 43.08300018310546875 43.81600189208984375 43.680999755859375 45.84600067138671875 46.75299835205078125 47.3209991455078125 47.329998016357421875 46.38800048828125 45.0019989013671875 43.496002197265625 43.285999298095703125 43.33300018310546875 42.409000396728515625 44.74300384521484375 44.421001434326171875 41.6399993896484375 43.700000762939453125 43.364002227783203125 42.24900054931640625 42.7220001220703125 42.68499755859375 40.3170013427734375 36.095001220703125 37.007999420166015625 39.18199920654296875 38.022998809814453125 41.3430023193359375 40.809001922607421875 40.590000152587890625 42.0240020751953125 41.32199859619140625 39.21199798583984375 38.332000732421875 38.483001708984375 36.105998992919921875 35.7649993896484375 39.03099822998046875 39.451999664306640625 40.213001251220703125 41.743999481201171875 42.368000030517578125 40.5 41.121002197265625 44.756000518798828125 44.16400146484375 44.561000823974609375 46.957000732421875 47.06500244140625 46.770999908447265625 47.201999664306640625 45.97299957275390625 44.45600128173828125 45.95999908447265625 46.51200103759765625 44.673000335693359375 44.46099853515625 41.779998779296875 41.77300262451171875 37.2819976806640625 34.104000091552734375 35.588001251220703125 40.2129974365234375 35.220001220703125 33.51799774169921875 37.483001708984375 37.0410003662109375 37.45600128173828125 36.095001220703125 36.375 35.95800018310546875 34.923999786376953125 37.84999847412109375 39.5 40.6959991455078125 41.187999725341796875 41.9199981689453125 41.6320037841796875 42.551998138427734375 43.37200164794921875 42.246002197265625 43.30699920654296875 43.967998504638671875 43.503002166748046875 42.79199981689453125 43.11199951171875 43.27700042724609375 43.180999755859375 43.22299957275390625 44.0449981689453125 44.23799896240234375 44.06400299072265625 43.673000335693359375 44.41699981689453125 45.44300079345703125 45.267002105712890625 45.095001220703125 44.54199981689453125 44.58300018310546875 44.805999755859375 45.253002166748046875 45.51300048828125 45.56800079345703125 45.294002532958984375 45.48999786376953125 45.020000457763671875 44.158000946044921875 43.47100067138671875 43.8379974365234375 43.855998992919921875 43.840999603271484375 43.8300018310546875 43.91899871826171875 43.81800079345703125 43.743000030517578125 43.7050018310546875 43.63800048828125 43.625 43.483001708984375 43.4680023193359375 43.430999755859375 43.4589996337890625 43.5449981689453125 43.604000091552734375 43.395999908447265625 43.086002349853515625 43.1269989013671875 43.081996917724609375 42.983001708984375 42.8990020751953125 42.897998809814453125 42.925998687744140625 42.88899993896484375 42.97299957275390625 43.28900146484375 43.496002197265625 43.521999359130859375 43.4010009765625 43.189998626708984375 42.993999481201171875 42.8600006103515625 42.745998382568359375 42.614002227783203125 42.599002838134765625 42.46900177001953125 42.5019989013671875 42.490997314453125 42.507999420166015625 42.400997161865234375 42.117000579833984375 41.9420013427734375 42.061000823974609375 42.284000396728515625 42.07399749755859375 42.0279998779296875 41.9739990234375 41.8209991455078125 41.685001373291015625 41.694000244140625 41.809001922607421875 41.621997833251953125 41.694000244140625 41.631000518798828125 41.462001800537109375 41.3079986572265625 41.16500091552734375 41.1100006103515625 41.2310028076171875 41.26200103759765625 40.840999603271484375
 39.09799957275390625 36.954998016357421875 35.58699798583984375 35.555999755859375 35.132999420166015625 39.84600067138671875 39.712001800537109375 36.520000457763671875 37.909000396728515625 41.18499755859375 39.62400054931640625 39.173000335693359375 39.05699920654296875 40.913997650146484375 41.422000885009765625 38.437999725341796875 35.7310028076171875 38.97499847412109375 40.64800262451171875 39.73200225830078125 37.67800140380859375 38.365997314453125 38.81999969482421875 40.98400115966796875 40.9029998779296875 36.70400238037109375 39.298000335693359375 45.062999725341796875 45.78900146484375 41.781002044677734375 41.689998626708984375 43.7180023193359375 46.936000823974609375 47.30300140380859375 46.0110015869140625 42.480998992919921875 33.98699951171875 36.937999725341796875 41.5019989013671875 42.12400054931640625 44.194000244140625 42.243000030517578125 40.4459991455078125 38.92600250244140625 37.981998443603515625 39.4980010986328125 37.871002197265625 36.77700042724609375 40.662998199462890625 37.91400146484375 35.13800048828125 36.797000885009765625 36.825000762939453125 38.229999542236328125 39.76399993896484375 38.30500030517578125 35.91300201416015625 39.02899932861328125 40.90599822998046875 35.214000701904296875 36.76799774169921875 38.382999420166015625 41.632999420166015625 41.020000457763671875 41.8639984130859375 44.70999908447265625 45.797000885009765625 43.048000335693359375 36.68499755859375 41.021999359130859375 42.967998504638671875 41.440998077392578125 36.0110015869140625 31.868999481201171875 31.57199859619140625 35.018001556396484375 40.07399749755859375 37.24900054931640625 36.549999237060546875 41.267002105712890625 37.018001556396484375 38.895000457763671875 40.5260009765625 40.48799896240234375 39.479000091552734375 38.57199859619140625 39.73400115966796875 39.48600006103515625 40.18499755859375 43.241001129150390625 44.269001007080078125 44.019001007080078125 45.7559967041015625 45.893001556396484375 46.493999481201171875 46.8249969482421875 45.6529998779296875 43.4680023193359375 41.437000274658203125 41.98699951171875 41.4290008544921875 41.783000946044921875 42.465000152587890625 43.2570037841796875 41.520999908447265625 42.6959991455078125 43.095001220703125 42.995998382568359375 42.772998809814453125 43.57199859619140625 41.6699981689453125 41.00099945068359375 41.105998992919921875 38.4589996337890625 37.548000335693359375 39.167999267578125 40.994998931884765625 41.312999725341796875 40.838001251220703125 42.38500213623046875 40.9550018310546875 39.6790008544921875 39.59799957275390625 38.44699859619140625 36.826000213623046875 36.5579986572265625 37.80300140380859375 39.826000213623046875 40.56800079345703125 41.590999603271484375 39.6510009765625 36.35700225830078125 38.423000335693359375 38.4120025634765625 39.1060028076171875 42.378997802734375 45.29199981689453125 45.91899871826171875 43.60199737548828125 41.854000091552734375 38.3170013427734375 44.29399871826171875 43.68000030517578125 39.46099853515625 36.132999420166015625 36.062999725341796875 35.5110015869140625 37.326000213623046875 33.94499969482421875 34.8809967041015625 39.187999725341796875 43.715999603271484375 38.88700103759765625 35.186000823974609375 36.31600189208984375 39.286998748779296875 38.909000396728515625 40.254001617431640625 37.98699951171875 36.86499786376953125 36.63800048828125 38.394001007080078125 40.57900238037109375 42.019001007080078125 42.297000885009765625 42.16699981689453125 41.55300140380859375 41.8769989013671875 42.50699615478515625 43.4739990234375 43.9739990234375 43.857997894287109375 43.687000274658203125 43.58300018310546875 43.792999267578125 43.82900238037109375 44.398998260498046875 44.707000732421875 44.256999969482421875 44.746002197265625 44.6100006103515625 44.8769989013671875 45.33300018310546875 45.3339996337890625 45.115001678466796875 44.755001068115234375 44.966999053955078125 45.095001220703125 45.48400115966796875 45.4629974365234375 45.604999542236328125 45.547000885009765625 45.80300140380859375 45.60700225830078125 44.97299957275390625 44.2870025634765625 44.005001068115234375 44.229000091552734375 44.21199798583984375 43.896999359130859375 43.927001953125 43.8990020751953125 43.81800079345703125 43.686000823974609375 43.604000091552734375 43.62599945068359375 43.48699951171875 43.44899749755859375 43.396999359130859375 43.31999969482421875 43.479000091552734375 43.603000640869140625 43.36299896240234375 43.207000732421875 43.25099945068359375 43.06800079345703125 42.86299896240234375 42.77500152587890625 42.87000274658203125 42.9160003662109375 43.046001434326171875 43.2519989013671875 43.279998779296875 43.3430023193359375 43.3249969482421875 43.225002288818359375 43.21900177001953125 43.11100006103515625 43.089000701904296875 42.947998046875 42.8119964599609375 42.72899627685546875 42.605998992919921875 42.517002105712890625 42.35900115966796875 42.341999053955078125 42.2089996337890625 41.98600006103515625 41.967998504638671875 41.96900177001953125 41.982997894287109375 41.8939971923828125 41.730998992919921875 41.880001068115234375 41.7779998779296875 41.729000091552734375 41.576995849609375 41.604999542236328125 41.569000244140625 41.572998046875 41.575000762939453125 41.45999908447265625 41.28900146484375 41.16899871826171875 41.116001129150390625 41.1829986572265625 41.200000762939453125 41.146999359130859375
 36.9680023193359375 37.06999969482421875 40.46900177001953125 40.078998565673828125 37.6790008544921875 38.283000946044921875 39.41899871826171875 39.673999786376953125 38.36199951171875 39.16300201416015625 39.020000457763671875 37.8470001220703125 40.845001220703125 41.98799896240234375 42.017002105712890625 39.6490020751953125 37.130001068115234375 37.85900115966796875 39.1510009765625 37.61100006103515625 37.312000274658203125 38.660999298095703125 40.421001434326171875 41.978000640869140625 42.332000732421875 39.17800140380859375 41.704998016357421875 45.478000640869140625 44.7089996337890625 42.3769989013671875 43.947998046875 46.5019989013671875 46.075000762939453125 44.1269989013671875 38.703998565673828125 36.63700103759765625 35.878997802734375 41.14099884033203125 42.51000213623046875 40.641998291015625 42.86199951171875 42.16400146484375 40.3040008544921875 38.69300079345703125 38.180999755859375 40.37599945068359375 36.952999114990234375 36.90200042724609375 40.7220001220703125 38.52700042724609375 34.62799835205078125 37.3769989013671875 38.8209991455078125 37.342998504638671875 37.06999969482421875 39.91899871826171875 35.602001190185546875 38.12599945068359375 41.25 39.9889984130859375 38.129001617431640625 39.1829986572265625 40.5540008544921875 44.254001617431640625 45.1620025634765625 45.785999298095703125 45.368000030517578125 43.48400115966796875 39.90599822998046875 40.733001708984375 41.532001495361328125 40.562999725341796875 37.8769989013671875 31.9459991455078125 31.95600128173828125 39.3209991455078125 40.950000762939453125 37.980998992919921875 38.26799774169921875 40.3769989013671875 37.658000946044921875 39.92400360107421875 40.2649993896484375 39.66699981689453125 34.625 34.9850006103515625 36.493000030517578125 37.1529998779296875 39.31500244140625 42.09799957275390625 43.8820037841796875 43.96600341796875 43.91400146484375 42.878997802734375 43.61299896240234375 45.86499786376953125 44.966999053955078125 43.99500274658203125 41.61299896240234375 40.619998931884765625 40.56800079345703125 40.555999755859375 42.26300048828125 41.9720001220703125 42.44699859619140625 43.104000091552734375 44.256000518798828125 42.878002166748046875 41.6510009765625 43.116001129150390625 43.73699951171875 40.753997802734375 40.259998321533203125 40.94499969482421875 40.36199951171875 40.466999053955078125 38.9199981689453125 39.327999114990234375 40.8600006103515625 40.99900054931640625 42.33899688720703125 41.27899932861328125 40.108001708984375 39.770999908447265625 39.424999237060546875 40.055999755859375 40.43399810791015625 40.4980010986328125 39.784999847412109375 40.48600006103515625 41.256999969482421875 39.0709991455078125 35.412998199462890625 34.29799652099609375 35.43399810791015625 41.154998779296875 40.48999786376953125 40.34400177001953125 42.46900177001953125 42.1399993896484375 40.8600006103515625 45.02500152587890625 44.661998748779296875 41.506999969482421875 38.3079986572265625 41.58300018310546875 40.87000274658203125 40.54199981689453125 37.47299957275390625 37.1699981689453125 38.8509979248046875 43.0670013427734375 43.590000152587890625 35.7610015869140625 31.771999359130859375 36.88899993896484375 41.254001617431640625 41.06800079345703125 39.31999969482421875 38.4739990234375 36.006000518798828125 35.551998138427734375 37.73600006103515625 39.702999114990234375 40.449001312255859375 42.284999847412109375 43.311000823974609375 42.8679962158203125 43.785999298095703125 44.187000274658203125 44.38300323486328125 44.587001800537109375 44.4929962158203125 43.70999908447265625 43.381000518798828125 43.84200286865234375 44.93000030517578125 45.62400054931640625 44.729000091552734375 45.20999908447265625 45.53800201416015625 45.839000701904296875 45.81500244140625 45.7949981689453125 45.457000732421875 44.79199981689453125 45.194000244140625 45.076999664306640625 45.13899993896484375 45.228000640869140625 44.9369964599609375 44.6190032958984375 44.964000701904296875 45.7819976806640625 45.074001312255859375 44.94699859619140625 44.758998870849609375 44.6100006103515625 44.125 43.86100006103515625 43.793003082275390625 43.7570037841796875 43.781002044677734375 43.76200103759765625 43.761997222900390625 43.5879974365234375 43.43199920654296875 43.3339996337890625 43.25699615478515625 43.298999786376953125 43.604000091552734375 43.63700103759765625 43.30500030517578125 43.0800018310546875 43.114002227783203125 43.020000457763671875 42.994998931884765625 42.87599945068359375 42.94100189208984375 42.96900177001953125 43.12000274658203125 43.204998016357421875 43.093997955322265625 43.08100128173828125 42.982997894287109375 42.95600128173828125 43.09799957275390625 43.13800048828125 43.005001068115234375 43 42.90200042724609375 42.739002227783203125 42.48600006103515625 42.272998809814453125 42.187000274658203125 42.1399993896484375 41.95600128173828125 41.79199981689453125 41.80899810791015625 41.75 41.464996337890625 41.616001129150390625 41.68199920654296875 41.747997283935546875 41.70400238037109375 41.70200347900390625 41.57900238037109375 41.2870025634765625 41.444000244140625 41.51300048828125 41.588001251220703125 41.478000640869140625 41.29000091552734375 41.148998260498046875 41.0670013427734375 40.955997467041015625 40.965000152587890625 41.01300048828125
 39.908000946044921875 39.1360015869140625 39.32199859619140625 39.996002197265625 38.116001129150390625 38.0970001220703125 39.950000762939453125 42.66500091552734375 39.25099945068359375 36.01300048828125 36.44499969482421875 39.050998687744140625 41.799999237060546875 41.2610015869140625 41.728000640869140625 40.266998291015625 37.47299957275390625 39.2129974365234375 39.94300079345703125 38.187999725341796875 38.548000335693359375 38.618999481201171875 39.4069976806640625 42.45999908447265625 41.9420013427734375 39.53800201416015625 40.95600128173828125 44.118999481201171875 41.00099945068359375 42.409000396728515625 45.93499755859375 45.3170013427734375 42.133998870849609375 37.147998809814453125 34.6360015869140625 37.146999359130859375 39.1100006103515625 43.55899810791015625 41.8639984130859375 42.58499908447265625 39.90399932861328125 39.77700042724609375 41.451000213623046875 40.31600189208984375 40.44699859619140625 41.01200103759765625 38.785999298095703125 37.677001953125 41.076000213623046875 40.91300201416015625 37.491001129150390625 35.957000732421875 40.2389984130859375 39.7760009765625 36.908000946044921875 40.782001495361328125 38.1529998779296875 36.98600006103515625 39.69000244140625 40.2239990234375 38.395000457763671875 40.4589996337890625 42.86100006103515625 45.371997833251953125 44.3769989013671875 42.2949981689453125 41.366001129150390625 40.673999786376953125 39.131999969482421875 37.766998291015625 38.822998046875 39.49700164794921875 38.61499786376953125 36.55500030517578125 37.5800018310546875 39.48699951171875 39.005001068115234375 34.924999237060546875 39.395000457763671875 40.141998291015625 37.426998138427734375 39.50099945068359375 38.55300140380859375 37.5149993896484375 33.1510009765625 34.244998931884765625 30.95800018310546875 36.966999053955078125 38.66500091552734375 39.74900054931640625 43.75800323486328125 42.79399871826171875 38.93000030517578125 33.8040008544921875 38.85900115966796875 43.4629974365234375 44.364002227783203125 43.08499908447265625 42.319000244140625 41.520999908447265625 40.355998992919921875 39.632999420166015625 41.8730010986328125 42.55300140380859375 41.90599822998046875 41.1920013427734375 42.16500091552734375 43.272998809814453125 40.32199859619140625 41.865997314453125 43.1529998779296875 42.854000091552734375 39.88899993896484375 40.190998077392578125 40.15399932861328125 39.31500244140625 39.812000274658203125 39.188999176025390625 41.48799896240234375 40.68399810791015625 40.4810028076171875 40.68199920654296875 40.229000091552734375 40.3600006103515625 39.483001708984375 39.233001708984375 40.52899932861328125 41.12000274658203125 40.646999359130859375 40.617000579833984375 40.38500213623046875 36.617000579833984375 33.65399932861328125 34.326000213623046875 34.354000091552734375 40.98200225830078125 36.02500152587890625 37.01399993896484375 41.759998321533203125 39.70999908447265625 38.80500030517578125 41.519001007080078125 42.215999603271484375 38.979999542236328125 39.90399932861328125 42.86100006103515625 41.944000244140625 41.71099853515625 40.799999237060546875 39.85900115966796875 42.0749969482421875 44.784000396728515625 44.378997802734375 39.687999725341796875 32.003002166748046875 33.128997802734375 39.38700103759765625 40.930999755859375 39.2480010986328125 37.595001220703125 36.121002197265625 34.0149993896484375 34.5989990234375 37.4160003662109375 40.1719970703125 40.91400146484375 42.829998016357421875 43.42400360107421875 43.983001708984375 44.550998687744140625 44.9160003662109375 44.477001190185546875 44.91100311279296875 45.397998809814453125 44.621997833251953125 44.1510009765625 44.385997772216796875 44.9889984130859375 45.1790008544921875 45.27700042724609375 45.13500213623046875 45.180999755859375 45.51300048828125 45.292999267578125 45.270000457763671875 45.246002197265625 45.61199951171875 45.781002044677734375 46.003002166748046875 45.606998443603515625 45.00299835205078125 44.8040008544921875 44.95999908447265625 45.45800018310546875 45.048999786376953125 44.963001251220703125 44.605998992919921875 44.672000885009765625 44.61699676513671875 44.315998077392578125 44.26300048828125 43.8489990234375 43.84799957275390625 43.707000732421875 43.64099884033203125 43.467998504638671875 43.37400054931640625 43.2519989013671875 43.217998504638671875 43.19000244140625 43.32399749755859375 43.424999237060546875 43.1230010986328125 43.02300262451171875 42.97499847412109375 42.871002197265625 43.023998260498046875 42.894001007080078125 42.9329986572265625 42.98400115966796875 42.970001220703125 42.896999359130859375 42.851001739501953125 42.88100433349609375 42.93599700927734375 43.009998321533203125 43.01799774169921875 42.784000396728515625 42.63800048828125 42.66400146484375 42.63500213623046875 42.529998779296875 42.364002227783203125 42.14800262451171875 41.93000030517578125 41.96900177001953125 41.855998992919921875 41.705997467041015625 41.606998443603515625 41.61299896240234375 41.47899627685546875 41.378002166748046875 41.506000518798828125 41.561000823974609375 41.667999267578125 41.714000701904296875 41.61100006103515625 41.258998870849609375 41.11699676513671875 41.267002105712890625 41.51200103759765625 41.421001434326171875 41.345001220703125 41.1880035400390625 40.990001678466796875 40.875 40.84799957275390625 40.9029998779296875
 37.606998443603515625 38.340999603271484375 38.44000244140625 39.161998748779296875 36.702999114990234375 37.090999603271484375 42.386997222900390625 44.2949981689453125 40.937000274658203125 40.233001708984375 41.72499847412109375 41.727001190185546875 38.52700042724609375 36.854000091552734375 40.1920013427734375 40.189998626708984375 38.167999267578125 40.0469970703125 41.55699920654296875 41.6620025634765625 40.18000030517578125 40.84799957275390625 40.033000946044921875 41.72499847412109375 39.231998443603515625 36.242000579833984375 39.740997314453125 42.697998046875 39.65599822998046875 41.575000762939453125 45.8639984130859375 44.40200042724609375 39.3040008544921875 35.744998931884765625 37.021999359130859375 40.229999542236328125 42.40200042724609375 44.676998138427734375 42.782001495361328125 44.26599884033203125 42.048999786376953125 36.978000640869140625 37.30100250244140625 40.73400115966796875 40.314998626708984375 42.9589996337890625 40.7389984130859375 35.48400115966796875 38.60700225830078125 42.117000579833984375 40.5970001220703125 37.6699981689453125 38.22499847412109375 38.7239990234375 36.243999481201171875 40.36199951171875 41.55999755859375 37.600002288818359375 38.26000213623046875 40.21900177001953125 40.98200225830078125 41.924999237060546875 45.119998931884765625 45.90899658203125 44.279998779296875 41.658000946044921875 40.26200103759765625 41.603000640869140625 40.103000640869140625 39.8470001220703125 42.77899932861328125 38.62400054931640625 38.535999298095703125 39.322998046875 40.4069976806640625 36.241001129150390625 32.6699981689453125 35.13800048828125 38.866001129150390625 40.322998046875 35.5800018310546875 37.96900177001953125 35.840000152587890625 32.595001220703125 31.312999725341796875 33.28800201416015625 32.27500152587890625 36.23999786376953125 38.023998260498046875 40.1269989013671875 43.020999908447265625 41.240997314453125 38.555999755859375 34.0930023193359375 38.141998291015625 43.008998870849609375 43.715000152587890625 40.88800048828125 42.677997589111328125 41.43000030517578125 40.187000274658203125 41.380001068115234375 41.644001007080078125 41.159000396728515625 40.29599761962890625 38.827999114990234375 39.30300140380859375 40.6399993896484375 39.90399932861328125 41.31500244140625 41.13700103759765625 40.649997711181640625 40.93599700927734375 40.63800048828125 39.84600067138671875 38.62200164794921875 40.284000396728515625 42.06099700927734375 41.0930023193359375 41.3639984130859375 41.496002197265625 39.63800048828125 39.5449981689453125 39.27700042724609375 39.87799835205078125 38.845001220703125 39.480998992919921875 37.82199859619140625 35.147998809814453125 35.35700225830078125 35.659999847412109375 34.118999481201171875 35.36199951171875 36.0279998779296875 35.9739990234375 39.924999237060546875 36.340000152587890625 38.98400115966796875 39.654998779296875 34.63500213623046875 36.186000823974609375 38.993000030517578125 41.6660003662109375 39.534999847412109375 39.09999847412109375 38.952999114990234375 38.30899810791015625 38.07900238037109375 41.312999725341796875 43.53900146484375 44.96099853515625 45.84799957275390625 45.700000762939453125 43.72100067138671875 37.470001220703125 32.436000823974609375 34.65799713134765625 40.187000274658203125 40.382999420166015625 38.604999542236328125 34.98999786376953125 32.381000518798828125 32.78900146484375 36.800998687744140625 40.404998779296875 40.841999053955078125 41.63800048828125 42.34200286865234375 42.254001617431640625 43.16899871826171875 44.08599853515625 44.036998748779296875 44.6269989013671875 45.24500274658203125 45.5800018310546875 44.7050018310546875 44.630001068115234375 44.29199981689453125 44.332000732421875 44.80699920654296875 44.97499847412109375 45.2350006103515625 45.371002197265625 45.63800048828125 45.493000030517578125 45.52700042724609375 45.9889984130859375 45.810001373291015625 46.28099822998046875 45.94699859619140625 45.5149993896484375 45.3600006103515625 45.07399749755859375 44.88899993896484375 44.779998779296875 44.76799774169921875 44.745998382568359375 44.88899993896484375 44.952999114990234375 44.779998779296875 44.63899993896484375 44.27500152587890625 44.149997711181640625 44.04399871826171875 43.81400299072265625 43.50699615478515625 43.285999298095703125 43.033000946044921875 43.06800079345703125 42.6490020751953125 42.694000244140625 42.815998077392578125 42.73400115966796875 42.855998992919921875 43.034000396728515625 42.867000579833984375 42.82599639892578125 42.7389984130859375 42.7220001220703125 42.784000396728515625 42.78099822998046875 42.795001983642578125 42.83100128173828125 42.879001617431640625 42.81600189208984375 42.8470001220703125 42.8470001220703125 42.47699737548828125 42.516998291015625 42.50099945068359375 42.406002044677734375 42.296001434326171875 42.12599945068359375 42.01300048828125 41.86100006103515625 41.7910003662109375 41.680999755859375 41.60400390625 41.51000213623046875 41.49700164794921875 41.46900177001953125 41.449001312255859375 41.465000152587890625 41.451000213623046875 41.52500152587890625 41.5540008544921875 41.4810028076171875 41.256000518798828125 41.26200103759765625 41.284000396728515625 41.29599761962890625 41.256000518798828125 41.239002227783203125 41.172000885009765625 40.98699951171875 40.7760009765625 40.80500030517578125 40.85900115966796875
 37.91300201416015625 37.090000152587890625 37.912998199462890625 36.20800018310546875 38.410999298095703125 38.71199798583984375 40.382999420166015625 41.340000152587890625 38.4980010986328125 41.687000274658203125 42.15000152587890625 40.004001617431640625 37.715999603271484375 37.100002288818359375 38.48600006103515625 40.464000701904296875 38.09799957275390625 40.425998687744140625 42.33599853515625 43.01300048828125 41.31800079345703125 42.9199981689453125 42.46199798583984375 40.187999725341796875 36.977001190185546875 34.229999542236328125 38.98600006103515625 42.44300079345703125 40.2389984130859375 40.21099853515625 45.51599884033203125 43.657001495361328125 38.341999053955078125 39.5 40.86100006103515625 40.259002685546875 42.743999481201171875 42.368999481201171875 42.207000732421875 44.5279998779296875 41.798000335693359375 37.3209991455078125 36.60199737548828125 40.215000152587890625 39.78099822998046875 43.80899810791015625 41.760997772216796875 35.9199981689453125 36.54399871826171875 39.884998321533203125 41.965000152587890625 40.382999420166015625 39.3990020751953125 36.963001251220703125 35.73600006103515625 38.979000091552734375 38.6309967041015625 39.9029998779296875 42.463001251220703125 43.88800048828125 45.141998291015625 45.7089996337890625 45.80300140380859375 46.116001129150390625 45.121997833251953125 43.130001068115234375 43.34799957275390625 42.772998809814453125 41.313999176025390625 45.147998809814453125 42.088001251220703125 36.64800262451171875 38.2910003662109375 41.2220001220703125 43.259998321533203125 36.559001922607421875 33.7760009765625 36.241001129150390625 39.23999786376953125 39.03900146484375 32.801998138427734375 33.70800018310546875 33.410999298095703125 34.258998870849609375 35.422000885009765625 37.5279998779296875 37.667999267578125 37.855998992919921875 40.16899871826171875 39.87200164794921875 40.922000885009765625 39.784000396728515625 39.104999542236328125 34.96099853515625 39.220001220703125 41.7239990234375 42.8769989013671875 41.1660003662109375 41.95600128173828125 41.023998260498046875 41.36100006103515625 40.47299957275390625 39.19899749755859375 39.383998870849609375 39.478000640869140625 38.049999237060546875 38.10199737548828125 38.3430023193359375 36.590000152587890625 38.15599822998046875 40.0670013427734375 43.01599884033203125 44.4010009765625 43.3079986572265625 40.5260009765625 39.118999481201171875 38.785999298095703125 39.340999603271484375 41.839000701904296875 40.44899749755859375 38.3040008544921875 38.27700042724609375 39.73600006103515625 40.0579986572265625 39.20400238037109375 39.02899932861328125 38.45600128173828125 38.52300262451171875 37.3899993896484375 34.8430023193359375 35.0839996337890625 35.4069976806640625 36.48999786376953125 35.17800140380859375 34.564998626708984375 37.99500274658203125 37.1360015869140625 36.50299835205078125 35.437999725341796875 34.66500091552734375 34.3430023193359375 35.802001953125 38.43599700927734375 36.90799713134765625 35.0469970703125 36.128997802734375 37.047000885009765625 38.5670013427734375 42.701000213623046875 45.33699798583984375 46.118999481201171875 46.4550018310546875 46.562999725341796875 45.5110015869140625 43.38800048828125 34.753997802734375 31.957000732421875 37.5540008544921875 41.184001922607421875 40.2480010986328125 38.62799835205078125 32.965000152587890625 31.55500030517578125 35.576999664306640625 38.895000457763671875 40.940998077392578125 41.438999176025390625 41.5579986572265625 40.77300262451171875 41.38899993896484375 41.759002685546875 42.69699859619140625 43.97699737548828125 44.529998779296875 45.13800048828125 44.7969970703125 45.147003173828125 45.036998748779296875 44.7480010986328125 44.936000823974609375 44.816997528076171875 44.4160003662109375 44.49900054931640625 45.78900146484375 45.1959991455078125 45.64800262451171875 45.73699951171875 45.340000152587890625 45.6360015869140625 45.29599761962890625 44.70800018310546875 44.904998779296875 44.47499847412109375 44.21399688720703125 44.245998382568359375 44.260997772216796875 44.792999267578125 44.805999755859375 44.56099700927734375 44.464000701904296875 44.292999267578125 44.13700103759765625 44.00099945068359375 43.96099853515625 43.78600311279296875 43.534999847412109375 43.282001495361328125 43.01000213623046875 42.826995849609375 42.5670013427734375 42.470001220703125 42.66899871826171875 42.592998504638671875 42.838001251220703125 42.794002532958984375 42.728000640869140625 42.6699981689453125 42.645999908447265625 42.659000396728515625 42.71099853515625 42.73799896240234375 42.761997222900390625 42.7129974365234375 42.718997955322265625 42.7819976806640625 42.7089996337890625 42.645999908447265625 42.5879974365234375 42.58699798583984375 42.51000213623046875 42.36499786376953125 42.1660003662109375 42.03299713134765625 41.88199615478515625 41.73600006103515625 41.62999725341796875 41.538997650146484375 41.44699859619140625 41.407001495361328125 41.349002838134765625 41.352001190185546875 41.463001251220703125 41.494998931884765625 41.483001708984375 41.447998046875 41.52899932861328125 41.503997802734375 41.40599822998046875 41.224002838134765625 41.2610015869140625 41.285999298095703125 41.2649993896484375 41.22299957275390625 41.118000030517578125 41.002002716064453125 40.810001373291015625 40.822002410888671875 40.832000732421875
 40.049999237060546875 39.6009979248046875 32.366001129150390625 32.8730010986328125 37.5260009765625 41.520999908447265625 42.647998809814453125 43.0839996337890625 37.842998504638671875 38.63700103759765625 40.16500091552734375 39.465999603271484375 38.396999359130859375 38.439998626708984375 41.1529998779296875 42.2819976806640625 40.421001434326171875 41.298999786376953125 42.91400146484375 42.98699951171875 42.680999755859375 43.05699920654296875 43.11100006103515625 41.536998748779296875 39.438999176025390625 38.145000457763671875 36.701999664306640625 41.479999542236328125 41.9680023193359375 38.3990020751953125 44.80999755859375 42.48400115966796875 40.970001220703125 43.592998504638671875 44.2389984130859375 38.569000244140625 41.284000396728515625 38.618000030517578125 41.7949981689453125 44.7010040283203125 40.828998565673828125 38.759998321533203125 40.035999298095703125 39.154998779296875 41.32900238037109375 44.58300018310546875 42.229999542236328125 36.854999542236328125 35.796001434326171875 39.784000396728515625 40.73400115966796875 41.965999603271484375 39.826999664306640625 37.770999908447265625 38.14099884033203125 37.893001556396484375 40.83100128173828125 44.470001220703125 45.87400054931640625 46.1190032958984375 46.272003173828125 45.5780029296875 45.895999908447265625 45.89099884033203125 44.589996337890625 45.0989990234375 44.99500274658203125 42.542999267578125 45.367000579833984375 43.30699920654296875 36.5970001220703125 35.396999359130859375 38.03800201416015625 43.08100128173828125 43.207000732421875 37.44499969482421875 35.930999755859375 37.617000579833984375 41.076999664306640625 38.187999725341796875 32.006000518798828125 34.437999725341796875 36.187999725341796875 36.9550018310546875 38.447998046875 39.507999420166015625 39.67800140380859375 39.28900146484375 41.052001953125 39.45999908447265625 40.87799835205078125 40.85700225830078125 41.21500396728515625 39.994998931884765625 36.3899993896484375 39.284000396728515625 42.1009979248046875 41.2610015869140625 41.682003021240234375 41.411998748779296875 40.625 39.2089996337890625 38.092998504638671875 37.36299896240234375 36.43499755859375 35.58499908447265625 37.375 37.174999237060546875 34.13700103759765625 33.949001312255859375 39.16400146484375 42.503002166748046875 44.29199981689453125 43.674999237060546875 42.881999969482421875 41.49700164794921875 39.076999664306640625 37.243000030517578125 38.2310028076171875 39.6009979248046875 38.994998931884765625 37.80999755859375 38.86499786376953125 35.702999114990234375 33.81999969482421875 34.016998291015625 33.452999114990234375 34.118999481201171875 35.312999725341796875 34.60700225830078125 36.49900054931640625 35.55500030517578125 36.200000762939453125 35.26300048828125 35.2949981689453125 36.71199798583984375 39.800998687744140625 39.72100067138671875 38.02700042724609375 39.371002197265625 37.992000579833984375 36.69699859619140625 36.981998443603515625 35.03600311279296875 35.03900146484375 36.118999481201171875 38.22100067138671875 40.214000701904296875 44.33300018310546875 45.89499664306640625 46.2649993896484375 46.492000579833984375 46.779998779296875 46.48000335693359375 45.00099945068359375 40.21199798583984375 33.67800140380859375 32.8489990234375 38.358001708984375 38.447998046875 38.1230010986328125 36.965000152587890625 31.977998733520507812 34.1920013427734375 39.4720001220703125 40.33599853515625 40.937000274658203125 41.103000640869140625 39.86499786376953125 40.506999969482421875 39.564998626708984375 40.910999298095703125 42.7030029296875 43.7870025634765625 44.575000762939453125 44.128997802734375 45.032001495361328125 45.56600189208984375 45.409000396728515625 45.31600189208984375 44.55500030517578125 43.62599945068359375 44.21600341796875 44.76599884033203125 45.33599853515625 45.039997100830078125 44.562000274658203125 44.143001556396484375 44.535999298095703125 43.95800018310546875 44.04399871826171875 44.39099884033203125 43.617000579833984375 43.4850006103515625 43.51000213623046875 43.66300201416015625 44.03099822998046875 44.15899658203125 44.115997314453125 43.802001953125 43.33899688720703125 43.15000152587890625 43.26300048828125 43.477001190185546875 43.564998626708984375 43.5059967041015625 43.25099945068359375 43.132999420166015625 42.5540008544921875 42.407001495361328125 42.70200347900390625 42.494998931884765625 42.44499969482421875 42.8000030517578125 42.9010009765625 42.83499908447265625 42.647003173828125 42.4980010986328125 42.590000152587890625 42.582000732421875 42.59999847412109375 42.69499969482421875 42.66400146484375 42.694000244140625 42.69699859619140625 42.49700164794921875 42.47100067138671875 42.523998260498046875 42.464000701904296875 42.427001953125 42.224002838134765625 42.120998382568359375 41.970001220703125 41.904998779296875 41.76999664306640625 41.65399932861328125 41.5260009765625 41.38500213623046875 41.252002716064453125 41.298000335693359375 41.33499908447265625 41.31800079345703125 41.3769989013671875 41.42800140380859375 41.40399932861328125 41.479999542236328125 41.4530029296875 41.417999267578125 41.232997894287109375 41.14800262451171875 41.1959991455078125 41.20800018310546875 41.191997528076171875 41.063999176025390625 40.899997711181640625 40.6699981689453125 40.71099853515625 40.745998382568359375
 38.63800048828125 38.506000518798828125 29.086999893188476562 30.73799896240234375 36.1139984130859375 40.98999786376953125 43.3639984130859375 40.29000091552734375 36.66500091552734375 35.409000396728515625 36.449001312255859375 40.6230010986328125 41.59799957275390625 39.94300079345703125 39.948001861572265625 40.38700103759765625 40.75499725341796875 39.73699951171875 40.91899871826171875 40.74700164794921875 39.492000579833984375 41.1139984130859375 42.97299957275390625 43.4199981689453125 42.58699798583984375 41.17099761962890625 38.034000396728515625 38.74500274658203125 42.284000396728515625 41.97699737548828125 44.454998016357421875 42.1360015869140625 41.940998077392578125 45.173000335693359375 46.020999908447265625 41.6360015869140625 40.003997802734375 39.63700103759765625 41.9889984130859375 42.91500091552734375 41.608001708984375 41.17099761962890625 41.616001129150390625 38.5110015869140625 41.838001251220703125 44.84600067138671875 42.271999359130859375 39.26200103759765625 39.602001190185546875 43.099002838134765625 43.06999969482421875 41.11499786376953125 37.465999603271484375 37.44499969482421875 40.694000244140625 41.3600006103515625 43.7259979248046875 45.37599945068359375 46.172000885009765625 46.04199981689453125 45.701999664306640625 44.05300140380859375 43.8769989013671875 44.878997802734375 43.455997467041015625 44.90399932861328125 44.27300262451171875 41.31600189208984375 38.27899932861328125 35.470001220703125 32.21900177001953125 35.4160003662109375 37.965999603271484375 40.9739990234375 42.0149993896484375 38.284000396728515625 38.175998687744140625 40.62400054931640625 42.187000274658203125 37.17099761962890625 32.302001953125 36.84400177001953125 38.302001953125 39.8430023193359375 39.0019989013671875 40.105998992919921875 40.3730010986328125 41.313999176025390625 40.51599884033203125 40.08300018310546875 39.232997894287109375 41.19899749755859375 43.298999786376953125 43.093997955322265625 42.0410003662109375 40.12000274658203125 39.69300079345703125 40.035999298095703125 40.4459991455078125 41.386997222900390625 40.646999359130859375 38.534000396728515625 36.99900054931640625 36.69000244140625 37.102001190185546875 35.7969970703125 37.55500030517578125 37.3639984130859375 35.27700042724609375 35.088001251220703125 38.590000152587890625 41.21099853515625 41.746997833251953125 43.15000152587890625 43.798999786376953125 42.82199859619140625 40.2760009765625 37.537998199462890625 37.437000274658203125 38.618999481201171875 38.826000213623046875 37.230998992919921875 38.8730010986328125 39.22499847412109375 34.159999847412109375 34.43000030517578125 33.95600128173828125 34.840999603271484375 33.96900177001953125 34.76000213623046875 36.04399871826171875 35.9069976806640625 35.91300201416015625 36.812999725341796875 37.325000762939453125 38.66500091552734375 40.667999267578125 43.50499725341796875 39.95800018310546875 41.55300140380859375 41.3040008544921875 40.259002685546875 37.31500244140625 35.7030029296875 39.0930023193359375 38.72100067138671875 40.23000335693359375 42.104999542236328125 44.34999847412109375 44.83300018310546875 45.0260009765625 45.391998291015625 45.70600128173828125 46.743000030517578125 45.8860015869140625 43.677001953125 39.970001220703125 35.047000885009765625 36.231998443603515625 37.993000030517578125 38.604000091552734375 39.091999053955078125 35.694000244140625 35.44499969482421875 38.6829986572265625 40.02500152587890625 40.279998779296875 40.18399810791015625 40.299999237060546875 39.81800079345703125 39.2480010986328125 39.758998870849609375 41.102001190185546875 42.322998046875 43.159000396728515625 43.8379974365234375 44.42800140380859375 43.96199798583984375 43.767002105712890625 43.281002044677734375 43.324001312255859375 43.546001434326171875 42.91500091552734375 43.4940032958984375 44.28299713134765625 44.112003326416015625 43.81999969482421875 43.73699951171875 43.590999603271484375 43.01599884033203125 43.43000030517578125 43.117000579833984375 42.87999725341796875 43.229000091552734375 43.509002685546875 43.5670013427734375 43.621002197265625 43.78800201416015625 43.941997528076171875 44.15200042724609375 44.284000396728515625 43.629001617431640625 43.50099945068359375 43.41899871826171875 43.24500274658203125 43.2949981689453125 43.354000091552734375 43.13300323486328125 42.6959991455078125 42.8000030517578125 42.655002593994140625 42.305999755859375 42.308002471923828125 42.538997650146484375 42.5879974365234375 42.51799774169921875 42.5059967041015625 42.564998626708984375 42.54399871826171875 42.510997772216796875 42.551998138427734375 42.535999298095703125 42.32399749755859375 42.3639984130859375 42.509998321533203125 42.522998809814453125 42.5019989013671875 42.46199798583984375 42.41300201416015625 42.243000030517578125 42.19100189208984375 42.1009979248046875 42.0410003662109375 41.9160003662109375 41.71900177001953125 41.667999267578125 41.547000885009765625 41.464000701904296875 41.30500030517578125 41.243999481201171875 41.246997833251953125 41.217998504638671875 41.215999603271484375 41.2239990234375 41.228000640869140625 41.21900177001953125 41.19499969482421875 41.162998199462890625 40.884998321533203125 40.965999603271484375 41.04199981689453125 41.104000091552734375 41.04799652099609375 40.87599945068359375 40.694000244140625 40.520000457763671875 40.55300140380859375 40.604000091552734375
 36.54199981689453125 39.131000518798828125 37.05500030517578125 29.839000701904296875 33.2129974365234375 38.83699798583984375 41.4369964599609375 35.357997894287109375 34.1999969482421875 34.630001068115234375 40.22100067138671875 44.109996795654296875 41.074001312255859375 38.832000732421875 36.619998931884765625 37.79599761962890625 38.63800048828125 38.36299896240234375 40.5989990234375 41.3489990234375 37.93000030517578125 38.243999481201171875 41.1060028076171875 43.220996856689453125 42.724002838134765625 43.0839996337890625 39.34400177001953125 37.98799896240234375 41.936000823974609375 42.63899993896484375 42.61199951171875 40.615001678466796875 43.3079986572265625 45.65899658203125 45.29399871826171875 41.659999847412109375 39.2220001220703125 38.451999664306640625 37.935001373291015625 38.875 40.052001953125 40.983001708984375 40.51399993896484375 37.16500091552734375 41.41699981689453125 44.28800201416015625 40.327999114990234375 39.4420013427734375 37.80999755859375 43.05999755859375 42.228000640869140625 39.34999847412109375 38.12200164794921875 39.896999359130859375 40.46099853515625 40.021999359130859375 41.202999114990234375 42.756000518798828125 44.4680023193359375 44.673000335693359375 43.0800018310546875 38.36299896240234375 39.368000030517578125 41.8860015869140625 42.16300201416015625 43.05300140380859375 39.826999664306640625 33.71099853515625 32.23600006103515625 33.01799774169921875 33.345001220703125 36.7870025634765625 38.32199859619140625 39.924999237060546875 41.84999847412109375 38.233001708984375 41.395000457763671875 41.253997802734375 38.186000823974609375 35.3899993896484375 33.40399932861328125 37.910999298095703125 37.76599884033203125 39.67099761962890625 42.00499725341796875 41.61199951171875 40.7649993896484375 41.798000335693359375 40.61299896240234375 39.43000030517578125 39.6399993896484375 39.7389984130859375 41.245998382568359375 42.075000762939453125 43.0800018310546875 40.529998779296875 40.938999176025390625 39.1529998779296875 40.44499969482421875 39.701999664306640625 40.94300079345703125 39.34799957275390625 37.397998809814453125 35.897998809814453125 36.3209991455078125 35.81800079345703125 37.299999237060546875 38.76000213623046875 37.715999603271484375 38.590000152587890625 38.77899932861328125 39.411998748779296875 38.853000640869140625 39.923999786376953125 41.947998046875 42.911998748779296875 41.6920013427734375 40.49500274658203125 37.995998382568359375 37.52500152587890625 39.83599853515625 41.27899932861328125 40.052001953125 37.371002197265625 34.94699859619140625 32.47100067138671875 33.1510009765625 32.28800201416015625 33.464000701904296875 34.03099822998046875 34.76000213623046875 35.13800048828125 34.63800048828125 35.88800048828125 35.51399993896484375 38.16100311279296875 37.798000335693359375 38.09999847412109375 41.89499664306640625 36.867000579833984375 37.243000030517578125 37.007999420166015625 39.02899932861328125 39.16500091552734375 41.53299713134765625 43.2050018310546875 42.95999908447265625 43.5579986572265625 44.29000091552734375 44.496002197265625 45.118000030517578125 45.65200042724609375 45.395000457763671875 45.9889984130859375 45.645999908447265625 44.15399932861328125 40.301998138427734375 34.91400146484375 36.6009979248046875 37.284999847412109375 36.69000244140625 37.978000640869140625 38.1009979248046875 38.26300048828125 37.951000213623046875 38.569000244140625 39.381000518798828125 39.5800018310546875 39.24900054931640625 39.02500152587890625 39.562000274658203125 40.3249969482421875 40.52500152587890625 41.31099700927734375 41.772998809814453125 42.7740020751953125 42.95400238037109375 42.75 42.715999603271484375 43.101001739501953125 41.84600067138671875 40.993999481201171875 41.520000457763671875 42.660999298095703125 42.740001678466796875 43.18499755859375 43.216999053955078125 43.143001556396484375 42.3690032958984375 42.451999664306640625 42.88899993896484375 42.8209991455078125 42.995998382568359375 43.297000885009765625 43.20400238037109375 43.201000213623046875 43.392002105712890625 43.576999664306640625 43.60900115966796875 43.73600006103515625 43.8430023193359375 43.8769989013671875 43.805999755859375 43.811000823974609375 43.63700103759765625 43.483001708984375 43.4720001220703125 43.076000213623046875 42.55500030517578125 42.618000030517578125 42.5189971923828125 42.3860015869140625 42.358001708984375 42.383998870849609375 42.059001922607421875 42.2989959716796875 42.41899871826171875 42.322998046875 42.26799774169921875 42.316997528076171875 42.32199859619140625 42.4199981689453125 42.395999908447265625 42.38800048828125 42.448001861572265625 42.3209991455078125 42.23200225830078125 42.256999969482421875 42.1790008544921875 42.041996002197265625 42.00099945068359375 41.92099761962890625 41.952999114990234375 41.798999786376953125 41.6790008544921875 41.5989990234375 41.441997528076171875 41.355998992919921875 41.22299957275390625 41.287998199462890625 41.29599761962890625 41.270999908447265625 41.198001861572265625 41.15599822998046875 41.117000579833984375 41.099002838134765625 41.16400146484375 41.148998260498046875 40.82900238037109375 40.91300201416015625 40.919002532958984375 40.821002960205078125 40.75 40.56400299072265625 40.33599853515625 40.127002716064453125 40.261997222900390625 40.404998779296875
 38.1269989013671875 39.77500152587890625 39.700000762939453125 30.898000717163085938 30.870000839233398438 35.99500274658203125 40.62000274658203125 39.1139984130859375 36.036998748779296875 37.356998443603515625 40.9739990234375 42.075000762939453125 40.5070037841796875 38.694000244140625 38.23600006103515625 39.40000152587890625 39.66300201416015625 41.2180023193359375 42.906002044677734375 43.544002532958984375 41.90399932861328125 38.243999481201171875 39.132999420166015625 42.617000579833984375 42.19499969482421875 44.19899749755859375 41.106998443603515625 40.31800079345703125 43.677001953125 42.284999847412109375 41.618000030517578125 42.5019989013671875 43.993000030517578125 43.31400299072265625 42.22499847412109375 38.489002227783203125 37.332000732421875 37.78099822998046875 35.715999603271484375 39.22499847412109375 40.48600006103515625 41.65599822998046875 41.52099609375 40.927997589111328125 42.476001739501953125 41.39499664306640625 37.9850006103515625 38.952999114990234375 40.784999847412109375 41.3690032958984375 40.51599884033203125 37.73400115966796875 38.5800018310546875 39.8730010986328125 39.4589996337890625 39.881000518798828125 39.105998992919921875 40.396999359130859375 43.2180023193359375 42.3730010986328125 39.25299835205078125 39.8489990234375 37.758998870849609375 38.632999420166015625 41.575000762939453125 40.75299835205078125 36.34600067138671875 35.05300140380859375 32.3079986572265625 33.28900146484375 34.117000579833984375 36.908000946044921875 39.175998687744140625 41.41899871826171875 38.39099884033203125 36.72299957275390625 38.3079986572265625 38.62599945068359375 40.033000946044921875 38.397998809814453125 37.241001129150390625 35.41400146484375 37.243999481201171875 38.296001434326171875 38.43399810791015625 41 42.404998779296875 42.227996826171875 41.43000030517578125 40.31099700927734375 39.6569976806640625 37.55500030517578125 40.948001861572265625 42.239002227783203125 44.439998626708984375 42.132999420166015625 40.314998626708984375 40.33499908447265625 41.923999786376953125 40.34400177001953125 37.770999908447265625 40.090999603271484375 38.74900054931640625 38.131999969482421875 35.27899932861328125 36.381999969482421875 36.935001373291015625 40.671001434326171875 39.948001861572265625 41.00299835205078125 40.592998504638671875 40.3339996337890625 39.753002166748046875 39.35900115966796875 39.76300048828125 40.5240020751953125 41.1439971923828125 41.81600189208984375 40.746002197265625 38.21399688720703125 38.23699951171875 39.065998077392578125 38.32199859619140625 36.7239990234375 33.86499786376953125 33.937999725341796875 34.117000579833984375 33.91300201416015625 33.74700164794921875 36.34200286865234375 34.0449981689453125 32.93399810791015625 34.73600006103515625 33.746002197265625 34.1699981689453125 34.53900146484375 34.77700042724609375 35.2779998779296875 36.120998382568359375 34.48600006103515625 34.908000946044921875 33.518001556396484375 37.882999420166015625 37.60700225830078125 36.048999786376953125 40.3489990234375 42.117000579833984375 43.2350006103515625 45.1660003662109375 45.1660003662109375 45.546001434326171875 46.009002685546875 46.44899749755859375 46.43499755859375 45.990997314453125 43.65799713134765625 35.891998291015625 32.7610015869140625 33.1790008544921875 37.08499908447265625 36.69699859619140625 35.91400146484375 37.5279998779296875 38.108001708984375 37.92099761962890625 37.66100311279296875 38.648998260498046875 39.3489990234375 38.8079986572265625 38.98699951171875 39.397998809814453125 40.577999114990234375 40.73400115966796875 40.3430023193359375 41.661998748779296875 41.394001007080078125 42.103000640869140625 41.5670013427734375 40.819000244140625 41.11499786376953125 40.104999542236328125 39.9420013427734375 39.880001068115234375 41.312999725341796875 42.144001007080078125 40.92299652099609375 41.243000030517578125 42.14099884033203125 42.46199798583984375 43.144001007080078125 43.008998870849609375 43.00099945068359375 43.06600189208984375 43.26799774169921875 42.96900177001953125 42.979999542236328125 43.19699859619140625 43.43000030517578125 43.547000885009765625 43.415996551513671875 43.242000579833984375 43.29000091552734375 43.3470001220703125 43.448001861572265625 43.605998992919921875 43.4029998779296875 43.257999420166015625 43.185001373291015625 43.05300140380859375 43.01000213623046875 42.97299957275390625 42.6399993896484375 42.40399932861328125 42.425998687744140625 41.93399810791015625 42.104999542236328125 42.38500213623046875 42.35700225830078125 42.30999755859375 42.3339996337890625 42.352001190185546875 42.38300323486328125 42.340000152587890625 42.3170013427734375 42.246997833251953125 42.2350006103515625 42.22100067138671875 42.121002197265625 42.076999664306640625 41.964996337890625 41.805999755859375 41.72899627685546875 41.73600006103515625 41.5670013427734375 41.4680023193359375 41.483997344970703125 41.380001068115234375 41.326000213623046875 41.262996673583984375 41.352001190185546875 41.301998138427734375 41.283000946044921875 41.30300140380859375 41.167999267578125 41.161998748779296875 41.092998504638671875 41.11199951171875 41.104999542236328125 41.160999298095703125 41.1269989013671875 40.984996795654296875 40.7259979248046875 40.73400115966796875 40.809001922607421875 40.52500152587890625 40.22100067138671875 40.329998016357421875 40.384998321533203125
 37.840999603271484375 40.242000579833984375 40.413997650146484375 33.53900146484375 31.176000595092773438 33.11299896240234375 36.313999176025390625 40.369998931884765625 39.14800262451171875 37.332000732421875 37.604999542236328125 36.8209991455078125 38.0019989013671875 37.993999481201171875 40.756999969482421875 41.4160003662109375 40.259998321533203125 40.0670013427734375 38.0749969482421875 39.518001556396484375 41.22499847412109375 40.659000396728515625 39.9629974365234375 41.76300048828125 42.725002288818359375 45.107997894287109375 42.71700286865234375 40.48400115966796875 44.76200103759765625 40.75 38.548000335693359375 41.227001190185546875 41.103000640869140625 38.470001220703125 39.508998870849609375 41.19699859619140625 41.128997802734375 38.2050018310546875 38.009998321533203125 41.47299957275390625 41.0839996337890625 41.15200042724609375 37.5260009765625 41.4420013427734375 42.392002105712890625 38.22299957275390625 35.354999542236328125 37.924999237060546875 38.090999603271484375 37.7480010986328125 39.2180023193359375 39.576999664306640625 40.924999237060546875 39.8509979248046875 38.21099853515625 37.875 38.965999603271484375 39.00299835205078125 40.310001373291015625 39.4329986572265625 38.378997802734375 37.62599945068359375 37.1439971923828125 36.56600189208984375 39.451000213623046875 36.75099945068359375 34.90399932861328125 35.6309967041015625 35.326999664306640625 33.53099822998046875 34.76599884033203125 37.186000823974609375 40.312000274658203125 40.770999908447265625 34.766998291015625 36.12599945068359375 36.5839996337890625 38.546001434326171875 41.242000579833984375 40.58599853515625 38.035999298095703125 37.394001007080078125 36.59400177001953125 37.4290008544921875 38.4160003662109375 38.996002197265625 41.7089996337890625 42.664997100830078125 41.574001312255859375 41.60199737548828125 40.095001220703125 37.5989990234375 40.161998748779296875 42.68199920654296875 42.21399688720703125 41.031002044677734375 40.663997650146484375 40.145999908447265625 39.340999603271484375 39.575000762939453125 40.05300140380859375 39.281002044677734375 39.32199859619140625 39.61299896240234375 39.2480010986328125 37.954998016357421875 39.590999603271484375 41.062000274658203125 41.772998809814453125 42.069000244140625 41.685001373291015625 41.396999359130859375 41.799999237060546875 40.1790008544921875 39.63800048828125 39.25 39.6959991455078125 40.188999176025390625 41.45800018310546875 40.465999603271484375 38.45600128173828125 38.76399993896484375 38.396999359130859375 37.3430023193359375 35.23799896240234375 33.43199920654296875 32.090000152587890625 34.548000335693359375 33.675998687744140625 36.496002197265625 33.147998809814453125 33.69699859619140625 35.03900146484375 32.8470001220703125 34.0110015869140625 35.88700103759765625 36.550998687744140625 34.16300201416015625 34.375 35.072998046875 33.37400054931640625 35.33699798583984375 34.88800048828125 35.0260009765625 34.240997314453125 35.08699798583984375 36.4420013427734375 41.27700042724609375 44.9810028076171875 45.69100189208984375 46.154998779296875 45.866001129150390625 46.31500244140625 46.529998779296875 46.115997314453125 44.19000244140625 37.435001373291015625 34.6790008544921875 37.80699920654296875 40.5370025634765625 38.279998779296875 37.116001129150390625 38.616001129150390625 39.0260009765625 38.245998382568359375 37.77500152587890625 38.12599945068359375 39.310001373291015625 39.061000823974609375 38.404998779296875 39.02700042724609375 40.634998321533203125 41.144001007080078125 41.38700103759765625 40.629001617431640625 41.450000762939453125 43.1100006103515625 41.618999481201171875 39.68499755859375 40.5110015869140625 39.007999420166015625 39.27500152587890625 38.78099822998046875 38.826999664306640625 39.4010009765625 39.572998046875 40.533000946044921875 42.065998077392578125 42.50099945068359375 42.537998199462890625 42.615997314453125 42.821002960205078125 43.030002593994140625 43.228000640869140625 42.997997283935546875 42.8430023193359375 43.0930023193359375 43.2089996337890625 43.23600006103515625 43.13899993896484375 43.1790008544921875 43.214996337890625 43.2180023193359375 42.78800201416015625 43.128997802734375 43.17800140380859375 43.095001220703125 43.042999267578125 43.117000579833984375 42.882999420166015625 42.6660003662109375 42.58499908447265625 42.4680023193359375 42.493999481201171875 42.21700286865234375 42.09999847412109375 42.312999725341796875 42.562000274658203125 42.5989990234375 42.57700347900390625 42.505001068115234375 42.407001495361328125 42.23600006103515625 42.259002685546875 42.13800048828125 42.08499908447265625 42.13500213623046875 42.049999237060546875 41.92800140380859375 41.76200103759765625 41.68399810791015625 41.690998077392578125 41.71199798583984375 41.7350006103515625 41.5670013427734375 41.516998291015625 41.356998443603515625 41.381000518798828125 41.279998779296875 41.21199798583984375 41.2220001220703125 41.233001708984375 41.23400115966796875 41.1529998779296875 41.069000244140625 41.06600189208984375 41.051998138427734375 41.00099945068359375 41.00099945068359375 40.88500213623046875 40.904998779296875 40.879001617431640625 40.80300140380859375 40.77899932861328125 40.641998291015625 40.417999267578125 40.298000335693359375 40.3379974365234375
 39.32700347900390625 40.927001953125 41.08699798583984375 36.977001190185546875 33.035999298095703125 33.5019989013671875 34.143001556396484375 37.258998870849609375 40.8939971923828125 39.5279998779296875 38.095001220703125 36.246002197265625 35.625 37.72699737548828125 40.2239990234375 40.882999420166015625 42.354999542236328125 40.25499725341796875 37.033000946044921875 39.9029998779296875 41.02500152587890625 40.49900054931640625 41.11199951171875 43.549999237060546875 44.55300140380859375 45.049999237060546875 42.103000640869140625 40.7350006103515625 44.52500152587890625 39.7779998779296875 37.536998748779296875 41.394001007080078125 41.201999664306640625 37.616001129150390625 36.60199737548828125 40.157001495361328125 43.036998748779296875 40.37999725341796875 39.680999755859375 40.052997589111328125 41.7440032958984375 39.62599945068359375 36.1959991455078125 39.520000457763671875 42.173000335693359375 38.009998321533203125 35.743000030517578125 36.927001953125 37.174999237060546875 35.921001434326171875 37.867000579833984375 39.2779998779296875 39.171001434326171875 37.882999420166015625 37.60900115966796875 36.297000885009765625 37.88800048828125 38.1230010986328125 37.465000152587890625 38.062999725341796875 37.743000030517578125 37.34600067138671875 34.37799835205078125 39.23699951171875 38.490997314453125 35.858001708984375 35.220001220703125 36.286998748779296875 38.05100250244140625 37.26000213623046875 33.7239990234375 36.6269989013671875 39.2050018310546875 38.48999786376953125 33.90200042724609375 34.466999053955078125 36.493999481201171875 38.882999420166015625 40.616001129150390625 41.12000274658203125 40.14299774169921875 40.36100006103515625 39.49900054931640625 38.40200042724609375 38.006999969482421875 38.202999114990234375 37.268001556396484375 39.2649993896484375 42.128997802734375 42.00099945068359375 41.295001983642578125 39.753002166748046875 39.5749969482421875 40.830997467041015625 40.183002471923828125 42.145999908447265625 42.01399993896484375 41.436000823974609375 39.6529998779296875 38.082000732421875 39.99700164794921875 40.68499755859375 39.59200286865234375 39.608001708984375 39.508998870849609375 39.7089996337890625 41.003002166748046875 42.08499908447265625 42.27300262451171875 42.871997833251953125 43.43900299072265625 43.45099639892578125 43.39499664306640625 42.58100128173828125 41.59799957275390625 40.272998809814453125 39.242000579833984375 38.81500244140625 41.05899810791015625 41.118999481201171875 39.67800140380859375 39.645000457763671875 39.032001495361328125 37.784999847412109375 36.51599884033203125 32.58499908447265625 31.838001251220703125 32.81600189208984375 35.87000274658203125 39.298000335693359375 36.3170013427734375 33.98600006103515625 37.714000701904296875 35.145999908447265625 33.35900115966796875 35.99500274658203125 40.61699676513671875 38.9629974365234375 33.297000885009765625 35.3489990234375 35.332000732421875 34.805999755859375 34.38800048828125 34.46199798583984375 33.625 32.8899993896484375 33.6230010986328125 36.03800201416015625 42.43000030517578125 45.58599853515625 45.878997802734375 46.08599853515625 46.0059967041015625 46.042999267578125 45.92800140380859375 45.1699981689453125 43.59600067138671875 41.9810028076171875 42.371002197265625 39.2689971923828125 35.896999359130859375 35.436000823974609375 37.2649993896484375 36.105998992919921875 36.231998443603515625 38.253997802734375 36.76300048828125 38.5110015869140625 39.895000457763671875 40.707000732421875 41.246002197265625 41.2089996337890625 42.121002197265625 42.069000244140625 41.33699798583984375 43.063999176025390625 43.05100250244140625 40.814998626708984375 39.54000091552734375 39.27899932861328125 38.3600006103515625 38.07900238037109375 39.1620025634765625 39.948001861572265625 40.339000701904296875 40.578998565673828125 40.58300018310546875 41.574001312255859375 41.809001922607421875 42.004001617431640625 42.19000244140625 42.28099822998046875 42.246997833251953125 42.5670013427734375 42.616001129150390625 42.661998748779296875 42.81500244140625 42.84600067138671875 42.912998199462890625 42.95600128173828125 43.198001861572265625 43.227001190185546875 43.270000457763671875 43.042999267578125 42.8639984130859375 42.977996826171875 42.78900146484375 42.759002685546875 42.854999542236328125 42.768001556396484375 42.33699798583984375 42.337001800537109375 42.26000213623046875 42.323001861572265625 42.3280029296875 42.188999176025390625 41.993000030517578125 42.23799896240234375 42.48699951171875 42.52899932861328125 42.42800140380859375 42.246997833251953125 42.255001068115234375 42.29000091552734375 42.1529998779296875 42.104999542236328125 42.154998779296875 42.05699920654296875 41.97100067138671875 41.84400177001953125 41.607997894287109375 41.5989990234375 41.67800140380859375 41.75099945068359375 41.7180023193359375 41.493000030517578125 41.36499786376953125 41.407001495361328125 41.38199615478515625 41.33300018310546875 41.258998870849609375 41.2649993896484375 41.253997802734375 41.26200103759765625 41.22299957275390625 41.12599945068359375 41.16500091552734375 41.147998809814453125 40.85900115966796875 40.6139984130859375 40.76599884033203125 40.8339996337890625 40.757999420166015625 40.704998016357421875 40.604999542236328125 40.5930023193359375 40.319000244140625 40.338001251220703125
 39.047000885009765625 40.43399810791015625 40.840999603271484375 37.8730010986328125 33.12999725341796875 33.521999359130859375 36.90599822998046875 37.86299896240234375 38.2910003662109375 36.80500030517578125 35.727996826171875 36.243000030517578125 35.991001129150390625 39.437999725341796875 40.631999969482421875 39.840000152587890625 39.76300048828125 41.286998748779296875 40.884998321533203125 39.73699951171875 40.672000885009765625 41.08499908447265625 41.993000030517578125 41.839000701904296875 42.98999786376953125 42.548999786376953125 39.25299835205078125 40.022998809814453125 42.298999786376953125 37.989002227783203125 39.420001983642578125 42.842998504638671875 42.66500091552734375 38.283000946044921875 37.190998077392578125 39.65599822998046875 42.48699951171875 42.66699981689453125 37.5279998779296875 37.159999847412109375 41.127002716064453125 40.5579986572265625 40.159999847412109375 40.83599853515625 42.465999603271484375 38.604000091552734375 35.23799896240234375 37.227001190185546875 38.89499664306640625 36.47100067138671875 37.06999969482421875 36.256000518798828125 36.2910003662109375 37.795001983642578125 38.880001068115234375 38.3339996337890625 36.447998046875 37.40599822998046875 39.102996826171875 37.8860015869140625 35.3489990234375 32.52700042724609375 33.5970001220703125 38.0449981689453125 37.619998931884765625 36.79000091552734375 36.449001312255859375 38.328998565673828125 39.03900146484375 37.410999298095703125 35.9720001220703125 36.8639984130859375 38.101001739501953125 38.7180023193359375 36.314998626708984375 36.563999176025390625 38.5579986572265625 38.38500213623046875 38.99900054931640625 39.076000213623046875 39.509002685546875 41.42800140380859375 40.935001373291015625 40.05999755859375 39.49700164794921875 38.86299896240234375 37.97699737548828125 36.7740020751953125 38.423000335693359375 41.9589996337890625 42.38500213623046875 41.633998870849609375 40.1269989013671875 39.11199951171875 40.173000335693359375 42.3769989013671875 41.80999755859375 40.87400054931640625 39.12000274658203125 41.326000213623046875 40.766998291015625 39.812999725341796875 39.55500030517578125 39.3899993896484375 38.84999847412109375 40.15599822998046875 42.8280029296875 43.155002593994140625 43.983001708984375 44.224002838134765625 43.67800140380859375 44.856998443603515625 44.0670013427734375 43.9720001220703125 43.0579986572265625 41.6999969482421875 39.38700103759765625 38.382999420166015625 39.9290008544921875 41.96900177001953125 41.880001068115234375 41.005001068115234375 40.76799774169921875 40.06800079345703125 38.575000762939453125 33.660999298095703125 33.174999237060546875 34.26300048828125 37.54000091552734375 37.9889984130859375 37.621002197265625 38.4459991455078125 38.436000823974609375 35.47699737548828125 35.657001495361328125 36.491001129150390625 40.6569976806640625 43.1569976806640625 38.771999359130859375 37.47299957275390625 36.88500213623046875 35.27500152587890625 34.311000823974609375 34.4589996337890625 34.7350006103515625 34.299999237060546875 34.74900054931640625 37.96700286865234375 42.104000091552734375 44.595001220703125 44.48699951171875 45.133998870849609375 45.60700225830078125 45.74500274658203125 45.48400115966796875 44.7779998779296875 43.827999114990234375 42.75800323486328125 41.569000244140625 37.814998626708984375 33.036998748779296875 33.6620025634765625 32.284000396728515625 31.198001861572265625 33.77500152587890625 35.43000030517578125 36.81999969482421875 37.25 39.6490020751953125 41.356998443603515625 41.009002685546875 40.617000579833984375 41.772998809814453125 42.939998626708984375 42.440998077392578125 43.14600372314453125 41.4550018310546875 40.825000762939453125 40.008998870849609375 39.3990020751953125 39.648998260498046875 39.3639984130859375 39.617000579833984375 40.6959991455078125 40.957000732421875 41.091999053955078125 40.73799896240234375 41.3079986572265625 41.5579986572265625 41.44000244140625 41.496002197265625 41.59999847412109375 41.9550018310546875 42.1100006103515625 42.381999969482421875 42.37599945068359375 42.3430023193359375 42.52899932861328125 42.8489990234375 43.01599884033203125 43.06500244140625 43.192996978759765625 43.26000213623046875 43.091999053955078125 42.96900177001953125 42.7220001220703125 42.54399871826171875 42.244998931884765625 42.524997711181640625 42.5319976806640625 42.5410003662109375 42.243999481201171875 42.0970001220703125 42.16400146484375 42.385997772216796875 42.216999053955078125 42.062000274658203125 41.99700164794921875 42.190998077392578125 42.627002716064453125 42.46900177001953125 42.154998779296875 42.180999755859375 42.077999114990234375 41.95999908447265625 41.880001068115234375 42.29199981689453125 42.285999298095703125 42.1230010986328125 41.948001861572265625 41.58100128173828125 41.48999786376953125 41.396999359130859375 41.451999664306640625 41.436000823974609375 41.569000244140625 41.62200164794921875 41.5989990234375 41.538997650146484375 41.466999053955078125 41.2910003662109375 41.207000732421875 41.21900177001953125 41.16300201416015625 41.034000396728515625 40.937000274658203125 40.910003662109375 41.090999603271484375 41.204998016357421875 40.77899932861328125 40.667999267578125 40.7760009765625 40.759002685546875 40.70200347900390625 40.52700042724609375 40.51300048828125 40.50499725341796875 40.314998626708984375
 35.19899749755859375 35.312000274658203125 39.641998291015625 39.322998046875 33.575000762939453125 36.435001373291015625 40.529998779296875 37.698001861572265625 40.30899810791015625 39.31500244140625 34.604999542236328125 37.103000640869140625 38.368000030517578125 37.618000030517578125 37.866001129150390625 37.07199859619140625 38.04399871826171875 41.217998504638671875 42.8280029296875 39.89299774169921875 39.3209991455078125 38.49500274658203125 39.542999267578125 39.950000762939453125 40.85700225830078125 40.132999420166015625 39.74900054931640625 39.71099853515625 38.954998016357421875 38.798000335693359375 40.38700103759765625 44.18799591064453125 44.94300079345703125 43.15200042724609375 42.0540008544921875 40.4199981689453125 41.477001190185546875 42.8730010986328125 39.3899993896484375 37.802001953125 38.88800048828125 41.11800384521484375 40.325000762939453125 40.215000152587890625 40.26399993896484375 37.01300048828125 36.44699859619140625 38.167999267578125 38.5149993896484375 38.451999664306640625 37.496002197265625 37.020000457763671875 38.426998138427734375 39.11299896240234375 40.020000457763671875 39.84600067138671875 38.698001861572265625 39.288997650146484375 39.267002105712890625 38.90599822998046875 35.978000640869140625 34.78800201416015625 37.255001068115234375 38.937000274658203125 37.240001678466796875 38.922000885009765625 36.452999114990234375 36.76000213623046875 37.7949981689453125 37.67099761962890625 38.66899871826171875 38.19300079345703125 39.3509979248046875 39.021999359130859375 40.1959991455078125 39.44499969482421875 39.3470001220703125 39.4219970703125 39.43399810791015625 39.55699920654296875 39.713001251220703125 40.16699981689453125 39.302001953125 39.49500274658203125 39.99900054931640625 41.11299896240234375 39.4459991455078125 38.857997894287109375 38.55500030517578125 37.404998779296875 41.210002899169921875 41.812000274658203125 39.4029998779296875 39.290996551513671875 40.393001556396484375 39.839000701904296875 39.685001373291015625 40.74900054931640625 41.55500030517578125 41.06099700927734375 39.81600189208984375 39.326000213623046875 38.6699981689453125 38.978000640869140625 40.71700286865234375 41.7350006103515625 43.049999237060546875 44.042999267578125 44.891998291015625 44.939998626708984375 44.52899932861328125 44.66899871826171875 44.01599884033203125 44.009998321533203125 43.34999847412109375 42.207000732421875 39.55999755859375 36.17099761962890625 39.436000823974609375 41.715999603271484375 39.83499908447265625 38.5879974365234375 40.625 39.29199981689453125 38.27700042724609375 38.590999603271484375 38.755001068115234375 39.315998077392578125 39.534000396728515625 39.62400054931640625 39.875 40.66500091552734375 40.799999237060546875 39.54000091552734375 37.16699981689453125 35.694000244140625 38.53900146484375 42.55300140380859375 43.33100128173828125 42.68900299072265625 38.08599853515625 33.9010009765625 35.01799774169921875 34.9459991455078125 33.5930023193359375 34.233001708984375 36.8379974365234375 39.91300201416015625 43.08699798583984375 44.5110015869140625 44.434001922607421875 44.784999847412109375 44.6269989013671875 44.29199981689453125 44.18399810791015625 43.9629974365234375 44.83100128173828125 43.6269989013671875 40.6959991455078125 34.742000579833984375 32.71600341796875 32.242000579833984375 33.44699859619140625 34.964000701904296875 35.04199981689453125 35.875 36.575000762939453125 35.97299957275390625 38.0989990234375 40.492000579833984375 41.228000640869140625 41.26300048828125 42.0319976806640625 42.41400146484375 42.51599884033203125 41.672000885009765625 41.284999847412109375 41.12200164794921875 39.508998870849609375 39.65000152587890625 41.197998046875 40.96099853515625 40.921001434326171875 40.771999359130859375 40.59400177001953125 40.67800140380859375 40.9980010986328125 41.299999237060546875 41.36100006103515625 41.25099945068359375 41.18000030517578125 41.44300079345703125 41.76399993896484375 41.94000244140625 41.953998565673828125 42.177001953125 42.414997100830078125 42.4980010986328125 42.7089996337890625 42.90899658203125 43.00099945068359375 42.98999786376953125 43.107997894287109375 42.870998382568359375 42.684001922607421875 42.62400054931640625 42.43000030517578125 42.14099884033203125 42.0110015869140625 42.284999847412109375 42.27899932861328125 42.37599945068359375 41.992000579833984375 42 42.143001556396484375 42.0989990234375 42.01200103759765625 42.060001373291015625 42.270999908447265625 42.54199981689453125 42.378002166748046875 42.366001129150390625 42.257999420166015625 42.022998809814453125 42.063999176025390625 41.966999053955078125 42.23000335693359375 42.490997314453125 42.369998931884765625 41.952999114990234375 41.4980010986328125 41.398998260498046875 41.39299774169921875 41.427997589111328125 41.54000091552734375 41.212001800537109375 41.2239990234375 41.507999420166015625 41.647003173828125 41.741001129150390625 41.54599761962890625 41.448001861572265625 41.493000030517578125 41.355998992919921875 41.2760009765625 41.1920013427734375 41.11699676513671875 41.184001922607421875 41.177001953125 40.97100067138671875 40.854000091552734375 40.827999114990234375 40.73699951171875 40.707000732421875 40.60900115966796875 40.51000213623046875 40.4530029296875 40.26000213623046875
 31.086000442504882812 33.756999969482421875 38.742000579833984375 40.6360015869140625 37.08699798583984375 34.9160003662109375 34.858001708984375 35.75099945068359375 38.80300140380859375 40.910999298095703125 37.299999237060546875 37.47299957275390625 40.15000152587890625 37.743000030517578125 35.69699859619140625 37.604000091552734375 40.215000152587890625 41.843997955322265625 43.595001220703125 41.96900177001953125 41.145000457763671875 39.802997589111328125 38.9629974365234375 39.95999908447265625 40.17800140380859375 40.091999053955078125 39.1060028076171875 38.43199920654296875 38.19899749755859375 39.368999481201171875 40.6269989013671875 42.8899993896484375 42.758998870849609375 43.45800018310546875 43.882999420166015625 40.393001556396484375 39.604999542236328125 43.214000701904296875 41.482997894287109375 39.83599853515625 40.2570037841796875 41.019001007080078125 40.983001708984375 37.86199951171875 38.4420013427734375 37.605998992919921875 39.660999298095703125 38.808002471923828125 39.7779998779296875 39.993000030517578125 38.68199920654296875 39.573001861572265625 40.3300018310546875 39.980998992919921875 40.548999786376953125 39.4629974365234375 37.204998016357421875 39.65000152587890625 38.336002349853515625 39.884002685546875 39.28900146484375 38.604000091552734375 40.046001434326171875 40.68000030517578125 40.328998565673828125 40.270000457763671875 37.453998565673828125 36.01599884033203125 37.5410003662109375 39.314998626708984375 40.81500244140625 38.426998138427734375 39.43399810791015625 39.19499969482421875 40.438999176025390625 38.562999725341796875 39.50099945068359375 40.231998443603515625 40.327999114990234375 40.9420013427734375 40.397998809814453125 40.671001434326171875 40.5 40.55899810791015625 41.0370025634765625 40.27700042724609375 40.59999847412109375 41.2239990234375 40.4010009765625 38.58599853515625 36.436000823974609375 40.7610015869140625 39.51399993896484375 40.2740020751953125 39.634002685546875 38.84400177001953125 40.569000244140625 40.447002410888671875 41.382999420166015625 40.71099853515625 40.508998870849609375 40.055999755859375 39.590999603271484375 40.1510009765625 43.31999969482421875 43.01399993896484375 43.365001678466796875 44.730998992919921875 44.40900421142578125 44.54199981689453125 44.745998382568359375 44.75 44.552001953125 43.937999725341796875 43.97499847412109375 43.242000579833984375 39.55100250244140625 36.69899749755859375 40.882999420166015625 37.759998321533203125 37.30699920654296875 38.81999969482421875 39.104000091552734375 38.67099761962890625 39.550998687744140625 40.47299957275390625 40.937999725341796875 40.35900115966796875 41.11299896240234375 42.80500030517578125 42.992000579833984375 42.55100250244140625 42.46099853515625 39.167999267578125 39.659999847412109375 40.29199981689453125 41.430999755859375 41.345001220703125 43.5879974365234375 43.22100067138671875 40.24700164794921875 36.7740020751953125 34.66500091552734375 35.24700164794921875 34.29799652099609375 35.233001708984375 38.21099853515625 40.58499908447265625 41.94899749755859375 43.56099700927734375 44.74500274658203125 44.19699859619140625 43.58599853515625 42.243000030517578125 43.41400146484375 44.40000152587890625 44.81999969482421875 43.345001220703125 41.5240020751953125 38.0780029296875 33.87400054931640625 33.8300018310546875 34.8170013427734375 34.926998138427734375 35.8769989013671875 36.715999603271484375 37.141998291015625 36.3730010986328125 36.16500091552734375 38.667999267578125 39.64099884033203125 41.252002716064453125 42.6510009765625 42.3679962158203125 41.380001068115234375 40.94499969482421875 40.90599822998046875 40.712001800537109375 39.63899993896484375 39.14299774169921875 40.266998291015625 40.133998870849609375 40.229000091552734375 39.40200042724609375 40.3040008544921875 40.44899749755859375 40.61699676513671875 41.01999664306640625 41.3170013427734375 41.329998016357421875 41.133998870849609375 41.23400115966796875 41.524997711181640625 41.66500091552734375 41.713001251220703125 42.07199859619140625 42.3470001220703125 42.552997589111328125 42.655002593994140625 42.733001708984375 42.8600006103515625 42.81999969482421875 42.72299957275390625 42.7870025634765625 42.8000030517578125 42.4329986572265625 42.1100006103515625 42.39299774169921875 42.217998504638671875 42.10900115966796875 42.02700042724609375 42.0630035400390625 42.217998504638671875 41.947998046875 41.83499908447265625 41.857997894287109375 41.84600067138671875 42.1269989013671875 42.408000946044921875 42.3990020751953125 42.328998565673828125 42.4889984130859375 42.490997314453125 42.33100128173828125 42.330997467041015625 42.62599945068359375 42.534000396728515625 42.483001708984375 42.47100067138671875 42.0839996337890625 41.590000152587890625 41.423999786376953125 41.63899993896484375 41.53800201416015625 41.758998870849609375 41.438999176025390625 41.128002166748046875 41.004001617431640625 41.41699981689453125 41.6399993896484375 41.78499603271484375 41.48600006103515625 41.702999114990234375 41.55899810791015625 41.41699981689453125 41.340000152587890625 41.23600006103515625 41.2779998779296875 41.15200042724609375 41.10700225830078125 40.94699859619140625 40.895000457763671875 40.630001068115234375 40.63899993896484375 40.5319976806640625 40.51999664306640625 40.4629974365234375 40.199001312255859375
 29.325000762939453125 33.1139984130859375 37.7649993896484375 39.055999755859375 39.034999847412109375 36.51799774169921875 36.0839996337890625 36.9160003662109375 38.462001800537109375 40.228000640869140625 41.41400146484375 37.118000030517578125 39.225002288818359375 38.298999786376953125 36.30500030517578125 38.051998138427734375 40.324001312255859375 38.7870025634765625 41.7610015869140625 43.40200042724609375 43.3730010986328125 41.92800140380859375 40.964000701904296875 40.5839996337890625 39.174999237060546875 38.784999847412109375 39.9589996337890625 40.949001312255859375 38.66300201416015625 41.2259979248046875 43.08499908447265625 40.392002105712890625 42.3040008544921875 42.88899993896484375 42.128997802734375 39.5930023193359375 37.578998565673828125 41.30300140380859375 41.75 41.3300018310546875 41.132999420166015625 39.174999237060546875 40.15399932861328125 38.3899993896484375 37.576999664306640625 40.09600067138671875 38.81800079345703125 39.033000946044921875 40.229999542236328125 40.720001220703125 40.56999969482421875 40.84100341796875 39.33499908447265625 38.894001007080078125 40.602996826171875 38.83899688720703125 35.049999237060546875 38.574001312255859375 41.417999267578125 42.05500030517578125 41.959003448486328125 42.19899749755859375 41.739002227783203125 40.957000732421875 39.827999114990234375 39.792999267578125 38.375 37.049999237060546875 38.601001739501953125 39.171001434326171875 38.25 39.40799713134765625 39.909999847412109375 39.616001129150390625 40.6699981689453125 39.727001190185546875 39.76399993896484375 42.259002685546875 40.91100311279296875 41.371997833251953125 42.268001556396484375 43.14599609375 42.851001739501953125 40.697998046875 40.4589996337890625 41.616001129150390625 40.02899932861328125 36.97900390625 36.490001678466796875 36.9980010986328125 37.5579986572265625 38.4889984130859375 38.91699981689453125 40.203998565673828125 39.949001312255859375 38.93000030517578125 39.3430023193359375 40.753002166748046875 40.31999969482421875 41.9199981689453125 42.0839996337890625 41.177001953125 40.95600128173828125 41.80500030517578125 43.921001434326171875 42.894001007080078125 43.6490020751953125 44.49500274658203125 44.97499847412109375 44.11199951171875 44.576999664306640625 42.680999755859375 43.31500244140625 44.29900360107421875 45.215000152587890625 45.423000335693359375 44.21399688720703125 43.634998321533203125 42.895000457763671875 38.701999664306640625 38.61100006103515625 39.0240020751953125 40.23799896240234375 41.87599945068359375 42.689998626708984375 42.1920013427734375 40.520999908447265625 39.83599853515625 42.146999359130859375 42.77899932861328125 43.80300140380859375 43.875 42.60900115966796875 38.381999969482421875 40.81400299072265625 39.910999298095703125 40.548999786376953125 41.245998382568359375 42.7779998779296875 42.298999786376953125 41.16100311279296875 36.270999908447265625 35.84600067138671875 33.411998748779296875 33.96099853515625 35.186000823974609375 36.7870025634765625 38.608001708984375 41.042999267578125 42.46900177001953125 43.56600189208984375 43.660999298095703125 43.6139984130859375 42.404998779296875 44.90200042724609375 45.464996337890625 44.68599700927734375 42.353000640869140625 42.4720001220703125 38.38800048828125 32.28099822998046875 34.10700225830078125 35.270999908447265625 34.702999114990234375 36.451999664306640625 37.97499847412109375 38.15200042724609375 37.92800140380859375 36.490997314453125 35.2480010986328125 37.3170013427734375 39.3170013427734375 41.08100128173828125 41.341999053955078125 40.9010009765625 40.707000732421875 40.6529998779296875 40.6230010986328125 38.268001556396484375 37.05699920654296875 37.634998321533203125 38.36299896240234375 39.01300048828125 38.687999725341796875 39.226001739501953125 39.536998748779296875 39.51200103759765625 40.279998779296875 40.504001617431640625 40.76399993896484375 40.86699676513671875 40.983001708984375 41.107997894287109375 41.266998291015625 41.319000244140625 41.54000091552734375 41.75299835205078125 42.27500152587890625 42.298999786376953125 42.305999755859375 42.5370025634765625 42.466999053955078125 42.353000640869140625 42.31099700927734375 42.14099884033203125 41.5709991455078125 41.44699859619140625 41.923000335693359375 41.878997802734375 41.61199951171875 41.70999908447265625 42.01599884033203125 41.9459991455078125 42.0449981689453125 41.93599700927734375 41.613002777099609375 41.7480010986328125 42.117000579833984375 42.167999267578125 42.11100006103515625 41.923000335693359375 42.090000152587890625 42.521999359130859375 42.673000335693359375 42.73600006103515625 42.677001953125 42.603000640869140625 42.5260009765625 42.412998199462890625 42.149997711181640625 41.63899993896484375 41.604999542236328125 41.73200225830078125 41.775997161865234375 41.81500244140625 41.757999420166015625 41.6100006103515625 41.386997222900390625 41.651996612548828125 41.827999114990234375 41.933002471923828125 41.727001190185546875 41.855998992919921875 41.7610015869140625 41.582000732421875 41.4329986572265625 41.23400115966796875 41.187999725341796875 41.10500335693359375 40.994998931884765625 40.927997589111328125 40.845001220703125 40.76599884033203125 40.616001129150390625 40.46099853515625 40.287998199462890625 40.24500274658203125 40.15799713134765625
 30.1100006103515625 30.11100006103515625 34.677001953125 37.8600006103515625 38.837001800537109375 33.632999420166015625 34.233001708984375 35.858001708984375 37.167999267578125 37.3079986572265625 39.63800048828125 37.521999359130859375 37.57900238037109375 39.7610015869140625 37.4010009765625 37.225002288818359375 37.0189971923828125 36.701999664306640625 39.2760009765625 41.826999664306640625 43.185001373291015625 40.7480010986328125 41.15200042724609375 40.272998809814453125 38.922000885009765625 37.0540008544921875 38.891998291015625 41.447998046875 39.461002349853515625 41.686000823974609375 44.76399993896484375 42.57700347900390625 42.630001068115234375 42.0240020751953125 39.19699859619140625 38.12400054931640625 38.06999969482421875 39.294002532958984375 40.0449981689453125 44.076999664306640625 43.88899993896484375 36.685001373291015625 39.535999298095703125 40.77899932861328125 39.699001312255859375 38.617000579833984375 39.608001708984375 39.532001495361328125 38.58599853515625 37.2389984130859375 38.75800323486328125 39.992000579833984375 39.535003662109375 40.262996673583984375 41.27500152587890625 40.572998046875 38.103000640869140625 36.314998626708984375 40.923999786376953125 43.61199951171875 43.79000091552734375 42.90799713134765625 41.8730010986328125 40.575000762939453125 38.9550018310546875 39.992000579833984375 38.76399993896484375 35.925998687744140625 37.7180023193359375 39.64800262451171875 38.26799774169921875 38.016998291015625 39.532001495361328125 39.66300201416015625 41.076999664306640625 41.06800079345703125 42.198001861572265625 39.845001220703125 39.61199951171875 41.54199981689453125 42.301998138427734375 41.673000335693359375 41.81500244140625 42.551998138427734375 42.204998016357421875 39.700000762939453125 39.308002471923828125 35.864002227783203125 36.705997467041015625 39.20600128173828125 39.05500030517578125 38.5800018310546875 33.298999786376953125 38.658000946044921875 39.994998931884765625 38.810001373291015625 39.23600006103515625 39.53499603271484375 38.90200042724609375 40.62799835205078125 41.826999664306640625 40.41699981689453125 41.36100006103515625 43.990997314453125 44.9589996337890625 43.212001800537109375 43.0630035400390625 43.73999786376953125 43.970001220703125 43.895999908447265625 44.266998291015625 44.305999755859375 44.867000579833984375 43.411998748779296875 44.32700347900390625 45.91899871826171875 45.48200225830078125 45.49700164794921875 43.2649993896484375 40.48699951171875 40.36199951171875 40.529998779296875 40.39800262451171875 39.84999847412109375 40.8600006103515625 42.050998687744140625 41.66899871826171875 39.55699920654296875 40.457000732421875 40.198001861572265625 41.20800018310546875 43.12000274658203125 43.80899810791015625 42.10900115966796875 40.062000274658203125 40.496002197265625 42.54599761962890625 42.298000335693359375 40.38500213623046875 41.006000518798828125 42.188999176025390625 42.10700225830078125 39.677001953125 34.395999908447265625 35.5989990234375 35.9010009765625 39.243000030517578125 39.532001495361328125 39.98200225830078125 41.451000213623046875 42.802001953125 44.200000762939453125 44.198001861572265625 43.94300079345703125 44.86699676513671875 45.08699798583984375 44.34799957275390625 42.201999664306640625 40.93199920654296875 34.4290008544921875 32.2519989013671875 33.937000274658203125 35.909000396728515625 36.18000030517578125 35.6230010986328125 35.70600128173828125 36.00099945068359375 35.77500152587890625 35.564998626708984375 35.5019989013671875 35.88700103759765625 36.621002197265625 37.3170013427734375 38.79000091552734375 39.444000244140625 38.812000274658203125 38.74500274658203125 39.27500152587890625 39.2259979248046875 38.187000274658203125 37.673000335693359375 38.282001495361328125 37.76599884033203125 38.007999420166015625 39.00499725341796875 38.7760009765625 38.819000244140625 39.49700164794921875 39.939998626708984375 40.559001922607421875 40.757999420166015625 40.930999755859375 40.933002471923828125 41.069000244140625 41.340000152587890625 41.578998565673828125 42.01799774169921875 42.128997802734375 42.286998748779296875 42.1139984130859375 41.869998931884765625 42.037998199462890625 42.17800140380859375 42.005001068115234375 41.66500091552734375 41.4759979248046875 41.345996856689453125 41.78299713134765625 41.937999725341796875 41.87200164794921875 42.066997528076171875 41.95999908447265625 42.095001220703125 42.115997314453125 41.811000823974609375 41.783000946044921875 41.7689971923828125 41.854999542236328125 41.78900146484375 41.812999725341796875 41.772998809814453125 41.754001617431640625 42.25800323486328125 42.491001129150390625 42.507999420166015625 42.33300018310546875 42.187999725341796875 42.31500244140625 42.332000732421875 42.324001312255859375 41.729999542236328125 41.34999847412109375 41.41400146484375 41.3489990234375 41.326000213623046875 41.6719970703125 41.83499908447265625 41.656002044677734375 41.78099822998046875 41.867000579833984375 41.93399810791015625 41.897003173828125 41.866001129150390625 41.8730010986328125 41.66500091552734375 41.4980010986328125 41.259002685546875 41.225002288818359375 41.20999908447265625 41.007999420166015625 40.8899993896484375 40.76200103759765625 40.72100067138671875 40.58599853515625 40.476001739501953125 40.34799957275390625 40.112003326416015625 40.038997650146484375
 30.0540008544921875 31.01200103759765625 31.49900054931640625 37.875 39.49900054931640625 33.383998870849609375 30.98400115966796875 34.8730010986328125 37.3079986572265625 37.30100250244140625 36.5279998779296875 35.826000213623046875 36.451999664306640625 37.694000244140625 38.3489990234375 36.561000823974609375 33.961002349853515625 34.184001922607421875 37.18499755859375 38.91300201416015625 39.450000762939453125 38.408000946044921875 40.12200164794921875 39.792999267578125 38.418003082275390625 38.00299835205078125 37.98799896240234375 37.034000396728515625 38.08300018310546875 40.71399688720703125 43.62200164794921875 42.73699951171875 41.017002105712890625 38.813999176025390625 39.41699981689453125 40.201999664306640625 38.352001190185546875 41.680999755859375 39.126003265380859375 43.7180023193359375 44.188999176025390625 37.02700042724609375 39.298000335693359375 41.772998809814453125 39.917999267578125 38.0540008544921875 39.97299957275390625 39.631000518798828125 36.285999298095703125 34.227001190185546875 37.996002197265625 39.04000091552734375 41.01200103759765625 41.15599822998046875 41.397003173828125 41.8939971923828125 40.266998291015625 38.70800018310546875 39.474002838134765625 42.233997344970703125 42.926998138427734375 42.088001251220703125 41.66400146484375 40.302997589111328125 42.562999725341796875 39.6490020751953125 40.923000335693359375 40.6959991455078125 39.2610015869140625 38.082000732421875 38.8040008544921875 40.52899932861328125 42.895000457763671875 42.697998046875 43.11299896240234375 42.40200042724609375 39.936000823974609375 38.1230010986328125 39.839000701904296875 41.423999786376953125 41.380001068115234375 41.377002716064453125 40.43000030517578125 40.855998992919921875 42.55500030517578125 41.3300018310546875 41.970001220703125 41.131999969482421875 40.867000579833984375 40.3079986572265625 38.2610015869140625 38.977996826171875 39.16899871826171875 40.9069976806640625 39.63899993896484375 38.091999053955078125 39.297000885009765625 38.311000823974609375 38.367000579833984375 41.38199615478515625 41.432003021240234375 39.729999542236328125 41.547000885009765625 43.80699920654296875 43.16500091552734375 41.9739990234375 43.404998779296875 43.871002197265625 43.22699737548828125 42.957000732421875 42.991001129150390625 43.8040008544921875 43.7570037841796875 42.952999114990234375 43.227001190185546875 44.6920013427734375 45.2949981689453125 45.6139984130859375 43.99199676513671875 42.480998992919921875 41.48699951171875 39.65200042724609375 39.57399749755859375 39.5540008544921875 41.7519989013671875 43.4329986572265625 41.47100067138671875 40.856998443603515625 40.720001220703125 40.2050018310546875 41.11199951171875 40.68399810791015625 42.035999298095703125 42.59799957275390625 40.47299957275390625 40.29000091552734375 41.56800079345703125 41.28900146484375 41.2779998779296875 43.11199951171875 42.69300079345703125 41.582000732421875 40.148998260498046875 40.9380035400390625 38.7310028076171875 36.186000823974609375 38.9250030517578125 38.58899688720703125 38.464000701904296875 40.77899932861328125 42.701999664306640625 43.6999969482421875 44.83499908447265625 45.78900146484375 43.947998046875 44.657001495361328125 42.87999725341796875 40.464000701904296875 34.922000885009765625 33.729999542236328125 34.949001312255859375 36.6569976806640625 35.67800140380859375 35.80300140380859375 36.68000030517578125 36.422000885009765625 35.83699798583984375 35.43499755859375 35.5449981689453125 36.516998291015625 36.784000396728515625 36.828998565673828125 37.6269989013671875 37.745998382568359375 36.83899688720703125 36.1060028076171875 36.65899658203125 36.589000701904296875 36.952999114990234375 37.995998382568359375 38.326999664306640625 38.779998779296875 38.61199951171875 38.6399993896484375 39.227001190185546875 39.2760009765625 38.9589996337890625 39.701999664306640625 39.628002166748046875 40.550998687744140625 40.715999603271484375 40.54199981689453125 40.69300079345703125 41.093997955322265625 41.56500244140625 41.6959991455078125 41.35900115966796875 41.396999359130859375 41.642002105712890625 41.618000030517578125 41.451999664306640625 41.74900054931640625 42.159999847412109375 41.8899993896484375 41.495998382568359375 41.575000762939453125 41.464000701904296875 41.88899993896484375 42.009998321533203125 42.047000885009765625 42.135997772216796875 42.146999359130859375 42.20299530029296875 42.1510009765625 42.019001007080078125 41.92800140380859375 41.866001129150390625 41.379001617431640625 41.465000152587890625 41.51200103759765625 41.44300079345703125 41.55699920654296875 41.67299652099609375 41.9029998779296875 41.950000762939453125 41.881000518798828125 41.83599853515625 41.88800048828125 42.052001953125 42.10700225830078125 41.731998443603515625 41.427997589111328125 40.991001129150390625 40.80500030517578125 40.9550018310546875 41.075000762939453125 41.537998199462890625 41.7050018310546875 41.643001556396484375 41.923999786376953125 42.04000091552734375 42.0839996337890625 41.9199981689453125 41.81299591064453125 41.520000457763671875 41.40200042724609375 41.671001434326171875 41.52500152587890625 41.301998138427734375 41.095001220703125 40.812000274658203125 40.6569976806640625 40.595001220703125 40.508998870849609375 40.457000732421875 40.3170013427734375 40.05699920654296875 39.91300201416015625
 30.396999359130859375 29.947999954223632812 28.845001220703125 35.3040008544921875 40.423000335693359375 37.4850006103515625 32.1360015869140625 35.94499969482421875 38.3600006103515625 37.68000030517578125 37.872997283935546875 35.729999542236328125 36.1790008544921875 35.0709991455078125 37.240001678466796875 38.38800048828125 36.1719970703125 33.81800079345703125 35.05300140380859375 38.29199981689453125 39.279003143310546875 39.61299896240234375 37.243999481201171875 38.89099884033203125 39.245998382568359375 38.16899871826171875 38.87999725341796875 38.760997772216796875 38.689998626708984375 40.06400299072265625 42.258998870849609375 42.73400115966796875 42.54000091552734375 38.690998077392578125 38.869998931884765625 41.27300262451171875 38.24900054931640625 42.048000335693359375 38.6230010986328125 38.4720001220703125 40.04000091552734375 37.19300079345703125 38.812999725341796875 41.131000518798828125 39.857997894287109375 38.562000274658203125 39.44300079345703125 40.241001129150390625 38.88800048828125 36.474002838134765625 37.907001495361328125 38.368000030517578125 40.745998382568359375 40.9029998779296875 41.18399810791015625 41.73600006103515625 38.3170013427734375 35.952999114990234375 37.87200164794921875 38.357997894287109375 38.41300201416015625 38.78399658203125 40.118000030517578125 39.5110015869140625 42.40599822998046875 42.947998046875 42.56500244140625 42.7310028076171875 41.326999664306640625 39.490001678466796875 41.50099945068359375 43.41400146484375 43.533000946044921875 42.33100128173828125 40.882999420166015625 39.940998077392578125 36.881999969482421875 37.26000213623046875 39.448001861572265625 40.93000030517578125 40.83300018310546875 40.7050018310546875 39.66300201416015625 41.04000091552734375 40.233001708984375 41.40399932861328125 42.18199920654296875 40.79599761962890625 40.659000396728515625 40.2089996337890625 39.45600128173828125 39.26599884033203125 38.812000274658203125 38.5 38.404998779296875 37.36699676513671875 38.059001922607421875 35.7870025634765625 37.88800048828125 40.15799713134765625 39.7089996337890625 38.506000518798828125 39.382999420166015625 41.423999786376953125 42.450000762939453125 42.97100067138671875 43.6660003662109375 43.89299774169921875 44.192996978759765625 43.0970001220703125 41.858001708984375 40.95800018310546875 38.952999114990234375 37.8600006103515625 40.8300018310546875 44.16500091552734375 45.118999481201171875 45.18499755859375 45.319000244140625 45.5240020751953125 43.048999786376953125 41.92800140380859375 42.565998077392578125 42.687999725341796875 43.30100250244140625 42.7030029296875 42.34100341796875 42.770000457763671875 41.871002197265625 41.161998748779296875 41.685001373291015625 40.38700103759765625 40.286998748779296875 41.766998291015625 43.23699951171875 41.930999755859375 42.072998046875 41.39299774169921875 41.20800018310546875 41.423000335693359375 41.93399810791015625 42.29599761962890625 44.631000518798828125 43.479999542236328125 40.3379974365234375 35.875 38.5189971923828125 38.48200225830078125 38.340000152587890625 41.63500213623046875 40.548999786376953125 42.1230010986328125 44.395999908447265625 46.186000823974609375 46.1790008544921875 45.409000396728515625 39.220001220703125 35.160999298095703125 35.15399932861328125 35.194000244140625 33.468997955322265625 35.81600189208984375 36.108001708984375 36.48799896240234375 36.30899810791015625 36.0930023193359375 35.34400177001953125 35.2760009765625 36.033000946044921875 39.07199859619140625 39.68399810791015625 37.52700042724609375 38.575000762939453125 38.5970001220703125 38.3600006103515625 37.83100128173828125 37.160999298095703125 36.3489990234375 36.8209991455078125 37.944000244140625 37.82199859619140625 38.0019989013671875 38.33699798583984375 37.9739990234375 38.30500030517578125 38.770000457763671875 39.55999755859375 39.4120025634765625 39.814998626708984375 40.397998809814453125 40.24900054931640625 40.52700042724609375 40.270000457763671875 40.897998809814453125 40.96600341796875 41.03099822998046875 41.40000152587890625 41.50099945068359375 41.746997833251953125 41.86299896240234375 41.936000823974609375 41.93599700927734375 42.042999267578125 41.88899993896484375 41.78800201416015625 41.588001251220703125 41.4759979248046875 42.063999176025390625 42.044002532958984375 42.159999847412109375 42.15799713134765625 42.18399810791015625 42.159000396728515625 42.203998565673828125 42.15200042724609375 42.0670013427734375 41.79000091552734375 41.37999725341796875 41.39099884033203125 41.3000030517578125 41.145000457763671875 41.23600006103515625 41.6360015869140625 41.76999664306640625 41.66699981689453125 41.558002471923828125 41.813999176025390625 41.97499847412109375 42.0879974365234375 41.989002227783203125 41.991001129150390625 41.768001556396484375 41.522998809814453125 41.345001220703125 41.1620025634765625 40.75800323486328125 41.037998199462890625 41.559001922607421875 41.588001251220703125 41.63700103759765625 41.839000701904296875 41.84999847412109375 41.8560028076171875 41.720001220703125 41.480998992919921875 41.082000732421875 41.531002044677734375 41.3939971923828125 41.20600128173828125 41.09799957275390625 40.7480010986328125 40.616001129150390625 40.53800201416015625 40.381999969482421875 40.28800201416015625 40.1660003662109375 39.95999908447265625 39.841999053955078125
 29.951000213623046875 28.646999359130859375 28.37799835205078125 34.5970001220703125 39.062999725341796875 40.5930023193359375 33.520000457763671875 32.895000457763671875 39.34400177001953125 40.76399993896484375 37.186000823974609375 37.302997589111328125 37.65200042724609375 34.983001708984375 35.41300201416015625 37.93399810791015625 39.968997955322265625 36.743999481201171875 34.992000579833984375 36.2480010986328125 38.91500091552734375 40.7519989013671875 40.392002105712890625 39.59999847412109375 40.3040008544921875 39.01599884033203125 41.30100250244140625 41.231998443603515625 39.53800201416015625 39.036998748779296875 42.36299896240234375 44.68900299072265625 42.3130035400390625 40.65200042724609375 38.489002227783203125 42.048999786376953125 38.8040008544921875 41.6920013427734375 39.22299957275390625 37.89099884033203125 37.894001007080078125 35.798000335693359375 38.326000213623046875 40.4720001220703125 41.04000091552734375 39.812999725341796875 40.030002593994140625 41.46600341796875 40.969997406005859375 39.98799896240234375 40.4759979248046875 40.26399993896484375 40.894001007080078125 41.090999603271484375 41.703998565673828125 40.496997833251953125 34.0260009765625 34.395999908447265625 36.73600006103515625 37.269001007080078125 38.1529998779296875 39.073001861572265625 41.821002960205078125 40.23999786376953125 41.0579986572265625 43.439998626708984375 42.600002288818359375 41.4459991455078125 41.2649993896484375 43.6529998779296875 44.786998748779296875 43.51799774169921875 41.564998626708984375 40.729000091552734375 39.61199951171875 36.962001800537109375 35.69499969482421875 36.8489990234375 39.119998931884765625 39.478000640869140625 40.565998077392578125 39.44300079345703125 40.495998382568359375 41.2259979248046875 40.13500213623046875 41.08599853515625 41.493999481201171875 41.380001068115234375 40.91699981689453125 40.884002685546875 41.059001922607421875 40.96199798583984375 39.716999053955078125 37.9459991455078125 36.87200164794921875 37.146999359130859375 36.631000518798828125 35.18399810791015625 37.22100067138671875 38.573001861572265625 40.490997314453125 40.909999847412109375 42.447998046875 43.562000274658203125 44.14800262451171875 44.02500152587890625 43.851001739501953125 43.882999420166015625 43.1179962158203125 43.037998199462890625 42.716999053955078125 39.616001129150390625 34.715999603271484375 34.771999359130859375 39.11199951171875 42.430999755859375 44.56800079345703125 45.2089996337890625 45.227996826171875 44.952999114990234375 43.89299774169921875 43.879001617431640625 44.3040008544921875 42.758998870849609375 42.64099884033203125 42.503997802734375 42.811000823974609375 42.31999969482421875 41.4850006103515625 42.591999053955078125 42.5 41.26599884033203125 40.5540008544921875 42.811000823974609375 43.3600006103515625 40.493000030517578125 42.31500244140625 42.75 40.654998779296875 39.44699859619140625 41.395999908447265625 41.3809967041015625 42.2259979248046875 44.48699951171875 42.118000030517578125 36.01399993896484375 37.56800079345703125 39.16400146484375 37.68900299072265625 39.73000335693359375 42.3339996337890625 42.75099945068359375 43.923999786376953125 43.91699981689453125 45.173000335693359375 44.80500030517578125 36.375 32.0670013427734375 33.65399932861328125 37.052001953125 35.06099700927734375 36.29199981689453125 36.326999664306640625 36.504001617431640625 37.970001220703125 38.452999114990234375 35.491001129150390625 34.938999176025390625 37.091999053955078125 40.5780029296875 41.2760009765625 39.93199920654296875 38.967998504638671875 39.54599761962890625 38.8560028076171875 38.57199859619140625 38.59600067138671875 37.767002105712890625 38.02300262451171875 38.826000213623046875 38.6269989013671875 38.703998565673828125 38.80999755859375 38.796001434326171875 38.697998046875 38.6439971923828125 39.1100006103515625 39.31500244140625 39.67600250244140625 39.815998077392578125 40.159000396728515625 40.633998870849609375 40.991001129150390625 41.45800018310546875 41.618000030517578125 41.731998443603515625 41.8379974365234375 41.770999908447265625 42.044002532958984375 42.259998321533203125 42.1269989013671875 41.94300079345703125 41.83699798583984375 41.730998992919921875 41.817996978759765625 41.650997161865234375 41.608997344970703125 42.01399993896484375 42.05899810791015625 42.148998260498046875 42.212001800537109375 42.11100006103515625 41.954998016357421875 42.00299835205078125 41.81800079345703125 41.79199981689453125 41.770000457763671875 41.769001007080078125 41.701000213623046875 41.615997314453125 41.52700042724609375 41.35700225830078125 41.52100372314453125 41.659999847412109375 41.50099945068359375 41.20800018310546875 41.34200286865234375 41.548000335693359375 41.868000030517578125 42.007999420166015625 41.812999725341796875 41.56099700927734375 41.5489959716796875 41.707000732421875 41.529998779296875 41.07399749755859375 41.1309967041015625 41.48999786376953125 41.480998992919921875 41.47299957275390625 41.42800140380859375 41.69499969482421875 41.785003662109375 41.595001220703125 41.158000946044921875 41.20999908447265625 41.34799957275390625 41.19899749755859375 41.07199859619140625 40.9980010986328125 40.844997406005859375 40.590999603271484375 40.43199920654296875 40.30300140380859375 40.23799896240234375 40.04199981689453125 39.912998199462890625 39.8170013427734375
 28.115001678466796875 28.53900146484375 27.3600006103515625 30.788000106811523438 36.962001800537109375 40.108997344970703125 37.5319976806640625 29.711000442504882812 36.3730010986328125 42.72299957275390625 40.840999603271484375 37.412998199462890625 38.20400238037109375 36.59999847412109375 36.055999755859375 38.63700103759765625 43.754001617431640625 42.634998321533203125 38.226001739501953125 37.512996673583984375 36.18199920654296875 38.6190032958984375 41.549999237060546875 42.506000518798828125 41.41899871826171875 41.128002166748046875 41.506000518798828125 39.702999114990234375 39.48699951171875 40.2760009765625 41.1510009765625 41.05999755859375 39.839000701904296875 40.167999267578125 41.26200103759765625 43.381999969482421875 38.555999755859375 40.358001708984375 38.44699859619140625 38.86199951171875 34.2350006103515625 34.76300048828125 37.964000701904296875 39.893001556396484375 38.993000030517578125 39.503002166748046875 41.16300201416015625 42.923999786376953125 41.994998931884765625 41.2559967041015625 41.48699951171875 40.843997955322265625 40.239002227783203125 39.987003326416015625 39.84799957275390625 37.68199920654296875 35.883998870849609375 37.4980010986328125 38.15599822998046875 40.231998443603515625 40.87200164794921875 39.840999603271484375 41.102001190185546875 41.51300048828125 39.63899993896484375 42.855998992919921875 43.60900115966796875 42.253997802734375 42.97299957275390625 44.17600250244140625 43.495998382568359375 41.82399749755859375 40.1230010986328125 39.3379974365234375 37.84799957275390625 34.728000640869140625 35.896999359130859375 36.9010009765625 39.990997314453125 42.02700042724609375 40.65200042724609375 40.864002227783203125 40.613002777099609375 39.617000579833984375 41.4329986572265625 42.228000640869140625 41.827999114990234375 42.294002532958984375 41.84600067138671875 42.46199798583984375 41.9029998779296875 41.53499603271484375 40.1009979248046875 38.3170013427734375 37.7180023193359375 39.76599884033203125 37.75299835205078125 35.423999786376953125 38.27500152587890625 39.966999053955078125 41.154998779296875 42.256000518798828125 42.256999969482421875 42.34200286865234375 44.016002655029296875 44.534999847412109375 43.66899871826171875 44.190998077392578125 42.814998626708984375 41.270000457763671875 40.74700164794921875 39.213001251220703125 36.966999053955078125 39.33100128173828125 41.58300018310546875 42.188999176025390625 44.32399749755859375 45.1790008544921875 45.98999786376953125 46.075000762939453125 44.143001556396484375 42.702999114990234375 43.7949981689453125 42.94000244140625 42.186000823974609375 42.40200042724609375 43.003997802734375 43.215000152587890625 43.26399993896484375 43.26399993896484375 42.082000732421875 41.54199981689453125 42.13700103759765625 43.6139984130859375 43.519001007080078125 40.634002685546875 43.447998046875 44.94100189208984375 43.266998291015625 40.457000732421875 41.4550018310546875 41.6439971923828125 40.28900146484375 43.8730010986328125 43.50099945068359375 37.7760009765625 36.11699676513671875 39.076000213623046875 36.8209991455078125 37.84999847412109375 40.743000030517578125 43.26799774169921875 42.94100189208984375 43 43.338001251220703125 42.09400177001953125 37.1699981689453125 34.284999847412109375 34.8509979248046875 36.29000091552734375 35.559001922607421875 35.948001861572265625 36.492000579833984375 36.2740020751953125 37.24900054931640625 37.63700103759765625 35.9160003662109375 37.0319976806640625 40.4720001220703125 40.753997802734375 40.5410003662109375 39.63800048828125 39.345001220703125 39.39299774169921875 40.212001800537109375 39.481998443603515625 36.6230010986328125 37.370998382568359375 38.366001129150390625 38.733001708984375 38.66400146484375 38.826999664306640625 39.082000732421875 39.0930023193359375 38.898998260498046875 38.86199951171875 39.36499786376953125 39.4550018310546875 39.69699859619140625 39.9980010986328125 40.288997650146484375 41.04000091552734375 41.154998779296875 41.30899810791015625 41.68599700927734375 41.850002288818359375 41.680999755859375 41.754001617431640625 41.7480010986328125 41.90200042724609375 41.814998626708984375 41.714996337890625 41.807003021240234375 41.618999481201171875 41.66899871826171875 41.7649993896484375 41.80100250244140625 41.909999847412109375 41.924999237060546875 41.93399810791015625 42.053997039794921875 41.97899627685546875 41.87599945068359375 41.342998504638671875 41.20800018310546875 41.16500091552734375 41.159999847412109375 41.258998870849609375 41.04799652099609375 41.125 41.142002105712890625 41.158000946044921875 41.259002685546875 41.274997711181640625 41.44499969482421875 41.1100006103515625 40.8339996337890625 41.04799652099609375 41.51200103759765625 41.55500030517578125 41.41300201416015625 41.228000640869140625 41.24500274658203125 41.371002197265625 41.52300262451171875 41.105998992919921875 41.196002960205078125 41.421001434326171875 41.4850006103515625 41.505001068115234375 41.307003021240234375 41.410999298095703125 41.68399810791015625 41.422000885009765625 40.59799957275390625 41.253002166748046875 41.43000030517578125 41.27500152587890625 41.055999755859375 40.909000396728515625 40.8170013427734375 40.617000579833984375 40.38700103759765625 40.215999603271484375 40.15200042724609375 40.03800201416015625 39.930999755859375 39.790996551513671875
 29.240999221801757812 29.765001296997070312 29.783000946044921875 25.839000701904296875 34.0970001220703125 37.105998992919921875 39.951000213623046875 32.869998931884765625 31.996999740600585938 35.214000701904296875 36.784999847412109375 37.6959991455078125 36.103000640869140625 37.2389984130859375 36.161998748779296875 37.963001251220703125 43.73000335693359375 44.98400115966796875 42.342998504638671875 41.1009979248046875 38.434001922607421875 36.62400054931640625 40.0619964599609375 42.340000152587890625 43.1529998779296875 42.44699859619140625 41.46099853515625 40.146999359130859375 39.145000457763671875 39.476001739501953125 40.646999359130859375 39.491001129150390625 39.48400115966796875 39.927001953125 42.606998443603515625 42.77899932861328125 40.6230010986328125 40.625 38.285999298095703125 36.490001678466796875 32.2180023193359375 35.1719970703125 37.555999755859375 39.48600006103515625 37.546001434326171875 39.562000274658203125 41.7910003662109375 42.108001708984375 41.423999786376953125 41.58599853515625 41.31999969482421875 40.19000244140625 38.36100006103515625 34.7220001220703125 34.673999786376953125 37.87599945068359375 38.123996734619140625 38.832000732421875 38.811000823974609375 39.555999755859375 40.37400054931640625 40.465999603271484375 40.26399993896484375 40.92099761962890625 38.81999969482421875 40.661998748779296875 42.703998565673828125 42.825000762939453125 42.51799774169921875 41.48799896240234375 40.96599578857421875 40.787998199462890625 39.354000091552734375 39.144001007080078125 36.453998565673828125 35.426998138427734375 35.68199920654296875 37.24900054931640625 39.130001068115234375 42.507999420166015625 43.365997314453125 41.5059967041015625 39.86199951171875 40.1569976806640625 41.615001678466796875 42.5540008544921875 42.203998565673828125 42.84100341796875 42.79399871826171875 42.83899688720703125 41.92800140380859375 40.797000885009765625 39.444000244140625 39.58599853515625 40.57199859619140625 40.94699859619140625 39.069000244140625 37.394001007080078125 35.854999542236328125 35.630001068115234375 39.465000152587890625 41.63800048828125 42.451000213623046875 42.891998291015625 43.502002716064453125 44.10900115966796875 43.995998382568359375 44.1490020751953125 44.3170013427734375 42.939998626708984375 41.01599884033203125 38.7239990234375 39.61199951171875 41.45600128173828125 42.44699859619140625 41.76000213623046875 43.93399810791015625 45.16100311279296875 46.245998382568359375 45.99900054931640625 44.15399932861328125 43.35199737548828125 43.50299835205078125 42.2610015869140625 42.089000701904296875 42.772998809814453125 42.284000396728515625 42.628997802734375 42.131999969482421875 40.772998809814453125 42.354999542236328125 41.36100006103515625 41.50499725341796875 43.25299835205078125 43.51300048828125 40.483001708984375 42.58300018310546875 43.90200042724609375 43.6009979248046875 42.380001068115234375 42.51200103759765625 40.716999053955078125 42.147998809814453125 44.451999664306640625 42.97499847412109375 40.5989990234375 37.11499786376953125 36.4810028076171875 36.38899993896484375 36.7519989013671875 39.369998931884765625 42.2220001220703125 43.493999481201171875 43.56500244140625 43.465999603271484375 40.022003173828125 32.67099761962890625 31.91899871826171875 33.2910003662109375 38.979000091552734375 33.77700042724609375 34.95600128173828125 36.03099822998046875 36.4759979248046875 36.729000091552734375 37.574001312255859375 38.39800262451171875 40.3209991455078125 41.779998779296875 40.83300018310546875 39.426998138427734375 38.995998382568359375 37.89299774169921875 38.5970001220703125 39.792999267578125 39.826999664306640625 38.7760009765625 38.162998199462890625 38.464000701904296875 38.42600250244140625 38.80699920654296875 38.787998199462890625 38.4290008544921875 38.4199981689453125 38.5279998779296875 38.615001678466796875 39.120998382568359375 39.625 39.866001129150390625 40.258998870849609375 40.43199920654296875 40.82399749755859375 40.8899993896484375 40.854999542236328125 41.126003265380859375 41.6139984130859375 41.414997100830078125 41.048000335693359375 41.1959991455078125 41.5019989013671875 41.53299713134765625 41.552997589111328125 41.56600189208984375 41.463001251220703125 41.50299835205078125 41.6230010986328125 41.5989990234375 41.675998687744140625 41.645999908447265625 41.61100006103515625 41.780002593994140625 41.8249969482421875 41.4329986572265625 41.3170013427734375 41.4290008544921875 41.4420013427734375 41.31500244140625 41.07199859619140625 41.034999847412109375 40.924999237060546875 41.1829986572265625 41.1230010986328125 40.88800048828125 40.89099884033203125 41.091999053955078125 41.409000396728515625 41.25 41.12400054931640625 40.96099853515625 40.758998870849609375 40.495998382568359375 40.396999359130859375 40.6529998779296875 40.853000640869140625 41.00299835205078125 41.233001708984375 41.202999114990234375 40.7779998779296875 41.060001373291015625 41.30300140380859375 41.379001617431640625 41.1719970703125 41.2389984130859375 41.0410003662109375 41.095001220703125 41.10199737548828125 41.131999969482421875 41.082000732421875 40.99700164794921875 40.8489990234375 40.5839996337890625 40.4069976806640625 40.28299713134765625 40.167999267578125 39.98799896240234375 39.977001190185546875 39.794002532958984375 39.707000732421875
 28.80500030517578125 27.788999557495117188 29.3860015869140625 26.617000579833984375 29.1100006103515625 35.518001556396484375 39.20800018310546875 38.73799896240234375 34.930999755859375 31.5989990234375 34.630001068115234375 35.22699737548828125 33.47699737548828125 32.5989990234375 36.05500030517578125 37.963001251220703125 39.66699981689453125 36.117000579833984375 38.27500152587890625 42.257999420166015625 41.18000030517578125 36.54399871826171875 35.444000244140625 38.7610015869140625 42.58100128173828125 42.70600128173828125 42.215999603271484375 41.63899993896484375 41.6569976806640625 39.687999725341796875 38.03800201416015625 38.589000701904296875 40.309001922607421875 40.643001556396484375 40.54000091552734375 40.80500030517578125 41.5449981689453125 41.54599761962890625 38.83300018310546875 33.59999847412109375 35.009998321533203125 36.564998626708984375 36.699001312255859375 40.059001922607421875 40.771999359130859375 41.84999847412109375 42.61199951171875 40.457000732421875 39.913997650146484375 41.305999755859375 41.034000396728515625 40.006000518798828125 39.590999603271484375 37.047000885009765625 35.9010009765625 38.31800079345703125 38.895999908447265625 38.8040008544921875 37.215000152587890625 38.08699798583984375 39.779998779296875 40.43199920654296875 41.020999908447265625 38.6920013427734375 39.694000244140625 39.730998992919921875 40.3600006103515625 40.756000518798828125 41.25 40.65200042724609375 40.325000762939453125 39.475002288818359375 39.08699798583984375 38.59999847412109375 36.89099884033203125 35.423999786376953125 35.0800018310546875 35.88899993896484375 38.65399932861328125 41.92099761962890625 41.010997772216796875 40.55300140380859375 40.604999542236328125 41.04399871826171875 39.966999053955078125 42.16300201416015625 42.05300140380859375 41.51599884033203125 42.01200103759765625 42.4029998779296875 41.37599945068359375 40.26200103759765625 41.00099945068359375 41.798999786376953125 41.729999542236328125 41.048000335693359375 39.5260009765625 38.84999847412109375 39.70800018310546875 38.271999359130859375 37.2050018310546875 40.091999053955078125 40.97299957275390625 41.341999053955078125 42.38899993896484375 42.83300018310546875 43.951999664306640625 43.7910003662109375 43.7220001220703125 43.32900238037109375 41.98400115966796875 37.325000762939453125 36.7760009765625 39.03800201416015625 40.2480010986328125 39.56099700927734375 42.65599822998046875 44.271999359130859375 44.297000885009765625 44.74900054931640625 44.502002716064453125 43.92400360107421875 42.7610015869140625 42.064998626708984375 42.40000152587890625 43.338001251220703125 42.5279998779296875 42.0800018310546875 42.229000091552734375 42.313999176025390625 42.305999755859375 41.380001068115234375 42.0989990234375 43.75099945068359375 43.865001678466796875 41.854999542236328125 42.6269989013671875 43.75099945068359375 43.29399871826171875 41.22699737548828125 41.31999969482421875 41.94000244140625 43.94699859619140625 46.13800048828125 44.51300048828125 41.341999053955078125 37.714000701904296875 36.812000274658203125 35.4010009765625 37.5540008544921875 38.253997802734375 39.77700042724609375 43.2480010986328125 43.965999603271484375 44.340999603271484375 41.86199951171875 36.812999725341796875 31.6959991455078125 31.2910003662109375 38.809001922607421875 36.15399932861328125 34.53900146484375 34.5800018310546875 36.938999176025390625 38.005001068115234375 39.6569976806640625 41 41.981998443603515625 41.8769989013671875 41.16300201416015625 39.909000396728515625 38.5279998779296875 38.104000091552734375 37.340000152587890625 38.215999603271484375 39.01000213623046875 39.3040008544921875 39.3489990234375 39.202999114990234375 38.930999755859375 38.522998809814453125 38.1790008544921875 38.09400177001953125 37.9550018310546875 37.625 38.43000030517578125 39.055999755859375 39.43199920654296875 39.765003204345703125 40.0410003662109375 40.417999267578125 40.965000152587890625 41.11199951171875 41.077999114990234375 41.05699920654296875 41.269001007080078125 41.091999053955078125 40.811000823974609375 40.87599945068359375 40.9589996337890625 41.325000762939453125 41.269001007080078125 41.187000274658203125 41.30899810791015625 41.4160003662109375 41.343997955322265625 41.465999603271484375 41.41300201416015625 41.23699951171875 41.31600189208984375 41.3730010986328125 41.343997955322265625 41.383998870849609375 41.603000640869140625 41.744998931884765625 41.70600128173828125 41.6100006103515625 41.292999267578125 41.18000030517578125 41.182003021240234375 41.116001129150390625 40.857997894287109375 40.95099639892578125 41.01599884033203125 40.785999298095703125 40.76599884033203125 40.875 40.94499969482421875 40.822998046875 41.0019989013671875 40.812999725341796875 40.422000885009765625 40.3899993896484375 40.2480010986328125 40.6920013427734375 41.032001495361328125 41.06099700927734375 40.819000244140625 40.716999053955078125 40.918003082275390625 41.01200103759765625 41.144001007080078125 40.8379974365234375 40.720001220703125 40.86299896240234375 40.840000152587890625 40.61199951171875 40.417999267578125 40.466999053955078125 40.466999053955078125 40.3300018310546875 40.1699981689453125 40.11199951171875 40.0540008544921875 39.89099884033203125 39.729000091552734375 39.645000457763671875 39.52100372314453125
 29.129999160766601562 30.66400146484375 28.921998977661132812 30.003997802734375 28.896999359130859375 30.493999481201171875 37.410999298095703125 38.14299774169921875 37.8470001220703125 35.604000091552734375 34.909000396728515625 36.897998809814453125 35.8899993896484375 37.993000030517578125 34.519001007080078125 35.133998870849609375 37.707000732421875 34.479999542236328125 36.261997222900390625 40.643001556396484375 42.417999267578125 37.270000457763671875 33.6869964599609375 35.11199951171875 40.86100006103515625 42.20800018310546875 42.658000946044921875 41.3280029296875 41.16500091552734375 39.13800048828125 36.30500030517578125 33.663997650146484375 36.1529998779296875 37.125 38.4850006103515625 38.404998779296875 39.03099822998046875 40.5189971923828125 40.9010009765625 37.0279998779296875 37.04799652099609375 35.521999359130859375 37.813999176025390625 39.98699951171875 42.050998687744140625 42.135997772216796875 41.7310028076171875 39.685001373291015625 39.40899658203125 40.0279998779296875 41.5189971923828125 40.732997894287109375 40.462001800537109375 40.2760009765625 38.48600006103515625 38.489002227783203125 39.550998687744140625 38.16300201416015625 35.590000152587890625 37.87200164794921875 39.353000640869140625 39.573001861572265625 41.73799896240234375 39.7649993896484375 40.1269989013671875 38.09999847412109375 38.99700164794921875 39.965999603271484375 40.3769989013671875 41.26599884033203125 39.9850006103515625 39.76599884033203125 37.6490020751953125 37.1829986572265625 35.950000762939453125 35.9810028076171875 35.1790008544921875 35.690998077392578125 38.29000091552734375 41.1230010986328125 39.881000518798828125 40.9069976806640625 41.1829986572265625 41.827999114990234375 40.494998931884765625 41.854999542236328125 42.844997406005859375 42.881000518798828125 43.090999603271484375 42.822998046875 41.35199737548828125 41.43000030517578125 42.631999969482421875 42.410999298095703125 41.1569976806640625 39.01799774169921875 38.082000732421875 40.62799835205078125 41.34799957275390625 40.55300140380859375 39.19899749755859375 38.033000946044921875 37.548999786376953125 38.49500274658203125 40.72699737548828125 41.774997711181640625 42.84999847412109375 44.288997650146484375 43.4739990234375 42.8119964599609375 41.88899993896484375 41.41500091552734375 37.29000091552734375 34.672000885009765625 35.18000030517578125 36.8860015869140625 40.83599853515625 42.951000213623046875 43.81800079345703125 44.103000640869140625 44.569000244140625 44.1660003662109375 42.742000579833984375 41.842998504638671875 42.41400146484375 42.94000244140625 42.753997802734375 42.535999298095703125 42.50099945068359375 42.60900115966796875 42.674999237060546875 41.062000274658203125 41.89099884033203125 42.922000885009765625 44.770999908447265625 43.32199859619140625 42.2740020751953125 42.395999908447265625 41.50099945068359375 40.19300079345703125 38.75 38.9420013427734375 40.063999176025390625 43.957000732421875 44.09600067138671875 42.02500152587890625 39.354999542236328125 37.242000579833984375 35.47100067138671875 37.1920013427734375 38.4420013427734375 40.545001983642578125 42.549999237060546875 44.08499908447265625 44.677001953125 43.897998809814453125 39.38700103759765625 34.3170013427734375 34.177001953125 38.909000396728515625 36.254001617431640625 32.979999542236328125 33.93000030517578125 38.31500244140625 39.97699737548828125 40.59400177001953125 41.563999176025390625 42.021999359130859375 42.324001312255859375 41.65200042724609375 40.83599853515625 39.923000335693359375 39.603000640869140625 38.555999755859375 38.41899871826171875 39.603000640869140625 39.66100311279296875 39.32199859619140625 39.171001434326171875 38.69499969482421875 38.3489990234375 38.451000213623046875 38.4329986572265625 38.576000213623046875 38.59400177001953125 38.7519989013671875 39.093997955322265625 39.22499847412109375 39.62999725341796875 40.10900115966796875 40.410999298095703125 40.717998504638671875 40.827999114990234375 40.7239990234375 40.785999298095703125 41.12200164794921875 41.23600006103515625 41.104000091552734375 41.1230010986328125 41.29900360107421875 41.535999298095703125 41.12799835205078125 41.213001251220703125 41.232997894287109375 41.13700103759765625 41.21199798583984375 41.28900146484375 41.3639984130859375 41.08100128173828125 40.99900054931640625 41.15200042724609375 41.412998199462890625 41.516998291015625 41.524997711181640625 41.702999114990234375 41.7689971923828125 41.69300079345703125 41.281002044677734375 41.218997955322265625 41.20999908447265625 40.91300201416015625 40.9029998779296875 41.003997802734375 40.86199951171875 40.831996917724609375 40.69100189208984375 40.671001434326171875 40.854000091552734375 40.6510009765625 40.74900054931640625 40.838001251220703125 40.94300079345703125 40.854999542236328125 40.292999267578125 40.47299957275390625 40.6829986572265625 40.729000091552734375 40.80899810791015625 40.921001434326171875 40.866001129150390625 40.9010009765625 41.05699920654296875 40.659000396728515625 40.47100067138671875 40.636997222900390625 40.746997833251953125 40.492000579833984375 40.062999725341796875 39.90200042724609375 40.15200042724609375 40.106998443603515625 39.944000244140625 39.827999114990234375 39.819000244140625 39.7180023193359375 39.675998687744140625 39.5410003662109375 39.33100128173828125
 28.8470001220703125 29.29000091552734375 31.15200042724609375 32.082000732421875 33.391998291015625 30.270000457763671875 35.423999786376953125 39.090000152587890625 38.740997314453125 37.44699859619140625 36.01300048828125 37.4029998779296875 36.197002410888671875 39.59200286865234375 38.953998565673828125 33.270000457763671875 33.313999176025390625 36.227001190185546875 34.06400299072265625 38.29199981689453125 41.305999755859375 37.865997314453125 37.08300018310546875 35.590000152587890625 36.69100189208984375 40.127002716064453125 42.7969970703125 41.20800018310546875 38.632999420166015625 37.798999786376953125 37.909000396728515625 35.921001434326171875 33.217998504638671875 33.560001373291015625 33.529998779296875 35.149997711181640625 36.39299774169921875 37.88700103759765625 40.798000335693359375 39.7760009765625 36.867000579833984375 36.69100189208984375 37.1699981689453125 39.407001495361328125 40.20800018310546875 40.5970001220703125 38.62400054931640625 37.7389984130859375 38.5540008544921875 40.0279998779296875 39.5540008544921875 39.63800048828125 38.2050018310546875 39.384998321533203125 40.294002532958984375 39.94300079345703125 40.187999725341796875 37.0619964599609375 36.26399993896484375 38.715999603271484375 38.7239990234375 38.5240020751953125 40.40200042724609375 38.879001617431640625 35.909000396728515625 36.395000457763671875 38.937000274658203125 38.256000518798828125 38.023998260498046875 38.6529998779296875 38.254001617431640625 38.77899932861328125 38.07399749755859375 38.52500152587890625 35.6620025634765625 34.98999786376953125 34.88899993896484375 35.266998291015625 36.99900054931640625 38.677001953125 39.6660003662109375 42.313999176025390625 43.28900146484375 42.0149993896484375 40.784999847412109375 41.65399932861328125 43.058002471923828125 42.9029998779296875 41.6719970703125 42.980998992919921875 41.993999481201171875 42.865001678466796875 41.9420013427734375 39.838001251220703125 39.31800079345703125 40.9160003662109375 41.215999603271484375 40.51000213623046875 41.3730010986328125 40.1569976806640625 37.8939971923828125 38.8509979248046875 40.57199859619140625 38.2519989013671875 37.091999053955078125 40.21099853515625 42.578998565673828125 44.104999542236328125 43.26799774169921875 41.87200164794921875 41.09600067138671875 41.0540008544921875 40.1269989013671875 34.648998260498046875 34.7779998779296875 37.379001617431640625 40.31999969482421875 42.30300140380859375 43.785003662109375 43.871997833251953125 44.1959991455078125 44.046001434326171875 43.40200042724609375 42.6399993896484375 42.7220001220703125 42.435001373291015625 41.95999908447265625 41.72499847412109375 42.340999603271484375 42.770000457763671875 42.074001312255859375 40.646999359130859375 41.98999786376953125 44.04399871826171875 45.12200164794921875 43.16100311279296875 42.8509979248046875 43.345001220703125 43.479000091552734375 41.4889984130859375 41.65399932861328125 40.451999664306640625 38.856998443603515625 40.021999359130859375 40.8079986572265625 39.493000030517578125 37.63899993896484375 36.26799774169921875 38.270999908447265625 39.01799774169921875 40.345001220703125 41.2610015869140625 42.26599884033203125 43.71099853515625 43.878002166748046875 43.160999298095703125 38.476001739501953125 35.0149993896484375 35.8899993896484375 36.922000885009765625 34.3730010986328125 35.10900115966796875 33.733001708984375 37.332000732421875 39.3489990234375 40.215999603271484375 41.23400115966796875 41.779998779296875 41.93900299072265625 41.572998046875 41.44899749755859375 40.493000030517578125 39.91400146484375 40.173000335693359375 40.19300079345703125 39.991001129150390625 38.6230010986328125 38.03099822998046875 38.5579986572265625 38.712001800537109375 38.66899871826171875 38.69100189208984375 38.468997955322265625 38.521999359130859375 38.727001190185546875 38.69499969482421875 38.855998992919921875 39.2389984130859375 40.063999176025390625 40.227001190185546875 40.272003173828125 40.57399749755859375 40.590000152587890625 40.428997039794921875 40.60900115966796875 40.952999114990234375 41.245998382568359375 41.087001800537109375 41.08699798583984375 41.366001129150390625 41.426998138427734375 41.2910003662109375 41.132999420166015625 40.944000244140625 41.06299591064453125 41.192996978759765625 41.284999847412109375 41.159000396728515625 40.755001068115234375 40.75 41.145999908447265625 41.311000823974609375 41.37000274658203125 41.24900054931640625 41.53299713134765625 41.630001068115234375 41.453998565673828125 41.220001220703125 41.132999420166015625 41.029998779296875 41.1139984130859375 41.147003173828125 41.0989990234375 40.9459991455078125 40.77300262451171875 41.048000335693359375 40.93499755859375 40.84600067138671875 40.447002410888671875 40.323001861572265625 40.607997894287109375 40.68499755859375 41.00299835205078125 40.50499725341796875 40.090000152587890625 40.2949981689453125 40.19100189208984375 40.478000640869140625 40.704998016357421875 40.837001800537109375 40.957000732421875 41.006000518798828125 40.577999114990234375 40.411998748779296875 40.417999267578125 40.548999786376953125 40.51399993896484375 40.16699981689453125 39.907001495361328125 40.15399932861328125 39.9459991455078125 39.742000579833984375 39.577999114990234375 39.509998321533203125 39.437999725341796875 39.380001068115234375 39.326000213623046875 39.141998291015625
 31.2519989013671875 29.546001434326171875 30.885999679565429688 29.437999725341796875 32.422000885009765625 30.20600128173828125 35.409999847412109375 39.17099761962890625 35.430999755859375 35.220001220703125 37.29199981689453125 36.26399993896484375 36.365001678466796875 36.0149993896484375 40.042999267578125 35.6959991455078125 34.73799896240234375 33.5240020751953125 32.024997711181640625 36.812000274658203125 40.080997467041015625 38.507999420166015625 34.0780029296875 36.84799957275390625 38.93499755859375 40.814998626708984375 42.407001495361328125 38.718997955322265625 38.80699920654296875 38.673000335693359375 40.86100006103515625 39.09600067138671875 35.632999420166015625 34.230998992919921875 29.710000991821289062 31.409000396728515625 34.7259979248046875 37.00099945068359375 37.590999603271484375 38.865997314453125 39.06500244140625 39.691997528076171875 40.010997772216796875 40.0260009765625 39.7649993896484375 38.77500152587890625 36.618999481201171875 39.337001800537109375 40.707000732421875 40.6269989013671875 38.2949981689453125 38.841999053955078125 37.4160003662109375 36.7180023193359375 39.366001129150390625 41.0670013427734375 40.4459991455078125 36.507999420166015625 37.3430023193359375 39.615001678466796875 40.077999114990234375 38.31999969482421875 38.326999664306640625 38.46900177001953125 37.2610015869140625 37.951000213623046875 38.341999053955078125 37.269001007080078125 38.3809967041015625 38.495998382568359375 38.349002838134765625 37.62200164794921875 37.29399871826171875 37.70999908447265625 35.86499786376953125 35.520999908447265625 33.832000732421875 35.33499908447265625 34.9720001220703125 35.91699981689453125 39.2239990234375 41.796001434326171875 43.00099945068359375 41.53800201416015625 40.8509979248046875 41.65599822998046875 42.731998443603515625 43.104000091552734375 41.957000732421875 42.9589996337890625 42.799999237060546875 42.896999359130859375 41.6869964599609375 40.805999755859375 41.292999267578125 41.701000213623046875 40.84400177001953125 39.6360015869140625 41.8730010986328125 40.24900054931640625 39.12599945068359375 39.934001922607421875 38.207000732421875 38.05699920654296875 38.1750030517578125 39.8470001220703125 42.194000244140625 43.965000152587890625 42.8509979248046875 41.173000335693359375 41.3730010986328125 40.383998870849609375 40.202999114990234375 37.340000152587890625 34.993000030517578125 35.43199920654296875 39.604999542236328125 42.1009979248046875 43.490001678466796875 43.87400054931640625 44.288997650146484375 43.88500213623046875 43.44499969482421875 43.436000823974609375 43.382999420166015625 43.576999664306640625 42.90000152587890625 42.1510009765625 41.855998992919921875 42.1100006103515625 42.5800018310546875 41.61100006103515625 41.30699920654296875 43.7389984130859375 45.8769989013671875 45.810001373291015625 44.0780029296875 44.59799957275390625 43.6100006103515625 42.07900238037109375 43.700000762939453125 39.042999267578125 36.561000823974609375 39.1139984130859375 42.40000152587890625 42.076000213623046875 40.18199920654296875 38.491001129150390625 41.020999908447265625 41.141998291015625 41.63899993896484375 42.5800018310546875 42.036998748779296875 42.3300018310546875 38.2519989013671875 37.35900115966796875 36.325000762939453125 33.9199981689453125 33.601001739501953125 35.629001617431640625 35.616001129150390625 34.9329986572265625 35.018001556396484375 36.368000030517578125 37.62799835205078125 38.19300079345703125 39.65399932861328125 41.35900115966796875 41.8040008544921875 42.003997802734375 41.904998779296875 41.451999664306640625 40.631999969482421875 40.56600189208984375 40.3600006103515625 39.944000244140625 39.6920013427734375 39.910999298095703125 39.324001312255859375 38.88800048828125 38.602001190185546875 38.68000030517578125 38.574001312255859375 38.707000732421875 38.62400054931640625 38.97699737548828125 39.451000213623046875 39.993999481201171875 40.213001251220703125 40.542999267578125 40.74900054931640625 40.798999786376953125 40.562000274658203125 40.516002655029296875 40.57599639892578125 40.68700408935546875 40.98000335693359375 40.879001617431640625 40.948001861572265625 41.1529998779296875 41.04199981689453125 41.0540008544921875 40.840000152587890625 40.853000640869140625 41.069000244140625 41.20999908447265625 41.091999053955078125 40.907001495361328125 40.811000823974609375 40.766998291015625 40.9329986572265625 41.32900238037109375 41.21199798583984375 41.11100006103515625 41.2050018310546875 41.162998199462890625 41.226001739501953125 41.390003204345703125 41.326000213623046875 41.29199981689453125 41.29399871826171875 41.158000946044921875 41.141998291015625 41.048000335693359375 40.91899871826171875 40.923999786376953125 40.6750030517578125 40.35700225830078125 40.08300018310546875 40.213001251220703125 40.43399810791015625 40.520000457763671875 40.80100250244140625 40.82900238037109375 40.29199981689453125 39.94899749755859375 39.743999481201171875 39.838001251220703125 39.97699737548828125 40.227001190185546875 40.54000091552734375 40.85900115966796875 40.66899871826171875 40.44300079345703125 40.228000640869140625 40.1959991455078125 40.28299713134765625 40.1269989013671875 40.02300262451171875 40.11199951171875 39.83100128173828125 39.696002960205078125 39.37400054931640625 39.20400238037109375 39.12200164794921875 39.0260009765625 38.962001800537109375 38.857997894287109375
 30.33599853515625 33.533000946044921875 33.993000030517578125 31.84600067138671875 33.15000152587890625 33.272998809814453125 33.6660003662109375 38.0149993896484375 35.06999969482421875 32.93000030517578125 32.9069976806640625 35.756000518798828125 36.796001434326171875 33.2050018310546875 38.932003021240234375 39.7030029296875 35.9290008544921875 31.375 31.23600006103515625 36.16899871826171875 40.578998565673828125 39.920001983642578125 32.71900177001953125 36.617000579833984375 37.216999053955078125 39.351001739501953125 40.690998077392578125 38.285999298095703125 37.516002655029296875 40.52300262451171875 41.86100006103515625 40.493999481201171875 37.59999847412109375 35.46199798583984375 31.992000579833984375 31.382999420166015625 33.654998779296875 33.757999420166015625 36.121002197265625 37.584003448486328125 38.33499908447265625 39.272998809814453125 39.659000396728515625 39.15599822998046875 40.7220001220703125 39.354999542236328125 38.48400115966796875 37.993000030517578125 38.30100250244140625 38.798999786376953125 35.9720001220703125 38.132999420166015625 36.010997772216796875 36.1959991455078125 39.406002044677734375 40.1959991455078125 38.983001708984375 36.15000152587890625 36.792999267578125 39.87599945068359375 39.131999969482421875 37.172000885009765625 37.883998870849609375 38.23400115966796875 37.89099884033203125 38.451000213623046875 37.98600006103515625 37.729000091552734375 38.3339996337890625 39.28900146484375 39.13800048828125 38.194000244140625 37.69899749755859375 38.1920013427734375 37.563999176025390625 37.646999359130859375 35.411998748779296875 34.119998931884765625 36.5149993896484375 34.27500152587890625 37.4759979248046875 39.266998291015625 40.145999908447265625 41.341999053955078125 41.88800048828125 41.952999114990234375 42.055999755859375 42.977001190185546875 42.898998260498046875 43.20800018310546875 42.99900054931640625 42.9589996337890625 41.925998687744140625 41.396999359130859375 42.253997802734375 42.00499725341796875 40.6399993896484375 41.034999847412109375 42.227996826171875 41.63899993896484375 40.22100067138671875 38.80699920654296875 39.86100006103515625 40.44300079345703125 41.061000823974609375 40.47299957275390625 42.39099884033203125 43.88899993896484375 42.48699951171875 40.812000274658203125 40.41400146484375 39.51399993896484375 39.1719970703125 40.531002044677734375 37.11100006103515625 35.366001129150390625 37.96099853515625 40.562999725341796875 42.4530029296875 43.7389984130859375 44.062000274658203125 43.506999969482421875 43.5619964599609375 43.3079986572265625 43.233001708984375 43.641998291015625 43.7610015869140625 42.827999114990234375 42.479999542236328125 42.703998565673828125 42.784999847412109375 42.256999969482421875 41.257999420166015625 43.1510009765625 45.519001007080078125 45.483001708984375 43.159999847412109375 43.0970001220703125 42.660999298095703125 42.25099945068359375 39.93900299072265625 38.19899749755859375 38.43199920654296875 39.61499786376953125 41.93000030517578125 41.33499908447265625 40.2740020751953125 40.6510009765625 42.843997955322265625 42.08599853515625 42.16400146484375 40.884002685546875 40.465999603271484375 38.548999786376953125 37.67800140380859375 35.67099761962890625 34.074001312255859375 32.608001708984375 33.42600250244140625 33.812000274658203125 34.2740020751953125 35.33300018310546875 36.28900146484375 36.75099945068359375 38.396999359130859375 39.396999359130859375 40.65399932861328125 41.369998931884765625 41.36100006103515625 41.11199951171875 41.618999481201171875 41.880001068115234375 40.83599853515625 40.366001129150390625 39.700000762939453125 39.1569976806640625 39.643001556396484375 39.95800018310546875 39.200000762939453125 38.52500152587890625 38.440998077392578125 38.578998565673828125 38.908000946044921875 39.241001129150390625 39.395999908447265625 39.37799835205078125 39.6490020751953125 40.149997711181640625 40.47100067138671875 40.53900146484375 40.879001617431640625 40.80500030517578125 40.549999237060546875 40.7050018310546875 40.7760009765625 40.770999908447265625 40.65000152587890625 40.70099639892578125 41.285999298095703125 41.282001495361328125 40.981998443603515625 40.83599853515625 40.797000885009765625 40.880001068115234375 41.0800018310546875 40.947998046875 40.673999786376953125 40.603000640869140625 40.68000030517578125 40.733001708984375 40.62400054931640625 40.853000640869140625 40.8769989013671875 40.8339996337890625 40.84600067138671875 40.798999786376953125 40.970996856689453125 40.921001434326171875 41.059001922607421875 41.088001251220703125 40.9290008544921875 40.79000091552734375 40.517002105712890625 40.43199920654296875 40.521999359130859375 40.368000030517578125 40.228000640869140625 39.87000274658203125 39.914997100830078125 39.99900054931640625 40.07900238037109375 40.044002532958984375 40.354000091552734375 40.69899749755859375 40.672000885009765625 40.546001434326171875 40.063999176025390625 39.7050018310546875 39.5019989013671875 39.5 39.63800048828125 40.33699798583984375 40.522998809814453125 40.48699951171875 40.293003082275390625 40.0110015869140625 39.951999664306640625 40.052997589111328125 39.85900115966796875 39.97499847412109375 39.7689971923828125 39.615001678466796875 39.273998260498046875 38.90000152587890625 38.872997283935546875 38.68799591064453125 38.58899688720703125 38.450000762939453125
 29.01599884033203125 33.242000579833984375 34.0970001220703125 32.733001708984375 32.51300048828125 33.493999481201171875 31.878000259399414062 36.44300079345703125 34.465000152587890625 34.4739990234375 33.78299713134765625 35.3509979248046875 35.33300018310546875 31.245998382568359375 37.3899993896484375 41.159999847412109375 38.76399993896484375 31.045000076293945312 30.18199920654296875 35.552997589111328125 40.115001678466796875 40.923000335693359375 34.533000946044921875 33.66400146484375 36.686000823974609375 37.03299713134765625 37.408000946044921875 39.493000030517578125 36.753997802734375 38.588001251220703125 42.75299835205078125 42.3280029296875 40.22100067138671875 38.3300018310546875 36.01399993896484375 33.66400146484375 33.227001190185546875 36.464000701904296875 37.16500091552734375 37.19699859619140625 37.8769989013671875 38.38800048828125 39.34400177001953125 39.48799896240234375 40.268001556396484375 38.212001800537109375 35.60199737548828125 35.01399993896484375 36.2519989013671875 34.45999908447265625 34.287998199462890625 37.154998779296875 37.172000885009765625 38.006999969482421875 38.76300048828125 40.78800201416015625 36.740001678466796875 37.01200103759765625 36.968997955322265625 39.06800079345703125 38.64800262451171875 37.229999542236328125 38.391998291015625 38.43199920654296875 39.0839996337890625 37.104000091552734375 36.94300079345703125 37.840999603271484375 39.549999237060546875 41.175998687744140625 39.496002197265625 40.256999969482421875 39.73799896240234375 39.159000396728515625 37.75 37.85900115966796875 38.354999542236328125 37.953998565673828125 37.616001129150390625 35.755001068115234375 38.5709991455078125 38.73699951171875 39.26799774169921875 40.507999420166015625 42.4250030517578125 43.01599884033203125 42.882999420166015625 43.0670013427734375 43.18199920654296875 43.2949981689453125 42.993999481201171875 42.800998687744140625 42.923000335693359375 42.372997283935546875 42.6139984130859375 41.657001495361328125 41.8040008544921875 42.63899993896484375 42.26799774169921875 41.71700286865234375 42.01599884033203125 41.4680023193359375 41.644001007080078125 42.115997314453125 41.6569976806640625 41.2910003662109375 43.58599853515625 44.467998504638671875 42.937000274658203125 40.2259979248046875 39.493999481201171875 39.02500152587890625 38.80500030517578125 40.24900054931640625 38.23999786376953125 36.7180023193359375 35.83300018310546875 38.5019989013671875 40.590000152587890625 42.868999481201171875 43.417999267578125 42.505001068115234375 43.1750030517578125 42.367000579833984375 42.77300262451171875 42.728000640869140625 42.94100189208984375 43.62200164794921875 43.5110015869140625 43.34999847412109375 43.529998779296875 44.207000732421875 43.858001708984375 43.01599884033203125 44.17800140380859375 45.508998870849609375 45.147998809814453125 44.0019989013671875 42.603000640869140625 42.21199798583984375 33.673999786376953125 33.286998748779296875 38.230998992919921875 38.7740020751953125 36.076000213623046875 37.020999908447265625 38.395999908447265625 39.0370025634765625 40.86199951171875 41.269001007080078125 41.5970001220703125 39.938999176025390625 38.97299957275390625 39.154998779296875 37.506999969482421875 34.68000030517578125 32.8939971923828125 33.576000213623046875 35.595001220703125 33.86499786376953125 35.1399993896484375 36.720001220703125 38.078998565673828125 38.44499969482421875 39.351001739501953125 39.78099822998046875 39.98600006103515625 40.8899993896484375 40.633998870849609375 39.827999114990234375 40.451999664306640625 41.158000946044921875 40.7050018310546875 40.41400146484375 40.34600067138671875 39.70800018310546875 39.63800048828125 38.892002105712890625 38.379001617431640625 38.58100128173828125 39.092998504638671875 39.177997589111328125 39.194000244140625 39.175998687744140625 39.5780029296875 40.212001800537109375 40.510997772216796875 40.423999786376953125 40.358001708984375 40.33100128173828125 40.19499969482421875 40.465000152587890625 40.41699981689453125 40.479000091552734375 41.032001495361328125 40.96099853515625 40.6009979248046875 40.465000152587890625 41.0319976806640625 41.11100006103515625 40.84100341796875 40.613002777099609375 40.73699951171875 40.80500030517578125 40.62599945068359375 40.768001556396484375 40.55100250244140625 40.684001922607421875 40.667999267578125 40.618000030517578125 40.578998565673828125 40.465999603271484375 40.641998291015625 40.67600250244140625 40.643001556396484375 40.51300048828125 40.4980010986328125 40.51399993896484375 40.470001220703125 40.47299957275390625 40.438999176025390625 40.397003173828125 40.257999420166015625 40.36199951171875 40.625 40.48799896240234375 40.22900390625 40.105998992919921875 39.920001983642578125 39.945003509521484375 39.881999969482421875 39.74900054931640625 39.993999481201171875 40.254001617431640625 40.255001068115234375 40.174999237060546875 39.9290008544921875 39.563999176025390625 39.406002044677734375 39.009998321533203125 39.19499969482421875 39.7239990234375 40.384998321533203125 40.423000335693359375 40.287998199462890625 39.990997314453125 39.82900238037109375 39.78900146484375 39.687000274658203125 39.69899749755859375 39.684001922607421875 39.4850006103515625 39.162998199462890625 39.04599761962890625 38.884998321533203125 38.62799835205078125 38.32599639892578125 38.44899749755859375
 30.880001068115234375 32.823001861572265625 28.76300048828125 31.8470001220703125 32.845001220703125 33.11299896240234375 31.270000457763671875 36.96700286865234375 36.86199951171875 34.976001739501953125 34.921001434326171875 34.841999053955078125 34.06999969482421875 32.185001373291015625 36.674999237060546875 40.255001068115234375 39.1790008544921875 32.075000762939453125 30.832000732421875 34.397998809814453125 39.09999847412109375 40.548000335693359375 33.951000213623046875 33.608997344970703125 36.995998382568359375 38.16300201416015625 36.88700103759765625 39.73699951171875 37.832000732421875 36.6829986572265625 39.45099639892578125 43.074001312255859375 41.923999786376953125 40.896999359130859375 38.798000335693359375 36.590000152587890625 35.052001953125 35.91500091552734375 37.835002899169921875 38.359996795654296875 38.6959991455078125 38.371002197265625 38.507999420166015625 38.852001190185546875 35.9720001220703125 34.63899993896484375 33.506000518798828125 34.216999053955078125 38.207000732421875 39.7519989013671875 38.7610015869140625 37.367000579833984375 38.946002960205078125 38.125 39.6569976806640625 37.46199798583984375 37.86499786376953125 39.11199951171875 38.031002044677734375 36.856998443603515625 37.56800079345703125 37.505001068115234375 38.543003082275390625 35.53099822998046875 35.27700042724609375 36.8209991455078125 37.71900177001953125 38.939998626708984375 41.810001373291015625 42.45800018310546875 41.995998382568359375 41.893001556396484375 41.305999755859375 41.83699798583984375 41.1060028076171875 39.48600006103515625 37.1829986572265625 36.59999847412109375 38.339000701904296875 39.06600189208984375 38.31800079345703125 37.5709991455078125 39.659000396728515625 40.44499969482421875 42.63500213623046875 43.380001068115234375 43.339000701904296875 43.41300201416015625 43.0670013427734375 42.159999847412109375 42.063999176025390625 42.633998870849609375 42.82900238037109375 42.284999847412109375 42.441997528076171875 42.042999267578125 42.7259979248046875 43.4010009765625 42.3860015869140625 42.551998138427734375 42.69699859619140625 42.32199859619140625 42.034999847412109375 41.217998504638671875 40.98799896240234375 42.54199981689453125 44.297000885009765625 44.34200286865234375 43.003002166748046875 40.9629974365234375 40.687000274658203125 39.047000885009765625 39.302001953125 41.134002685546875 42.35900115966796875 39.202999114990234375 35.690998077392578125 37.744998931884765625 40.079998016357421875 42.4720001220703125 43.90399932861328125 42.8470001220703125 42.99700164794921875 42.937000274658203125 42.59999847412109375 42.84400177001953125 42.72499847412109375 42.661998748779296875 43.25299835205078125 43.467998504638671875 43.715999603271484375 44.128997802734375 44.51599884033203125 44.37400054931640625 43.369998931884765625 43.937999725341796875 43.452999114990234375 43.37799835205078125 43.625 43.005001068115234375 35.904998779296875 35.12599945068359375 35.10700225830078125 35.878002166748046875 35.1959991455078125 33.970001220703125 33.05699920654296875 37.3489990234375 39.33100128173828125 41.479000091552734375 42.73799896240234375 39.63899993896484375 38.77899932861328125 37.588001251220703125 34.43599700927734375 32.798999786376953125 31.319000244140625 33.16699981689453125 34.621997833251953125 34.582000732421875 36.745998382568359375 37.67600250244140625 38.076000213623046875 38.48699951171875 38.108001708984375 39.3430023193359375 40.00299835205078125 39.53600311279296875 39.30500030517578125 38.641998291015625 38.483001708984375 40.245998382568359375 40.7480010986328125 40.9029998779296875 40.71099853515625 39.88899993896484375 39.3430023193359375 38.75099945068359375 38.675998687744140625 38.838001251220703125 39.2740020751953125 39.483997344970703125 39.28099822998046875 39.33499908447265625 39.533000946044921875 40.13800048828125 40.35900115966796875 40.17099761962890625 40.255001068115234375 40.353000640869140625 40.23200225830078125 40.492000579833984375 40.600002288818359375 40.2129974365234375 40.409000396728515625 40.656002044677734375 40.67299652099609375 40.21199798583984375 40.1399993896484375 40.47699737548828125 40.5749969482421875 40.6139984130859375 40.565998077392578125 40.617000579833984375 40.555999755859375 40.72699737548828125 40.48200225830078125 40.4589996337890625 40.26799774169921875 40.18199920654296875 40.350002288818359375 40.4010009765625 40.477001190185546875 40.437999725341796875 40.467998504638671875 40.466999053955078125 40.602001190185546875 40.810001373291015625 40.5839996337890625 40.517002105712890625 40.398998260498046875 40.2350006103515625 40.48999786376953125 40.73200225830078125 40.90899658203125 40.615001678466796875 40.12000274658203125 40.39800262451171875 40.125 40.25099945068359375 40.435001373291015625 40.202999114990234375 39.661998748779296875 39.68000030517578125 40.1309967041015625 40.017002105712890625 39.755001068115234375 39.26000213623046875 39.06999969482421875 39.30500030517578125 39.339000701904296875 39.256000518798828125 40.101001739501953125 40.270999908447265625 40.08699798583984375 39.9069976806640625 39.850002288818359375 39.6439971923828125 39.394001007080078125 39.19000244140625 39.233997344970703125 39.233997344970703125 39.104999542236328125 38.952999114990234375 38.810001373291015625 38.531002044677734375 38.1999969482421875 38.160999298095703125
 31.378000259399414062 31.73799896240234375 28.95600128173828125 31.41899871826171875 35.05699920654296875 34.368000030517578125 32.562999725341796875 34.04599761962890625 36.24700164794921875 35.892002105712890625 38.22499847412109375 35.065998077392578125 31.785999298095703125 33.8990020751953125 35.966999053955078125 38.91500091552734375 38.798999786376953125 31.41699981689453125 34.574001312255859375 35.3470001220703125 37.64299774169921875 40.02899932861328125 39.192996978759765625 34.381999969482421875 35.667999267578125 36.5989990234375 38.668003082275390625 40.432003021240234375 41.109996795654296875 38.966999053955078125 36.350002288818359375 41.128997802734375 42.32900238037109375 41.45600128173828125 40.37799835205078125 37.88700103759765625 33.29199981689453125 34.272998809814453125 37.97299957275390625 38.7519989013671875 39.48699951171875 38.95400238037109375 36.625 37.270000457763671875 38.895000457763671875 37.93900299072265625 36.99700164794921875 34.466999053955078125 38.507999420166015625 40.633998870849609375 39.38899993896484375 39.618000030517578125 38.98799896240234375 39.05999755859375 39.6660003662109375 36.673999786376953125 38.32199859619140625 39.069000244140625 37.967998504638671875 36.83499908447265625 37.368000030517578125 35.9329986572265625 37.8600006103515625 37.3769989013671875 35.73600006103515625 37.046001434326171875 39.02300262451171875 40.811000823974609375 42.658000946044921875 43.1049957275390625 43.730998992919921875 43.48799896240234375 42.4329986572265625 42.645999908447265625 42.7910003662109375 42.42800140380859375 40.35900115966796875 40.947998046875 39.907001495361328125 38.2649993896484375 39.564998626708984375 40.588001251220703125 40.424999237060546875 40.31600189208984375 41.062999725341796875 41.98799896240234375 43.365001678466796875 43.753997802734375 42.66400146484375 42.561000823974609375 42.088001251220703125 42.19699859619140625 41.812000274658203125 43.439998626708984375 42.169002532958984375 41.128997802734375 42.297000885009765625 42.337001800537109375 43.285999298095703125 42.52300262451171875 42.314998626708984375 42.207000732421875 41.951999664306640625 40.535999298095703125 40.417999267578125 42.3209991455078125 44.15000152587890625 43.99900054931640625 43.378002166748046875 41.3470001220703125 39.659000396728515625 38.03900146484375 39.74500274658203125 39.25099945068359375 40.689998626708984375 40.256000518798828125 36.89099884033203125 36.2760009765625 38.800998687744140625 41.58899688720703125 43.18000030517578125 42.976001739501953125 42.55500030517578125 42.625 42.6699981689453125 42.714000701904296875 42.58599853515625 43.1510009765625 43.41400146484375 42.591999053955078125 41.77700042724609375 42.5970001220703125 44.188999176025390625 44.799999237060546875 44.70800018310546875 44.62799835205078125 44.9120025634765625 44.852001190185546875 44.701999664306640625 44.207000732421875 38.42800140380859375 37.311000823974609375 35.993999481201171875 35.7239990234375 36.97100067138671875 36.66500091552734375 33.982997894287109375 37.27899932861328125 40.23400115966796875 43.034999847412109375 43.69499969482421875 41.17800140380859375 37.369998931884765625 34.213001251220703125 32.7180023193359375 31.855998992919921875 31.490001678466796875 32.0879974365234375 35.28600311279296875 36.680999755859375 37.938999176025390625 37.470001220703125 38.7389984130859375 36.074001312255859375 35.75299835205078125 38.6660003662109375 40.158000946044921875 38.25299835205078125 37.699001312255859375 37.509002685546875 38.08100128173828125 38.62200164794921875 40.27899932861328125 40.8990020751953125 40.965999603271484375 39.006000518798828125 37.9759979248046875 38.0149993896484375 39.59999847412109375 40.699001312255859375 39.6699981689453125 39.1360015869140625 39.242000579833984375 39.272998809814453125 39.51399993896484375 39.896999359130859375 40.128997802734375 40.16699981689453125 40.2910003662109375 40.2519989013671875 40.4589996337890625 40.657001495361328125 40.462001800537109375 40.31999969482421875 40.354999542236328125 39.927001953125 40.406002044677734375 40.44300079345703125 40.283000946044921875 40.23699951171875 40.561000823974609375 40.606998443603515625 40.62000274658203125 40.69300079345703125 40.4459991455078125 40.08100128173828125 39.6490020751953125 39.7689971923828125 39.80899810791015625 40.188999176025390625 40.63899993896484375 40.728000640869140625 40.7689971923828125 40.4329986572265625 40.25099945068359375 40.4250030517578125 40.339000701904296875 40.618000030517578125 40.767002105712890625 40.76599884033203125 40.7259979248046875 40.62799835205078125 40.64600372314453125 40.602001190185546875 40.52899932861328125 40.657001495361328125 40.12799835205078125 39.98000335693359375 40.476001739501953125 40.1920013427734375 39.98699951171875 40.391998291015625 39.55300140380859375 39.507999420166015625 40.00099945068359375 39.3769989013671875 39.743000030517578125 39.589996337890625 38.9420013427734375 39.0780029296875 39.37400054931640625 39.13500213623046875 39.399997711181640625 39.79000091552734375 39.880001068115234375 39.799999237060546875 39.73600006103515625 39.643001556396484375 39.438999176025390625 39.233997344970703125 39.064998626708984375 38.84600067138671875 38.6660003662109375 38.6360015869140625 38.490997314453125 38.438999176025390625 38.2760009765625 38.2649993896484375
 29.75099945068359375 31.990999221801757812 28.009000778198242188 31.726001739501953125 32.934001922607421875 32.30300140380859375 31.5970001220703125 32.358001708984375 36.576999664306640625 38.048000335693359375 40.561000823974609375 39.11100006103515625 33.815998077392578125 32.884998321533203125 36.252002716064453125 38.853000640869140625 38.3470001220703125 33.91400146484375 34.50299835205078125 35.29199981689453125 37.478000640869140625 39.12799835205078125 38.893001556396484375 40.367000579833984375 38.080997467041015625 35.4589996337890625 36.770999908447265625 41.39299774169921875 42.411998748779296875 39.520999908447265625 39.11100006103515625 38.536998748779296875 38.631999969482421875 39.281002044677734375 41.564998626708984375 38.94300079345703125 35.1009979248046875 36.48400115966796875 35.9589996337890625 38.419002532958984375 38.5019989013671875 37.477001190185546875 36.145000457763671875 40.827999114990234375 41.14099884033203125 37.063999176025390625 36.970001220703125 37.23799896240234375 39.658000946044921875 39.912998199462890625 38.05999755859375 37.72100067138671875 38.822998046875 37.96900177001953125 37.09400177001953125 36.62400054931640625 37.422000885009765625 38.08499908447265625 37.576999664306640625 37.269001007080078125 36.686000823974609375 35.4720001220703125 37.592998504638671875 37.733001708984375 34.0579986572265625 36.466999053955078125 38.60900115966796875 40.496002197265625 42.382999420166015625 43.201000213623046875 43.73400115966796875 43.77899932861328125 44.340999603271484375 43.398998260498046875 43.417999267578125 43.23699951171875 41.40599822998046875 41.298999786376953125 40.83300018310546875 39.58100128173828125 39.32399749755859375 39.39099884033203125 40.398998260498046875 39.904998779296875 40.4219970703125 42.175998687744140625 43.881000518798828125 43.5410003662109375 42.822998046875 42.740997314453125 42.6139984130859375 42.478000640869140625 42.5780029296875 42.766998291015625 41.673000335693359375 42.70999908447265625 41.23600006103515625 41.852001190185546875 42.680999755859375 42.25 41.9550018310546875 41.729000091552734375 41.930999755859375 40.5839996337890625 40.2870025634765625 41.800998687744140625 44.0240020751953125 43.615001678466796875 42.577999114990234375 41.27899932861328125 39.991001129150390625 37.8600006103515625 38.55100250244140625 40.375 40.44699859619140625 37.53800201416015625 37.589000701904296875 37.65000152587890625 39.926998138427734375 42.73400115966796875 43.109996795654296875 42.562000274658203125 42.269001007080078125 42.41899871826171875 42.7239990234375 42.51599884033203125 42.773998260498046875 42.73799896240234375 43.31800079345703125 43.771999359130859375 43.006000518798828125 40.5540008544921875 41.463001251220703125 43.1490020751953125 44.51300048828125 44.906002044677734375 44.90599822998046875 44.46199798583984375 43.534000396728515625 42.7649993896484375 37.072998046875 37.424999237060546875 37.029998779296875 36.08599853515625 34.134002685546875 38.5449981689453125 35.6490020751953125 38.91899871826171875 40.464000701904296875 41.891998291015625 41.95800018310546875 39.951000213623046875 35.80100250244140625 31.913999557495117188 32.2760009765625 32.625 31.919000625610351562 32.7480010986328125 34.593997955322265625 36.772998809814453125 38.020999908447265625 38.8509979248046875 38.356998443603515625 38.9029998779296875 38.534999847412109375 39.858001708984375 39.716999053955078125 38.8860015869140625 39.7779998779296875 39.84400177001953125 38.242000579833984375 37.895000457763671875 38.425998687744140625 39.728000640869140625 40.80899810791015625 40.065998077392578125 38.507999420166015625 39.996002197265625 40.266998291015625 40.7239990234375 40.578998565673828125 39.700000762939453125 39.622997283935546875 39.3379974365234375 39.582000732421875 40.034999847412109375 40.3470001220703125 40.2050018310546875 40.332000732421875 40.1190032958984375 40.326000213623046875 40.493999481201171875 40.42099761962890625 39.960002899169921875 39.98400115966796875 40.0540008544921875 40.06800079345703125 40.226001739501953125 40.339000701904296875 39.9290008544921875 40.011997222900390625 40.27899932861328125 40.478000640869140625 40.339000701904296875 39.979999542236328125 39.5989990234375 39.601001739501953125 39.9160003662109375 40.0410003662109375 40.3470001220703125 39.892002105712890625 39.7819976806640625 39.756000518798828125 39.517002105712890625 39.31500244140625 39.322998046875 39.3990020751953125 40.030002593994140625 40.1190032958984375 40.5189971923828125 40.7220001220703125 40.55500030517578125 40.70400238037109375 40.55500030517578125 39.98699951171875 40.450000762939453125 40.384998321533203125 40.25 40.2949981689453125 40.021999359130859375 39.99500274658203125 40.25800323486328125 40.11100006103515625 39.7949981689453125 39.643001556396484375 39.410003662109375 39.41300201416015625 39.60199737548828125 39.190998077392578125 38.799999237060546875 38.955997467041015625 39.242000579833984375 39.0709991455078125 39.331996917724609375 39.73200225830078125 39.641002655029296875 39.44300079345703125 39.4889984130859375 39.297000885009765625 39.214000701904296875 39.146999359130859375 38.9459991455078125 38.7089996337890625 38.51599884033203125 38.092998504638671875 37.869998931884765625 37.881999969482421875 37.851001739501953125
 29.80300140380859375 32.132999420166015625 29.031000137329101562 31.107000350952148438 30.772001266479492188 31.328001022338867188 30.780000686645507812 31.927999496459960938 37.367000579833984375 41.035999298095703125 42.49199676513671875 41.976001739501953125 37.733001708984375 34.746002197265625 38.62599945068359375 40.852001190185546875 35.29199981689453125 37.53800201416015625 37.636997222900390625 39.284000396728515625 38.993000030517578125 37.1829986572265625 37.214000701904296875 38.970001220703125 42.115997314453125 38.74900054931640625 37.417999267578125 38.588001251220703125 39.141998291015625 37.867000579833984375 38.52700042724609375 33.88500213623046875 35.16400146484375 37.391002655029296875 40.799999237060546875 42.841999053955078125 38.589000701904296875 35.95800018310546875 39.41899871826171875 40.384998321533203125 39.37799835205078125 36.2949981689453125 39.4720001220703125 40.73999786376953125 37.576999664306640625 35.41500091552734375 36.49900054931640625 37.1529998779296875 38.522998809814453125 39.83899688720703125 37.273998260498046875 35.255001068115234375 36.785999298095703125 39.90799713134765625 35.453998565673828125 34.342998504638671875 38.052001953125 38.495998382568359375 37.595996856689453125 38.142002105712890625 38.283000946044921875 37.1399993896484375 37.968997955322265625 36.342998504638671875 34.702999114990234375 36.991001129150390625 37.84799957275390625 39.5839996337890625 41.95800018310546875 42.645999908447265625 43.4680023193359375 43.83300018310546875 44.326999664306640625 44.220001220703125 43.059001922607421875 43.74700164794921875 42.996002197265625 42.8470001220703125 42.6399993896484375 41.8339996337890625 41.9589996337890625 41.662998199462890625 41.465999603271484375 40.2760009765625 41.492000579833984375 42.430999755859375 44.05300140380859375 43.918003082275390625 43.5670013427734375 42.2610015869140625 42.761997222900390625 42.979999542236328125 42.979999542236328125 41.59400177001953125 43.4120025634765625 44.22299957275390625 42.170001983642578125 43.774997711181640625 43.792999267578125 41.6569976806640625 41.313999176025390625 41.96199798583984375 42.46099853515625 42.05100250244140625 42.590000152587890625 41.98600006103515625 43.016998291015625 43.384002685546875 42.422000885009765625 42.672000885009765625 41.4029998779296875 39.1660003662109375 38.520000457763671875 39.8769989013671875 40.35900115966796875 37.034000396728515625 39.854999542236328125 41.94000244140625 43.1660003662109375 42.756999969482421875 41.4720001220703125 41.38700103759765625 41.16500091552734375 41.73999786376953125 42.33100128173828125 42.23400115966796875 43.104999542236328125 43.452999114990234375 43.255001068115234375 42.83100128173828125 42.922000885009765625 42.963001251220703125 42.4850006103515625 41.92800140380859375 41.186000823974609375 42.243999481201171875 43.31800079345703125 43.937999725341796875 42.688999176025390625 42.34999847412109375 37.03800201416015625 37.13800048828125 37.55500030517578125 36.27700042724609375 33.802001953125 34.40200042724609375 36.8560028076171875 39.6510009765625 40.41699981689453125 40.895000457763671875 40.437000274658203125 39.647998809814453125 35.129001617431640625 30.322000503540039062 33.310001373291015625 33.80300140380859375 31.386999130249023438 31.906000137329101562 34.565998077392578125 37.055999755859375 38.437000274658203125 39.939998626708984375 39.25 39.147998809814453125 39.368999481201171875 39.91100311279296875 38.34799957275390625 38.049999237060546875 37.8489990234375 37.9290008544921875 37.57199859619140625 36.855998992919921875 37.46900177001953125 38.547000885009765625 39.58699798583984375 39.26200103759765625 38.132999420166015625 39.38700103759765625 40.6190032958984375 40.988002777099609375 40.84999847412109375 40.215999603271484375 40.095001220703125 39.51399993896484375 39.447998046875 39.6360015869140625 39.6529998779296875 39.802001953125 40.0839996337890625 40.034999847412109375 39.810001373291015625 39.91500091552734375 40.493999481201171875 40.39099884033203125 39.892002105712890625 39.84600067138671875 40.38899993896484375 40.56500244140625 40.3769989013671875 39.824001312255859375 39.917999267578125 40.184001922607421875 40.176998138427734375 39.718997955322265625 39.510997772216796875 39.39099884033203125 39.37400054931640625 40.024997711181640625 39.69499969482421875 39.47100067138671875 39.23799896240234375 39.312000274658203125 39.380001068115234375 39.328998565673828125 39.184001922607421875 39.115001678466796875 39.52899932861328125 39.685001373291015625 39.86499786376953125 40.072998046875 40.2779998779296875 40.31800079345703125 40.4380035400390625 40.36299896240234375 40.246002197265625 40.006999969482421875 40.0019989013671875 39.9199981689453125 40.118999481201171875 40.66500091552734375 40.5540008544921875 40.229000091552734375 40.32199859619140625 40.052001953125 39.8489990234375 39.493999481201171875 39.575000762939453125 39.404003143310546875 39.381000518798828125 39.1510009765625 38.70800018310546875 39.0410003662109375 39.141998291015625 38.97100067138671875 39.35199737548828125 39.53800201416015625 39.46700286865234375 39.2949981689453125 39.034000396728515625 38.87599945068359375 38.78900146484375 38.731998443603515625 38.47299957275390625 38.033000946044921875 37.694000244140625 37.675998687744140625 37.830997467041015625 37.843997955322265625
 29.25099945068359375 32.993999481201171875 32.521999359130859375 32.86299896240234375 32.9629974365234375 33.2050018310546875 32.495998382568359375 32.048999786376953125 37.216999053955078125 41.27500152587890625 41.866001129150390625 40.961002349853515625 39.83499908447265625 39.1230010986328125 40.24700164794921875 40.34400177001953125 36.656002044677734375 38.40000152587890625 38.478000640869140625 38.82199859619140625 37.267002105712890625 39.104999542236328125 39.506999969482421875 37.32199859619140625 41.503002166748046875 42.1399993896484375 40.60900115966796875 40.733001708984375 40.868999481201171875 39.951000213623046875 38.904998779296875 34.04199981689453125 33.62599945068359375 37.354000091552734375 37.003997802734375 40.379001617431640625 41.078998565673828125 36.26799774169921875 40.809001922607421875 39.257999420166015625 37.41899871826171875 35.9720001220703125 38.09400177001953125 38.46099853515625 34.202999114990234375 34.81099700927734375 37.668003082275390625 35.77500152587890625 36.3899993896484375 40.125 37.896999359130859375 35.31400299072265625 36.947002410888671875 40.301998138427734375 42.016998291015625 39.011997222900390625 35.535999298095703125 37.41899871826171875 37.84999847412109375 38.744998931884765625 38.995998382568359375 38.411998748779296875 37.48600006103515625 37.0070037841796875 35.799999237060546875 36.978000640869140625 39.798000335693359375 39.300998687744140625 41.134998321533203125 40.44300079345703125 41.840000152587890625 42.97699737548828125 43.745998382568359375 43.618999481201171875 42.993000030517578125 44.016998291015625 44.30300140380859375 43.9010009765625 42.979000091552734375 43.0989990234375 42.7389984130859375 42.46900177001953125 41.60199737548828125 41.26000213623046875 41.435001373291015625 41.646999359130859375 42.365997314453125 43.5110015869140625 43.043003082275390625 43.142002105712890625 41.771999359130859375 42.409999847412109375 42.34000396728515625 42.38899993896484375 43.367000579833984375 43.15200042724609375 43.97299957275390625 44.270000457763671875 42.645999908447265625 41.98699951171875 41.953998565673828125 41.766998291015625 42.44499969482421875 41.965999603271484375 42.8939971923828125 42.4980010986328125 42.7910003662109375 43.548999786376953125 42.672000885009765625 42.9250030517578125 41.730998992919921875 40.245998382568359375 39.983001708984375 40.16300201416015625 41.0930023193359375 39.479999542236328125 39.909000396728515625 42.120998382568359375 42.6269989013671875 40.576000213623046875 39.59799957275390625 39.358001708984375 38.423000335693359375 39.521999359130859375 41.0800018310546875 41.3600006103515625 42.39299774169921875 42.97699737548828125 42.989002227783203125 42.521999359130859375 42.6100006103515625 43.09999847412109375 43.5019989013671875 43.200000762939453125 41.88899993896484375 41.96700286865234375 42.69499969482421875 42.84600067138671875 42.481998443603515625 42.28600311279296875 37.69899749755859375 37.19699859619140625 38.254001617431640625 37.298999786376953125 34.69300079345703125 36.7089996337890625 38.966999053955078125 40.46199798583984375 40.65799713134765625 41.76399993896484375 40.839000701904296875 38.75099945068359375 35.339000701904296875 32.091999053955078125 33.89299774169921875 33.88899993896484375 32.13700103759765625 31.908000946044921875 34.548999786376953125 35.20999908447265625 38.407001495361328125 40.21099853515625 40.813999176025390625 40.572998046875 39.98200225830078125 39.2760009765625 38.658000946044921875 37.55899810791015625 36.215999603271484375 36.341999053955078125 37.67099761962890625 38.766998291015625 39.310001373291015625 40.214000701904296875 39.256000518798828125 37.479000091552734375 37.845001220703125 39.27300262451171875 41.074001312255859375 40.829998016357421875 40.129001617431640625 39.98799896240234375 40.022998809814453125 39.9120025634765625 39.667999267578125 39.19100189208984375 39.25 39.521999359130859375 39.69300079345703125 39.9160003662109375 40.0260009765625 39.896999359130859375 40.551998138427734375 40.41699981689453125 39.7310028076171875 39.654998779296875 40.256000518798828125 40.424999237060546875 40.33699798583984375 39.72299957275390625 39.489002227783203125 39.60900115966796875 39.645000457763671875 39.23200225830078125 39.354000091552734375 39.3509979248046875 39.08499908447265625 39.211002349853515625 39.1750030517578125 39.2519989013671875 38.993000030517578125 39.204998016357421875 39.3470001220703125 39.41400146484375 39.383998870849609375 39.451999664306640625 39.62200164794921875 39.8489990234375 39.978000640869140625 40.14099884033203125 40.379001617431640625 40.257999420166015625 40.231998443603515625 39.95999908447265625 40.10700225830078125 40.24900054931640625 40.2089996337890625 40.573001861572265625 40.212001800537109375 40.435001373291015625 40.684001922607421875 40.2310028076171875 40.20099639892578125 40.260997772216796875 39.869998931884765625 39.66100311279296875 39.54599761962890625 39.483997344970703125 39.31600189208984375 39.239002227783203125 38.784999847412109375 38.586002349853515625 38.968997955322265625 38.95999908447265625 38.7910003662109375 39.05500030517578125 39.13800048828125 39.0110015869140625 38.758998870849609375 38.606998443603515625 38.57199859619140625 38.46099853515625 38.171001434326171875 37.784999847412109375 37.76399993896484375 37.73600006103515625 37.851001739501953125 37.830997467041015625
 31.328001022338867188 33.06099700927734375 32.87799835205078125 34.382999420166015625 34.33100128173828125 30.572999954223632812 31.63700103759765625 34.01300048828125 37.06999969482421875 39.167999267578125 39.142002105712890625 39.50099945068359375 39.7089996337890625 39.727001190185546875 40.979000091552734375 41.46199798583984375 35.6529998779296875 36.612003326416015625 38.951000213623046875 36.600002288818359375 36.18399810791015625 37.5059967041015625 39.04399871826171875 38.437999725341796875 39.00499725341796875 39.4720001220703125 40.325000762939453125 41.13899993896484375 42.79199981689453125 41.6959991455078125 40.79599761962890625 38.773998260498046875 38.36499786376953125 38.757999420166015625 38.078998565673828125 36.2760009765625 36.868999481201171875 38.03600311279296875 40.555999755859375 36.746002197265625 34.02700042724609375 34.340000152587890625 35.6100006103515625 37.34999847412109375 35.285999298095703125 34.059001922607421875 37.73699951171875 37.01200103759765625 34.81600189208984375 38.019001007080078125 39.200000762939453125 36.73699951171875 36.105998992919921875 38.9680023193359375 43 42.340000152587890625 37.03900146484375 35.121002197265625 38.298000335693359375 38.949001312255859375 40.215000152587890625 39.427001953125 37.631999969482421875 38.33300018310546875 38.44300079345703125 38.618000030517578125 38.990001678466796875 38.95600128173828125 41.33100128173828125 41.197998046875 40.1139984130859375 41.56500244140625 43.243000030517578125 43.26799774169921875 43.25699615478515625 43.22100067138671875 43.519001007080078125 43.65200042724609375 42.882999420166015625 42.542999267578125 42.798000335693359375 42.48999786376953125 41.8209991455078125 40.938999176025390625 41.01300048828125 41.5410003662109375 41.47100067138671875 43.66500091552734375 42.739002227783203125 43.167999267578125 42.98999786376953125 43.03800201416015625 42.6230010986328125 43.0839996337890625 42.562000274658203125 43.1510009765625 43.3209991455078125 43.076000213623046875 42.792999267578125 43.04599761962890625 42.840999603271484375 42.34600067138671875 42.733001708984375 43.052001953125 43.271999359130859375 42.63899993896484375 43.63500213623046875 42.85199737548828125 42.270000457763671875 42.0670013427734375 41.453998565673828125 40.575000762939453125 39.6699981689453125 41.160999298095703125 42.102001190185546875 41.83300018310546875 42.799999237060546875 43.31099700927734375 40.58599853515625 39.69100189208984375 40.98600006103515625 40.9010009765625 40.94499969482421875 40.279998779296875 38.667999267578125 38.536998748779296875 39.9010009765625 41.79399871826171875 42.091999053955078125 42.436000823974609375 42.84999847412109375 43.09999847412109375 43.103000640869140625 42.577999114990234375 41.37599945068359375 41.11199951171875 41.742000579833984375 41.907001495361328125 42.15399932861328125 42.08300018310546875 39.6660003662109375 38.078998565673828125 39.94699859619140625 38.102001190185546875 38.2480010986328125 39.09600067138671875 41.47100067138671875 41.46099853515625 41.214000701904296875 42.36100006103515625 42.170001983642578125 39.728000640869140625 36.020000457763671875 33.451999664306640625 34.779998779296875 34.868000030517578125 32.41699981689453125 33.51300048828125 36.162998199462890625 35.5449981689453125 38.31800079345703125 39.992000579833984375 40.730998992919921875 40.3509979248046875 40.042999267578125 39.993999481201171875 38.770999908447265625 36.957000732421875 36.156002044677734375 38.141998291015625 40.30999755859375 40.879001617431640625 41.579998016357421875 41.2870025634765625 39.908000946044921875 38.801998138427734375 38.718997955322265625 38.4589996337890625 40.479000091552734375 40.79000091552734375 40.4980010986328125 40.26300048828125 40.283000946044921875 40.18399810791015625 40.022998809814453125 39.47699737548828125 39.701999664306640625 40.0019989013671875 40.21900177001953125 40.271999359130859375 40.11499786376953125 40.15399932861328125 40.188999176025390625 40.38899993896484375 40.0189971923828125 40.29399871826171875 40.36100006103515625 40.087001800537109375 40.063999176025390625 39.732997894287109375 39.27300262451171875 39.202999114990234375 39.39299774169921875 39.243999481201171875 39.12400054931640625 38.80899810791015625 39.129001617431640625 39.26399993896484375 39.122997283935546875 39.125 39.145000457763671875 39.35900115966796875 39.493999481201171875 39.438999176025390625 39.46099853515625 39.49199676513671875 39.564998626708984375 39.645999908447265625 39.850002288818359375 40.01200103759765625 39.926998138427734375 39.952999114990234375 39.80899810791015625 39.810001373291015625 39.781002044677734375 40.005001068115234375 40.29000091552734375 40.430999755859375 40.3600006103515625 40.401996612548828125 40.26300048828125 40.214000701904296875 39.883998870849609375 40.093997955322265625 39.930999755859375 39.72299957275390625 39.4250030517578125 39.31999969482421875 39.311000823974609375 39.05899810791015625 38.98699951171875 38.5670013427734375 38.648998260498046875 38.71199798583984375 38.731998443603515625 38.73200225830078125 38.56600189208984375 38.58499908447265625 38.48400115966796875 38.260997772216796875 38.3769989013671875 38.141002655029296875 37.93000030517578125 37.683002471923828125 37.6139984130859375 37.63899993896484375 37.6959991455078125 37.621997833251953125
 31.177999496459960938 30.642000198364257812 30.314001083374023438 30.899000167846679688 34.608001708984375 32.0410003662109375 34.40200042724609375 36.83100128173828125 37.614002227783203125 36.94699859619140625 37.269001007080078125 37.558002471923828125 38.042999267578125 39.519001007080078125 40.5319976806640625 40.145999908447265625 39.256999969482421875 39.731998443603515625 40.131000518798828125 39.072998046875 36.3079986572265625 37.203998565673828125 38.923000335693359375 38.41899871826171875 36.521999359130859375 35.863002777099609375 33.77500152587890625 35.50299835205078125 40.827999114990234375 41.16100311279296875 38.84999847412109375 37.9759979248046875 37.69100189208984375 39.006999969482421875 39.464000701904296875 34.00299835205078125 34.667999267578125 39.634998321533203125 41.0279998779296875 36.895999908447265625 34.076000213623046875 34.371002197265625 35.57199859619140625 35.996997833251953125 35.337001800537109375 34.677001953125 37.65000152587890625 36.857997894287109375 33.345001220703125 35.53900146484375 39.66500091552734375 37.479000091552734375 33.16699981689453125 36.80100250244140625 41.996002197265625 42.868999481201171875 41.769001007080078125 38.342998504638671875 35.5370025634765625 37.424999237060546875 39.73000335693359375 39.27500152587890625 39.003997802734375 40.522003173828125 40.83699798583984375 41.061000823974609375 38.354000091552734375 38.731998443603515625 41.30300140380859375 40.01599884033203125 40.810001373291015625 41.591999053955078125 42.70400238037109375 42.68199920654296875 42.395999908447265625 42.448001861572265625 42.5579986572265625 42.27899932861328125 41.573001861572265625 41.742000579833984375 41.435001373291015625 41.11100006103515625 40.9889984130859375 40.56400299072265625 40.9980010986328125 41.2610015869140625 41.530002593994140625 43.5469970703125 43.25299835205078125 42.9329986572265625 43.16699981689453125 43.6880035400390625 43.7649993896484375 44.104000091552734375 43.383998870849609375 43.031002044677734375 43.017002105712890625 42.81600189208984375 40.44499969482421875 40.2760009765625 41.1790008544921875 42.311000823974609375 43.367000579833984375 44.521999359130859375 44.0149993896484375 43.0189971923828125 41.954998016357421875 42.118999481201171875 42.01000213623046875 40.8730010986328125 39.73999786376953125 40.017002105712890625 40.143001556396484375 39.8860015869140625 42.5839996337890625 42.964000701904296875 43.6620025634765625 43.3990020751953125 41.644001007080078125 41.759998321533203125 40.33100128173828125 39.992000579833984375 39.938999176025390625 39.996002197265625 39.26799774169921875 39.5149993896484375 39.94699859619140625 39.33699798583984375 40.65599822998046875 41.09799957275390625 41.845001220703125 42.896999359130859375 42.84600067138671875 41.4420013427734375 38.1660003662109375 37.118999481201171875 39.54000091552734375 41.451999664306640625 40.2910003662109375 41.7089996337890625 41.113002777099609375 40.823001861572265625 41.18000030517578125 40.161998748779296875 40.74900054931640625 41.338001251220703125 42.2779998779296875 42.285999298095703125 41.96700286865234375 42.641998291015625 42.970001220703125 41.8209991455078125 38.978000640869140625 37.4589996337890625 37.731998443603515625 36.745998382568359375 34.867000579833984375 33.904998779296875 36.86199951171875 37.091999053955078125 37.56600189208984375 38.38500213623046875 39.23600006103515625 39.840000152587890625 37.7089996337890625 37.88899993896484375 37.052001953125 35.897998809814453125 36.188999176025390625 38.909999847412109375 41.19100189208984375 40.94300079345703125 41.564998626708984375 40.90000152587890625 40.9629974365234375 38.536998748779296875 38.327999114990234375 37.869998931884765625 39.875 40.924999237060546875 40.92600250244140625 40.243999481201171875 40.428997039794921875 40.654998779296875 40.6139984130859375 40.269001007080078125 40.214000701904296875 40.317996978759765625 40.34999847412109375 39.910999298095703125 39.770999908447265625 40.21900177001953125 40.283000946044921875 40.121997833251953125 40.114002227783203125 40.08300018310546875 40.029003143310546875 39.939998626708984375 39.701000213623046875 39.658000946044921875 39.305999755859375 39.148998260498046875 39.17099761962890625 38.87599945068359375 39.029998779296875 38.936000823974609375 39.15399932861328125 39.15799713134765625 39.119998931884765625 39.05899810791015625 39.209003448486328125 39.145999908447265625 39.27500152587890625 39.395000457763671875 39.453998565673828125 39.62599945068359375 39.85900115966796875 40.087001800537109375 40.2389984130859375 40.187999725341796875 40.2129974365234375 40.252002716064453125 40.0149993896484375 39.78600311279296875 39.50299835205078125 39.37200164794921875 39.437000274658203125 39.678997039794921875 40.006000518798828125 39.506000518798828125 39.521999359130859375 39.64099884033203125 39.410999298095703125 40.00299835205078125 39.94499969482421875 39.8489990234375 39.437000274658203125 39.06800079345703125 39.0970001220703125 39.2220001220703125 39.069000244140625 38.8730010986328125 38.73799896240234375 38.68000030517578125 38.38800048828125 38.48999786376953125 38.544002532958984375 38.296001434326171875 38.27300262451171875 38.052997589111328125 37.89099884033203125 37.3470001220703125 37.49900054931640625 37.5800018310546875 37.37400054931640625 37.38800048828125 37.39099884033203125 37.30300140380859375
 30.520999908447265625 30.5670013427734375 28.72299957275390625 30.812999725341796875 33.2779998779296875 33.617000579833984375 35.55699920654296875 36.869998931884765625 35.04599761962890625 35.159000396728515625 36.555999755859375 37.539997100830078125 36.20999908447265625 37.740001678466796875 38.8209991455078125 39.293003082275390625 37.621002197265625 37.646999359130859375 36.815998077392578125 38.481998443603515625 37.628997802734375 38.617000579833984375 37.58599853515625 36.603000640869140625 36.531002044677734375 36.85199737548828125 36.308002471923828125 34.883998870849609375 39.28900146484375 41.345001220703125 38.46900177001953125 36.55300140380859375 36.448001861572265625 37.876003265380859375 39.203998565673828125 37.113002777099609375 34.927997589111328125 36.5839996337890625 41.28900146484375 39.495998382568359375 36.26599884033203125 34.5260009765625 35.56800079345703125 36.69300079345703125 35.05300140380859375 36.63700103759765625 38.826999664306640625 37.802997589111328125 35.366001129150390625 35.186000823974609375 38.59600067138671875 36.923000335693359375 33.201000213623046875 33.703998565673828125 38.30699920654296875 41.144001007080078125 41.48200225830078125 40.08599853515625 36.85900115966796875 39.326999664306640625 40.56800079345703125 38.5970001220703125 38.773998260498046875 39.837001800537109375 40.37400054931640625 41.6829986572265625 41.134002685546875 38.795001983642578125 40.131999969482421875 39.27899932861328125 39.628997802734375 40.9029998779296875 41.4010009765625 41.2649993896484375 41.062000274658203125 40.93000030517578125 41.270000457763671875 40.299999237060546875 40.3300018310546875 40.742000579833984375 38.159999847412109375 39.26300048828125 39.912998199462890625 40.59999847412109375 41.375 41.7480010986328125 41.7389984130859375 41.93499755859375 42.8489990234375 43.310001373291015625 43.3990020751953125 42.4980010986328125 44.325000762939453125 44.4759979248046875 44.048999786376953125 43.42099761962890625 42.716999053955078125 41.191997528076171875 40.093997955322265625 40.4120025634765625 40.66699981689453125 41.213001251220703125 41.963001251220703125 43.10399627685546875 43.868000030517578125 43.16400146484375 42.022003173828125 41.617000579833984375 41.840000152587890625 40.938999176025390625 39.840000152587890625 40.143001556396484375 40.32900238037109375 40.562999725341796875 40.798000335693359375 41.952999114990234375 42.366001129150390625 42.450000762939453125 41.31099700927734375 40.365001678466796875 39.965000152587890625 40.534000396728515625 40.770999908447265625 38.438999176025390625 38.396999359130859375 40.01599884033203125 41.62799835205078125 40.50099945068359375 40.83300018310546875 39.67099761962890625 38.89299774169921875 40.61199951171875 40.590000152587890625 39.404998779296875 38.4759979248046875 36.6920013427734375 38.625 41.31800079345703125 39.44699859619140625 41.00299835205078125 41.1190032958984375 41.007999420166015625 41.523998260498046875 41.76300048828125 41.26300048828125 40.930999755859375 41.6660003662109375 41.43499755859375 41.48799896240234375 40.87400054931640625 42.243000030517578125 41.95600128173828125 40.41699981689453125 39.2220001220703125 39.132999420166015625 37.8769989013671875 36.729000091552734375 35.769001007080078125 35.66699981689453125 36.30300140380859375 35.98799896240234375 36.2779998779296875 36.44499969482421875 37.4759979248046875 37.434001922607421875 36.82900238037109375 37.366001129150390625 37.37400054931640625 38.0149993896484375 39.518001556396484375 40.505001068115234375 40.792999267578125 40.70800018310546875 40.797000885009765625 40.09799957275390625 38.23699951171875 38.037998199462890625 37.784999847412109375 39.39099884033203125 40.05100250244140625 40.642002105712890625 40.493999481201171875 40.7760009765625 40.970001220703125 40.857997894287109375 40.851001739501953125 40.800998687744140625 40.720001220703125 40.285999298095703125 39.482997894287109375 39.08300018310546875 38.969997406005859375 38.7760009765625 39.042999267578125 38.882999420166015625 38.801998138427734375 39.215999603271484375 39.53299713134765625 39.802001953125 39.63800048828125 39.54000091552734375 39.3639984130859375 39.051998138427734375 38.81099700927734375 38.84600067138671875 38.935001373291015625 39.006000518798828125 38.97100067138671875 39.129001617431640625 39.364002227783203125 39.3990020751953125 39.174999237060546875 39.3170013427734375 39.634002685546875 39.65799713134765625 39.824001312255859375 39.915996551513671875 40.103000640869140625 40.029998779296875 40.089000701904296875 40.1510009765625 40.368000030517578125 40.4329986572265625 40.298000335693359375 39.968997955322265625 39.884998321533203125 39.586002349853515625 39.61699676513671875 39.286998748779296875 39.11499786376953125 39.382999420166015625 39.55699920654296875 39.634998321533203125 39.711002349853515625 39.725002288818359375 39.770999908447265625 39.7089996337890625 39.229000091552734375 39.01300048828125 38.910999298095703125 38.84799957275390625 38.740001678466796875 38.661998748779296875 38.326999664306640625 38.4199981689453125 38.45400238037109375 38.428997039794921875 38.269001007080078125 38.169002532958984375 37.908000946044921875 37.7819976806640625 37.5019989013671875 37.4459991455078125 37.4120025634765625 37.284000396728515625 37.27500152587890625 37.178997039794921875 37.186000823974609375
 30.4589996337890625 30.451000213623046875 30.904001235961914062 30.06800079345703125 34.253997802734375 33.595001220703125 34.410999298095703125 35.837001800537109375 36.8470001220703125 38.564998626708984375 37.5 36.352996826171875 36.65399932861328125 38.121997833251953125 38.645000457763671875 37.470001220703125 36.712001800537109375 38.468997955322265625 37.375 38.1269989013671875 39.4940032958984375 37.215000152587890625 38.28099822998046875 38.3560028076171875 38.144001007080078125 38.720001220703125 38.94100189208984375 38.450000762939453125 40.871997833251953125 41.951999664306640625 39.466999053955078125 37.338001251220703125 37.087001800537109375 36.074001312255859375 38.384998321533203125 37.993000030517578125 35.9720001220703125 36.43199920654296875 39.72299957275390625 38.413997650146484375 35.676998138427734375 34.495998382568359375 34.647998809814453125 36.576000213623046875 37.673999786376953125 36.80699920654296875 37.69499969482421875 37.245998382568359375 36.80699920654296875 33.7910003662109375 34.710002899169921875 36.6060028076171875 36.116001129150390625 32.647998809814453125 36.285999298095703125 39.690998077392578125 40.4459991455078125 37.25 37.946002960205078125 37.80899810791015625 38.095001220703125 37.8860015869140625 38.034999847412109375 39.7949981689453125 40.822998046875 39.56800079345703125 39.983001708984375 38.769001007080078125 39.516998291015625 39.22499847412109375 37.87799835205078125 39.204998016357421875 40.6529998779296875 38.854000091552734375 39.46700286865234375 39.9759979248046875 40.381999969482421875 40.753997802734375 39.1399993896484375 38.548999786376953125 38.589000701904296875 37.819000244140625 35.322998046875 35.79000091552734375 39.676998138427734375 40.689998626708984375 40.0500030517578125 40.531002044677734375 41.56999969482421875 41.9589996337890625 42.70999908447265625 43.3040008544921875 43.3300018310546875 43.406002044677734375 43.02700042724609375 43.02899932861328125 42.52700042724609375 41.68900299072265625 40.993000030517578125 40.951000213623046875 40.201999664306640625 40.5540008544921875 42.187999725341796875 42.200000762939453125 43.673999786376953125 43.69300079345703125 41.81999969482421875 42.077999114990234375 42.667999267578125 41.44699859619140625 40.573001861572265625 39.840999603271484375 39.800998687744140625 38.798999786376953125 39.996002197265625 40.52700042724609375 40.7649993896484375 40.951000213623046875 41.1920013427734375 39.411998748779296875 38.1829986572265625 38.042999267578125 37.9420013427734375 39.771999359130859375 40.43000030517578125 40.339000701904296875 40.947998046875 40.8509979248046875 40.80699920654296875 42.09400177001953125 40.279998779296875 39.298999786376953125 38.550998687744140625 39.822998046875 38.703998565673828125 36.5240020751953125 39.232997894287109375 40.784000396728515625 40.258998870849609375 40.868000030517578125 40.44100189208984375 40.26399993896484375 40.394001007080078125 41.088001251220703125 41.16100311279296875 40.654998779296875 39.951999664306640625 40.479999542236328125 38.81600189208984375 37.868000030517578125 40.673999786376953125 42.0839996337890625 40.957000732421875 39.17600250244140625 39.93499755859375 39.104999542236328125 37 36.951999664306640625 35.542999267578125 35.2910003662109375 36.11299896240234375 35.08699798583984375 35.548000335693359375 38.06600189208984375 38.797000885009765625 38.552997589111328125 38.72499847412109375 39.394001007080078125 39.8639984130859375 40.010997772216796875 39.756000518798828125 39.85700225830078125 39.90599822998046875 40.16500091552734375 39.369998931884765625 38.19000244140625 37.828998565673828125 38.427001953125 39.546001434326171875 39.8809967041015625 39.27100372314453125 39.69499969482421875 40.16699981689453125 40.3769989013671875 40.301998138427734375 40.301998138427734375 40.146999359130859375 40.29399871826171875 40.12599945068359375 39.18499755859375 38.953998565673828125 39.008998870849609375 38.5709991455078125 38.56999969482421875 38.2480010986328125 38.34200286865234375 38.589000701904296875 38.775997161865234375 39.174999237060546875 38.936000823974609375 38.895999908447265625 38.702999114990234375 38.62000274658203125 39.270999908447265625 39.465000152587890625 39.62999725341796875 39.493999481201171875 39.587001800537109375 39.759002685546875 39.76399993896484375 39.582996368408203125 39.171001434326171875 38.9010009765625 39.1009979248046875 39.340000152587890625 39.659000396728515625 39.91899871826171875 39.96199798583984375 40.207000732421875 39.98699951171875 40.08599853515625 40.36100006103515625 40.62799835205078125 40.444000244140625 40.17800140380859375 40.010997772216796875 40.0630035400390625 40.0110015869140625 39.6100006103515625 39.51399993896484375 39.67600250244140625 39.564998626708984375 39.369998931884765625 39.48799896240234375 39.685001373291015625 39.878997802734375 39.75499725341796875 39.384002685546875 39.22499847412109375 39.177997589111328125 39.01300048828125 38.71700286865234375 38.797000885009765625 38.243000030517578125 38.037998199462890625 38.1699981689453125 38.292999267578125 38.270000457763671875 38.131000518798828125 37.93399810791015625 37.707000732421875 37.61199951171875 37.52300262451171875 37.444000244140625 37.134998321533203125 37.189998626708984375 37.06999969482421875 37.082000732421875
 30.517000198364257812 30.517000198364257812 31.770999908447265625 30.936000823974609375 32.617000579833984375 33.920001983642578125 35.05899810791015625 38.930999755859375 38.508998870849609375 37.284000396728515625 36.743999481201171875 38.0500030517578125 39.618999481201171875 41.286998748779296875 39.285999298095703125 37.942996978759765625 37.201999664306640625 40.73000335693359375 41.62599945068359375 40.81800079345703125 39.3209991455078125 37.825000762939453125 38.4980010986328125 38.577999114990234375 36.207000732421875 39.657001495361328125 40.21099853515625 40.21099853515625 37.704998016357421875 39.70999908447265625 42.493999481201171875 41.342998504638671875 38.8600006103515625 35.90799713134765625 37.185001373291015625 36.1529998779296875 35.868000030517578125 37.69499969482421875 36.2969970703125 34.143001556396484375 35.4029998779296875 35.1510009765625 34.1660003662109375 36.39099884033203125 38.3170013427734375 35.391998291015625 33.563999176025390625 35.51300048828125 36.612003326416015625 34.0579986572265625 33.105998992919921875 37.478000640869140625 37.756000518798828125 33.470001220703125 36.74900054931640625 40.50299835205078125 39.85700225830078125 36.25 38.087001800537109375 38.03600311279296875 35.380001068115234375 37.5800018310546875 39.23699951171875 39.707000732421875 41.045001983642578125 39.118999481201171875 38.826999664306640625 40.84799957275390625 40.9420013427734375 39.340000152587890625 38.59400177001953125 39.925998687744140625 40.55500030517578125 39.52700042724609375 38.792999267578125 38.592998504638671875 38.54199981689453125 39.26399993896484375 39.378997802734375 39.4459991455078125 40.40599822998046875 38.661998748779296875 36.297000885009765625 34.311000823974609375 40.1719970703125 41.452999114990234375 40.66400146484375 40.535999298095703125 40.55300140380859375 40.8769989013671875 40.98600006103515625 42.858001708984375 44.784999847412109375 44.79000091552734375 43.180999755859375 41.56099700927734375 41.85900115966796875 42.09400177001953125 41.176998138427734375 39.55899810791015625 40.5370025634765625 41.7559967041015625 41.87599945068359375 42.909999847412109375 42.95999908447265625 43.0449981689453125 42.854999542236328125 42.394001007080078125 41.207000732421875 41.55500030517578125 41.5800018310546875 41.13899993896484375 41.84400177001953125 41.729999542236328125 40.61100006103515625 41.01000213623046875 42.23799896240234375 41.4739990234375 41.619998931884765625 41.216999053955078125 40.03099822998046875 38.827999114990234375 38.368000030517578125 37.48999786376953125 38.201000213623046875 38.54399871826171875 39.020000457763671875 42.3280029296875 42.7050018310546875 40.7870025634765625 38.215000152587890625 35.4029998779296875 34.257999420166015625 36.870998382568359375 36.965999603271484375 37.26799774169921875 39.98799896240234375 40.6959991455078125 42.11100006103515625 42.5839996337890625 40.7480010986328125 41.02899932861328125 40.9010009765625 41.025997161865234375 40.7949981689453125 37.46199798583984375 37.45999908447265625 39.6100006103515625 38.618000030517578125 38.67099761962890625 40.8899993896484375 41.2350006103515625 40.62599945068359375 39.78099822998046875 40.095001220703125 38.548000335693359375 37.40000152587890625 36.089000701904296875 35.37599945068359375 35.96700286865234375 38.5449981689453125 37.954998016357421875 38.381000518798828125 39.85199737548828125 40.03600311279296875 39.420001983642578125 39.8639984130859375 39.739002227783203125 38.80699920654296875 39.557003021240234375 39.5670013427734375 39.646999359130859375 38.38700103759765625 38.617000579833984375 38.51599884033203125 38.354000091552734375 39.27700042724609375 39.37400054931640625 40.46099853515625 40.169002532958984375 39.766002655029296875 40.108001708984375 40.120998382568359375 40.046001434326171875 40.015003204345703125 39.98799896240234375 39.7610015869140625 40.1660003662109375 39.595001220703125 38.6660003662109375 39.1790008544921875 39.450000762939453125 39.381000518798828125 39.19699859619140625 39.091999053955078125 38.746002197265625 38.6490020751953125 38.69899749755859375 38.576000213623046875 38.394001007080078125 38.358001708984375 38.381000518798828125 38.83300018310546875 39.496002197265625 39.768001556396484375 39.830997467041015625 39.740997314453125 39.56600189208984375 39.577999114990234375 39.58100128173828125 39.542999267578125 39.141998291015625 38.8079986572265625 39.12200164794921875 39.16400146484375 39.229999542236328125 39.2350006103515625 39.406002044677734375 39.506999969482421875 40.034999847412109375 40.0989990234375 40.202999114990234375 40.287998199462890625 40.3430023193359375 40.302001953125 40.2819976806640625 40.118000030517578125 40.11299896240234375 39.90399932861328125 39.66500091552734375 39.90399932861328125 39.718997955322265625 39.507999420166015625 39.36100006103515625 39.4759979248046875 39.7389984130859375 39.7389984130859375 39.524997711181640625 39.339000701904296875 39.38700103759765625 39.200000762939453125 38.769001007080078125 38.561000823974609375 38.702999114990234375 38.28800201416015625 38.1699981689453125 38.171001434326171875 38.23699951171875 37.99900054931640625 37.84600067138671875 37.678997039794921875 37.66699981689453125 37.69499969482421875 37.524997711181640625 37.420001983642578125 37.14299774169921875 36.996002197265625 37.009002685546875
 31.646999359130859375 30.465999603271484375 30.994998931884765625 31.368999481201171875 30.687999725341796875 33.5709991455078125 37.395000457763671875 39.1529998779296875 38.41500091552734375 38.187000274658203125 39.107997894287109375 39.91500091552734375 39.548999786376953125 38.39099884033203125 38.26000213623046875 38.284999847412109375 39.34400177001953125 40.312999725341796875 40.608001708984375 39.81600189208984375 38.61100006103515625 37.421001434326171875 38.31800079345703125 39.673000335693359375 39.94499969482421875 41.325000762939453125 40.729999542236328125 37.675998687744140625 36.882999420166015625 39.84799957275390625 43.327999114990234375 42.450000762939453125 39.233001708984375 37.59400177001953125 36.23400115966796875 35.60199737548828125 36.1620025634765625 35.832000732421875 33.97299957275390625 33.7910003662109375 35.50099945068359375 36.48600006103515625 36.019001007080078125 36.7740020751953125 37.911998748779296875 34.923999786376953125 33.608997344970703125 36.4850006103515625 36.83300018310546875 34.553997039794921875 33.44499969482421875 38.51300048828125 38.682003021240234375 35.014003753662109375 36.187000274658203125 37.23600006103515625 37.66500091552734375 37.309001922607421875 37.334003448486328125 38.444000244140625 36.034999847412109375 38.385997772216796875 38.757999420166015625 38.369998931884765625 39.36100006103515625 38.73200225830078125 38.354999542236328125 40.042999267578125 40.354000091552734375 38.312999725341796875 38.11100006103515625 40.7129974365234375 41.479999542236328125 40.904003143310546875 38.660999298095703125 37.812000274658203125 35.454998016357421875 37.466999053955078125 39.69300079345703125 42.0260009765625 40.81800079345703125 40.42600250244140625 39.30300140380859375 39.1959991455078125 40.608001708984375 41.83499908447265625 41.13800048828125 40.4589996337890625 40.69699859619140625 40.74900054931640625 40.52700042724609375 41.739002227783203125 43.819000244140625 43.839000701904296875 44.601001739501953125 43.77899932861328125 42.238002777099609375 41.01200103759765625 41.240001678466796875 40.76999664306640625 42.41400146484375 42.792999267578125 41.78099822998046875 42.417999267578125 42.423999786376953125 42.522998809814453125 42.4889984130859375 41.9889984130859375 41.0800018310546875 42.430999755859375 42.4889984130859375 42.5839996337890625 41.67099761962890625 41.256999969482421875 41.447998046875 41.05300140380859375 40.855998992919921875 39.868999481201171875 40.444000244140625 42.021999359130859375 40.32199859619140625 39.19899749755859375 36.48799896240234375 36.29599761962890625 38.06800079345703125 37.227001190185546875 38.01000213623046875 41.493999481201171875 42.06999969482421875 40.28800201416015625 36.9069976806640625 32.562999725341796875 33.04199981689453125 35.41300201416015625 37.569000244140625 39.12799835205078125 40.021999359130859375 40.243999481201171875 41.2610015869140625 42.75 41.675998687744140625 41.4550018310546875 40.563999176025390625 40.016002655029296875 39.18399810791015625 33.37200164794921875 35.520000457763671875 38.480998992919921875 37.423000335693359375 40.061000823974609375 41.0670013427734375 40.852001190185546875 40.891998291015625 41.74700164794921875 40.852001190185546875 37.430999755859375 36.819000244140625 36.16500091552734375 37.04399871826171875 37.201000213623046875 37.40599822998046875 38.45999908447265625 39.7129974365234375 39.562000274658203125 40.17299652099609375 39.5540008544921875 39.841999053955078125 39.73200225830078125 39.22100067138671875 39.552997589111328125 39.397998809814453125 39.1529998779296875 38.74900054931640625 37.970001220703125 37.802001953125 37.3899993896484375 37.65799713134765625 38.98699951171875 39.71900177001953125 39.9010009765625 40.0449981689453125 40.23200225830078125 39.993000030517578125 39.582000732421875 39.7389984130859375 40.143001556396484375 40.281002044677734375 39.712001800537109375 38.5149993896484375 38.871997833251953125 39.5469970703125 39.83599853515625 39.877002716064453125 39.659999847412109375 39.685001373291015625 39.92099761962890625 39.56800079345703125 39.257999420166015625 39.137996673583984375 38.588001251220703125 37.53299713134765625 38.210002899169921875 39.31200408935546875 39.743999481201171875 39.819000244140625 39.911998748779296875 39.7779998779296875 39.519001007080078125 39.149997711181640625 39.167999267578125 39.175998687744140625 38.854000091552734375 38.6009979248046875 38.588001251220703125 38.79399871826171875 39.069000244140625 39.26200103759765625 39.310001373291015625 39.369998931884765625 39.618000030517578125 39.7089996337890625 39.7310028076171875 39.9530029296875 39.82700347900390625 39.977001190185546875 39.98799896240234375 39.9160003662109375 39.93000030517578125 39.9329986572265625 39.697998046875 39.93000030517578125 39.990001678466796875 39.85900115966796875 39.576000213623046875 39.41500091552734375 39.4329986572265625 39.4759979248046875 39.5449981689453125 39.385997772216796875 39.256999969482421875 39.049999237060546875 38.520999908447265625 38.51300048828125 38.65000152587890625 38.467998504638671875 38.506000518798828125 38.6190032958984375 38.495998382568359375 38.11100006103515625 37.66699981689453125 37.467998504638671875 37.5449981689453125 37.569000244140625 37.3470001220703125 37.29000091552734375 37.055999755859375 36.98799896240234375 37.15200042724609375
 32.27500152587890625 32.81500244140625 33.94699859619140625 32.63899993896484375 32.728000640869140625 36.38500213623046875 38.587001800537109375 39.497997283935546875 39.130001068115234375 39.417999267578125 39.49900054931640625 39.25699615478515625 39.76599884033203125 39.6959991455078125 40.343997955322265625 40.41699981689453125 38.72100067138671875 39.6100006103515625 39.20400238037109375 38.979000091552734375 38.937999725341796875 39.618999481201171875 40.095001220703125 38.6510009765625 39.305999755859375 40.489002227783203125 41.331996917724609375 41.176998138427734375 40.07199859619140625 41.4290008544921875 43.826999664306640625 42.354000091552734375 37.754001617431640625 36.829998016357421875 36.101001739501953125 37.8430023193359375 37.7519989013671875 34.966999053955078125 34.56800079345703125 34.76599884033203125 35.385997772216796875 36.659999847412109375 37.05500030517578125 36.968997955322265625 38.52899932861328125 36.52500152587890625 35.75 38.141998291015625 37.5279998779296875 35.715999603271484375 32.883998870849609375 37.409000396728515625 39.6269989013671875 36.924999237060546875 34.46199798583984375 33.838001251220703125 32.020000457763671875 35.649997711181640625 38.042999267578125 38.595001220703125 36.65799713134765625 36.51399993896484375 37.30699920654296875 39.14599609375 39.2910003662109375 39.546001434326171875 38.726001739501953125 39.02500152587890625 38.993999481201171875 39.694000244140625 40.54199981689453125 38.51000213623046875 39.8300018310546875 41.57199859619140625 39.1660003662109375 36.4329986572265625 36.6139984130859375 37.09999847412109375 38.68000030517578125 39.08499908447265625 38.437999725341796875 39.241001129150390625 39.22499847412109375 40.16899871826171875 39.809001922607421875 40.4629974365234375 40.6360015869140625 40.04599761962890625 40.2480010986328125 40.201000213623046875 40.63800048828125 40.7870025634765625 42.72299957275390625 42.537998199462890625 43.423000335693359375 44.3079986572265625 42.620998382568359375 42.15200042724609375 42.6100006103515625 42.76399993896484375 42.812000274658203125 42.975002288818359375 43.082000732421875 42.06999969482421875 41.063999176025390625 41.1529998779296875 42.2389984130859375 42.477001190185546875 42.96900177001953125 42.89299774169921875 42.064998626708984375 41.9010009765625 40.2610015869140625 41.319000244140625 41.325000762939453125 41.38700103759765625 40.70999908447265625 40.729999542236328125 41.0149993896484375 40.625 41.3600006103515625 41.201999664306640625 41.35900115966796875 38.340999603271484375 36.229999542236328125 36.57199859619140625 36.63800048828125 37.87400054931640625 41.01399993896484375 40.492000579833984375 37.6829986572265625 37.3249969482421875 38.075000762939453125 38.619998931884765625 39.72100067138671875 40.845001220703125 40.02500152587890625 39.9980010986328125 41.80300140380859375 43.1510009765625 42.327999114990234375 41.246002197265625 40.252002716064453125 39.215000152587890625 38.1660003662109375 35.076999664306640625 36.022998809814453125 38.858001708984375 40.5319976806640625 40.81600189208984375 41.233001708984375 41.319000244140625 40.59400177001953125 41.548000335693359375 40.72299957275390625 37.009002685546875 36.87200164794921875 36.254001617431640625 37.38899993896484375 37.4010009765625 37.824001312255859375 38.313999176025390625 39.43199920654296875 38.53099822998046875 38.483997344970703125 39.21199798583984375 39.671001434326171875 40.133998870849609375 39.688999176025390625 39.98200225830078125 39.444000244140625 39.30699920654296875 39.353000640869140625 39.352001190185546875 39.72900390625 39.05500030517578125 38.45800018310546875 38.69499969482421875 38.8079986572265625 39.562000274658203125 39.91899871826171875 39.881999969482421875 39.8470001220703125 40.108001708984375 39.95200347900390625 40.11199951171875 39.410999298095703125 38.28900146484375 38.483001708984375 39.604999542236328125 39.8079986572265625 39.82900238037109375 39.76799774169921875 39.728000640869140625 39.881999969482421875 40.325000762939453125 40.1510009765625 40.006000518798828125 39.948001861572265625 39.569000244140625 38.970001220703125 39.48400115966796875 39.696002960205078125 39.875 39.9029998779296875 39.880001068115234375 39.647998809814453125 39.466999053955078125 39.37200164794921875 39.36499786376953125 39 38.90000152587890625 38.98699951171875 39.167999267578125 39.255001068115234375 39.535003662109375 39.45800018310546875 39.78299713134765625 39.784999847412109375 39.582000732421875 39.76399993896484375 39.99500274658203125 39.953998565673828125 39.868999481201171875 39.743000030517578125 39.6880035400390625 39.843997955322265625 39.9530029296875 39.954998016357421875 39.70600128173828125 39.645999908447265625 39.840999603271484375 39.89299774169921875 39.701000213623046875 39.490001678466796875 39.40200042724609375 39.51399993896484375 39.590000152587890625 39.465000152587890625 39.3119964599609375 39.132999420166015625 39.02300262451171875 38.75299835205078125 38.46900177001953125 38.525997161865234375 38.437999725341796875 38.604000091552734375 38.4029998779296875 38.148998260498046875 37.785999298095703125 37.338001251220703125 37.520999908447265625 37.5 37.521999359130859375 37.31400299072265625 37.0749969482421875 36.9550018310546875 37.01200103759765625
 30.02700042724609375 30.463001251220703125 32.660999298095703125 34.147998809814453125 35.43000030517578125 36.98799896240234375 38.68599700927734375 39.055999755859375 39.748996734619140625 39.95400238037109375 38.83499908447265625 38.732997894287109375 39.534999847412109375 40.145999908447265625 41.1719970703125 42.411998748779296875 42.2610015869140625 40.859996795654296875 37.9290008544921875 38.052997589111328125 38.27500152587890625 40.2389984130859375 42.168003082275390625 40.38700103759765625 40.27700042724609375 40.697998046875 39.632999420166015625 39.699001312255859375 42.58300018310546875 43.645999908447265625 43.156002044677734375 42.2870025634765625 41.5279998779296875 37.965999603271484375 37.41300201416015625 39.591999053955078125 35.713001251220703125 33.2610015869140625 33.9980010986328125 34.72100067138671875 34.38500213623046875 35.994998931884765625 36.294002532958984375 36.405002593994140625 37.990001678466796875 36.991001129150390625 36.95400238037109375 40.3430023193359375 37.92800140380859375 35.201000213623046875 33.1660003662109375 36.207000732421875 39.363002777099609375 37.240001678466796875 34.564998626708984375 32.822998046875 31.119998931884765625 34.883998870849609375 37.189998626708984375 37.243999481201171875 35.6399993896484375 36.616001129150390625 36.506999969482421875 38.3560028076171875 38.870998382568359375 39.408000946044921875 38.516998291015625 37.313999176025390625 36.35199737548828125 39.271999359130859375 41.2519989013671875 40.09400177001953125 37.060001373291015625 38.3730010986328125 40.197998046875 37.80300140380859375 36.812000274658203125 36.1569976806640625 36.687000274658203125 36.305999755859375 36.5749969482421875 37.073001861572265625 37.532001495361328125 38.131999969482421875 39.322998046875 40.0839996337890625 40.40200042724609375 40.39800262451171875 39.891998291015625 40.0110015869140625 40.620998382568359375 40.59799957275390625 42.30699920654296875 42.742000579833984375 42.674999237060546875 43.160999298095703125 42.788997650146484375 43.62799835205078125 43.69000244140625 41.853000640869140625 41.608001708984375 43.45600128173828125 42.46199798583984375 41.34999847412109375 41.016998291015625 41.358001708984375 42.370998382568359375 42.604999542236328125 42.0749969482421875 41.207000732421875 41.5 40.64800262451171875 40.72499847412109375 41.6100006103515625 41.71199798583984375 42.897998809814453125 42.15599822998046875 41.03800201416015625 39.755001068115234375 39.33100128173828125 41.130001068115234375 43.41699981689453125 42.922000885009765625 42.299999237060546875 40.0279998779296875 38.120998382568359375 38.1490020751953125 36.368999481201171875 40.83499908447265625 40.479000091552734375 40.15200042724609375 40.76399993896484375 40.674999237060546875 40.20600128173828125 40.742000579833984375 41.8079986572265625 40.16100311279296875 40.077999114990234375 42.25 43.03400421142578125 42.312000274658203125 41.270999908447265625 40.8339996337890625 39.689998626708984375 39.71399688720703125 37.258998870849609375 36.799999237060546875 37.366001129150390625 39.16500091552734375 40.70400238037109375 41.1230010986328125 41.535999298095703125 40.175998687744140625 40.63500213623046875 40.25099945068359375 37.785999298095703125 37.354000091552734375 37.60900115966796875 38.06999969482421875 38.161998748779296875 38.3339996337890625 38.779998779296875 39.880001068115234375 39.2089996337890625 38.14299774169921875 38.61199951171875 38.16500091552734375 39.021999359130859375 39.2180023193359375 39.03299713134765625 38.648998260498046875 39.020999908447265625 38.341999053955078125 38.016002655029296875 37.936000823974609375 38.37999725341796875 38.038997650146484375 38.704998016357421875 38.97299957275390625 38.644001007080078125 39.072998046875 38.79199981689453125 38.3690032958984375 39.09600067138671875 39.365001678466796875 39.51000213623046875 38.38800048828125 38.506999969482421875 39.44499969482421875 39.694000244140625 39.729000091552734375 39.79199981689453125 39.68000030517578125 39.575000762939453125 39.86299896240234375 40.173999786376953125 40.170001983642578125 40.0540008544921875 39.86499786376953125 39.6529998779296875 39.495998382568359375 39.11699676513671875 38.59100341796875 39.257999420166015625 39.506999969482421875 39.463001251220703125 39.2779998779296875 39.27300262451171875 39.003997802734375 39.2649993896484375 39.2480010986328125 39.30500030517578125 39.464000701904296875 39.69300079345703125 39.316997528076171875 39.83599853515625 39.7689971923828125 39.8339996337890625 40.0240020751953125 39.745998382568359375 39.531002044677734375 39.876003265380859375 40.020999908447265625 39.99900054931640625 39.77700042724609375 39.90799713134765625 40.005001068115234375 40.076999664306640625 40 39.841999053955078125 39.63899993896484375 39.712001800537109375 39.838001251220703125 39.76300048828125 39.5070037841796875 39.439998626708984375 39.55100250244140625 39.400997161865234375 39.191997528076171875 39.047000885009765625 38.952999114990234375 38.891002655029296875 38.730998992919921875 38.61299896240234375 38.40000152587890625 38.201999664306640625 38.326000213623046875 38.226001739501953125 38.24900054931640625 37.880001068115234375 37.52300262451171875 37.381999969482421875 37.378002166748046875 37.44899749755859375 37.405002593994140625 37.312999725341796875 37.02300262451171875 37.01200103759765625
 30.836999893188476562 32.426998138427734375 33.837001800537109375 35.437000274658203125 35.827999114990234375 37.42099761962890625 38.463001251220703125 38.96900177001953125 39.66699981689453125 40.131999969482421875 39.171001434326171875 39.270000457763671875 39.58300018310546875 39.8899993896484375 40.697998046875 41.467998504638671875 41.845001220703125 41.483001708984375 39.783000946044921875 39.79199981689453125 38.11100006103515625 37.700000762939453125 40.703998565673828125 41.625 41.2220001220703125 39.48699951171875 37.279998779296875 38.533000946044921875 40.909999847412109375 40.23799896240234375 38.697002410888671875 38.461002349853515625 41.40200042724609375 41.8860015869140625 41.11199951171875 39.05500030517578125 32.576999664306640625 34.84799957275390625 36.274997711181640625 36.608001708984375 36.494998931884765625 37.1620025634765625 37.797000885009765625 37.631999969482421875 37.7050018310546875 37.506999969482421875 37.72699737548828125 40.73600006103515625 39.22100067138671875 37.355998992919921875 33.9629974365234375 34.979000091552734375 38.3339996337890625 38.2350006103515625 35.173999786376953125 31.296998977661132812 32.404998779296875 35.106998443603515625 37.143001556396484375 37.09200286865234375 35.74900054931640625 36.779998779296875 36.493999481201171875 34.7910003662109375 37.45600128173828125 38.132999420166015625 37.882999420166015625 35.034999847412109375 35.16899871826171875 39.076999664306640625 40.050998687744140625 41.453998565673828125 40.6660003662109375 38.91899871826171875 40.4850006103515625 40.2030029296875 39.380001068115234375 37.632999420166015625 36.957000732421875 35.6009979248046875 34.95600128173828125 35.312000274658203125 36.728000640869140625 37.84400177001953125 37.23699951171875 39.332000732421875 42.119998931884765625 40.30699920654296875 40.292999267578125 40.35900115966796875 40.82199859619140625 40.70800018310546875 41.188999176025390625 42.23400115966796875 41.5670013427734375 42.269001007080078125 42.73400115966796875 43.4010009765625 43.633998870849609375 42.40399932861328125 43.0670013427734375 43.2350006103515625 43.199001312255859375 42.9499969482421875 42.654998779296875 42.654998779296875 42.292999267578125 41.430999755859375 40.59200286865234375 39.904998779296875 40.22100067138671875 40.092998504638671875 41.337001800537109375 41.042999267578125 42.076999664306640625 42.397998809814453125 40.61499786376953125 39.510997772216796875 39.8040008544921875 39.937000274658203125 40.004001617431640625 42.003997802734375 43.105998992919921875 42.5540008544921875 42.5279998779296875 40.59799957275390625 38.6399993896484375 38.257999420166015625 39.2180023193359375 38.94300079345703125 39.40599822998046875 40.069000244140625 40.1269989013671875 40.0279998779296875 40.48999786376953125 42.91300201416015625 43.07199859619140625 42.194000244140625 42.381999969482421875 43.41899871826171875 42.65000152587890625 41.967998504638671875 41.62200164794921875 41.9589996337890625 41.8769989013671875 38.483001708984375 35.631999969482421875 36.996002197265625 38.063999176025390625 40.1790008544921875 41.73200225830078125 41.619998931884765625 40.6569976806640625 39.94100189208984375 39.242000579833984375 38.56600189208984375 37.70800018310546875 37.02700042724609375 38.05899810791015625 38.298999786376953125 38.61100006103515625 38.840999603271484375 39.24900054931640625 39.281002044677734375 38.69300079345703125 38.770000457763671875 38.71900177001953125 39.185001373291015625 39.705997467041015625 39.25 39.2310028076171875 39.05500030517578125 38.201999664306640625 37.059001922607421875 36.83699798583984375 37.8600006103515625 38.231998443603515625 39.025997161865234375 37.3300018310546875 37.31999969482421875 38.59799957275390625 37.315998077392578125 36.9290008544921875 37.201000213623046875 37.4759979248046875 38.007999420166015625 38.12799835205078125 39.05300140380859375 39.452999114990234375 39.55500030517578125 39.6100006103515625 39.770000457763671875 39.658000946044921875 39.784999847412109375 40.157001495361328125 40.24900054931640625 40.15599822998046875 39.906002044677734375 39.48799896240234375 39.270000457763671875 39.4720001220703125 39.1569976806640625 38.465000152587890625 37.97699737548828125 37.659999847412109375 38.20999908447265625 38.59200286865234375 38.36100006103515625 37.989002227783203125 38.5930023193359375 38.823001861572265625 38.963001251220703125 39.188999176025390625 39.324001312255859375 39.396999359130859375 39.475002288818359375 39.476001739501953125 39.256000518798828125 39.4290008544921875 39.511997222900390625 39.508998870849609375 39.73200225830078125 39.86299896240234375 39.801998138427734375 39.7389984130859375 39.80300140380859375 40.032001495361328125 40.0449981689453125 40.08699798583984375 39.9720001220703125 39.29399871826171875 39.466999053955078125 39.739002227783203125 39.63800048828125 39.538997650146484375 39.341999053955078125 39.345996856689453125 38.924999237060546875 38.647998809814453125 38.479999542236328125 38.689998626708984375 38.9290008544921875 38.7519989013671875 38.3769989013671875 38.03099822998046875 37.875 38.063999176025390625 38.134002685546875 38.08599853515625 38.022003173828125 37.66500091552734375 37.55899810791015625 37.5500030517578125 37.479000091552734375 37.285999298095703125 37.354000091552734375 37.1529998779296875 37.09200286865234375
 34.4459991455078125 35.373996734619140625 36.440998077392578125 36.89099884033203125 37.12599945068359375 37.784000396728515625 38.339000701904296875 39.23699951171875 39.803997039794921875 40.024997711181640625 39.305999755859375 39.134998321533203125 39.23600006103515625 39.358001708984375 40.20999908447265625 40.490001678466796875 40.810001373291015625 41.078998565673828125 39.496997833251953125 39.104000091552734375 39.552001953125 39.530002593994140625 40.1230010986328125 41.131999969482421875 40.27500152587890625 39.447998046875 36.80500030517578125 37.08100128173828125 39.006000518798828125 37.4069976806640625 38.003997802734375 38.704998016357421875 41.75099945068359375 40.508998870849609375 38.659999847412109375 36.786998748779296875 33.064998626708984375 37.0279998779296875 37.9759979248046875 38.3170013427734375 38.644001007080078125 38.467998504638671875 37.06800079345703125 38.28800201416015625 36.470001220703125 37.5149993896484375 37.35700225830078125 39.957000732421875 40.4069976806640625 38.838001251220703125 36.606998443603515625 35.478000640869140625 35.69300079345703125 38.73000335693359375 37.156002044677734375 33.57700347900390625 31.921001434326171875 34.0110015869140625 36.08100128173828125 39.225002288818359375 35.788997650146484375 35.232997894287109375 37.436000823974609375 35.73600006103515625 36.154998779296875 38.203998565673828125 37.345001220703125 34.619998931884765625 36.12799835205078125 38.604999542236328125 40.477001190185546875 41.904998779296875 41.425998687744140625 41.123996734619140625 39.882999420166015625 39.9459991455078125 40.4530029296875 39.1230010986328125 37.896999359130859375 38.6529998779296875 37.812999725341796875 37.265003204345703125 36.008998870849609375 37.408000946044921875 37.233001708984375 37.786998748779296875 39.476001739501953125 40.917999267578125 40.297000885009765625 40.671001434326171875 41.2180023193359375 40.47100067138671875 40.3730010986328125 40.82199859619140625 40.983997344970703125 40.965000152587890625 41.2350006103515625 42.274997711181640625 42.551998138427734375 42.3560028076171875 42.90200042724609375 42.88199615478515625 43.24700164794921875 42.283000946044921875 40.97699737548828125 41.3809967041015625 41.767002105712890625 41.73600006103515625 41.076999664306640625 40.25 40.7760009765625 41.145000457763671875 41.207000732421875 41.2050018310546875 42.700000762939453125 41.812000274658203125 41.1009979248046875 41.02300262451171875 41.31800079345703125 41.062000274658203125 40.74900054931640625 41.2949981689453125 42.0540008544921875 41.680999755859375 40.756999969482421875 40.701999664306640625 39.35199737548828125 38.634998321533203125 38.7649993896484375 38.04599761962890625 37.84999847412109375 38.965000152587890625 39.743000030517578125 40.909000396728515625 42.1699981689453125 42.53099822998046875 41.7480010986328125 40.371002197265625 42.9199981689453125 42.33899688720703125 42.1490020751953125 42.13800048828125 42.0240020751953125 42.13300323486328125 41.2389984130859375 39.241001129150390625 35.3040008544921875 35.907001495361328125 38.604000091552734375 40.506999969482421875 41.6139984130859375 41.80300140380859375 41.2519989013671875 40.09999847412109375 39.453998565673828125 39.26300048828125 38.40200042724609375 37.314998626708984375 37.03900146484375 37.17800140380859375 37.779998779296875 38.204998016357421875 38.2760009765625 37.875 38.050998687744140625 38.421001434326171875 39.12599945068359375 38.83499908447265625 39.69899749755859375 39.98000335693359375 39.9459991455078125 39.6620025634765625 39.38199615478515625 39.0279998779296875 38.102001190185546875 38.074001312255859375 38.819000244140625 38.756000518798828125 38.74700164794921875 38.349002838134765625 38.1230010986328125 37.6920013427734375 39.279998779296875 39.375 39.215999603271484375 39.117000579833984375 39.256999969482421875 39.203998565673828125 39.409999847412109375 39.6360015869140625 39.965000152587890625 40.340000152587890625 40.48999786376953125 40.17400360107421875 40.08899688720703125 40.101001739501953125 39.87599945068359375 39.858001708984375 39.17099761962890625 39.104000091552734375 39.308002471923828125 39.410999298095703125 38.58699798583984375 37.740001678466796875 37.48600006103515625 37.761997222900390625 37.7760009765625 38.0110015869140625 37.603000640869140625 38.59200286865234375 39.0260009765625 38.451000213623046875 38.483001708984375 38.73699951171875 38.634002685546875 38.768001556396484375 38.97299957275390625 39.3470001220703125 39.381000518798828125 39.411998748779296875 39.36499786376953125 39.548000335693359375 39.69699859619140625 39.688999176025390625 39.62799835205078125 39.700000762939453125 39.784999847412109375 39.701000213623046875 39.792999267578125 39.842998504638671875 39.549999237060546875 38.8000030517578125 39.26200103759765625 39.563999176025390625 39.461002349853515625 38.8470001220703125 38.70999908447265625 38.214000701904296875 38.034999847412109375 37.741001129150390625 37.83100128173828125 38.48699951171875 38.720001220703125 38.36100006103515625 38.212001800537109375 37.895000457763671875 37.970001220703125 37.770000457763671875 37.76799774169921875 37.825000762939453125 37.84799957275390625 37.677997589111328125 37.725002288818359375 37.677997589111328125 37.503997802734375 37.36100006103515625 37.11199951171875 37.04000091552734375
 35.50099945068359375 36.3899993896484375 36.53900146484375 37.157001495361328125 38.19300079345703125 39.3939971923828125 40.51399993896484375 40.3730010986328125 40.313999176025390625 39.1829986572265625 39.107997894287109375 39.24900054931640625 38.76300048828125 39.607997894287109375 40.13899993896484375 39.9329986572265625 39.297000885009765625 38.8600006103515625 38.81800079345703125 38.02899932861328125 37.3860015869140625 36.979000091552734375 36.25099945068359375 38.753997802734375 39.680999755859375 40.395999908447265625 39.41500091552734375 37.754001617431640625 38.72699737548828125 40.5 37.962001800537109375 37.5 38.437000274658203125 35.52500152587890625 31.367000579833984375 33.923999786376953125 35.8939971923828125 37.332000732421875 36.53800201416015625 39.4530029296875 39.46099853515625 36.9550018310546875 36.2050018310546875 38.7559967041015625 38.406002044677734375 36.5410003662109375 35.68000030517578125 38.875 40.28099822998046875 39.325000762939453125 39.58499908447265625 38.7740020751953125 38.91500091552734375 39.25099945068359375 38.5879974365234375 36.864002227783203125 31.4720001220703125 33.266998291015625 36.229000091552734375 40.047000885009765625 36.854000091552734375 34.055999755859375 37.100002288818359375 37.5240020751953125 36.9029998779296875 36.8040008544921875 37.7239990234375 35.768001556396484375 35.34200286865234375 37.379001617431640625 40.3280029296875 41.506999969482421875 38.84200286865234375 41.0930023193359375 40.423000335693359375 38.4889984130859375 37.4069976806640625 37.15799713134765625 39.707000732421875 39.697998046875 38.71700286865234375 38.5279998779296875 37.5879974365234375 37.646999359130859375 37.7350006103515625 36.66699981689453125 37.214000701904296875 41.01599884033203125 41.367000579833984375 41.034999847412109375 40.9550018310546875 41.02700042724609375 40.10900115966796875 41.006000518798828125 41.160999298095703125 41.082000732421875 41.214000701904296875 41.01999664306640625 41.4010009765625 41.82900238037109375 42.383998870849609375 42.54199981689453125 42.5780029296875 42.268001556396484375 42.424999237060546875 42.158000946044921875 42.147998809814453125 42.197998046875 40.893001556396484375 40.537998199462890625 41.659000396728515625 41.521999359130859375 41.72100067138671875 41.270000457763671875 41.29199981689453125 41.837001800537109375 41.657001495361328125 42.54199981689453125 43.326999664306640625 42.78900146484375 43.08599853515625 43.131999969482421875 42.575000762939453125 40.7050018310546875 40.507999420166015625 41.65799713134765625 41.36499786376953125 40.13800048828125 38.840999603271484375 39.256999969482421875 39 39.79399871826171875 40.19100189208984375 40.311000823974609375 40.59799957275390625 40.115001678466796875 39.395999908447265625 39.240001678466796875 41.91500091552734375 42.792999267578125 42.26200103759765625 42.022998809814453125 41.715000152587890625 42.48600006103515625 40.896999359130859375 36.603000640869140625 33.53800201416015625 36.451999664306640625 39.700000762939453125 41.310001373291015625 42.170001983642578125 42.082000732421875 42.13800048828125 41.506000518798828125 40.24900054931640625 39.05300140380859375 39.069000244140625 38.68199920654296875 37.450000762939453125 37.270999908447265625 37.895000457763671875 38.1569976806640625 37.976001739501953125 38.645999908447265625 39.15999603271484375 39.16699981689453125 38.393001556396484375 38.23400115966796875 39.008998870849609375 39.993999481201171875 40.3040008544921875 40.284999847412109375 38.8899993896484375 38.533000946044921875 38.99199676513671875 39.7259979248046875 39.755001068115234375 39.6660003662109375 39.690998077392578125 39.536998748779296875 39.994998931884765625 39.96900177001953125 39.59400177001953125 39.595001220703125 39.5410003662109375 39.51000213623046875 39.59600067138671875 39.54399871826171875 39.633998870849609375 39.996002197265625 39.963001251220703125 40.173000335693359375 39.845001220703125 39.732997894287109375 39.742000579833984375 39.907001495361328125 39.314998626708984375 39.327999114990234375 39.628997802734375 39.66899871826171875 39.4850006103515625 39.663997650146484375 39.54000091552734375 39.283000946044921875 38.8300018310546875 37.73699951171875 37.5410003662109375 37.95999908447265625 37.561000823974609375 38.803997039794921875 39.38899993896484375 39.062000274658203125 38.6529998779296875 38.168003082275390625 38.384998321533203125 38.84200286865234375 39.120998382568359375 39.335002899169921875 39.547000885009765625 39.576000213623046875 39.55100250244140625 39.45800018310546875 39.42800140380859375 39.586002349853515625 39.660999298095703125 39.770000457763671875 39.865997314453125 39.9329986572265625 39.578998565673828125 39.96700286865234375 39.925998687744140625 39.19300079345703125 39.302997589111328125 39.45800018310546875 39.04199981689453125 38.6100006103515625 38.785999298095703125 37.822998046875 37.368000030517578125 37.5970001220703125 37.921001434326171875 38.199001312255859375 38.49700164794921875 38.399997711181640625 38.23400115966796875 37.9029998779296875 37.68000030517578125 37.503997802734375 37.4889984130859375 37.448001861572265625 37.384002685546875 37.529003143310546875 37.538997650146484375 37.4850006103515625 37.464000701904296875 37.452999114990234375 37.2050018310546875 37.103000640869140625
 30.174999237060546875 31.72299957275390625 34.5839996337890625 37.0930023193359375 37.647998809814453125 37.96199798583984375 39.53900146484375 39.58499908447265625 39.78600311279296875 39.20999908447265625 39.341999053955078125 38.955997467041015625 37.6829986572265625 38.753002166748046875 39.75499725341796875 38.190998077392578125 37.618999481201171875 36.854000091552734375 36.9219970703125 37.65599822998046875 36.769001007080078125 35.2259979248046875 35.632999420166015625 35.562000274658203125 36.28800201416015625 37.62799835205078125 38.27899932861328125 39.30300140380859375 38.743999481201171875 38.54399871826171875 37.881000518798828125 36.7760009765625 36.56500244140625 35.718997955322265625 36.714000701904296875 35.562999725341796875 37.081996917724609375 35.292999267578125 35.8769989013671875 39.69100189208984375 38.719997406005859375 35.246997833251953125 36.7310028076171875 39.2910003662109375 38.712001800537109375 37.705997467041015625 36.936000823974609375 37.462001800537109375 37.404998779296875 37.678997039794921875 38.22100067138671875 39.963001251220703125 39.798999786376953125 39.728000640869140625 39.7649993896484375 38.3639984130859375 35.493000030517578125 34.0240020751953125 36.451000213623046875 39.730998992919921875 38.826000213623046875 35.38300323486328125 35.7689971923828125 37.2350006103515625 36.493999481201171875 36.493000030517578125 35.979000091552734375 35.854000091552734375 35.688999176025390625 36.37599945068359375 38.3489990234375 39.756999969482421875 38.61499786376953125 40.227001190185546875 40.92800140380859375 40.2480010986328125 36.549999237060546875 34.493999481201171875 39 41.31099700927734375 40.505001068115234375 39.661998748779296875 38.284000396728515625 37.355998992919921875 37.990001678466796875 38.30699920654296875 39.479999542236328125 40.483001708984375 41.897998809814453125 41.3079986572265625 40.730998992919921875 40.272998809814453125 40.409999847412109375 40.95999908447265625 40.481998443603515625 41.0019989013671875 41.707000732421875 41.19499969482421875 41.5279998779296875 41.4759979248046875 41.73799896240234375 41.753997802734375 42.0760040283203125 42.38300323486328125 42.726001739501953125 42.51200103759765625 42.26999664306640625 42.227001190185546875 41.0540008544921875 41.9329986572265625 42.78900146484375 42.94300079345703125 42.53900146484375 41.00299835205078125 40.881999969482421875 40.84400177001953125 41.340000152587890625 41.215000152587890625 42.5839996337890625 43.104999542236328125 42.85700225830078125 42.743999481201171875 42.542999267578125 41.65599822998046875 41.746002197265625 42.785999298095703125 43.30899810791015625 40.537998199462890625 38.832000732421875 38.924999237060546875 40.0540008544921875 40.743000030517578125 39.951999664306640625 40.042999267578125 40.2050018310546875 39.470001220703125 38.3990020751953125 40.1999969482421875 41.20999908447265625 42.883998870849609375 43.180999755859375 42.65000152587890625 42.579998016357421875 42.912998199462890625 40.34999847412109375 35.8040008544921875 33.882999420166015625 38.0410003662109375 40.4589996337890625 41.173000335693359375 42.033000946044921875 41.04199981689453125 41.673000335693359375 41.57900238037109375 40.438999176025390625 39.5240020751953125 39.51399993896484375 39.68000030517578125 38.34600067138671875 38.069000244140625 38.19699859619140625 38.578998565673828125 39.274997711181640625 39.589000701904296875 39.45999908447265625 39.1790008544921875 39.23600006103515625 38.955997467041015625 38.715999603271484375 39.438999176025390625 40.2350006103515625 40.0240020751953125 39.771999359130859375 39.3079986572265625 38.788997650146484375 39.5630035400390625 39.979999542236328125 39.967998504638671875 40.076000213623046875 39.80100250244140625 39.9980010986328125 39.95600128173828125 39.492000579833984375 39.343997955322265625 39.228000640869140625 39.354000091552734375 39.316997528076171875 39.490001678466796875 39.852996826171875 39.79000091552734375 39.561000823974609375 39.70999908447265625 39.7779998779296875 39.8990020751953125 39.725002288818359375 39.63800048828125 39.44699859619140625 39.42600250244140625 39.625 39.76300048828125 39.77700042724609375 39.825000762939453125 39.81500244140625 39.520999908447265625 39.23600006103515625 38.590999603271484375 37.53800201416015625 37.45400238037109375 37.9420013427734375 38.0019989013671875 39.3280029296875 39.617000579833984375 39.562000274658203125 39.305999755859375 39.21199798583984375 39.453998565673828125 39.5780029296875 39.65200042724609375 39.81999969482421875 39.519001007080078125 39.590999603271484375 39.689998626708984375 39.704998016357421875 39.83699798583984375 39.8379974365234375 39.826999664306640625 40.072002410888671875 40.19499969482421875 40.07199859619140625 40.245998382568359375 39.87200164794921875 39.604000091552734375 39.439998626708984375 39.02700042724609375 39.1009979248046875 39.1269989013671875 39.106998443603515625 38.5449981689453125 38.090000152587890625 37.702999114990234375 37.881000518798828125 38.29199981689453125 38.595996856689453125 38.478000640869140625 38.3990020751953125 37.98699951171875 37.744998931884765625 37.51599884033203125 37.380001068115234375 37.430999755859375 37.31800079345703125 37.27100372314453125 37.13700103759765625 37.189998626708984375 37.1959991455078125 37.187999725341796875 37.305999755859375 37.052997589111328125
[truncated: 590,075 more chars]
