# Supplementary material for: Toward a Monte Carlo approach to selecting climate variables in MaxEnt
Source: PLoS One. 2021 Mar 3;16(3):e0237208. doi: 10.1371/journal.pone.0237208 (PMC7928495; doi:10.1371/journal.pone.0237208)
Supplement: S1 File — Compressed file folder containing the input data and R script used in the study. (ZIP) [file pone.0237208.s003.zip › S1_File/input/bioclim/bio08.asc]

ncols        258
nrows        203
xllcorner    -118.620095600000
yllcorner    23.921173333333
cellsize     0.083333333333
NODATA_value  -9999
 0.70999985933303833008 0.80133336782455444336 0.91849988698959350586 13.107999801635742188 0.88766676187515258789 1.3021667003631591797 13.48383331298828125 7.7024998664855957031 0.69750005006790161133 8.6680002212524414062 7.7636666297912597656 0.19200003147125244141 0.07533343881368637085 7.9809999465942382812 7.932666778564453125 0.62699991464614868164 8.1161670684814453125 8.6623334884643554688 8.551666259765625 8.473667144775390625 6.7858333587646484375 -0.13166677951812744141 -0.21649992465972900391 12.092000007629394531 12.501000404357910156 12.242166519165039062 11.862667083740234375 -0.68350005149841308594 -1.0468333959579467773 -1.1225000619888305664 -1.3805000782012939453 -1.3156667947769165039 -1.3011666536331176758 -1.5426666736602783203 6.5368337631225585938 6.7646665573120117188 6.6041669845581054688 6.4470000267028808594 5.6830000877380371094 3.0256664752960205078 -2.5019998550415039062 -2.3673331737518310547 -2.1026666164398193359 6.5708332061767578125 10.969499588012695312 10.877000808715820312 6.5158329010009765625 10.190500259399414062 10.54416656494140625 10.973333358764648438 10.865166664123535156 9.27483367919921875 12.739333152770996094 13.389833450317382812 13.242333412170410156 14.505000114440917969 14.570166587829589844 14.43633270263671875 15.02466583251953125 14.845000267028808594 15.298999786376953125 10.1746673583984375 14.96866607666015625 14.86100006103515625 15.112999916076660156 15.200666427612304688 14.852000236511230469 9.537166595458984375 9.2178335189819335938 9.8743333816528320312 10.347333908081054688 10.149333000183105469 10.015167236328125 10.105999946594238281 9.9969997406005859375 9.8870000839233398438 9.9555006027221679688 10.19499969482421875 10.247500419616699219 10.272833824157714844 8.9335002899169921875 6.0821666717529296875 5.259166717529296875 4.4511671066284179688 0.74649989604949951172 4.381999969482421875 5.3070001602172851562 -0.18516664206981658936 5.0151667594909667969 4.2518334388732910156 9.0063333511352539062 8.29633331298828125 10.822333335876464844 10.275667190551757812 9.42133331298828125 8.738666534423828125 8.7326669692993164062 8.3021669387817382812 8.0924997329711914062 8.3606662750244140625 9.0906667709350585938 8.654666900634765625 9.1121664047241210938 8.843166351318359375 9.881500244140625 10.457500457763671875 10.904999732971191406 3.3038332462310791016 3.7826666831970214844 5.3158330917358398438 5.979000091552734375 7.2016668319702148438 7.7028331756591796875 9.043666839599609375 9.5243330001831054688 11.162833213806152344 11.312000274658203125 9.7576665878295898438 10.310500144958496094 10.035332679748535156 10.013500213623046875 10.203332901000976562 10.364666938781738281 10.060500144958496094 5.7858333587646484375 6.1439995765686035156 10.378499984741210938 9.8546667098999023438 9.4461669921875 4.0793333053588867188 9.3133335113525390625 4.20366668701171875 4.1963329315185546875 1.3071666955947875977 -1.4300000667572021484 -0.43183338642120361328 -0.15133337676525115967 0.38183322548866271973 -0.45183336734771728516 0.92999988794326782227 0.44133341312408447266 0.28766679763793945312 -1.8059999942779541016 -2.4408330917358398438 5.4273333549499511719 6.8344998359680175781 7.3865003585815429688 7.3521666526794433594 7.1881666183471679688 6.3393330574035644531 3.4408335685729980469 8.354999542236328125 9.2318334579467773438 2.5828332901000976562 7.2696666717529296875 10.028499603271484375 11.632333755493164062 12.815333366394042969 14.696000099182128906 15.850333213806152344 16.321332931518554688 16.987499237060546875 17.175500869750976562 17.293666839599609375 17.308500289916992188 17.54850006103515625 17.778833389282226562 17.77683258056640625 17.823499679565429688 17.9913330078125 18.10449981689453125 18.100666046142578125 18.1399993896484375 17.971334457397460938 17.727499008178710938 18.020999908447265625 18.387332916259765625 18.497165679931640625 18.58283233642578125 18.803667068481445312 18.837665557861328125 18.99900054931640625 19.21666717529296875 19.1508331298828125 19.21883392333984375 19.1486663818359375 19.234666824340820312 19.2371673583984375 19.25116729736328125 19.301500320434570312 19.129833221435546875 19.029832839965820312 19.001165390014648438 19.06150054931640625 19.094999313354492188 19.183332443237304688 19.250833511352539062 19.295000076293945312 19.381999969482421875 19.492834091186523438 19.583499908447265625 19.644166946411132812 19.70583343505859375 19.706501007080078125 19.77050018310546875 19.666166305541992188 19.48699951171875 19.40850067138671875 19.364999771118164062 19.436166763305664062 19.434999465942382812 19.373332977294921875 19.447666168212890625 19.50099945068359375 19.457666397094726562 19.4416656494140625 19.496500015258789062 19.4461669921875 19.396999359130859375 19.406667709350585938 19.507999420166015625 19.640167236328125 19.830333709716796875 19.98699951171875 20.045499801635742188 20.107666015625 20.1464996337890625 20.18416595458984375 20.096500396728515625 20.07866668701171875 20.078332901000976562 20.147832870483398438 20.250333786010742188 20.322500228881835938 20.33083343505859375 20.365833282470703125 20.417333602905273438 20.553333282470703125 20.663665771484375 20.726667404174804688 20.746000289916992188 20.760999679565429688 20.734832763671875 20.805166244506835938 20.864833831787109375 20.879833221435546875 20.90633392333984375 20.941167831420898438 20.976833343505859375 21.029499053955078125 21.087665557861328125 21.1510009765625 21.18633270263671875 21.248167037963867188 21.295667648315429688 21.298000335693359375 21.273332595825195312 21.274333953857421875
 0.76050001382827758789 0.91799998283386230469 1.0596666336059570312 13.641333580017089844 13.255666732788085938 13.564332962036132812 9.1050004959106445312 8.4296665191650390625 6.8493332862854003906 8.3026666641235351562 8.6263332366943359375 6.5118336677551269531 6.6384997367858886719 7.8379998207092285156 6.8500003814697265625 7.6484999656677246094 7.2971668243408203125 6.9608335494995117188 8.537166595458984375 8.5718336105346679688 7.875499725341796875 6.7690000534057617188 12.504666328430175781 12.503167152404785156 12.385000228881835938 12.395166397094726562 11.501999855041503906 5.180999755859375 -0.84616655111312866211 -1.1193333864212036133 -1.1028331518173217773 -1.1739999055862426758 6.6139998435974121094 6.8546667098999023438 7.0293335914611816406 6.9070000648498535156 6.3183331489562988281 4.6156668663024902344 2.3198332786560058594 1.4655001163482666016 -2.2046668529510498047 -2.0993332862854003906 -1.7710000276565551758 -1.9481667280197143555 11.030332565307617188 10.485166549682617188 10.970833778381347656 9.9991664886474609375 10.726666450500488281 11.173999786376953125 10.974499702453613281 8.7320003509521484375 11.730333328247070312 14.498167037963867188 14.977666854858398438 14.61100006103515625 14.463166236877441406 9.934833526611328125 15.234999656677246094 15.056499481201171875 14.75749969482421875 14.639833450317382812 14.765333175659179688 14.800333023071289062 15.098500251770019531 15.284333229064941406 15.003833770751953125 8.4916667938232421875 8.944499969482421875 10.312000274658203125 10.16483306884765625 9.3249998092651367188 10.176166534423828125 10.286333084106445312 10.289999961853027344 10.074000358581542969 8.252166748046875 9.2761669158935546875 10.204833984375 10.421999931335449219 10.299833297729492188 8.0513334274291992188 -2.6091668605804443359 -3.4636666774749755859 -3.3674998283386230469 -3.5228333473205566406 -3.2341666221618652344 6.7816667556762695312 -0.6749998927116394043 8.6199998855590820312 7.6303334236145019531 10.734499931335449219 10.161166191101074219 9.368000030517578125 9.53766632080078125 9.0240001678466796875 9.423000335693359375 9.3990001678466796875 8.9014997482299804688 8.75966644287109375 10.571833610534667969 9.42566680908203125 10.488833427429199219 9.86750030517578125 9.9888334274291992188 10.204667091369628906 11.119000434875488281 4.2114996910095214844 4.9574999809265136719 6.2586669921875 7.0920000076293945312 7.7219996452331542969 8.220333099365234375 8.6318330764770507812 8.36533355712890625 4.1703333854675292969 11.112000465393066406 14.972666740417480469 14.628666877746582031 10.180500030517578125 9.8811664581298828125 13.885333061218261719 13.923999786376953125 13.794667243957519531 6.0491666793823242188 13.843667030334472656 13.800000190734863281 13.709500312805175781 4.3921666145324707031 4.3045001029968261719 4 4.2523331642150878906 4.8000001907348632812 3.8820002079010009766 2.2428333759307861328 1.8613333702087402344 1.4721666574478149414 0.55916672945022583008 0.36316654086112976074 2.0591669082641601562 1.5501666069030761719 -0.20883321762084960938 -2.4914999008178710938 -1.9294999837875366211 5.7220001220703125 6.6275000572204589844 7.08083343505859375 7.1714997291564941406 6.837833404541015625 6.7994999885559082031 5.4660000801086425781 -2.6103332042694091797 7.9171667098999023438 8.04949951171875 8.7616672515869140625 10.397000312805175781 12.052166938781738281 13.404666900634765625 14.43849945068359375 15.247333526611328125 16.485500335693359375 17.462999343872070312 17.41500091552734375 17.586500167846679688 17.642499923706054688 17.910999298095703125 18.113332748413085938 18.1573333740234375 18.18849945068359375 18.254499435424804688 18.425832748413085938 18.381000518798828125 18.330165863037109375 18.316667556762695312 18.350833892822265625 18.476999282836914062 18.54949951171875 18.712833404541015625 18.8491668701171875 18.992000579833984375 19.097166061401367188 18.997999191284179688 19.125 19.21016693115234375 19.336332321166992188 19.31683349609375 19.331666946411132812 19.14966583251953125 18.989833831787109375 18.9225006103515625 18.957500457763671875 18.943166732788085938 18.986333847045898438 19.0818328857421875 19.219667434692382812 19.254999160766601562 19.308500289916992188 19.368000030517578125 19.480833053588867188 19.549165725708007812 19.666166305541992188 19.671833038330078125 19.694833755493164062 19.715999603271484375 19.730833053588867188 19.69083404541015625 19.516500473022460938 19.38899993896484375 19.342166900634765625 19.302999496459960938 19.412000656127929688 19.549333572387695312 19.428998947143554688 19.404499053955078125 19.540666580200195312 19.573333740234375 19.662332534790039062 19.657667160034179688 19.58499908447265625 19.605499267578125 19.620832443237304688 19.66583251953125 19.704999923706054688 19.830167770385742188 19.875499725341796875 20.052000045776367188 20.1811676025390625 20.239166259765625 20.266666412353515625 20.274166107177734375 20.288333892822265625 20.27683258056640625 20.268667221069335938 20.32849884033203125 20.457500457763671875 20.52700042724609375 20.57450103759765625 20.622167587280273438 20.670833587646484375 20.681833267211914062 20.7068328857421875 20.77700042724609375 20.843166351318359375 20.9008331298828125 20.925832748413085938 20.921499252319335938 20.956501007080078125 20.997667312622070312 21.045499801635742188 21.095333099365234375 21.141500473022460938 21.212499618530273438 21.212499618530273438 21.231334686279296875 21.258167266845703125 21.275165557861328125 21.308000564575195312 21.342832565307617188
 0.86650002002716064453 0.93250012397766113281 13.468333244323730469 13.56566619873046875 12.716166496276855469 7.9619998931884765625 13.144166946411132812 8.2045001983642578125 0.87966680526733398438 7.9618330001831054688 8.6386661529541015625 7.7976670265197753906 7.1263337135314941406 0.78533339500427246094 7.2109999656677246094 7.9709997177124023438 5.3150000572204589844 0.30416655540466308594 7.5380001068115234375 8.6253337860107421875 8.5311670303344726562 12.760833740234375 6.6504998207092285156 11.258500099182128906 12.30066680908203125 12.474332809448242188 11.98166656494140625 -0.24600009620189666748 -0.72533333301544189453 -0.82899987697601318359 5.5278334617614746094 5.9918332099914550781 -1.1868332624435424805 7.1170001029968261719 7.1073331832885742188 6.7048335075378417969 4.4074997901916503906 0.4015000462532043457 -3.7769999504089355469 4.5263333320617675781 -2.1961667537689208984 -2.0513334274291992188 -1.7996666431427001953 -1.7654998302459716797 -1.9421665668487548828 9.509166717529296875 10.186667442321777344 3.5569999217987060547 10.302166938781738281 11.3038330078125 11.122666358947753906 8.8143339157104492188 11.844166755676269531 14.44716644287109375 14.741000175476074219 9.7244997024536132812 14.482666969299316406 14.770999908447265625 15.276000022888183594 15.256499290466308594 14.881333351135253906 15.026833534240722656 14.974666595458984375 15.005166053771972656 15.260333061218261719 15.334166526794433594 14.443666458129882812 7.61316680908203125 9.6681661605834960938 10.279000282287597656 9.837833404541015625 6.3119997978210449219 9.156833648681640625 10.314000129699707031 10.281167030334472656 10.02700042724609375 5.650333404541015625 6.8781666755676269531 9.3223333358764648438 10.144166946411132812 10.182666778564453125 7.4913334846496582031 -3.5943334102630615234 -4.5816664695739746094 -4.5009999275207519531 -3.3515000343322753906 -3.2696666717529296875 -3.3343334197998046875 0.023333147168159484863 4.4193334579467773438 8.820499420166015625 11.501832962036132812 11.356166839599609375 10.353333473205566406 11.12383270263671875 9.9428339004516601562 11.053999900817871094 10.583833694458007812 11.353666305541992188 10.772832870483398438 11.547666549682617188 12.905833244323730469 12.177332878112792969 13.106499671936035156 12.404000282287597656 5.8246665000915527344 5.6884999275207519531 6.9278330802917480469 8.6840000152587890625 10.112333297729492188 10.422666549682617188 9.1491670608520507812 9.3466663360595703125 9.4499998092651367188 8.9266672134399414062 5.0195002555847167969 3.9064998626708984375 10.055333137512207031 10.493666648864746094 14.019166946411132812 13.8426666259765625 13.926833152770996094 14.052000045776367188 6.0924997329711914062 13.701833724975585938 13.715999603271484375 13.755167007446289062 13.682333946228027344 4.9731664657592773438 13.587666511535644531 4.5640001296997070312 4.4433331489562988281 5.0219998359680175781 5.2856664657592773438 0.21083331108093261719 0.010833342559635639191 -0.29216653108596801758 1.271166682243347168 2.5934998989105224609 -5.801166534423828125 1.8783333301544189453 -0.78500002622604370117 -3.0458333492279052734 -1.1999999284744262695 5.9835000038146972656 6.7743334770202636719 7.0136666297912597656 6.9134998321533203125 6.6186666488647460938 6.1656665802001953125 5.5360002517700195312 -2.5191664695739746094 2.5981664657592773438 7.9456667900085449219 2.1926667690277099609 8.1741666793823242188 10.73816680908203125 11.003000259399414062 12.64766693115234375 13.7845001220703125 16.162000656127929688 13.202833175659179688 13.361499786376953125 17.760166168212890625 17.903833389282226562 18.137666702270507812 18.190999984741210938 18.274333953857421875 18.587167739868164062 18.715665817260742188 18.826000213623046875 18.5861663818359375 18.413667678833007812 18.4635009765625 18.489999771118164062 18.498167037963867188 18.604000091552734375 18.648332595825195312 18.755832672119140625 18.830333709716796875 19.038166046142578125 19.250165939331054688 19.253999710083007812 19.383333206176757812 19.548000335693359375 19.416833877563476562 19.135000228881835938 18.828832626342773438 18.776332855224609375 18.837499618530273438 18.906499862670898438 18.978832244873046875 19.071500778198242188 19.177667617797851562 19.292667388916015625 19.339666366577148438 19.35683441162109375 19.386499404907226562 19.452165603637695312 19.4850006103515625 19.572500228881835938 19.656667709350585938 19.779666900634765625 19.778333663940429688 19.74250030517578125 19.677333831787109375 19.554332733154296875 19.4785003662109375 19.398834228515625 19.418498992919921875 19.372165679931640625 19.616832733154296875 19.485166549682617188 19.388500213623046875 19.561166763305664062 19.69933319091796875 19.769500732421875 19.846832275390625 19.796667098999023438 19.816499710083007812 19.8125 19.886667251586914062 19.874334335327148438 19.888666152954101562 19.887166976928710938 19.9871673583984375 20.082666397094726562 20.152500152587890625 20.237333297729492188 20.304166793823242188 20.342832565307617188 20.3769989013671875 20.41933441162109375 20.463167190551757812 20.510499954223632812 20.547832489013671875 20.56783294677734375 20.622499465942382812 20.66699981689453125 20.705667495727539062 20.760000228881835938 20.84583282470703125 20.904499053955078125 20.9203338623046875 20.915500640869140625 20.913499832153320312 20.967498779296875 21.00983428955078125 21.06566619873046875 21.0926666259765625 21.127498626708984375 21.16583251953125 21.211334228515625 21.234167098999023438 21.2606658935546875 21.309000015258789062 21.342166900634765625 21.36316680908203125
 1.0191665887832641602 0.95583337545394897461 13.5193328857421875 13.480166435241699219 0.12666673958301544189 5.7813334465026855469 13.135999679565429688 1.4461667537689208984 5.5063333511352539062 6.8753333091735839844 7.5151667594909667969 8.1545000076293945312 7.0013332366943359375 4.6779999732971191406 7.7468333244323730469 8.3931665420532226562 7.5234999656677246094 7.030666351318359375 8.402500152587890625 8.5714998245239257812 8.534999847412109375 12.858666419982910156 11.386166572570800781 12.013166427612304688 12.548333168029785156 12.681500434875488281 12.335333824157714844 11.744832992553710938 -0.25333330035209655762 7.1875 5.0556669235229492188 6.1631665229797363281 11.160166740417480469 6.7178335189819335938 7.2541670799255371094 6.8171668052673339844 4.5758333206176757812 0.93083333969116210938 2.4214999675750732422 6.3233332633972167969 -2.1756665706634521484 -2.0075001716613769531 -1.8281667232513427734 -1.8865000009536743164 3.9949998855590820312 3.0531668663024902344 4.1676669120788574219 10.182332992553710938 11.332166671752929688 11.427166938781738281 10.991499900817871094 3.8406665325164794922 11.772500038146972656 14.288000106811523438 14.933666229248046875 9.8526668548583984375 14.688833236694335938 14.947500228881835938 15.138333320617675781 15.162333488464355469 14.972833633422851562 15.169666290283203125 15.206167221069335938 15.324666976928710938 15.220167160034179688 15.371666908264160156 14.585499763488769531 7.0199999809265136719 9.7231664657592773438 10.192167282104492188 9.008167266845703125 4.7966666221618652344 7.9263334274291992188 9.7255001068115234375 9.9224996566772460938 9.0158329010009765625 5.4576668739318847656 6.337833404541015625 9.0413331985473632812 9.780666351318359375 9.7638330459594726562 5.2916665077209472656 -4.7249999046325683594 -4.7986669540405273438 -3.9944999217987060547 -4.0390000343322753906 -4.1881666183471679688 -3.54416656494140625 -0.48816666007041931152 4.7630000114440917969 9.30933380126953125 8.3131666183471679688 9.4268331527709960938 11.119500160217285156 11.713000297546386719 12.379166603088378906 12.746666908264160156 13.749666213989257812 14.081166267395019531 15.057833671569824219 15.455666542053222656 16.333499908447265625 12.933333396911621094 13.523166656494140625 9.698833465576171875 10.229166984558105469 9.3186664581298828125 11.348500251770019531 12.131500244140625 12.356166839599609375 12.855833053588867188 12.230333328247070312 12.654333114624023438 12.440833091735839844 5.5356669425964355469 6.38466644287109375 4.9766664505004882812 4.5954999923706054688 4.2981667518615722656 4.4291667938232421875 4.9539999961853027344 5.9351668357849121094 13.870499610900878906 13.99466705322265625 13.897166252136230469 6.020999908447265625 5.8923335075378417969 5.6241669654846191406 5.5498332977294921875 5.3691668510437011719 5.17566680908203125 5.1719999313354492188 5.6678333282470703125 0.27583345770835876465 0.19666682183742523193 0.041333410888910293579 -0.061833351850509643555 -0.25733339786529541016 -5.0723333358764648438 -6.0995001792907714844 -6.2951669692993164062 0.96349996328353881836 -1.9673333168029785156 -0.39249980449676513672 5.5771665573120117188 6.3029999732971191406 6.8020000457763671875 6.6395001411437988281 6.4083333015441894531 5.4701666831970214844 4.6434998512268066406 -1.1215000152587890625 -2.6063332557678222656 2.2281668186187744141 -3.2443335056304931641 1.8806667327880859375 7.9664998054504394531 9.1855001449584960938 11.56566619873046875 14.324500083923339844 16.03350067138671875 13.118666648864746094 13.723333358764648438 13.687333106994628906 18.060832977294921875 18.120500564575195312 18.211666107177734375 18.301332473754882812 18.484666824340820312 18.834667205810546875 19.042667388916015625 18.940000534057617188 18.885499954223632812 18.726499557495117188 18.631166458129882812 18.604166030883789062 18.573833465576171875 18.681833267211914062 18.798334121704101562 18.79650115966796875 18.968332290649414062 19.195333480834960938 19.3448333740234375 19.359666824340820312 19.590166091918945312 19.23383331298828125 18.750833511352539062 18.733165740966796875 18.845500946044921875 18.916833877563476562 18.964666366577148438 19.080999374389648438 19.204999923706054688 19.299833297729492188 19.367834091186523438 19.387166976928710938 19.382333755493164062 19.433834075927734375 19.477666854858398438 19.457334518432617188 19.490499496459960938 19.580667495727539062 19.660833358764648438 19.696832656860351562 19.690999984741210938 19.694499969482421875 19.6916656494140625 19.55716705322265625 19.547332763671875 19.573667526245117188 19.604166030883789062 19.67766571044921875 19.705499649047851562 19.593332290649414062 19.6143341064453125 19.606166839599609375 19.690166473388671875 19.884000778198242188 20.044500350952148438 20.021999359130859375 20.012166976928710938 20.0538330078125 20.10649871826171875 20.107666015625 20.115499496459960938 20.124166488647460938 20.140832901000976562 20.17116546630859375 20.23600006103515625 20.326000213623046875 20.37400054931640625 20.41049957275390625 20.43433380126953125 20.471500396728515625 20.514499664306640625 20.55500030517578125 20.58516693115234375 20.634334564208984375 20.693500518798828125 20.74683380126953125 20.834333419799804688 20.90616607666015625 20.925333023071289062 20.917667388916015625 20.850666046142578125 20.859500885009765625 20.985332489013671875 21.031665802001953125 21.076333999633789062 21.131666183471679688 21.153333663940429688 21.19283294677734375 21.224000930786132812 21.283666610717773438 21.322332382202148438 21.337833404541015625 21.321832656860351562 21.3600006103515625
 0.70083338022232055664 0.86049991846084594727 13.279333114624023438 13.475333213806152344 4.82866668701171875 6.9773335456848144531 13.4676666259765625 13.274167060852050781 7.9475002288818359375 5.393833160400390625 6.9651665687561035156 8.1806669235229492188 6.3946666717529296875 5.8159999847412109375 8.499500274658203125 8.5066671371459960938 8.49900054931640625 8.5556669235229492188 8.5691661834716796875 8.2174997329711914062 5.9941663742065429688 5.9774999618530273438 5.6395001411437988281 11.95149993896484375 12.855000495910644531 12.478833198547363281 11.952666282653808594 11.871166229248046875 6.4871668815612792969 7.6213335990905761719 5.8635001182556152344 4.92133331298828125 5.823833465576171875 6.6393332481384277344 7.5236668586730957031 6.9735002517700195312 3.4076666831970214844 1.3285000324249267578 5.9148335456848144531 -1.9985001087188720703 -2.039333343505859375 -1.775166630744934082 -1.7400000095367431641 10.785166740417480469 10.203332901000976562 10.060999870300292969 10.614500045776367188 11.348999977111816406 11.385499954223632812 11.552333831787109375 11.248167037963867188 3.9831666946411132812 10.523500442504882812 12.934000015258789062 14.495999336242675781 14.840167045593261719 15.020000457763671875 15.088500022888183594 15.067166328430175781 14.981499671936035156 15.037500381469726562 15.123000144958496094 15.072000503540039062 15.135833740234375 15.205166816711425781 10.165666580200195312 8.7756671905517578125 7.6396665573120117188 9.8323335647583007812 10.098500251770019531 8.6171665191650390625 2.4919998645782470703 5.9380002021789550781 8.500499725341796875 8.7218332290649414062 5.7678332328796386719 -1.2438333034515380859 5.4530000686645507812 7.7288336753845214844 8.9629993438720703125 8.8734998703002929688 8.4829998016357421875 -2.3604998588562011719 -3.4970002174377441406 -4.0613331794738769531 -3.743000030517578125 -4.0563330650329589844 -4.465000152587890625 -1.5665000677108764648 8.8450002670288085938 9.0935001373291015625 10.069666862487792969 11.015500068664550781 11.485333442687988281 11.131667137145996094 13.404166221618652344 12.048333168029785156 12.368333816528320312 12.7888336181640625 12.940166473388671875 13.422333717346191406 13.988833427429199219 14.111166954040527344 14.363499641418457031 14.566666603088378906 14.797166824340820312 14.784333229064941406 12.414333343505859375 12.935333251953125 13.3663330078125 13.72949981689453125 13.192166328430175781 12.634166717529296875 4.7728333473205566406 9.5714998245239257812 10.314167022705078125 10.865666389465332031 5.3415002822875976562 5.1511669158935546875 5.4231667518615722656 6.1336669921875 14.220333099365234375 13.853333473205566406 13.894000053405761719 5.8155002593994140625 13.82866668701171875 5.4433331489562988281 5.815166473388671875 5.7438335418701171875 5.6695003509521484375 5.5826663970947265625 5.5568332672119140625 0.17666658759117126465 0.082499973475933074951 -0.090833425521850585938 -0.21116667985916137695 -0.22016651928424835205 -0.38899993896484375 -5.893833160400390625 -6.6298336982727050781 -6.2231664657592773438 2.5030000209808349609 -1.4443333148956298828 -1.147999882698059082 0.60916674137115478516 5.8374996185302734375 5.6928334236145019531 4.9873332977294921875 5.6356663703918457031 5.1808333396911621094 -0.69633334875106811523 -1.9021666049957275391 -3.0923333168029785156 -3.1381666660308837891 -3.4893331527709960938 -3.1770000457763671875 9.0504999160766601562 11.640500068664550781 12.29416656494140625 14.575333595275878906 12.452333450317382812 13.249333381652832031 13.646166801452636719 13.857333183288574219 14.090833663940429688 18.62933349609375 18.863666534423828125 18.77683258056640625 18.7111663818359375 19.027166366577148438 19.239665985107421875 19.317499160766601562 19.19933319091796875 19.227666854858398438 19.120500564575195312 19.015832901000976562 19.0605010986328125 19.004833221435546875 18.976499557495117188 18.970500946044921875 19.269666671752929688 19.502166748046875 19.390167236328125 19.57016754150390625 19.547832489013671875 19.027166366577148438 18.655832290649414062 18.782167434692382812 18.905000686645507812 18.975999832153320312 19.085500717163085938 19.198167800903320312 19.297166824340820312 19.295499801635742188 19.39749908447265625 19.520833969116210938 19.519498825073242188 19.482999801635742188 19.54633331298828125 19.574167251586914062 19.584333419799804688 19.608999252319335938 19.66266632080078125 19.749834060668945312 19.591833114624023438 19.546667098999023438 19.626499176025390625 19.7306671142578125 19.79416656494140625 19.698333740234375 19.788665771484375 19.816333770751953125 19.767665863037109375 19.796167373657226562 19.798666000366210938 19.752166748046875 19.734165191650390625 19.875 19.99449920654296875 20.162000656127929688 20.193166732788085938 20.259000778198242188 20.326833724975585938 20.349834442138671875 20.364500045776367188 20.378665924072265625 20.302000045776367188 20.295665740966796875 20.270833969116210938 20.350666046142578125 20.3943328857421875 20.42566680908203125 20.488000869750976562 20.503999710083007812 20.528165817260742188 20.54616546630859375 20.578500747680664062 20.6725006103515625 20.751333236694335938 20.806667327880859375 20.875165939331054688 20.962667465209960938 20.981000900268554688 20.97966766357421875 20.9676666259765625 20.9698333740234375 21.0366668701171875 21.073667526245117188 21.114000320434570312 21.14316558837890625 21.176332473754882812 21.2068328857421875 21.255167007446289062 21.304332733154296875 21.2823333740234375 21.3209991455078125 21.426000595092773438 21.438167572021484375
 0.65066665410995483398 1.0876667499542236328 13.679499626159667969 13.68633270263671875 0.52383339405059814453 11.092166900634765625 13.8318328857421875 9.4993333816528320312 13.346833229064941406 5.9991664886474609375 7.8095002174377441406 8.44933319091796875 4.4313335418701171875 6.9955000877380371094 8.55500030517578125 8.337833404541015625 8.0151662826538085938 8.593166351318359375 8.4154996871948242188 6.4163336753845214844 3.0721666812896728516 5.0986666679382324219 6.3741664886474609375 12.696500778198242188 12.744666099548339844 12.662333488464355469 11.935667037963867188 5.7633333206176757812 6.7653336524963378906 7.7129998207092285156 6.0561666488647460938 4.4333333969116210938 6.444000244140625 11.874333381652832031 -1.2191666364669799805 6.8871665000915527344 3.7541666030883789062 4.5096669197082519531 -1.4864999055862426758 -1.8253333568572998047 -1.583499908447265625 -1.4710000753402709961 -1.4380002021789550781 10.574167251586914062 10.117666244506835938 10.695166587829589844 11.285166740417480469 11.041832923889160156 9.5901660919189453125 11.123666763305664062 11.753832817077636719 10.837833404541015625 11.349833488464355469 13.272999763488769531 14.419667243957519531 14.937167167663574219 15.055999755859375 15.089166641235351562 15.093667030334472656 15.018166542053222656 15.174666404724121094 15.067500114440917969 15.121333122253417969 15.217332839965820312 15.150500297546386719 15.158833503723144531 14.00433349609375 8.2248334884643554688 9.4916667938232421875 9.826000213623046875 9.3851671218872070312 5.988666534423828125 5.6750001907348632812 8.6448335647583007812 8.7253332138061523438 5.9251666069030761719 -0.97683340311050415039 5.8896665573120117188 8.5573329925537109375 8.9123334884643554688 9.1176662445068359375 9.1616668701171875 -0.16349999606609344482 -3.1073334217071533203 -3.6636667251586914062 -4.0886664390563964844 -4.2096667289733886719 -4.7381663322448730469 -1.467833399772644043 9.2421665191650390625 9.8021669387817382812 9.6408329010009765625 10.842332839965820312 14.549666404724121094 12.807666778564453125 15.792333602905273438 12.860500335693359375 13.102000236511230469 13.222833633422851562 13.430333137512207031 14.118499755859375 14.881333351135253906 14.993332862854003906 15.034166336059570312 14.922333717346191406 15.211666107177734375 15.967166900634765625 16.20050048828125 13.255499839782714844 13.813500404357910156 8.9011669158935546875 14.140166282653808594 13.017167091369628906 5.4939999580383300781 4.5164999961853027344 4.1133337020874023438 4.0733332633972167969 3.7845001220703125 4.260833740234375 13.738333702087402344 14.092332839965820312 14.057666778564453125 5.5155000686645507812 5.2496666908264160156 5.1098332405090332031 4.9551663398742675781 4.61533355712890625 13.512499809265136719 13.603166580200195312 5.4523334503173828125 4.9730000495910644531 4.7071666717529296875 4.1256666183471679688 3.8798334598541259766 3.2768335342407226562 -0.42283332347869873047 3.0934998989105224609 -0.88833349943161010742 -6.5173335075378417969 -6.2856664657592773438 -6.2366666793823242188 -5.9851665496826171875 -0.803333282470703125 -0.715000152587890625 9.9683332443237304688 0.20449995994567871094 -1.1210000514984130859 -2.1566665172576904297 -0.72983336448669433594 -0.6113331913948059082 -0.58116668462753295898 -2.7379999160766601562 -1.6935000419616699219 -3.1330001354217529297 -2.7935001850128173828 9.8133335113525390625 14.325666427612304688 12.293666839599609375 12.178333282470703125 14.663832664489746094 12.601833343505859375 13.579166412353515625 13.718667030334472656 13.891499519348144531 13.966000556945800781 18.641332626342773438 19.021999359130859375 18.867166519165039062 18.855333328247070312 19.151500701904296875 19.424333572387695312 19.465833663940429688 19.308500289916992188 19.396999359130859375 19.149000167846679688 19.255167007446289062 19.28350067138671875 19.395833969116210938 19.218500137329101562 19.361833572387695312 19.447999954223632812 19.40416717529296875 19.489833831787109375 19.55500030517578125 19.44933319091796875 19.144666671752929688 18.905332565307617188 18.943332672119140625 19.011667251586914062 19.128833770751953125 19.209833145141601562 19.183834075927734375 19.235834121704101562 19.318666458129882812 19.555665969848632812 19.547666549682617188 19.537332534790039062 19.466833114624023438 19.559833526611328125 19.708499908447265625 19.652500152587890625 19.733333587646484375 19.590665817260742188 19.467332839965820312 19.413166046142578125 19.433000564575195312 19.564332962036132812 19.7693328857421875 19.917499542236328125 20.059000015258789062 19.897832870483398438 19.906499862670898438 19.914333343505859375 19.909833908081054688 19.898500442504882812 19.912500381469726562 19.9589996337890625 20.033000946044921875 20.109666824340820312 20.227167129516601562 20.349500656127929688 20.451166152954101562 20.538665771484375 20.599500656127929688 20.586000442504882812 20.607000350952148438 20.569332122802734375 20.545166015625 20.480499267578125 20.403833389282226562 20.409833908081054688 20.4503326416015625 20.495334625244140625 20.5431671142578125 20.581333160400390625 20.573667526245117188 20.612333297729492188 20.66266632080078125 20.711000442504882812 20.825832366943359375 20.8986663818359375 20.910833358764648438 20.942333221435546875 21.017333984375 21.0731658935546875 21.113332748413085938 21.118000030517578125 21.147832870483398438 21.190334320068359375 21.212667465209960938 21.24466705322265625 21.269834518432617188 21.32233428955078125 21.360834121704101562 21.384332656860351562 21.410833358764648438 21.4850006103515625 21.574499130249023438
 1.4555000066757202148 13.966833114624023438 14.102666854858398438 12.801833152770996094 11.178166389465332031 0.9271666407585144043 13.641333580017089844 9.5190000534057617188 8.6046667098999023438 5.752666473388671875 7.9695000648498535156 7.6236667633056640625 6.6189999580383300781 7.8315000534057617188 7.8169999122619628906 6.5815000534057617188 7.5718331336975097656 8.5286664962768554688 7.7446665763854980469 5.3940000534057617188 4.92783355712890625 6.358333587646484375 7.6694998741149902344 12.794833183288574219 8.2498331069946289062 6.9819998741149902344 4.6663336753845214844 5.8778333663940429688 11.810999870300292969 12.084333419799804688 6.3845000267028808594 4.8645000457763671875 6.9263329505920410156 -1.0293332338333129883 -1.0030000209808349609 6.3886666297912597656 4.0476665496826171875 -1.127833247184753418 -1.1404999494552612305 -1.1488332748413085938 -1.6338332891464233398 -1.8748333454132080078 10.772832870483398438 4.814167022705078125 4.3654999732971191406 10.92350006103515625 11.187999725341796875 10.662499427795410156 9.4411668777465820312 10.564666748046875 11.799166679382324219 10.69933319091796875 11.163166999816894531 12.383166313171386719 12.931333541870117188 13.861833572387695312 14.66916656494140625 14.9720001220703125 15.046166419982910156 15.049500465393066406 15.199999809265136719 15.317999839782714844 15.298999786376953125 15.355333328247070312 15.184833526611328125 14.987000465393066406 15.108166694641113281 14.607666969299316406 14.146833419799804688 9.3008337020874023438 9.5388336181640625 8.5886669158935546875 6.3403334617614746094 8.4630002975463867188 8.7340002059936523438 8.3784999847412109375 6.6076664924621582031 7.9333333969116210938 8.7604999542236328125 7.5863332748413085938 8.7693328857421875 8.6875 9.0443334579467773438 -0.48833331465721130371 -4.781833648681640625 -4.4058332443237304688 -4.743000030517578125 -5.6351666450500488281 -6.0193333625793457031 9.6500005722045898438 10.442166328430175781 11.306666374206542969 12.358666419982910156 12.537166595458984375 13.313500404357910156 13.305666923522949219 13.503666877746582031 14.031499862670898438 14.198499679565429688 14.508166313171386719 14.615166664123535156 15.178999900817871094 15.446833610534667969 15.602999687194824219 15.628833770751953125 15.847832679748535156 16.4503326416015625 16.847333908081054688 16.8489990234375 16.852832794189453125 16.6443328857421875 16.667333602905273438 16.57649993896484375 16.43633270263671875 15.91266632080078125 14.433500289916992188 5.1183333396911621094 14.233666419982910156 14.521166801452636719 14.527667045593261719 14.666666030883789062 14.708666801452636719 14.173832893371582031 14.205499649047851562 5.2426662445068359375 4.4830002784729003906 3.3875000476837158203 3.7378334999084472656 4.4453334808349609375 5.0571665763854980469 5.1033334732055664062 4.2901668548583984375 2.9828331470489501953 3.14116668701171875 3.2183332443237304688 2.6826665401458740234 2.0548334121704101562 2.4543333053588867188 2.4630000591278076172 -1.0651665925979614258 11.818166732788085938 12.793666839599609375 -0.62016665935516357422 -0.062333386391401290894 13.165833473205566406 10.949500083923339844 0.10966662317514419556 -0.80716675519943237305 -0.34816655516624450684 -0.55550009012222290039 -0.47516667842864990234 -1.7949998378753662109 -0.17016661167144775391 -0.82099997997283935547 -3.1743333339691162109 -2.1318333148956298828 9.4633331298828125 11.156833648681640625 12.993000030517578125 16.078332901000976562 12.829500198364257812 13.67449951171875 13.802000045776367188 13.947833061218261719 14.163499832153320312 14.284000396728515625 18.651500701904296875 18.634832382202148438 18.979665756225585938 19.293666839599609375 19.5214996337890625 19.411500930786132812 19.288665771484375 19.171499252319335938 19.260499954223632812 19.268833160400390625 19.378665924072265625 19.38899993896484375 19.27683258056640625 19.428667068481445312 19.384166717529296875 19.534666061401367188 19.399999618530273438 19.285833358764648438 19.162000656127929688 18.984666824340820312 18.907833099365234375 18.926166534423828125 19.038999557495117188 19.146999359130859375 19.118499755859375 19.172666549682617188 19.220001220703125 19.454334259033203125 19.705667495727539062 19.621999740600585938 19.60666656494140625 19.5731658935546875 19.564167022705078125 19.63033294677734375 19.721834182739257812 19.771665573120117188 19.737833023071289062 19.687999725341796875 19.495332717895507812 19.465166091918945312 19.537166595458984375 19.650665283203125 19.796499252319335938 20.016500473022460938 20.15183258056640625 20.159666061401367188 20.11083221435546875 20.071832656860351562 20.039499282836914062 20.136167526245117188 20.288999557495117188 20.294832229614257812 20.377000808715820312 20.50333404541015625 20.604833602905273438 20.660999298095703125 20.731332778930664062 20.797166824340820312 20.843999862670898438 20.85449981689453125 20.848333358764648438 20.781000137329101562 20.709833145141601562 20.591999053955078125 20.539165496826171875 20.520166397094726562 20.517833709716796875 20.547832489013671875 20.587999343872070312 20.66699981689453125 20.66049957275390625 20.711833953857421875 20.763332366943359375 20.81133270263671875 20.818166732788085938 20.836500167846679688 20.873500823974609375 20.941165924072265625 21.052999496459960938 21.114166259765625 21.20916748046875 21.25766754150390625 21.2628326416015625 21.310167312622070312 21.341501235961914062 21.381832122802734375 21.418498992919921875 21.479166030883789062 21.483165740966796875 21.50099945068359375 21.506666183471679688 21.545999526977539062
 14.435666084289550781 14.300000190734863281 13.24566650390625 12.00966644287109375 12.522000312805175781 10.345167160034179688 13.648332595825195312 9.568500518798828125 9.0003328323364257812 7.4821667671203613281 9.2154998779296875 8.0066661834716796875 8.5366668701171875 7.7193331718444824219 5.3361668586730957031 6.6500000953674316406 7.4126667976379394531 8.3768339157104492188 7.1741666793823242188 5.8401665687561035156 7.4640002250671386719 7.967166900634765625 8.4646663665771484375 8.0643339157104492188 5.6935000419616699219 5.6760001182556152344 6.0290002822875976562 11.818166732788085938 12.109832763671875 7.5426664352416992188 5.9390001296997070312 6.2393331527709960938 -0.86183327436447143555 -0.8069998621940612793 -0.67799997329711914062 5.5840001106262207031 1.6958332061767578125 -0.77600002288818359375 -0.95833343267440795898 -1.2866666316986083984 -1.8133332729339599609 -2.2813334465026855469 -2.0978333950042724609 4.9518332481384277344 3.4756667613983154297 10.624500274658203125 11.232000350952148438 10.7220001220703125 10.616000175476074219 10.275000572204589844 11.044333457946777344 11.339666366577148438 10.778499603271484375 11.619500160217285156 12.113666534423828125 12.735833168029785156 11.925000190734863281 14.028332710266113281 15.089833259582519531 15.035166740417480469 15.098166465759277344 15.324500083923339844 15.091166496276855469 15.512332916259765625 15.56133270263671875 15.247666358947753906 15.243833541870117188 15.348999977111816406 15.073833465576171875 14.589666366577148438 9.358333587646484375 8.3613328933715820312 5.5434999465942382812 8.0003337860107421875 8.6371669769287109375 8.7366666793823242188 8.5413331985473632812 8.5129995346069335938 8.8148336410522460938 9.8315000534057617188 8.832500457763671875 8.5364999771118164062 8.64983367919921875 3.6008331775665283203 -2.689666748046875 -1.7445000410079956055 -4.2288331985473632812 -5.1426668167114257812 -5.8845000267028808594 -5.7353334426879882812 11.156666755676269531 11.889499664306640625 12.977000236511230469 13.559666633605957031 13.560999870300292969 13.902666091918945312 14.596166610717773438 14.894000053405761719 14.79083251953125 15.22299957275390625 15.174833297729492188 15.185667037963867188 15.382332801818847656 15.885334014892578125 16.25533294677734375 16.466833114624023438 16.6788330078125 17.08083343505859375 17.205333709716796875 17.0364990234375 16.748666763305664062 16.629499435424804688 16.390499114990234375 16.222499847412109375 16.079000473022460938 15.919333457946777344 15.804500579833984375 15.4095001220703125 15.3986663818359375 15.277333259582519531 14.962166786193847656 14.79850006103515625 14.319333076477050781 14.283499717712402344 13.920833587646484375 4.4029998779296875 4.0331668853759765625 3.0468332767486572266 2.7300000190734863281 3.3470001220703125 3.9328331947326660156 3.3473334312438964844 1.2638334035873413086 1.6920001506805419922 0.62883323431015014648 0.70233327150344848633 0.44166675209999084473 0.073499880731105804443 1.2399998903274536133 13.761333465576171875 12.876000404357910156 12.553999900817871094 11.21649932861328125 -1.0903332233428955078 12.386166572570800781 14.021666526794433594 14.197333335876464844 13.340167045593261719 0.71283322572708129883 -0.64899986982345581055 0.11000001430511474609 11.992666244506835938 12.743165969848632812 -0.015833139419555664062 -3.1918332576751708984 -2.8065001964569091797 9.7103328704833984375 11.904333114624023438 14.111833572387695312 12.071000099182128906 13.467833518981933594 13.756333351135253906 13.876000404357910156 14.067500114440917969 14.232832908630371094 14.139666557312011719 18.918001174926757812 18.947666168212890625 19.2371673583984375 19.333166122436523438 19.391666412353515625 19.414999008178710938 19.500165939331054688 19.3834991455078125 19.310333251953125 19.399999618530273438 19.440334320068359375 19.4481658935546875 19.485166549682617188 19.554166793823242188 19.547832489013671875 19.595167160034179688 19.364500045776367188 19.093999862670898438 18.864500045776367188 18.849666595458984375 18.96883392333984375 19.029666900634765625 19.042667388916015625 19.02266693115234375 19.043333053588867188 19.090333938598632812 19.192667007446289062 19.38800048828125 19.6313323974609375 19.5989990234375 19.6703338623046875 19.629667282104492188 19.583833694458007812 19.757999420166015625 19.73816680908203125 19.764667510986328125 19.695667266845703125 19.7068328857421875 19.8318328857421875 19.747833251953125 19.920667648315429688 20.042999267578125 20.090999603271484375 20.182498931884765625 20.240167617797851562 20.307498931884765625 20.338666915893554688 20.307666778564453125 20.34383392333984375 20.404333114624023438 20.478334426879882812 20.532999038696289062 20.572500228881835938 20.602666854858398438 20.628499984741210938 20.633167266845703125 20.665166854858398438 20.69933319091796875 20.781999588012695312 20.84366607666015625 20.904666900634765625 20.94933319091796875 20.95800018310546875 20.823999404907226562 20.740833282470703125 20.708667755126953125 20.72516632080078125 20.657667160034179688 20.696500778198242188 20.714832305908203125 20.813167572021484375 20.873167037963867188 20.857666015625 20.849666595458984375 20.8986663818359375 20.971834182739257812 21.002166748046875 20.99250030517578125 21.053167343139648438 21.154832839965820312 21.24033355712890625 21.300333023071289062 21.384500503540039062 21.415332794189453125 21.455333709716796875 21.496334075927734375 21.493999481201171875 21.545833587646484375 21.602832794189453125 21.642499923706054688 21.601667404174804688 21.600833892822265625
 14.604166984558105469 14.165499687194824219 13.319000244140625 13.419500350952148438 13.949166297912597656 13.677499771118164062 14.015000343322753906 9.4743337631225585938 8.370166778564453125 8.0030002593994140625 9.5776662826538085938 9.8678331375122070312 9.5618333816528320312 7.162166595458984375 5.8833332061767578125 6.671833038330078125 8.0749998092651367188 8.2443332672119140625 5.8805003166198730469 6.488666534423828125 7.72949981689453125 7.6776666641235351562 7.108333587646484375 6.4914999008178710938 5.0413331985473632812 6.9738330841064453125 7.4943332672119140625 11.873000144958496094 11.881500244140625 6.6304998397827148438 5.7581667900085449219 7.2678332328796386719 7.2721667289733886719 -0.74216669797897338867 -0.6295000910758972168 4.2034997940063476562 4.3576669692993164062 -0.34583330154418945312 -0.7488333582878112793 -1.6806665658950805664 -1.9539998769760131836 -2.0620000362396240234 10.684666633605957031 5.6173334121704101562 2.3663332462310791016 9.145999908447265625 11.499500274658203125 11.554666519165039062 11.320500373840332031 10.313666343688964844 10.272833824157714844 11.546999931335449219 11.33083343505859375 12.12833404541015625 12.628000259399414062 12.520000457763671875 11.463500022888183594 12.693666458129882812 14.980000495910644531 15.12400054931640625 15.033499717712402344 15.28766632080078125 15.208333015441894531 14.734000205993652344 15.559499740600585938 15.52700042724609375 15.498666763305664062 15.301166534423828125 15.30816650390625 15.06133270263671875 9.029666900634765625 8.143833160400390625 7.215999603271484375 8.0611667633056640625 8.0098333358764648438 8.3905000686645507812 8.3948335647583007812 8.6134996414184570312 8.8424997329711914062 9.1366662979125976562 8.83300018310546875 8.637332916259765625 8.9303331375122070312 9.2135000228881835938 -0.81233334541320800781 -1.9566665887832641602 -2.1659998893737792969 -2.9868333339691162109 -5.8051667213439941406 -6.0735001564025878906 11.074666023254394531 10.989333152770996094 11.965332984924316406 12.811333656311035156 13.443666458129882812 13.640999794006347656 13.864665985107421875 14.355666160583496094 14.651833534240722656 15.136499404907226562 15.338999748229980469 15.576999664306640625 15.6464996337890625 16.395666122436523438 16.899499893188476562 17.311666488647460938 17.460832595825195312 17.450166702270507812 17.681499481201171875 17.60333251953125 17.377166748046875 16.992834091186523438 16.855167388916015625 16.705165863037109375 16.477499008178710938 16.13899993896484375 16.244167327880859375 15.960666656494140625 15.484499931335449219 15.173999786376953125 14.18433380126953125 6.0858335494995117188 14.178333282470703125 14.168833732604980469 6.5458331108093261719 5.7626662254333496094 4.6716666221618652344 4.7838335037231445312 3.4053330421447753906 2.9363334178924560547 2.0039999485015869141 0.97466653585433959961 -0.69450008869171142578 0.084499992430210113525 -1.3988332748413085938 -1.6258332729339599609 -0.98066663742065429688 -2.6068332195281982422 11.010999679565429688 13.147832870483398438 13.288666725158691406 11.705166816711425781 11.642000198364257812 -0.92433321475982666016 11.612999916076660156 13.833333015441894531 14.67566680908203125 14.576999664306640625 13.104666709899902344 0.39633342623710632324 12.900166511535644531 13.848833084106445312 13.694666862487792969 0.57933336496353149414 -1.4953334331512451172 -2.9796667098999023438 8.7468328475952148438 13.703332901000976562 13.1399993896484375 12.112333297729492188 13.746333122253417969 13.95800018310546875 14.063833236694335938 14.19300079345703125 14.209500312805175781 18.702999114990234375 18.87066650390625 18.921499252319335938 18.978832244873046875 19.082666397094726562 19.044332504272460938 19.249334335327148438 19.351833343505859375 19.351165771484375 19.330499649047851562 19.443166732788085938 19.624500274658203125 19.746334075927734375 19.72750091552734375 19.822999954223632812 19.590333938598632812 19.386333465576171875 19.278499603271484375 18.94183349609375 18.785167694091796875 18.862667083740234375 18.950666427612304688 19.052165985107421875 19.003499984741210938 18.9481658935546875 18.961500167846679688 19.028833389282226562 19.243665695190429688 19.361665725708007812 19.678998947143554688 19.8513336181640625 19.909999847412109375 19.855333328247070312 19.773500442504882812 19.913166046142578125 19.993999481201171875 20.043333053588867188 19.894001007080078125 19.813167572021484375 19.992000579833984375 20.245332717895507812 20.349332809448242188 20.409166336059570312 20.397167205810546875 20.280000686645507812 20.314832687377929688 20.313833236694335938 20.32866668701171875 20.395999908447265625 20.4288330078125 20.44283294677734375 20.430166244506835938 20.470333099365234375 20.491832733154296875 20.540834426879882812 20.659166336059570312 20.7519989013671875 20.827833175659179688 20.8964996337890625 20.972833633422851562 21.017333984375 21.059833526611328125 21.086833953857421875 21.068500518798828125 21.0561676025390625 20.97833251953125 20.9008331298828125 20.889499664306640625 20.910165786743164062 20.932666778564453125 20.982666015625 20.997667312622070312 21.06150054931640625 21.076166152954101562 21.062665939331054688 21.094333648681640625 21.138500213623046875 21.162166595458984375 21.20349884033203125 21.208333969116210938 21.2089996337890625 21.2285003662109375 21.285167694091796875 21.374666213989257812 21.43849945068359375 21.498332977294921875 21.538166046142578125 21.586999893188476562 21.5839996337890625 21.598833084106445312 21.624166488647460938 21.757333755493164062 21.757833480834960938
 14.568666458129882812 14.00099945068359375 13.209333419799804688 14.347332954406738281 14.314999580383300781 13.857333183288574219 13.007999420166015625 7.2149996757507324219 7.0238332748413085938 9.94283294677734375 10.377500534057617188 9.8298330307006835938 7.1606664657592773438 7.80933380126953125 8.0388336181640625 8.1861667633056640625 8.2216663360595703125 7.393833160400390625 6.4639997482299804688 7.9286665916442871094 6.8119997978210449219 6.393833160400390625 5.2913331985473632812 7.1261668205261230469 6.9008336067199707031 6.196666717529296875 6.8813333511352539062 7.4346666336059570312 7.29850006103515625 6.3613333702087402344 6.2806668281555175781 7.2369999885559082031 6.1518335342407226562 6.3619999885559082031 -0.63016659021377563477 5.6224999427795410156 -1.0291664600372314453 -0.37783336639404296875 -0.83983343839645385742 -1.6003333330154418945 -1.9421665668487548828 -2.0221664905548095703 11.078499794006347656 10.373666763305664062 2.3438332080841064453 10.230999946594238281 11.682332992553710938 10.941999435424804688 10.307999610900878906 9.5061664581298828125 9.97516632080078125 11.586500167846679688 10.975999832153320312 11.714333534240722656 12.318166732788085938 12.248999595642089844 5.6961669921875 12.873499870300292969 14.893500328063964844 14.936666488647460938 15.11966705322265625 15.256500244140625 10.583666801452636719 10.656332969665527344 15.602999687194824219 10.473499298095703125 15.454999923706054688 15.34799957275390625 15.179333686828613281 9.30500030517578125 7.9200000762939453125 7.2413334846496582031 6.1303334236145019531 7.4266667366027832031 7.3875002861022949219 7.7088332176208496094 6.6015000343322753906 7.0885000228881835938 8.2528333663940429688 9.1890001296997070312 8.9473333358764648438 8.8256664276123046875 8.8704996109008789062 -0.71250003576278686523 -1.3473331928253173828 -1.272999882698059082 -2.0178334712982177734 -2.8824999332427978516 10.85883331298828125 10.065999984741210938 9.9476671218872070312 13.419833183288574219 14.986499786376953125 12.391499519348144531 16.303499221801757812 16.64983367919921875 17.09716796875 17.539667129516601562 14.126667022705078125 14.730333328247070312 15.126999855041503906 15.762666702270507812 16.4116668701171875 16.896165847778320312 17.447000503540039062 17.844333648681640625 17.762666702270507812 17.822834014892578125 17.857666015625 17.76200103759765625 17.6551666259765625 17.385000228881835938 17.174333572387695312 16.76833343505859375 16.41699981689453125 16.258832931518554688 16.146833419799804688 15.963000297546386719 15.414333343505859375 6.4224996566772460938 4.7269997596740722656 5.8626666069030761719 13.957166671752929688 13.805333137512207031 6.2146663665771484375 6.0610003471374511719 5.9671664237976074219 5.6171665191650390625 5.4268331527709960938 4.9823331832885742188 3.7538335323333740234 1.7783334255218505859 1.3781666755676269531 0.99133330583572387695 11.533666610717773438 11.057332992553710938 -2.8031663894653320312 9.493000030517578125 10.334500312805175781 11.866167068481445312 13.009999275207519531 13.278666496276855469 12.469500541687011719 12.012666702270507812 11.9785003662109375 13.469166755676269531 15.028332710266113281 15.187167167663574219 14.741000175476074219 13.959833145141601562 13.03549957275390625 13.674666404724121094 13.429166793823242188 0.22066672146320343018 -1.7870000600814819336 -3.4276666641235351562 8.8433332443237304688 14.04416656494140625 13.932332992553710938 12.614000320434570312 13.937333106994628906 13.936833381652832031 14.045666694641113281 14.100666999816894531 14.213832855224609375 18.755832672119140625 18.861499786376953125 18.72100067138671875 18.695333480834960938 18.716833114624023438 18.82649993896484375 18.988832473754882812 19.019500732421875 19.086000442504882812 19.11533355712890625 19.18000030517578125 19.407999038696289062 19.60016632080078125 19.636167526245117188 19.67449951171875 19.521333694458007812 19.2931671142578125 18.993000030517578125 18.76416778564453125 18.749334335327148438 18.7931671142578125 18.888166427612304688 19.004833221435546875 19.111333847045898438 18.998332977294921875 19.012332916259765625 19.10233306884765625 19.3166656494140625 19.320333480834960938 19.5171661376953125 19.697500228881835938 19.7541656494140625 19.895833969116210938 20.1078338623046875 20.290500640869140625 20.366666793823242188 20.428667068481445312 20.388166427612304688 20.36966705322265625 20.468334197998046875 20.398500442504882812 20.323167800903320312 20.301666259765625 20.26183319091796875 20.243333816528320312 20.28116607666015625 20.381500244140625 20.381834030151367188 20.367000579833984375 20.333333969116210938 20.424833297729492188 20.53549957275390625 20.635000228881835938 20.668500900268554688 20.72316741943359375 20.759166717529296875 20.779666900634765625 20.849666595458984375 20.978834152221679688 21.040332794189453125 21.0753326416015625 21.067333221435546875 20.977167129516601562 20.992832183837890625 21.018499374389648438 21.055166244506835938 21.069665908813476562 21.017333984375 21.035333633422851562 21.023834228515625 21.009332656860351562 21.027332305908203125 21.0970001220703125 21.142333984375 21.136499404907226562 21.175333023071289062 21.202999114990234375 21.28133392333984375 21.351999282836914062 21.432332992553710938 21.473499298095703125 21.506500244140625 21.502500534057617188 21.484333038330078125 21.486499786376953125 21.48616790771484375 21.520999908447265625 21.587999343872070312 21.689666748046875 21.672834396362304688 21.710500717163085938 21.719999313354492188 21.797000885009765625
 14.539000511169433594 14.623499870300292969 14.642499923706054688 14.395166397094726562 14.226500511169433594 12.654833793640136719 6.4154996871948242188 8.3315000534057617188 10.082666397094726562 10.6508331298828125 14.653499603271484375 9.3470001220703125 7.345333099365234375 7.9451665878295898438 8.00533294677734375 7.8530001640319824219 7.6145000457763671875 7.3905000686645507812 7.8315000534057617188 7.8166666030883789062 6.8108334541320800781 6.6916666030883789062 7.17133331298828125 7.3676667213439941406 6.489166259765625 5.2326664924621582031 6.44183349609375 6.1496667861938476562 6.3063330650329589844 6.1789999008178710938 7.1736664772033691406 7.2575001716613769531 6.412166595458984375 5.2418332099914550781 -0.77266651391983032227 6.3914999961853027344 4.0286664962768554688 -1.1504999399185180664 -1.435333251953125 -1.6856667995452880859 10.116000175476074219 10.874166488647460938 10.927166938781738281 5.0265002250671386719 4.1533331871032714844 11.570499420166015625 11.556666374206542969 4.1139998435974121094 9.3543329238891601562 4.2544999122619628906 4.0178332328796386719 11.812832832336425781 11.914166450500488281 11.981166839599609375 12.027333259582519531 11.531999588012695312 2.7608332633972167969 12.489500045776367188 14.801333427429199219 14.973333358764648438 15.35016632080078125 15.468333244323730469 10.691333770751953125 10.695666313171386719 10.288000106811523438 9.2923336029052734375 10.1013336181640625 10.242333412170410156 10.029333114624023438 8.8616666793823242188 5.7204999923706054688 6.9878334999084472656 5.4138331413269042969 4.8213334083557128906 5.5086665153503417969 6.3186669349670410156 6.8315000534057617188 6.1751666069030761719 7.4643330574035644531 10.844666481018066406 9.2853336334228515625 8.3656663894653320312 -1.9128334522247314453 -3.1205000877380371094 -1.3623334169387817383 -1.6428331136703491211 -1.9286667108535766602 -2.1918332576751708984 -2.4286665916442871094 11.436333656311035156 11.099333763122558594 14.42350006103515625 15.555167198181152344 15.85883331298828125 15.380833625793457031 15.756000518798828125 16.019166946411132812 16.458665847778320312 17.176332473754882812 18.069000244140625 18.753000259399414062 15.12816619873046875 15.944833755493164062 16.845666885375976562 17.616998672485351562 17.79199981689453125 17.93633270263671875 17.946666717529296875 17.813833236694335938 17.718000411987304688 17.589666366577148438 17.34799957275390625 17.07216644287109375 16.5991668701171875 15.866167068481445312 16.093000411987304688 15.895667076110839844 15.726666450500488281 15.170166969299316406 4.7994999885559082031 5.1593332290649414062 13.890833854675292969 14.009499549865722656 13.882833480834960938 5.7103333473205566406 5.1770000457763671875 4.2641668319702148438 4.8979997634887695312 15.372833251953125 3.9735000133514404297 3.3188335895538330078 2.6450002193450927734 12.777500152587890625 11.120833396911621094 10.451666831970214844 9.7998332977294921875 9.6628332138061523438 9.7089996337890625 11.27266693115234375 13.174666404724121094 13.242833137512207031 14.294333457946777344 14.998332977294921875 13.878167152404785156 15.205666542053222656 13.553333282470703125 14.19716644287109375 13.663999557495117188 13.433333396911621094 13.235333442687988281 11.442333221435546875 -0.19283334910869598389 12.617667198181152344 12.963666915893554688 -1.6334999799728393555 -1.1408332586288452148 12.785500526428222656 14.048666954040527344 12.954667091369628906 10.933833122253417969 13.350999832153320312 13.864500045776367188 14.108499526977539062 14.184000015258789062 14.250333786010742188 18.7779998779296875 18.635334014892578125 18.783666610717773438 18.748167037963867188 18.82550048828125 18.734167098999023438 18.8231658935546875 18.845666885375976562 18.984832763671875 18.976499557495117188 18.964166641235351562 19.027500152587890625 19.138666152954101562 19.266834259033203125 19.302667617797851562 19.314167022705078125 19.197834014892578125 18.891332626342773438 18.557666778564453125 18.66266632080078125 18.719165802001953125 18.830499649047851562 18.899166107177734375 19.103334426879882812 19.141666412353515625 19.204500198364257812 19.204999923706054688 19.220500946044921875 19.267999649047851562 19.205165863037109375 19.260000228881835938 19.565166473388671875 19.96866607666015625 20.149499893188476562 20.009332656860351562 20.051666259765625 20.169832229614257812 20.2758331298828125 20.46433258056640625 20.454833984375 20.32649993896484375 20.274333953857421875 20.13249969482421875 20.1660003662109375 20.147167205810546875 20.269166946411132812 20.302667617797851562 20.320667266845703125 20.397333145141601562 20.519666671752929688 20.634500503540039062 20.624166488647460938 20.599666595458984375 20.732000350952148438 20.82216644287109375 20.87383270263671875 20.925167083740234375 20.950166702270507812 20.916332244873046875 20.898500442504882812 20.941167831420898438 21.01300048828125 21.073833465576171875 21.12400054931640625 21.066333770751953125 20.976667404174804688 20.886333465576171875 20.856832504272460938 20.889333724975585938 20.889499664306640625 20.919332504272460938 21.000165939331054688 20.935167312622070312 20.99566650390625 21.021665573120117188 21.051166534423828125 21.08516693115234375 21.170833587646484375 21.24683380126953125 21.330165863037109375 21.432332992553710938 21.533000946044921875 21.63033294677734375 21.724500656127929688 21.637332916259765625 21.537332534790039062 21.602666854858398438 21.648500442504882812 21.6356658935546875 21.641832351684570312 21.7111663818359375 21.712667465209960938 21.801334381103515625
 14.842000007629394531 14.787333488464355469 14.708333015441894531 14.528333663940429688 13.296000480651855469 10.243166923522949219 12.1336669921875 10.925166130065917969 10.701333999633789062 14.801666259765625 9.5594997406005859375 8.8321666717529296875 8.4856662750244140625 7.8406667709350585938 7.9103331565856933594 7.1618332862854003906 6.6033334732055664062 7.2896666526794433594 7.1984996795654296875 6.8724999427795410156 5.662166595458984375 6.6915001869201660156 7.5871667861938476562 7.3613333702087402344 4.9284996986389160156 5.1898336410522460938 4.2625002861022949219 2.8476667404174804688 5.2146663665771484375 5.9648332595825195312 7.3833332061767578125 7.5329999923706054688 6.9481663703918457031 4.1726665496826171875 7.1738333702087402344 7.0701665878295898438 5.2048335075378417969 -1.3524999618530273438 11.602000236511230469 5.4144997596740722656 10.682833671569824219 11.088500022888183594 4.7831668853759765625 4.9861669540405273438 11.383500099182128906 11.71016693115234375 10.473833084106445312 4.0263333320617675781 10.258333206176757812 3.7813334465026855469 9.9706668853759765625 12.180333137512207031 11.893000602722167969 11.435333251953125 11.203166007995605469 4.9428334236145019531 1.5590001344680786133 12.56999969482421875 14.831166267395019531 15.196999549865722656 15.396833419799804688 15.225999832153320312 10.715833663940429688 10.70050048828125 10.584166526794433594 9.68000030517578125 9.9195003509521484375 10.048999786376953125 9.4996662139892578125 9.6663331985473632812 8.7426671981811523438 8.7813329696655273438 8.3156671524047851562 6.7501668930053710938 5.7813334465026855469 6.4279999732971191406 7.7903337478637695312 7.1738333702087402344 7.1016669273376464844 8.6028337478637695312 8.8839998245239257812 -1.5289999246597290039 -4.8043332099914550781 -2.3876667022705078125 -1.4279999732971191406 -2.4470000267028808594 -3.4596667289733886719 10.312666893005371094 -3.6660001277923583984 10.763166427612304688 11.50749969482421875 15.213665962219238281 14.6336669921875 15.1551666259765625 14.746166229248046875 15.079333305358886719 15.789166450500488281 16.455499649047851562 17.167499542236328125 18.134166717529296875 18.816667556762695312 15.234000205993652344 15.820666313171386719 16.79199981689453125 17.572000503540039062 17.170833587646484375 17.290332794189453125 17.370000839233398438 17.309000015258789062 17.258501052856445312 16.99250030517578125 16.898500442504882812 16.688999176025390625 16.434665679931640625 15.713500022888183594 15.551166534423828125 15.317500114440917969 15.234666824340820312 15.172166824340820312 5.3503332138061523438 5.1151666641235351562 17.750833511352539062 13.711333274841308594 6.4604997634887695312 5.3795003890991210938 4.4581665992736816406 3.8904995918273925781 3.7853331565856933594 14.200666427612304688 14.010499954223632812 13.524499893188476562 12.802166938781738281 12.290332794189453125 11.341333389282226562 10.55716705322265625 10.303333282470703125 9.9753332138061523438 10.000499725341796875 12.596666336059570312 14.575333595275878906 15.408833503723144531 15.472499847412109375 15.239333152770996094 14.998833656311035156 12.616999626159667969 11.900333404541015625 11.693666458129882812 13.299666404724121094 11.852833747863769531 11.978833198547363281 -0.13783323764801025391 -2.2631666660308837891 -1.1773332357406616211 -0.72683328390121459961 -2.2258334159851074219 -0.94583344459533691406 12.216166496276855469 13.08516693115234375 11.554166793823242188 14.102167129516601562 12.629666328430175781 13.594666481018066406 14.069167137145996094 14.350333213806152344 14.302499771118164062 18.817499160766601562 18.770999908447265625 18.70149993896484375 18.540500640869140625 18.611333847045898438 18.5753326416015625 18.5948333740234375 18.743499755859375 18.816333770751953125 18.93000030517578125 18.839334487915039062 18.748332977294921875 19.047832489013671875 19.18433380126953125 19.267000198364257812 19.189332962036132812 19.0388336181640625 18.697999954223632812 18.405000686645507812 18.482666015625 18.656000137329101562 18.767000198364257812 18.93849945068359375 19.072000503540039062 19.175500869750976562 19.220499038696289062 19.291500091552734375 19.2801666259765625 19.436000823974609375 19.489166259765625 19.579833984375 19.84166717529296875 19.860500335693359375 19.685832977294921875 19.728666305541992188 19.94083404541015625 20.150333404541015625 20.4051666259765625 20.273334503173828125 20.25316619873046875 20.121166229248046875 20.11100006103515625 20.145334243774414062 20.24033355712890625 20.28333282470703125 20.31583404541015625 20.468999862670898438 20.53983306884765625 20.538665771484375 20.558832168579101562 20.587499618530273438 20.682332992553710938 20.809833526611328125 20.823333740234375 20.729999542236328125 20.82633209228515625 20.85016632080078125 20.871334075927734375 20.9546661376953125 21.05916595458984375 21.12933349609375 21.165834426879882812 21.107999801635742188 21.046167373657226562 21.0279998779296875 21.016000747680664062 21.053333282470703125 21.027166366577148438 21.066165924072265625 21.134332656860351562 21.112333297729492188 21.252332687377929688 21.213167190551757812 21.083833694458007812 21.125833511352539062 21.183000564575195312 21.24466705322265625 21.341165542602539062 21.42766571044921875 21.430999755859375 21.47083282470703125 21.561166763305664062 21.704166412353515625 21.77916717529296875 21.815334320068359375 21.667667388916015625 21.710500717163085938 21.693666458129882812 21.779666900634765625 21.877166748046875 21.943166732788085938 22.00316619873046875 22.038499832153320312
 14.861499786376953125 14.816499710083007812 14.704500198364257812 14.375499725341796875 11.681333541870117188 13.040666580200195312 15.187999725341796875 10.949000358581542969 14.831167221069335938 13.023333549499511719 7.2571668624877929688 7.3073329925537109375 6.7529997825622558594 7.2930002212524414062 7.726833343505859375 6.823833465576171875 5.9625000953674316406 7.2153334617614746094 6.32433319091796875 4.7481670379638671875 3.9200000762939453125 6.1521668434143066406 7.6331667900085449219 6.3473334312438964844 4.7248334884643554688 5.9264998435974121094 4.3213334083557128906 4.8803334236145019531 5.3166666030883789062 6.44183349609375 7.5234999656677246094 7.5246667861938476562 6.8240003585815429688 4.8698334693908691406 7.4380002021789550781 6.937000274658203125 5.2874999046325683594 6.3963332176208496094 11.605500221252441406 10.703999519348144531 11.0236663818359375 10.810667037963867188 3.8964998722076416016 5.06683349609375 5.4013333320617675781 11.716834068298339844 10.789500236511230469 3.948833465576171875 10.524000167846679688 10.002333641052246094 11.908666610717773438 11.939833641052246094 10.357666969299316406 4.4835000038146972656 3.2613332271575927734 0.80749994516372680664 3.86316680908203125 13.632166862487792969 14.866166114807128906 15.251000404357910156 15.35666656494140625 13.97949981689453125 10.824166297912597656 10.864000320434570312 10.013166427612304688 8.3376665115356445312 9.6748332977294921875 9.10449981689453125 8.1545000076293945312 9.0353336334228515625 9.8041667938232421875 9.351833343505859375 10.725500106811523438 10.499500274658203125 10.049833297729492188 9.9770002365112304688 10.263666152954101562 7.1313333511352539062 6.5886669158935546875 -0.10866674035787582397 8.9223337173461914062 -2.1869997978210449219 -2.4928333759307861328 -2.7715001106262207031 -2.2996666431427001953 -1.8400000333786010742 -3.8678333759307861328 9.9451665878295898438 10.4913330078125 10.89333343505859375 14.668833732604980469 15.359167098999023438 16.477666854858398438 16.507333755493164062 16.284166336059570312 16.152833938598632812 16.510166168212890625 17.157667160034179688 17.89966583251953125 18.440166473388671875 15.061666488647460938 15.665333747863769531 16.112499237060546875 16.963832855224609375 17.340833663940429688 17.063333511352539062 16.788499832153320312 17.032499313354492188 16.745332717895507812 16.750165939331054688 16.778499603271484375 16.555334091186523438 16.307498931884765625 16.092000961303710938 15.98166656494140625 15.829500198364257812 14.876500129699707031 14.9375 14.611666679382324219 6.4663333892822265625 16.90200042724609375 17.415666580200195312 17.471166610717773438 17.365833282470703125 17.235500335693359375 5.0704998970031738281 4.54850006103515625 15.512833595275878906 13.706833839416503906 12.780499458312988281 12.942667007446289062 12.468166351318359375 11.897166252136230469 10.709166526794433594 10.182333946228027344 10.355999946594238281 11.422666549682617188 13.267499923706054688 15.193499565124511719 15.888500213623046875 12.912833213806152344 12.355666160583496094 14.158166885375976562 14.485166549682617188 13.082166671752929688 11.097499847412109375 -2.9171667098999023438 9.9893331527709960938 12.213500022888183594 12.356332778930664062 -0.89016664028167724609 -2.2590000629425048828 -3.4376666545867919922 -2.5573334693908691406 -1.7293334007263183594 12.493332862854003906 13.661333084106445312 14.331666946411132812 14.610500335693359375 14.230666160583496094 12.774000167846679688 13.755167007446289062 14.253333091735839844 14.54850006103515625 19.098667144775390625 18.821332931518554688 18.517499923706054688 18.414667129516601562 18.375 18.402334213256835938 18.389165878295898438 18.49250030517578125 18.683834075927734375 18.726665496826171875 18.73600006103515625 18.665166854858398438 18.894666671752929688 18.935667037963867188 19.051500320434570312 19.110666275024414062 19.01399993896484375 18.772998809814453125 18.583499908447265625 18.329000473022460938 18.418832778930664062 18.537000656127929688 18.751499176025390625 18.86533355712890625 18.975666046142578125 19.18416595458984375 19.308000564575195312 19.379833221435546875 19.486166000366210938 19.510334014892578125 19.628833770751953125 19.582166671752929688 19.408666610717773438 19.377166748046875 19.460666656494140625 19.789333343505859375 20.079500198364257812 20.28350067138671875 20.170665740966796875 19.9633331298828125 19.985166549682617188 20.057666778564453125 20.194833755493164062 20.301332473754882812 20.39966583251953125 20.434999465942382812 20.424833297729492188 20.362499237060546875 20.370332717895507812 20.441333770751953125 20.645000457763671875 20.781999588012695312 20.837499618530273438 20.760332107543945312 20.779666900634765625 20.828332901000976562 20.922832489013671875 21.043333053588867188 21.116167068481445312 21.135999679565429688 21.11949920654296875 21.089834213256835938 21.0904998779296875 21.1510009765625 21.187000274658203125 21.2649993896484375 21.325832366943359375 21.29850006103515625 21.316333770751953125 21.26816558837890625 21.332834243774414062 21.36116790771484375 21.448833465576171875 21.435499191284179688 21.323499679565429688 21.381999969482421875 21.359666824340820312 21.37183380126953125 21.417665481567382812 21.399166107177734375 21.376667022705078125 21.458499908447265625 21.741832733154296875 21.878499984741210938 21.899999618530273438 21.944665908813476562 21.874500274658203125 21.927499771118164062 21.87599945068359375 21.84600067138671875 21.847333908081054688 21.882333755493164062 21.9676666259765625 22.090667724609375
 14.843999862670898438 14.653333663940429688 14.462166786193847656 13.312833786010742188 12.031666755676269531 15.323166847229003906 10.859666824340820312 14.800833702087402344 13.073166847229003906 5.6351666450500488281 5.8168330192565917969 7.6721668243408203125 7.6398334503173828125 6.2126665115356445312 7.0686664581298828125 6.1943335533142089844 7.0623335838317871094 7.2848334312438964844 5.78766632080078125 2.5768332481384277344 5.7371664047241210938 7.2023334503173828125 7.4720001220703125 5.0271668434143066406 5.976833343505859375 6.7811665534973144531 6.6803331375122070312 6.7208333015441894531 6.7534999847412109375 6.7131667137145996094 7.3864998817443847656 7.381999969482421875 6.2308335304260253906 5.7641668319702148438 7.3276667594909667969 4.42350006103515625 5.4608335494995117188 6.884166717529296875 6.9366669654846191406 4.0338335037231445312 5.6986665725708007812 11.050499916076660156 10.254500389099121094 4.0301666259765625 3.0940001010894775391 11.564666748046875 10.515500068664550781 2.6174998283386230469 10.970000267028808594 11.645833969116210938 11.66916656494140625 5.7795000076293945312 3.4081666469573974609 4.8359999656677246094 4.6530003547668457031 4.2160000801086425781 12.762833595275878906 14.564000129699707031 14.970999717712402344 14.767499923706054688 14.98166656494140625 12.734000205993652344 10.279833793640136719 10.8986663818359375 10.251166343688964844 8.7558336257934570312 9.5553331375122070312 9.4785003662109375 9.5153331756591796875 9.85883331298828125 9.9853334426879882812 9.8695001602172851562 11.080666542053222656 9.5329999923706054688 9.215999603271484375 10.715999603271484375 10.631333351135253906 8.184833526611328125 7.9321665763854980469 8.1371669769287109375 8.8765001296997070312 7.08516693115234375 -1.426166534423828125 -2.0318331718444824219 -2.1145000457763671875 -1.8118332624435424805 -3.8501667976379394531 9.6403331756591796875 13.176833152770996094 13.702333450317382812 14.446666717529296875 16.1056671142578125 14.108166694641113281 17.343000411987304688 17.461334228515625 17.568166732788085938 16.811832427978515625 16.182332992553710938 15.660166740417480469 17.157833099365234375 18.293666839599609375 19.04083251953125 15.96450042724609375 16.764833450317382812 16.252000808715820312 16.313333511352539062 16.436832427978515625 16.667665481567382812 16.652666091918945312 16.305667877197265625 16.340999603271484375 16.238666534423828125 15.908499717712402344 19.424165725708007812 15.66699981689453125 15.328000068664550781 18.109832763671875 18.27266693115234375 17.553333282470703125 16.7068328857421875 15.986833572387695312 16.189500808715820312 16.481332778930664062 16.533166885375976562 16.39116668701171875 16.071666717529296875 15.689000129699707031 15.430999755859375 15.200833320617675781 14.890999794006347656 14.64983367919921875 14.1638336181640625 13.473500251770019531 11.325166702270507812 10.287500381469726562 10.323166847229003906 11.253499984741210938 13.990666389465332031 16.207500457763671875 16.11966705322265625 15.213500022888183594 14.452500343322753906 15.138833045959472656 14.313666343688964844 11.488499641418457031 11.064000129699707031 -1.5613331794738769531 -3.6889998912811279297 -2.1321666240692138672 11.532166481018066406 -2.0323333740234375 -3.3768332004547119141 -3.6833333969116210938 -3.0654997825622558594 10.91916656494140625 11.854833602905273438 12.952166557312011719 13.453499794006347656 13.017499923706054688 14.083167076110839844 16.083665847778320312 13.357832908630371094 14.217333793640136719 19.025499343872070312 18.810667037963867188 18.656999588012695312 18.309999465942382812 18.138166427612304688 18.118833541870117188 18.140167236328125 18.177499771118164062 18.30283355712890625 18.492166519165039062 18.57433319091796875 18.50316619873046875 18.64666748046875 18.76300048828125 18.710332870483398438 18.95149993896484375 18.869832992553710938 18.748500823974609375 18.518999099731445312 18.319166183471679688 18.261499404907226562 18.350999832153320312 18.448999404907226562 18.645999908447265625 18.828332901000976562 19.039499282836914062 19.187665939331054688 19.200832366943359375 19.21216583251953125 19.163999557495117188 19.197332382202148438 19.222166061401367188 19.094333648681640625 19.09366607666015625 19.34583282470703125 19.638334274291992188 19.911500930786132812 20.101833343505859375 20.091833114624023438 20.051166534423828125 19.938665390014648438 20.0236663818359375 20.163999557495117188 20.315334320068359375 20.37400054931640625 20.395166397094726562 20.314832687377929688 20.284833908081054688 20.36199951171875 20.51816558837890625 20.61516571044921875 20.7393341064453125 20.759000778198242188 20.752666473388671875 20.85016632080078125 20.951000213623046875 21.03333282470703125 21.05916595458984375 21.0540008544921875 21.07649993896484375 21.126333236694335938 21.215166091918945312 21.27899932861328125 21.346334457397460938 21.41699981689453125 21.452999114990234375 21.474500656127929688 21.506500244140625 21.553165435791015625 21.497165679931640625 21.459333419799804688 21.484498977661132812 21.576833724975585938 21.631166458129882812 21.5948333740234375 21.480167388916015625 21.544666290283203125 21.597667694091796875 21.534833908081054688 21.661832809448242188 21.579334259033203125 21.600666046142578125 21.777833938598632812 21.90850067138671875 22.037500381469726562 22.005666732788085938 22.076833724975585938 21.973833084106445312 22.109666824340820312 22.127834320068359375 22.09583282470703125 22.06783294677734375 22.10900115966796875 22.132833480834960938 22.108333587646484375
 14.727666854858398438 14.39766693115234375 14.257333755493164062 12.247333526611328125 11.429166793823242188 15.266667366027832031 14.646333694458007812 7.03983306884765625 5.4751667976379394531 5.6284999847412109375 7.7439999580383300781 7.8246665000915527344 7.1776666641235351562 4.5534996986389160156 5.9295001029968261719 6.4323334693908691406 7.4053330421447753906 7.2525000572204589844 5.2131667137145996094 3.9774999618530273438 6.1191663742065429688 6.2176666259765625 4.6954998970031738281 4.9065003395080566406 6.8920001983642578125 7.0218334197998046875 6.9963331222534179688 6.7971668243408203125 6.9769997596740722656 6.6011667251586914062 7.0731663703918457031 7.2728333473205566406 5.75433349609375 5.0593333244323730469 7.2718334197998046875 5.819000244140625 6.2006664276123046875 6.9273333549499511719 6.7538332939147949219 4.8846669197082519531 5.2376666069030761719 11.040332794189453125 11.059499740600585938 4.3420000076293945312 5.5591664314270019531 11.625499725341796875 5.099666595458984375 2.3999998569488525391 10.717499732971191406 12.298333168029785156 11.750833511352539062 11.093333244323730469 5.3468332290649414062 4.7416663169860839844 6.5539999008178710938 13.14333343505859375 14.394833564758300781 13.9654998779296875 13.992333412170410156 13.589499473571777344 14.32866668701171875 14.871666908264160156 10.533166885375976562 10.689666748046875 10.384500503540039062 9.2953338623046875 9.312999725341796875 9.8376665115356445312 9.9998331069946289062 9.83083343505859375 10.121000289916992188 10.06683349609375 10.005499839782714844 9.9616670608520507812 9.7530002593994140625 8.9308338165283203125 7.5671668052673339844 8.70583343505859375 8.4674997329711914062 7.8724999427795410156 8.586833953857421875 -0.96366661787033081055 -3.0301666259765625 -0.76233315467834472656 -1.2726668119430541992 -1.1120001077651977539 -3.0670001506805419922 12.779832839965820312 12.663666725158691406 13.375833511352539062 16.503665924072265625 14.333166122436523438 15.505666732788085938 15.67350006103515625 15.751500129699707031 15.713999748229980469 15.402500152587890625 18.22750091552734375 16.289333343505859375 15.468999862670898438 16.886167526245117188 18.331333160400390625 16.069334030151367188 16.006166458129882812 19.566999435424804688 19.706333160400390625 15.715332984924316406 15.921666145324707031 16.202833175659179688 15.827500343322753906 15.872166633605957031 15.953333854675292969 15.690999984741210938 18.854833602905273438 18.114500045776367188 18.095499038696289062 17.4181671142578125 17.218999862670898438 16.727167129516601562 15.968667030334472656 16.211833953857421875 16.444334030151367188 16.379499435424804688 15.761333465576171875 15.690500259399414062 4.2171664237976074219 15.51399993896484375 14.544333457946777344 16.256999969482421875 13.915166854858398438 13.540166854858398438 13.305665969848632812 13.19083404541015625 14.929499626159667969 12.354333877563476562 11.962833404541015625 12.897500038146972656 15.217332839965820312 16.198333740234375 16.60883331298828125 16.346666336059570312 16.048000335693359375 14.321333885192871094 14.43849945068359375 13.993332862854003906 12.813666343688964844 11.602666854858398438 10.555666923522949219 -3.2815001010894775391 10.334333419799804688 11.608499526977539062 -1.3593331575393676758 -2.9618334770202636719 -4.5525002479553222656 -3.4051666259765625 -3.2566666603088378906 12.080666542053222656 13.911832809448242188 15.037166595458984375 13.452500343322753906 15.127166748046875 13.213500022888183594 13.9720001220703125 18.5323333740234375 18.324167251586914062 18.226167678833007812 17.982666015625 17.857666015625 17.808834075927734375 17.885833740234375 17.98149871826171875 18.056333541870117188 18.25116729736328125 18.3404998779296875 18.357999801635742188 18.31349945068359375 18.377666473388671875 18.648332595825195312 18.765499114990234375 18.567501068115234375 18.310333251953125 18.12933349609375 18.000499725341796875 18.151332855224609375 18.278333663940429688 18.462999343872070312 18.682666778564453125 18.821332931518554688 18.908832550048828125 18.879667282104492188 18.822834014892578125 18.8878326416015625 19.090333938598632812 19.157667160034179688 19.378833770751953125 19.442333221435546875 19.378000259399414062 19.515167236328125 19.6316680908203125 19.762666702270507812 19.707834243774414062 19.70800018310546875 19.857334136962890625 20.0279998779296875 20.149000167846679688 20.279832839965820312 20.391832351684570312 20.42133331298828125 20.326166152954101562 20.250833511352539062 20.31566619873046875 20.427000045776367188 20.514833450317382812 20.618665695190429688 20.64533233642578125 20.747999191284179688 20.895334243774414062 20.939332962036132812 20.98583221435546875 21.015666961669921875 21.069000244140625 21.19183349609375 21.32866668701171875 21.403833389282226562 21.485166549682617188 21.52249908447265625 21.533832550048828125 21.535833358764648438 21.503833770751953125 21.4936676025390625 21.5086669921875 21.48166656494140625 21.553333282470703125 21.488500595092773438 21.551000595092773438 21.6464996337890625 21.723833084106445312 21.794832229614257812 21.664167404174804688 21.673000335693359375 21.735500335693359375 21.729665756225585938 21.86116790771484375 21.837667465209960938 21.842332839965820312 21.942501068115234375 22.031833648681640625 22.079500198364257812 22.1638336181640625 22.2154998779296875 22.208166122436523438 22.225666046142578125 22.322834014892578125 22.3339996337890625 22.342166900634765625 22.345500946044921875 22.30083465576171875 22.24666595458984375
 14.499500274658203125 14.251832962036132812 12.850333213806152344 5.0876665115356445312 12.006000518798828125 14.848500251770019531 13.454000473022460938 4.3748331069946289062 3.9665000438690185547 7.5755000114440917969 7.9274997711181640625 7.1294999122619628906 6.400333404541015625 6.293666839599609375 6.002666473388671875 6.6521663665771484375 7.357166290283203125 7.4264998435974121094 5.2109999656677246094 5.6568331718444824219 6.1566667556762695312 4.5751667022705078125 4.875 6.6768336296081542969 7.0033330917358398438 6.9066667556762695312 7.0303330421447753906 7.0478334426879882812 6.8253331184387207031 5.7283334732055664062 6.5571665763854980469 6.3941664695739746094 4.7136669158935546875 5.3336668014526367188 7.3259997367858886719 7.3563337326049804688 6.6715002059936523438 6.4583334922790527344 6.4508333206176757812 5.3849997520446777344 4.6261668205261230469 5.8543334007263183594 6.25433349609375 4.8676667213439941406 11.406666755676269531 11.633500099182128906 4.764499664306640625 2.2071666717529296875 6.0421667098999023438 12.605333328247070312 12.419000625610351562 5.823833465576171875 5.6700000762939453125 6.7890000343322753906 12.640166282653808594 14.126166343688964844 14.288499832153320312 8.6354999542236328125 8.6841669082641601562 14.757666587829589844 15.250499725341796875 10.900500297546386719 9.69499969482421875 9.3769998550415039062 10.013833045959472656 9.356166839599609375 8.4233331680297851562 9.1164999008178710938 10.141333580017089844 10.095333099365234375 10.096833229064941406 10.721333503723144531 10.991499900817871094 10.122333526611328125 10.031666755676269531 9.69933319091796875 10.5410003662109375 8.9698333740234375 9.10449981689453125 8.6138334274291992188 8.43316650390625 5.8996667861938476562 -2.5215001106262207031 7.8056664466857910156 8.1154994964599609375 7.6505002975463867188 12.444167137145996094 12.468667030334472656 12.914333343505859375 13.114166259765625 15.312166213989257812 18.431665420532226562 15.605166435241699219 15.812166213989257812 16.04850006103515625 16.175167083740234375 16.161500930786132812 16.0774993896484375 19.176500320434570312 16.127832412719726562 16.088167190551757812 18.779333114624023438 16.516834259033203125 19.332000732421875 18.7931671142578125 19.090333938598632812 19.49566650390625 15.523833274841308594 19.748666763305664062 15.230166435241699219 19.333833694458007812 19.316165924072265625 19.297332763671875 18.836332321166992188 17.865667343139648438 6.76399993896484375 6.8270001411437988281 6.9038333892822265625 6.5083332061767578125 16.927333831787109375 5.2653336524963378906 5.9010000228881835938 5.6758332252502441406 5.0199999809265136719 15.735166549682617188 5.2810001373291015625 15.948666572570800781 15.839333534240722656 14.338833808898925781 15.261000633239746094 15.037333488464355469 14.772000312805175781 14.289667129516601562 13.468667030334472656 12.612667083740234375 12.516500473022460938 14.314000129699707031 13.684500694274902344 14.190999984741210938 13.808000564575195312 12.939000129699707031 13.083499908447265625 12.597666740417480469 10.574666976928710938 9.8921670913696289062 10.536000251770019531 11.435500144958496094 9.67133331298828125 -2.5001666545867919922 9.986499786376953125 11.182833671569824219 10.291333198547363281 -3.4200000762939453125 -3.0313334465026855469 9.9949998855590820312 -3.4895000457763671875 11.298334121704101562 12.319166183471679688 13.381833076477050781 14.626832962036132812 13.443833351135253906 16.672666549682617188 13.622333526611328125 18.045999526977539062 17.942501068115234375 18.061166763305664062 17.56133270263671875 17.507165908813476562 17.517499923706054688 17.6508331298828125 17.71866607666015625 18.021165847778320312 17.946666717529296875 18.040500640869140625 18.12816619873046875 18.05916595458984375 18.24466705322265625 18.388332366943359375 18.272832870483398438 17.87816619873046875 17.680166244506835938 17.705333709716796875 17.86316680908203125 18.070333480834960938 18.285167694091796875 18.502166748046875 18.552000045776367188 18.617000579833984375 18.729665756225585938 18.860166549682617188 19.014667510986328125 19.119167327880859375 19.327333450317382812 19.6078338623046875 19.620332717895507812 19.56366729736328125 19.495500564575195312 19.571332931518554688 19.4459991455078125 19.553333282470703125 19.700832366943359375 19.815166473388671875 19.899999618530273438 20.08733367919921875 20.223333358764648438 20.305166244506835938 20.246000289916992188 20.247167587280273438 20.287332534790039062 20.264665603637695312 20.314666748046875 20.428333282470703125 20.511501312255859375 20.569334030151367188 20.703166961669921875 20.767665863037109375 20.843999862670898438 20.9203338623046875 21.03133392333984375 21.1013336181640625 21.157167434692382812 21.186832427978515625 21.24683380126953125 21.313333511352539062 21.361499786376953125 21.381500244140625 21.419500350952148438 21.419834136962890625 21.444332122802734375 21.468166351318359375 21.5086669921875 21.557832717895507812 21.50099945068359375 21.467500686645507812 21.50749969482421875 21.588167190551757812 21.632333755493164062 21.780666351318359375 21.93650054931640625 21.955667495727539062 21.969333648681640625 21.99900054931640625 22.0171661376953125 22.0214996337890625 22.057332992553710938 22.07866668701171875 22.097499847412109375 22.06366729736328125 22.1143341064453125 22.173000335693359375 22.222166061401367188 22.254499435424804688 22.337167739868164062 22.415166854858398438 22.454500198364257812 22.513334274291992188 22.46649932861328125 22.348333358764648438
 14.480500221252441406 13.411499977111816406 11.969666481018066406 10.831666946411132812 13.326833724975585938 13.573499679565429688 11.224165916442871094 5.7540001869201660156 10.179333686828613281 6.42566680908203125 6.1876668930053710938 4.5409998893737792969 6.3414998054504394531 6.6760001182556152344 5.8663330078125 7.2748332023620605469 7.5363330841064453125 6.9076666831970214844 4.2701668739318847656 5.7254996299743652344 7.2923331260681152344 6.294666290283203125 6.676166534423828125 6.8475003242492675781 6.481166839599609375 5.7950000762939453125 6.6711668968200683594 7.0815000534057617188 6.5361666679382324219 4.6266665458679199219 4.0536665916442871094 4.3203334808349609375 4.7909998893737792969 7.0401668548583984375 7.0771665573120117188 7.0661668777465820312 6.4301667213439941406 5.3751668930053710938 5.1466665267944335938 5.3271665573120117188 5.1529998779296875 4.7303333282470703125 3.85666656494140625 4.0920000076293945312 6.1989998817443847656 11.493166923522949219 5.1073331832885742188 1.4070000648498535156 5.1653332710266113281 8.0568332672119140625 7.4278330802917480469 2.6903333663940429688 4.7078332901000976562 6.9954996109008789062 13.552499771118164062 14.4138336181640625 14.201833724975585938 8.5236673355102539062 8.5456666946411132812 10.343500137329101562 10.835833549499511719 10.793333053588867188 9.3558330535888671875 7.5141663551330566406 9.6129999160766601562 9.8296670913696289062 9.1579999923706054688 9.8433332443237304688 10.154666900634765625 10.017499923706054688 9.9728336334228515625 10.023833274841308594 10.087833404541015625 10.134166717529296875 10.062333106994628906 9.4081668853759765625 6.8641667366027832031 8.3796663284301757812 9.319000244140625 8.868499755859375 7.5881662368774414062 -2.0168333053588867188 -2.3848330974578857422 7.9081668853759765625 8.1624994277954101562 6.3836665153503417969 13.554499626159667969 12.223333358764648438 12.852000236511230469 14.058666229248046875 15.095000267028808594 18.620500564575195312 15.660833358764648438 15.850333213806152344 16.250499725341796875 16.6013336181640625 16.603666305541992188 16.798166275024414062 16.196332931518554688 17.896833419799804688 17.560499191284179688 18.189167022705078125 16.582000732421875 15.697500228881835938 18.778499603271484375 18.538000106811523438 18.979999542236328125 19.377000808715820312 19.322999954223632812 19.101999282836914062 19.018499374389648438 18.937833786010742188 18.9806671142578125 19.095500946044921875 7.9861669540405273438 16.28350067138671875 8.1485004425048828125 8.5513334274291992188 19.27033233642578125 17.815999984741210938 17.35449981689453125 13.953000068664550781 7.1101665496826171875 14.943999290466308594 17.683666229248046875 14.364166259765625 15.552000045776367188 14.220666885375976562 13.497833251953125 16.904666900634765625 14.401166915893554688 14.360833168029785156 16.54416656494140625 14.7779998779296875 13.721333503723144531 12.885499954223632812 16.27266693115234375 15.518833160400390625 13.997833251953125 11.790833473205566406 11.379166603088378906 11.234000205993652344 10.913999557495117188 9.395000457763671875 -3.9718332290649414062 8.7119998931884765625 10.385333061218261719 9.8340005874633789062 -3.3289999961853027344 -3.3951666355133056641 10.063500404357910156 -2.7055001258850097656 -2.6036665439605712891 10.833666801452636719 11.197833061218261719 11.30066680908203125 12.979000091552734375 14.161166191101074219 14.798333168029785156 15.05066680908203125 15.681833267211914062 15.342833518981933594 17.375165939331054688 17.476999282836914062 17.081167221069335938 17.5453338623046875 17.174833297729492188 16.988500595092773438 17.118333816528320312 17.284833908081054688 17.39666748046875 17.814832687377929688 17.359333038330078125 17.65850067138671875 17.778165817260742188 17.86966705322265625 17.788333892822265625 17.877000808715820312 17.54850006103515625 17.241666793823242188 17.375833511352539062 17.590333938598632812 17.796833038330078125 17.903167724609375 18.12166595458984375 18.292333602905273438 18.479333877563476562 18.668666839599609375 18.784666061401367188 19.000165939331054688 19.223333358764648438 19.447500228881835938 19.4741668701171875 19.4051666259765625 19.521833419799804688 19.559665679931640625 19.514833450317382812 19.482999801635742188 19.448999404907226562 19.659833908081054688 19.77033233642578125 19.896333694458007812 20.024333953857421875 20.149333953857421875 20.171667098999023438 20.169834136962890625 20.257333755493164062 20.285999298095703125 20.2888336181640625 20.299999237060546875 20.359167098999023438 20.402833938598632812 20.477499008178710938 20.574832916259765625 20.663000106811523438 20.768499374389648438 20.87599945068359375 20.97516632080078125 21.029499053955078125 21.10883331298828125 21.172332763671875 21.238332748413085938 21.298166275024414062 21.362499237060546875 21.441999435424804688 21.537500381469726562 21.624166488647460938 21.605167388916015625 21.564167022705078125 21.648834228515625 21.6790008544921875 21.721500396728515625 21.70916748046875 21.740499496459960938 21.78783416748046875 21.823833465576171875 21.89116668701171875 21.928333282470703125 21.9503326416015625 22.03333282470703125 22.108999252319335938 22.141500473022460938 22.109167098999023438 22.156999588012695312 22.238500595092773438 22.30916595458984375 22.330165863037109375 22.246166229248046875 22.161333084106445312 22.142333984375 22.145334243774414062 22.095167160034179688 22.249334335327148438 22.37400054931640625 22.432834625244140625 22.528333663940429688 22.626667022705078125 22.508501052856445312
 14.64766693115234375 13.575666427612304688 12.82433319091796875 13.562333106994628906 13.921999931335449219 13.306833267211914062 11.344666481018066406 11.735333442687988281 12.166666984558105469 4.2383332252502441406 3.3660001754760742188 5.4503331184387207031 6.8183331489562988281 6.7505002021789550781 6.5159997940063476562 7.502666473388671875 7.3111667633056640625 4.4413332939147949219 3.9420001506805419922 7.4688329696655273438 8.0989999771118164062 7.8746666908264160156 6.8426666259765625 6.0875000953674316406 4.0514998435974121094 2.3759999275207519531 5.8843331336975097656 6.9910001754760742188 6.6596665382385253906 5.1253333091735839844 4.8169999122619628906 5.8789997100830078125 6.5563335418701171875 7.1231665611267089844 6.0368332862854003906 6.4690003395080566406 5.9749999046325683594 4.3473334312438964844 4.8643336296081542969 5.95149993896484375 6.0251665115356445312 4.4196667671203613281 4.2486667633056640625 5.1628332138061523438 5.6284999847412109375 5.8840003013610839844 3.8150000572204589844 -0.069833278656005859375 3.5360002517700195312 8.0054998397827148438 7.8983335494995117188 3.5105001926422119141 3.2490000724792480469 4.8239998817443847656 13.559166908264160156 9.8640003204345703125 9.9285001754760742188 9.4761667251586914062 9.0836668014526367188 10.558667182922363281 10.942833900451660156 10.723666191101074219 9.2668333053588867188 5.7441663742065429688 8.7013339996337890625 10.004166603088378906 18.742334365844726562 10.090832710266113281 10.220999717712402344 10.042999267578125 9.920833587646484375 9.8241662979125976562 10.04633331298828125 10.1595001220703125 9.979000091552734375 7.5255002975463867188 4.5876665115356445312 8.3673334121704101562 9.0326662063598632812 8.781833648681640625 7.4621667861938476562 4.4704999923706054688 6.3521666526794433594 8.3909997940063476562 7.3681664466857910156 14.357666969299316406 11.96233367919921875 14.08933258056640625 13.599666595458984375 15.251666069030761719 18.392000198364257812 19.633832931518554688 19.851667404174804688 15.895999908447265625 16.435832977294921875 16.4893341064453125 16.658000946044921875 17.289499282836914062 17.55716705322265625 20.2306671142578125 15.664999961853027344 16.752500534057617188 17.52050018310546875 16.260499954223632812 18.326000213623046875 17.562000274658203125 18.003000259399414062 18.551334381103515625 18.742666244506835938 19.230499267578125 15.760000228881835938 16.121500015258789062 16.417833328247070312 17.343000411987304688 17.981332778930664062 18.059833526611328125 18.119832992553710938 18.075834274291992188 17.249834060668945312 15.872333526611328125 18.350332260131835938 14.535333633422851562 15.266500473022460938 16.322666168212890625 16.587667465209960938 16.376501083374023438 14.414166450500488281 13.6163330078125 12.438666343688964844 13.395666122436523438 15.555333137512207031 12.770333290100097656 14.155833244323730469 12.6336669921875 12.298333168029785156 14.659667015075683594 12.833499908447265625 15.694167137145996094 15.400500297546386719 14.677499771118164062 13.398000717163085938 12.367166519165039062 12.065500259399414062 11.031499862670898438 9.0461664199829101562 9.198833465576171875 9.0908336639404296875 9.232334136962890625 8.835666656494140625 -5.1573333740234375 8.5299997329711914062 9.1484994888305664062 11.593500137329101562 12.878833770751953125 12.115499496459960938 10.180166244506835938 11.069833755493164062 13.618833541870117188 15.129833221435546875 16.12833404541015625 16.861499786376953125 16.500499725341796875 14.866499900817871094 17.0688323974609375 16.950166702270507812 16.79949951171875 16.64666748046875 16.406833648681640625 16.545833587646484375 16.786832809448242188 16.965999603271484375 17.519832611083984375 17.1313323974609375 17.302000045776367188 17.517665863037109375 17.618499755859375 17.513166427612304688 17.180999755859375 16.995500564575195312 17.029333114624023438 17.162500381469726562 17.395000457763671875 17.60666656494140625 17.777332305908203125 17.961000442504882812 18.190166473388671875 18.4181671142578125 18.770000457763671875 18.959333419799804688 19.065166473388671875 19.20783233642578125 19.3964996337890625 19.277332305908203125 19.474500656127929688 19.579166412353515625 19.55816650390625 19.509500503540039062 19.50766754150390625 19.555999755859375 19.759832382202148438 19.892000198364257812 19.94283294677734375 20.007165908813476562 20.047166824340820312 20.194166183471679688 20.23799896240234375 20.34149932861328125 20.406499862670898438 20.389667510986328125 20.3209991455078125 20.361333847045898438 20.410333633422851562 20.536834716796875 20.615999221801757812 20.697000503540039062 20.779998779296875 20.936166763305664062 21.118333816528320312 21.219999313354492188 21.3211669921875 21.381666183471679688 21.485834121704101562 21.556499481201171875 21.661167144775390625 21.753665924072265625 21.8404998779296875 21.832834243774414062 21.861833572387695312 21.847833633422851562 21.810333251953125 21.763833999633789062 21.734666824340820312 21.681499481201171875 21.708166122436523438 21.666666030883789062 21.72949981689453125 21.8318328857421875 21.9051666259765625 21.998666763305664062 22.06583404541015625 22.040332794189453125 22.091167449951171875 22.042333602905273438 22.114500045776367188 22.208499908447265625 22.295166015625 22.3535003662109375 22.457166671752929688 22.522333145141601562 22.458333969116210938 22.288665771484375 22.278333663940429688 22.271165847778320312 22.382833480834960938 22.466333389282226562 22.594333648681640625 22.685499191284179688 22.66483306884765625
 14.737000465393066406 14.825833320617675781 13.873833656311035156 14.250833511352539062 13.846833229064941406 13.254166603088378906 12.70366668701171875 12.646666526794433594 11.927000045776367188 5.5473332405090332031 3.6333332061767578125 5.5274996757507324219 6.7971668243408203125 6.6276669502258300781 5.9431667327880859375 7.351833343505859375 5.2568335533142089844 1.6846666336059570312 6.2636666297912597656 8.2530002593994140625 8.1596660614013671875 6.6948332786560058594 6.4086666107177734375 6.4166665077209472656 4.32866668701171875 3.2200000286102294922 5.8448333740234375 6.864166259765625 6.30283355712890625 5.2496666908264160156 6.5799999237060546875 7.1160001754760742188 7.0475001335144042969 6.208499908447265625 5.9278330802917480469 6.2671666145324707031 4.3854999542236328125 3.3435001373291015625 4.0798335075378417969 5.8799996376037597656 6.1758327484130859375 4.5088334083557128906 4.2789998054504394531 4.9603333473205566406 6.025333404541015625 5.0726666450500488281 1.8505001068115234375 -0.017166614532470703125 2.2861666679382324219 7.878833770751953125 7.7716665267944335938 3.7668333053588867188 0.013333241455256938934 2.4135000705718994141 8.4680004119873046875 9.8920001983642578125 9.937999725341796875 9.5041666030883789062 8.1291666030883789062 9.4359998703002929688 10.783666610717773438 10.826166152954101562 7.4739999771118164062 8.319499969482421875 9.5866670608520507812 10.029166221618652344 10.120332717895507812 10.282833099365234375 10.174166679382324219 10.060832977294921875 9.9241666793823242188 9.9134998321533203125 10.141666412353515625 10.3038330078125 9.573833465576171875 6.493499755859375 4.5271663665771484375 8.20800018310546875 7.0781664848327636719 7.5723333358764648438 8.4031667709350585938 6.1011667251586914062 7.5191669464111328125 7.9759998321533203125 12.226499557495117188 12.392499923706054688 12.891500473022460938 15.677499771118164062 15.772500038146972656 17.561166763305664062 19.392999649047851562 20.003665924072265625 20.273000717163085938 20.427667617797851562 20.194166183471679688 20.145166397094726562 16.64983367919921875 17.4095001220703125 17.743165969848632812 17.211999893188476562 17.084833145141601562 17.368999481201171875 17.818332672119140625 16.384500503540039062 18.470001220703125 16.73816680908203125 17.234333038330078125 18.041334152221679688 18.70583343505859375 15.824832916259765625 16.699832916259765625 17.3708343505859375 18.00533294677734375 18.261167526245117188 18.35333251953125 10.925832748413085938 10.875499725341796875 17.942333221435546875 18.266332626342773438 18.07016754150390625 15.979332923889160156 15.511166572570800781 15.996166229248046875 17.168666839599609375 17.085666656494140625 15.635832786560058594 14.109832763671875 13.448666572570800781 16.227167129516601562 15.142833709716796875 15.154333114624023438 14.430833816528320312 13.923167228698730469 12.515832901000976562 11.248332977294921875 13.645999908447265625 14.337667465209960938 12.401999473571777344 14.090332984924316406 14.897833824157714844 14.218999862670898438 10.95366668701171875 9.8101663589477539062 10.647166252136230469 9.2899999618530273438 8.8024997711181640625 9.93650054931640625 9.9364995956420898438 8.266666412353515625 8.2561664581298828125 9.5508327484130859375 10.678666114807128906 12.776000022888183594 13.465332984924316406 13.504667282104492188 12.130499839782714844 10.4160003662109375 10.799833297729492188 12.548167228698730469 14.76833343505859375 17.094333648681640625 15.422833442687988281 16.028499603271484375 16.143833160400390625 15.709333419799804688 15.804166793823242188 15.9806671142578125 15.947000503540039062 16.119167327880859375 16.24449920654296875 16.87383270263671875 17.248332977294921875 16.951999664306640625 17.1660003662109375 17.348667144775390625 17.35449981689453125 17.45583343505859375 17.452999114990234375 17.5279998779296875 17.354999542236328125 17.211833953857421875 17.327667236328125 17.529499053955078125 17.73149871826171875 17.9438323974609375 18.1894989013671875 18.497333526611328125 18.686666488647460938 18.779832839965820312 18.961000442504882812 19.093999862670898438 19.19516754150390625 19.27899932861328125 19.53766632080078125 19.508167266845703125 19.626667022705078125 19.62166595458984375 19.748167037963867188 19.755666732788085938 19.729166030883789062 19.815000534057617188 19.905666351318359375 20.014499664306640625 20.14849853515625 20.31366729736328125 20.368000030517578125 20.413333892822265625 20.443332672119140625 20.453332901000976562 20.437999725341796875 20.439332962036132812 20.562334060668945312 20.693834304809570312 20.777666091918945312 20.851499557495117188 20.935499191284179688 21.079500198364257812 21.176000595092773438 21.257165908813476562 21.257333755493164062 21.298833847045898438 21.35900115966796875 21.435333251953125 21.5431671142578125 21.669834136962890625 21.64783477783203125 21.664499282836914062 21.689666748046875 21.663499832153320312 21.711000442504882812 21.644166946411132812 21.637166976928710938 21.607500076293945312 21.64333343505859375 21.555166244506835938 21.680334091186523438 21.689666748046875 21.836500167846679688 21.899499893188476562 21.918832778930664062 21.932332992553710938 22.046833038330078125 21.934667587280273438 22.223499298095703125 22.385833740234375 22.4138336181640625 22.3751678466796875 22.329000473022460938 22.435832977294921875 22.682332992553710938 22.59816741943359375 22.556667327880859375 22.511667251586914062 22.500165939331054688 22.566333770751953125 22.53116607666015625 22.595167160034179688 22.623167037963867188
 13.380000114440917969 14.306333541870117188 13.116167068481445312 14.229666709899902344 12.51616668701171875 10.799666404724121094 11.793166160583496094 11.606332778930664062 10.574166297912597656 10.225500106811523438 5.04199981689453125 6.6803336143493652344 6.0675001144409179688 4.1045002937316894531 5.5726666450500488281 6.7088332176208496094 2.9704999923706054688 3.6675000190734863281 8.133167266845703125 8.433666229248046875 7.1170001029968261719 4.8666667938232421875 5.8765001296997070312 6.3339996337890625 4.2624998092651367188 3.7490000724792480469 5.8908333778381347656 5.8810000419616699219 4.3988332748413085938 5.4763331413269042969 6.8225002288818359375 7.1164999008178710938 6.8546667098999023438 6.055500030517578125 6.309833526611328125 5.9248332977294921875 3.7283334732055664062 2.9611666202545166016 3.1433331966400146484 5.6048331260681152344 6.0558333396911621094 4.9739999771118164062 5.1884999275207519531 3.8894999027252197266 5.0503330230712890625 5.3420000076293945312 3.1293332576751708984 1.5823333263397216797 6.0321669578552246094 7.9955000877380371094 6.6174998283386230469 3.2173333168029785156 1.6499999761581420898 3.8010001182556152344 8.7706670761108398438 9.8833332061767578125 9.5461664199829101562 8.115833282470703125 6.3133335113525390625 8.4075002670288085938 10.555500030517578125 18.616832733154296875 5.7763333320617675781 8.2523336410522460938 9.9678335189819335938 9.9785003662109375 10.125666618347167969 10.274000167846679688 10.247166633605957031 10.172666549682617188 10.121166229248046875 10.234000205993652344 10.489333152770996094 10.374500274658203125 9.9271669387817382812 8.868499755859375 7.6013331413269042969 7.3396668434143066406 6.4878334999084472656 7.5488333702087402344 9.0745000839233398438 8.4250001907348632812 8.4941663742065429688 13.205166816711425781 13.37933349609375 12.085666656494140625 14.040666580200195312 15.450333595275878906 15.592833518981933594 18.68849945068359375 19.916166305541992188 20.141666412353515625 20.722333908081054688 20.582000732421875 19.767000198364257812 18.96216583251953125 20.495500564575195312 17.200166702270507812 17.584333419799804688 17.245000839233398438 17.430166244506835938 17.724666595458984375 17.793832778930664062 17.027666091918945312 15.936666488647460938 17.656499862670898438 17.184665679931640625 17.89966583251953125 15.6464996337890625 16.85683441162109375 17.475999832153320312 18.237333297729492188 18.708333969116210938 18.518667221069335938 18.495000839233398438 18.326000213623046875 10.989333152770996094 10.869832992553710938 10.797666549682617188 17.894166946411132812 18.053333282470703125 16.326999664306640625 16.484832763671875 17.16699981689453125 16.694833755493164062 16.407833099365234375 8.3179998397827148438 6.9530000686645507812 16.183500289916992188 14.216833114624023438 13.454500198364257812 13.022999763488769531 12.0366668701171875 12.693166732788085938 11.139332771301269531 12.682000160217285156 13.013166427612304688 10.143166542053222656 10.911333084106445312 12.208333015441894531 13.460000038146972656 12.078166961669921875 9.6981668472290039062 8.4093332290649414062 8.279666900634765625 8.071666717529296875 10.867166519165039062 10.892333984375 8.0644998550415039062 8.4844999313354492188 10.470167160034179688 11.971666336059570312 13.123332977294921875 13.387666702270507812 13.496500015258789062 13.568500518798828125 12.018499374389648438 11.475666046142578125 13.748332977294921875 16.53549957275390625 16.529832839965820312 15.659999847412109375 13.831999778747558594 16.283832550048828125 17.569499969482421875 17.653833389282226562 17.926000595092773438 17.89966583251953125 18.09600067138671875 15.843667030334472656 16.803333282470703125 16.811166763305664062 16.81683349609375 16.9524993896484375 17.093500137329101562 17.185167312622070312 17.183500289916992188 17.0753326416015625 17.400499343872070312 17.7801666259765625 17.89666748046875 17.973833084106445312 17.87816619873046875 17.879999160766601562 18.067998886108398438 18.363332748413085938 18.474666595458984375 18.591999053955078125 18.694000244140625 18.892000198364257812 19.017999649047851562 19.090999603271484375 19.288166046142578125 19.393167495727539062 19.535333633422851562 19.5453338623046875 19.52683258056640625 19.607666015625 19.731832504272460938 19.872499465942382812 20.059833526611328125 20.152833938598632812 20.386167526245117188 20.411832809448242188 20.428667068481445312 20.461500167846679688 20.457166671752929688 20.514499664306640625 20.540834426879882812 20.5366668701171875 20.546833038330078125 20.649000167846679688 20.755167007446289062 20.83733367919921875 20.932332992553710938 20.998167037963867188 21.085500717163085938 21.175333023071289062 21.253000259399414062 21.286832809448242188 21.320833206176757812 21.375499725341796875 21.4333343505859375 21.46433258056640625 21.52050018310546875 21.567499160766601562 21.585500717163085938 21.584499359130859375 21.547332763671875 21.56150054931640625 21.566165924072265625 21.560499191284179688 21.624166488647460938 21.691333770751953125 21.753499984741210938 21.80500030517578125 21.737499237060546875 21.854000091552734375 21.93650054931640625 21.964834213256835938 21.9976654052734375 22.145166397094726562 22.22833251953125 22.289333343505859375 22.404666900634765625 22.521665573120117188 22.6143341064453125 22.550832748413085938 22.570499420166015625 22.775667190551757812 22.7760009765625 22.705499649047851562 22.57649993896484375 22.5538330078125 22.615665435791015625 22.709333419799804688 22.665166854858398438 22.555665969848632812
 13.429499626159667969 12.756833076477050781 11.446333885192871094 13.443999290466308594 12.067667007446289062 11.8383331298828125 11.962667465209960938 11.524499893188476562 11.199000358581542969 10.537500381469726562 10.551500320434570312 10.350167274475097656 3.4686665534973144531 3.3025000095367431641 6.0956664085388183594 4.923999786376953125 2.0765001773834228516 6.8508334159851074219 8.5173330307006835938 8.30816650390625 4.976833343505859375 3.4840002059936523438 5.5195002555847167969 6.3548331260681152344 5.4735002517700195312 3.1445000171661376953 4.45366668701171875 3.5653333663940429688 3.7463333606719970703 5.8908333778381347656 6.7125000953674316406 6.1951665878295898438 5.8763332366943359375 6.4023332595825195312 6.70800018310546875 6.8206667900085449219 5.8375000953674316406 3.7928330898284912109 3.0924999713897705078 4.3466663360595703125 5.6374998092651367188 6.2214999198913574219 6.0238332748413085938 2.8984999656677246094 3.6613333225250244141 5.669666290283203125 4.1751666069030761719 3.307666778564453125 6.6878333091735839844 15.329833030700683594 5.5338335037231445312 5.7719998359680175781 7.0958333015441894531 8.3616666793823242188 16.895000457763671875 16.96016693115234375 8.6510000228881835938 8.2226667404174804688 8.0524997711181640625 7.2028331756591796875 9.8508329391479492188 18.451833724975585938 5.8748331069946289062 8.4460000991821289062 10.276999473571777344 10.505666732788085938 10.431833267211914062 10.36533355712890625 10.233666419982910156 10.2823333740234375 10.281167030334472656 10.342000007629394531 10.47299957275390625 10.43316650390625 10.151499748229980469 9.6013336181640625 7.9356665611267089844 4.2445001602172851562 6.5745000839233398438 7.1628332138061523438 9.071666717529296875 9.0466661453247070312 8.1876668930053710938 12.954500198364257812 13.667333602905273438 11.960333824157714844 13.129666328430175781 15.856833457946777344 17.518499374389648438 19.833166122436523438 20.285333633422851562 20.810167312622070312 21.116832733154296875 20.875833511352539062 20.59283447265625 20.305665969848632812 20.711999893188476562 17.128833770751953125 17.818500518798828125 17.77916717529296875 17.420665740966796875 18.284334182739257812 17.755832672119140625 17.193332672119140625 16.335332870483398438 15.396166801452636719 18.979333877563476562 15.816166877746582031 16.622167587280273438 17.62383270263671875 18.554332733154296875 18.717832565307617188 18.758832931518554688 18.858499526977539062 18.716333389282226562 18.20583343505859375 17.656999588012695312 17.548666000366210938 17.6768341064453125 17.639333724975585938 18.497167587280273438 18.454833984375 17.8556671142578125 16.666833877563476562 17.912500381469726562 14.220999717712402344 16.2198333740234375 13.8964996337890625 12.065333366394042969 11.479000091552734375 10.788166999816894531 11.663499832153320312 12.782999992370605469 14.109166145324707031 14.142333030700683594 12.959833145141601562 11.379666328430175781 9.4538335800170898438 8.6426668167114257812 8.9610004425048828125 10.776166915893554688 10.670499801635742188 9.2363328933715820312 8.489166259765625 7.754833221435546875 7.9071669578552246094 10.618833541870117188 11.841333389282226562 8.6921663284301757812 9.371166229248046875 11.312832832336425781 13.113332748413085938 13.55933380126953125 13.723999977111816406 13.820833206176757812 12.9676666259765625 12.487333297729492188 13.999666213989257812 14.120332717895507812 15.718999862670898438 15.216500282287597656 15.432332992553710938 13.362667083740234375 14.043166160583496094 16.798666000366210938 16.8535003662109375 16.952167510986328125 17.102832794189453125 17.37400054931640625 18.207000732421875 18.700000762939453125 16.51416778564453125 16.71016693115234375 16.785167694091796875 16.8339996337890625 16.811832427978515625 16.797166824340820312 17.067333221435546875 17.294666290283203125 17.636333465576171875 18.136999130249023438 18.457834243774414062 18.480998992919921875 18.27683258056640625 18.080667495727539062 18.185667037963867188 18.312665939331054688 18.482334136962890625 18.684667587280273438 18.812999725341796875 18.882999420166015625 18.97949981689453125 19.111333847045898438 19.357334136962890625 19.48799896240234375 19.52466583251953125 19.664167404174804688 19.787500381469726562 19.916667938232421875 20.152833938598632812 20.293500900268554688 20.420000076293945312 20.559499740600585938 20.682498931884765625 20.739999771118164062 20.802333831787109375 20.696001052856445312 20.610332489013671875 20.639333724975585938 20.683332443237304688 20.761333465576171875 20.806833267211914062 20.875 20.971500396728515625 21.025499343872070312 21.07450103759765625 21.1616668701171875 21.216833114624023438 21.24016571044921875 21.308332443237304688 21.3836669921875 21.49033355712890625 21.568666458129882812 21.62933349609375 21.693500518798828125 21.718000411987304688 21.75749969482421875 21.77700042724609375 21.798666000366210938 21.7545013427734375 21.8426666259765625 21.870832443237304688 21.924333572387695312 21.925001144409179688 21.851667404174804688 22.05716705322265625 22.1163330078125 22.158834457397460938 22.27683258056640625 22.283166885375976562 22.28133392333984375 22.276500701904296875 22.394001007080078125 22.429166793823242188 22.357334136962890625 22.420665740966796875 22.49016571044921875 22.669000625610351562 22.767000198364257812 22.854833602905273438 22.9225006103515625 22.827667236328125 22.711999893188476562 22.714334487915039062 22.5926666259765625 22.665666580200195312 22.7133331298828125 22.67783355712890625
 14.457333564758300781 13.2154998779296875 12.336333274841308594 12.459833145141601562 12.664166450500488281 12.026833534240722656 12.851499557495117188 12.631999969482421875 12.645333290100097656 11.3211669921875 10.452667236328125 5.3516669273376464844 3.0811667442321777344 10.322833061218261719 6.0265002250671386719 2.997833251953125 5.9718332290649414062 8.6021671295166015625 8.56999969482421875 7.7723331451416015625 4.4013333320617675781 1.6705000400543212891 5.0916666984558105469 6.1236667633056640625 5.1595001220703125 2.9130001068115234375 3.4251668453216552734 3.5299997329711914062 4.5348334312438964844 14.9720001220703125 6.5168333053588867188 4.76833343505859375 4.7448329925537109375 6.6794996261596679688 7.2631664276123046875 7.2069997787475585938 6.4311666488647460938 3.8483331203460693359 3.576000213623046875 4.5411667823791503906 5.7633333206176757812 6.5625 6.9228334426879882812 4.7791666984558105469 3.4186666011810302734 5.6614999771118164062 5.0449995994567871094 4.3385000228881835938 7.166500091552734375 7.6898336410522460938 3.9104998111724853516 2.2155001163482666016 6.8451666831970214844 16.7068328857421875 16.810167312622070312 17.092332839965820312 9.6711664199829101562 17.509332656860351562 17.348499298095703125 6.4670000076293945312 6.3204998970031738281 17.821832656860351562 18.183500289916992188 9.7153329849243164062 10.550000190734863281 10.447999954223632812 10.430333137512207031 9.5936670303344726562 9.412166595458984375 10.229166984558105469 10.260833740234375 10.312167167663574219 10.347167015075683594 10.332666397094726562 10.02899932861328125 9.1943340301513671875 6.2168331146240234375 11.618166923522949219 6.3873333930969238281 6.6936669349670410156 9.0983333587646484375 8.77700042724609375 14.829166412353515625 15.00316619873046875 12.603166580200195312 12.695333480834960938 14.680833816528320312 15.12616729736328125 17.852167129516601562 19.921167373657226562 20.34600067138671875 20.942167282104492188 20.925167083740234375 20.3535003662109375 20.965665817260742188 21.307832717895507812 21.062166213989257812 17.318166732788085938 18.0666656494140625 18.4828338623046875 18.493833541870117188 18.553165435791015625 18.544500350952148438 17.752166748046875 17.04000091552734375 16.785999298095703125 16.599332809448242188 17.229999542236328125 18.510999679565429688 18.86750030517578125 18.982334136962890625 19.035333633422851562 19.127332687377929688 18.75333404541015625 18.169666290283203125 17.3899993896484375 16.727832794189453125 20.552999496459960938 16.571832656860351562 17.87816619873046875 18.52899932861328125 18.598499298095703125 18.75966644287109375 16.01616668701171875 14.281167030334472656 13.208167076110839844 11.763833045959472656 11.659333229064941406 11.795666694641113281 11.343500137329101562 10.961666107177734375 11.276166915893554688 13.233499526977539062 14.171999931335449219 15.464499473571777344 11.952833175659179688 11.480833053588867188 10.005666732788085938 9.0941667556762695312 8.5456666946411132812 8.4753332138061523438 9.245166778564453125 8.626667022705078125 8.10016632080078125 8.398166656494140625 8.3576669692993164062 9.6176662445068359375 11.756333351135253906 10.157999992370605469 9.4411668777465820312 11.050000190734863281 12.675999641418457031 13.739500045776367188 13.959667205810546875 14.399499893188476562 14.750666618347167969 13.41916656494140625 14.376166343688964844 14.984000205993652344 14.187666893005371094 13.870499610900878906 13.983499526977539062 13.324000358581542969 13.1595001220703125 17.0883331298828125 17.199167251586914062 16.460498809814453125 16.415332794189453125 17.48699951171875 18.114166259765625 18.548999786376953125 18.69066619873046875 18.7135009765625 18.786167144775390625 18.944166183471679688 19.105833053588867188 19.450834274291992188 17.361333847045898438 17.646165847778320312 17.824167251586914062 17.951166152954101562 18.4116668701171875 18.804834365844726562 18.689332962036132812 18.37599945068359375 18.347665786743164062 18.475000381469726562 18.527833938598632812 18.71216583251953125 18.851499557495117188 18.953166961669921875 19.079833984375 19.177333831787109375 19.392499923706054688 19.566499710083007812 19.643167495727539062 19.789333343505859375 19.95916748046875 20.193500518798828125 20.461000442504882812 20.650667190551757812 20.747833251953125 20.8383331298828125 20.95366668701171875 21.002500534057617188 21.010999679565429688 21.11116790771484375 20.878667831420898438 20.829332351684570312 20.84033203125 20.862667083740234375 20.9375 21.019500732421875 21.094667434692382812 21.1486663818359375 21.1875 21.221834182739257812 21.25333404541015625 21.266666412353515625 21.278499603271484375 21.328500747680664062 21.388500213623046875 21.431833267211914062 21.472667694091796875 21.53133392333984375 21.537500381469726562 21.56366729736328125 21.554666519165039062 21.654333114624023438 21.7586669921875 21.752500534057617188 21.757333755493164062 21.787166595458984375 22.034833908081054688 22.223333358764648438 22.25966644287109375 22.289333343505859375 22.302333831787109375 22.281499862670898438 22.373834609985351562 22.477666854858398438 22.47316741943359375 22.475500106811523438 22.603666305541992188 22.649499893188476562 22.628999710083007812 22.617666244506835938 22.701333999633789062 22.771665573120117188 22.779500961303710938 22.895334243774414062 22.979000091552734375 22.924167633056640625 22.8769989013671875 22.749666213989257812 22.770166397094726562 22.67983245849609375 22.685667037963867188
 14.93000030517578125 13.754666328430175781 14.522500038146972656 14.963500022888183594 15.034000396728515625 13.515500068664550781 13.504666328430175781 13.86750030517578125 13.541833877563476562 5.5073332786560058594 10.434833526611328125 10.52700042724609375 4.6423335075378417969 10.119999885559082031 3.9678335189819335938 1.6316666603088378906 7.780666351318359375 8.74250030517578125 8.5504999160766601562 6.4858331680297851562 3.7526667118072509766 3.8031666278839111328 6.0308332443237304688 5.6024999618530273438 3.8541667461395263672 3.5893330574035644531 14.248666763305664062 4.5964999198913574219 15.991833686828613281 17.072500228881835938 6.3899998664855957031 17.551332473754882812 5.2303333282470703125 6.8070001602172851562 7.6380000114440917969 7.6154999732971191406 7.0759997367858886719 2.9766666889190673828 3.4198331832885742188 5.4533333778381347656 6.6921668052673339844 7.224666595458984375 7.6199998855590820312 6.1224999427795410156 3.0723333358764648438 5.2708334922790527344 4.0791668891906738281 4.0316667556762695312 7.01399993896484375 7.8338332176208496094 5.1633334159851074219 -3.7069997787475585938 3.5265002250671386719 7.6926665306091308594 16.742834091186523438 16.785165786743164062 16.916833877563476562 17.4438323974609375 17.50099945068359375 16.228834152221679688 5.4031662940979003906 16.3686676025390625 17.823333740234375 18.225833892822265625 10.5475006103515625 10.140167236328125 9.9224996566772460938 8.2621669769287109375 9.5293331146240234375 10.173166275024414062 10.2606658935546875 10.308833122253417969 10.395166397094726562 10.241000175476074219 9.8693332672119140625 8.41699981689453125 4.1914997100830078125 14.068166732788085938 13.386667251586914062 8.0821666717529296875 9.0658330917358398438 15.343166351318359375 13.522500038146972656 15.048166275024414062 14.675499916076660156 14.121500015258789062 15.442500114440917969 17.219167709350585938 19.325834274291992188 19.795499801635742188 20.527666091918945312 20.931333541870117188 20.39766693115234375 20.1788330078125 20.581333160400390625 20.59799957275390625 20.927333831787109375 17.596166610717773438 18.342500686645507812 18.555665969848632812 18.750499725341796875 18.785333633422851562 18.885166168212890625 18.786832809448242188 18.478666305541992188 18.460500717163085938 18.462499618530273438 18.670499801635742188 18.961833953857421875 19.088499069213867188 19.104000091552734375 19.278667449951171875 19.286167144775390625 18.165500640869140625 16.826000213623046875 20.393167495727539062 19.962499618530273438 19.506166458129882812 18.989665985107421875 19.8791656494140625 17.614500045776367188 18.650667190551757812 18.68849945068359375 17.44733428955078125 17.618000030517578125 13.590167045593261719 14.646833419799804688 17.017999649047851562 16.397167205810546875 15.031000137329101562 13.417499542236328125 13.605999946594238281 15.617833137512207031 15.174833297729492188 15.410166740417480469 14.862333297729492188 12.928999900817871094 10.473333358764648438 10.459166526794433594 10.017666816711425781 9.0466670989990234375 8.5223331451416015625 9.0326671600341796875 9.6820001602172851562 8.6535005569458007812 8.3218336105346679688 8.17783355712890625 8.89983367919921875 12.150500297546386719 10.00099945068359375 10.824500083923339844 12.627666473388671875 13.66266632080078125 14.0625 14.42566680908203125 14.824666976928710938 14.767167091369628906 13.974666595458984375 14.780500411987304688 14.479000091552734375 13.281000137329101562 12.977832794189453125 13.406499862670898438 12.999500274658203125 16.943834304809570312 18.58516693115234375 17.6291656494140625 17.559000015258789062 18.305166244506835938 18.834499359130859375 19.006666183471679688 18.40183258056640625 18.52916717529296875 19.035999298095703125 19.322999954223632812 19.503665924072265625 19.818500518798828125 17.695333480834960938 17.90183258056640625 18.2133331298828125 18.338167190551757812 18.549999237060546875 18.976499557495117188 19.142000198364257812 19.100666046142578125 18.96216583251953125 19.044000625610351562 19.04949951171875 19.187166213989257812 19.355833053588867188 19.325832366943359375 19.253499984741210938 19.1790008544921875 19.344667434692382812 19.505167007446289062 19.739833831787109375 19.950166702270507812 20.15399932861328125 20.435499191284179688 20.63899993896484375 20.93416595458984375 21.218166351318359375 21.231000900268554688 21.220666885375976562 21.221500396728515625 21.292499542236328125 21.30283355712890625 21.380498886108398438 21.285999298095703125 21.228666305541992188 21.1595001220703125 21.122667312622070312 21.14666748046875 21.198999404907226562 21.266832351684570312 21.3578338623046875 21.438833236694335938 21.457500457763671875 21.491834640502929688 21.448999404907226562 21.470333099365234375 21.48400115966796875 21.482500076293945312 21.497667312622070312 21.529499053955078125 21.56133270263671875 21.625 21.709333419799804688 21.740999221801757812 21.778333663940429688 21.752666473388671875 21.780666351318359375 21.879833221435546875 21.945333480834960938 22.14133453369140625 22.343166351318359375 22.448833465576171875 22.45800018310546875 22.507833480834960938 22.495332717895507812 22.489500045776367188 22.515499114990234375 22.506999969482421875 22.4311676025390625 22.553333282470703125 22.677333831787109375 22.726665496826171875 22.771999359130859375 22.816999435424804688 22.895666122436523438 22.958166122436523438 22.906999588012695312 22.950666427612304688 23.016000747680664062 22.910165786743164062 22.838499069213867188 22.846332550048828125 22.794832229614257812
 18.452999114990234375 14.225500106811523438 15.225500106811523438 10.984832763671875 10.782499313354492188 14.909167289733886719 14.527333259582519531 10.168666839599609375 12.185000419616699219 10.1681671142578125 11.364333152770996094 11.074832916259765625 4.3678331375122070312 4.4349999427795410156 0.87133336067199707031 1.851833343505859375 7.4253334999084472656 5.1370000839233398438 8.2421665191650390625 5.1843333244323730469 3.7738332748413085938 5.67566680908203125 6.1264996528625488281 3.5246667861938476562 2.4706666469573974609 5.5058331489562988281 14.779666900634765625 4.5218334197998046875 4.6913332939147949219 16.472833633422851562 17.855499267578125 18.380666732788085938 18.294666290283203125 6.3978328704833984375 7.7943334579467773438 8.4198331832885742188 7.5269999504089355469 3.0154998302459716797 3.5608332157135009766 5.4793329238891601562 6.6275000572204589844 7.4586668014526367188 8.0954999923706054688 6.1156663894653320312 3.6454999446868896484 4.5481667518615722656 3.3148334026336669922 3.8900001049041748047 14.829500198364257812 15.0839996337890625 6.5133333206176757812 -2.8693335056304931641 3.0321669578552246094 6.6493334770202636719 16.449167251586914062 16.125499725341796875 6.89333343505859375 7.4588332176208496094 17.071666717529296875 16.9416656494140625 20.361166000366210938 21.052000045776367188 17.701999664306640625 17.725500106811523438 10.567333221435546875 17.735332489013671875 17.02700042724609375 7.9141664505004882812 9.1221666336059570312 10.065500259399414062 10.157667160034179688 10.102499961853027344 10.256833076477050781 10.139166831970214844 8.7776670455932617188 12.690333366394042969 14.498666763305664062 15.644000053405761719 14.126832962036132812 15.817000389099121094 15.56150054931640625 14.356333732604980469 13.392666816711425781 15.649666786193847656 15.959333419799804688 15.29850006103515625 17.671833038330078125 19.695667266845703125 20.067333221435546875 20.472166061401367188 21.181499481201171875 20.36199951171875 19.278667449951171875 19.2135009765625 19.697666168212890625 19.893999099731445312 20.28333282470703125 17.60666656494140625 18.608333587646484375 18.691333770751953125 18.903499603271484375 18.985500335693359375 19.031999588012695312 18.9980010986328125 18.777500152587890625 18.801666259765625 18.666500091552734375 18.816667556762695312 18.948333740234375 19.042499542236328125 19.16699981689453125 19.305166244506835938 19.140167236328125 18.135000228881835938 19.920999526977539062 17.450000762939453125 16.603834152221679688 16.261999130249023438 15.586333274841308594 16.740499496459960938 19.717000961303710938 17.260833740234375 18.323833465576171875 17.88683319091796875 19.743000030517578125 18.17783355712890625 16.499166488647460938 16.826333999633789062 16.163000106811523438 15.130000114440917969 18.206167221069335938 15.291666984558105469 14.356499671936035156 15.733667373657226562 13.859833717346191406 13.533666610717773438 11.762333869934082031 10.655666351318359375 10.484666824340820312 -9.0155000686645507812 11.248499870300292969 9.6829996109008789062 9.430999755859375 9.793666839599609375 11.168000221252441406 9.5228328704833984375 8.2868328094482421875 8.4051666259765625 13.267167091369628906 14.293333053588867188 12.767167091369628906 12.286000251770019531 13.475666999816894531 13.798000335693359375 13.886000633239746094 13.478833198547363281 12.983166694641113281 13.608666419982910156 14.073166847229003906 14.326166152954101562 13.397999763488769531 11.274166107177734375 10.0818328857421875 13.898333549499511719 18.3125 19.628665924072265625 19.236833572387695312 19.165500640869140625 19.205499649047851562 19.593500137329101562 19.706499099731445312 19.496000289916992188 19.192501068115234375 19.372333526611328125 19.734333038330078125 20.14116668701171875 17.902332305908203125 18.052333831787109375 18.322834014892578125 18.5128326416015625 18.778165817260742188 18.929666519165039062 19.206167221069335938 19.360834121704101562 19.503999710083007812 19.483499526977539062 19.434665679931640625 19.512332916259765625 19.62599945068359375 19.760000228881835938 19.776666641235351562 19.661832809448242188 19.37183380126953125 19.4225006103515625 19.601667404174804688 19.847665786743164062 20.062166213989257812 20.151332855224609375 20.21450042724609375 20.414333343505859375 20.699998855590820312 21.124334335327148438 21.218999862670898438 21.308666229248046875 21.23166656494140625 21.220998764038085938 21.191999435424804688 21.284000396728515625 21.37816619873046875 21.474000930786132812 21.538499832153320312 21.536333084106445312 21.419834136962890625 21.381166458129882812 21.444499969482421875 21.46233367919921875 21.452333450317382812 21.510166168212890625 21.572000503540039062 21.607000350952148438 21.658832550048828125 21.73166656494140625 21.710832595825195312 21.652666091918945312 21.60233306884765625 21.593500137329101562 21.634000778198242188 21.627666473388671875 21.680833816528320312 21.74466705322265625 21.918333053588867188 22.00433349609375 22.070665359497070312 22.163000106811523438 22.232999801635742188 22.292499542236328125 22.339334487915039062 22.351833343505859375 22.345666885375976562 22.353000640869140625 22.387332916259765625 22.4138336181640625 22.346332550048828125 22.261165618896484375 22.31583404541015625 22.435667037963867188 22.429500579833984375 22.653667449951171875 22.77266693115234375 22.878499984741210938 22.964666366577148438 23.062000274658203125 23.036001205444335938 23.0583343505859375 23.039499282836914062 22.99016571044921875 22.926666259765625 22.803499221801757812
 17.69733428955078125 17.697666168212890625 13.608166694641113281 14.486833572387695312 14.455499649047851562 14.974499702453613281 14.575166702270507812 13.870499610900878906 11.444666862487792969 6.0341663360595703125 11.896833419799804688 11.032999992370605469 3.8528335094451904297 3.5594997406005859375 1.8648332357406616211 -2.5551667213439941406 2.4160001277923583984 5.127666473388671875 7.2728333473205566406 -3.2948334217071533203 2.1085000038146972656 5.8984999656677246094 5.4361662864685058594 1.1194999217987060547 2.8936665058135986328 17.107334136962890625 17.021999359130859375 16.090999603271484375 17.474332809448242188 17.05266571044921875 17.928667068481445312 18.650167465209960938 18.328332901000976562 17.587999343872070312 19.22966766357421875 8.8811664581298828125 8.8234996795654296875 7.5848331451416015625 6.1058335304260253906 5.6781668663024902344 6.9111666679382324219 8.03983306884765625 8.2263326644897460938 5.0700001716613769531 4.3718333244323730469 4.2633333206176757812 4.0085000991821289062 5.9344997406005859375 15.131166458129882812 15.314666748046875 14.662500381469726562 -0.42483338713645935059 -0.41016659140586853027 7.2460002899169921875 16.406999588012695312 16.393167495727539062 15.521833419799804688 6.3951668739318847656 15.989833831787109375 16.079166412353515625 16.542833328247070312 17.446832656860351562 21.906833648681640625 17.812833786010742188 10.544000625610351562 10.267499923706054688 8.9414997100830078125 9.02050018310546875 9.676166534423828125 9.6898326873779296875 9.8211660385131835938 9.8628330230712890625 9.9455003738403320312 9.4233331680297851562 7.1876668930053710938 15.257333755493164062 15.721333503723144531 14.568333625793457031 15.546166419982910156 15.403499603271484375 17.809667587280273438 16.6013336181640625 14.49250030517578125 13.023333549499511719 14.130000114440917969 15.517832756042480469 18.706666946411132812 19.945499420166015625 20.940500259399414062 21.599500656127929688 21.151666641235351562 19.652500152587890625 19.413166046142578125 19.375499725341796875 19.819833755493164062 20.422832489013671875 21.298999786376953125 18.29949951171875 18.592332839965820312 18.773500442504882812 18.864999771118164062 19.139833450317382812 19.1660003662109375 19.011165618896484375 18.962167739868164062 19.016666412353515625 18.8986663818359375 18.792999267578125 18.9806671142578125 18.619167327880859375 18.703332901000976562 19.037500381469726562 18.670000076293945312 18.310667037963867188 17.33733367919921875 18.916833877563476562 18.183500289916992188 16.924833297729492188 16.631166458129882812 17.171167373657226562 18.587667465209960938 19.750333786010742188 17.31150054931640625 18.018667221069335938 18.090833663940429688 18.125665664672851562 17.840999603271484375 17.691165924072265625 17.722166061401367188 16.922666549682617188 16.754833221435546875 16.05699920654296875 15.852832794189453125 13.267999649047851562 11.93216705322265625 12.910166740417480469 10.843500137329101562 10.73816680908203125 11.524000167846679688 10.837833404541015625 11.725832939147949219 10.55283355712890625 10.548000335693359375 10.237667083740234375 10.535166740417480469 9.4898328781127929688 8.3234996795654296875 9.4686670303344726562 12.393500328063964844 15.4288330078125 14.11316680908203125 12.28333282470703125 12.439833641052246094 12.842166900634765625 12.758500099182128906 12.9181671142578125 13.276333808898925781 13.715000152587890625 14.772166252136230469 15.131666183471679688 13.385833740234375 11.138833045959472656 9.3883333206176757812 10.949832916259765625 16.712999343872070312 20.02166748046875 20.169000625610351562 20.313833236694335938 19.9936676025390625 20.201333999633789062 20.289667129516601562 19.92566680908203125 19.824998855590820312 19.9654998779296875 20.226499557495117188 20.643167495727539062 18.400499343872070312 18.702165603637695312 18.846334457397460938 18.666334152221679688 18.93216705322265625 19.239500045776367188 19.447332382202148438 19.544332504272460938 19.44283294677734375 19.661333084106445312 19.800167083740234375 19.863332748413085938 19.897001266479492188 19.984167098999023438 20.0431671142578125 19.788999557495117188 19.372333526611328125 19.478000640869140625 19.670665740966796875 19.878000259399414062 20.092332839965820312 20.21883392333984375 20.338832855224609375 20.437000274658203125 20.564332962036132812 20.594999313354492188 20.641000747680664062 20.76183319091796875 20.87400054931640625 21.016500473022460938 21.1486663818359375 21.210834503173828125 21.30816650390625 21.40833282470703125 21.569833755493164062 21.72316741943359375 21.777166366577148438 21.75433349609375 21.737333297729492188 21.707000732421875 21.768833160400390625 21.750165939331054688 21.7606658935546875 21.811166763305664062 21.82550048828125 21.830499649047851562 21.804500579833984375 21.822500228881835938 21.812166213989257812 21.804500579833984375 21.795999526977539062 21.870166778564453125 21.951665878295898438 21.95366668701171875 22.016666412353515625 22.131000518798828125 22.231000900268554688 22.313833236694335938 22.374166488647460938 22.489166259765625 22.503000259399414062 22.520666122436523438 22.532667160034179688 22.521665573120117188 22.52899932861328125 22.529666900634765625 22.52899932861328125 22.445665359497070312 22.3708343505859375 22.389833450317382812 22.3578338623046875 22.537500381469726562 22.740833282470703125 22.905500411987304688 22.972667694091796875 23.059665679931640625 22.949167251586914062 23.00983428955078125 22.936166763305664062 22.927999496459960938 22.855833053588867188 22.678167343139648438
 16.353166580200195312 16.218332290649414062 16.416166305541992188 11.652500152587890625 11.700666427612304688 13.013333320617675781 14.009833335876464844 13.49666595458984375 12.900166511535644531 12.197999954223632812 12.441166877746582031 6.4753332138061523438 4.03983306884765625 3.5958333015441894531 3.4639999866485595703 3.85449981689453125 18.723499298095703125 4.7518334388732910156 6.0780000686645507812 -0.75616669654846191406 2.9113333225250244141 5.3321666717529296875 5.2898335456848144531 1.757166743278503418 3.7938334941864013672 17.408000946044921875 16.180833816528320312 3.9513332843780517578 17.705165863037109375 17.451000213623046875 18.421499252319335938 18.890167236328125 17.527500152587890625 18.297332763671875 20.232166290283203125 9.2965002059936523438 9.247833251953125 20.4568328857421875 18.971166610717773438 6.6396665573120117188 8.3579998016357421875 16.038999557495117188 7.692333221435546875 4.305999755859375 5.2791662216186523438 4.1806664466857910156 3.8101665973663330078 14.799666404724121094 14.814999580383300781 15.100666999816894531 15.410333633422851562 6.2236666679382324219 14.357666969299316406 15.841167449951171875 16.09799957275390625 15.846499443054199219 16.134166717529296875 15.887166976928710938 16.611166000366210938 20.100999832153320312 20.55483245849609375 21.8038330078125 17.827333450317382812 17.698499679565429688 17.574666976928710938 21.695333480834960938 9.54416656494140625 9.6899995803833007812 9.30066680908203125 8.9720001220703125 8.385166168212890625 8.4771661758422851562 7.497833251953125 5.0645003318786621094 13.183833122253417969 15.528833389282226562 17.246000289916992188 15.88466644287109375 15.02266693115234375 16.271833419799804688 16.19083404541015625 15.248166084289550781 12.151000022888183594 11.413832664489746094 12.411333084106445312 14.554332733154296875 17.594167709350585938 20.197332382202148438 21.277332305908203125 21.823499679565429688 21.280000686645507812 21.31583404541015625 20.177333831787109375 20.202167510986328125 20.916666030883789062 21.646999359130859375 17.88899993896484375 18.344499588012695312 18.582666397094726562 18.835500717163085938 18.87383270263671875 19.105333328247070312 18.954999923706054688 18.708833694458007812 18.377332687377929688 18.782499313354492188 19.255832672119140625 19.230833053588867188 19.183000564575195312 19.006000518798828125 19.490999221801757812 18.25766754150390625 17.270000457763671875 17.142499923706054688 17.392000198364257812 17.968000411987304688 19.7328338623046875 17.118999481201171875 15.785833358764648438 16.14116668701171875 17.119832992553710938 18.297166824340820312 19.604000091552734375 17.075166702270507812 17.668333053588867188 17.708333969116210938 17.1336669921875 17.46016693115234375 17.182498931884765625 15.772334098815917969 15.372833251953125 14.861666679382324219 16.783832550048828125 13.902832984924316406 11.086666107177734375 11.126832962036132812 9.39983367919921875 9.8908338546752929688 11.979166030883789062 12.948666572570800781 13.043999671936035156 12.782999992370605469 10.917666435241699219 8.8284997940063476562 8.8505001068115234375 8.3828334808349609375 8.3343334197998046875 8.6365003585815429688 10.791166305541992188 14.836667060852050781 14.939832687377929688 11.920000076293945312 12.453000068664550781 12.96883392333984375 12.274666786193847656 13.5625 14.127166748046875 13.667666435241699219 14.878666877746582031 15.933666229248046875 14.522833824157714844 12.237166404724121094 11.888166427612304688 11.784000396728515625 15.630000114440917969 19.901498794555664062 20.756834030151367188 20.788999557495117188 20.877666473388671875 20.948833465576171875 20.877332687377929688 20.456666946411132812 20.217832565307617188 20.4181671142578125 20.725666046142578125 21.10466766357421875 21.399999618530273438 19.0753326416015625 19.333499908447265625 18.944833755493164062 19.081666946411132812 19.29833221435546875 19.431833267211914062 19.68216705322265625 19.81349945068359375 19.879499435424804688 19.982500076293945312 20 20.033166885375976562 20.076166152954101562 20.170499801635742188 20.052000045776367188 19.775667190551757812 19.707666397094726562 19.75433349609375 19.885334014892578125 20.114000320434570312 20.24233245849609375 20.376501083374023438 20.494333267211914062 20.524000167846679688 20.630167007446289062 20.714832305908203125 20.780666351318359375 20.75766754150390625 20.91066741943359375 21.01416778564453125 21.076999664306640625 21.20349884033203125 21.321832656860351562 21.430833816528320312 21.5561676025390625 21.450666427612304688 21.577999114990234375 21.7111663818359375 21.8123321533203125 21.811000823974609375 21.812166213989257812 21.798000335693359375 21.72949981689453125 21.61100006103515625 21.620166778564453125 21.555665969848632812 21.642999649047851562 21.593334197998046875 21.647998809814453125 21.562334060668945312 21.660833358764648438 21.874834060668945312 22.077333450317382812 22.184499740600585938 22.256666183471679688 22.3231658935546875 22.401498794555664062 22.456666946411132812 22.414501190185546875 22.456333160400390625 22.454999923706054688 22.460500717163085938 22.4376678466796875 22.454500198364257812 22.442499160766601562 22.501333236694335938 22.5579986572265625 22.595666885375976562 22.580165863037109375 22.548334121704101562 22.513166427612304688 22.753000259399414062 22.838666915893554688 22.978166580200195312 23.023500442504882812 22.933834075927734375 22.976999282836914062 22.885999679565429688 22.844333648681640625 22.798334121704101562 22.64099884033203125
 18.754667282104492188 17.284666061401367188 16.256666183471679688 16.7089996337890625 16.088167190551757812 16.256000518798828125 16.841333389282226562 8.8170003890991210938 8.0773334503173828125 12.123166084289550781 12.804833412170410156 12.133333206176757812 11.027667045593261719 5.5683331489562988281 5.6748332977294921875 6.071666717529296875 19.229166030883789062 19.195833206176757812 4.6603336334228515625 3.4308331012725830078 4.648166656494140625 17.145166397094726562 16.660333633422851562 3.8421664237976074219 16.464166641235351562 17.496000289916992188 15.888334274291992188 3.5273334980010986328 18.647832870483398438 18.809499740600585938 19.1486663818359375 18.706998825073242188 18.05699920654296875 19.680999755859375 9.2556667327880859375 9.4035005569458007812 9.3968334197998046875 18.927999496459960938 18.146833419799804688 18.6660003662109375 19.823665618896484375 20.167499542236328125 19.6746673583984375 4.5988335609436035156 5.9289999008178710938 6.2288331985473632812 0.9201666712760925293 18.96666717529296875 19.256500244140625 6.3791666030883789062 15.510999679565429688 15.506666183471679688 15.909832954406738281 16.167999267578125 15.765500068664550781 5.3958334922790527344 15.535332679748535156 16.581167221069335938 17.230167388916015625 20.649166107177734375 18.605333328247070312 21.229999542236328125 17.6959991455078125 21.294000625610351562 20.3791656494140625 21.208333969116210938 9.761333465576171875 9.6936664581298828125 9.372333526611328125 8.5051660537719726562 8.2148332595825195312 7.6403331756591796875 5.8908333778381347656 16.5106658935546875 16.201833724975585938 16.989500045776367188 16.292833328247070312 16.131834030151367188 15.159999847412109375 12.142666816711425781 15.485833168029785156 14.559000015258789062 11.473166465759277344 12.490666389465332031 12.684332847595214844 14.786833763122558594 18.689666748046875 21.0345001220703125 21.55699920654296875 21.509332656860351562 21.205667495727539062 22.055334091186523438 21.467166900634765625 21.901500701904296875 22.26416778564453125 17.853166580200195312 17.909666061401367188 18.084667205810546875 18.313501358032226562 18.301500320434570312 18.405666351318359375 18.683666229248046875 18.963167190551757812 18.686000823974609375 18.326000213623046875 18.2628326416015625 18.966833114624023438 19.576166152954101562 19.619167327880859375 18.685167312622070312 18.20583343505859375 16.473499298095703125 18.339834213256835938 18.33300018310546875 18.739833831787109375 16.91716766357421875 16.304500579833984375 18.932498931884765625 16.192499160766601562 15.1875 16.180665969848632812 17.620000839233398438 18.821666717529296875 19.690000534057617188 16.752500534057617188 17.105333328247070312 16.725999832153320312 16.921667098999023438 16.744333267211914062 18.45166778564453125 17.012666702270507812 16.87599945068359375 16.348667144775390625 12.696332931518554688 11.470333099365234375 11.733666419982910156 10.302666664123535156 10.478833198547363281 11.869999885559082031 13.747500419616699219 13.763166427612304688 12.579000473022460938 10.891666412353515625 10.06683349609375 10.049333572387695312 9.368000030517578125 8.1888332366943359375 7.8681669235229492188 9.888500213623046875 14.512666702270507812 15.618166923522949219 13.12933349609375 12.223333358764648438 12.727666854858398438 11.608499526977539062 12.213666915893554688 14.765832901000976562 15.557000160217285156 15.435667037963867188 15.9160003662109375 17.182332992553710938 14.125833511352539062 14.625833511352539062 15.594666481018066406 18.460832595825195312 20.398332595825195312 21.249666213989257812 21.337167739868164062 21.5839996337890625 21.6464996337890625 21.520666122436523438 21.299167633056640625 20.907667160034179688 21.027334213256835938 21.267333984375 21.50966644287109375 21.826833724975585938 19.51300048828125 19.795000076293945312 19.531999588012695312 19.36733245849609375 19.95916748046875 19.818166732788085938 19.624166488647460938 19.676500320434570312 19.79416656494140625 19.853000640869140625 19.962167739868164062 20.093999862670898438 20.254667282104492188 20.3318328857421875 20.373332977294921875 20.306667327880859375 20.125499725341796875 19.898834228515625 20.009166717529296875 20.198333740234375 20.31783294677734375 20.475666046142578125 20.552667617797851562 20.585332870483398438 20.670000076293945312 20.788333892822265625 20.86750030517578125 20.960666656494140625 20.966833114624023438 21.000499725341796875 21.063333511352539062 21.169500350952148438 21.205499649047851562 21.25966644287109375 21.393499374389648438 21.432498931884765625 21.438665390014648438 21.52166748046875 21.538665771484375 21.536333084106445312 21.522500991821289062 21.52266693115234375 21.5193328857421875 21.49449920654296875 21.541166305541992188 21.552000045776367188 21.514833450317382812 21.528667449951171875 21.583499908447265625 21.6529998779296875 21.826333999633789062 21.980998992919921875 22.093000411987304688 22.163499832153320312 22.205499649047851562 22.256500244140625 22.347333908081054688 22.386333465576171875 22.397333145141601562 22.436834335327148438 22.457834243774414062 22.478166580200195312 22.47516632080078125 22.426332473754882812 22.400333404541015625 22.408000946044921875 22.42566680908203125 22.540332794189453125 22.572000503540039062 22.637834548950195312 22.6703338623046875 22.68000030517578125 22.741498947143554688 22.871334075927734375 22.993333816528320312 22.857000350952148438 22.932332992553710938 22.823167800903320312 22.642499923706054688 22.676666259765625 22.618833541870117188
 15.828166961669921875 19.615667343139648438 15.0991668701171875 15.164666175842285156 10.667833328247070312 8.9546670913696289062 14.857666969299316406 16.435667037963867188 15.931166648864746094 18.39983367919921875 17.271333694458007812 18.108333587646484375 18.233667373657226562 20.038499832153320312 19.609500885009765625 19.99666595458984375 20.14983367919921875 18.449666976928710938 16.38916778564453125 17.468500137329101562 17.48166656494140625 16.925333023071289062 0.65666657686233520508 17.404666900634765625 17.467498779296875 17.670833587646484375 17.59799957275390625 19.342832565307617188 19.965833663940429688 19.492334365844726562 19.657999038696289062 19.269666671752929688 19.276666641235351562 9.1078338623046875 9.525333404541015625 9.4228334426879882812 9.069000244140625 17.05699920654296875 5.0693335533142089844 18.261333465576171875 20.070333480834960938 20.397167205810546875 20.364000320434570312 18.981000900268554688 1.9128333330154418945 7.034999847412109375 2.2661664485931396484 19.27899932861328125 19.489000320434570312 2.5826666355133056641 19.352832794189453125 15.301333427429199219 15.954166412353515625 16.14983367919921875 19.568500518798828125 1.0683332681655883789 18.919500350952148438 16.69300079345703125 17.207332611083984375 20.988332748413085938 18.822666168212890625 21.394500732421875 22.109165191650390625 19.281000137329101562 19.1226654052734375 20.669000625610351562 9.7154998779296875 9.6673336029052734375 8.787166595458984375 6.6846666336059570312 7.5780000686645507812 6.95149993896484375 15.80283355712890625 16.133501052856445312 16.644666671752929688 17.158832550048828125 18.706666946411132812 17.046833038330078125 12.870499610900878906 13.598833084106445312 16.299833297729492188 13.81783294677734375 12.73383331298828125 13.862500190734863281 14.95050048828125 15.142000198364257812 19.063833236694335938 21.104166030883789062 21.58950042724609375 22.15183258056640625 21.255167007446289062 22.27266693115234375 18.759332656860351562 18.616001129150390625 18.656000137329101562 18.323333740234375 17.864999771118164062 17.9288330078125 18.021167755126953125 18.057332992553710938 18.251832962036132812 18.465833663940429688 19.004667282104492188 18.877166748046875 18.239833831787109375 17.607999801635742188 18.712667465209960938 19.889165878295898438 19.236499786376953125 18.753999710083007812 16.14966583251953125 16.840333938598632812 13.481166839599609375 15.774999618530273438 18.163499832153320312 16.46216583251953125 17.378999710083007812 16.8339996337890625 18.190500259399414062 15.2714996337890625 15.304499626159667969 16.420667648315429688 16.999666213989257812 17.873167037963867188 19.472499847412109375 20.19933319091796875 16.530666351318359375 16.31566619873046875 16.499500274658203125 19.485166549682617188 16.715000152587890625 15.430999755859375 14.948333740234375 13.106166839599609375 12.586000442504882812 13.758999824523925781 13.142167091369628906 13.131667137145996094 13.892499923706054688 14.389833450317382812 14.245333671569824219 14.154999732971191406 13.735166549682617188 13.187333106994628906 11.570833206176757812 10.823166847229003906 9.4501667022705078125 9.5520000457763671875 12.182666778564453125 14.831666946411132812 16.305999755859375 15.29949951171875 14.014499664306640625 12.714166641235351562 12.252666473388671875 12.565166473388671875 13.9375 16.360500335693359375 17.996000289916992188 18.27916717529296875 19.296667098999023438 17.470666885375976562 19.06683349609375 19.293666839599609375 20.091333389282226562 20.855499267578125 21.673833847045898438 21.837833404541015625 22.11966705322265625 22.29199981689453125 22.145166397094726562 21.945833206176757812 21.4481658935546875 21.577667236328125 21.79416656494140625 22.094999313354492188 22.297334671020507812 22.586000442504882812 20.19300079345703125 19.960666656494140625 19.969499588012695312 20.312999725341796875 20.4763336181640625 20.118000030517578125 19.91266632080078125 19.91266632080078125 19.964832305908203125 20.033166885375976562 20.079999923706054688 20.257333755493164062 20.370500564575195312 20.463832855224609375 20.502166748046875 20.493165969848632812 20.240667343139648438 20.178667068481445312 20.305500030517578125 20.4524993896484375 20.545999526977539062 20.635833740234375 20.730499267578125 20.806501388549804688 20.829000473022460938 20.905832290649414062 20.951000213623046875 21.017833709716796875 21.072500228881835938 21.136999130249023438 21.181333541870117188 21.29416656494140625 21.358999252319335938 21.411333084106445312 21.397333145141601562 21.463666915893554688 21.50433349609375 21.53783416748046875 21.557498931884765625 21.575832366943359375 21.570165634155273438 21.606334686279296875 21.70366668701171875 21.725500106811523438 21.74666595458984375 21.701000213623046875 21.692167282104492188 21.824001312255859375 21.873500823974609375 21.98600006103515625 22.039333343505859375 22.07633209228515625 22.1316680908203125 22.243665695190429688 22.338666915893554688 22.387166976928710938 22.4246673583984375 22.507833480834960938 22.624666213989257812 22.654832839965820312 22.704166412353515625 22.656999588012695312 22.640333175659179688 22.59166717529296875 22.58416748046875 22.532665252685546875 22.471500396728515625 22.499500274658203125 22.55283355712890625 22.631834030151367188 22.788166046142578125 22.901166915893554688 22.952333450317382812 22.917333602905273438 22.789167404174804688 22.898500442504882812 22.702667236328125 22.642667770385742188 22.596666336059570312 22.5644989013671875
 19.5626678466796875 17.56566619873046875 17.325834274291992188 15.853833198547363281 17.611665725708007812 10.871999740600585938 18.040166854858398438 16.082166671752929688 16.81683349609375 17.2758331298828125 20.552333831787109375 18.187334060668945312 19.080333709716796875 21.480833053588867188 21.383167266845703125 21.027166366577148438 19.763500213623046875 17.551166534423828125 17.966999053955078125 18.388666152954101562 17.078166961669921875 16.213832855224609375 16.403833389282226562 18.356166839599609375 17.7584991455078125 16.686000823974609375 18.002000808715820312 20.031833648681640625 20.001333236694335938 19.623500823974609375 19.981332778930664062 20.23799896240234375 20.74250030517578125 21.5366668701171875 9.5718326568603515625 9.5956668853759765625 20.961334228515625 17.588167190551757812 1.4256666898727416992 19.657499313354492188 20.459333419799804688 20.545833587646484375 20.403499603271484375 18.71450042724609375 18.855833053588867188 19.041666030883789062 2.5731668472290039062 19.276332855224609375 19.413667678833007812 19.597499847412109375 2.5348331928253173828 18.393667221069335938 19.259166717529296875 20.126501083374023438 19.478166580200195312 17.355833053588867188 18.12833404541015625 20.30916595458984375 21.166332244873046875 20.68316650390625 18.736665725708007812 21.524333953857421875 21.846332550048828125 20.016500473022460938 19.913166046142578125 20.751832962036132812 21.299333572387695312 9.4960002899169921875 8.069000244140625 17.370166778564453125 17.591333389282226562 17.825666427612304688 14.861333847045898438 13.5431671142578125 12.229000091552734375 15.837666511535644531 18.831167221069335938 15.633333206176757812 12.936499595642089844 15.481833457946777344 16.367666244506835938 14.998167037963867188 15.268667221069335938 16.161832809448242188 15.417666435241699219 13.285166740417480469 18.067667007446289062 20.621999740600585938 21.995332717895507812 22.894001007080078125 22.956998825073242188 23.461999893188476562 23.74883270263671875 19.106332778930664062 19.053165435791015625 18.68866729736328125 18.27050018310546875 18.029666900634765625 17.770999908447265625 17.811166763305664062 18.11083221435546875 18.185167312622070312 19.169332504272460938 19.187166213989257812 18.591167449951171875 18.721834182739257812 20.08300018310546875 19.684999465942382812 18.740667343139648438 18.259832382202148438 16.777666091918945312 16.173666000366210938 12.867333412170410156 15.765832901000976562 17.668333053588867188 19.832000732421875 17.378999710083007812 17.452667236328125 20.558500289916992188 18.141832351684570312 15.279833793640136719 14.686166763305664062 14.652166366577148438 15.3383331298828125 17.178333282470703125 18.112501144409179688 19.5540008544921875 15.600000381469726562 15.882833480834960938 15.546500205993652344 17.464832305908203125 15.488833427429199219 14.987000465393066406 13.838833808898925781 14.189332962036132812 15.061833381652832031 14.935500144958496094 14.9720001220703125 14.612500190734863281 14.364166259765625 14.061999320983886719 14.2586669921875 14.258166313171386719 14.216833114624023438 13.304166793823242188 12.036499977111816406 11.237500190734863281 9.2139997482299804688 9.7583332061767578125 12.759333610534667969 12.243499755859375 13.444167137145996094 15.812666893005371094 15.464333534240722656 13.974499702453613281 15.20366668701171875 16.155666351318359375 17.39766693115234375 19.446666717529296875 19.833499908447265625 21.223667144775390625 21.235834121704101562 21.498332977294921875 21.426166534423828125 21.282833099365234375 21.3921661376953125 21.96666717529296875 22.479166030883789062 22.470333099365234375 22.709499359130859375 22.621999740600585938 22.419332504272460938 21.975000381469726562 22.073999404907226562 22.171167373657226562 22.4785003662109375 22.964166641235351562 23.174333572387695312 20.618167877197265625 20.402666091918945312 20.36533355712890625 20.661333084106445312 20.8361663818359375 20.731166839599609375 20.385000228881835938 20.274499893188476562 20.326833724975585938 20.3253326416015625 20.2931671142578125 20.367666244506835938 20.43849945068359375 20.565166473388671875 20.778333663940429688 20.798999786376953125 20.487667083740234375 20.29833221435546875 20.359832763671875 20.487333297729492188 20.577999114990234375 20.67350006103515625 20.770166397094726562 20.819332122802734375 20.935667037963867188 21.020999908447265625 21.058332443237304688 21.16066741943359375 21.189666748046875 21.239000320434570312 21.30266571044921875 21.36100006103515625 21.427165985107421875 21.541666030883789062 21.54949951171875 21.54866790771484375 21.557332992553710938 21.593166351318359375 21.605333328247070312 21.605167388916015625 21.6143341064453125 21.619998931884765625 21.670166015625 21.704334259033203125 21.802999496459960938 21.896333694458007812 21.919834136962890625 21.96666717529296875 22.037500381469726562 22.07866668701171875 22.13033294677734375 22.21649932861328125 22.292667388916015625 22.371332168579101562 22.432332992553710938 22.480833053588867188 22.586666107177734375 22.669000625610351562 22.7263336181640625 22.801000595092773438 22.875833511352539062 22.835500717163085938 22.789333343505859375 22.78766632080078125 22.74900054931640625 22.677999496459960938 22.600999832153320312 22.601167678833007812 22.623500823974609375 22.57866668701171875 22.71666717529296875 22.853666305541992188 22.830499649047851562 22.768833160400390625 22.739999771118164062 22.722667694091796875 22.674833297729492188 22.668666839599609375 22.724500656127929688 22.663331985473632812
 0.94316655397415161133 -0.13249993324279785156 0.20933349430561065674 17.7239990234375 17.760833740234375 10.540333747863769531 8.5869998931884765625 -0.022499958053231239319 18.582500457763671875 18.927499771118164062 18.168333053588867188 18.786500930786132812 21.332000732421875 21.82550048828125 21.607332229614257812 20.5970001220703125 19.52050018310546875 19.424833297729492188 19.381834030151367188 18.875499725341796875 1.3106666803359985352 0.16149997711181640625 1.4745000600814819336 18.781665802001953125 18.596834182739257812 16.469333648681640625 18.220333099365234375 20.393499374389648438 20.428167343139648438 19.6078338623046875 20.054500579833984375 20.176000595092773438 21.765499114990234375 21.630167007446289062 5.4553332328796386719 21.068500518798828125 18.878665924072265625 1.1261667013168334961 18.723499298095703125 20.314666748046875 20.603834152221679688 20.458499908447265625 20.287332534790039062 2.8993334770202636719 18.998500823974609375 19.3404998779296875 18.928667068481445312 19.293333053588867188 19.60900115966796875 19.68849945068359375 2.1445000171661376953 0.76699995994567871094 18.6660003662109375 19.686166763305664062 19.754667282104492188 18.310333251953125 18.318332672119140625 19.843000411987304688 20.534833908081054688 18.66699981689453125 18.23383331298828125 20.778833389282226562 21.295665740966796875 20.325832366943359375 19.992666244506835938 20.506999969482421875 9.6724996566772460938 9.3166666030883789062 19.461334228515625 17.0106658935546875 18.814666748046875 18.6443328857421875 15.894000053405761719 12.596666336059570312 10.949833869934082031 13.855000495910644531 18.736833572387695312 17.867666244506835938 14.210000038146972656 16.505167007446289062 15.373999595642089844 15.199000358581542969 16.058500289916992188 16.635334014892578125 15.731332778930664062 14.413499832153320312 17.455999374389648438 19.648834228515625 22.218332290649414062 23.05283355712890625 23.43199920654296875 23.5496673583984375 19.218999862670898438 19.267833709716796875 19.148334503173828125 19.104000091552734375 18.886499404907226562 18.551000595092773438 18.013332366943359375 17.776332855224609375 17.90616607666015625 18.104665756225585938 19.7975006103515625 19.921499252319335938 18.643167495727539062 19.785999298095703125 19.916334152221679688 18.187665939331054688 18.242666244506835938 17.975666046142578125 16.571498870849609375 17.150333404541015625 15.593999862670898438 17.082500457763671875 18.30816650390625 16.87400054931640625 17.028499603271484375 17.217000961303710938 17.384832382202148438 16.788166046142578125 18.814500808715820312 16.922832489013671875 15.7241668701171875 14.083499908447265625 14.246166229248046875 15.455166816711425781 17.099500656127929688 18.640333175659179688 19.211666107177734375 19.062166213989257812 16.835666656494140625 14.305333137512207031 15.3556671142578125 14.596833229064941406 13.552000045776367188 14.444499969482421875 14.6638336181640625 14.411499977111816406 14.156000137329101562 13.597833633422851562 12.856499671936035156 13.626832962036132812 13.664999961853027344 12.969166755676269531 13.0453338623046875 12.36966705322265625 11.872166633605957031 10.295000076293945312 9.69933319091796875 10.917666435241699219 12.807832717895507812 11.057999610900878906 11.623999595642089844 15.78549957275390625 16.430833816528320312 17.186666488647460938 15.972499847412109375 16.550832748413085938 17.513500213623046875 17.755167007446289062 20.4913330078125 21.766000747680664062 22.100500106811523438 22.330999374389648438 22.564332962036132812 22.491666793823242188 22.689832687377929688 22.9181671142578125 22.7024993896484375 23.1165008544921875 23.10666656494140625 22.971666336059570312 22.546167373657226562 22.551332473754882812 22.608999252319335938 22.791332244873046875 23.128833770751953125 23.38249969482421875 20.995166778564453125 20.950166702270507812 20.7024993896484375 20.948499679565429688 21.206666946411132812 21.058500289916992188 20.952167510986328125 20.715833663940429688 20.4806671142578125 20.512500762939453125 20.656999588012695312 20.822000503540039062 20.792333602905273438 20.717332839965820312 20.91916656494140625 20.84799957275390625 20.608499526977539062 20.365499496459960938 20.40616607666015625 20.5839996337890625 20.682498931884765625 20.75316619873046875 20.836500167846679688 20.887834548950195312 20.948667526245117188 21.01833343505859375 21.122999191284179688 21.208333969116210938 21.294000625610351562 21.368499755859375 21.440166473388671875 21.495000839233398438 21.567333221435546875 21.613832473754882812 21.630666732788085938 21.567333221435546875 21.574666976928710938 21.603000640869140625 21.597333908081054688 21.597499847412109375 21.598333358764648438 21.61966705322265625 21.613834381103515625 21.643667221069335938 21.822834014892578125 21.895000457763671875 21.937665939331054688 21.961833953857421875 21.951333999633789062 21.951665878295898438 21.992166519165039062 22.074666976928710938 22.14766693115234375 22.264499664306640625 22.317167282104492188 22.457166671752929688 22.631666183471679688 22.747999191284179688 22.843500137329101562 22.920833587646484375 22.92133331298828125 22.904333114624023438 22.909332275390625 22.847333908081054688 22.836999893188476562 22.815166473388671875 22.74016571044921875 22.648500442504882812 22.708166122436523438 22.776166915893554688 22.721166610717773438 22.8404998779296875 22.88050079345703125 22.833665847778320312 22.756666183471679688 22.67766571044921875 22.65183258056640625 22.69933319091796875 22.732334136962890625 22.74033355712890625
 0.12933333218097686768 -0.60899996757507324219 -0.0068332352675497531891 0.4363333284854888916 1.909999847412109375 11.152667045593261719 10.714666366577148438 17.080499649047851562 17.648500442504882812 19.071666717529296875 21.155332565307617188 21.010000228881835938 21.471666336059570312 22.238666534423828125 22.083499908447265625 20.835666656494140625 18.47083282470703125 19.77249908447265625 19.9008331298828125 19.263166427612304688 17.95050048828125 17.670833587646484375 18.506166458129882812 19.506999969482421875 19.257833480834960938 17.460000991821289062 18.935333251953125 20.792333602905273438 20.784999847412109375 20.146333694458007812 20.4008331298828125 21.118000030517578125 21.96433258056640625 21.721666336059570312 21.409000396728515625 20.46883392333984375 0.51366668939590454102 1.89116668701171875 20.282999038696289062 20.731832504272460938 20.935333251953125 20.74250030517578125 20.362833023071289062 19.780000686645507812 19.265499114990234375 20.000165939331054688 19.756500244140625 19.014165878295898438 19.747333526611328125 3.2239999771118164062 1.2766666412353515625 1.5134999752044677734 1.9481668472290039062 2.0711667537689208984 18.97316741943359375 18.49900054931640625 1.0643333196640014648 18.749666213989257812 19.553499221801757812 17.23699951171875 17.607500076293945312 19.045665740966796875 20.445333480834960938 20.47100067138671875 20.769666671752929688 21.28783416748046875 21.192667007446289062 9.002666473388671875 18.58716583251953125 19.415666580200195312 19.483165740966796875 18.652833938598632812 16.3730010986328125 13.052000045776367188 11.792666435241699219 15.098999977111816406 18.5991668701171875 16.790166854858398438 15.239665985107421875 17.46233367919921875 13.962666511535644531 14.696833610534667969 15.56583404541015625 16.562833786010742188 16.785165786743164062 16.899333953857421875 18.836500167846679688 19.99250030517578125 21.818166732788085938 23.3621673583984375 23.765501022338867188 23.735666275024414062 19.205333709716796875 19.16500091552734375 19.057332992553710938 18.999834060668945312 18.96450042724609375 18.841833114624023438 17.990499496459960938 21.865999221801757812 17.322834014892578125 17.961500167846679688 18.781499862670898438 19.604833602905273438 19.292165756225585938 19.93199920654296875 19.469165802001953125 17.752166748046875 17.12066650390625 17.38683319091796875 16.7371673583984375 15.547832489013671875 18.904333114624023438 18.773500442504882812 19.162332534790039062 16.389333724975585938 16.956333160400390625 16.860666275024414062 16.927000045776367188 17.249166488647460938 16.3578338623046875 19.611499786376953125 18.44066619873046875 16.632833480834960938 14.943332672119140625 14.086333274841308594 14.285166740417480469 15.7888336181640625 17.200334548950195312 18 16.6551666259765625 12.467000007629394531 12.862500190734863281 11.95366668701171875 11.430999755859375 12.692500114440917969 14.190500259399414062 13.886500358581542969 13.085666656494140625 11.602666854858398438 10.537333488464355469 12.419333457946777344 12.401166915893554688 11.280333518981933594 10.307499885559082031 10.664333343505859375 10.287833213806152344 11.107166290283203125 9.8839998245239257812 10.616832733154296875 12.846500396728515625 14.940667152404785156 12.985666275024414062 11.852499961853027344 13.0301666259765625 15.55816650390625 15.475500106811523438 16.107500076293945312 16.668666839599609375 15.516833305358886719 16.578166961669921875 19.72316741943359375 21.64766693115234375 22.370166778564453125 22.72299957275390625 22.771999359130859375 22.802165985107421875 23.362667083740234375 23.1959991455078125 23.0670013427734375 23.187999725341796875 23.251832962036132812 23.246334075927734375 23.238000869750976562 23.08283233642578125 23.30283355712890625 23.597833633422851562 21.032667160034179688 21.059499740600585938 21.244501113891601562 21.186666488647460938 21.281833648681640625 21.36316680908203125 21.393499374389648438 21.054166793823242188 20.977666854858398438 20.875499725341796875 20.78350067138671875 20.965000152587890625 20.96233367919921875 20.894834518432617188 20.892833709716796875 21.111833572387695312 21.151332855224609375 20.949167251586914062 20.719999313354492188 20.6486663818359375 20.83083343505859375 20.822834014892578125 20.867666244506835938 20.979167938232421875 21.042333602905273438 21.064167022705078125 21.125499725341796875 21.16066741943359375 21.224500656127929688 21.298666000366210938 21.370000839233398438 21.44300079345703125 21.52916717529296875 21.677499771118164062 21.721332550048828125 21.674167633056640625 21.692333221435546875 21.732166290283203125 21.686834335327148438 21.60033416748046875 21.614000320434570312 21.687334060668945312 21.730167388916015625 21.7975006103515625 21.835498809814453125 21.844499588012695312 21.88466644287109375 21.92350006103515625 21.998332977294921875 22.041166305541992188 22.0475006103515625 22.158000946044921875 22.180833816528320312 22.232666015625 22.309000015258789062 22.450666427612304688 22.5625 22.631166458129882812 22.77683258056640625 22.898166656494140625 22.938167572021484375 22.97949981689453125 22.9785003662109375 22.98799896240234375 22.951000213623046875 22.895666122436523438 22.93633270263671875 22.918001174926757812 22.870166778564453125 22.785833358764648438 22.886667251586914062 22.882833480834960938 22.91916656494140625 22.960834503173828125 22.928167343139648438 22.835332870483398438 22.773166656494140625 22.724834442138671875 22.77500152587890625 22.799833297729492188 22.75966644287109375
 -0.25600004196166992188 0.25433316826820373535 3.4214997291564941406 3.0780000686645507812 2.6258332729339599609 18.777166366577148438 19.78766632080078125 19.9375 18.792999267578125 21.04633331298828125 20.053501129150390625 20.5364990234375 22.271833419799804688 22.489166259765625 22.31800079345703125 21.406499862670898438 19.579500198364257812 20.105998992919921875 20.151166915893554688 18.561666488647460938 18.122333526611328125 18.79949951171875 19.471666336059570312 19.89533233642578125 19.7519989013671875 18.81683349609375 20.030666351318359375 21.000333786010742188 20.919832229614257812 20.7111663818359375 21.21649932861328125 21.829500198364257812 22.024000167846679688 21.3404998779296875 18.634334564208984375 1.2976665496826171875 1.2028332948684692383 19.824499130249023438 20.795665740966796875 20.81566619873046875 21.10466766357421875 21.103834152221679688 20.740833282470703125 20.226165771484375 20.03983306884765625 20.885000228881835938 19.93633270263671875 3.5733335018157958984 20.06999969482421875 3.645999908447265625 1.5116666555404663086 2.2398333549499511719 3.1313333511352539062 17.8663330078125 17.736499786376953125 18.78033447265625 0.87816667556762695312 17.726999282836914062 19.129667282104492188 18.761667251586914062 18.402500152587890625 19.327667236328125 20.249500274658203125 21.226167678833007812 17.129167556762695312 21.721832275390625 17.367334365844726562 17.118833541870117188 19.974000930786132812 19.334499359130859375 19.262166976928710938 18.612333297729492188 16.59166717529296875 13.063666343688964844 13.094333648681640625 17.5774993896484375 18.326833724975585938 16.940000534057617188 16.724832534790039062 17.146833419799804688 13.852499961853027344 14.421667098999023438 14.740833282470703125 15.069833755493164062 12.979833602905273438 12.560166358947753906 15.670166969299316406 17.552499771118164062 20.384334564208984375 22.555166244506835938 23.423334121704101562 23.32233428955078125 22.738666534423828125 22.159166336059570312 18.421499252319335938 18.856500625610351562 18.498332977294921875 18.956167221069335938 18.660165786743164062 17.904500961303710938 17.759166717529296875 17.473667144775390625 18.595666885375976562 18.913333892822265625 19.295000076293945312 19.243333816528320312 19.264499664306640625 18.484333038330078125 17.22299957275390625 17.02483367919921875 17.08516693115234375 16.25966644287109375 15.564666748046875 15.882833480834960938 16.201333999633789062 16.97949981689453125 16.528667449951171875 15.861332893371582031 15.84166717529296875 16.478666305541992188 16.501499176025390625 16.08950042724609375 18.924333572387695312 18.041833877563476562 16.915666580200195312 15.834500312805175781 14.63033294677734375 14.070499420166015625 15.312167167663574219 16.887666702270507812 17.104166030883789062 14.552499771118164062 11.638166427612304688 10.099332809448242188 10.151499748229980469 12.765500068664550781 12.035666465759277344 11.67350006103515625 12.375166893005371094 11.193332672119140625 10.91916656494140625 12.2220001220703125 12.312999725341796875 11.67350006103515625 11.258333206176757812 13.057833671569824219 13.365666389465332031 13.847167015075683594 12.645999908447265625 12.49250030517578125 13.466166496276855469 15.248499870300292969 15.605500221252441406 12.208333015441894531 9.1711664199829101562 12.900499343872070312 15.239166259765625 15.667499542236328125 15.198666572570800781 15.002833366394042969 13.724833488464355469 16.201000213623046875 19.543666839599609375 21.19183349609375 22.010334014892578125 22.62599945068359375 22.910167694091796875 23.340833663940429688 23.377832412719726562 23.281499862670898438 23.243000030517578125 23.4116668701171875 23.605167388916015625 23.4398345947265625 23.300333023071289062 23.448333740234375 23.646333694458007812 21.320333480834960938 21.139665603637695312 21.382165908813476562 21.625333786010742188 21.68199920654296875 21.73699951171875 21.791500091552734375 21.57216644287109375 21.350500106811523438 21.271665573120117188 21.110666275024414062 21.107000350952148438 20.892833709716796875 20.756832122802734375 20.68433380126953125 20.860500335693359375 21.247999191284179688 21.098833084106445312 21.11966705322265625 21.093166351318359375 21.141666412353515625 20.939666748046875 20.993000030517578125 21.046167373657226562 21.093500137329101562 21.1681671142578125 21.232500076293945312 21.301500320434570312 21.347833633422851562 21.36316680908203125 21.403333663940429688 21.476665496826171875 21.61316680908203125 21.765333175659179688 21.792833328247070312 21.725500106811523438 21.69499969482421875 21.70800018310546875 21.732999801635742188 21.821500778198242188 21.805833816528320312 21.78983306884765625 21.782999038696289062 21.865833282470703125 21.92449951171875 21.8513336181640625 21.7736663818359375 21.774333953857421875 21.917833328247070312 22.079166412353515625 22.235166549682617188 22.305166244506835938 22.383333206176757812 22.44283294677734375 22.507165908813476562 22.566165924072265625 22.666500091552734375 22.777166366577148438 22.845666885375976562 22.896833419799804688 22.9481658935546875 23.010000228881835938 23.025333404541015625 23.087999343872070312 23.054332733154296875 23.03783416748046875 23.035999298095703125 23.017333984375 22.997833251953125 22.941499710083007812 22.872167587280273438 23.015832901000976562 23.00550079345703125 23.0583343505859375 23.019666671752929688 22.946500778198242188 22.896833419799804688 22.818834304809570312 22.73166656494140625 22.75966644287109375 22.782167434692382812
 0.5543333888053894043 0.98533350229263305664 1.1504999399185180664 1.004999995231628418 0.31399989128112792969 2.7923333644866943359 20.035165786743164062 11.258500099182128906 19.578001022338867188 19.6291656494140625 20.06150054931640625 21.786167144775390625 11.003999710083007812 22.109666824340820312 21.837667465209960938 21.344333648681640625 19.876333236694335938 20.759500503540039062 20.85466766357421875 20.051500320434570312 19.528333663940429688 19.600833892822265625 19.491832733154296875 20.057832717895507812 19.982334136962890625 18.812833786010742188 19.485166549682617188 20.8535003662109375 19.920499801635742188 20.81150054931640625 21.873167037963867188 21.815999984741210938 20.64966583251953125 17.771833419799804688 0.095499910414218902588 17.702833175659179688 19.584333419799804688 20.918832778930664062 20.840667724609375 21.11083221435546875 20.672166824340820312 20.5883331298828125 21.248332977294921875 21.115833282470703125 21.292833328247070312 21.596832275390625 21.01816558837890625 19.9785003662109375 20.2888336181640625 4.4328331947326660156 3.2994999885559082031 2.0289998054504394531 3.5289998054504394531 18.773500442504882812 1.8788332939147949219 18.627332687377929688 17.720333099365234375 17.307332992553710938 18.767665863037109375 19.151332855224609375 18.976499557495117188 20.036333084106445312 20.980167388916015625 21.25766754150390625 16.920499801635742188 20.942333221435546875 20.447834014892578125 19.941165924072265625 18.34583282470703125 16.988500595092773438 18.005001068115234375 18.343999862670898438 16.724500656127929688 14.89116668701171875 15.869500160217285156 17.525667190551757812 16.846666336059570312 14.075333595275878906 16.470333099365234375 17.162500381469726562 14.4913330078125 13.595666885375976562 13.147500038146972656 12.852499961853027344 10.938166618347167969 10.675499916076660156 12.076000213623046875 16.997165679931640625 19.49883270263671875 21.391834259033203125 23.036167144775390625 22.474000930786132812 19.196666717529296875 15.866000175476074219 20.825666427612304688 18.66266632080078125 18.864500045776367188 19.13899993896484375 19.5926666259765625 18.69716644287109375 17.925167083740234375 17.481332778930664062 18.635000228881835938 18.971166610717773438 18.474834442138671875 18.292999267578125 18.463666915893554688 18.565500259399414062 16.826333999633789062 16.521165847778320312 16.671667098999023438 16.488332748413085938 15.535166740417480469 15.188500404357910156 15.445333480834960938 16.077167510986328125 16.56683349609375 15.773500442504882812 15.612333297729492188 15.554833412170410156 19.378667831420898438 19.201000213623046875 18.4138336181640625 17.494333267211914062 17.142000198364257812 16.177499771118164062 15.141500473022460938 14.505666732788085938 15.420166969299316406 16.120000839233398438 15.871334075927734375 13.422833442687988281 9.9625005722045898438 8.7404994964599609375 9.4158334732055664062 12.377499580383300781 9.1818332672119140625 9.6816663742065429688 11.626999855041503906 10.739500045776367188 10.147166252136230469 10.891833305358886719 11.399666786193847656 10.988499641418457031 12.377833366394042969 13.694334030151367188 13.786333084106445312 14.192000389099121094 14.925999641418457031 14.73166656494140625 15.344332695007324219 15.846166610717773438 15.720999717712402344 14.722499847412109375 9.795833587646484375 9.9578332901000976562 14.227666854858398438 15.232832908630371094 14.785166740417480469 13.20149993896484375 12.917833328247070312 13.308834075927734375 16.587833404541015625 18.948499679565429688 21.280666351318359375 21.9268341064453125 22.6981658935546875 23.027166366577148438 23.324499130249023438 23.47733306884765625 23.572999954223632812 23.731332778930664062 23.953832626342773438 23.961832046508789062 23.583665847778320312 23.467500686645507812 23.489999771118164062 21.223499298095703125 21.457000732421875 21.576665878295898438 21.73616790771484375 21.649333953857421875 21.832332611083984375 21.832166671752929688 21.670166015625 21.470500946044921875 21.447666168212890625 21.395999908447265625 21.279333114624023438 21.143499374389648438 21.027833938598632812 21.061000823974609375 21.127166748046875 21.431165695190429688 21.371334075927734375 21.28549957275390625 21.201999664306640625 21.31683349609375 21.374500274658203125 21.435667037963867188 21.398166656494140625 21.27783203125 21.30283355712890625 21.3339996337890625 21.421667098999023438 21.466999053955078125 21.502332687377929688 21.52466583251953125 21.605333328247070312 21.64983367919921875 21.728000640869140625 21.794666290283203125 21.753499984741210938 21.725000381469726562 21.704999923706054688 21.77916717529296875 21.981166839599609375 21.915332794189453125 21.923666000366210938 21.940332412719726562 21.90416717529296875 21.80933380126953125 21.749500274658203125 21.750833511352539062 21.85666656494140625 22.007165908813476562 22.181665420532226562 22.211666107177734375 22.22083282470703125 22.3643341064453125 22.467166900634765625 22.554666519165039062 22.639499664306640625 22.705333709716796875 22.7628326416015625 22.839166641235351562 22.91933441162109375 22.982666015625 23.045499801635742188 23.068666458129882812 23.084499359130859375 23.071666717529296875 23.042999267578125 23.028833389282226562 23.02683258056640625 23.055334091186523438 23.061666488647460938 22.982999801635742188 22.979833602905273438 23.071332931518554688 23.12166595458984375 23.113332748413085938 23.071332931518554688 23.013668060302734375 22.936834335327148438 22.850000381469726562 22.818666458129882812 22.839334487915039062
 -1.2431665658950805664 -0.9259999394416809082 -0.65900015830993652344 0.14316685497760772705 0.092333555221557617188 1.3323333263397216797 11.500166893005371094 11.540332794189453125 22.591333389282226562 22.163999557495117188 22.616498947143554688 22.50749969482421875 20.66699981689453125 19.375499725341796875 21.074666976928710938 21.018667221069335938 20.163999557495117188 20.990999221801757812 21.253999710083007812 21.133167266845703125 20.4741668701171875 20.40850067138671875 20.085666656494140625 20.443666458129882812 19.271333694458007812 17.01833343505859375 18.970666885375976562 20.325666427612304688 19.072999954223632812 20.330333709716796875 21.849500656127929688 21.7584991455078125 19.222499847412109375 16.823665618896484375 17.601999282836914062 19.932666778564453125 21.02683258056640625 21.301500320434570312 21.180500030517578125 5.7226667404174804688 21.2888336181640625 19.557666778564453125 19.581501007080078125 21.38249969482421875 21.57849884033203125 22.2285003662109375 21.820499420166015625 3.2948334217071533203 1.2911667823791503906 1.796166539192199707 1.6526665687561035156 3.5518331527709960938 3.4530000686645507812 2.9865000247955322266 1.4654999971389770508 18.252666473388671875 18.578332901000976562 18.0731658935546875 18.869167327880859375 19.848833084106445312 20.187334060668945312 20.843000411987304688 16.918666839599609375 16.832666397094726562 16.843334197998046875 16.450666427612304688 19.49683380126953125 19.648834228515625 18.8621673583984375 19.029832839965820312 20.08933258056640625 17.779666900634765625 16.002000808715820312 16.14116668701171875 17.144166946411132812 15.442333221435546875 13.130499839782714844 13.479332923889160156 15.954667091369628906 16.72966766357421875 13.216333389282226562 12.390666007995605469 11.9461669921875 11.6013336181640625 11.023333549499511719 12.531000137329101562 12.729666709899902344 16.313833236694335938 19.096332550048828125 21.118333816528320312 22.677999496459960938 21.858165740966796875 19.305166244506835938 16.381834030151367188 20.932500839233398438 18.802999496459960938 18.95999908447265625 18.792833328247070312 19.873332977294921875 18.819833755493164062 18.006000518798828125 18.350833892822265625 18.525167465209960938 17.564832687377929688 17.154499053955078125 17.094165802001953125 17.285165786743164062 17.340166091918945312 16.576333999633789062 15.922333717346191406 15.754167556762695312 15.131666183471679688 15.069833755493164062 14.583166122436523438 14.683333396911621094 15.295000076293945312 16.4785003662109375 16.806499481201171875 16.4288330078125 15.718500137329101562 19.223667144775390625 17.774999618530273438 16.786333084106445312 16.160167694091796875 16.031999588012695312 15.815166473388671875 15.342833518981933594 13.193833351135253906 11.508166313171386719 11.548000335693359375 12.6660003662109375 10.9029998779296875 9.0381669998168945312 9.0778331756591796875 10.18216705322265625 11.60233306884765625 9.2868337631225585938 10.280666351318359375 10.734666824340820312 9.1063337326049804688 8.88249969482421875 9.939167022705078125 11.2241668701171875 11.377332687377929688 11.865500450134277344 11.558000564575195312 11.402832984924316406 12.178333282470703125 15.024499893188476562 15.447333335876464844 15.635666847229003906 15.796500205993652344 15.832666397094726562 15.989000320434570312 13.18316650390625 8.6616668701171875 11.402166366577148438 14.664333343505859375 15.116499900817871094 13.843667030334472656 11.300499916076660156 10.794667243957519531 14.831500053405761719 18.491666793823242188 20.762666702270507812 21.721832275390625 22.163999557495117188 22.472333908081054688 22.87183380126953125 23.354665756225585938 23.517665863037109375 23.714666366577148438 23.86299896240234375 23.880832672119140625 24.018167495727539062 23.88483428955078125 23.882833480834960938 21.251832962036132812 21.19066619873046875 21.393999099731445312 21.810167312622070312 22.013166427612304688 22.056499481201171875 22.063999176025390625 21.912166595458984375 21.753665924072265625 21.759332656860351562 21.456501007080078125 21.64766693115234375 21.552999496459960938 21.527500152587890625 21.529333114624023438 21.575166702270507812 21.645166397094726562 21.678667068481445312 21.661998748779296875 21.638666152954101562 21.644832611083984375 21.7176666259765625 21.784332275390625 21.783666610717773438 21.720666885375976562 21.66699981689453125 21.62933349609375 21.597833633422851562 21.513166427612304688 21.535165786743164062 21.558834075927734375 21.69300079345703125 21.594333648681640625 21.691165924072265625 21.768667221069335938 21.806667327880859375 21.751499176025390625 21.784166336059570312 21.822834014892578125 21.889165878295898438 21.8061676025390625 21.785833358764648438 21.817501068115234375 21.819499969482421875 21.85449981689453125 21.87833404541015625 21.923334121704101562 21.959833145141601562 22.064001083374023438 22.185001373291015625 22.06999969482421875 22.146999359130859375 22.2760009765625 22.383832931518554688 22.542999267578125 22.613332748413085938 22.690500259399414062 22.756334304809570312 22.833833694458007812 22.926332473754882812 23.024166107177734375 23.074832916259765625 23.097166061401367188 23.112833023071289062 23.08516693115234375 23.074832916259765625 23.067167282104492188 23.106500625610351562 23.112833023071289062 23.097833633422851562 23.114000320434570312 23.118499755859375 23.09799957275390625 23.1486663818359375 23.155000686645507812 23.174999237060546875 23.135000228881835938 23.071666717529296875 22.919834136962890625 22.926666259765625 22.895000457763671875
 -1.1651666164398193359 -0.96566659212112426758 -0.64700007438659667969 -1.1593332290649414062 0.41833314299583435059 1.3758332729339599609 3.5434999465942382812 22.535333633422851562 21.298666000366210938 22.256999969482421875 22.50766754150390625 21.855167388916015625 19.978666305541992188 19.899999618530273438 21.241167068481445312 21.723333358764648438 20.996500015258789062 21.49250030517578125 21.428499221801757812 21.295499801635742188 20.866832733154296875 20.926332473754882812 20.826999664306640625 20.085666656494140625 17.8038330078125 -1.2671664953231811523 18.304500579833984375 19.743165969848632812 19.057332992553710938 19.705165863037109375 21.807832717895507812 21.633333206176757812 18.883333206176757812 19.548833847045898438 20.323667526245117188 20.002500534057617188 20.81800079345703125 20.965333938598632812 21.068332672119140625 5.8410000801086425781 21.56800079345703125 20.113832473754882812 4.0679998397827148438 21.5538330078125 21.8038330078125 22.394500732421875 6.2160000801086425781 1.5378333330154418945 0.81150013208389282227 1.7281664609909057617 1.9294999837875366211 1.8313333988189697266 19.954334259033203125 0.27149978280067443848 1.2171665430068969727 17.891500473022460938 18.252000808715820312 19.415500640869140625 20.506666183471679688 16.70800018310546875 16.835832595825195312 16.871334075927734375 16.823833465576171875 16.884500503540039062 17.14766693115234375 17.014499664306640625 16.635667800903320312 16.391666412353515625 15.707166671752929688 16.470333099365234375 19.253665924072265625 16.209833145141601562 15.822167396545410156 17.180665969848632812 17.70149993896484375 15.410833358764648438 13.215832710266113281 14.269666671752929688 15.779999732971191406 15.406833648681640625 11.706666946411132812 11.758999824523925781 12.503499984741210938 14.525333404541015625 15.296667098999023438 16.788333892822265625 18.016332626342773438 19.307332992553710938 20.79866790771484375 20.673666000366210938 21.930334091186523438 21.6248321533203125 20.730333328247070312 17.038667678833007812 20.585500717163085938 18.371500015258789062 19.327333450317382812 19.52700042724609375 20.103166580200195312 18.935333251953125 18.7068328857421875 18.011999130249023438 17.260166168212890625 16.5475006103515625 16.265832901000976562 15.633500099182128906 15.832500457763671875 15.698499679565429688 18.181833267211914062 18.232666015625 14.253333091735839844 14.489666938781738281 14.458499908447265625 14.478333473205566406 14.324666976928710938 14.234833717346191406 14.549833297729492188 15.583832740783691406 16.261667251586914062 16.094667434692382812 18.144001007080078125 16.504833221435546875 15.668166160583496094 15.564000129699707031 14.640832901000976562 13.848500251770019531 13.844999313354492188 13.76616668701171875 12.360500335693359375 10.047666549682617188 9.7558336257934570312 9.5839996337890625 8.4941663742065429688 8.8413333892822265625 9.4271669387817382812 10.478333473205566406 9.2804994583129882812 8.8923330307006835938 8.6263332366943359375 8.425167083740234375 8.35016632080078125 9.1063337326049804688 10.087666511535644531 9.7009992599487304688 9.510833740234375 10.508000373840332031 11.435333251953125 12.995833396911621094 15.683000564575195312 15.652333259582519531 15.96866607666015625 16.1291656494140625 16.220666885375976562 16.0431671142578125 15.848666191101074219 10.639666557312011719 8.64333343505859375 13.181500434875488281 15.238666534423828125 14.557332992553710938 13.437166213989257812 10.707499504089355469 12.374333381652832031 16.838832855224609375 19.642999649047851562 21.2413330078125 21.623666763305664062 22.032667160034179688 22.441333770751953125 22.749834060668945312 22.984333038330078125 23.425333023071289062 23.680166244506835938 23.835332870483398438 23.965833663940429688 23.992666244506835938 24.143167495727539062 21.599666595458984375 21.3834991455078125 21.470500946044921875 21.89533233642578125 21.9611663818359375 22.05083465576171875 22.2910003662109375 22.04949951171875 22.07450103759765625 21.905000686645507812 21.750333786010742188 21.75 21.510833740234375 21.358499526977539062 21.493000030517578125 21.467332839965820312 21.536832809448242188 21.604665756225585938 21.677999496459960938 21.875165939331054688 21.83283233642578125 21.79416656494140625 21.936000823974609375 22.002332687377929688 22.026166915893554688 22.0086669921875 21.970333099365234375 21.957834243774414062 21.814832687377929688 21.724500656127929688 21.818166732788085938 21.819166183471679688 21.736166000366210938 21.7758331298828125 21.89766693115234375 22.017333984375 21.905832290649414062 21.799999237060546875 21.771167755126953125 21.790166854858398438 21.792333602905273438 21.795665740966796875 21.8318328857421875 21.888166427612304688 21.910165786743164062 21.920499801635742188 21.940999984741210938 22.029333114624023438 22.143999099731445312 22.1486663818359375 22.17133331298828125 22.283166885375976562 22.389333724975585938 22.513500213623046875 22.555166244506835938 22.623167037963867188 22.68433380126953125 22.75966644287109375 22.844165802001953125 22.927499771118164062 23.002166748046875 23.041500091552734375 23.070499420166015625 23.107334136962890625 23.136165618896484375 23.165166854858398438 23.169834136962890625 23.164667129516601562 23.1464996337890625 23.1660003662109375 23.153833389282226562 23.170833587646484375 23.215665817260742188 23.229833602905273438 23.244998931884765625 23.241167068481445312 23.238500595092773438 23.149166107177734375 23.021333694458007812 23.033666610717773438 23.015499114990234375
 0.0541667938232421875 1.4310001134872436523 -1.5900000333786010742 -2.6008331775665283203 0.18099999427795410156 3.7118330001831054688 19.688999176025390625 22.53333282470703125 20.60016632080078125 20.39550018310546875 21.786167144775390625 22.390499114990234375 21.72299957275390625 21.874500274658203125 22.63800048828125 22.4546661376953125 22.029832839965820312 21.55716705322265625 20.985166549682617188 21.47299957275390625 21.427165985107421875 21.20149993896484375 21.07649993896484375 20.719333648681640625 19.443166732788085938 18.121999740600585938 17.289667129516601562 19.219333648681640625 19.704166412353515625 18.82866668701171875 21.769666671752929688 21.116832733154296875 20.48699951171875 21.421833038330078125 21.426000595092773438 19.50316619873046875 20.011333465576171875 19.426500320434570312 5.073833465576171875 5.7638330459594726562 21.310832977294921875 21.073833465576171875 22.002500534057617188 21.642833709716796875 22.31566619873046875 6.7761664390563964844 6.3903331756591796875 1.8788332939147949219 0.85316652059555053711 2.3983333110809326172 2.384166717529296875 2.2578332424163818359 1.5364999771118164062 0.502666473388671875 18.195333480834960938 18.29850006103515625 19.721834182739257812 16.470333099365234375 16.352666854858398438 16.439500808715820312 20.908666610717773438 16.80500030517578125 16.979999542236328125 16.972665786743164062 17.03766632080078125 17.071332931518554688 17.136499404907226562 16.477167129516601562 16.001832962036132812 15.372833251953125 16.402833938598632812 14.770000457763671875 15.842332839965820312 17.316499710083007812 17.123666763305664062 15.435667037963867188 13.984333038330078125 14.84799957275390625 15.967499732971191406 14.776000022888183594 12.065333366394042969 14.274499893188476562 15.885333061218261719 17.450166702270507812 18.596834182739257812 19.56783294677734375 20.541666030883789062 21.050167083740234375 21.931165695190429688 20.688999176025390625 22.131666183471679688 22.96433258056640625 23.304166793823242188 22.02483367919921875 19.084499359130859375 22.012500762939453125 19.948833465576171875 20.195667266845703125 20.695333480834960938 19.764499664306640625 18.921667098999023438 17.4720001220703125 20.319166183471679688 19.269500732421875 18.4246673583984375 16.93433380126953125 17.589000701904296875 17.7068328857421875 15.508333206176757812 14.7823333740234375 17.330667495727539062 14.46450042724609375 14.34799957275390625 14.345833778381347656 14.5086669921875 14.439833641052246094 13.826833724975585938 17.502832412719726562 17.397167205810546875 14.762000083923339844 14.647000312805175781 16.965665817260742188 15.640999794006347656 13.400166511535644531 11.631333351135253906 11.423999786376953125 11.120499610900878906 10.9676666259765625 11.440500259399414062 9.094333648681640625 9.5171670913696289062 9.0249996185302734375 9.0461664199829101562 8.6693334579467773438 9.1984996795654296875 9.2493333816528320312 9.9298334121704101562 9.798000335693359375 9.2095003128051757812 10.408833503723144531 10.198666572570800781 9.1613330841064453125 9.0843334197998046875 8.898166656494140625 9.6523332595825195312 11.031000137329101562 12.873499870300292969 14.5388336181640625 15.696833610534667969 15.657166481018066406 15.996167182922363281 16.381834030151367188 16.60233306884765625 16.422332763671875 16.447000503540039062 15.138666152954101562 10.446499824523925781 10.606166839599609375 14.661833763122558594 15.1573333740234375 15.603333473205566406 14.907000541687011719 11.230833053588867188 15.476833343505859375 19.957166671752929688 21.056333541870117188 21.753665924072265625 21.976833343505859375 21.940500259399414062 22.174167633056640625 22.291166305541992188 23.079332351684570312 23.387500762939453125 23.671998977661132812 23.79416656494140625 23.912000656127929688 24.10466766357421875 21.650333404541015625 21.66066741943359375 21.745500564575195312 21.7714996337890625 21.677667617797851562 22.070501327514648438 22.142999649047851562 21.99900054931640625 21.91916656494140625 21.756999969482421875 21.606332778930664062 21.657833099365234375 21.387166976928710938 21.315000534057617188 21.455999374389648438 21.340667724609375 21.417667388916015625 21.393667221069335938 21.591999053955078125 21.725999832153320312 21.615499496459960938 21.654333114624023438 21.645999908447265625 21.671499252319335938 21.75550079345703125 21.916500091552734375 22.051334381103515625 22.116498947143554688 22.104665756225585938 22.066499710083007812 22.000667572021484375 21.74900054931640625 21.694334030151367188 21.842500686645507812 21.824499130249023438 21.8816680908203125 21.954833984375 21.982666015625 21.935167312622070312 21.887834548950195312 21.839834213256835938 21.849000930786132812 21.875 21.906999588012695312 21.961833953857421875 22.02050018310546875 22.107000350952148438 22.161167144775390625 22.0926666259765625 22.134332656860351562 22.257333755493164062 22.367666244506835938 22.479000091552734375 22.513166427612304688 22.5709991455078125 22.642000198364257812 22.718999862670898438 22.798000335693359375 22.856332778930664062 22.925167083740234375 22.975500106811523438 23.019666671752929688 23.094999313354492188 23.139499664306640625 23.153499603271484375 23.177331924438476562 23.229166030883789062 23.259832382202148438 23.27166748046875 23.289499282836914062 23.3166656494140625 23.2498321533203125 23.21250152587890625 23.26816558837890625 23.307332992553710938 23.310832977294921875 23.29949951171875 23.239000320434570312 23.100332260131835938 23.100000381469726562 23.118333816528320312
 0.35483336448669433594 1.4838331937789916992 -2.3259997367858886719 -4.0784997940063476562 -0.50583338737487792969 3.5496668815612792969 21.877500534057617188 21.090166091918945312 1.5536667108535766602 0.28433322906494140625 19.721834182739257812 23.217166900634765625 23.442667007446289062 22.589000701904296875 21.850000381469726562 21.7649993896484375 21.844499588012695312 21.280666351318359375 21.3730010986328125 21.316499710083007812 20.503999710083007812 21.101667404174804688 21.221166610717773438 21.065999984741210938 20.536832809448242188 19.934499740600585938 18.117834091186523438 18.394001007080078125 20.088832855224609375 20.518667221069335938 21.346832275390625 20.649166107177734375 20.848667144775390625 21.53133392333984375 21.558500289916992188 20.613666534423828125 19.63700103759765625 19.851833343505859375 21.22533416748046875 21.485666275024414062 21.836000442504882812 22.329166412353515625 22.668666839599609375 2.7750000953674316406 22.48816680908203125 6.7783331871032714844 3.3554997444152832031 2.7424998283386230469 2.4733331203460693359 2.9871666431427001953 6.1981663703918457031 2.1885001659393310547 0.94983339309692382812 0.30500006675720214844 19.357334136962890625 19.7760009765625 16.310667037963867188 5.0453329086303710938 5.014499664306640625 5.0216665267944335938 1.530833125114440918 1.551333308219909668 1.5640000104904174805 17.0688323974609375 16.919666290283203125 16.847665786743164062 16.822834014892578125 15.804166793823242188 17.74233245849609375 16.253999710083007812 13.444334030151367188 13.698833465576171875 15.517499923706054688 16.5538330078125 16.769832611083984375 15.417166709899902344 14.714833259582519531 15.642832756042480469 15.857333183288574219 14.495166778564453125 13.300499916076660156 16.287500381469726562 18.025499343872070312 19.482666015625 19.613500595092773438 20.708833694458007812 21.631166458129882812 22.218000411987304688 22.248332977294921875 21.663499832153320312 21.504833221435546875 19.030500411987304688 20.015832901000976562 19.95600128173828125 19.475500106811523438 23.187999725341796875 19.329833984375 20.805334091186523438 20.8188323974609375 19.704166412353515625 18.700832366943359375 17.201999664306640625 20.006000518798828125 18.71649932861328125 17.819499969482421875 16.586666107177734375 14.15200042724609375 14.420000076293945312 16.17133331298828125 15.568333625793457031 13.758333206176757812 14.874333381652832031 14.655666351318359375 14.468667030334472656 14.628000259399414062 14.687333106994628906 14.444167137145996094 14.074999809265136719 16.223333358764648438 16.0518341064453125 17.272333145141601562 15.812166213989257812 15.23166656494140625 14.398000717163085938 12.012833595275878906 11.818667411804199219 10.977334022521972656 10.425499916076660156 9.6234998703002929688 9.0155000686645507812 10.0453338623046875 9.760166168212890625 8.8354997634887695312 8.8516664505004882812 9.5293331146240234375 9.87599945068359375 10.771666526794433594 11.538499832153320312 10.592166900634765625 11.70800018310546875 11.90616607666015625 11.1788330078125 9.7370004653930664062 10.056667327880859375 12.5818328857421875 12.999667167663574219 14.477999687194824219 15.606833457946777344 15.139166831970214844 15.15200042724609375 15.33933258056640625 15.749166488647460938 16.419332504272460938 16.829166412353515625 17.071500778198242188 17.273166656494140625 15.607500076293945312 12.211500167846679688 14.453499794006347656 16.377834320068359375 17.257999420166015625 18.508333206176757812 16.9203338623046875 17.957666397094726562 20.747667312622070312 21.482000350952148438 21.592332839965820312 21.604999542236328125 21.607334136962890625 21.426000595092773438 21.684999465942382812 22.429500579833984375 23.053333282470703125 23.593000411987304688 23.632999420166015625 23.776332855224609375 23.924999237060546875 23.897832870483398438 21.372333526611328125 21.408000946044921875 21.537332534790039062 21.80066680908203125 21.917833328247070312 21.781833648681640625 21.89666748046875 21.640666961669921875 21.5323333740234375 21.474666595458984375 21.462999343872070312 21.22949981689453125 21.281999588012695312 21.297832489013671875 21.063999176025390625 21.125833511352539062 21.309999465942382812 21.585832595825195312 21.575166702270507812 21.538333892822265625 21.577333450317382812 21.692667007446289062 21.786333084106445312 21.80716705322265625 21.82016754150390625 21.886499404907226562 21.981332778930664062 22.070833206176757812 22.149166107177734375 22.030500411987304688 21.883165359497070312 21.940334320068359375 21.887666702270507812 21.805665969848632812 21.837999343872070312 21.891666412353515625 21.943332672119140625 21.927000045776367188 21.938333511352539062 21.999500274658203125 22.017000198364257812 22.024499893188476562 22.051332473754882812 22.055332183837890625 22.0753326416015625 22.104000091552734375 22.12833404541015625 22.19066619873046875 22.254833221435546875 22.356832504272460938 22.457834243774414062 22.4785003662109375 22.53333282470703125 22.60333251953125 22.673831939697265625 22.749332427978515625 22.805833816528320312 22.855333328247070312 22.909999847412109375 22.969165802001953125 23.037832260131835938 23.068166732788085938 23.100831985473632812 23.1551666259765625 23.243833541870117188 23.239332199096679688 23.283832550048828125 23.278167724609375 23.280666351318359375 23.324998855590820312 23.42983245849609375 23.345333099365234375 23.233667373657226562 23.309833526611328125 23.359167098999023438 23.359500885009765625 23.338998794555664062 23.215167999267578125 23.14316558837890625 23.152332305908203125
 -0.059666473418474197388 2.3648333549499511719 1.5544999837875366211 -4.7859997749328613281 -2.5750000476837158203 2.42133331298828125 21.275165557861328125 0.68216657638549804688 -0.94549995660781860352 1.1141666173934936523 22.2649993896484375 23.594165802001953125 22.951665878295898438 21.05500030517578125 1.095499873161315918 1.7624999284744262695 21.098501205444335938 21.345167160034179688 22.1768341064453125 22.035167694091796875 20.610166549682617188 20.268167495727539062 21.030000686645507812 21.1313323974609375 20.827167510986328125 20.794000625610351562 19.660833358764648438 18.479000091552734375 20.054500579833984375 20.37833404541015625 20.479999542236328125 20.426500320434570312 21.154832839965820312 5.9568333625793457031 21.125165939331054688 20.6529998779296875 19.28983306884765625 18.916833877563476562 19.353666305541992188 20.950000762939453125 22.347166061401367188 22.627332687377929688 22.472667694091796875 2.6981668472290039062 3.2586665153503417969 3.4653332233428955078 2.9544999599456787109 2.4693334102630615234 2.5153331756591796875 3.2043333053588867188 2.8619999885559082031 1.9275000095367431641 0.89283341169357299805 0.86133337020874023438 0.95800000429153442383 0.88383340835571289062 1.1331667900085449219 1.3528332710266113281 1.4286667108535766602 1.5369995832443237305 1.7973333597183227539 0.82050013542175292969 0.91883355379104614258 1.6129997968673706055 1.8636666536331176758 16.803167343139648438 15.697000503540039062 15.252333641052246094 13.456999778747558594 12.203999519348144531 12.677499771118164062 14.2779998779296875 15.16049957275390625 15.922333717346191406 16.42133331298828125 15.067999839782714844 15.290499687194824219 15.854166030883789062 16.45166778564453125 15.454333305358886719 14.355166435241699219 16.472499847412109375 17.608499526977539062 19.052667617797851562 16.70149993896484375 21.418832778930664062 21.849500656127929688 22.849500656127929688 22.862667083740234375 22.725833892822265625 22.7350006103515625 22.909833908081054688 19.91500091552734375 20.395000457763671875 20.494333267211914062 19.687833786010742188 20.385166168212890625 20.803333282470703125 20.482999801635742188 19.278165817260742188 18.737833023071289062 17.829500198364257812 20.339166641235351562 18.237333297729492188 16.941667556762695312 16.997499465942382812 15.555999755859375 16.378833770751953125 15.498332977294921875 15.383166313171386719 15.409166336059570312 15.912500381469726562 15.868000030517578125 15.391000747680664062 15.101999282836914062 15.153166770935058594 15.114666938781738281 14.803666114807128906 14.132833480834960938 16.266332626342773438 16.1100006103515625 16.373332977294921875 15.412500381469726562 14.136500358581542969 13.171166419982910156 11.251832962036132812 11.082833290100097656 10.2779998779296875 10.112999916076660156 10.414999961853027344 10.224333763122558594 9.9058332443237304688 8.49566650390625 8.8988332748413085938 9.1183328628540039062 9.8481664657592773438 9.8546667098999023438 9.795833587646484375 11.123167037963867188 10.133999824523925781 10.207833290100097656 10.665833473205566406 12.083833694458007812 12.844499588012695312 14.201833724975585938 14.737999916076660156 15.280833244323730469 15.654166221618652344 15.135000228881835938 15.172833442687988281 15.216833114624023438 15.506333351135253906 15.987833976745605469 16.741001129150390625 17.034000396728515625 17.108499526977539062 15.578999519348144531 11.734000205993652344 13.620166778564453125 14.784333229064941406 15.157000541687011719 17.77166748046875 19.16483306884765625 19.989500045776367188 20.676166534423828125 21.212833404541015625 21.44733428955078125 21.522832870483398438 21.257999420166015625 21.39749908447265625 21.89666748046875 22.37599945068359375 22.830999374389648438 23.056499481201171875 23.131000518798828125 23.410165786743164062 23.526666641235351562 20.93416595458984375 21.006666183471679688 21.440334320068359375 21.565000534057617188 21.514833450317382812 21.477666854858398438 21.601499557495117188 21.55066680908203125 21.537500381469726562 21.32433319091796875 21.178667068481445312 20.890167236328125 20.751832962036132812 20.930166244506835938 20.906667709350585938 20.9503326416015625 21.10233306884765625 21.269834518432617188 21.304166793823242188 21.38899993896484375 21.555334091186523438 21.702667236328125 21.785999298095703125 21.836334228515625 21.9398345947265625 22.010000228881835938 21.993000030517578125 22.08416748046875 22.123167037963867188 22.151500701904296875 21.981334686279296875 21.831501007080078125 21.902500152587890625 21.96533203125 21.9416656494140625 21.91916656494140625 21.939832687377929688 21.92566680908203125 21.953998565673828125 21.981832504272460938 22.001832962036132812 22.020666122436523438 22.015666961669921875 22.03350067138671875 22.1056671142578125 22.189832687377929688 22.231500625610351562 22.24566650390625 22.2758331298828125 22.303167343139648438 22.405834197998046875 22.452167510986328125 22.489166259765625 22.551666259765625 22.640333175659179688 22.704999923706054688 22.758333206176757812 22.815500259399414062 22.859333038330078125 22.917331695556640625 22.98366546630859375 23.044332504272460938 23.1226654052734375 23.16049957275390625 23.227666854858398438 23.2350006103515625 23.266666412353515625 23.3083343505859375 23.371000289916992188 23.40833282470703125 23.446332931518554688 23.408666610717773438 23.485500335693359375 23.340000152587890625 23.298168182373046875 23.359333038330078125 23.41066741943359375 23.406000137329101562 23.304834365844726562 23.21866607666015625 23.215999603271484375
 0.2046664506196975708 2.9428334236145019531 3.0034999847412109375 -3.4806666374206542969 -4.993000030517578125 -0.87016683816909790039 20.90399932861328125 20.690166473388671875 0.44866666197776794434 2.2835001945495605469 22.71866607666015625 23.019001007080078125 22.264667510986328125 2.0741665363311767578 2.2514998912811279297 21.141000747680664062 3.2946667671203613281 22.59583282470703125 22.991832733154296875 22.822999954223632812 22.213666915893554688 20.389499664306640625 20.362667083740234375 21.180833816528320312 21.015499114990234375 21.293666839599609375 20.653333663940429688 19.834165573120117188 20.601167678833007812 20.098667144775390625 20.125 20.788999557495117188 21.135000228881835938 20.894832611083984375 20.809999465942382812 19.739999771118164062 19.172832489013671875 1.3536666631698608398 1.4563333988189697266 22.143999099731445312 23.056499481201171875 23.076333999633789062 3.8836665153503417969 3.460666656494140625 3.4855000972747802734 3.2256665229797363281 2.2378334999084472656 2.4183335304260253906 3.26616668701171875 3.1601665019989013672 2.7734999656677246094 1.4916666746139526367 1.1753333806991577148 4.1353330612182617188 0.86483341455459594727 0.80066680908203125 0.84933334589004516602 1.1091667413711547852 1.564499974250793457 1.6598335504531860352 1.3021664619445800781 1.2298333644866943359 0.47500005364418029785 0.57516664266586303711 1.9288332462310791016 1.2918334007263183594 -2.0744998455047607422 14.767333030700683594 13.271999359130859375 11.921000480651855469 12.88033294677734375 14.517000198364257812 15.355833053588867188 16.096332550048828125 15.277832984924316406 14.250666618347167969 14.782000541687011719 16.52266693115234375 18.314666748046875 17.9225006103515625 16.895000457763671875 15.653666496276855469 17.118000030517578125 18.332000732421875 19.4029998779296875 17.330333709716796875 18.508832931518554688 18.649333953857421875 23.54416656494140625 23.742832183837890625 23.63466644287109375 22.355167388916015625 20.38916778564453125 21.411832809448242188 21.4698333740234375 21.269001007080078125 21.079833984375 20.181667327880859375 20.0193328857421875 19.555999755859375 17.81349945068359375 18.067499160766601562 17.111333847045898438 16.246000289916992188 18.149333953857421875 14.869166374206542969 16.385499954223632812 17.454332351684570312 16.9611663818359375 16.936000823974609375 16.819499969482421875 17.071498870849609375 17.104166030883789062 16.397167205810546875 15.695500373840332031 15.450833320617675781 15.031000137329101562 14.882832527160644531 14.968333244323730469 14.111666679382324219 16.615999221801757812 16.389833450317382812 15.477499961853027344 14.577500343322753906 12.749499320983886719 12.524333000183105469 12.352499961853027344 12.010499954223632812 11.504667282104492188 13.103833198547363281 11.140666961669921875 8.864166259765625 9.3795003890991210938 8.8229999542236328125 9.2395000457763671875 9.4203329086303710938 9.1269998550415039062 9.4868335723876953125 9.5731668472290039062 8.9073333740234375 9.4313335418701171875 9.8459997177124023438 11.880666732788085938 11.569666862487792969 11.267333984375 13.72299957275390625 14.65416717529296875 15.639499664306640625 15.598333358764648438 15.204500198364257812 15.287333488464355469 15.642999649047851562 16.327833175659179688 16.891832351684570312 17.087999343872070312 16.8535003662109375 12.324999809265136719 9.00433349609375 10.39766693115234375 12.421833038330078125 12.804499626159667969 14.029833793640136719 17.97833251953125 19.139833450317382812 20.04850006103515625 20.6875 21.082166671752929688 21.19916534423828125 20.977832794189453125 21.51183319091796875 21.973833084106445312 22.434665679931640625 22.4116668701171875 22.493165969848632812 22.935667037963867188 22.967000961303710938 22.961833953857421875 23.1336669921875 20.983999252319335938 21.361499786376953125 21.219499588012695312 21.183000564575195312 21.116001129150390625 21.2628326416015625 21.362499237060546875 21.17783355712890625 21.044500350952148438 20.725500106811523438 20.572999954223632812 20.767833709716796875 20.771333694458007812 20.790498733520507812 20.844499588012695312 20.949832916259765625 21.018667221069335938 21.164333343505859375 21.395832061767578125 21.637500762939453125 21.801334381103515625 21.87599945068359375 21.8813323974609375 21.997499465942382812 21.977666854858398438 22.021833419799804688 22.1573333740234375 22.130666732788085938 22.236667633056640625 22.164499282836914062 22.040332794189453125 22.000833511352539062 22.0666656494140625 22.029499053955078125 21.972833633422851562 21.9785003662109375 21.899000167846679688 21.969999313354492188 22.02916717529296875 22.068500518798828125 21.997999191284179688 21.995500564575195312 22.04633331298828125 22.117834091186523438 22.17133331298828125 22.21450042724609375 22.258333206176757812 22.32649993896484375 22.367834091186523438 22.411333084106445312 22.458499908447265625 22.51399993896484375 22.571666717529296875 22.625331878662109375 22.688167572021484375 22.743999481201171875 22.794834136962890625 22.853000640869140625 22.922832489013671875 23.0364990234375 23.098667144775390625 23.180334091186523438 23.229000091552734375 23.27483367919921875 23.356166839599609375 23.387166976928710938 23.440332412719726562 23.452167510986328125 23.471166610717773438 23.5258331298828125 23.579999923706054688 23.592332839965820312 23.527666091918945312 23.439332962036132812 23.3964996337890625 23.475666046142578125 23.484666824340820312 23.3986663818359375 23.272832870483398438 23.268499374389648438
 1.9701665639877319336 3.4573333263397216797 3.9201667308807373047 -1.0335000753402709961 -5.3001666069030761719 -3.6689999103546142578 -0.75983339548110961914 20.944499969482421875 20.542499542236328125 0.53283333778381347656 1.4543333053588867188 0.60216659307479858398 1.1430001258850097656 1.965666651725769043 3.5383331775665283203 3.4201667308807373047 22.190500259399414062 3.6988332271575927734 2.2634999752044677734 3.0728332996368408203 21.614166259765625 2.6568334102630615234 2.2958333492279052734 2.5396666526794433594 21.28549957275390625 21.5019989013671875 21.263833999633789062 1.8986667394638061523 20.857999801635742188 19.773834228515625 0.92700022459030151367 20.480998992919921875 20.5171661376953125 1.0298334360122680664 19.916666030883789062 21.201333999633789062 21.490167617797851562 20.399999618530273438 20.957500457763671875 23.344999313354492188 23.436832427978515625 23.098833084106445312 2.5248332023620605469 3.2395000457763671875 3.6421666145324707031 2.82216644287109375 1.3241666555404663086 2.7746667861938476562 3.0110001564025878906 2.1428334712982177734 2.2593331336975097656 1.9935001134872436523 1.9039999246597290039 1.7489998340606689453 1.6835000514984130859 0.67300015687942504883 0.94050002098083496094 0.81800001859664916992 1.2116667032241821289 1.01399993896484375 0.47966662049293518066 -0.0083332061767578125 -0.2650000154972076416 0.47966662049293518066 1.876999974250793457 -1.2579998970031738281 13.731833457946777344 14.165332794189453125 14.129666328430175781 12.947833061218261719 13.402666091918945312 14.459833145141601562 15.545666694641113281 15.692667007446289062 13.961833000183105469 13.953833580017089844 15.557000160217285156 17.777334213256835938 19.470333099365234375 19.2758331298828125 18.107334136962890625 18.141500473022460938 18.063999176025390625 18.731166839599609375 19.667999267578125 20.755167007446289062 18.035165786743164062 18.952667236328125 19.357166290283203125 19.65200042724609375 19.805334091186523438 23.366167068481445312 19.997999191284179688 21.6811676025390625 21.798166275024414062 21.621500015258789062 20.694000244140625 19.725000381469726562 19.153833389282226562 19.06683349609375 19.0410003662109375 18.1529998779296875 17.3361663818359375 16.712833404541015625 16.193834304809570312 16.451166152954101562 17.605499267578125 17.981500625610351562 17.90850067138671875 17.853666305541992188 17.64316558837890625 17.747333526611328125 18.11533355712890625 17.27266693115234375 16.751499176025390625 15.99250030517578125 15.466500282287597656 15.1875 15.140000343322753906 15.063166618347167969 14.50433349609375 13.468832969665527344 15.998666763305664062 14.73699951171875 13.41266632080078125 12.029000282287597656 11.142333030700683594 13.036000251770019531 12.592499732971191406 14.235500335693359375 10.331666946411132812 9.2061662673950195312 10.289166450500488281 9.7714996337890625 10.009499549865722656 11.228166580200195312 11.624333381652832031 10.353666305541992188 9.17350006103515625 9.293666839599609375 -8.5329999923706054688 10.447333335876464844 10.503167152404785156 10.154999732971191406 10.078833580017089844 11.093333244323730469 11.670000076293945312 14.581500053405761719 15.943332672119140625 15.310832977294921875 15.352499961853027344 15.542667388916015625 16.052165985107421875 16.548833847045898438 16.857666015625 16.942501068115234375 14.015334129333496094 11.596667289733886719 12.988833427429199219 14.346833229064941406 13.298666954040527344 14.604666709899902344 18.146833419799804688 18.935167312622070312 19.168832778930664062 19.475833892822265625 20.251832962036132812 20.798666000366210938 20.858499526977539062 21.234500885009765625 21.74666595458984375 22.303167343139648438 22.17783355712890625 22.3209991455078125 22.443500518798828125 22.569665908813476562 22.976999282836914062 23.180334091186523438 20.858999252319335938 21.232166290283203125 20.689832687377929688 20.7671661376953125 20.470499038696289062 20.37616729736328125 20.506000518798828125 20.47750091552734375 20.597667694091796875 20.606166839599609375 20.651332855224609375 20.541166305541992188 20.649000167846679688 20.83283233642578125 21.046833038330078125 21.1638336181640625 21.186166763305664062 21.283166885375976562 21.547666549682617188 21.79199981689453125 21.962833404541015625 22.045667648315429688 22.083499908447265625 22.14533233642578125 22.028667449951171875 21.894666671752929688 22.138332366943359375 22.245000839233398438 22.311166763305664062 22.293333053588867188 22.288499832153320312 22.145334243774414062 22.097667694091796875 22.099332809448242188 22.09583282470703125 22.0796661376953125 22.061000823974609375 22.06783294677734375 22.167667388916015625 22.204166412353515625 22.161832809448242188 22.193834304809570312 22.2413330078125 22.269001007080078125 22.205499649047851562 22.251832962036132812 22.267333984375 22.2563323974609375 22.332000732421875 22.39966583251953125 22.431333541870117188 22.451833724975585938 22.525999069213867188 22.630832672119140625 22.760499954223632812 22.885000228881835938 22.930999755859375 22.959333419799804688 22.945665359497070312 23.02033233642578125 23.075834274291992188 23.101665496826171875 23.170166015625 23.227666854858398438 23.293666839599609375 23.34816741943359375 23.385833740234375 23.439167022705078125 23.458665847778320312 23.5193328857421875 23.607166290283203125 23.643667221069335938 23.656833648681640625 23.618499755859375 23.544332504272460938 23.534166336059570312 23.514499664306640625 23.490667343139648438 23.357666015625 23.331167221069335938
 3.5096666812896728516 3.7105000019073486328 4.1256666183471679688 1.7768334150314331055 -3.4543333053588867188 -3.4795000553131103516 -1.2819999456405639648 0.7765000462532043457 21.131834030151367188 2.6974999904632568359 1.4565000534057617188 0.24933321774005889893 0.17350013554096221924 2.4913332462310791016 22.195667266845703125 3.9679999351501464844 4.2943334579467773438 22.5753326416015625 3.3066666126251220703 3.4883334636688232422 2.9984998703002929688 2.6101667881011962891 2.7141666412353515625 2.8801665306091308594 2.9138331413269042969 21.622833251953125 2.5641665458679199219 1.9758331775665283203 2.043666839599609375 1.1516666412353515625 1.2810000181198120117 20.880666732788085938 20.978832244873046875 1.4036666154861450195 0.75400000810623168945 21.398834228515625 22.558000564575195312 3.5169999599456787109 2.9268333911895751953 3.8211667537689208984 5.3935003280639648438 4.5546665191650390625 2.6956667900085449219 3.6763331890106201172 4.14116668701171875 3.1486666202545166016 1.7308335304260253906 2.8843331336975097656 3.5145001411437988281 1.9301666021347045898 1.9941667318344116211 1.6225000619888305664 1.7731667757034301758 1.9161666631698608398 3.1778333187103271484 1.9676667451858520508 1.4545000791549682617 1.809666752815246582 1.8683332204818725586 1.833333134651184082 0.011833350174129009247 -0.95966672897338867188 -1.624833226203918457 2.3523333072662353516 2.4528334140777587891 -0.35716685652732849121 -2.5208332538604736328 -1.4396666288375854492 -1.6556665897369384766 -1.4004999399185180664 14.43650054931640625 14.940999984741210938 -1.6626666784286499023 -1.7401666641235351562 13.880167007446289062 13.985666275024414062 15.954166412353515625 18.012166976928710938 19.448833465576171875 19.60466766357421875 19.288999557495117188 20.136165618896484375 19.952333450317382812 19.968166351318359375 20.033166885375976562 20.343166351318359375 20.430665969848632812 21.860166549682617188 19.74683380126953125 20.20999908447265625 20.403333663940429688 20.498167037963867188 19.700166702270507812 21.0904998779296875 21.748332977294921875 21.44183349609375 20.576665878295898438 19.536333084106445312 18.689332962036132812 18.417999267578125 19.068332672119140625 18.7541656494140625 17.934667587280273438 16.937166213989257812 16.683834075927734375 17.39666748046875 18.33733367919921875 18.570499420166015625 18.665834426879882812 18.748167037963867188 18.568666458129882812 18.644832611083984375 18.737333297729492188 18.2823333740234375 17.622667312622070312 16.806499481201171875 16.423666000366210938 15.817667007446289062 15.420499801635742188 15.181500434875488281 15.104000091552734375 14.435667037963867188 13.350500106811523438 15.60449981689453125 14.028833389282226562 11.203333854675292969 10.280333518981933594 12.443666458129882812 14.551166534423828125 12.365166664123535156 12.279166221618652344 11.104166984558105469 13.162500381469726562 11.836333274841308594 10.725666999816894531 12.179833412170410156 13.529500007629394531 12.616499900817871094 7.2638335227966308594 7.749500274658203125 8.3231668472290039062 7.7716665267944335938 7.2821664810180664062 -8.7861661911010742188 9.2460002899169921875 9.3715000152587890625 10.043832778930664062 12.228833198547363281 15.371333122253417969 15.446332931518554688 15.301333427429199219 15.734666824340820312 16.102666854858398438 15.955499649047851562 16.615667343139648438 16.987833023071289062 16.504167556762695312 15.767499923706054688 15.492667198181152344 14.408666610717773438 12.586666107177734375 13.257333755493164062 16.493000030517578125 16.0001678466796875 16.908832550048828125 18.346500396728515625 18.667999267578125 20.389833450317382812 21.234333038330078125 21.6165008544921875 21.906999588012695312 22.258998870849609375 22.385334014892578125 22.24883270263671875 22.517333984375 22.872499465942382812 23.065166473388671875 23.105998992919921875 22.83283233642578125 20.552999496459960938 20.051332473754882812 20.049167633056640625 20.039167404174804688 19.965166091918945312 20.042667388916015625 20.122999191284179688 20.366832733154296875 20.407667160034179688 20.440166473388671875 20.62400054931640625 20.788667678833007812 20.937166213989257812 21.086000442504882812 21.123666763305664062 21.186666488647460938 21.363666534423828125 21.665666580200195312 21.822834014892578125 21.9114990234375 22.034666061401367188 22.163499832153320312 22.195667266845703125 22.252332687377929688 22.1378326416015625 22.142833709716796875 22.294500350952148438 22.274000167846679688 22.381834030151367188 22.484666824340820312 22.421667098999023438 22.200000762939453125 22.173666000366210938 22.142999649047851562 22.1573333740234375 22.183500289916992188 22.15183258056640625 22.126667022705078125 22.241666793823242188 22.308500289916992188 22.375 22.434999465942382812 22.385000228881835938 22.32450103759765625 22.317167282104492188 22.31800079345703125 22.408832550048828125 22.434000015258789062 22.480833053588867188 22.540666580200195312 22.633998870849609375 22.631666183471679688 22.769666671752929688 22.961334228515625 23.125 23.222833633422851562 23.151666641235351562 23.1056671142578125 23.127166748046875 23.212833404541015625 23.2133331298828125 23.191667556762695312 23.257999420166015625 23.357334136962890625 23.454334259033203125 23.542833328247070312 23.609832763671875 23.658832550048828125 23.66049957275390625 23.607166290283203125 23.577999114990234375 23.624166488647460938 23.618333816528320312 23.589666366577148438 23.597332000732421875 23.587833404541015625 23.571001052856445312 23.470666885375976562 23.41066741943359375
 2.6623332500457763672 3.73816680908203125 4.2038335800170898438 3.0686666965484619141 -1.6748331785202026367 -1.3986666202545166016 1.0241667032241821289 1.8126665353775024414 3.037166595458984375 1.5748332738876342773 1.3006666898727416992 0.91383314132690429688 1.8898333311080932617 3.6518332958221435547 3.7076666355133056641 3.3116667270660400391 3.7860000133514404297 4.8220000267028808594 5.0588331222534179688 3.5096666812896728516 3.1465001106262207031 2.8571667671203613281 2.7448332309722900391 2.5286667346954345703 2.7056667804718017578 2.5920000076293945312 1.587666630744934082 1.0893334150314331055 1.7243332862854003906 0.56600004434585571289 2.42350006103515625 21.77050018310546875 3.4045000076293945312 2.4923334121704101562 1.7071667909622192383 21.412500381469726562 4.1366667747497558594 4.4173331260681152344 2.3663332462310791016 2.5616669654846191406 5.3123335838317871094 5.4084997177124023438 4.8936667442321777344 4.5796666145324707031 4.3296666145324707031 3.1725001335144042969 1.7886666059494018555 3.7273333072662353516 5.3020000457763671875 3.9478332996368408203 3.7156665325164794922 1.7373331785202026367 2.2356665134429931641 3.9553332328796386719 4.7838330268859863281 4.8641667366027832031 3.2843334674835205078 3.5573334693908691406 4.6335000991821289062 3.2113335132598876953 0.014166752807796001434 -1.6746666431427001953 -0.46933308243751525879 3.722499847412109375 3.5905001163482666016 0.94650000333786010742 -0.90366655588150024414 1.0406668186187744141 0.8404998779296875 -0.15533335506916046143 -0.45183333754539489746 -0.12916667759418487549 -0.38933324813842773438 -0.33549991250038146973 16.24466705322265625 16.511499404907226562 17.543832778930664062 17.964166641235351562 19.591333389282226562 19.94300079345703125 20.1165008544921875 21.152500152587890625 20.842000961303710938 20.832000732421875 17.781999588012695312 21.736166000366210938 21.213666915893554688 20.739665985107421875 21.014165878295898438 24.29833221435546875 20.842332839965820312 21.37833404541015625 21.048166275024414062 20.8513336181640625 21.370832443237304688 20.91483306884765625 20.080165863037109375 19.221834182739257812 19.09583282470703125 20.1595001220703125 19.846166610717773438 18.794332504272460938 17.883832931518554688 17.028667449951171875 17.14666748046875 18.016332626342773438 18.960500717163085938 19.03566741943359375 19.26183319091796875 19.525333404541015625 19.206167221069335938 19.281499862670898438 19.280666351318359375 18.425167083740234375 18.166666030883789062 17.9288330078125 17.15200042724609375 16.340000152587890625 15.91699981689453125 15.662667274475097656 15.568333625793457031 15.479666709899902344 14.755833625793457031 13.935167312622070312 15.866833686828613281 12.793333053588867188 12.327833175659179688 13.858333587646484375 12.456167221069335938 14.916500091552734375 14.096834182739257812 14.491000175476074219 14.461500167846679688 12.573833465576171875 13.0388336181640625 13.168833732604980469 13.63033294677734375 14.063666343688964844 10.077333450317382812 13.164666175842285156 9.8298330307006835938 8.4486665725708007812 -8.3553333282470703125 -8.8171663284301757812 10.023166656494140625 10.110500335693359375 11.049833297729492188 13.105166435241699219 15.692167282104492188 16.080999374389648438 15.21016693115234375 15.238999366760253906 15.515500068664550781 15.700667381286621094 16.409166336059570312 16.7975006103515625 16.499666213989257812 15.809666633605957031 15.485666275024414062 13.837499618530273438 10.862333297729492188 11.388166427612304688 11.804666519165039062 11.843500137329101562 14.572000503540039062 17.012666702270507812 18.365999221801757812 19.470499038696289062 21.072000503540039062 21.628000259399414062 21.736667633056640625 22.07016754150390625 22.334499359130859375 22.463167190551757812 22.784332275390625 23.048999786376953125 22.987499237060546875 22.64666748046875 22.461332321166992188 22.014667510986328125 19.493000030517578125 19.4763336181640625 19.493000030517578125 19.709667205810546875 19.897500991821289062 19.880666732788085938 19.985500335693359375 20.104333877563476562 20.296667098999023438 20.513166427612304688 20.7350006103515625 20.880666732788085938 21.006000518798828125 21.109666824340820312 21.189332962036132812 21.32666778564453125 21.417667388916015625 21.667333602905273438 21.89983367919921875 22.04199981689453125 22.1788330078125 22.29616546630859375 22.411998748779296875 22.36316680908203125 22.27249908447265625 22.281000137329101562 22.294834136962890625 22.2198333740234375 22.439332962036132812 22.503000259399414062 22.556833267211914062 22.3231658935546875 22.237499237060546875 22.253665924072265625 22.301332473754882812 22.273500442504882812 22.271833419799804688 22.271167755126953125 22.390832901000976562 22.609500885009765625 22.590999603271484375 22.437999725341796875 22.4138336181640625 22.36199951171875 22.38883209228515625 22.579000473022460938 22.750667572021484375 22.789333343505859375 22.862667083740234375 22.961000442504882812 22.8426666259765625 22.873332977294921875 22.943666458129882812 23.052999496459960938 23.192667007446289062 23.39983367919921875 23.47949981689453125 23.449499130249023438 23.402833938598632812 23.435333251953125 23.359498977661132812 23.3148345947265625 23.381166458129882812 23.44183349609375 23.46866607666015625 23.482000350952148438 23.548833847045898438 23.710332870483398438 23.801332473754882812 23.677667617797851562 23.618165969848632812 23.642667770385742188 23.631500244140625 23.584499359130859375 23.547332763671875 23.609666824340820312 23.613332748413085938 23.49900054931640625
 -0.73116677999496459961 0.12350002676248550415 3.1903336048126220703 3.8804998397827148438 0.19316656887531280518 0.66716670989990234375 1.6478332281112670898 2.0156667232513427734 6.7983331680297851562 6.2673330307006835938 1.3518334627151489258 4.70366668701171875 5.4246664047241210938 4.0488333702087402344 2.9370000362396240234 1.6513332128524780273 3.7121667861938476562 5.3826665878295898438 5.8246669769287109375 4.8341665267944335938 4.1146664619445800781 2.7723331451416015625 2.2859997749328613281 2.1156666278839111328 1.9951666593551635742 1.5108333826065063477 0.63933330774307250977 0.070666790008544921875 0.49500003457069396973 0.80000013113021850586 2.6974999904632568359 3.5768332481384277344 3.791500091552734375 3.6185002326965332031 3.4716665744781494141 3.2033333778381347656 3.8765001296997070312 4.8191666603088378906 3.7188332080841064453 3.0214998722076416016 4.5571665763854980469 6.1636667251586914062 5.689666748046875 4.5850000381469726562 3.8936667442321777344 3.0143334865570068359 3.8695001602172851562 5.3966670036315917969 5.439666748046875 6.7238335609436035156 5.1624999046325683594 4.0986666679382324219 5.0491666793823242188 5.819499969482421875 6.2684998512268066406 6.3239998817443847656 5.4963335990905761719 5.7204999923706054688 5.0980000495910644531 3.9613332748413085938 1.8373333215713500977 1.9983333349227905273 4.4108333587646484375 6.2046666145324707031 4.8245000839233398438 4.3328332901000976562 2.3596665859222412109 1.7838333845138549805 0.9106667637825012207 0.10916654020547866821 1.6981666088104248047 1.8588331937789916992 0.96399998664855957031 0.72866660356521606445 1.0453332662582397461 0.79366660118103027344 0.73333328962326049805 19.209333419799804688 20.165332794189453125 21.407667160034179688 21.270334243774414062 21.734167098999023438 21.232166290283203125 21.712667465209960938 22.74883270263671875 23.34149932861328125 22.838001251220703125 19.056333541870117188 22.247999191284179688 20.398834228515625 19.652666091918945312 21.394500732421875 21.5861663818359375 21.171499252319335938 21.096500396728515625 20.473499298095703125 19.947999954223632812 20.757999420166015625 21.298999786376953125 20.64766693115234375 19.760166168212890625 19.219667434692382812 18.267333984375 17.737499237060546875 18.766332626342773438 19.184665679931640625 19.239500045776367188 19.211666107177734375 19.363000869750976562 19.725332260131835938 20.03766632080078125 20.091833114624023438 19.55699920654296875 19.093500137329101562 18.775499343872070312 18.106832504272460938 16.962999343872070312 15.10016632080078125 15.897334098815917969 15.956333160400390625 15.239832878112792969 14.755167007446289062 14.725999832153320312 14.157999992370605469 16.724666595458984375 15.871832847595214844 15.400000572204589844 13.05716705322265625 14.171500205993652344 13.452333450317382812 13.111833572387695312 13.200499534606933594 12.897333145141601562 11.837833404541015625 11.420000076293945312 13.253333091735839844 11.019333839416503906 11.788333892822265625 12.144833564758300781 12.045499801635742188 13.260666847229003906 7.9516663551330566406 7.2608332633972167969 -8.5714998245239257812 9.2589998245239257812 10.11100006103515625 11.010499954223632812 13.160500526428222656 15.909832954406738281 16.396165847778320312 15.492000579833984375 15.344666481018066406 15.4806671142578125 16.108999252319335938 16.476667404174804688 16.866001129150390625 16.863332748413085938 16.44066619873046875 15.190166473388671875 11.895333290100097656 9.6171665191650390625 9.3975000381469726562 11.982666969299316406 14.501333236694335938 16.015501022338867188 17.138334274291992188 17.680833816528320312 18.355833053588867188 20.361667633056640625 21.541500091552734375 21.6013336181640625 22.056667327880859375 22.397333145141601562 22.471332550048828125 22.81783294677734375 22.820833206176757812 22.549333572387695312 22.366167068481445312 22.165500640869140625 21.658832550048828125 21.600500106811523438 21.588666915893554688 19.207000732421875 19.363332748413085938 19.60883331298828125 19.68650054931640625 19.887666702270507812 20.0709991455078125 20.25099945068359375 20.508832931518554688 20.694334030151367188 20.831501007080078125 20.979999542236328125 21.079500198364257812 21.198499679565429688 21.417333602905273438 21.40616607666015625 21.661333084106445312 21.952667236328125 22.155666351318359375 22.258832931518554688 22.326833724975585938 22.388666152954101562 22.39099884033203125 22.413166046142578125 22.4333343505859375 22.282667160034179688 22.225500106811523438 22.239833831787109375 22.389665603637695312 22.563999176025390625 22.6660003662109375 22.432834625244140625 22.35883331298828125 22.377666473388671875 22.367832183837890625 22.3708343505859375 22.448833465576171875 22.623167037963867188 22.703500747680664062 22.643833160400390625 22.73166656494140625 22.7371673583984375 22.621000289916992188 22.70366668701171875 22.741998672485351562 22.8964996337890625 23.104999542236328125 23.2089996337890625 23.183832168579101562 23.035999298095703125 22.96866607666015625 23.030332565307617188 23.122999191284179688 23.2693328857421875 23.230333328247070312 23.336833953857421875 23.54650115966796875 23.641666412353515625 23.702167510986328125 23.682500839233398438 23.596500396728515625 23.657167434692382812 23.659999847412109375 23.705499649047851562 23.725000381469726562 23.747999191284179688 23.793832778930664062 23.862333297729492188 23.874166488647460938 23.823833465576171875 23.765832901000976562 23.69066619873046875 23.6703338623046875 23.607666015625 23.599832534790039062 23.622999191284179688 23.635999679565429688
 -5.1166667938232421875 -4.7284998893737792969 0.71866655349731445312 4.3116669654846191406 3.0329999923706054688 0.29250001907348632812 -0.7939999699592590332 0.73666667938232421875 6.1970000267028808594 7.7094998359680175781 5.0945000648498535156 5.6011667251586914062 7.7128329277038574219 5.7365002632141113281 2.8191666603088378906 2.9468333721160888672 5.3201665878295898438 5.86100006103515625 5.9106664657592773438 5.7328333854675292969 5.4508333206176757812 4.7375001907348632812 3.7798333168029785156 3.6793332099914550781 2.6936666965484619141 2.0151665210723876953 1.0180000066757202148 0.44233331084251403809 0.44500002264976501465 2.4213335514068603516 3.6636664867401123047 3.5273334980010986328 3.5131666660308837891 3.6188335418701171875 3.6694998741149902344 3.1476666927337646484 3.4499998092651367188 24.19716644287109375 4.8759999275207519531 4.5056667327880859375 4.9911665916442871094 6.1671667098999023438 6.631999969482421875 5.1750001907348632812 4.2236666679382324219 5.1253333091735839844 7.1985001564025878906 6.4771666526794433594 7.1898336410522460938 8.1596670150756835938 6.4011664390563964844 6.2291665077209472656 6.4825000762939453125 6.79633331298828125 7.3416666984558105469 6.9393334388732910156 4.80500030517578125 6.1908330917358398438 5.9366664886474609375 6.07649993896484375 5.8336663246154785156 6.4225001335144042969 7.5481667518615722656 7.6056671142578125 6.8291668891906738281 6.37933349609375 5.243499755859375 3.8668332099914550781 2.8463335037231445312 2.9216666221618652344 2.981166839599609375 2.0339999198913574219 2.2388331890106201172 1.648333430290222168 1.7640000581741333008 0.66366666555404663086 0.77633339166641235352 20.05816650390625 20.9915008544921875 22.767000198364257812 22.5149993896484375 18.84600067138671875 23.587833404541015625 19.398832321166992188 24.017999649047851562 23.633333206176757812 20.656833648681640625 21.523000717163085938 20.972166061401367188 22.82649993896484375 20.70916748046875 20.5948333740234375 21.567167282104492188 21.219333648681640625 21.397333145141601562 21.277166366577148438 21.402666091918945312 21.084333419799804688 21.151666641235351562 20.200166702270507812 19.390499114990234375 18.7111663818359375 19.007999420166015625 18.969667434692382812 19.760833740234375 19.677999496459960938 19.421833038330078125 19.249666213989257812 19.235834121704101562 19.473333358764648438 20.054166793823242188 20.071832656860351562 19.978166580200195312 19.527833938598632812 18.97516632080078125 18.319833755493164062 17.16699981689453125 15.493000030517578125 16.6573333740234375 15.722499847412109375 18.868499755859375 18.91049957275390625 18.89966583251953125 18.435167312622070312 14.305833816528320312 14.024333000183105469 13.47083282470703125 13.817500114440917969 14.865500450134277344 14.5388336181640625 14.543333053588867188 14.367833137512207031 13.969166755676269531 15.854833602905273438 13.417833328247070312 13.406499862670898438 13.192333221435546875 12.381666183471679688 12.898500442504882812 12.450166702270507812 14.455666542053222656 9.8096666336059570312 8.1633329391479492188 -8.5563335418701171875 9.84799957275390625 10.880167007446289062 11.572500228881835938 13.197833061218261719 15.43633270263671875 16.141666412353515625 16.14116668701171875 15.397999763488769531 15.7779998779296875 16.709499359130859375 17.0991668701171875 17.090000152587890625 16.583333969116210938 16.172832489013671875 15.197834014892578125 13.070667266845703125 9.7586669921875 9.5784997940063476562 13.593999862670898438 15.814999580383300781 16.76833343505859375 17.3856658935546875 17.969999313354492188 18.195667266845703125 19.497833251953125 21.052999496459960938 21.455667495727539062 22.113332748413085938 22.3018341064453125 22.361499786376953125 22.408166885375976562 22.303333282470703125 22.077167510986328125 21.988500595092773438 21.846166610717773438 21.365667343139648438 21.304500579833984375 21.30049896240234375 21.4355010986328125 19.237499237060546875 19.749834060668945312 19.837665557861328125 20.0345001220703125 20.184499740600585938 20.381834030151367188 20.54416656494140625 20.688999176025390625 20.90200042724609375 20.971332550048828125 21.058834075927734375 21.284666061401367188 21.538999557495117188 21.697000503540039062 21.942667007446289062 22.14966583251953125 22.2823333740234375 22.307666778564453125 22.370000839233398438 22.4720001220703125 22.569833755493164062 22.480333328247070312 22.33716583251953125 22.337833404541015625 22.478166580200195312 22.428667068481445312 22.447999954223632812 22.52916717529296875 22.663166046142578125 22.795166015625 22.60449981689453125 22.482999801635742188 22.462499618530273438 22.470167160034179688 22.660833358764648438 22.860500335693359375 22.809667587280273438 22.899166107177734375 23.050167083740234375 23.112333297729492188 23.0623321533203125 23.05933380126953125 23.174833297729492188 23.204500198364257812 23.28033447265625 23.429500579833984375 23.449666976928710938 23.28566741943359375 23.1334991455078125 23.2758331298828125 23.278833389282226562 23.475500106811523438 23.407167434692382812 23.321666717529296875 23.365833282470703125 23.593332290649414062 23.755001068115234375 23.8836669921875 23.768667221069335938 23.914333343505859375 23.928499221801757812 23.875499725341796875 23.895000457763671875 23.858165740966796875 23.87599945068359375 23.868665695190429688 23.907667160034179688 23.896165847778320312 23.905332565307617188 23.805334091186523438 23.707166671752929688 23.705333709716796875 23.752166748046875 23.747499465942382812 23.722833633422851562
 -6.6983332633972167969 -6.2913331985473632812 -1.8683332204818725586 3.9636666774749755859 3.7051665782928466797 -0.18166677653789520264 -1.0783332586288452148 0.55333334207534790039 3.0734999179840087891 6.868000030517578125 7.7225003242492675781 5.4286670684814453125 7.8408331871032714844 7.6956667900085449219 5.0999999046325683594 4.9848332405090332031 5.4914999008178710938 4.4911665916442871094 5.562999725341796875 5.7668333053588867188 5.6958332061767578125 5.5916666984558105469 5.2340002059936523438 4.8784999847412109375 3.7331666946411132812 2.4630000591278076172 3.0890002250671386719 3.0989997386932373047 2.6605002880096435547 4.2461667060852050781 4.7785000801086425781 3.7400000095367431641 3.7616665363311767578 3.7269999980926513672 3.5426669120788574219 2.9773335456848144531 2.8171668052673339844 4.6836667060852050781 5.4626669883728027344 5.5726666450500488281 5.6673331260681152344 5.363666534423828125 6.9769997596740722656 6.4635000228881835938 5.932666778564453125 7.4116668701171875 7.1806669235229492188 7.7174997329711914062 8.4335002899169921875 8.333499908447265625 7.6983332633972167969 7.918666839599609375 7.3899998664855957031 7.4981670379638671875 8.5266666412353515625 7.2586665153503417969 4.68000030517578125 5.6376667022705078125 7.52483367919921875 8.0211668014526367188 8.142833709716796875 7.9911665916442871094 7.70149993896484375 6.9465003013610839844 5.5806665420532226562 5.4774999618530273438 5.2493333816528320312 3.815166473388671875 2.7821667194366455078 2.6715002059936523438 2.1568334102630615234 2.2688333988189697266 3.254833221435546875 2.6464998722076416016 2.8854997158050537109 2.2756667137145996094 1.9410001039505004883 2.5499997138977050781 21.2328338623046875 23.337833404541015625 24.09799957275390625 24.68833160400390625 20.780834197998046875 24.502000808715820312 20.655500411987304688 21.493833541870117188 21.0583343505859375 21.638666152954101562 21.33416748046875 21.27166748046875 20.752166748046875 21.4785003662109375 20.44283294677734375 20.472333908081054688 20.640666961669921875 23.805334091186523438 20.0666656494140625 20.771333694458007812 20.253999710083007812 19.802999496459960938 19.209667205810546875 18.679666519165039062 18.829833984375 19.308500289916992188 20.087999343872070312 19.705333709716796875 19.256999969482421875 18.878667831420898438 19.124332427978515625 19.0193328857421875 19.45149993896484375 19.070833206176757812 19.380832672119140625 19.680833816528320312 19.217332839965820312 18.803501129150390625 18.288000106811523438 17.91066741943359375 17.86966705322265625 16.89550018310546875 16.357334136962890625 16.113500595092773438 19.483165740966796875 19.2350006103515625 15.463000297546386719 15.420833587646484375 14.980500221252441406 14.949500083923339844 15.55066680908203125 15.04199981689453125 15.043166160583496094 15.083333015441894531 14.628666877746582031 13.452500343322753906 14.416500091552734375 13.490666389465332031 13.447333335876464844 13.348999977111816406 13.57216644287109375 12.712166786193847656 14.997666358947753906 9.79633331298828125 12.197999954223632812 10.18316650390625 9.8710002899169921875 10.164999961853027344 11.36316680908203125 12.644833564758300781 14.621166229248046875 15.86966705322265625 16.05716705322265625 15.550000190734863281 16.23583221435546875 17.05716705322265625 17.393499374389648438 17.009166717529296875 16.608499526977539062 15.467000007629394531 15.09149932861328125 13.113499641418457031 9.0038328170776367188 10.713000297546386719 14.800000190734863281 15.873499870300292969 17.241832733154296875 18.070499420166015625 18.645999908447265625 19.09166717529296875 19.01833343505859375 17.552165985107421875 19.848333358764648438 21.385999679565429688 21.953832626342773438 22.008998870849609375 22.001499176025390625 21.896833419799804688 21.584833145141601562 21.566999435424804688 20.801000595092773438 19.971666336059570312 20.389165878295898438 20.94066619873046875 21.523500442504882812 21.770166397094726562 22.219165802001953125 20.18433380126953125 20.4051666259765625 20.45783233642578125 20.648500442504882812 20.7135009765625 20.826665878295898438 20.978834152221679688 21.121000289916992188 21.260499954223632812 21.469165802001953125 21.72299957275390625 22.005832672119140625 22.2285003662109375 22.345499038696289062 22.4936676025390625 22.58933258056640625 22.572000503540039062 22.533832550048828125 22.441499710083007812 22.355998992919921875 22.169000625610351562 22.181333541870117188 22.396333694458007812 22.373498916625976562 22.3600006103515625 22.489999771118164062 22.712833404541015625 22.728166580200195312 22.86949920654296875 22.892833709716796875 22.685001373291015625 22.672832489013671875 22.935832977294921875 23.0431671142578125 23.030000686645507812 22.9654998779296875 23.1551666259765625 23.335666656494140625 23.39749908447265625 23.407833099365234375 23.415166854858398438 23.452333450317382812 23.486166000366210938 23.58283233642578125 23.591833114624023438 23.396165847778320312 23.398834228515625 23.517999649047851562 23.614000320434570312 23.707166671752929688 23.71866607666015625 23.68650054931640625 23.564666748046875 23.764165878295898438 23.891666412353515625 24.014833450317382812 23.94283294677734375 24.0431671142578125 24.084333419799804688 24.024499893188476562 23.9333343505859375 23.967498779296875 23.989833831787109375 23.976167678833007812 23.957500457763671875 23.959667205810546875 23.946500778198242188 23.944000244140625 23.857667922973632812 23.775165557861328125 23.71016693115234375 23.785333633422851562 19.359500885009765625
 -5.0939998626708984375 -7.4320001602172851562 -3.7331666946411132812 4.1111669540405273438 4.4010000228881835938 -0.88850003480911254883 -2.4166665077209472656 -0.1748332977294921875 2.2326667308807373047 2.9194998741149902344 6.7009997367858886719 4.6950001716613769531 6.2043333053588867188 9.4313335418701171875 8.6606664657592773438 7.1113333702087402344 3.689666748046875 2.4028334617614746094 4.5838332176208496094 5.4234995841979980469 5.6013336181640625 5.682666778564453125 6.0584998130798339844 5.1795001029968261719 4.2586669921875 2.9866666793823242188 3.6725001335144042969 3.8541667461395263672 3.4478332996368408203 4.5405001640319824219 5.1171665191650390625 4.7126665115356445312 4.1875 3.7581665515899658203 3.3186666965484619141 3.6531667709350585938 3.9883332252502441406 4.9914999008178710938 5.4070000648498535156 6.7503333091735839844 6.69066619873046875 4.2293334007263183594 7.4014997482299804688 8.1549997329711914062 7.881999969482421875 6.9926667213439941406 8.0904998779296875 9.0628328323364257812 8.0409994125366210938 5.8133335113525390625 6.7103333473205566406 8.5311670303344726562 8.5853328704833984375 8.8246669769287109375 9.3234996795654296875 8.8721666336059570312 7.5036668777465820312 5.5993332862854003906 7.6281666755676269531 8.3606662750244140625 8.27700042724609375 7.9958333969116210938 7.4823331832885742188 6.5663332939147949219 4.7534999847412109375 5.03983306884765625 4.1814999580383300781 2.9358332157135009766 2.7455000877380371094 2.5658333301544189453 1.9493333101272583008 3.0578331947326660156 4.3686666488647460938 3.8398332595825195312 3.8408334255218505859 3.3009998798370361328 2.9909996986389160156 1.9363332986831665039 20.870166778564453125 22.883333206176757812 19.640333175659179688 23.447000503540039062 23.54199981689453125 25.708499908447265625 21.885999679565429688 21.890333175659179688 21.802165985107421875 21.98699951171875 21.795499801635742188 20.748332977294921875 20.366832733154296875 20.24449920654296875 19.304500579833984375 22.1703338623046875 23.620166778564453125 22.462999343872070312 19.300832748413085938 19.597665786743164062 19.272167205810546875 19.511333465576171875 19.232500076293945312 18.885000228881835938 19.257333755493164062 19.627666473388671875 19.921998977661132812 19.297832489013671875 19.000499725341796875 18.815166473388671875 19.1056671142578125 19.0410003662109375 18.895999908447265625 19.0301666259765625 19.162332534790039062 19.411500930786132812 19.329166412353515625 19.064832687377929688 18.8663330078125 18.40833282470703125 18.121334075927734375 17.577167510986328125 16.860166549682617188 16.394832611083984375 15.879499435424804688 19.306833267211914062 15.920833587646484375 16.334833145141601562 16.189332962036132812 15.672332763671875 15.761500358581542969 14.923999786376953125 14.826000213623046875 15.471499443054199219 15.48816680908203125 15.36316680908203125 14.966833114624023438 14.519666671752929688 14.800999641418457031 17.710666656494140625 16.358499526977539062 15.49466705322265625 15.657499313354492188 14.94283294677734375 13.828000068664550781 11.513166427612304688 11.489833831787109375 10.794833183288574219 11.394333839416503906 12.430999755859375 14.48383331298828125 15.657500267028808594 16.213832855224609375 16.626832962036132812 17.003833770751953125 17.324499130249023438 17.45149993896484375 16.997499465942382812 16.777166366577148438 15.13899993896484375 14.184000015258789062 10.5883331298828125 9.4461669921875 11.836999893188476562 14.411833763122558594 15.538999557495117188 16.195165634155273438 16.687000274658203125 17.260999679565429688 17.54199981689453125 17.113832473754882812 15.117166519165039062 15.409832954406738281 17.316165924072265625 19.76183319091796875 21.047166824340820312 21.3878326416015625 21.048334121704101562 20.831666946411132812 20.987667083740234375 21.106332778930664062 21.17549896240234375 21.31683349609375 21.393167495727539062 21.67783355712890625 22.073333740234375 22.471666336059570312 22.519166946411132812 22.982166290283203125 20.927667617797851562 21.083833694458007812 21.15833282470703125 21.173833847045898438 21.31783294677734375 21.438833236694335938 21.609500885009765625 21.777666091918945312 22.069833755493164062 22.276500701904296875 22.336999893188476562 22.378665924072265625 22.405666351318359375 22.408832550048828125 22.386167526245117188 22.388334274291992188 22.235666275024414062 22.12616729736328125 22.124666213989257812 22.157499313354492188 22.35666656494140625 22.419500350952148438 22.50099945068359375 22.611665725708007812 22.765499114990234375 22.834833145141601562 22.850833892822265625 22.847166061401367188 23.012500762939453125 23.01399993896484375 23.119832992553710938 23.120500564575195312 23.182332992553710938 23.209667205810546875 23.256834030151367188 23.467500686645507812 23.521167755126953125 23.563999176025390625 23.5796661376953125 23.54949951171875 23.6078338623046875 23.68199920654296875 23.767999649047851562 23.551666259765625 23.374332427978515625 23.49449920654296875 23.566999435424804688 23.625665664672851562 23.859167098999023438 23.96433258056640625 23.886167526245117188 23.979333877563476562 24.076000213623046875 24.137666702270507812 24.177165985107421875 24.180166244506835938 24.208333969116210938 24.15616607666015625 24.026166915893554688 23.943500518798828125 23.982666015625 24.022333145141601562 24.021333694458007812 24.028333663940429688 24.030834197998046875 24.031000137329101562 24.002832412719726562 23.961334228515625 23.892499923706054688 19.33300018310546875 19.35033416748046875
 -5.5006666183471679688 -6.7660002708435058594 -5.2186670303344726562 3.5726666450500488281 6.7589998245239257812 0.94716668128967285156 -2.1318333148956298828 0.93500000238418579102 6.4228334426879882812 3.9066667556762695312 3.7298333644866943359 1.9229999780654907227 4.4731664657592773438 7.0756664276123046875 9.6374998092651367188 9.3536672592163085938 3.9813332557678222656 1.4834997653961181641 3.4463334083557128906 4.9001665115356445312 5.2703332901000976562 6.0263333320617675781 6.7513332366943359375 5.8670001029968261719 4.8293333053588867188 4.2001667022705078125 4.6979999542236328125 3.2416665554046630859 3.5698332786560058594 4.5763330459594726562 5.0783333778381347656 5.173999786376953125 5.1469998359680175781 3.8753333091735839844 4.6950001716613769531 5.9526667594909667969 4.7843332290649414062 6.4004998207092285156 5.35233306884765625 6.67566680908203125 10.285833358764648438 3.7371666431427001953 7.19933319091796875 8.8226671218872070312 8.1598329544067382812 7.1033334732055664062 9.13899993896484375 9.626667022705078125 6.6059999465942382812 3.7913331985473632812 6.5520000457763671875 8.628833770751953125 9.63683319091796875 9.5881662368774414062 9.6593332290649414062 9.85883331298828125 9.2366666793823242188 7.9876666069030761719 7.24250030517578125 7.6928334236145019531 7.8368334770202636719 7.5251665115356445312 7.3893337249755859375 6.0583333969116210938 5.7461667060852050781 4.9356670379638671875 4.8326668739318847656 4.6403331756591796875 4.0969996452331542969 2.7836668491363525391 3.7005000114440917969 4.6859998703002929688 5.0251665115356445312 4.6346669197082519531 4.26833343505859375 3.666500091552734375 2.6061666011810302734 1.2418333292007446289 20.565166473388671875 21.223833084106445312 21.6464996337890625 22.645999908447265625 22.645999908447265625 24.596500396728515625 26.041500091552734375 26.457000732421875 21.678667068481445312 21.605833053588867188 21.568332672119140625 21.208166122436523438 23.79000091552734375 19.7910003662109375 22.087999343872070312 22.017499923706054688 22.395833969116210938 21.840333938598632812 23.079500198364257812 22.691499710083007812 22.81783294677734375 19.364500045776367188 19.1356658935546875 18.960832595825195312 19.417165756225585938 19.46433258056640625 19.464834213256835938 18.850999832153320312 19.07433319091796875 19.122999191284179688 18.989999771118164062 18.886999130249023438 18.838167190551757812 18.98816680908203125 18.997833251953125 19.258167266845703125 19.26833343505859375 19.318500518798828125 18.925500869750976562 18.348333358764648438 18.013833999633789062 17.842500686645507812 17.612667083740234375 16.739500045776367188 16.583499908447265625 16.524333953857421875 16.72833251953125 16.897832870483398438 16.510166168212890625 16.656665802001953125 16.464000701904296875 15.584000587463378906 15.649499893188476562 15.469666481018066406 15.77050018310546875 16.196500778198242188 15.180832862854003906 17.756500244140625 17.79850006103515625 17.166666030883789062 16.76300048828125 16.895166397094726562 16.296667098999023438 15.080332756042480469 14.19933319091796875 14.052333831787109375 13.307332992553710938 11.373666763305664062 11.22733306884765625 12.344666481018066406 13.8448333740234375 15.166333198547363281 16.205999374389648438 16.7996673583984375 17.3083343505859375 17.485332489013671875 17.20783233642578125 17.20149993896484375 16.351833343505859375 14.825166702270507812 11.524999618530273438 9.5828332901000976562 11.116999626159667969 13.871500015258789062 14.939499855041503906 15.069833755493164062 15.496166229248046875 15.940000534057617188 16.330499649047851562 16.250667572021484375 16.445499420166015625 16.488000869750976562 16.472833633422851562 16.032499313354492188 16.873500823974609375 18.131999969482421875 18.839666366577148438 18.333499908447265625 19.609832763671875 20.339000701904296875 20.91716766357421875 21.502832412719726562 21.752000808715820312 22.34799957275390625 22.505666732788085938 22.788999557495117188 23.015167236328125 23.151500701904296875 23.263833999633789062 23.594667434692382812 21.2953338623046875 21.558834075927734375 21.568332672119140625 21.676166534423828125 21.902166366577148438 22.027833938598632812 22.117666244506835938 22.2198333740234375 21.888666152954101562 21.955333709716796875 22.05516815185546875 22.003000259399414062 21.985332489013671875 22.0753326416015625 22.242666244506835938 22.21216583251953125 22.091167449951171875 22.15833282470703125 22.221332550048828125 22.461999893188476562 22.62066650390625 22.656000137329101562 22.68199920654296875 22.793666839599609375 22.8663330078125 22.836999893188476562 22.830667495727539062 22.889499664306640625 23.03983306884765625 22.998666763305664062 23.149166107177734375 23.234333038330078125 23.295833587646484375 23.41483306884765625 23.468500137329101562 23.505167007446289062 23.53566741943359375 23.503499984741210938 23.478000640869140625 23.516332626342773438 23.645000457763671875 23.793498992919921875 23.737833023071289062 23.5323333740234375 23.376333236694335938 23.34166717529296875 23.550333023071289062 23.780500411987304688 24.011333465576171875 24.126667022705078125 24.123666763305664062 24.277666091918945312 24.336500167846679688 24.351833343505859375 24.311832427978515625 24.294666290283203125 24.230499267578125 24.105165481567382812 24.168832778930664062 24.15833282470703125 24.129499435424804688 24.107999801635742188 24.045667648315429688 23.993499755859375 24.041334152221679688 24.0753326416015625 24.1013336181640625 24.026666641235351562 19.492166519165039062 19.406499862670898438
 -4.5108332633972167969 -5.2909998893737792969 -5.7245001792907714844 1.7561668157577514648 7.1218333244323730469 4.1630001068115234375 0.77700001001358032227 3.6006665229797363281 9.655666351318359375 9.1161670684814453125 8.3791666030883789062 2.6154999732971191406 3.2671668529510498047 1.2299998998641967773 6.719333648681640625 11.297166824340820312 9.8020000457763671875 5.6313333511352539062 4.2518334388732910156 5.9701666831970214844 7.1265001296997070312 7.8876667022705078125 6.3106665611267089844 6.3804998397827148438 6.5659999847412109375 5.9179997444152832031 6.3693337440490722656 5.4696669578552246094 5.0113329887390136719 5.1948332786560058594 6.4200000762939453125 6.64550018310546875 6.4211664199829101562 4.5286664962768554688 4.6125001907348632812 6.8515000343322753906 5.0586667060852050781 6.7368335723876953125 5.2810001373291015625 4.5929999351501464844 5.5363335609436035156 3.6495001316070556641 6.45366668701171875 8.8590002059936523438 8.5681667327880859375 8.0621662139892578125 9.5044994354248046875 9.9154996871948242188 8.6894998550415039062 6.8930001258850097656 8.2218332290649414062 9.2583332061767578125 10.21450042724609375 10.182666778564453125 10.211833000183105469 10.221166610717773438 8.1926660537719726562 5.0526666641235351562 4.7668333053588867188 5.2528333663940429688 5.5590000152587890625 5.8695001602172851562 6.1733331680297851562 5.1616668701171875 5.3534998893737792969 5.027500152587890625 4.7211666107177734375 4.5026669502258300781 4.4719996452331542969 4.3439998626708984375 4.8125 5.0920000076293945312 5.0226664543151855469 4.4778337478637695312 3.7146666049957275391 2.8621668815612792969 1.2408334016799926758 0.32266664505004882812 19.643667221069335938 19.755001068115234375 19.840999603271484375 20.090665817260742188 20.376499176025390625 25.858333587646484375 26.062000274658203125 25.2563323974609375 25.115167617797851562 24.75766754150390625 25.670665740966796875 20.9311676025390625 24.66583251953125 19.938165664672851562 23.256500244140625 22.032167434692382812 21.4114990234375 20.851499557495117188 21.539167404174804688 21.131166458129882812 22.524333953857421875 18.942333221435546875 23.107166290283203125 18.503000259399414062 18.761667251586914062 18.981500625610351562 18.910833358764648438 19.018499374389648438 19.0106658935546875 18.663333892822265625 18.744167327880859375 18.857500076293945312 18.594167709350585938 18.2975006103515625 21.083499908447265625 20.906665802001953125 18.515167236328125 19.18849945068359375 19.075000762939453125 18.666833877563476562 18.206501007080078125 18.0496673583984375 17.891666412353515625 17.802499771118164062 17.768499374389648438 17.526332855224609375 17.24233245849609375 16.965999603271484375 17.127666473388671875 17.149999618530273438 16.770666122436523438 16.567998886108398438 16.699832916259765625 16.47516632080078125 16.531667709350585938 16.53133392333984375 19.801666259765625 18.646333694458007812 17.78216552734375 16.9958343505859375 16.429332733154296875 16.24466705322265625 16.057666778564453125 15.508333206176757812 15.887999534606933594 15.642833709716796875 14.652666091918945312 11.562166213989257812 11.141499519348144531 11.881333351135253906 13.141333580017089844 14.662333488464355469 14.795999526977539062 16.318166732788085938 17.350666046142578125 17.613332748413085938 17.722499847412109375 17.393667221069335938 14.827667236328125 12.081999778747558594 11.926166534423828125 11.075333595275878906 10.781999588012695312 13.487500190734863281 15.672166824340820312 16.494333267211914062 16.321666717529296875 16.342000961303710938 15.970167160034179688 16.335666656494140625 17.439832687377929688 19.026500701904296875 19.167999267578125 16.989999771118164062 17.108999252319335938 17.179500579833984375 18.067167282104492188 18.93433380126953125 19.591833114624023438 19.937833786010742188 20.472166061401367188 20.9290008544921875 21.052333831787109375 21.619333267211914062 21.901166915893554688 22.002666473388671875 22.487833023071289062 22.93650054931640625 23.432332992553710938 23.426500320434570312 23.708499908447265625 21.435667037963867188 21.509166717529296875 21.706167221069335938 21.818666458129882812 21.948499679565429688 21.881334304809570312 21.841999053955078125 21.816999435424804688 21.953166961669921875 22.0861663818359375 22.221666336059570312 22.256500244140625 22.298833847045898438 22.3834991455078125 22.343999862670898438 22.2458343505859375 22.25766754150390625 22.30916595458984375 22.60033416748046875 22.703332901000976562 22.76183319091796875 22.788000106811523438 22.852001190185546875 22.904499053955078125 22.920000076293945312 22.879833221435546875 22.939332962036132812 22.966333389282226562 22.86966705322265625 22.931333541870117188 22.922666549682617188 22.96016693115234375 23.207500457763671875 23.405666351318359375 23.340665817260742188 23.377832412719726562 23.411167144775390625 23.564332962036132812 23.6873321533203125 23.744832992553710938 23.75099945068359375 23.871999740600585938 23.840665817260742188 23.785833358764648438 23.717166900634765625 23.6790008544921875 23.65966796875 23.912332534790039062 24.161832809448242188 24.288665771484375 24.354333877563476562 24.423999786376953125 24.437000274658203125 24.4355010986328125 24.39333343505859375 24.298166275024414062 24.016332626342773438 24.239999771118164062 24.254499435424804688 24.248500823974609375 24.233999252319335938 24.122501373291015625 24.090000152587890625 24.104999542236328125 24.069166183471679688 24.134000778198242188 24.17449951171875 19.594999313354492188 19.59166717529296875
 -1.9850000143051147461 -5.1763334274291992188 -6.1716666221618652344 0.79266649484634399414 6.7463331222534179688 7.3293333053588867188 2.2139999866485595703 0.99150007963180541992 10.39983367919921875 11.703000068664550781 9.1996669769287109375 6.5341663360595703125 5.4848332405090332031 1.4006665945053100586 5.7998332977294921875 11.984999656677246094 13.598833084106445312 10.735833168029785156 7.2016663551330566406 6.4854998588562011719 7.434833526611328125 8.4166669845581054688 8.6090002059936523438 7.9108333587646484375 8.0843334197998046875 7.4004998207092285156 7.7446665763854980469 7.2423334121704101562 6.2043333053588867188 5.5989999771118164062 4.9615001678466796875 7.0906667709350585938 6.1651668548583984375 5.4035000801086425781 4.9943332672119140625 7.2553334236145019531 5.803333282470703125 6.8318333625793457031 6.2626667022705078125 4.9406666755676269531 3.9521665573120117188 2.555500030517578125 6.0801668167114257812 8.7856664657592773438 9.5214996337890625 9.572666168212890625 10.298333168029785156 10.768499374389648438 10.01300048828125 9.8516664505004882812 10.221667289733886719 10.358500480651855469 10.745166778564453125 10.715666770935058594 10.505666732788085938 9.576000213623046875 5.0651669502258300781 3.01399993896484375 3.8208332061767578125 3.6288332939147949219 4.1996665000915527344 5.2148332595825195312 6.2056665420532226562 5.3280000686645507812 4.870166778564453125 4.9483332633972167969 4.6579999923706054688 4.2318334579467773438 4.3341665267944335938 4.9375 5.1820001602172851562 5.176166534423828125 4.2829999923706054688 3.5881667137145996094 2.7668333053588867188 1.10883331298828125 -0.61316657066345214844 16.97100067138671875 19.673666000366210938 18.948833465576171875 18.985500335693359375 19.413499832153320312 24.127332687377929688 26.56349945068359375 23.704166412353515625 23.24250030517578125 23.511167526245117188 23.3296661376953125 24.373167037963867188 23.728666305541992188 23.348667144775390625 23.288000106811523438 23.457666397094726562 22.739833831787109375 20.751499176025390625 19.709333419799804688 19.687334060668945312 19.646333694458007812 21.488666534423828125 22.10466766357421875 22.941499710083007812 18.807832717895507812 18.921499252319335938 18.9461669921875 18.90416717529296875 18.922832489013671875 19.089166641235351562 18.837999343872070312 18.608667373657226562 18.732166290283203125 18.634166717529296875 17.91699981689453125 18.155666351318359375 18.249834060668945312 17.9160003662109375 18.914333343505859375 18.951000213623046875 18.63683319091796875 18.448833465576171875 18.247833251953125 18.097166061401367188 18.073999404907226562 18.098667144775390625 17.747333526611328125 17.567333221435546875 17.41916656494140625 17.4095001220703125 17.404666900634765625 17.085332870483398438 17.32216644287109375 17.368165969848632812 17.11533355712890625 16.60233306884765625 20.326833724975585938 19.955999374389648438 17.945333480834960938 17.649499893188476562 17.369998931884765625 16.40833282470703125 15.661333084106445312 15.832666397094726562 15.623999595642089844 15.755832672119140625 16.47533416748046875 15.862500190734863281 12.984999656677246094 11.661333084106445312 12.012833595275878906 12.769499778747558594 13.969499588012695312 15.461000442504882812 16.173666000366210938 17.199167251586914062 16.986665725708007812 17.607666015625 17.460500717163085938 13.164500236511230469 9.73166656494140625 10.639166831970214844 11.789499282836914062 11.460833549499511719 14.535833358764648438 15.631666183471679688 16.365667343139648438 17.43199920654296875 17.564332962036132812 16.73699951171875 16.946666717529296875 18.148166656494140625 19.659334182739257812 19.95583343505859375 19.474832534790039062 18.56366729736328125 18.265333175659179688 18.122667312622070312 18.9116668701171875 19.453166961669921875 19.829334259033203125 20.276166915893554688 20.78783416748046875 21.112499237060546875 21.431833267211914062 21.70050048828125 21.933500289916992188 22.205499649047851562 22.499166488647460938 22.8686676025390625 23.18316650390625 23.453166961669921875 23.48166656494140625 23.721332550048828125 21.295000076293945312 21.293500900268554688 21.34799957275390625 21.4633331298828125 21.61083221435546875 21.798166275024414062 21.906833648681640625 22.03983306884765625 22.127498626708984375 22.19300079345703125 22.239500045776367188 22.31783294677734375 22.507833480834960938 22.594999313354492188 22.463167190551757812 22.547832489013671875 22.769834518432617188 22.766000747680664062 22.7953338623046875 22.888334274291992188 22.9029998779296875 23.00766754150390625 23.125333786010742188 23.055500030517578125 23.058666229248046875 23.072999954223632812 23.140167236328125 23.204000473022460938 23.2220001220703125 23.258333206176757812 23.30066680908203125 23.398834228515625 23.42566680908203125 23.371166229248046875 23.421167373657226562 23.588666915893554688 23.682666778564453125 23.831666946411132812 23.89533233642578125 23.89333343505859375 24.031999588012695312 24.044332504272460938 24.076000213623046875 23.985666275024414062 23.8318328857421875 23.939832687377929688 24.18433380126953125 24.29850006103515625 24.371334075927734375 24.361833572387695312 24.45800018310546875 24.4958343505859375 24.460332870483398438 24.380666732788085938 24.166666030883789062 19.604833602905273438 24.30066680908203125 24.301166534423828125 24.326166152954101562 24.290332794189453125 24.23383331298828125 24.197000503540039062 24.203500747680664062 24.195499420166015625 19.76300048828125 19.7649993896484375 19.747167587280273438
 -4.2366666793823242188 -7.0605001449584960938 -7.4216666221618652344 -2.1646666526794433594 3.7388334274291992188 7.2536668777465820312 5.8255000114440917969 -0.46500000357627868652 4.3158335685729980469 11.470666885375976562 11.784499168395996094 9.2013339996337890625 6.1391668319702148438 4.4036669731140136719 6.8150000572204589844 12.22949981689453125 14.071666717529296875 14.132833480834960938 12.455499649047851562 10.939499855041503906 7.2855000495910644531 7.8786664009094238281 9.2293329238891601562 9.2988338470458984375 9.0121669769287109375 8.8936662673950195312 8.6558332443237304688 7.5933332443237304688 7.055500030517578125 6.7763333320617675781 4.7191667556762695312 4.10449981689453125 5.0648336410522460938 5.4461665153503417969 6.8480000495910644531 7.5319995880126953125 6.0483336448669433594 7.037166595458984375 5.7856664657592773438 4.9294996261596679688 1.2583333253860473633 1.6969999074935913086 5.6718335151672363281 8.6213331222534179688 8.5403337478637695312 9.6366672515869140625 10.760999679565429688 11.144833564758300781 10.774832725524902344 10.661166191101074219 10.800499916076660156 11.201167106628417969 10.559666633605957031 9.423000335693359375 8.8850002288818359375 7.4110002517700195312 5.3435001373291015625 5.4910001754760742188 4.9619998931884765625 4.3224997520446777344 4.3991665840148925781 4.7881665229797363281 5.7511663436889648438 5.773166656494140625 4.5751667022705078125 4.7943334579467773438 4.5993332862854003906 4.4468336105346679688 4.6291666030883789062 23.622833251953125 23.55816650390625 4.8818335533142089844 3.7566666603088378906 2.7836666107177734375 1.7668334245681762695 -0.7060000300407409668 -1.8753333091735839844 16.573333740234375 20.605499267578125 22.877666473388671875 21.739166259765625 23.625667572021484375 25.6614990234375 23.513332366943359375 21.873500823974609375 21.842000961303710938 21.975666046142578125 22.517499923706054688 22.855833053588867188 23.063165664672851562 22.719499588012695312 22.38249969482421875 22.709833145141601562 22.279499053955078125 20.68849945068359375 20.178333282470703125 20.176166534423828125 20.110166549682617188 21.516000747680664062 22.316333770751953125 22.874500274658203125 18.804166793823242188 18.836833953857421875 18.861833572387695312 19.054166793823242188 18.908666610717773438 18.818500518798828125 19.114000320434570312 18.73383331298828125 18.3038330078125 18.337667465209960938 21.689167022705078125 20.086334228515625 21.049333572387695312 18.350999832153320312 18.630498886108398438 18.659166336059570312 18.408498764038085938 18.293498992919921875 18.20166778564453125 18.23400115966796875 18.043832778930664062 17.586666107177734375 17.516666412353515625 17.683834075927734375 17.672000885009765625 17.78116607666015625 17.816499710083007812 17.805334091186523438 17.711332321166992188 17.279333114624023438 16.892999649047851562 20.573999404907226562 20.31566619873046875 19.712667465209960938 18.020833969116210938 17.923334121704101562 18.073499679565429688 17.365833282470703125 16.193332672119140625 16.260833740234375 16.480998992919921875 16.55716705322265625 16.715166091918945312 16.240667343139648438 14.379833221435546875 12.300832748413085938 12.325166702270507812 12.795332908630371094 13.759166717529296875 15.102000236511230469 16.171833038330078125 16.56349945068359375 16.911500930786132812 17.2393341064453125 16.775499343872070312 14.202666282653808594 11.981833457946777344 11.660833358764648438 11.81349945068359375 12.196000099182128906 14.855500221252441406 16.221500396728515625 16.396167755126953125 17.35449981689453125 17.875833511352539062 17.4029998779296875 18.386499404907226562 19.666500091552734375 19.709499359130859375 19.63033294677734375 19.167833328247070312 18.707666397094726562 18.684000015258789062 18.802000045776367188 18.87383270263671875 18.055999755859375 19.756000518798828125 20.384332656860351562 20.844165802001953125 21.196498870849609375 21.413499832153320312 21.773000717163085938 22.05716705322265625 22.274166107177734375 22.551334381103515625 22.79633331298828125 22.846666336059570312 22.98149871826171875 23.242166519165039062 23.465166091918945312 23.476999282836914062 23.648834228515625 23.686832427978515625 21.420000076293945312 21.589666366577148438 21.775165557861328125 21.909000396728515625 22.028165817260742188 22.14966583251953125 22.264833450317382812 22.418498992919921875 22.581666946411132812 22.65183258056640625 22.741666793823242188 22.74233245849609375 22.763668060302734375 22.916166305541992188 22.98699951171875 22.973833084106445312 23.006666183471679688 23.04399871826171875 23.10033416748046875 22.886499404907226562 22.780834197998046875 22.7801666259765625 22.803501129150390625 22.97533416748046875 22.987833023071289062 23.078332901000976562 23.149499893188476562 23.19733428955078125 23.30066680908203125 23.329334259033203125 23.443500518798828125 23.27899932861328125 23.252166748046875 23.478832244873046875 23.737333297729492188 23.814167022705078125 23.861665725708007812 23.850500106811523438 23.887500762939453125 24.029333114624023438 24.226833343505859375 24.035665512084960938 24.124666213989257812 24.275333404541015625 24.314832687377929688 24.340999603271484375 24.271999359130859375 24.3665008544921875 24.485500335693359375 24.457834243774414062 24.386333465576171875 24.30283355712890625 19.693166732788085938 19.740499496459960938 19.764499664306640625 19.794834136962890625 24.386167526245117188 24.364000320434570312 24.322999954223632812 24.293832778930664062 24.309833526611328125 19.845666885375976562 19.881999969482421875 19.880167007446289062
 -6.4190001487731933594 -7.6306667327880859375 -7.3648333549499511719 -6.5081667900085449219 0.97316670417785644531 5.9555001258850097656 7.525333404541015625 2.1071665287017822266 -0.0065000057220458984375 6.474666595458984375 8.63466644287109375 9.3211660385131835938 5.1873331069946289062 4.8918337821960449219 7.3183331489562988281 11.818499565124511719 14.049833297729492188 14.154665946960449219 14.255499839782714844 14.331833839416503906 12.478166580200195312 9.180500030517578125 8.949832916259765625 9.4140005111694335938 9.6348333358764648438 9.4798326492309570312 9.1990003585815429688 8.5260000228881835938 5.8288331031799316406 5.1079998016357421875 5.5030002593994140625 4.3871665000915527344 5.6581668853759765625 6.3993334770202636719 7.5811667442321777344 7.6305003166198730469 7.5818333625793457031 26.308834075927734375 5.7420001029968261719 3.1253335475921630859 -0.39066663384437561035 1.3871668577194213867 5.1318330764770507812 8.5001659393310546875 8.1261663436889648438 9.898166656494140625 10.7779998779296875 10.982166290283203125 11.045166015625 11.272000312805175781 11.109167098999023438 11.236500740051269531 9.298000335693359375 5.38466644287109375 5.1168332099914550781 6.8310003280639648438 6.7033333778381347656 6.3849997520446777344 5.460666656494140625 4.3499999046325683594 4.1371665000915527344 4.4460000991821289062 5.1113333702087402344 5.5149998664855957031 4.2960000038146972656 4.4196667671203613281 4.5514998435974121094 4.4573335647583007812 23.1291656494140625 23.065500259399414062 23.296998977661132812 23.6811676025390625 3.1519999504089355469 1.8193334341049194336 0.1521666795015335083 -1.9174998998641967773 -2.8670001029968261719 15.683666229248046875 18.850999832153320312 23.2220001220703125 24.069499969482421875 24.491167068481445312 23.649499893188476562 21.707166671752929688 20.68849945068359375 21.206333160400390625 21.177000045776367188 21.793832778930664062 22.18216705322265625 22.315500259399414062 22.163000106811523438 21.711500167846679688 21.532667160034179688 21.262500762939453125 20.873666763305664062 20.737501144409179688 20.331167221069335938 20.4633331298828125 19.505167007446289062 19.41266632080078125 21.835666656494140625 18.4871673583984375 18.776332855224609375 18.849666595458984375 19.009500503540039062 18.878665924072265625 18.798166275024414062 18.989999771118164062 18.915834426879882812 18.740833282470703125 18.399000167846679688 21.343000411987304688 21.300832748413085938 22.034166336059570312 18.279832839965820312 18.395166397094726562 18.2285003662109375 18.221832275390625 18.117666244506835938 18.040500640869140625 18.402833938598632812 18.137500762939453125 17.204833984375 16.595333099365234375 16.982500076293945312 17.431665420532226562 17.259166717529296875 17.761667251586914062 17.688333511352539062 17.252332687377929688 17.4633331298828125 20.965000152587890625 20.595666885375976562 20.36750030517578125 19.846666336059570312 18.15200042724609375 17.765333175659179688 17.989500045776367188 17.501832962036132812 16.861333847045898438 16.73583221435546875 16.667333602905273438 17.175167083740234375 17.197000503540039062 16.7975006103515625 15.728833198547363281 12.969166755676269531 11.894499778747558594 13.3556671142578125 13.8296661376953125 14.998666763305664062 16.197999954223632812 17.029666900634765625 17.382333755493164062 17.685832977294921875 15.8535003662109375 11.357666969299316406 10.107166290283203125 10.95800018310546875 13.257666587829589844 11.570166587829589844 14.300999641418457031 16.498167037963867188 17.204166412353515625 17.611499786376953125 18.489833831787109375 19.178501129150390625 19.673833847045898438 19.94933319091796875 19.966999053955078125 19.517000198364257812 18.881500244140625 17.862667083740234375 18.256666183471679688 18.824832916259765625 18.9763336181640625 19.234666824340820312 19.671667098999023438 20.204999923706054688 20.675832748413085938 20.97516632080078125 21.198499679565429688 21.599000930786132812 21.92566680908203125 22.222166061401367188 22.538665771484375 22.743000030517578125 22.889833450317382812 23.034999847412109375 23.151500701904296875 23.41266632080078125 23.493999481201171875 23.784332275390625 23.888166427612304688 21.659666061401367188 21.692333221435546875 21.6961669921875 21.912000656127929688 22.07216644287109375 22.206167221069335938 22.354999542236328125 22.542333602905273438 22.481000900268554688 22.389833450317382812 22.462665557861328125 22.539667129516601562 22.691999435424804688 22.905500411987304688 22.99883270263671875 22.96783447265625 23.086334228515625 23.087499618530273438 22.838666915893554688 22.591333389282226562 22.55283355712890625 22.645334243774414062 22.773834228515625 22.753499984741210938 22.782499313354492188 22.8491668701171875 23.104166030883789062 23.174833297729492188 23.101499557495117188 23.16483306884765625 23.323333740234375 23.454500198364257812 23.426666259765625 23.437166213989257812 23.438167572021484375 23.484500885009765625 23.52783203125 23.59583282470703125 23.729167938232421875 23.89966583251953125 24.14983367919921875 24.264833450317382812 24.235166549682617188 24.069833755493164062 24.264833450317382812 24.347333908081054688 24.3726654052734375 24.3105010986328125 24.37166595458984375 24.270999908447265625 24.26200103759765625 24.233667373657226562 19.657833099365234375 19.719999313354492188 19.788000106811523438 19.829500198364257812 19.832166671752929688 24.37183380126953125 24.349832534790039062 24.352832794189453125 24.296667098999023438 19.928333282470703125 19.96450042724609375 19.989500045776367188
 -6.3454999923706054688 -6.6501665115356445312 -5.3758335113525390625 -7.8155002593994140625 -4.8606662750244140625 2.5111665725708007812 7.0816664695739746094 7.3436665534973144531 3.8953332901000976562 1.3908332586288452148 2.0504999160766601562 4.634166717529296875 4.1779999732971191406 4.5621666908264160156 7.2994999885559082031 9.6418333053588867188 11.5236663818359375 6.2813334465026855469 11.770166397094726562 14.883832931518554688 14.686833381652832031 11.220499992370605469 7.4114999771118164062 8.3196668624877929688 9.673999786376953125 9.7609996795654296875 9.5481662750244140625 9.23816680908203125 9.0961666107177734375 7.087833404541015625 5.2153334617614746094 3.8546667098999023438 4.3056664466857910156 4.6856665611267089844 4.8511667251586914062 7.1374998092651367188 7.9088330268859863281 7.9058337211608886719 7.0521664619445800781 2.9966666698455810547 2.7060000896453857422 3.2860000133514404297 4.9889998435974121094 9.003833770751953125 9.7950000762939453125 10.419500350952148438 10.749166488647460938 10.385333061218261719 10.845333099365234375 11.568499565124511719 11.514166831970214844 11.193833351135253906 10.024000167846679688 7.4856667518615722656 6.7938332557678222656 8.327667236328125 8.7033329010009765625 8.161167144775390625 5.6026663780212402344 3.9925000667572021484 3.7800002098083496094 4.2091665267944335938 4.6981668472290039062 3.8131668567657470703 3.3106667995452880859 22.18216705322265625 22.572999954223632812 22.371500015258789062 22.41266632080078125 22.605167388916015625 23.217166900634765625 24.829833984375 22.037334442138671875 1.0006666183471679688 -0.87099981307983398438 -2.2475001811981201172 13.406666755676269531 13.953999519348144531 17.245166778564453125 22.408166885375976562 23.515832901000976562 23.271165847778320312 21.925500869750976562 21.391332626342773438 19.861833572387695312 20.84600067138671875 21.113000869750976562 21.0149993896484375 21.38266754150390625 21.478834152221679688 21.182832717895507812 20.8578338623046875 21.323833465576171875 21.639667510986328125 21.542499542236328125 21.209667205810546875 20.36949920654296875 20.180665969848632812 20.265167236328125 19.71450042724609375 19.729166030883789062 21.561832427978515625 22.198999404907226562 22.50766754150390625 22.816667556762695312 22.813999176025390625 18.575000762939453125 18.770000457763671875 19.019666671752929688 18.935832977294921875 22.626832962036132812 20.70050048828125 19.22316741943359375 19.80483245849609375 20.718999862670898438 20.687000274658203125 21.908832550048828125 18.077667236328125 18.292667388916015625 18.353666305541992188 18.490667343139648438 18.213167190551757812 17.518667221069335938 20.703166961669921875 20.96216583251953125 17.34166717529296875 20.928167343139648438 21.08933258056640625 20.814332962036132812 20.930665969848632812 21.018833160400390625 20.793500900268554688 20.330167770385742188 20.336000442504882812 20.017999649047851562 19.023166656494140625 18.28216552734375 18.030500411987304688 17.531665802001953125 16.566999435424804688 16.62183380126953125 17.104833602905273438 17.532667160034179688 17.715999603271484375 17.377666473388671875 16.36533355712890625 13.935500144958496094 12.877666473388671875 13.944499969482421875 15.38683319091796875 15.886000633239746094 16.416666030883789062 17.43866729736328125 18.091833114624023438 18.550500869750976562 17.29850006103515625 13.938166618347167969 10.101166725158691406 10.010999679565429688 13.482999801635742188 12.931833267211914062 13.892167091369628906 15.927499771118164062 18.042999267578125 18.840833663940429688 19.547000885009765625 19.951000213623046875 19.9635009765625 20.062166213989257812 20.115667343139648438 19.812833786010742188 18.94950103759765625 18.200666427612304688 18.20800018310546875 18.967166900634765625 19.366832733154296875 19.723833084106445312 19.977832794189453125 20.26833343505859375 20.551166534423828125 20.896833419799804688 21.0001678466796875 21.526500701904296875 21.753665924072265625 22.010334014892578125 22.468166351318359375 22.481000900268554688 22.492166519165039062 22.900501251220703125 23.26616668701171875 23.5086669921875 23.510833740234375 23.622833251953125 23.9333343505859375 24.141832351684570312 21.771167755126953125 21.904333114624023438 21.851499557495117188 21.818666458129882812 21.986333847045898438 22.121000289916992188 22.33416748046875 22.300333023071289062 22.41699981689453125 22.6725006103515625 22.788665771484375 22.873167037963867188 22.763166427612304688 22.899166107177734375 23.028833389282226562 23.00550079345703125 22.799833297729492188 22.588832855224609375 22.472833633422851562 22.456501007080078125 22.463666915893554688 22.520666122436523438 22.572500228881835938 22.703832626342773438 22.923833847045898438 23.008501052856445312 22.889333724975585938 22.986166000366210938 23.129833221435546875 23.141666412353515625 23.23183441162109375 23.273166656494140625 23.368165969848632812 23.477001190185546875 23.540166854858398438 23.435333251953125 23.327833175659179688 23.451000213623046875 23.718000411987304688 24.014333724975585938 24.320667266845703125 24.381666183471679688 24.215333938598632812 24.129499435424804688 24.273166656494140625 24.338666915893554688 24.365833282470703125 24.214666366577148438 24.112333297729492188 24.124166488647460938 24.10449981689453125 19.542333602905273438 19.607334136962890625 19.75550079345703125 19.792499542236328125 19.802000045776367188 19.844333648681640625 19.867834091186523438 24.3491668701171875 19.890167236328125 19.909334182739257812 19.96883392333984375 20.010334014892578125
 -6.0616664886474609375 -4.7803335189819335938 -4.10666656494140625 -6.0278334617614746094 -5.82433319091796875 -2.9656667709350585938 5.9848332405090332031 7.6074995994567871094 7.622333526611328125 3.6475000381469726562 2.5748333930969238281 5.1634998321533203125 7.4778332710266113281 10.580499649047851562 7.5570001602172851562 5.7059998512268066406 7.5535001754760742188 4.2288331985473632812 10.3556671142578125 14.38466644287109375 14.851166725158691406 12.520166397094726562 8.35883331298828125 6.6900000572204589844 9.2513332366943359375 9.6770000457763671875 9.8413333892822265625 9.1908330917358398438 9.14333343505859375 7.0995001792907714844 5.3438334465026855469 2.9564998149871826172 2.4761664867401123047 3.1463332176208496094 4.092166900634765625 4.4913334846496582031 5.981166839599609375 7.6816668510437011719 26.73166656494140625 24.737333297729492188 5.789333343505859375 4.6748332977294921875 7.0264997482299804688 9.4533338546752929688 10.575166702270507812 10.456167221069335938 10.439999580383300781 9.8383331298828125 10.662333488464355469 11.314499855041503906 11.682000160217285156 11.475000381469726562 10.303000450134277344 9.6715002059936523438 9.1265001296997070312 9.6641664505004882812 9.8664999008178710938 8.01183319091796875 4.0168333053588867188 3.5216667652130126953 3.3978331089019775391 3.9351668357849121094 4.4704999923706054688 3.6293332576751708984 20.649499893188476562 20.852832794189453125 21.786167144775390625 21.495332717895507812 21.720500946044921875 21.798833847045898438 22.051334381103515625 25.962499618530273438 22.9095001220703125 1.9766668081283569336 -0.62899988889694213867 -2.3793332576751708984 -3.5363330841064453125 13.16266632080078125 16.356832504272460938 21.185167312622070312 23.589666366577148438 22.124332427978515625 21.058666229248046875 20.853166580200195312 20.723499298095703125 21.339166641235351562 21.875667572021484375 21.82866668701171875 21.638833999633789062 21.480333328247070312 21.229833602905273438 21.71883392333984375 22.058500289916992188 21.918666839599609375 21.453832626342773438 20.75433349609375 20.261667251586914062 20.799333572387695312 20.76383209228515625 19.988000869750976562 19.129499435424804688 19.0948333740234375 19.5258331298828125 20.52483367919921875 21.904832839965820312 18.288499832153320312 18.50316619873046875 18.857334136962890625 18.98816680908203125 18.891332626342773438 22.373500823974609375 21.859832763671875 19.380666732788085938 16.325666427612304688 17.603832244873046875 19.44300079345703125 21.417833328247070312 21.769666671752929688 18.060167312622070312 18.304666519165039062 18.305665969848632812 18.152166366577148438 21.672166824340820312 21.049165725708007812 21.176500320434570312 21.246999740600585938 21.037166595458984375 20.72100067138671875 20.29949951171875 20.659000396728515625 20.75433349609375 20.267665863037109375 20.327999114990234375 20.132999420166015625 20.010000228881835938 19.439332962036132812 18.499334335327148438 17.816499710083007812 17.163665771484375 16.389499664306640625 16.0711669921875 16.250333786010742188 16.771165847778320312 17.275667190551757812 17.461000442504882812 17.124834060668945312 15.49250030517578125 14.1421661376953125 14.8318328857421875 16.243833541870117188 17.277332305908203125 17.78783416748046875 17.839166641235351562 18.418500900268554688 18.752500534057617188 18.350666046142578125 16.292999267578125 12.850999832153320312 12.222666740417480469 13.489833831787109375 12.328166007995605469 11.548333168029785156 15.293500900268554688 18.398000717163085938 19.636999130249023438 19.736667633056640625 20.032667160034179688 20.061166763305664062 20.340000152587890625 20.301000595092773438 20.0731658935546875 19.711999893188476562 19.422832489013671875 19.513833999633789062 19.70166778564453125 20.009332656860351562 20.048999786376953125 20.187999725341796875 20.456666946411132812 20.746334075927734375 21.102167129516601562 21.412000656127929688 21.69283294677734375 21.984666824340820312 22.186666488647460938 22.389165878295898438 22.50316619873046875 22.469999313354492188 22.802333831787109375 23.311000823974609375 23.714498519897460938 23.676334381103515625 23.821500778198242188 23.988500595092773438 24.028165817260742188 21.672334671020507812 21.76616668701171875 21.75966644287109375 21.82666778564453125 21.914667129516601562 21.934999465942382812 22.13449859619140625 22.447500228881835938 22.475666046142578125 22.565000534057617188 22.806667327880859375 22.713167190551757812 22.672000885009765625 22.766332626342773438 22.9785003662109375 22.798000335693359375 22.58599853515625 22.440668106079101562 22.414999008178710938 22.4225006103515625 22.431333541870117188 22.463832855224609375 22.510166168212890625 22.703832626342773438 22.86533355712890625 22.773000717163085938 22.817667007446289062 22.933832168579101562 22.960666656494140625 23.0364990234375 23.0709991455078125 23.161500930786132812 23.37400054931640625 23.358333587646484375 23.537166595458984375 23.613666534423828125 23.613332748413085938 23.61100006103515625 23.624332427978515625 23.951000213623046875 24.1660003662109375 24.355833053588867188 24.459667205810546875 24.427999496459960938 24.316165924072265625 24.338666915893554688 24.443666458129882812 19.701333999633789062 24.157667160034179688 24.1291656494140625 19.640167236328125 19.589834213256835938 19.564666748046875 19.655000686645507812 19.751499176025390625 19.792999267578125 19.826000213623046875 19.850833892822265625 19.947332382202148438 20.007165908813476562 20.065000534057617188 20.085332870483398438 20.092832565307617188
 -4.8958334922790527344 -4.86100006103515625 -3.0896666049957275391 -4.50966644287109375 -4.7038335800170898438 -3.5838334560394287109 4.8021664619445800781 7.7913331985473632812 7.3699998855590820312 6.2456669807434082031 3.8341665267944335938 5.7185001373291015625 8.3646669387817382812 11.87933349609375 11.18866729736328125 7.1176667213439941406 2.8938333988189697266 4.8965001106262207031 7.5843329429626464844 13.367833137512207031 15.094166755676269531 13.160666465759277344 10.754666328430175781 7.6763334274291992188 6.085666656494140625 9.504833221435546875 10.096667289733886719 9.6859998703002929688 7.1006665229797363281 6.5356664657592773438 6.6038336753845214844 5.8125 1.4621666669845581055 0.41266664862632751465 -0.43966665863990783691 0.91366678476333618164 3.2043333053588867188 6.6141667366027832031 26.958333969116210938 9.0714998245239257812 8.2026662826538085938 8.0145006179809570312 8.4673328399658203125 9.696666717529296875 9.9778337478637695312 9.8695001602172851562 9.28983306884765625 9.0978336334228515625 9.8924999237060546875 11.003000259399414062 11.893833160400390625 10.593166351318359375 8.8038330078125 9.1791667938232421875 10.339667320251464844 10.785333633422851562 10.137000083923339844 7.2760000228881835938 3.8120000362396240234 3.0899999141693115234 20.923999786376953125 21.690166473388671875 22.508333206176757812 21.95600128173828125 19.836666107177734375 20.476833343505859375 22.504499435424804688 21.423999786376953125 23.051332473754882812 22.255167007446289062 24.53333282470703125 26.213666915893554688 24.454000473022460938 25.943166732788085938 18.95366668701171875 -1.9198334217071533203 -3.1303334236145019531 12.944000244140625 14.662333488464355469 19.178333282470703125 23.830167770385742188 20.9268341064453125 20.944334030151367188 20.79866790771484375 21.05716705322265625 21.98699951171875 22.234167098999023438 22.213666915893554688 21.529832839965820312 21.896999359130859375 21.849500656127929688 22.469499588012695312 22.2454986572265625 21.16716766357421875 20.865167617797851562 21.357334136962890625 21.410167694091796875 20.834499359130859375 20.373666763305664062 19.637666702270507812 18.77466583251953125 19.167665481567382812 19.512166976928710938 19.05699920654296875 19.188833236694335938 21.42766571044921875 22.600666046142578125 18.714166641235351562 18.84149932861328125 22.298000335693359375 21.636667251586914062 20.988666534423828125 19.909000396728515625 15.956166267395019531 16.284166336059570312 19.0991668701171875 21.07433319091796875 21.586666107177734375 22.003000259399414062 18.21966552734375 18.162000656127929688 18.0518341064453125 21.70349884033203125 21.326166152954101562 21.181499481201171875 21.070499420166015625 20.764333724975585938 20.306667327880859375 19.960832595825195312 20.201333999633789062 20.19516754150390625 19.826000213623046875 19.81800079345703125 20.027334213256835938 19.859832763671875 19.189001083374023438 18.572999954223632812 18.120000839233398438 17.742666244506835938 16.928167343139648438 17.13700103759765625 16.861499786376953125 17.024499893188476562 17.024499893188476562 17.458166122436523438 17.797000885009765625 16.354665756225585938 15.580499649047851562 17.461666107177734375 18.1959991455078125 19.089666366577148438 18.925333023071289062 18.398832321166992188 18.78549957275390625 18.995166778564453125 18.29850006103515625 16.0839996337890625 13.221500396728515625 12.708499908447265625 13.459666252136230469 11.576333045959472656 12.5948333740234375 14.647333145141601562 18.096666336059570312 19.502166748046875 19.853334426879882812 20.233667373657226562 20.381999969482421875 20.4546661376953125 20.36733245849609375 20.254667282104492188 19.990667343139648438 19.759500503540039062 20.024499893188476562 20.213666915893554688 20.386667251586914062 20.194833755493164062 20.263666152954101562 20.685167312622070312 21.014667510986328125 21.399999618530273438 21.626667022705078125 21.865499496459960938 22.055500030517578125 22.214666366577148438 22.300333023071289062 22.432498931884765625 22.612667083740234375 22.793500900268554688 23.330999374389648438 23.678667068481445312 23.824167251586914062 23.918832778930664062 23.989833831787109375 24.121166229248046875 24.158000946044921875 21.781499862670898438 21.641500473022460938 21.701166152954101562 21.881166458129882812 22.09166717529296875 22.289333343505859375 22.313833236694335938 22.414167404174804688 22.751832962036132812 22.716999053955078125 22.693666458129882812 22.667833328247070312 22.702833175659179688 22.861833572387695312 22.620332717895507812 22.503665924072265625 22.417667388916015625 22.3813323974609375 22.405500411987304688 22.452833175659179688 22.511333465576171875 22.610500335693359375 22.680166244506835938 22.6961669921875 22.846332550048828125 22.957000732421875 23.039499282836914062 23.070499420166015625 23.072666168212890625 23.25983428955078125 23.323665618896484375 23.387166976928710938 23.19516754150390625 23.17566680908203125 23.423666000366210938 23.568500518798828125 23.773834228515625 23.665498733520507812 23.83950042724609375 24.031665802001953125 24.071332931518554688 24.292499542236328125 24.426166534423828125 24.507333755493164062 19.977167129516601562 19.98383331298828125 19.826333999633789062 19.763833999633789062 19.706167221069335938 19.7393341064453125 19.80716705322265625 19.75316619873046875 19.769666671752929688 19.8686676025390625 19.81800079345703125 19.86199951171875 19.886667251586914062 19.935333251953125 19.994832992553710938 20.0496673583984375 20.0625 20.038499832153320312
 -1.7463333606719970703 -2.5988333225250244141 -2.2261667251586914062 -4.0806665420532226562 -4.2028336524963378906 -3.9293334484100341797 4.7671666145324707031 7.3850002288818359375 5.3176665306091308594 2.7251665592193603516 5.0001668930053710938 5.4240002632141113281 7.6814999580383300781 7.2993330955505371094 11.638499259948730469 9.888500213623046875 6.2604999542236328125 2.6165001392364501953 4.724666595458984375 11.982832908630371094 15.06783294677734375 14.246999740600585938 8.7659997940063476562 6.6779999732971191406 9.5030002593994140625 10.318666458129882812 10.358666419982910156 7.3971667289733886719 7.1823334693908691406 6.763500213623046875 8.9139995574951171875 6.4109997749328613281 4.9804997444152832031 2.1278333663940429688 -2.2583334445953369141 -1.6000000238418579102 2.0785000324249267578 5.7708334922790527344 7.6875 9.7804994583129882812 10.475999832153320312 10.7413330078125 10.8578338623046875 10.586999893188476562 10.138500213623046875 9.6296663284301757812 8.5058336257934570312 10.2285003662109375 10.983166694641113281 11.475666999816894531 11.993166923522949219 10.013166427612304688 7.9194998741149902344 7.72733306884765625 10.670000076293945312 11.186333656311035156 10.277500152587890625 6.9429998397827148438 22.510499954223632812 20.881000518798828125 20.963167190551757812 21.589832305908203125 22.838666915893554688 23.79000091552734375 22.648834228515625 22.462999343872070312 23.354833602905273438 23.740167617797851562 26.694833755493164062 25.994832992553710938 26.48600006103515625 23.0258331298828125 23.6638336181640625 24.3943328857421875 21.1551666259765625 20.2239990234375 -1.6668332815170288086 -3.0446665287017822266 13.553333282470703125 18.519666671752929688 23.973499298095703125 20.86316680908203125 20.904998779296875 21.486333847045898438 21.93216705322265625 22.386165618896484375 22.51399993896484375 22.545166015625 22.18416595458984375 22.243999481201171875 22.353000640869140625 22.638166427612304688 22.2823333740234375 21.604833602905273438 21.75 21.520334243774414062 21.049833297729492188 20.171833038330078125 20.269666671752929688 19.90200042724609375 19.674999237060546875 19.776666641235351562 18.89666748046875 18.72750091552734375 19.06683349609375 20.65616607666015625 22.373498916625976562 18.636667251586914062 22.65399932861328125 21.756666183471679688 20.886667251586914062 19.882999420166015625 18.92766571044921875 17.017667770385742188 15.201333045959472656 16.34583282470703125 20.309999465942382812 21.51399993896484375 21.906833648681640625 21.943166732788085938 22.038999557495117188 21.930665969848632812 21.684665679931640625 21.548999786376953125 21.518833160400390625 21.21016693115234375 20.8943328857421875 20.351165771484375 19.79416656494140625 19.843999862670898438 19.875333786010742188 19.471832275390625 19.579500198364257812 19.735834121704101562 19.748167037963867188 19.456499099731445312 18.778333663940429688 18.35683441162109375 17.8813323974609375 17.2458343505859375 17.54199981689453125 15.801666259765625 15.488666534423828125 17.6399993896484375 19.864500045776367188 20.373500823974609375 19.693666458129882812 19.228000640869140625 19.753833770751953125 20.004833221435546875 20.194334030151367188 19.83733367919921875 18.920833587646484375 18.986499786376953125 16.948499679565429688 15.733333587646484375 14.789666175842285156 12.097499847412109375 11.142666816711425781 12.270166397094726562 13.092000007629394531 13.305166244506835938 15.069167137145996094 17.101833343505859375 18.462999343872070312 19.176666259765625 20.004999160766601562 20.364500045776367188 20.494832992553710938 20.542333602905273438 20.385166168212890625 20.272832870483398438 20.135999679565429688 20.197666168212890625 20.371000289916992188 20.661333084106445312 20.882833480834960938 21.042667388916015625 21.02683258056640625 21.180665969848632812 21.456666946411132812 21.735332489013671875 21.904666900634765625 22.097665786743164062 22.249834060668945312 22.30266571044921875 22.171499252319335938 22.187000274658203125 22.720333099365234375 23.235666275024414062 23.663999557495117188 23.82433319091796875 23.909666061401367188 23.993833541870117188 24.120332717895507812 21.7501678466796875 21.680833816528320312 21.519001007080078125 21.760833740234375 21.835332870483398438 22.0538330078125 22.147832870483398438 22.359167098999023438 22.60683441162109375 22.559999465942382812 22.629667282104492188 22.790332794189453125 22.888332366943359375 22.98383331298828125 22.72533416748046875 22.560167312622070312 22.58416748046875 22.502832412719726562 22.492666244506835938 22.524166107177734375 22.586332321166992188 22.789167404174804688 22.940999984741210938 22.918666839599609375 22.96216583251953125 23.04850006103515625 23.096834182739257812 23.210500717163085938 23.26416778564453125 23.295665740966796875 23.33733367919921875 23.275667190551757812 23.172166824340820312 23.038166046142578125 23.133832931518554688 23.31999969482421875 23.501667022705078125 23.722499847412109375 23.83300018310546875 23.793500900268554688 23.772832870483398438 23.885000228881835938 24.0236663818359375 24.15833282470703125 24.281999588012695312 19.902500152587890625 20.015499114990234375 20.006500244140625 19.979999542236328125 19.881000518798828125 19.840333938598632812 19.903665542602539062 19.87816619873046875 19.9116668701171875 20.0149993896484375 19.948333740234375 19.940999984741210938 19.904333114624023438 19.92133331298828125 19.984832763671875 20.0171661376953125 20.020999908447265625 20.072000503540039062
 -1.0311666727066040039 -0.071500062942504882812 -0.063499927520751953125 -2.6438333988189697266 -3.3716664314270019531 -3.4479999542236328125 1.7636667490005493164 7.0503330230712890625 4.1164999008178710938 1.1701667308807373047 1.0913332700729370117 5.1118330955505371094 6.3458333015441894531 5.1371665000915527344 9.1003332138061523438 11.839499473571777344 8.323833465576171875 1.9006667137145996094 3.5295000076293945312 11.193666458129882812 14.940500259399414062 14.736166000366210938 7.1558332443237304688 5.9968333244323730469 6.8105001449584960938 9.8083333969116210938 10.259833335876464844 9.525333404541015625 8.435333251953125 9.2378330230712890625 9.2674999237060546875 8.7004995346069335938 7.0193333625793457031 4.6909999847412109375 1.1864999532699584961 -0.1625000685453414917 2.0290000438690185547 4.0358333587646484375 7.4106664657592773438 10.110667228698730469 10.848166465759277344 11.385499954223632812 11.411167144775390625 10.629500389099121094 11.503832817077636719 11.199999809265136719 11.252833366394042969 10.996500015258789062 11.096833229064941406 11.894166946411132812 12.219333648681640625 10.072999954223632812 7.7441663742065429688 9.0273332595825195312 10.94183349609375 11.125166893005371094 9.4545001983642578125 24.74666595458984375 20.648500442504882812 20.090665817260742188 19.8211669921875 21.740499496459960938 24.53116607666015625 25.590166091918945312 25.59816741943359375 25.960832595825195312 25.782833099365234375 25.71666717529296875 25.00116729736328125 22.495000839233398438 24.627834320068359375 22.910833358764648438 21.336334228515625 25.105333328247070312 24.588832855224609375 25.139333724975585938 19.513332366943359375 16.539167404174804688 16.177165985107421875 16.461500167846679688 22.811666488647460938 23.643999099731445312 22.695165634155273438 22.798831939697265625 22.709499359130859375 22.924333572387695312 22.95349884033203125 22.73600006103515625 18.736333847045898438 22.731500625610351562 18.774499893188476562 23.0084991455078125 22.77483367919921875 22.21433258056640625 22.163333892822265625 21.660999298095703125 20.9461669921875 20.590833663940429688 20.668832778930664062 20.729665756225585938 20.200166702270507812 19.50983428955078125 19.676500320434570312 19.865667343139648438 20.097333908081054688 20.871166229248046875 22.13050079345703125 22.47833251953125 22.346832275390625 21.37599945068359375 20.371000289916992188 18.985166549682617188 18.068332672119140625 17.97750091552734375 16.43216705322265625 15.306499481201171875 18.704332351684570312 20.95783233642578125 21.63050079345703125 21.82649993896484375 21.829000473022460938 21.64333343505859375 21.510334014892578125 21.3769989013671875 21.218166351318359375 21.114999771118164062 20.955333709716796875 20.539499282836914062 20.141000747680664062 20.002332687377929688 19.81133270263671875 19.6464996337890625 19.355499267578125 19.328832626342773438 19.454999923706054688 19.202167510986328125 18.409666061401367188 18.005001068115234375 17.699167251586914062 17.177333831787109375 16.039333343505859375 15.329999923706054688 16.11316680908203125 18.070499420166015625 19.480167388916015625 19.745500564575195312 19.96649932861328125 20.725500106811523438 21.109832763671875 20.811832427978515625 20.450166702270507812 20.17766571044921875 19.918666839599609375 18.175832748413085938 16.142833709716796875 14.444000244140625 12.814499855041503906 10.690999984741210938 11.473667144775390625 12.470333099365234375 13.958499908447265625 14.96666717529296875 16.708333969116210938 17.66266632080078125 19.024999618530273438 19.688167572021484375 20.204999923706054688 20.316165924072265625 20.4546661376953125 20.623332977294921875 20.613666534423828125 20.550333023071289062 20.329999923706054688 20.380167007446289062 20.448667526245117188 20.788499832153320312 21.153167724609375 21.245332717895507812 21.36516571044921875 21.513332366943359375 21.6551666259765625 21.957666397094726562 22.255832672119140625 22.38800048828125 22.316499710083007812 22.1875 22.314832687377929688 22.367666244506835938 22.406999588012695312 22.979999542236328125 23.229000091552734375 23.36100006103515625 23.264833450317382812 23.594167709350585938 24.03350067138671875 21.77466583251953125 21.57550048828125 21.603000640869140625 21.986499786376953125 21.96783447265625 22.063333511352539062 22.188999176025390625 22.268667221069335938 22.421167373657226562 22.62183380126953125 22.680833816528320312 22.819000244140625 23.019001007080078125 22.944499969482421875 22.76183319091796875 22.578166961669921875 22.589834213256835938 22.593999862670898438 22.631666183471679688 22.738500595092773438 22.835832595825195312 22.95999908447265625 22.970499038696289062 23.05500030517578125 23.110166549682617188 23.115833282470703125 23.126499176025390625 23.080333709716796875 23.079332351684570312 23.083333969116210938 23.047332763671875 23.022167205810546875 22.907167434692382812 22.975833892822265625 23.096498489379882812 23.21883392333984375 23.37183380126953125 23.578832626342773438 23.763666152954101562 23.893167495727539062 19.484167098999023438 19.457332611083984375 19.423166275024414062 23.889333724975585938 23.944665908813476562 19.66699981689453125 19.965667724609375 20.010334014892578125 20.082666397094726562 20.0709991455078125 19.946666717529296875 19.923833847045898438 20.0041656494140625 19.963499069213867188 20.110332489013671875 20.094333648681640625 20.081666946411132812 20.0431671142578125 19.907667160034179688 19.967500686645507812 20.00116729736328125 20.07016754150390625 20.0561676025390625
 -0.31383332610130310059 1.0783333778381347656 0.47766661643981933594 -2.5173332691192626953 -3.1211664676666259766 -2.3891665935516357422 0.45449995994567871094 7.185832977294921875 5.73816680908203125 5.0771670341491699219 3.0551667213439941406 2.9195001125335693359 3.5681664943695068359 4.1378335952758789062 8.8073339462280273438 12.725999832153320312 10.609499931335449219 2.4106667041778564453 3.1681666374206542969 10.470499992370605469 14.434499740600585938 15.272167205810546875 11.267499923706054688 6.184833526611328125 7.3905000686645507812 8.4960002899169921875 9.2375001907348632812 10.443999290466308594 8.6366662979125976562 8.4781665802001953125 9.2649993896484375 9.125499725341796875 8.6909999847412109375 7.5523333549499511719 6.106166839599609375 3.8606667518615722656 3.5875000953674316406 6.6423330307006835938 8.4836664199829101562 10.197833061218261719 11.036167144775390625 11.609000205993652344 11.832500457763671875 11.490666389465332031 12.107666969299316406 12.389333724975585938 12.553166389465332031 11.905333518981933594 11.815166473388671875 12.420166969299316406 12.209500312805175781 10.956166267395019531 10.053333282470703125 11.653166770935058594 10.884500503540039062 11.170499801635742188 7.6311664581298828125 23.944000244140625 20.7823333740234375 20.044000625610351562 19.434999465942382812 19.628999710083007812 25.472665786743164062 27.567667007446289062 27.89333343505859375 24.038499832153320312 22.111333847045898438 23.008167266845703125 21.224666595458984375 21.03566741943359375 21.863832473754882812 23.928499221801757812 20.718000411987304688 19.596332550048828125 18.545499801635742188 24.542165756225585938 26.574666976928710938 25.173833847045898438 23.910167694091796875 19.313833236694335938 25.229665756225585938 23.618499755859375 23.185998916625976562 23.518499374389648438 23.684665679931640625 23.930500030517578125 20.421667098999023438 19.68416595458984375 19.489665985107421875 19.18416595458984375 19.065332412719726562 23.049333572387695312 22.926332473754882812 22.626499176025390625 21.950666427612304688 21.360500335693359375 21.158666610717773438 21.153667449951171875 21.101667404174804688 20.63033294677734375 20.577833175659179688 20.432666778564453125 20.270999908447265625 20.582000732421875 21.188333511352539062 21.525499343872070312 22.1638336181640625 22.414333343505859375 22.34283447265625 21.45050048828125 20.326166152954101562 19.03216552734375 18.254833221435546875 18.121500015258789062 17.269500732421875 15.686333656311035156 15.903833389282226562 18.965667724609375 21.026666641235351562 21.66899871826171875 21.764667510986328125 21.503000259399414062 21.383501052856445312 21.1595001220703125 21.074167251586914062 20.880666732788085938 20.697666168212890625 20.58516693115234375 20.348333358764648438 20.1186676025390625 19.852666854858398438 19.733333587646484375 19.488666534423828125 19.118333816528320312 19.050333023071289062 19.124166488647460938 18.809999465942382812 18.214166641235351562 17.737499237060546875 17.241666793823242188 13.343500137329101562 12.1875 15.420000076293945312 16.637666702270507812 14.906332969665527344 15.903499603271484375 16.849832534790039062 18.34166717529296875 21.001667022705078125 21.074001312255859375 20.70783233642578125 20.4029998779296875 18.73816680908203125 17.547000885009765625 15.683500289916992188 13.595833778381347656 11.973166465759277344 11.950333595275878906 13.820833206176757812 13.62183380126953125 15.114166259765625 16.2866668701171875 17.47833251953125 18.174333572387695312 18.74566650390625 19.171667098999023438 19.86083221435546875 20.079999923706054688 20.301666259765625 20.555500030517578125 20.661167144775390625 20.5388336181640625 20.405500411987304688 20.626501083374023438 20.86733245849609375 21.058834075927734375 21.351165771484375 21.627000808715820312 21.626667022705078125 21.975666046142578125 22.226165771484375 22.325666427612304688 22.48166656494140625 22.652332305908203125 22.75983428955078125 22.545000076293945312 22.522998809814453125 22.417333602905273438 22.456501007080078125 22.806333541870117188 22.658666610717773438 22.864833831787109375 23.0475006103515625 23.256834030151367188 23.765333175659179688 24.0279998779296875 21.477499008178710938 21.422832489013671875 21.806833267211914062 21.934499740600585938 21.861667633056640625 21.931333541870117188 22.091833114624023438 22.428333282470703125 22.562833786010742188 22.905000686645507812 22.960332870483398438 22.9635009765625 22.75966644287109375 22.750165939331054688 22.672000885009765625 22.543498992919921875 22.525333404541015625 22.607000350952148438 22.6551666259765625 22.682666778564453125 22.750165939331054688 22.7586669921875 22.833665847778320312 22.853834152221679688 22.875499725341796875 22.877666473388671875 22.881500244140625 22.963499069213867188 23.026500701904296875 23.00333404541015625 22.881168365478515625 22.875165939331054688 22.9524993896484375 23.09383392333984375 23.152500152587890625 18.827833175659179688 19.061832427978515625 19.242000579833984375 19.314832687377929688 19.381000518798828125 19.43199920654296875 19.453500747680664062 19.56683349609375 19.60250091552734375 19.609832763671875 19.88899993896484375 20.09366607666015625 20.12816619873046875 20.186666488647460938 20.119167327880859375 20.02700042724609375 20.07666778564453125 20.0475006103515625 20.133333206176757812 20.232166290283203125 20.200000762939453125 20.170999526977539062 20.129499435424804688 20.11316680908203125 20.151332855224609375 20.180334091186523438 20.212833404541015625
 0.68216675519943237305 2.2383332252502441406 -1.6688333749771118164 -2.2571666240692138672 -1.1801667213439941406 0.06183330342173576355 0.15433335304260253906 7.4998335838317871094 8.1188335418701171875 7.9670000076293945312 7.4421668052673339844 4.9748334884643554688 2.7658336162567138672 4.3930001258850097656 9.8878335952758789062 12.389833450317382812 11.394000053405761719 3.3390002250671386719 3.7051665782928466797 9.0679998397827148438 13.729000091552734375 15.324999809265136719 11.542500495910644531 7.7890000343322753906 8.6378335952758789062 9.3051662445068359375 9.3988332748413085938 10.789999961853027344 8.0218334197998046875 8.9016666412353515625 8.4735002517700195312 9.2206668853759765625 9.0313329696655273438 8.8109998703002929688 8.4031667709350585938 7.0413331985473632812 5.1939997673034667969 6.3288335800170898438 8.4506664276123046875 9.7566671371459960938 10.50966644287109375 11.116833686828613281 11.460832595825195312 11.656167030334472656 10.985833168029785156 12.4073333740234375 11.973833084106445312 9.5255002975463867188 11.199666976928710938 12.166833877563476562 11.880166053771972656 12.229833602905273438 11.425000190734863281 11.264499664306640625 9.5671663284301757812 7.5173335075378417969 27.059000015258789062 8.156833648681640625 25.190166473388671875 22.734500885009765625 22.52266693115234375 20.938167572021484375 25.792833328247070312 25.6616668701171875 23.364500045776367188 20.437999725341796875 19.756166458129882812 20.314666748046875 20.331501007080078125 20.712499618530273438 20.923334121704101562 21.772167205810546875 21.736333847045898438 20.210500717163085938 18.827167510986328125 17.916166305541992188 18.4333343505859375 18.048666000366210938 22.04633331298828125 24.575666427612304688 23.129499435424804688 19.290666580200195312 21.92566680908203125 22.958667755126953125 23.464666366577148438 24.5041656494140625 25.220666885375976562 20.149000167846679688 23.045166015625 22.45383453369140625 22.489000320434570312 22.722665786743164062 22.364166259765625 21.81133270263671875 21.514833450317382812 21.39966583251953125 21.33416748046875 21.451333999633789062 21.086666107177734375 20.806499481201171875 20.705165863037109375 20.764333724975585938 20.6464996337890625 20.364833831787109375 20.911832809448242188 21.726665496826171875 22.1356658935546875 22.210832595825195312 22.223833084106445312 21.30716705322265625 20.072999954223632812 18.815500259399414062 17.829500198364257812 17.951333999633789062 18.22083282470703125 17.1788330078125 15.210999488830566406 17.030500411987304688 20.247999191284179688 21.382833480834960938 21.564332962036132812 21.436666488647460938 21.275667190551757812 21.091999053955078125 20.930667877197265625 20.83083343505859375 20.5883331298828125 20.276166915893554688 20.205499649047851562 20.015666961669921875 19.855998992919921875 19.71433258056640625 19.4481658935546875 19.173999786376953125 18.810167312622070312 18.928167343139648438 18.630498886108398438 18.423666000366210938 18.276500701904296875 18.080333709716796875 14.407833099365234375 12.199832916259765625 13.161167144775390625 13.57433319091796875 12.613000869750976562 12.832333564758300781 13.138333320617675781 16.769166946411132812 20.185167312622070312 21.11750030517578125 21.127500534057617188 20.135334014892578125 18.479333877563476562 16.205499649047851562 13.503666877746582031 10.652500152587890625 9.43316650390625 12.357666969299316406 14.755000114440917969 15.2220001220703125 16.4785003662109375 16.840833663940429688 18.017665863037109375 18.173999786376953125 18.455499649047851562 19.233667373657226562 19.794000625610351562 19.7415008544921875 20.053167343139648438 20.264165878295898438 20.648332595825195312 20.661167144775390625 20.665666580200195312 20.868333816528320312 21.1226654052734375 21.385499954223632812 21.5926666259765625 22.02700042724609375 22.454166412353515625 22.552165985107421875 22.513833999633789062 22.499500274658203125 22.573833465576171875 22.718500137329101562 22.983667373657226562 22.929332733154296875 22.652833938598632812 22.837999343872070312 22.861499786376953125 22.842166900634765625 22.973499298095703125 23.2068328857421875 23.680334091186523438 23.347166061401367188 23.26399993896484375 23.592166900634765625 23.648832321166992188 21.344165802001953125 21.417499542236328125 21.718500137329101562 22.041833877563476562 22.172332763671875 22.24566650390625 22.513332366943359375 22.665166854858398438 22.806833267211914062 22.85449981689453125 22.855998992919921875 22.766500473022460938 22.787166595458984375 22.905000686645507812 23.012666702270507812 22.981332778930664062 22.92783355712890625 22.977666854858398438 22.993499755859375 23.038999557495117188 23.076833724975585938 22.912166595458984375 22.833667755126953125 22.789333343505859375 22.767665863037109375 22.93433380126953125 23.168333053588867188 23.334833145141601562 23.2239990234375 22.919000625610351562 23.151500701904296875 18.715166091918945312 18.97833251953125 19.179500579833984375 19.16699981689453125 19.045667648315429688 19.150999069213867188 19.442167282104492188 19.555667877197265625 19.518999099731445312 19.343500137329101562 19.315500259399414062 23.987499237060546875 19.707500457763671875 19.83283233642578125 20.174833297729492188 20.22316741943359375 20.188833236694335938 20.213832855224609375 20.211999893188476562 20.195667266845703125 20.123666763305664062 20.064832687377929688 20.195165634155273438 20.289167404174804688 20.327833175659179688 20.284666061401367188 20.285165786743164062 20.233165740966796875 20.142333984375 20.182666778564453125
 2.3823332786560058594 3.6168334484100341797 -1.1818333864212036133 -1.7150000333786010742 0.54516673088073730469 0.60183328390121459961 -0.17666673660278320312 3.8123333454132080078 8.2848329544067382812 7.7204999923706054688 8.5148334503173828125 7.1478333473205566406 4.8495001792907714844 5.310333251953125 7.19933319091796875 9.3661661148071289062 11.637332916259765625 5.5481667518615722656 7.6453332901000976562 9.8158330917358398438 12.526666641235351562 14.827333450317382812 14.418333053588867188 11.098667144775390625 10.554666519165039062 9.747833251953125 10.629166603088378906 11.315667152404785156 11.050167083740234375 10.387166976928710938 6.8161664009094238281 9.3686666488647460938 9.3816661834716796875 9.2720003128051757812 8.8663330078125 7.9458332061767578125 5.0063333511352539062 5.36100006103515625 7.8853335380554199219 8.7196664810180664062 9.6401662826538085938 10.138333320617675781 9.4553327560424804688 11.004833221435546875 11.325833320617675781 11.49466705322265625 12.693500518798828125 10.476166725158691406 10.922666549682617188 11.325333595275878906 10.83950042724609375 10.550333023071289062 10.215000152587890625 9.1840000152587890625 8.0431671142578125 23.246334075927734375 23.199666976928710938 26.446832656860351562 27.41933441162109375 25.4246673583984375 24.1529998779296875 21.39116668701171875 25.78783416748046875 27.122499465942382812 21.917333602905273438 18.639333724975585938 18.642333984375 19.591333389282226562 20.176334381103515625 20.573833465576171875 20.629833221435546875 20.814832687377929688 21.273000717163085938 20.743999481201171875 20.0688323974609375 18.828001022338867188 17.160999298095703125 16.258832931518554688 15.724833488464355469 15.825833320617675781 16.781833648681640625 17.975833892822265625 19.927999496459960938 21.838832855224609375 23.549833297729492188 24.923999786376953125 25.504833221435546875 20.70783233642578125 22.916334152221679688 22.224332809448242188 21.854999542236328125 21.808834075927734375 21.686166763305664062 21.94183349609375 21.640832901000976562 21.28983306884765625 21.48383331298828125 21.209667205810546875 21.30916595458984375 20.991167068481445312 20.982500076293945312 20.750333786010742188 20.47750091552734375 19.770999908447265625 19.57450103759765625 21.295000076293945312 21.948999404907226562 22.060333251953125 22.105833053588867188 21.402500152587890625 19.264833450317382812 17.637166976928710938 17.264667510986328125 17.379833221435546875 18.269666671752929688 17.836000442504882812 16.154333114624023438 15.846332550048828125 18.877500534057617188 20.98166656494140625 21.313165664672851562 21.168333053588867188 20.952333450317382812 20.782499313354492188 20.556499481201171875 20.508167266845703125 20.323833465576171875 20.1746673583984375 20.113832473754882812 19.811666488647460938 19.480833053588867188 19.518499374389648438 19.465665817260742188 19.210666656494140625 19.243833541870117188 19.374500274658203125 19.27700042724609375 19.190999984741210938 19.010833740234375 18.952833175659179688 16.1035003662109375 13.929333686828613281 13.639666557312011719 13.318499565124511719 13.267167091369628906 13.035833358764648438 13.103666305541992188 17.076833724975585938 20.379499435424804688 21.455499649047851562 21.322332382202148438 20.645166397094726562 18.271999359130859375 14.48600006103515625 11.20366668701171875 9.3528337478637695312 9.3218336105346679688 12.404832839965820312 15.506999969482421875 16.53133392333984375 17.129999160766601562 17.39533233642578125 17.848667144775390625 17.947999954223632812 18.134166717529296875 19.337665557861328125 19.891666412353515625 19.854833602905273438 20.227666854858398438 20.512666702270507812 21.218999862670898438 20.899000167846679688 20.862333297729492188 21.128833770751953125 21.392999649047851562 21.7176666259765625 22.19183349609375 22.3361663818359375 22.993000030517578125 23.108499526977539062 22.774333953857421875 22.426500320434570312 22.605499267578125 22.787500381469726562 23.070499420166015625 23.282167434692382812 23.245166778564453125 23.378499984741210938 23.478832244873046875 23.399000167846679688 23.900333404541015625 24.140333175659179688 24.253000259399414062 23.775999069213867188 23.346166610717773438 23.000667572021484375 23.322999954223632812 21.334501266479492188 21.449832916259765625 21.88483428955078125 22.297166824340820312 22.324499130249023438 22.30283355712890625 22.578998565673828125 22.517000198364257812 22.499334335327148438 22.734167098999023438 22.929500579833984375 23.118833541870117188 23.290500640869140625 23.405000686645507812 23.414499282836914062 23.438333511352539062 23.4116668701171875 23.434499740600585938 23.461666107177734375 23.44066619873046875 23.417667388916015625 23.343000411987304688 23.202333450317382812 23.102167129516601562 23.044666290283203125 23.078332901000976562 23.227167129516601562 23.353666305541992188 23.398500442504882812 18.64099884033203125 18.743333816528320312 19.120166778564453125 19.108667373657226562 19.10233306884765625 19.346166610717773438 19.147333145141601562 19.226999282836914062 19.545665740966796875 19.390832901000976562 19.633167266845703125 19.62066650390625 19.372499465942382812 19.580667495727539062 19.807832717895507812 19.8253326416015625 20.095001220703125 20.1981658935546875 20.217332839965820312 20.259166717529296875 20.290500640869140625 20.291833877563476562 20.298334121704101562 20.263666152954101562 20.234666824340820312 20.223499298095703125 20.28350067138671875 20.363834381103515625 20.351833343505859375 20.351833343505859375 20.340667724609375 20.354833602905273438
 1.2256666421890258789 4.7966666221618652344 0.45533326268196105957 -1.2436667680740356445 2.0496666431427001953 1.2148332595825195312 1.0533334016799926758 4.3806667327880859375 8.365833282470703125 8.8201665878295898438 8.6085004806518554688 8.4064998626708984375 7.4901666641235351562 6.4251666069030761719 9.5696668624877929688 8.7148332595825195312 11.566499710083007812 8.8326663970947265625 8.3704996109008789062 8.3105001449584960938 10.181666374206542969 13.246832847595214844 13.06999969482421875 14.118833541870117188 13.135499954223632812 10.4116668701171875 8.6166667938232421875 11.873499870300292969 11.711833000183105469 10.794666290283203125 9.8123331069946289062 9.2001667022705078125 7.0704998970031738281 9.0768337249755859375 9.3186664581298828125 8.6429996490478515625 6.724666595458984375 6.9708333015441894531 7.0710000991821289062 8.5666666030883789062 9.163333892822265625 9.2163333892822265625 9.8594999313354492188 11.920000076293945312 11.698833465576171875 11.184499740600585938 12.9029998779296875 12.30816650390625 11.046166419982910156 10.585000038146972656 9.4029998779296875 8.2858333587646484375 9.2271661758422851562 8.275333404541015625 25.207332611083984375 23.1725006103515625 22.264499664306640625 23.999666213989257812 27.88899993896484375 28.144832611083984375 25.931333541870117188 22.64116668701171875 25.430332183837890625 27.485666275024414062 19.529499053955078125 17.683500289916992188 18.384166717529296875 19.388166427612304688 20.228832244873046875 20.6529998779296875 20.711332321166992188 20.6894989013671875 21.024499893188476562 20.919332504272460938 20.437999725341796875 19.8166656494140625 18.543333053588867188 17.32866668701171875 16.6768341064453125 16.018833160400390625 16.27033233642578125 16.79633331298828125 17.670000076293945312 18.872833251953125 22.524499893188476562 25.040166854858398438 25.615833282470703125 25.005167007446289062 23.76833343505859375 22.566333770751953125 22.283666610717773438 22.12616729736328125 22.085332870483398438 22.06349945068359375 21.6790008544921875 21.833333969116210938 21.357334136962890625 21.368499755859375 21.410833358764648438 21.1616668701171875 20.659166336059570312 19.983167648315429688 19.66500091552734375 19.201000213623046875 19.349332809448242188 20.761165618896484375 21.701999664306640625 21.6788330078125 21.706167221069335938 20.857334136962890625 18.9741668701171875 17.3125 16.934499740600585938 17.818834304809570312 18.385833740234375 17.160833358764648438 17.874666213989257812 18.737499237060546875 20.09600067138671875 20.8491668701171875 20.985500335693359375 20.8708343505859375 20.55283355712890625 20.407667160034179688 20.1855010986328125 20.180500030517578125 20.006166458129882812 19.715833663940429688 19.766834259033203125 19.685667037963867188 19.37183380126953125 18.923000335693359375 18.91916656494140625 19.110500335693359375 19.551666259765625 19.852167129516601562 19.890167236328125 19.638833999633789062 19.347333908081054688 19.379999160766601562 16.243499755859375 14.8921661376953125 14.727999687194824219 14.6616668701171875 12.872333526611328125 13.721166610717773438 14.685832977294921875 18.746500015258789062 20.768167495727539062 21.321500778198242188 20.939332962036132812 20.3361663818359375 17.4546661376953125 12.858499526977539062 10.751500129699707031 11.4029998779296875 10.8448333740234375 13.92133331298828125 15.451832771301269531 16.527500152587890625 17.381500244140625 18.015832901000976562 18.108667373657226562 18.33516693115234375 18.559833526611328125 18.955999374389648438 19.868333816528320312 20.261667251586914062 20.92783355712890625 21.374500274658203125 21.553333282470703125 20.959667205810546875 21.031000137329101562 21.247499465942382812 21.50433349609375 21.709499359130859375 22.292999267578125 23.43000030517578125 23.458499908447265625 23.433834075927734375 23.202833175659179688 22.763666152954101562 22.68849945068359375 22.958166122436523438 23.224834442138671875 23.493999481201171875 23.576665878295898438 23.673999786376953125 23.74033355712890625 23.639499664306640625 23.686000823974609375 24.148166656494140625 24.53983306884765625 23.8018341064453125 23.245332717895507812 23.069334030151367188 23.163499832153320312 21.46450042724609375 21.8964996337890625 22.261667251586914062 22.3123321533203125 22.471332550048828125 22.558666229248046875 22.599332809448242188 22.810998916625976562 22.816333770751953125 23.11533355712890625 23.27050018310546875 23.39333343505859375 23.480833053588867188 23.355167388916015625 23.242166519165039062 23.255167007446289062 23.197500228881835938 23.136501312255859375 23.095333099365234375 23.093334197998046875 23.322666168212890625 23.328001022338867188 23.425832748413085938 23.434833526611328125 23.35033416748046875 23.398834228515625 23.356166839599609375 18.738834381103515625 19.0193328857421875 19.05500030517578125 19.034666061401367188 19.139165878295898438 19.020000457763671875 19.074832916259765625 19.31566619873046875 19.426166534423828125 19.4568328857421875 19.488666534423828125 19.411167144775390625 19.525499343872070312 19.773334503173828125 19.672166824340820312 19.528333663940429688 19.75 19.917999267578125 19.845333099365234375 20.127000808715820312 20.269500732421875 20.27916717529296875 20.277332305908203125 20.3385009765625 20.321666717529296875 20.3404998779296875 20.43650054931640625 20.43650054931640625 20.412332534790039062 20.4375 20.256666183471679688 20.208499908447265625 20.235666275024414062 20.250833511352539062
 2.618000030517578125 5.7309999465942382812 3.6023335456848144531 0.6494998931884765625 3.3508334159851074219 4.4045000076293945312 4.1213331222534179688 5.6561665534973144531 9.9008331298828125 8.567333221435546875 8.3613338470458984375 8.4426670074462890625 7.8854999542236328125 8.7185001373291015625 10.975999832153320312 11.252500534057617188 9.4696664810180664062 9.1424999237060546875 10.546000480651855469 9.7256669998168945312 9.5451669692993164062 8.6628332138061523438 10.698500633239746094 12.706333160400390625 14.368666648864746094 13.266000747680664062 12.025166511535644531 11.973999977111816406 12.217000007629394531 9.2051668167114257812 10.100000381469726562 6.9590001106262207031 6.8393335342407226562 8.5986661911010742188 9.6146669387817382812 9.5378332138061523438 8.8000001907348632812 7.4738330841064453125 8.8483333587646484375 9.1798334121704101562 9.4145002365112304688 9.7426671981811523438 11.616167068481445312 11.611500740051269531 10.505666732788085938 11.11100006103515625 13.032833099365234375 11.822500228881835938 10.565999984741210938 10.286832809448242188 8.958499908447265625 7.2484998703002929688 27.235500335693359375 8.9433336257934570312 25.300333023071289062 22.37816619873046875 22.173999786376953125 22.938999176025390625 25.384832382202148438 26.780500411987304688 27.462667465209960938 26.52916717529296875 27.945833206176757812 25.839166641235351562 20.605333328247070312 18.444833755493164062 18.86100006103515625 19.2931671142578125 20.162500381469726562 20.746500015258789062 20.95800018310546875 20.7628326416015625 20.946332931518554688 20.98600006103515625 20.442667007446289062 19.896833419799804688 19.5818328857421875 18.911832809448242188 18.491666793823242188 17.618333816528320312 17.348333358764648438 17.696832656860351562 18.615667343139648438 20.2133331298828125 23.21883392333984375 24.498500823974609375 25.05500030517578125 25.00099945068359375 24.52466583251953125 23.530666351318359375 22.594499588012695312 22.583166122436523438 22.445499420166015625 21.91933441162109375 22.26416778564453125 22.2111663818359375 21.782167434692382812 21.8704986572265625 21.634000778198242188 20.921998977661132812 20.39133453369140625 20.278499603271484375 19.992832183837890625 19.986833572387695312 20.411167144775390625 20.486833572387695312 21.185167312622070312 21.2586669921875 20.657667160034179688 20.365999221801757812 19.364500045776367188 17.854333877563476562 17.068332672119140625 17.992666244506835938 18.662500381469726562 17.516500473022460938 19.450666427612304688 20.354000091552734375 20.54949951171875 20.490833282470703125 20.295665740966796875 20.244333267211914062 20.056333541870117188 19.920665740966796875 19.7736663818359375 19.7758331298828125 19.811834335327148438 19.649000167846679688 19.419666290283203125 19.25316619873046875 19.181833267211914062 19.286167144775390625 19.343334197998046875 19.233999252319335938 19.27033233642578125 19.99449920654296875 20.377500534057617188 20.190334320068359375 19.927499771118164062 20.136499404907226562 17.174999237060546875 16.521165847778320312 17.3964996337890625 16.020000457763671875 13.906000137329101562 14.900667190551757812 17.1510009765625 19.919000625610351562 20.752500534057617188 20.798166275024414062 20.447000503540039062 19.8361663818359375 16.819833755493164062 11.755167007446289062 12.301333427429199219 12.744333267211914062 10.907000541687011719 13.472666740417480469 15.720166206359863281 16.673334121704101562 17.617166519165039062 18.197500228881835938 18.371000289916992188 18.450666427612304688 18.763666152954101562 19.018667221069335938 19.052333831787109375 20.27700042724609375 20.796167373657226562 21.215833663940429688 21.591167449951171875 21.045833587646484375 21.653667449951171875 21.978666305541992188 21.733165740966796875 21.722665786743164062 22.046667098999023438 23.290166854858398438 23.822000503540039062 23.711500167846679688 23.412000656127929688 23.015666961669921875 22.894832611083984375 23.002498626708984375 23.262332916259765625 23.55283355712890625 23.66249847412109375 23.640834808349609375 23.743000030517578125 24.026166915893554688 23.892999649047851562 24.095167160034179688 24.614999771118164062 24.376499176025390625 23.3491668701171875 23.328166961669921875 23.591167449951171875 24.00533294677734375 22.170999526977539062 22.600666046142578125 22.748332977294921875 22.940334320068359375 23.029998779296875 23.02249908447265625 23.256166458129882812 23.228666305541992188 23.332000732421875 23.5540008544921875 23.450666427612304688 23.355998992919921875 23.19083404541015625 23.078166961669921875 23.058666229248046875 22.934833526611328125 22.784166336059570312 22.774999618530273438 23.050167083740234375 22.99666595458984375 22.986499786376953125 23.085332870483398438 23.159999847412109375 23.221666336059570312 23.220001220703125 18.825000762939453125 18.883333206176757812 18.819166183471679688 18.944833755493164062 19.025333404541015625 19.159166336059570312 19.368499755859375 19.426500320434570312 19.421667098999023438 19.576833724975585938 19.568166732788085938 19.631000518798828125 19.541166305541992188 19.623332977294921875 19.696332931518554688 19.889333724975585938 19.80716705322265625 19.69083404541015625 19.928167343139648438 19.982166290283203125 19.973499298095703125 20.230333328247070312 20.33733367919921875 20.36733245849609375 20.352001190185546875 20.3061676025390625 20.281665802001953125 20.360666275024414062 20.408000946044921875 20.419000625610351562 20.377166748046875 20.180334091186523438 20.155000686645507812 20.297666549682617188 20.340333938598632812
 3.5616664886474609375 6.930500030517578125 7.3233332633972167969 7.6744999885559082031 7.756999969482421875 5.3791666030883789062 4.1688332557678222656 5.4041666984558105469 9.5006666183471679688 8.2738332748413085938 8.2921667098999023438 8.4371671676635742188 8.4993333816528320312 8.795833587646484375 11.48816680908203125 11.528499603271484375 8.1479997634887695312 8.6668329238891601562 8.4013338088989257812 8.473667144775390625 9.8288335800170898438 9.0451669692993164062 11.528333663940429688 11.56999969482421875 14.075833320617675781 14.39550018310546875 13.859666824340820312 13.666666984558105469 13.2801666259765625 12.284667015075683594 10.916333198547363281 8.0439996719360351562 7.4093337059020996094 8.497833251953125 8.2384996414184570312 9.2278337478637695312 9.6055002212524414062 7.6663336753845214844 9.4233331680297851562 9.13033294677734375 8.4808330535888671875 9.1774997711181640625 10.645999908447265625 10.784166336059570312 8.9521665573120117188 11.396166801452636719 13.806166648864746094 12.301666259765625 10.362333297729492188 10.142333030700683594 9.1931667327880859375 7.9181666374206542969 8.4114999771118164062 9.069499969482421875 8.9961671829223632812 27.792665481567382812 24.424167633056640625 22.732000350952148438 23.358167648315429688 25.173999786376953125 24.346166610717773438 25.072332382202148438 25.934499740600585938 24.483165740966796875 21.378665924072265625 19.060167312622070312 20.014833450317382812 19.170999526977539062 19.789499282836914062 19.538333892822265625 20.42766571044921875 20.731332778930664062 21.011999130249023438 20.937665939331054688 20.680665969848632812 20.180166244506835938 20.020334243774414062 19.628499984741210938 19.107000350952148438 18.6746673583984375 18.30483245849609375 18.6100006103515625 19.629999160766601562 21.361667633056640625 23.115167617797851562 23.67566680908203125 24.382833480834960938 25.090999603271484375 24.50550079345703125 24.056333541870117188 23.088832855224609375 22.955999374389648438 22.541833877563476562 22.428167343139648438 22.531833648681640625 22.387500762939453125 22.412166595458984375 22.09366607666015625 21.7671661376953125 21.330333709716796875 20.9828338623046875 20.299833297729492188 20.206167221069335938 20.499500274658203125 20.8144989013671875 20.697000503540039062 20.875833511352539062 21.118833541870117188 20.69516754150390625 20.07649993896484375 19.149999618530273438 18.062833786010742188 17.55699920654296875 18.44950103759765625 19.117334365844726562 18.533166885375976562 19.159666061401367188 20.009000778198242188 20.154499053955078125 19.523500442504882812 18.798334121704101562 18.46883392333984375 18.17549896240234375 18.635999679565429688 19.06150054931640625 19.15616607666015625 19.315999984741210938 19.316999435424804688 19.191999435424804688 18.9116668701171875 18.961999893188476562 19.371332168579101562 19.755666732788085938 19.976667404174804688 20.210832595825195312 20.5688323974609375 20.780834197998046875 20.663499832153320312 20.820165634155273438 21.117166519165039062 18.847665786743164062 18.694334030151367188 20.401500701904296875 18.291334152221679688 16.355499267578125 18.569499969482421875 20.472333908081054688 21.28333282470703125 20.231832504272460938 20.497999191284179688 20.318666458129882812 19.473165512084960938 16.972166061401367188 13.866499900817871094 14.35883331298828125 13.156666755676269531 12.182499885559082031 14.016666412353515625 15.866167068481445312 16.415500640869140625 17.824167251586914062 18.24033355712890625 18.463499069213867188 18.44183349609375 18.608333587646484375 18.808834075927734375 18.85883331298828125 20.010999679565429688 20.5260009765625 21.4051666259765625 22.231000900268554688 22.542499542236328125 22.798833847045898438 23.067333221435546875 22.775333404541015625 22.070667266845703125 22.742666244506835938 23.576000213623046875 24.09799957275390625 23.809999465942382812 23.24016571044921875 23.08416748046875 23.11316680908203125 23.235166549682617188 23.403667449951171875 23.5538330078125 23.613832473754882812 23.75749969482421875 23.714166641235351562 24.1660003662109375 24.46433258056640625 24.53983306884765625 24.755167007446289062 24.7371673583984375 24.281499862670898438 24.276666641235351562 24.205333709716796875 24.1443328857421875 24.419666290283203125 24.772167205810546875 22.818332672119140625 23.033000946044921875 23.260499954223632812 23.03116607666015625 23.195833206176757812 23.4481658935546875 23.46649932861328125 23.288667678833007812 23.217000961303710938 23.189832687377929688 22.901166915893554688 22.78566741943359375 22.725666046142578125 22.603666305541992188 22.71233367919921875 22.88700103759765625 22.891500473022460938 22.98699951171875 23.078332901000976562 23.12599945068359375 23.235332489013671875 23.246500015258789062 18.90399932861328125 18.8040008544921875 18.945667266845703125 19.14333343505859375 19.177333831787109375 19.368000030517578125 19.325666427612304688 19.489166259765625 19.669666290283203125 19.638500213623046875 19.724832534790039062 19.818332672119140625 19.823833465576171875 19.79949951171875 19.802999496459960938 19.851833343505859375 19.841999053955078125 19.979833602905273438 19.835498809814453125 19.788499832153320312 20.00550079345703125 20.042667388916015625 20.044500350952148438 20.22949981689453125 20.3339996337890625 20.311166763305664062 20.264333724975585938 20.24566650390625 20.329000473022460938 20.396165847778320312 20.405332565307617188 20.262666702270507812 20.290666580200195312 20.305999755859375 20.407501220703125 20.43216705322265625
 6.259166717529296875 8.3241662979125976562 6.782833099365234375 6.6403331756591796875 7.2925000190734863281 3.0203332901000976562 4.4056668281555175781 6.9063334465026855469 9.5384998321533203125 10.396833419799804688 8.7838335037231445312 8.514499664306640625 8.532833099365234375 8.90616607666015625 9.2918329238891601562 9.2810001373291015625 7.1134996414184570312 8.0520000457763671875 8.949832916259765625 8.9274997711181640625 8.4885005950927734375 9.6316661834716796875 10.876500129699707031 11.738499641418457031 12.811166763305664062 13.152333259582519531 13.489999771118164062 13.46666717529296875 13.40200042724609375 12.931000709533691406 11.931833267211914062 10.678000450134277344 9.6239995956420898438 9.07433319091796875 8.7286663055419921875 7.9721665382385253906 7.9264998435974121094 8.5243330001831054688 9.5915002822875976562 8.3035001754760742188 6.1284999847412109375 6.8633332252502441406 8.5295000076293945312 9.8413333892822265625 9.1071672439575195312 10.886333465576171875 13.560667037963867188 13.1875 10.318166732788085938 9.5683336257934570312 9.531833648681640625 8.69183349609375 26.1163330078125 8.8628330230712890625 9.0705003738403320312 28.742832183837890625 26.539667129516601562 22.452333450317382812 22.764499664306640625 22.895666122436523438 23.38050079345703125 24.577667236328125 23.265501022338867188 21.709667205810546875 21.218166351318359375 20.704500198364257812 20.151500701904296875 19.065332412719726562 19.632999420166015625 19.216167449951171875 19.208333969116210938 20.194166183471679688 20.86316680908203125 20.735332489013671875 20.572500228881835938 20.281999588012695312 19.996334075927734375 19.717166900634765625 19.45916748046875 18.919666290283203125 18.705999374389648438 18.952667236328125 20.21450042724609375 21.03033447265625 22.763666152954101562 23.656833648681640625 24.220165252685546875 24.9246673583984375 24.32016754150390625 23.81683349609375 23.5885009765625 23.43316650390625 23.056833267211914062 22.990833282470703125 22.726833343505859375 22.756500244140625 22.448833465576171875 22.247499465942382812 22.128499984741210938 21.7586669921875 21.450666427612304688 21.037500381469726562 21.062000274658203125 21.313833236694335938 21.315166473388671875 21.154333114624023438 21.23583221435546875 20.918666839599609375 20.23600006103515625 19.42783355712890625 18.806499481201171875 18.066499710083007812 17.665498733520507812 18.940999984741210938 19.301166534423828125 19.243499755859375 19.377832412719726562 19.400333404541015625 18.961666107177734375 18.497667312622070312 18.295166015625 18.017665863037109375 17.8964996337890625 17.696666717529296875 17.326999664306640625 17.781499862670898438 18.518833160400390625 18.792833328247070312 18.766834259033203125 18.9073333740234375 19.191999435424804688 19.4936676025390625 19.83933258056640625 20.208333969116210938 20.321500778198242188 20.50966644287109375 21.0106658935546875 21.112333297729492188 21.29083251953125 21.792667388916015625 21.186834335327148438 20.988832473754882812 21.944000244140625 19.87183380126953125 20.011167526245117188 21.097499847412109375 21.907167434692382812 21.676500320434570312 20.827667236328125 20.847333908081054688 20.569667816162109375 19.890499114990234375 17.464666366577148438 15.512333869934082031 16.045667648315429688 15.381500244140625 13.669833183288574219 15.39333343505859375 16.698665618896484375 16.798334121704101562 17.770000457763671875 18.2285003662109375 18.289165496826171875 18.330667495727539062 18.621166229248046875 18.735166549682617188 18.878833770751953125 19.280666351318359375 21.079166412353515625 22.512666702270507812 23.48799896240234375 23.608499526977539062 23.535333633422851562 23.54199981689453125 23.435499191284179688 22.986333847045898438 23.077833175659179688 23.243833541870117188 24.119333267211914062 23.915500640869140625 23.617166519165039062 23.514499664306640625 23.649667739868164062 23.715000152587890625 23.791500091552734375 23.903665542602539062 24.04416656494140625 24.18433380126953125 24.44283294677734375 24.655834197998046875 24.801166534423828125 24.77266693115234375 24.84383392333984375 24.897333145141601562 24.802000045776367188 24.792667388916015625 24.72299957275390625 24.709499359130859375 24.622833251953125 24.720333099365234375 25.045000076293945312 25.367666244506835938 25.413000106811523438 25.140501022338867188 25.256500244140625 25.269001007080078125 23.24900054931640625 23.1078338623046875 23.054500579833984375 23.031499862670898438 22.760334014892578125 22.488832473754882812 22.5149993896484375 22.614000320434570312 22.67983245849609375 22.574666976928710938 22.622999191284179688 22.78783416748046875 22.92366790771484375 23.0623321533203125 23.056833267211914062 23.044332504272460938 18.687166213989257812 18.7586669921875 18.9010009765625 19.179332733154296875 19.384166717529296875 19.510833740234375 19.587499618530273438 19.703166961669921875 19.713832855224609375 19.8686676025390625 19.855499267578125 19.947666168212890625 20.037166595458984375 20.040666580200195312 19.941165924072265625 19.91699981689453125 20.017665863037109375 19.912166595458984375 20.058500289916992188 19.883333206176757812 19.94716644287109375 19.994333267211914062 20.082500457763671875 20.138833999633789062 20.15833282470703125 20.237499237060546875 20.260166168212890625 20.21866607666015625 20.368833541870117188 20.411167144775390625 20.34716796875 20.3209991455078125 20.382833480834960938 20.352167129516601562 20.404333114624023438 20.393667221069335938
 6.7728333473205566406 4.7061667442321777344 3.3576667308807373047 3.9411666393280029297 5.851833343505859375 5.3621668815612792969 7.5758333206176757812 8.9238328933715820312 9.26833343505859375 9.8153333663940429688 8.3375005722045898438 9.634166717529296875 8.4635000228881835938 9.1753330230712890625 8.9246664047241210938 8.912166595458984375 10.62066650390625 9.0106668472290039062 8.9965000152587890625 10.227167129516601562 8.53333282470703125 8.9178333282470703125 9.914333343505859375 10.050999641418457031 9.1881666183471679688 9.0194997787475585938 8.10016632080078125 9.8621664047241210938 12.939666748046875 12.982832908630371094 11.311666488647460938 8.2948331832885742188 8.7228336334228515625 8.7838335037231445312 8.8645000457763671875 6.41699981689453125 6.2249999046325683594 9.3338336944580078125 9.8676671981811523438 9.0476665496826171875 6.6288332939147949219 6.4576668739318847656 7.7498331069946289062 8.9288330078125 9.284999847412109375 11.416666984558105469 13.558833122253417969 13.270000457763671875 10.25316619873046875 9.0261669158935546875 9.420833587646484375 8.920833587646484375 23.940000534057617188 26.883333206176757812 9.1225004196166992188 8.9595003128051757812 28.126501083374023438 26.215333938598632812 21.61116790771484375 22.177000045776367188 23.4913330078125 23.476499557495117188 22.019166946411132812 21.476499557495117188 21.3621673583984375 21.749834060668945312 20.375333786010742188 19.492166519165039062 19.9438323974609375 19.043333053588867188 19.527334213256835938 20.331501007080078125 20.643999099731445312 20.479999542236328125 20.389499664306640625 20.211500167846679688 19.893499374389648438 19.666334152221679688 19.047332763671875 18.09799957275390625 17.93650054931640625 18.2068328857421875 18.961000442504882812 19.565999984741210938 21.872333526611328125 23.135000228881835938 24.517000198364257812 25.155500411987304688 24.625499725341796875 24.14333343505859375 23.798666000366210938 23.610500335693359375 23.215665817260742188 22.983999252319335938 22.975833892822265625 22.739166259765625 22.623500823974609375 22.357334136962890625 21.767999649047851562 21.200832366943359375 21.171667098999023438 21.288999557495117188 21.453166961669921875 21.655500411987304688 21.733333587646484375 21.474832534790039062 20.979665756225585938 20.466999053955078125 20.327833175659179688 19.534334182739257812 18.355333328247070312 18.005167007446289062 17.939332962036132812 18.738332748413085938 19.672000885009765625 19.62833404541015625 19.564332962036132812 19.4546661376953125 19.137500762939453125 18.808500289916992188 18.364665985107421875 17.913499832153320312 17.447000503540039062 17.133333206176757812 17.016000747680664062 17.49233245849609375 17.863000869750976562 17.739665985107421875 18.187334060668945312 18.547166824340820312 19.108333587646484375 19.5883331298828125 19.913499832153320312 19.559499740600585938 17.773332595825195312 17.64983367919921875 20.378000259399414062 21.37400054931640625 20.65399932861328125 21.809000015258789062 22.135833740234375 22.37183380126953125 22.39749908447265625 21.899499893188476562 21.7801666259765625 22.16483306884765625 22.155500411987304688 21.997667312622070312 21.632999420166015625 21.031499862670898438 20.70366668701171875 20.21433258056640625 19.06783294677734375 17.834499359130859375 17.69499969482421875 17.252832412719726562 16.040166854858398438 15.90850067138671875 17.256999969482421875 17.497999191284179688 17.812665939331054688 18.0258331298828125 18.14550018310546875 18.196332931518554688 18.664333343505859375 18.87599945068359375 18.899499893188476562 19.48166656494140625 21.568834304809570312 22.960332870483398438 23.614999771118164062 23.905500411987304688 24.165166854858398438 23.940500259399414062 23.975000381469726562 23.179166793823242188 23.60250091552734375 23.473333358764648438 24.192501068115234375 24.387498855590820312 24.321666717529296875 24.097166061401367188 24.161998748779296875 24.263666152954101562 24.281665802001953125 24.378999710083007812 24.556833267211914062 24.698499679565429688 24.765333175659179688 24.95583343505859375 25.080165863037109375 25.146833419799804688 25.11199951171875 25.042833328247070312 25.02283477783203125 24.967500686645507812 24.970167160034179688 25.047332763671875 24.996166229248046875 24.988666534423828125 25.13266754150390625 25.386333465576171875 25.172000885009765625 25.07866668701171875 25.121166229248046875 25.13899993896484375 25.287000656127929688 25.173166275024414062 22.854167938232421875 22.701833724975585938 22.495000839233398438 22.4763336181640625 22.498332977294921875 22.493833541870117188 22.529499053955078125 22.636999130249023438 22.852167129516601562 23.043333053588867188 23.15200042724609375 23.202333450317382812 23.25116729736328125 18.97533416748046875 18.8791656494140625 18.812833786010742188 18.841999053955078125 18.948499679565429688 19.122499465942382812 19.387500762939453125 19.635999679565429688 19.552165985107421875 19.592332839965820312 19.817333221435546875 20.0410003662109375 20.134332656860351562 20.218500137329101562 20.267665863037109375 20.110332489013671875 19.952667236328125 20.01833343505859375 20.10883331298828125 20.0970001220703125 20.116001129150390625 20.1013336181640625 20.13800048828125 20.017833709716796875 20.066333770751953125 20.173000335693359375 20.215333938598632812 20.215999603271484375 20.208333969116210938 20.233333587646484375 20.239500045776367188 20.305667877197265625 20.355833053588867188 20.2606658935546875 20.230499267578125 20.274499893188476562 20.292833328247070312
 5.3061666488647460938 4.6005001068115234375 1.433333277702331543 2.7114999294281005859 4.694499969482421875 4.9861664772033691406 8.1639995574951171875 8.92783355712890625 8.4770002365112304688 9.1719999313354492188 9.2671670913696289062 9.3975000381469726562 9.1968336105346679688 8.375499725341796875 8.4171667098999023438 9.9613332748413085938 9.340000152587890625 8.0358333587646484375 7.8861665725708007812 9.5809993743896484375 8.9728326797485351562 9.1563329696655273438 8.8133335113525390625 8.2693328857421875 8.4254999160766601562 9.06783294677734375 8.9639997482299804688 9.137332916259765625 12.532999992370605469 12.955333709716796875 11.386000633239746094 9.1545000076293945312 8.2131671905517578125 8.2651662826538085938 8.5024995803833007812 7.5720000267028808594 6.1611666679382324219 8.2445001602172851562 9.8388338088989257812 9.8710002899169921875 8.3731670379638671875 6.8668332099914550781 8.39983367919921875 9.2825002670288085938 9.8634996414184570312 12.043000221252441406 13.545000076293945312 13.513833045959472656 11.675499916076660156 9.4243335723876953125 9.211666107177734375 8.4668331146240234375 23.968000411987304688 24.209499359130859375 27.160165786743164062 27.931499481201171875 27.813833236694335938 27.118333816528320312 23.830999374389648438 24.09149932861328125 23.9073333740234375 22.709333419799804688 21.3040008544921875 20.948665618896484375 20.933332443237304688 21.569332122802734375 21.647167205810546875 20.086666107177734375 20.421499252319335938 19.625333786010742188 19.209333419799804688 20.117834091186523438 20.498666763305664062 20.546833038330078125 20.240667343139648438 19.973333358764648438 19.807666778564453125 19.043498992919921875 18.111333847045898438 17.091165542602539062 15.831500053405761719 15.694666862487792969 16.232500076293945312 17.712999343872070312 19.710832595825195312 21.67350006103515625 23.419332504272460938 24.604166030883789062 24.992166519165039062 24.429332733154296875 24.015834808349609375 23.34583282470703125 23.097499847412109375 23.036500930786132812 23.038000106811523438 22.999500274658203125 22.681499481201171875 22.192998886108398438 21.6703338623046875 21.09149932861328125 21.025333404541015625 21.460500717163085938 21.729333877563476562 21.846500396728515625 21.947834014892578125 21.638332366943359375 21.292999267578125 20.881999969482421875 20.793500900268554688 20.1334991455078125 18.895833969116210938 18.3491668701171875 18.453832626342773438 19.186832427978515625 19.506000518798828125 19.70149993896484375 19.410833358764648438 19.042999267578125 18.591165542602539062 18.114166259765625 17.705499649047851562 17.725666046142578125 17.703166961669921875 17.009500503540039062 16.699832916259765625 17.610666275024414062 18.350500106811523438 18.15633392333984375 18.285833358764648438 18.078500747680664062 18.254167556762695312 19.08733367919921875 18.961833953857421875 17.532167434692382812 16.169832229614257812 17.2241668701171875 20.094499588012695312 21.427999496459960938 20.626667022705078125 21.750833511352539062 21.97949981689453125 22.339832305908203125 22.5818328857421875 22.476999282836914062 22.30283355712890625 22.572999954223632812 22.347166061401367188 22.131500244140625 21.670999526977539062 21.085832595825195312 20.678333282470703125 20.310832977294921875 19.836332321166992188 18.845666885375976562 18.207334518432617188 18.017333984375 17.95050048828125 17.634166717529296875 17.491832733154296875 18.077667236328125 18.183000564575195312 18.231166839599609375 18.981166839599609375 18.837999343872070312 19.347833633422851562 19.770833969116210938 19.887332916259765625 21.242166519165039062 22.829166412353515625 23.680500030517578125 24.1163330078125 24.395666122436523438 24.439500808715820312 24.631834030151367188 24.36949920654296875 23.565166473388671875 23.87599945068359375 24.1873321533203125 24.471832275390625 24.617166519165039062 24.876333236694335938 24.691333770751953125 24.747999191284179688 24.8125 24.859832763671875 24.855333328247070312 24.91583251953125 25.12383270263671875 25.072668075561523438 24.956333160400390625 24.882999420166015625 24.827667236328125 24.798000335693359375 24.92116546630859375 24.931165695190429688 24.918832778930664062 25.026834487915039062 25.18216705322265625 25.306499481201171875 25.343999862670898438 25.33066558837890625 25.289165496826171875 25.11516571044921875 24.839166641235351562 24.723333358764648438 24.81366729736328125 24.9524993896484375 24.820667266845703125 24.743333816528320312 22.471832275390625 22.419500350952148438 22.5258331298828125 22.789667129516601562 22.957834243774414062 23.006166458129882812 23.083333969116210938 23.108999252319335938 23.210000991821289062 23.272167205810546875 23.34383392333984375 23.4268341064453125 19.2563323974609375 19.288333892822265625 19.26833343505859375 19.196498870849609375 19.285833358764648438 19.226833343505859375 19.440500259399414062 19.460332870483398438 19.48699951171875 19.614332199096679688 19.832500457763671875 20.024332046508789062 20.142665863037109375 20.24033355712890625 20.30933380126953125 20.349500656127929688 20.118165969848632812 20.024000167846679688 20.019001007080078125 20.007333755493164062 20.005167007446289062 20.010166168212890625 19.99900054931640625 20.171167373657226562 20.221666336059570312 20.2133331298828125 20.206333160400390625 20.22949981689453125 20.204334259033203125 20.279666900634765625 20.291833877563476562 20.3018341064453125 20.288000106811523438 20.210832595825195312 20.222499847412109375 20.230167388916015625 20.281000137329101562
 7.4698333740234375 6.724666595458984375 6.5425000190734863281 4.555500030517578125 6.7161664962768554688 7.45583343505859375 9.0141668319702148438 10.182499885559082031 10.558500289916992188 8.947834014892578125 8.085666656494140625 9.0541667938232421875 9.5396661758422851562 9.6684999465942382812 9.376667022705078125 8.5110006332397460938 8.0548334121704101562 9.02266693115234375 8.8275003433227539062 9.029666900634765625 9.2589998245239257812 8.7098331451416015625 9.4779996871948242188 10.081334114074707031 10.188166618347167969 10.474666595458984375 10.95916748046875 11.473833084106445312 12.920332908630371094 12.868166923522949219 11.990166664123535156 10.772833824157714844 9.90850067138671875 8.323833465576171875 8.0034999847412109375 7.648166656494140625 6.4696664810180664062 8.2308330535888671875 9.6289997100830078125 9.0898332595825195312 7.4233331680297851562 7.2733335494995117188 8.7910003662109375 10.135333061218261719 10.592499732971191406 11.037500381469726562 12.688166618347167969 13.688166618347167969 12.898333549499511719 10.7111663818359375 8.6888332366943359375 8.7643337249755859375 8.4206666946411132812 23.62183380126953125 25.802331924438476562 27.132165908813476562 27.110332489013671875 25.219499588012695312 25.143499374389648438 23.827333450317382812 22.45800018310546875 21.303333282470703125 20.383333206176757812 20.71866607666015625 21.001832962036132812 20.701833724975585938 20.820667266845703125 20.711334228515625 20.943500518798828125 20.642499923706054688 19.460834503173828125 20.148332595825195312 21.099832534790039062 20.35033416748046875 19.734832763671875 19.464666366577148438 19.044832229614257812 18.436166763305664062 16.97533416748046875 15.806499481201171875 15.018166542053222656 14.323166847229003906 13.075666427612304688 13.667333602905273438 16.8986663818359375 19.075666427612304688 21.898000717163085938 23.4311676025390625 24.444499969482421875 24.384000778198242188 24.123167037963867188 23.643667221069335938 23.290500640869140625 23.277166366577148438 23.074167251586914062 22.853666305541992188 22.683666229248046875 22.390834808349609375 21.994832992553710938 21.558666229248046875 21.549333572387695312 21.950666427612304688 22.21233367919921875 22.055166244506835938 22.047832489013671875 21.847166061401367188 21.6013336181640625 21.472665786743164062 21.377000808715820312 20.957000732421875 20.229999542236328125 19.537166595458984375 19.72966766357421875 19.355833053588867188 19.863666534423828125 19.332666397094726562 18.649999618530273438 18.142499923706054688 17.8663330078125 17.10666656494140625 15.945166587829589844 15.624333381652832031 15.881166458129882812 16.819665908813476562 17.49900054931640625 18.02249908447265625 18.612499237060546875 18.701999664306640625 18.664333343505859375 18.80933380126953125 18.294666290283203125 17.864500045776367188 16.425832748413085938 15.894999504089355469 16.426500320434570312 18.243999481201171875 20.38050079345703125 21.409334182739257812 21.5540008544921875 21.9850006103515625 21.7693328857421875 22.025333404541015625 22.485500335693359375 22.87816619873046875 22.855167388916015625 22.553333282470703125 22.0839996337890625 21.714666366577148438 20.442499160766601562 20.014165878295898438 20.43000030517578125 20.241832733154296875 19.9893341064453125 19.252332687377929688 18.47733306884765625 17.789999008178710938 17.83516693115234375 19.082000732421875 18.47516632080078125 18.834499359130859375 19.389333724975585938 19.017499923706054688 19.840833663940429688 20.862667083740234375 20.829999923706054688 21.30933380126953125 22.022167205810546875 22.434000015258789062 22.847499847412109375 24.323499679565429688 24.667833328247070312 24.857999801635742188 24.935333251953125 25.103166580200195312 24.755001068115234375 24.547000885009765625 24.372165679931640625 24.8018341064453125 24.891498565673828125 25.015333175659179688 24.7888336181640625 24.608333587646484375 25.007999420166015625 25.182001113891601562 25.21450042724609375 25.213499069213867188 25.229333877563476562 25.184999465942382812 25.035999298095703125 24.743999481201171875 24.54399871826171875 24.44300079345703125 24.459833145141601562 24.660999298095703125 24.533000946044921875 24.652666091918945312 24.945499420166015625 25.02249908447265625 25.22750091552734375 25.257833480834960938 25.292833328247070312 25.128499984741210938 24.947500228881835938 24.479166030883789062 24.340833663940429688 24.407667160034179688 24.51183319091796875 24.522167205810546875 24.558834075927734375 22.437833786010742188 22.456167221069335938 22.504167556762695312 22.698667526245117188 22.921833038330078125 23.102499008178710938 23.304332733154296875 23.424333572387695312 23.489500045776367188 23.610666275024414062 23.53133392333984375 23.575666427612304688 19.457166671752929688 19.567333221435546875 19.547666549682617188 19.601499557495117188 19.6100006103515625 19.6551666259765625 19.71883392333984375 19.635000228881835938 19.673999786376953125 19.847499847412109375 24.098333358764648438 24.19183349609375 24.381999969482421875 24.60883331298828125 24.733999252319335938 20.452667236328125 20.296833038330078125 20.218000411987304688 20.253499984741210938 20.196332931518554688 20.083665847778320312 20.255832672119140625 20.071332931518554688 20.036333084106445312 20.163999557495117188 20.314332962036132812 20.377666473388671875 20.388166427612304688 20.351499557495117188 20.284833908081054688 20.319833755493164062 20.301000595092773438 20.24449920654296875 20.256666183471679688 20.286832809448242188 20.252332687377929688 20.304166793823242188
 8.349666595458984375 7.4986667633056640625 7.5109996795654296875 6.0216665267944335938 6.9288334846496582031 8.2608327865600585938 9.861499786376953125 10.762166976928710938 8.6133327484130859375 9.4621667861938476562 8.9621667861938476562 9.45050048828125 9.6936664581298828125 9.72733306884765625 9.2676668167114257812 8.55283355712890625 8.4689998626708984375 9.1188335418701171875 9.2933330535888671875 9.142833709716796875 8.7416667938232421875 9.0523328781127929688 10.056166648864746094 10.555666923522949219 10.33733367919921875 11.548666000366210938 11.559499740600585938 11.491666793823242188 9.7554998397827148438 10.698499679565429688 12.746000289916992188 12.126666069030761719 10.937833786010742188 8.9545001983642578125 8.044666290283203125 6.7934999465942382812 6.6338329315185546875 8.1238336563110351562 7.6708331108093261719 6.5580000877380371094 7.2016668319702148438 7.7486667633056640625 8.7519998550415039062 10.801166534423828125 10.932499885559082031 9.944499969482421875 10.181666374206542969 12.946000099182128906 13.288166999816894531 11.14983367919921875 8.8693332672119140625 9.7869997024536132812 9.453166961669921875 7.8706669807434082031 8.2636661529541015625 8.5003337860107421875 26.522500991821289062 24.322500228881835938 24.5948333740234375 24.64133453369140625 21.870000839233398438 21.049165725708007812 20.833499908447265625 20.6595001220703125 20.892499923706054688 20.340333938598632812 20.152666091918945312 21.159999847412109375 21.212667465209960938 20.978000640869140625 20.657667160034179688 21.393833160400390625 21.677165985107421875 21.065000534057617188 19.919500350952148438 18.919000625610351562 18.19933319091796875 17.74666595458984375 17.07433319091796875 16.212167739868164062 15.839166641235351562 15.160833358764648438 14.355500221252441406 14.133999824523925781 17.553499221801757812 19.012500762939453125 21.254167556762695312 22.384166717529296875 23.18000030517578125 23.473667144775390625 23.861665725708007812 23.860834121704101562 23.367666244506835938 23.320333480834960938 23.22733306884765625 22.6875 22.441333770751953125 22.331501007080078125 21.991167068481445312 21.707500457763671875 22.209499359130859375 22.430500030517578125 22.273000717163085938 22.220499038696289062 22.110332489013671875 22.083499908447265625 21.982500076293945312 21.664999008178710938 21.25333404541015625 21.187000274658203125 21.082500457763671875 20.81349945068359375 20.74883270263671875 20.530666351318359375 19.722333908081054688 18.782499313354492188 18.62599945068359375 18.053333282470703125 17.8166656494140625 17.829833984375 17.117000579833984375 15.872667312622070312 15.4008331298828125 15.376667022705078125 15.9611663818359375 16.707500457763671875 17.829332351684570312 19.342832565307617188 19.433000564575195312 18.871334075927734375 17.196832656860351562 15.069334030151367188 14.114500045776367188 15.652500152587890625 17.46883392333984375 19.304332733154296875 20.576665878295898438 21.33083343505859375 22.031499862670898438 22.29416656494140625 22.08516693115234375 22.340833663940429688 22.877834320068359375 23.036333084106445312 22.775165557861328125 20.692667007446289062 20.3943328857421875 21.13683319091796875 19.795665740966796875 19.54949951171875 19.943332672119140625 19.860166549682617188 19.742000579833984375 19.200000762939453125 18.488832473754882812 18.187000274658203125 17.840333938598632812 18.45050048828125 19.003000259399414062 19.57450103759765625 20.392999649047851562 20.467832565307617188 21.062334060668945312 21.672832489013671875 21.649667739868164062 21.628999710083007812 22.027334213256835938 22.321332931518554688 22.666833877563476562 24.345001220703125 24.65966796875 24.858165740966796875 24.096666336059570312 24.325000762939453125 24.246000289916992188 24.67449951171875 25.071666717529296875 25.014833450317382812 25.177331924438476562 25.08300018310546875 25.055999755859375 25.141000747680664062 25.146165847778320312 25.029832839965820312 25.098833084106445312 24.968000411987304688 24.995334625244140625 25.042833328247070312 24.809833526611328125 24.34716796875 24.095998764038085938 24.065000534057617188 23.944166183471679688 23.998332977294921875 23.940999984741210938 24.137166976928710938 24.558500289916992188 24.82233428955078125 24.911333084106445312 24.980998992919921875 25.006666183471679688 24.8836669921875 24.644166946411132812 24.437334060668945312 24.439167022705078125 24.451166152954101562 24.503833770751953125 24.513332366943359375 24.531833648681640625 22.424333572387695312 22.48383331298828125 22.566165924072265625 22.789499282836914062 23.061334609985351562 23.164501190185546875 23.222166061401367188 23.14566802978515625 23.251333236694335938 23.482999801635742188 23.819499969482421875 23.928333282470703125 19.707166671752929688 19.738832473754882812 19.80283355712890625 19.8385009765625 19.89116668701171875 19.934665679931640625 20.031665802001953125 20.019666671752929688 19.9503326416015625 20.098667144775390625 24.329833984375 24.250833511352539062 24.30283355712890625 24.529832839965820312 24.72833251953125 20.516666412353515625 20.45366668701171875 20.312665939331054688 20.378332138061523438 20.374666213989257812 20.22750091552734375 20.263833999633789062 20.3730010986328125 20.252834320068359375 20.230833053588867188 20.288333892822265625 20.390167236328125 20.402332305908203125 20.412166595458984375 20.392499923706054688 20.432666778564453125 20.482166290283203125 20.429834365844726562 20.443500518798828125 20.39550018310546875 20.359832763671875 20.336999893188476562
 7.3961668014526367188 6.1215000152587890625 5.6608333587646484375 5.5081667900085449219 5.7418336868286132812 8.5334997177124023438 8.50533294677734375 8.440166473388671875 9.8376665115356445312 9.5234994888305664062 9.4735002517700195312 9.41049957275390625 9.3835000991821289062 9.3719997406005859375 9.5136671066284179688 9.1821660995483398438 9.2396669387817382812 9.123332977294921875 9.086666107177734375 8.9279994964599609375 8.9523334503173828125 9.1868333816528320312 10.045000076293945312 10.860333442687988281 11.417333602905273438 12.039500236511230469 12.29633331298828125 9.7536668777465820312 9.9138336181640625 12.770166397094726562 12.75749969482421875 12.4375 11.320833206176757812 9.8645000457763671875 8.4993333816528320312 8.1081666946411132812 8.5308332443237304688 7.45800018310546875 6.009166717529296875 6.6283330917358398438 7.8896665573120117188 8.5818338394165039062 8.9530000686645507812 11.105166435241699219 11.388500213623046875 10.425499916076660156 10.962166786193847656 13.428667068481445312 13.871832847595214844 11.873499870300292969 9.8056669235229492188 10.324166297912597656 10.366666793823242188 9.4031667709350585938 8.8438329696655273438 8.0810003280639648438 25.158166885375976562 24.740167617797851562 25.139333724975585938 25.525665283203125 23.098501205444335938 22.396333694458007812 21.711833953857421875 21.027166366577148438 20.756000518798828125 20.095167160034179688 19.79850006103515625 20.836833953857421875 21.4763336181640625 21.472333908081054688 21.409166336059570312 22.138166427612304688 22.243333816528320312 22.049999237060546875 20.81783294677734375 18.830499649047851562 16.774166107177734375 16.836666107177734375 17.348333358764648438 17.71666717529296875 16.68216705322265625 16.278333663940429688 16.219667434692382812 16.95916748046875 17.883832931518554688 19.2864990234375 20.780332565307617188 21.748500823974609375 22.746500015258789062 23.080667495727539062 23.46233367919921875 23.926500320434570312 23.737499237060546875 23.357166290283203125 23.013666152954101562 23.040834426879882812 22.88466644287109375 22.257167816162109375 21.987667083740234375 22.29833221435546875 22.666833877563476562 22.666166305541992188 22.552165985107421875 22.49566650390625 22.306333541870117188 22.14983367919921875 21.976999282836914062 21.6616668701171875 21.471334457397460938 21.45800018310546875 21.320499420166015625 21.055665969848632812 20.663000106811523438 19.95366668701171875 19.36966705322265625 18.888666152954101562 18.683332443237304688 18.135833740234375 18.011333465576171875 18.18633270263671875 17.56349945068359375 16.844499588012695312 15.556166648864746094 14.906666755676269531 15.53766632080078125 15.555500030517578125 17.048166275024414062 18.955667495727539062 19.496334075927734375 19.160167694091796875 17.360332489013671875 14.929166793823242188 15.196333885192871094 17.0970001220703125 19.703500747680664062 20.58283233642578125 20.808834075927734375 21.327833175659179688 22.012500762939453125 22.535833358764648438 22.5106658935546875 22.744167327880859375 23.242000579833984375 23.099834442138671875 22.85649871826171875 18.105167388916015625 17.760000228881835938 19.938833236694335938 19.1121673583984375 19.869333267211914062 19.940166473388671875 19.68849945068359375 19.43416595458984375 18.983333587646484375 18.513500213623046875 18.27700042724609375 18.592166900634765625 18.899333953857421875 19.515333175659179688 19.993000030517578125 20.460666656494140625 21.153165817260742188 21.756000518798828125 21.937000274658203125 22.031999588012695312 21.797832489013671875 22.123500823974609375 22.35250091552734375 22.867834091186523438 24.299333572387695312 24.553501129150390625 24.513334274291992188 23.908166885375976562 23.379167556762695312 23.63683319091796875 24.072000503540039062 24.461500167846679688 24.8231658935546875 24.901500701904296875 24.913999557495117188 25.00099945068359375 25.221332550048828125 24.871334075927734375 24.7415008544921875 24.9225006103515625 24.979000091552734375 25.062833786010742188 24.8899993896484375 24.499500274658203125 23.833499908447265625 23.7220001220703125 23.749500274658203125 23.644001007080078125 23.71883392333984375 23.756500244140625 23.853498458862304688 23.912000656127929688 24.062166213989257812 24.194665908813476562 24.454000473022460938 24.694332122802734375 24.629833221435546875 24.507833480834960938 24.512666702270507812 24.463499069213867188 24.479000091552734375 24.5084991455078125 24.505664825439453125 24.488832473754882812 22.434667587280273438 22.528333663940429688 22.64550018310546875 22.785999298095703125 22.895334243774414062 22.982999801635742188 23.064167022705078125 23.111833572387695312 23.325832366943359375 23.557832717895507812 23.785833358764648438 23.88683319091796875 23.90200042724609375 19.836000442504882812 19.816667556762695312 19.84283447265625 19.90833282470703125 19.997499465942382812 20.0904998779296875 20.238332748413085938 20.174333572387695312 24.549833297729492188 24.620166778564453125 24.590000152587890625 24.525667190551757812 20.307332992553710938 20.391332626342773438 20.416334152221679688 20.531665802001953125 20.467500686645507812 20.399999618530273438 20.439332962036132812 20.41500091552734375 20.310667037963867188 20.47733306884765625 20.41916656494140625 20.481332778930664062 20.576999664306640625 20.626832962036132812 20.561832427978515625 20.4203338623046875 20.397333145141601562 20.437833786010742188 20.52916717529296875 20.5063323974609375 20.460332870483398438 20.4893341064453125 20.493499755859375 20.505167007446289062
 6.0421667098999023438 6.2161664962768554688 6.3670001029968261719 6.3236665725708007812 7.8246665000915527344 9.4604997634887695312 8.0474996566772460938 8.1009998321533203125 8.5811662673950195312 8.4679994583129882812 7.8961668014526367188 9.3284997940063476562 9.4615001678466796875 9.7903337478637695312 10.3211669921875 10.237166404724121094 8.209667205810546875 9.817333221435546875 8.8769998550415039062 8.8083333969116210938 10.660333633422851562 11.374500274658203125 11.126166343688964844 10.444666862487792969 10.685500144958496094 11.696833610534667969 12.297166824340820312 12.519165992736816406 10.559999465942382812 12.691666603088378906 12.642666816711425781 12.566499710083007812 10.972666740417480469 9.7223329544067382812 9.3236665725708007812 10.389666557312011719 9.963832855224609375 7.2988333702087402344 6.8128337860107421875 7.8823332786560058594 8.5818328857421875 9.0616664886474609375 9.5375003814697265625 11.129834175109863281 11.821333885192871094 11.433333396911621094 12.563500404357910156 14.324999809265136719 14.00099945068359375 12.484000205993652344 10.234666824340820312 10.548000335693359375 10.951167106628417969 10.593500137329101562 9.0623331069946289062 24.062833786010742188 20.661832809448242188 23.174333572387695312 25.60866546630859375 26.357000350952148438 24.740499496459960938 22.784166336059570312 21.735332489013671875 21.776498794555664062 21.239665985107421875 20.850666046142578125 19.788499832153320312 20.077999114990234375 20.56566619873046875 21.595167160034179688 22.508333206176757812 21.544834136962890625 21.334667205810546875 21.956167221069335938 21.38666534423828125 19.247165679931640625 17.99250030517578125 17.066165924072265625 17.84166717529296875 18.312833786010742188 16.695165634155273438 16.353666305541992188 16.943166732788085938 17.105167388916015625 17.164167404174804688 18.287166595458984375 20.154832839965820312 21.20999908447265625 22.015666961669921875 22.5711669921875 22.98699951171875 23.467500686645507812 23.56800079345703125 23.470499038696289062 23.286832809448242188 23.038166046142578125 23.072999954223632812 22.74900054931640625 22.79633331298828125 22.872999191284179688 22.723333358764648438 22.791666030883789062 22.749666213989257812 22.542333602905273438 22.41916656494140625 22.345500946044921875 22.047166824340820312 21.975000381469726562 21.788665771484375 21.522333145141601562 21.199167251586914062 20.888666152954101562 20.279832839965820312 19.728666305541992188 19.263833999633789062 19.478000640869140625 19.319166183471679688 19.174833297729492188 18.583665847778320312 18.146999359130859375 18.049167633056640625 17.825832366943359375 17.660833358764648438 16.405000686645507812 15.158999443054199219 15.103166580200195312 16.1833343505859375 17.6790008544921875 19.58300018310546875 19.62933349609375 18.6961669921875 19.219999313354492188 19.553998947143554688 19.906999588012695312 20.722333908081054688 21.228834152221679688 20.955667495727539062 21.74250030517578125 22.293333053588867188 22.730333328247070312 22.68000030517578125 22.876333236694335938 23.4463348388671875 23.447999954223632812 23.204500198364257812 19.904666900634765625 18.347665786743164062 19.480998992919921875 19.993165969848632812 20.157667160034179688 19.773332595825195312 19.695833206176757812 19.4568328857421875 18.930833816528320312 18.48699951171875 17.9268341064453125 18.429666519165039062 18.936000823974609375 19.748500823974609375 20.173000335693359375 20.674999237060546875 21.188167572021484375 21.659666061401367188 21.8126678466796875 22.299333572387695312 22.261333465576171875 22.43000030517578125 22.69716644287109375 23.103000640869140625 24.41049957275390625 24.432332992553710938 24.42783355712890625 24.573499679565429688 24.671833038330078125 24.6855010986328125 24.706998825073242188 24.725666046142578125 24.78983306884765625 24.73816680908203125 24.904499053955078125 25.02266693115234375 25.054666519165039062 25.069000244140625 25.02483367919921875 24.9589996337890625 25.007999420166015625 24.85333251953125 24.400499343872070312 23.868165969848632812 23.700834274291992188 23.62933349609375 23.5774993896484375 23.628665924072265625 23.594499588012695312 23.692333221435546875 23.888666152954101562 23.8964996337890625 23.907501220703125 24.120000839233398438 24.25533294677734375 24.42133331298828125 24.412500381469726562 24.482332229614257812 24.5279998779296875 24.456666946411132812 24.457332611083984375 24.500665664672851562 24.550998687744140625 24.816333770751953125 22.80816650390625 22.7801666259765625 22.829166412353515625 22.999332427978515625 23.1421661376953125 23.28350067138671875 23.459833145141601562 23.492166519165039062 23.7801666259765625 23.908666610717773438 23.994501113891601562 24.156833648681640625 24.281667709350585938 20.04850006103515625 20.06800079345703125 19.965665817260742188 19.984333038330078125 20.215665817260742188 20.368499755859375 20.405834197998046875 20.384332656860351562 20.389833450317382812 24.682498931884765625 20.488000869750976562 20.425333023071289062 20.376832962036132812 20.4225006103515625 20.531999588012695312 20.625665664672851562 20.626499176025390625 20.597166061401367188 20.550333023071289062 20.567499160766601562 20.51833343505859375 20.483333587646484375 20.607500076293945312 20.666166305541992188 20.768999099731445312 20.753833770751953125 20.689500808715820312 20.592166900634765625 20.455165863037109375 20.544666290283203125 20.539999008178710938 20.568500518798828125 20.52916717529296875 20.430500030517578125 20.435167312622070312 20.474666595458984375
 5.1490001678466796875 2.8808331489562988281 5.1121668815612792969 8.07433319091796875 9.1543331146240234375 9.5523328781127929688 7.8245000839233398438 8.4134998321533203125 8.4595003128051757812 8.4028329849243164062 8.6101665496826171875 8.4075002670288085938 9.61316680908203125 9.951999664306640625 10.368166923522949219 10.369832992553710938 10.50433349609375 10.214166641235351562 9.1893339157104492188 9.39550018310546875 9.0208339691162109375 11.48699951171875 11.54949951171875 11.555333137512207031 11.546500205993652344 11.837666511535644531 10.016666412353515625 10.512666702270507812 12.766500473022460938 12.681833267211914062 12.468667030334472656 12.402333259582519531 31.527667999267578125 10.966500282287597656 11.030500411987304688 30.303998947143554688 9.6203336715698242188 7.9478335380554199219 8.8236665725708007812 9.32866668701171875 9.3581666946411132812 10.079999923706054688 10.400000572204589844 11.002166748046875 12.002166748046875 12.173666954040527344 13.41483306884765625 14.46666717529296875 14.079500198364257812 12.56783294677734375 10.652500152587890625 10.791333198547363281 11.451833724975585938 11.133999824523925781 9.7358331680297851562 23.554500579833984375 20.17350006103515625 23.689001083374023438 26.34366607666015625 26.1614990234375 23.801000595092773438 23.565000534057617188 22.9268341064453125 21.9181671142578125 21.310333251953125 21.015167236328125 20.164167404174804688 19.117166519165039062 19.312000274658203125 21.091333389282226562 22.481332778930664062 22.39749908447265625 20.69300079345703125 21.459333419799804688 22.740999221801757812 22.279333114624023438 20.583499908447265625 19.069166183471679688 19.351833343505859375 19.964832305908203125 17.26183319091796875 17.18199920654296875 17.749834060668945312 16.781999588012695312 16.969667434692382812 17.5861663818359375 18.75433349609375 20.302333831787109375 21.198999404907226562 22.126832962036132812 22.529666900634765625 23.000333786010742188 23.33300018310546875 23.289499282836914062 23.258998870849609375 23.006832122802734375 23.095165252685546875 23.099666595458984375 23.170833587646484375 22.855499267578125 22.814666748046875 22.939666748046875 22.70566558837890625 22.586334228515625 22.62066650390625 22.46433258056640625 22.380167007446289062 22.160167694091796875 21.702999114990234375 21.221834182739257812 21.070667266845703125 20.72516632080078125 20.2089996337890625 19.81999969482421875 19.794666290283203125 20.025165557861328125 19.853000640869140625 19.443666458129882812 18.319667816162109375 17.61116790771484375 17.822500228881835938 18.2628326416015625 18.1421661376953125 17.711833953857421875 16.900501251220703125 16.077667236328125 16.545499801635742188 17.21016693115234375 19.5388336181640625 19.802667617797851562 19.914167404174804688 20.344165802001953125 20.515333175659179688 20.822332382202148438 21.27266693115234375 21.631500244140625 21.348833084106445312 21.847333908081054688 22.488832473754882812 22.8231658935546875 22.738332748413085938 23.038999557495117188 23.318500518798828125 23.38449859619140625 23.310998916625976562 21.590166091918945312 19.475000381469726562 18.585834503173828125 19.489833831787109375 20.018667221069335938 19.568332672119140625 19.723667144775390625 19.520166397094726562 19.019666671752929688 18.582166671752929688 18.301334381103515625 18.810832977294921875 19.243999481201171875 19.540166854858398438 19.98799896240234375 20.297166824340820312 20.781999588012695312 21.454500198364257812 21.595167160034179688 21.984666824340820312 22.254667282104492188 22.623332977294921875 22.715333938598632812 22.819665908813476562 23.938999176025390625 23.964166641235351562 24.280666351318359375 24.356332778930664062 24.250499725341796875 24.269832611083984375 24.467332839965820312 24.434000015258789062 24.7328338623046875 24.861333847045898438 24.939832687377929688 24.984500885009765625 24.857166290283203125 24.803667068481445312 25.008501052856445312 25.110500335693359375 24.857500076293945312 24.446666717529296875 23.756166458129882812 23.523834228515625 23.676666259765625 23.672166824340820312 23.580999374389648438 23.592332839965820312 23.524999618530273438 23.52050018310546875 23.78983306884765625 23.985166549682617188 24.104333877563476562 24.27683258056640625 24.32233428955078125 24.492334365844726562 24.56133270263671875 24.718166351318359375 24.600833892822265625 24.5171661376953125 24.492666244506835938 24.521833419799804688 24.702167510986328125 24.880666732788085938 23.006500244140625 23.159833908081054688 23.284000396728515625 23.411500930786132812 23.6336669921875 23.622499465942382812 23.861665725708007812 23.993999481201171875 24.170499801635742188 24.28333282470703125 24.241498947143554688 24.1790008544921875 24.371000289916992188 20.309833526611328125 20.392667770385742188 20.361665725708007812 20.365499496459960938 20.421499252319335938 20.542333602905273438 20.572666168212890625 20.521165847778320312 20.568500518798828125 20.55500030517578125 20.569499969482421875 20.599500656127929688 20.522832870483398438 20.56366729736328125 20.676500320434570312 20.70149993896484375 20.629833221435546875 20.588167190551757812 20.532499313354492188 20.531667709350585938 20.545665740966796875 20.603166580200195312 20.607332229614257812 20.573499679565429688 20.698333740234375 20.809000015258789062 20.850500106811523438 20.728832244873046875 20.624500274658203125 20.539667129516601562 20.574499130249023438 20.610500335693359375 20.631500244140625 20.546833038330078125 20.47516632080078125 20.483667373657226562
 6.0326666831970214844 6.1428332328796386719 7.8949995040893554688 9.0679998397827148438 9.3196668624877929688 9.5061664581298828125 7.7443337440490722656 8.4748334884643554688 8.331333160400390625 9.48600006103515625 8.2121667861938476562 8.1984996795654296875 8.2704992294311523438 8.6014995574951171875 8.3113336563110351562 8.318332672119140625 10.349999427795410156 10.519833564758300781 10.431166648864746094 10.7693328857421875 9.2883329391479492188 9.547332763671875 11.701333045959472656 11.6875 11.663166999816894531 11.226666450500488281 9.5631666183471679688 10.401499748229980469 10.666666984558105469 12.007666587829589844 9.743000030517578125 30.773166656494140625 31.628999710083007812 31.295833587646484375 30.61949920654296875 29.801000595092773438 7.9429998397827148438 9.8690004348754882812 10.647000312805175781 29.006166458129882812 11.014500617980957031 11.119500160217285156 11.266833305358886719 11.756999969482421875 12.5410003662109375 13.080999374389648438 14.20583343505859375 14.307832717895507812 14.350333213806152344 13.63249969482421875 11.583833694458007812 10.607500076293945312 11.6508331298828125 11.39983367919921875 10.086833000183105469 22.838832855224609375 21.667667388916015625 24.66916656494140625 27.11083221435546875 27.447500228881835938 25.291166305541992188 23.544834136962890625 22.9051666259765625 20.636999130249023438 20.625499725341796875 20.3556671142578125 19.951999664306640625 18.350833892822265625 18.94499969482421875 20.770833969116210938 22.067165374755859375 23.07550048828125 23.093334197998046875 22.621999740600585938 23.741832733154296875 24.641666412353515625 24.127000808715820312 23.30716705322265625 23.62183380126953125 22.504667282104492188 20.211666107177734375 3.5308332443237304688 2.2655000686645507812 17.765167236328125 16.467166900634765625 17.109666824340820312 18.0063323974609375 18.964834213256835938 20.680166244506835938 21.552333831787109375 22.062665939331054688 22.607334136962890625 23.077333450317382812 23.155666351318359375 23.27050018310546875 23.053333282470703125 23.2111663818359375 23.10449981689453125 23.182332992553710938 23.278499603271484375 23.187000274658203125 23.053499221801757812 23.009000778198242188 22.900667190551757812 22.725833892822265625 22.555999755859375 22.440000534057617188 22.097166061401367188 21.353166580200195312 20.446498870849609375 20.250499725341796875 20.183834075927734375 20.205667495727539062 19.909833908081054688 20.078332901000976562 20.0711669921875 19.285333633422851562 18.331666946411132812 17.91266632080078125 17.422666549682617188 17.443666458129882812 17.919666290283203125 18.145666122436523438 17.757165908813476562 17.621999740600585938 17.319833755493164062 17.53216552734375 18.233167648315429688 19.37066650390625 18.927499771118164062 19.297666549682617188 19.906665802001953125 20.440500259399414062 20.743833541870117188 21.290166854858398438 21.972667694091796875 22.268667221069335938 22.417667388916015625 22.683500289916992188 22.7736663818359375 22.606166839599609375 22.896165847778320312 22.711833953857421875 23.069833755493164062 23.056833267211914062 21.727666854858398438 18.693332672119140625 17.955667495727539062 19.109167098999023438 19.981332778930664062 19.939500808715820312 19.937665939331054688 19.694166183471679688 19.262166976928710938 18.628000259399414062 18.446832656860351562 18.767665863037109375 19.25099945068359375 19.618333816528320312 20.054166793823242188 20.387666702270507812 20.847833633422851562 21.432498931884765625 21.797332763671875 21.99466705322265625 22.510334014892578125 23.002000808715820312 22.926334381103515625 22.857500076293945312 22.632833480834960938 22.629833221435546875 23.368000030517578125 23.319000244140625 22.898166656494140625 23.202333450317382812 24.25766754150390625 24.444000244140625 24.720333099365234375 24.223333358764648438 24.40716552734375 24.540666580200195312 23.976499557495117188 23.261167526245117188 23.733999252319335938 24.100500106811523438 24.172666549682617188 23.961500167846679688 23.627666473388671875 23.616167068481445312 23.680665969848632812 23.633167266845703125 23.528499603271484375 23.461833953857421875 23.4611663818359375 23.50966644287109375 23.75316619873046875 23.975666046142578125 24.22083282470703125 24.357332229614257812 24.5260009765625 24.48149871826171875 24.521833419799804688 24.934667587280273438 24.827167510986328125 24.8105010986328125 24.748167037963867188 24.526332855224609375 24.653833389282226562 22.938833236694335938 23.336334228515625 23.30699920654296875 23.3513336181640625 23.465833663940429688 23.614500045776367188 23.8448333740234375 23.933000564575195312 24.089834213256835938 24.115667343139648438 24.266500473022460938 24.424165725708007812 24.493333816528320312 20.394666671752929688 20.39766693115234375 20.456666946411132812 20.570333480834960938 20.642000198364257812 20.705333709716796875 20.753499984741210938 20.7866668701171875 20.767499923706054688 20.712665557861328125 20.74250030517578125 20.734666824340820312 20.712999343872070312 20.635334014892578125 20.670999526977539062 20.70050048828125 20.607334136962890625 20.49449920654296875 20.398500442504882812 20.458833694458007812 20.563999176025390625 20.545665740966796875 20.461500167846679688 20.416334152221679688 20.444499969482421875 20.636333465576171875 20.769500732421875 20.822500228881835938 20.8686676025390625 20.749666213989257812 20.674333572387695312 20.71233367919921875 20.712499618530273438 20.636667251586914062 20.649499893188476562 20.609666824340820312 20.5839996337890625
[truncated: 617,692 more chars]
