# Supplementary material for: Toward a Monte Carlo approach to selecting climate variables in MaxEnt
Source: PLoS One. 2021 Mar 3;16(3):e0237208. doi: 10.1371/journal.pone.0237208 (PMC7928495; doi:10.1371/journal.pone.0237208)
Supplement: S1 File — Compressed file folder containing the input data and R script used in the study. (ZIP) [file pone.0237208.s003.zip › S1_File/input/bioclim/bio09.asc]

ncols        258
nrows        203
xllcorner    -118.620095600000
yllcorner    23.921173333333
cellsize     0.083333333333
NODATA_value  -9999
 19.664333343505859375 19.980833053588867188 21.136165618896484375 21.107500076293945312 19.505666732788085938 20.831499099731445312 21.3878326416015625 20.381166458129882812 19.315334320068359375 20.64116668701171875 20.391000747680664062 18.390333175659179688 18.548999786376953125 20.559000015258789062 20.498666763305664062 20.211833953857421875 20.646833419799804688 20.798999786376953125 20.265333175659179688 20.249834060668945312 19.835834503173828125 19.394001007080078125 19.474832534790039062 20.111833572387695312 19.876667022705078125 19.396999359130859375 19.732500076293945312 19.295499801635742188 19.232166290283203125 19.56366729736328125 19.636667251586914062 19.09366607666015625 19.071500778198242188 18.630666732788085938 18.412166595458984375 18.458499908447265625 18.415666580200195312 17.755167007446289062 17.253665924072265625 15.328332901000976562 15.93433380126953125 16.210666656494140625 17.123167037963867188 17.749332427978515625 17.755167007446289062 17.726165771484375 17.704166412353515625 17.474332809448242188 17.743165969848632812 -3.5658333301544189453 -3.4958333969116210938 17.194000244140625 -2.4224998950958251953 -2.2558333873748779297 -2.0930001735687255859 -1.8208334445953369141 -1.7086665630340576172 -1.7901667356491088867 -1.2936666011810302734 -1.4066666364669799805 -1.2030000686645507812 -1.4616665840148925781 -1.6161668300628662109 -1.8615000247955322266 -1.8614999055862426758 0.82183319330215454102 22.583665847778320312 22.332500457763671875 22.140333175659179688 22.68000030517578125 23.528667449951171875 22.775333404541015625 22.902666091918945312 23.096666336059570312 22.260833740234375 22.099332809448242188 22.219667434692382812 23.1916656494140625 23.3556671142578125 23.40533447265625 21.92566680908203125 18.44183349609375 17.276332855224609375 16.271999359130859375 15.895000457763671875 16.302165985107421875 17.2584991455078125 14.511499404907226562 14.3964996337890625 -2.370166778564453125 -3.1146667003631591797 -3.7396667003631591797 -4.3101668357849121094 -4.7021665573120117188 -5.4588332176208496094 -6.0986666679382324219 -6.1440000534057617188 -6.7716665267944335938 -6.9971666336059570312 -6.495166778564453125 -5.8344998359680175781 -6.3758330345153808594 -5.9866666793823242188 -7.27266693115234375 -6.995166778564453125 -6.4238333702087402344 -6.2228331565856933594 -7.0203332901000976562 -7.1690001487731933594 -6.7628331184387207031 -6.5633335113525390625 -6.5865001678466796875 -6.2343335151672363281 -5.22949981689453125 -4.7725000381469726562 -4.1693334579467773438 -4.1424999237060546875 -4.8581666946411132812 -4.720333099365234375 -5.0346670150756835938 -5.914333343505859375 -5.9976668357849121094 -6.0314998626708984375 -6.01616668701171875 -5.6741666793823242188 -5.7866668701171875 -5.8513336181640625 -4.0426669120788574219 -3.9936664104461669922 -4.0196666717529296875 -3.9956667423248291016 -4.081333160400390625 -4.1970000267028808594 -5.8891663551330566406 -6.5369997024536132812 -6.2940001487731933594 -6.4889998435974121094 -6.8171668052673339844 -6.618000030517578125 -7.0128331184387207031 -7.1311664581298828125 -7.2961668968200683594 -8.2248334884643554688 6.5391664505004882812 -5.7195000648498535156 -5.868000030517578125 -5.8348331451416015625 -5.8220000267028808594 -5.8186664581298828125 -7.3543334007263183594 -7.0171666145324707031 -5.9436664581298828125 -5.6031665802001953125 -6.5574998855590820312 -6.0795001983642578125 -4.2986669540405273438 -3.4641668796539306641 -2.6744999885559082031 -1.9321666955947875977 -1.4915000200271606445 -1.2665001153945922852 -0.9529997706413269043 -1.0651665925979614258 -1.2373334169387817383 -1.3133333921432495117 -1.2790000438690185547 -1.3228334188461303711 -1.453499913215637207 -1.5331667661666870117 -1.6468333005905151367 -1.756833195686340332 -1.8804999589920043945 -1.9815000295639038086 -2.0031666755676269531 -1.7963331937789916992 -1.629833221435546875 -1.6954998970031738281 -1.5961667299270629883 -1.5723330974578857422 -1.6079999208450317383 -1.7331665754318237305 -1.731833338737487793 -1.9526667594909667969 -2.0713331699371337891 -1.9440000057220458984 -1.9943333864212036133 -2.0929999351501464844 -2.0119998455047607422 -1.929833531379699707 -1.8768333196640014648 -1.8463333845138549805 -1.8926665782928466797 -1.8956665992736816406 -1.8703331947326660156 -1.8489999771118164062 -1.856833338737487793 -1.9166666269302368164 -2.0193336009979248047 -2.0556666851043701172 -2.11100006103515625 -2.2166666984558105469 -2.2514998912811279297 -2.3105001449584960938 -2.3463335037231445312 -2.4031667709350585938 -2.5443334579467773438 -2.6254999637603759766 -2.6268332004547119141 -2.6653335094451904297 -2.7201666831970214844 -2.7575001716613769531 -2.8041667938232421875 -2.7658333778381347656 -2.7873334884643554688 -2.8473334312438964844 -2.9398334026336669922 -2.9511668682098388672 -2.9961669445037841797 -3.0613331794738769531 -3.1138334274291992188 -3.1164999008178710938 -3.0626666545867919922 -3.0375001430511474609 -3.0131664276123046875 -3.0108332633972167969 -3.0238332748413085938 -3.0433332920074462891 -3.0783333778381347656 -3.1473333835601806641 -3.1924998760223388672 -3.2463333606719970703 -3.2239999771118164062 -3.2153332233428955078 -3.2431664466857910156 -3.2838332653045654297 -3.2999999523162841797 -3.3013331890106201172 -3.2740001678466796875 -3.2803332805633544922 -3.2833335399627685547 -3.2625000476837158203 -3.2419998645782470703 -3.259166717529296875 -3.2853331565856933594 -3.2821667194366455078 -3.2598333358764648438 -3.26616668701171875 -3.2723333835601806641 -3.2704999446868896484 -3.247833251953125 -3.2470002174377441406 -3.2365000247955322266 -3.2308332920074462891 -3.2213332653045654297 -3.2186667919158935547 -3.2451665401458740234 -3.2793331146240234375 -3.2966663837432861328
 19.42766571044921875 20.1165008544921875 21.203500747680664062 21.25333404541015625 21.364000320434570312 21.439832687377929688 21.226667404174804688 21.133333206176757812 20.067501068115234375 20.55049896240234375 20.93433380126953125 19.892833709716796875 20.0366668701171875 20.840665817260742188 20.06999969482421875 20.545833587646484375 20.289667129516601562 20.051000595092773438 20.697000503540039062 20.115999221801757812 20.360166549682617188 19.756666183471679688 20.229833602905273438 19.736499786376953125 19.780834197998046875 20.072999954223632812 20.11533355712890625 18.841333389282226562 19.527667999267578125 19.556499481201171875 19.414499282836914062 19.11516571044921875 18.73600006103515625 18.675832748413085938 18.721166610717773438 18.572666168212890625 18.017833709716796875 16.456501007080078125 14.702166557312011719 13.973500251770019531 16.975000381469726562 17.126499176025390625 17.647333145141601562 17.902500152587890625 17.901500701904296875 17.590833663940429688 17.725666046142578125 17.2910003662109375 17.851999282836914062 -3.5295000076293945312 -3.5946667194366455078 16.710666656494140625 -2.3366668224334716797 -1.807500004768371582 -1.4298334121704101562 -1.4058332443237304688 -1.9969999790191650391 -2.1435000896453857422 -1.3669999837875366211 -1.3543331623077392578 -1.8783334493637084961 -1.9944999217987060547 -1.8525000810623168945 -1.8201667070388793945 -1.9096666574478149414 22.716833114624023438 22.744832992553710938 21.630167007446289062 21.82433319091796875 23.435499191284179688 22.8385009765625 22.394001007080078125 22.965665817260742188 23.131166458129882812 22.943500518798828125 22.422332763671875 21.239000320434570312 22.59149932861328125 23.414999008178710938 23.677999496459960938 23.358999252319335938 20.876667022705078125 16.405000686645507812 14.645333290100097656 16.354999542236328125 17.043832778930664062 16.9828338623046875 16.751832962036132812 13.710666656494140625 -3.3936667442321777344 -4.2766666412353515625 -4.4625000953674316406 -4.756500244140625 -5.4443330764770507812 -5.3483333587646484375 -5.9368333816528320312 -5.4718332290649414062 -5.7094998359680175781 -6.1125001907348632812 -6.26183319091796875 -6.2066664695739746094 -7.1928334236145019531 -6.5356669425964355469 -6.9863333702087402344 -6.9788336753845214844 -6.8201665878295898438 -6.8021664619445800781 -6.7956666946411132812 -6.8551669120788574219 -7.0783333778381347656 -7.1259999275207519531 -7.057666778564453125 -6.6591668128967285156 -6.1001667976379394531 -5.670833587646484375 -5.1326665878295898438 -4.2806668281555175781 -4.3418335914611816406 -4.5963335037231445312 -4.8866667747497558594 -5.7520003318786621094 -5.9983334541320800781 -5.9736666679382324219 -5.8793330192565917969 -5.8041663169860839844 -5.8350000381469726562 -3.819499969482421875 -4.076000213623046875 -4.1203331947326660156 -4.2179999351501464844 -4.2708334922790527344 -4.3126668930053710938 -4.2511668205261230469 -4.1846666336059570312 -5.9495000839233398438 -4.9516668319702148438 -5.3705000877380371094 -7.3434996604919433594 -6.6331667900085449219 13.487833023071289062 -5.4703335762023925781 -7.0558333396911621094 6.5613331794738769531 6.8783330917358398438 8.898166656494140625 9.44066619873046875 -5.7201666831970214844 -5.6984996795654296875 -5.8118333816528320312 -7.5993337631225585938 -7.3576669692993164062 -7.3516664505004882812 -6.0606665611267089844 -5.8393335342407226562 -5.0079998970031738281 -3.849666595458984375 -3.0984997749328613281 -2.3566668033599853516 -1.866000056266784668 -1.4540001153945922852 -1.0533334016799926758 -0.94150012731552124023 -1.1801664829254150391 -1.2253333330154418945 -1.2596665620803833008 -1.2425001859664916992 -1.279999852180480957 -1.3183335065841674805 -1.3151665925979614258 -1.3706666231155395508 -1.6015001535415649414 -1.8236664533615112305 -2.0276668071746826172 -2.0356667041778564453 -2.0143334865570068359 -1.8564999103546142578 -1.8158330917358398438 -1.8033331632614135742 -1.7549998760223388672 -1.7833334207534790039 -1.9196666479110717773 -1.930666804313659668 -1.9696668386459350586 -2.0940001010894775391 -2.0664999485015869141 -2.0729999542236328125 -2.1098334789276123047 -1.9908335208892822266 -1.8876668214797973633 -1.8698332309722900391 -1.9023332595825195312 -1.9621665477752685547 -1.9415000677108764648 -1.9576665163040161133 -1.8626664876937866211 -1.7988333702087402344 -1.8286665678024291992 -1.8996667861938476562 -1.9438333511352539062 -2.0483334064483642578 -2.1509997844696044922 -2.2206666469573974609 -2.2671666145324707031 -2.3038334846496582031 -2.3543331623077392578 -2.5166666507720947266 -2.645999908447265625 -2.7083332538604736328 -2.6381666660308837891 -2.6224999427795410156 -2.5785000324249267578 -2.6380000114440917969 -2.7421665191650390625 -2.7019999027252197266 -2.6865000724792480469 -2.7673332691192626953 -2.7956666946411132812 -2.8818335533142089844 -2.9574999809265136719 -3.0078334808349609375 -3.0793333053588867188 -3.0955002307891845703 -3.0855000019073486328 -3.0758333206176757812 -3.0640001296997070312 -2.997333526611328125 -2.9571666717529296875 -2.9824998378753662109 -3.0073332786560058594 -3.0366666316986083984 -3.0748333930969238281 -3.1119999885559082031 -3.1429998874664306641 -3.1403334140777587891 -3.1426668167114257812 -3.17350006103515625 -3.1863334178924560547 -3.1914999485015869141 -3.198833465576171875 -3.2280001640319824219 -3.2448334693908691406 -3.23383331298828125 -3.2105000019073486328 -3.1963334083557128906 -3.1865000724792480469 -3.1798334121704101562 -3.1705000400543212891 -3.1638336181640625 -3.1519999504089355469 -3.1363332271575927734 -3.1441667079925537109 -3.1300001144409179688 -3.1586668491363525391 -3.1686666011810302734 -3.1593334674835205078 -3.1535000801086425781 -3.1438333988189697266 -3.1545000076293945312
 20.045166015625 20.021999359130859375 21.206501007080078125 20.8166656494140625 20.590000152587890625 20.506500244140625 21.375333786010742188 20.897333145141601562 19.676332473754882812 20.789167404174804688 21.042667388916015625 20.832332611083984375 20.434833526611328125 19.676500320434570312 20.46016693115234375 20.894001007080078125 18.929166793823242188 18.283166885375976562 20.44950103759765625 20.397167205810546875 19.95800018310546875 20.1746673583984375 19.674833297729492188 19.820499420166015625 20.233333587646484375 19.93216705322265625 20.220167160034179688 19.952333450317382812 19.81349945068359375 19.478166580200195312 18.667165756225585938 18.825166702270507812 19.213832855224609375 18.897333145141601562 18.710666656494140625 18.678499221801757812 16.830333709716796875 13.2263336181640625 12.54633331298828125 16.327667236328125 17.356166839599609375 17.6464996337890625 17.722333908081054688 17.887166976928710938 17.2758331298828125 16.929166793823242188 17.36333465576171875 15.90633392333984375 17.515832901000976562 -3.4441666603088378906 -3.5539999008178710938 16.730998992919921875 -2.2934999465942382812 -1.7328333854675292969 -1.6851667165756225586 -1.0146666765213012695 -1.8216665983200073242 -1.6921666860580444336 -1.3024998903274536133 -1.4499999284744262695 -1.9623332023620605469 -1.9914999008178710938 -2.0490000247955322266 -1.9643332958221435547 -1.9018334150314331055 22.817501068115234375 22.390499114990234375 20.724000930786132812 22.4741668701171875 23.503665924072265625 22.63050079345703125 19.7480010986328125 22.414499282836914062 23.302000045776367188 23.344165802001953125 23.231332778930664062 18.8125 19.773500442504882812 22.55816650390625 23.090000152587890625 23.096832275390625 20.359333038330078125 13.954500198364257812 12.817166328430175781 13.189166069030761719 16.11966705322265625 17.196500778198242188 17.00550079345703125 15.123000144958496094 -2.0886666774749755859 -3.1161665916442871094 -3.7990000247955322266 -3.8875000476837158203 -4.5720000267028808594 -4.0046668052673339844 -5.0543332099914550781 -4.1043334007263183594 -4.622333526611328125 -3.9641666412353515625 -6.2181668281555175781 -5.7389998435974121094 -6.3486666679382324219 -5.5564999580383300781 -6.2458333969116210938 -5.6375002861022949219 -6.3843336105346679688 -6.1989998817443847656 -6.2768330574035644531 -6.2928333282470703125 -6.2245001792907714844 -6.1743335723876953125 -6.6810002326965332031 -6.652500152587890625 -6.0881667137145996094 -5.8283333778381347656 -5.2509999275207519531 -5.1881666183471679688 -5.0428333282470703125 -5.1005001068115234375 -5.1420001983642578125 -5.5866665840148925781 -5.6801667213439941406 -5.7528333663940429688 -5.7891664505004882812 -5.7395000457763671875 -5.9611668586730957031 -6.0064997673034667969 -3.9478335380554199219 -4.0729999542236328125 -4.0815000534057617188 -4.1008334159851074219 -4.2138333320617675781 -4.1843333244323730469 -4.2020001411437988281 -4.1458330154418945312 -4.3196668624877929688 -4.7288331985473632812 13.401666641235351562 14.246666908264160156 14.847499847412109375 13.410833358764648438 7.7906665802001953125 6.1585001945495605469 7.2961668968200683594 9.084499359130859375 -5.66916656494140625 -5.5688333511352539062 -5.6943335533142089844 -5.912166595458984375 -7.4749999046325683594 -7.3903331756591796875 -7.7539997100830078125 -6.8931665420532226562 -5.8895001411437988281 -2.4471666812896728516 -4.8083333969116210938 -3.5870001316070556641 -3.0243334770202636719 -2.3283331394195556641 -1.8488333225250244141 -1.2979999780654907227 -1.1280001401901245117 -1.289500117301940918 -1.3436666727066040039 -1.3441667556762695312 -1.2179999351501464844 -1.233666539192199707 -1.2318332195281982422 -1.2831667661666870117 -1.4074997901916503906 -1.5688333511352539062 -1.6898332834243774414 -1.8486665487289428711 -2.0013334751129150391 -2.1593334674835205078 -2.0541667938232421875 -1.9976667165756225586 -1.9104998111724853516 -1.9473333358764648438 -1.8955000638961791992 -1.8324998617172241211 -1.8816665410995483398 -2.0095000267028808594 -2.2056665420532226562 -2.1348333358764648438 -2.1565001010894775391 -2.0926666259765625 -1.9913332462310791016 -1.9150000810623168945 -1.830666661262512207 -1.8818334341049194336 -1.9151667356491088867 -1.7814999818801879883 -1.6973335742950439453 -1.6771667003631591797 -1.6899999380111694336 -1.7921667098999023438 -1.8676666021347045898 -1.9408333301544189453 -2.0731666088104248047 -2.1843333244323730469 -2.2693333625793457031 -2.2803335189819335938 -2.3048334121704101562 -2.3595001697540283203 -2.4853332042694091797 -2.5486667156219482422 -2.6558332443237304688 -2.6361665725708007812 -2.4641666412353515625 -2.4253332614898681641 -2.4105000495910644531 -2.6405000686645507812 -2.6294999122619628906 -2.4848332405090332031 -2.590000152587890625 -2.6528334617614746094 -2.7371666431427001953 -2.8199999332427978516 -2.8433332443237304688 -2.8866667747497558594 -2.8828337192535400391 -2.9498333930969238281 -2.9879999160766601562 -3.0126667022705078125 -2.9918332099914550781 -2.9873332977294921875 -3.0131664276123046875 -2.9920001029968261719 -2.9926667213439941406 -3.0175001621246337891 -3.0461666584014892578 -3.0620000362396240234 -3.0710000991821289062 -3.0916666984558105469 -3.1111667156219482422 -3.131999969482421875 -3.1541666984558105469 -3.1898334026336669922 -3.2116665840148925781 -3.1824998855590820312 -3.1445000171661376953 -3.1143333911895751953 -3.1064999103546142578 -3.1078333854675292969 -3.1216666698455810547 -3.1106667518615722656 -3.1051666736602783203 -3.0896666049957275391 -3.0851666927337646484 -3.0889999866485595703 -3.0968334674835205078 -3.0898332595825195312 -3.0898334980010986328 -3.0683333873748779297 -3.0440001487731933594 -3.0268332958221435547 -3.0388336181640625
 20.938999176025390625 20.986667633056640625 21.215665817260742188 21.094667434692382812 17.847667694091796875 18.985166549682617188 21.429666519165039062 20.260166168212890625 19.150333404541015625 20.06999969482421875 20.596666336059570312 20.977832794189453125 20.413333892822265625 18.556667327880859375 21.062000274658203125 21.111499786376953125 20.801666259765625 20.35449981689453125 20.830499649047851562 20.341999053955078125 20.236833572387695312 20.473833084106445312 20.103166580200195312 20.33950042724609375 20.45366668701171875 20.122499465942382812 20.326000213623046875 20.185667037963867188 19.752332687377929688 19.735166549682617188 18.127834320068359375 18.780000686645507812 19.048000335693359375 18.856000900268554688 18.917999267578125 18.62599945068359375 16.802000045776367188 13.680832862854003906 15.069000244140625 17.458333969116210938 17.65833282470703125 17.890832901000976562 17.471834182739257812 17.478166580200195312 16.099666595458984375 15.532166481018066406 16.299333572387695312 17.455999374389648438 18.22949981689453125 -3.3828332424163818359 -3.4168336391448974609 16.218166351318359375 -2.314666748046875 -1.7688335180282592773 -1.6731666326522827148 -1.8279998302459716797 -0.9294999241828918457 -1.7693334817886352539 -1.8456666469573974609 -1.7858332395553588867 -1.1508333683013916016 -1.1848331689834594727 -1.0035001039505004883 -1.626999974250793457 -1.7940001487731933594 22.846334457397460938 22.485666275024414062 19.830667495727539062 22.517333984375 22.600833892822265625 22.356500625610351562 18.118999481201171875 21.13483428955078125 23.344333648681640625 23.6163330078125 22.267333984375 18.301332473754882812 19.144166946411132812 22.118833541870117188 22.55066680908203125 22.577167510986328125 18.055833816528320312 12.885666847229003906 12.701333045959472656 14.428666114807128906 17.766834259033203125 17.657833099365234375 16.477666854858398438 15.00749969482421875 6.6141667366027832031 -2.7076666355133056641 -3.7176666259765625 -2.5464999675750732422 -4.2926664352416992188 -3.6928334236145019531 -3.0020000934600830078 -2.8598332405090332031 -4.238666534423828125 -4.32433319091796875 -4.3220000267028808594 -4.2760000228881835938 -4.009166717529296875 -5.5381665229797363281 -5.5918331146240234375 -5.668666839599609375 -5.8671665191650390625 -5.8971667289733886719 -5.6280002593994140625 -5.6240000724792480469 -5.6338329315185546875 -5.7185001373291015625 -5.5203332901000976562 -5.3220000267028808594 -5.384166717529296875 -5.1353335380554199219 -4.5801668167114257812 -4.7474999427795410156 -5.043666839599609375 -5.4454998970031738281 -5.4105000495910644531 -5.2420001029968261719 -5.2326664924621582031 -5.4064998626708984375 -5.7189998626708984375 -6.0471668243408203125 -6.31683349609375 -6.1865000724792480469 -3.8228332996368408203 -3.8863332271575927734 -3.9398331642150878906 -3.9805002212524414062 -3.9926664829254150391 -6.2336668968200683594 -4.1215000152587890625 -4.1748332977294921875 -4.3320002555847167969 16.760166168212890625 15.390500068664550781 14.758500099182128906 15.547166824340820312 15.128833770751953125 9.17783355712890625 6.9541668891906738281 7.7008333206176757812 8.8898334503173828125 -5.7333331108093261719 -5.629833221435546875 -5.8096666336059570312 -6.07433319091796875 -6.0561666488647460938 -7.0566668510437011719 -7.0853333473205566406 0.97149991989135742188 -3.416500091552734375 -3.8856666088104248047 -3.3815000057220458984 -5.1754999160766601562 -3.9293332099914550781 -2.8678331375122070312 -1.8896667957305908203 -1.2575000524520874023 -1.1223334074020385742 -1.3944998979568481445 -1.5774999856948852539 -1.5459998846054077148 -1.4320001602172851562 -1.3961668014526367188 -1.4129999876022338867 -1.4671667814254760742 -1.6668332815170288086 -1.7551664113998413086 -1.652666926383972168 -1.5926665067672729492 -1.663666844367980957 -1.9371665716171264648 -1.9398332834243774414 -2.0148334503173828125 -2.0109999179840087891 -2.0908331871032714844 -2.0266668796539306641 -1.9421669244766235352 -1.875166773796081543 -2.1326665878295898438 -2.2773332595825195312 -2.2799999713897705078 -2.1668334007263183594 -2.0353333950042724609 -1.9258334636688232422 -1.849499821662902832 -1.7946667671203613281 -1.7651665210723876953 -1.6693332195281982422 -1.6260000467300415039 -1.6021667718887329102 -1.5958334207534790039 -1.6139999628067016602 -1.7880001068115234375 -1.8156666755676269531 -1.909333348274230957 -2.0058333873748779297 -2.1768333911895751953 -2.3046667575836181641 -2.3436665534973144531 -2.3663334846496582031 -2.3983333110809326172 -2.4001665115356445312 -2.4211666584014892578 -2.4325001239776611328 -2.5888333320617675781 -2.4808332920074462891 -2.3153333663940429688 -2.2825000286102294922 -2.3551666736602783203 -2.51399993896484375 -2.4656667709350585938 -2.4643332958221435547 -2.4898333549499511719 -2.6026668548583984375 -2.6313333511352539062 -2.7055001258850097656 -2.7644999027252197266 -2.7554998397827148438 -2.7626667022705078125 -2.8098332881927490234 -2.8448333740234375 -2.8809998035430908203 -2.9323334693908691406 -2.9698333740234375 -2.9761664867401123047 -2.9666666984558105469 -2.9751665592193603516 -2.9968333244323730469 -3.0299999713897705078 -3.0583333969116210938 -3.0883333683013916016 -3.0940001010894775391 -3.0903334617614746094 -3.1023335456848144531 -3.1038334369659423828 -3.1016664505004882812 -3.0766665935516357422 -3.0476667881011962891 -3.0496664047241210938 -3.0444998741149902344 -3.0456669330596923828 -3.0469999313354492188 -3.0394999980926513672 -3.0306668281555175781 -3.0268332958221435547 -3.0059998035430908203 -2.9896664619445800781 -2.9878332614898681641 -2.9896664619445800781 -2.9641666412353515625 -2.9491665363311767578 -2.9489998817443847656 -2.9691665172576904297 -2.9565000534057617188
 20.351667404174804688 20.647998809814453125 21.152166366577148438 20.970167160034179688 17.878499984741210938 19.8318328857421875 21.347333908081054688 21.419834136962890625 21.1121673583984375 19.130666732788085938 20.497167587280273438 21.30049896240234375 19.9288330078125 19.482999801635742188 21.330667495727539062 20.81583404541015625 20.972333908081054688 20.772167205810546875 20.7498321533203125 20.737833023071289062 18.97750091552734375 19.045000076293945312 19.073333740234375 20.355499267578125 20.206167221069335938 20.152500152587890625 20.43416595458984375 20.383333206176757812 19.7068328857421875 19.863666534423828125 18.749332427978515625 17.849332809448242188 18.652666091918945312 18.904499053955078125 19.01183319091796875 18.649000167846679688 16.130666732788085938 14.313833236694335938 17.416334152221679688 17.708166122436523438 17.801000595092773438 18.041334152221679688 17.841333389282226562 17.560333251953125 17.310167312622070312 17.25433349609375 17.73616790771484375 18.20366668701171875 18.3018341064453125 -3.2441666126251220703 -3.1576666831970214844 16.36750030517578125 -2.4733333587646484375 -1.8625000715255737305 -1.5701668262481689453 -1.5559999942779541016 -1.5531667470932006836 -1.6786665916442871094 -1.9060001373291015625 -1.9025000333786010742 -1.2361667156219482422 -1.9598332643508911133 -1.7015000581741333008 -1.5083334445953369141 -1.6513334512710571289 22.479166030883789062 21.709499359130859375 20.49666595458984375 22.668832778930664062 22.714000701904296875 22.251667022705078125 15.793999671936035156 19.020999908447265625 21.735166549682617188 21.868833541870117188 18.761499404907226562 14.724333763122558594 17.869998931884765625 20.775999069213867188 21.917999267578125 21.835332870483398438 21.376333236694335938 16.296167373657226562 15.021999359130859375 16.832000732421875 18.654666900634765625 17.888166427612304688 16.079999923706054688 4.9825000762939453125 4.3255000114440917969 4.6519999504089355469 -2.0106668472290039062 -1.1318333148956298828 -0.7653331756591796875 -1.333333134651184082 -2.4153332710266113281 -3.4668335914611816406 -0.44666680693626403809 -3.6006665229797363281 -3.5286667346954345703 -3.3864998817443847656 -3.1449999809265136719 -5.5879998207092285156 -5.5526666641235351562 -5.7325000762939453125 -5.7263331413269042969 -5.5268335342407226562 -5.7684998512268066406 -5.9023332595825195312 -6.0688333511352539062 -5.8826665878295898438 -5.4048333168029785156 -5.0718336105346679688 -5.8074998855590820312 -6.04199981689453125 -5.6695003509521484375 -5.2034997940063476562 -5.4019999504089355469 -5.5083332061767578125 -5.3498334884643554688 -5.1310000419616699219 -5.4393334388732910156 -5.3485002517700195312 -5.6508331298828125 -6.0058336257934570312 -6.2308330535888671875 -6.0199999809265136719 -6.1686663627624511719 -6.1128334999084472656 -3.8573331832885742188 -6.2141666412353515625 -4.0030002593994140625 -4.0236663818359375 -4.1240000724792480469 -4.3608336448669433594 -4.5898332595825195312 17.318166732788085938 16.427667617797851562 16.02899932861328125 16.043832778930664062 15.067166328430175781 14.055333137512207031 7.2188334465026855469 7.2519998550415039062 -6.1628332138061523438 -6.0063333511352539062 -5.9015002250671386719 8.2161664962768554688 -5.9911665916442871094 -7.2421669960021972656 -2.5566666126251220703 1.368000030517578125 0.49483343958854675293 0.5394999384880065918 0.42833319306373596191 -3.0435001850128173828 -4.3643331527709960938 -2.9681665897369384766 -2.4771666526794433594 -1.6984999179840087891 -1.0658333301544189453 -1.1280000209808349609 -1.652500152587890625 -1.6831666231155395508 -1.6721667051315307617 -1.6371668577194213867 -1.3831667900085449219 -1.4786666631698608398 -1.6214997768402099609 -1.7581664323806762695 -1.7286666631698608398 -1.7931666374206542969 -1.8248332738876342773 -1.7993335723876953125 -1.7684998512268066406 -1.8149999380111694336 -1.7894999980926513672 -1.9036666154861450195 -1.9954999685287475586 -1.9410001039505004883 -1.9229999780654907227 -1.9996668100357055664 -2.2306666374206542969 -2.3451666831970214844 -2.2503333091735839844 -2.1463334560394287109 -2.0093333721160888672 -1.8783334493637084961 -1.7838332653045654297 -1.7411664724349975586 -1.6760001182556152344 -1.6146667003631591797 -1.6346668004989624023 -1.7371666431427001953 -1.7331666946411132812 -1.6859999895095825195 -1.6684999465942382812 -1.7693334817886352539 -1.8918333053588867188 -1.9365001916885375977 -2.0443332195281982422 -2.2061667442321777344 -2.2964999675750732422 -2.3039999008178710938 -2.4513332843780517578 -2.4144997596740722656 -2.2613332271575927734 -2.2086668014526367188 -2.3083333969116210938 -2.3711664676666259766 -2.2073333263397216797 -2.2478334903717041016 -2.2539999485015869141 -2.2720000743865966797 -2.3458335399627685547 -2.4661667346954345703 -2.5093333721160888672 -2.5051665306091308594 -2.5081667900085449219 -2.5 -2.5713331699371337891 -2.5906667709350585938 -2.5756664276123046875 -2.6053333282470703125 -2.6549997329711914062 -2.6881666183471679688 -2.7855000495910644531 -2.82649993896484375 -2.9076666831970214844 -2.9175000190734863281 -2.9301667213439941406 -2.9539999961853027344 -2.9681665897369384766 -3.0010001659393310547 -3.0326666831970214844 -3.0611667633056640625 -3.0596668720245361328 -3.0309998989105224609 -3 -2.99250030517578125 -2.9781668186187744141 -2.9368333816528320312 -2.9216666221618652344 -2.9371666908264160156 -2.9448332786560058594 -2.9508333206176757812 -2.9398331642150878906 -2.923999786376953125 -2.9096665382385253906 -2.8960001468658447266 -2.8865001201629638672 -2.8888335227966308594 -2.8811666965484619141 -2.8660001754760742188 -2.8989999294281005859 -2.8744997978210449219 -2.8070001602172851562 -2.8221666812896728516
 19.046833038330078125 20.632833480834960938 21.404666900634765625 21.204166412353515625 18.302499771118164062 19.87383270263671875 21.72833251953125 21.2541656494140625 21.632833480834960938 19.607000350952148438 21.035833358764648438 21.386667251586914062 18.235332489013671875 20.385166168212890625 20.968000411987304688 20.867666244506835938 20.967166900634765625 20.767999649047851562 21.037166595458984375 19.599500656127929688 16.64766693115234375 18.412000656127929688 19.385499954223632812 20.53133392333984375 19.87616729736328125 19.892000198364257812 19.874666213989257812 18.795000076293945312 19.472333908081054688 19.649000167846679688 18.845666885375976562 17.658666610717773438 19.086999893188476562 19.375165939331054688 19.32433319091796875 19.109167098999023438 16.59799957275390625 16.625333786010742188 18.151666641235351562 18.034000396728515625 18.053667068481445312 17.975833892822265625 17.693166732788085938 17.52483367919921875 17.250165939331054688 17.586833953857421875 18.057832717895507812 18.019832611083984375 17.065000534057617188 -0.87633347511291503906 -3.0468332767486572266 -2.7950000762939453125 -1.1826666593551635742 -0.76783323287963867188 -1.5705000162124633789 -1.7221667766571044922 -1.6993333101272583008 -0.89750009775161743164 -1.8274999856948852539 -0.98333328962326049805 -1.1123334169387817383 -1.9116666316986083984 -0.81300014257431030273 -0.71700012683868408203 -1.5201667547225952148 22.345167160034179688 21.838832855224609375 21.078332901000976562 22.338167190551757812 22.569499969482421875 22.253000259399414062 19.461000442504882812 18.806165695190429688 21.594333648681640625 21.73400115966796875 19.163665771484375 15.203166961669921875 18.317333221435546875 21.323833465576171875 21.56349945068359375 21.10016632080078125 21.292999267578125 19.672832489013671875 15.294833183288574219 17.607999801635742188 17.389165878295898438 17.076833724975585938 11.847167015075683594 4.7303333282470703125 4.7526669502258300781 5.4441666603088378906 0.92033326625823974609 -1.2985001802444458008 -1.3436667919158935547 0.65916663408279418945 -0.50366669893264770508 0.28616678714752197266 0.56200009584426879883 -3.2823333740234375 -3.1954998970031738281 -5.6719999313354492188 -5.6838331222534179688 -4.2725000381469726562 -5.9244999885559082031 -4.2934999465942382812 -6.08083343505859375 -6.0029997825622558594 -5.9101662635803222656 -5.7588334083557128906 -6.0853333473205566406 -6.1354999542236328125 -5.9559998512268066406 -5.263500213623046875 -5.2899999618530273438 -5.7056665420532226562 -6.1586670875549316406 -6.2721667289733886719 -6.1668334007263183594 -5.6513333320617675781 -5.5201668739318847656 -5.4238333702087402344 -5.624500274658203125 -5.7760000228881835938 -5.8109998703002929688 -5.8134999275207519531 -5.6345000267028808594 -5.5713334083557128906 -5.8923335075378417969 -3.6205000877380371094 -3.6938333511352539062 -5.8166666030883789062 -5.7593336105346679688 -5.7306666374206542969 15.937999725341796875 12.632666587829589844 13.132166862487792969 15.067333221435546875 15.80716705322265625 16.34799957275390625 15.724666595458984375 15.181500434875488281 -5.5214996337890625 7.5633335113525390625 7.6420001983642578125 -6.4596667289733886719 -6.5295000076293945312 7.2153334617614746094 1.5263332128524780273 2.2546668052673339844 2.2410001754760742188 2.2523334026336669922 0.89200013875961303711 -3.5893332958221435547 0.68783354759216308594 0.89400011301040649414 -0.61516678333282470703 -3.4031667709350585938 -3.0113332271575927734 -2.7738332748413085938 -1.6146665811538696289 -0.99533325433731079102 -1.2208330631256103516 -1.5228334665298461914 -1.5353332757949829102 -1.5771666765213012695 -1.566666722297668457 -1.4303334951400756836 -1.7039998769760131836 -1.7381664514541625977 -1.775999903678894043 -1.9335001707077026367 -2.0299999713897705078 -2.0836665630340576172 -1.9839998483657836914 -2.0993332862854003906 -1.9823333024978637695 -1.9200000762939453125 -1.8998333215713500977 -1.8781667947769165039 -1.8734999895095825195 -2.0051665306091308594 -2.1003334522247314453 -2.1871666908264160156 -2.1445000171661376953 -2.0776665210723876953 -2.0808331966400146484 -2.0829999446868896484 -1.972666621208190918 -1.8019999265670776367 -1.6864998340606689453 -1.6664999723434448242 -1.7728332281112670898 -1.810166478157043457 -1.8558334112167358398 -1.6759999990463256836 -1.6911667585372924805 -1.7283333539962768555 -1.8286665678024291992 -1.9033333063125610352 -1.8910001516342163086 -1.9663335084915161133 -2.0968334674835205078 -2.2944998741149902344 -2.3781666755676269531 -2.3698332309722900391 -2.3923332691192626953 -2.321666717529296875 -2.1686666011810302734 -2.0791668891906738281 -2.0996668338775634766 -2.1435000896453857422 -2.1891667842864990234 -2.2259998321533203125 -2.2119998931884765625 -2.3286664485931396484 -2.4041666984558105469 -2.4073336124420166016 -2.4189999103546142578 -2.4045000076293945312 -2.3735001087188720703 -2.3684999942779541016 -2.3798334598541259766 -2.3821666240692138672 -2.3941669464111328125 -2.4651665687561035156 -2.4988334178924560547 -2.579166412353515625 -2.6423332691192626953 -2.733333587646484375 -2.8351666927337646484 -2.8780000209808349609 -2.8949999809265136719 -2.9194998741149902344 -2.9274997711181640625 -2.9501667022705078125 -2.9955000877380371094 -2.9990000724792480469 -2.9868335723876953125 -2.981166839599609375 -2.9286665916442871094 -2.9026668071746826172 -2.9083333015441894531 -2.8893332481384277344 -2.8429999351501464844 -2.8094999790191650391 -2.7955000400543212891 -2.8029999732971191406 -2.7943334579467773438 -2.7706668376922607422 -2.7590000629425048828 -2.7536668777465820312 -2.7518334388732910156 -2.7389998435974121094 -2.7303333282470703125 -2.7324995994567871094 -2.7185001373291015625 -2.6676666736602783203 -2.6310000419616699219
 20.68650054931640625 21.69933319091796875 21.479665756225585938 20.733165740966796875 19.737833023071289062 19.321832656860351562 21.61316680908203125 21.163000106811523438 21.011499404907226562 19.316167831420898438 21.093500137329101562 20.723833084106445312 20.11100006103515625 21.0731658935546875 20.86116790771484375 20.042499542236328125 20.737833023071289062 21.163166046142578125 20.719167709350585938 18.8148345947265625 18.400499343872070312 19.448499679565429688 20.188999176025390625 20.127834320068359375 19.54949951171875 19.288665771484375 17.878332138061523438 18.81366729736328125 19.6186676025390625 19.32550048828125 18.80283355712890625 17.961999893188476562 19.4203338623046875 19.510166168212890625 19.347665786743164062 18.960834503173828125 16.72083282470703125 18.294500350952148438 18.691499710083007812 18.345499038696289062 17.114000320434570312 16.847166061401367188 17.65416717529296875 16.6811676025390625 16.429166793823242188 17.689167022705078125 17.971332550048828125 17.899999618530273438 17.03133392333984375 17.81566619873046875 -2.8011667728424072266 -2.7428331375122070312 -1.2400000095367431641 -1.0103331804275512695 -0.87650012969970703125 -0.84166675806045532227 -1.6274998188018798828 -0.93066668510437011719 -1.0883333683013916016 -1.0023334026336669922 -0.9595000147819519043 -0.83216661214828491211 -1.4480000734329223633 -0.53916662931442260742 -0.54650014638900756836 22.13266754150390625 22.623498916625976562 22.461999893188476562 22.050832748413085938 22.22949981689453125 22.116666793823242188 21.839666366577148438 19.489000320434570312 21.432500839233398438 21.555500030517578125 21.353000640869140625 19.642833709716796875 20.457666397094726562 21.062665939331054688 20.596832275390625 21.114665985107421875 20.197834014892578125 21.312999725341796875 19.225000381469726562 14.777667045593261719 15.840332984924316406 12.383166313171386719 5.73816680908203125 6.819000244140625 5.1141667366027832031 6.4148335456848144531 7.4885001182556152344 4.1263332366943359375 4.13466644287109375 0.83149999380111694336 0.90716671943664550781 1.0064998865127563477 -2.4793334007263183594 1.4833332300186157227 -2.7695000171661376953 -5.5111665725708007812 -5.7295002937316894531 -4.3788332939147949219 -4.4623332023620605469 -4.3590002059936523438 -6.3433332443237304688 -6.2866668701171875 -6.2171664237976074219 -6.0749998092651367188 -6.07866668701171875 -6.1848330497741699219 -5.9661664962768554688 -5.7065000534057617188 -5.4530000686645507812 -4.9415001869201660156 -4.9286665916442871094 -5.0720000267028808594 -5.0336666107177734375 -4.9701666831970214844 -5.2176666259765625 -5.9441666603088378906 -5.9246668815612792969 -5.6318330764770507812 -5.9681668281555175781 -5.5514998435974121094 -5.4666666984558105469 -5.4156665802001953125 -5.4338331222534179688 -5.5433335304260253906 -3.5363333225250244141 -5.8081669807434082031 -5.8585000038146972656 -5.7281665802001953125 12.409333229064941406 12.49566650390625 11.866000175476074219 11.260000228881835938 11.637833595275878906 11.682332992553710938 -5.0316667556762695312 -4.9945001602172851562 -5.3458333015441894531 2.5563333034515380859 2.6715002059936523438 -6.458499908447265625 -6.3898334503173828125 3.0308332443237304688 2.3271665573120117188 2.5011668205261230469 2.2993333339691162109 2.1994998455047607422 1.4600000381469726562 -2.7838332653045654297 -2.8938333988189697266 0.66366666555404663086 1.5138334035873413086 -0.8009999394416809082 -3.5759999752044677734 -2.4648332595825195312 -0.95899993181228637695 -0.69300001859664916992 -1.1019998788833618164 -1.4571666717529296875 -1.4480000734329223633 -1.520333409309387207 -1.6098333597183227539 -1.6488332748413085938 -1.7381665706634521484 -1.8133333921432495117 -1.8868333101272583008 -1.9605000019073486328 -2.1326665878295898438 -2.2426667213439941406 -2.2528333663940429688 -2.2173333168029785156 -2.2356667518615722656 -2.125 -2.011333465576171875 -2.0963332653045654297 -2.0793330669403076172 -2.1141667366027832031 -2.2213332653045654297 -2.1320002079010009766 -1.9166666269302368164 -1.9816666841506958008 -1.9896665811538696289 -2.0213334560394287109 -2.0051665306091308594 -1.8481668233871459961 -1.7008333206176757812 -1.7735000848770141602 -1.7649998664855957031 -1.771166682243347168 -1.6788333654403686523 -1.5681667327880859375 -1.588499903678894043 -1.6576666831970214844 -1.7163332700729370117 -1.8158332109451293945 -1.9166666269302368164 -1.9749999046325683594 -2.0796663761138916016 -2.1546666622161865234 -2.3196668624877929688 -2.3675000667572021484 -2.2619998455047607422 -2.2263333797454833984 -2.1315000057220458984 -2.0111668109893798828 -1.9801667928695678711 -2.0280001163482666016 -2.0331666469573974609 -2.1553332805633544922 -2.2141666412353515625 -2.2436666488647460938 -2.1688332557678222656 -2.1458332538604736328 -2.23166656494140625 -2.2161667346954345703 -2.1806666851043701172 -2.14550018310546875 -2.1586666107177734375 -2.1763334274291992188 -2.1983332633972167969 -2.2329998016357421875 -2.2793333530426025391 -2.3388333320617675781 -2.4409999847412109375 -2.5365002155303955078 -2.6736669540405273438 -2.7496666908264160156 -2.8096666336059570312 -2.8683331012725830078 -2.8901665210723876953 -2.9019999504089355469 -2.8766665458679199219 -2.9135000705718994141 -2.9059998989105224609 -2.8945000171661376953 -2.8936665058135986328 -2.9130001068115234375 -2.9119997024536132812 -2.8866662979125976562 -2.8326666355133056641 -2.7576665878295898438 -2.7181665897369384766 -2.6490001678466796875 -2.6253333091735839844 -2.6328334808349609375 -2.6159999370574951172 -2.6011667251586914062 -2.5875000953674316406 -2.5761666297912597656 -2.5406665802001953125 -2.5473332405090332031 -2.5428333282470703125 -2.5508334636688232422 -2.5450000762939453125
 22.056499481201171875 21.082500457763671875 20.686000823974609375 20.389499664306640625 20.803998947143554688 19.292333602905273438 21.529333114624023438 21.390333175659179688 21.331666946411132812 20.654499053955078125 21.890832901000976562 21.220500946044921875 21.535833358764648438 21.08733367919921875 18.930665969848632812 19.952167510986328125 20.7263336181640625 21.163000106811523438 20.273332595825195312 19.173166275024414062 20.20800018310546875 20.395166397094726562 20.532499313354492188 19.888334274291992188 18.56150054931640625 18.669332504272460938 18.807832717895507812 19.522333145141601562 19.406000137329101562 19.354333877563476562 18.61966705322265625 19.012500762939453125 19.622999191284179688 19.723833084106445312 19.43633270263671875 18.277334213256835938 14.815333366394042969 18.649999618530273438 18.242834091186523438 17.956666946411132812 17.076333999633789062 16.291833877563476562 17.377666473388671875 16.896999359130859375 15.855666160583496094 17.536167144775390625 18.0214996337890625 18.065000534057617188 -0.87899994850158691406 -1.0379999876022338867 -2.5766668319702148438 -1.5033334493637084961 -1.2120000123977661133 -1.0513334274291992188 -0.88133335113525390625 -0.90950006246566772461 -0.88150000572204589844 -0.67266678810119628906 -1.8033334016799926758 -1.020833134651184082 -0.8446667790412902832 -0.67999994754791259766 -1.4081665277481079102 -1.3638335466384887695 -1.3358333110809326172 22.432500839233398438 22.456501007080078125 22.774166107177734375 22.653833389282226562 22.395166397094726562 22.059833526611328125 21.780666351318359375 18.8018341064453125 21.004999160766601562 21.503833770751953125 21.506666183471679688 21.288166046142578125 21.180833816528320312 21.22750091552734375 21.09166717529296875 21.199832916259765625 19.8769989013671875 20.162332534790039062 20.206666946411132812 16.091167449951171875 17.845167160034179688 16.420999526977539062 7.2189998626708984375 6.9194998741149902344 7.5296664237976074219 7.2905001640319824219 8.5410003662109375 5.2056670188903808594 1.2353333234786987305 1.0579999685287475586 1.3798334598541259766 1.9469999074935913086 2.1401667594909667969 -2.5248334407806396484 -2.5281667709350585938 -4.006500244140625 -5.8443331718444824219 -4.2696666717529296875 -4.3403334617614746094 -4.310333251953125 -6.328166961669921875 -6.3913331031799316406 -6.3783335685729980469 -6.2196664810180664062 -5.9426665306091308594 -5.7698335647583007812 -5.5310001373291015625 -5.4128332138061523438 -5.1733331680297851562 -5.1554999351501464844 -5.0675001144409179688 -5.0286669731140136719 -5.127166748046875 -5.6276669502258300781 -5.7411665916442871094 -6.0211663246154785156 -5.7881669998168945312 -5.4346666336059570312 -5.87933349609375 -5.6353330612182617188 -5.2431669235229492188 -5.4756665229797363281 -5.4268336296081542969 -5.4306664466857910156 -5.4175000190734863281 -5.5481667518615722656 -6.0686664581298828125 -6.1269998550415039062 -6.1230001449584960938 -6.4419999122619628906 9.970333099365234375 3.8618333339691162109 3.5481665134429931641 -6.6361665725708007812 -5.2453331947326660156 -5.7376666069030761719 -5.4250001907348632812 2.6954998970031738281 2.1388332843780517578 -6.4441666603088378906 -6.0768332481384277344 -6.1269998550415039062 -7.5643334388732910156 3.1168332099914550781 2.3318333625793457031 2.73600006103515625 -2.2981667518615722656 -2.1340000629425048828 2.8789999485015869141 0.63033336400985717773 0.95650005340576171875 -0.83850002288818359375 -3.2356667518615722656 -1.8921666145324707031 -0.75599980354309082031 -0.42333325743675231934 -0.87233346700668334961 -1.2513332366943359375 -1.3711668252944946289 -1.5820001363754272461 -1.5638332366943359375 -1.532500147819519043 -1.757166743278503418 -1.8071665763854980469 -1.8383334875106811523 -2.0241668224334716797 -2.1860001087188720703 -2.2171666622161865234 -2.1784999370574951172 -2.1926665306091308594 -2.2056667804718017578 -2.2273333072662353516 -2.2470002174377441406 -2.2393331527709960938 -2.2556667327880859375 -2.2149999141693115234 -2.2536666393280029297 -2.263500213623046875 -2.037166595458984375 -1.9039999246597290039 -1.9176665544509887695 -1.9026666879653930664 -1.9428333044052124023 -1.8985000848770141602 -1.8051666021347045898 -1.7503334283828735352 -1.7186666727066040039 -1.7228332757949829102 -1.6239999532699584961 -1.6154999732971191406 -1.692499995231628418 -1.6841665506362915039 -1.732333064079284668 -1.831499934196472168 -1.816666722297668457 -1.9826666116714477539 -2.0388333797454833984 -2.1494998931884765625 -2.1976666450500488281 -2.2153334617614746094 -2.0296666622161865234 -1.8901666402816772461 -1.8591665029525756836 -1.8456665277481079102 -1.8449999094009399414 -1.8880000114440917969 -1.9311667680740356445 -1.9888331890106201172 -1.9926668405532836914 -2.0014998912811279297 -1.9503332376480102539 -1.962833404541015625 -2.0055000782012939453 -2.0039999485015869141 -2.0215001106262207031 -2.055500030517578125 -2.0985000133514404297 -2.1488332748413085938 -2.2001667022705078125 -2.2108333110809326172 -2.2348334789276123047 -2.2511668205261230469 -2.270999908447265625 -2.3171665668487548828 -2.4718334674835205078 -2.5816667079925537109 -2.6520001888275146484 -2.6861667633056640625 -2.7718334197998046875 -2.7796666622161865234 -2.8004999160766601562 -2.7633333206176757812 -2.7496666908264160156 -2.7918334007263183594 -2.8245000839233398438 -2.8093333244323730469 -2.7690000534057617188 -2.7541666030883789062 -2.7533333301544189453 -2.7008333206176757812 -2.6183333396911621094 -2.5531666278839111328 -2.5036666393280029297 -2.4581665992736816406 -2.4541666507720947266 -2.4318332672119140625 -2.4140000343322753906 -2.4198334217071533203 -2.3835000991821289062 -2.3456666469573974609 -2.3304998874664306641 -2.3748333454132080078 -2.4023332595825195312
 21.961332321166992188 20.585834503173828125 20.777833938598632812 21.43633270263671875 21.72949981689453125 21.526166915893554688 21.576999664306640625 21.472499847412109375 21.157167434692382812 21.145166397094726562 22.535999298095703125 22.81133270263671875 22.531999588012695312 20.61733245849609375 19.4333343505859375 20.181667327880859375 20.933666229248046875 20.805833816528320312 19.267000198364257812 19.560333251953125 20.207834243774414062 20.025333404541015625 19.673334121704101562 18.87383270263671875 18.109500885009765625 19.334667205810546875 19.335666656494140625 19.168498992919921875 19.275999069213867188 19.08083343505859375 18.366832733154296875 19.118000030517578125 19.323499679565429688 19.652500152587890625 19.405834197998046875 17.046833038330078125 16.597833633422851562 18.906665802001953125 18.2801666259765625 17.0538330078125 17.59383392333984375 17.6143341064453125 17.71433258056640625 17.323999404907226562 15.007166862487792969 16.66483306884765625 -0.58916658163070678711 -2.6811664104461669922 -0.55266666412353515625 -2.6744999885559082031 -1.6761666536331176758 -1.6036667823791503906 -1.1119999885559082031 -0.9791666865348815918 -1.1876665353775024414 -1.180333256721496582 -0.97366660833358764648 -0.5311667323112487793 -1.3553334474563598633 -0.85183340311050415039 -0.73849987983703613281 -0.47849997878074645996 -1.3329998254776000977 -1.0880000591278076172 -1.258999943733215332 -1.410166621208190918 22.9073333740234375 22.792833328247070312 22.801500320434570312 22.838167190551757812 -1.0833333730697631836 -1.5165001153945922852 20.357500076293945312 -1.8203332424163818359 -1.6728333234786987305 21.310499191284179688 21.308500289916992188 21.390333175659179688 21.485332489013671875 21.546167373657226562 20.4355010986328125 20.430334091186523438 20.423999786376953125 21.32866668701171875 19.136167526245117188 17.455499649047851562 17.51399993896484375 13.64333343505859375 7.1388335227966308594 7.2656664848327636719 7.2113332748413085938 7.2111663818359375 8.452667236328125 0.54849994182586669922 1.1644998788833618164 1.310500025749206543 1.4671666622161865234 1.7503334283828735352 -2.5931665897369384766 -2.6836667060852050781 -4.0788331031799316406 -4.1471667289733886719 -4.0451669692993164062 -4.0170001983642578125 -3.9560000896453857422 -3.9741663932800292969 -6.3649997711181640625 -6.446666717529296875 -6.2501668930053710938 -5.8590002059936523438 -5.4985003471374511719 -5.4465003013610839844 -5.4253334999084472656 -5.5034999847412109375 -5.4475002288818359375 -5.1636667251586914062 -5.5643334388732910156 -5.2209997177124023438 -5.1410002708435058594 -5.4056668281555175781 -5.1748332977294921875 -5.1391663551330566406 -5.2969999313354492188 -5.3143334388732910156 -5.1726665496826171875 -4.9415001869201660156 -5.0634999275207519531 -5.4956669807434082031 -5.6076664924621582031 -5.9018335342407226562 -5.9438333511352539062 -6.3618335723876953125 -6.9664998054504394531 -7.0593333244323730469 -7.4188332557678222656 -7.2951664924621582031 2.9024999141693115234 1.8199999332427978516 2.7751667499542236328 -5.7094998359680175781 -5.666500091552734375 -6.8064999580383300781 -6.7771668434143066406 2.2996668815612792969 2.9961667060852050781 -6.1173334121704101562 -5.9963331222534179688 -5.907833099365234375 -1.9409999847412109375 3.1191666126251220703 -2.0046668052673339844 -2.1268332004547119141 -1.7373335361480712891 3.5413331985473632812 1.6736665964126586914 0.72399997711181640625 2.8778331279754638672 -3.7866666316986083984 -2.4231665134429931641 -0.61583322286605834961 -0.2433335036039352417 -0.67849993705749511719 -1.1354999542236328125 -1.3470001220703125 -1.4983333349227905273 -1.4226666688919067383 -1.3976665735244750977 -1.5726665258407592773 -1.4621665477752685547 -1.6013333797454833984 -1.8784999847412109375 -1.9281667470932006836 -2.0448334217071533203 -2.0025000572204589844 -2.0994999408721923828 -2.0625 -2.0159997940063476562 -2.2475001811981201172 -2.3081667423248291016 -2.4276664257049560547 -2.2478334903717041016 -2.1760001182556152344 -2.1184999942779541016 -2.0886666774749755859 -1.9211664199829101562 -1.9204999208450317383 -1.9011667966842651367 -1.8846668004989624023 -1.8036667108535766602 -1.7951667308807373047 -1.7515000104904174805 -1.7188333272933959961 -1.5706667900085449219 -1.5676665306091308594 -1.5186667442321777344 -1.5065000057220458984 -1.4908331632614135742 -1.5243333578109741211 -1.6764999628067016602 -1.6801664829254150391 -1.7481665611267089844 -1.7936667203903198242 -1.9123334884643554688 -2.0440001487731933594 -1.9893335103988647461 -1.7906668186187744141 -1.7228333950042724609 -1.7445000410079956055 -1.8108333349227905273 -1.8705002069473266602 -1.8775000572204589844 -1.8601666688919067383 -1.842000126838684082 -1.7948333024978637695 -1.7916666269302368164 -1.8186665773391723633 -1.8600000143051147461 -1.9095000028610229492 -1.9308334589004516602 -1.9333335161209106445 -1.9253333806991577148 -1.9358332157135009766 -1.9709999561309814453 -1.9963334798812866211 -2.0201666355133056641 -2.0660002231597900391 -2.0916666984558105469 -2.1324999332427978516 -2.196666717529296875 -2.2628333568572998047 -2.3745000362396240234 -2.4851667881011962891 -2.5428333282470703125 -2.5595002174377441406 -2.5666666030883789062 -2.560333251953125 -2.5799999237060546875 -2.5696663856506347656 -2.5910000801086425781 -2.6248333454132080078 -2.6258335113525390625 -2.6043334007263183594 -2.58516693115234375 -2.5481665134429931641 -2.5363333225250244141 -2.5190000534057617188 -2.4919998645782470703 -2.4421665668487548828 -2.3854999542236328125 -2.3458333015441894531 -2.3116667270660400391 -2.2873332500457763672 -2.2461667060852050781 -2.2544999122619628906 -2.2450001239776611328 -2.2254998683929443359 -2.1529998779296875 -2.1813333034515380859
 21.331167221069335938 20.794500350952148438 20.890499114990234375 21.7823333740234375 21.737833023071289062 21.521665573120117188 21.012166976928710938 20.204500198364257812 20.058000564575195312 22.571498870849609375 23.075334548950195312 22.453500747680664062 20.569166183471679688 20.677000045776367188 20.7501678466796875 21.085332870483398438 20.733667373657226562 20.444665908813476562 19.582834243774414062 20.4029998779296875 19.5518341064453125 18.9481658935546875 18.222499847412109375 18.80500030517578125 19.005666732788085938 18.69183349609375 18.957500457763671875 19.175167083740234375 19.190166473388671875 18.7415008544921875 18.3105010986328125 18.688833236694335938 18.285833358764648438 18.584333419799804688 19.298666000366210938 17.99666595458984375 17.731332778930664062 18.945833206176757812 18.243165969848632812 17.458333969116210938 17.7758331298828125 17.838167190551757812 18.024999618530273438 17.514667510986328125 14.959333419799804688 17.342332839965820312 -2.474666595458984375 -0.73216658830642700195 -2.7236666679382324219 -1.88899993896484375 -1.7074999809265136719 -1.3843333721160888672 -1.2819999456405639648 -0.99233335256576538086 -1.124833226203918457 -1.1274999380111694336 -1.2225002050399780273 -0.47000002861022949219 -0.47033324837684631348 -0.784999847412109375 -0.61333334445953369141 -0.4121666252613067627 -0.58533340692520141602 -0.40333339571952819824 -1.0184999704360961914 -0.58066678047180175781 22.843999862670898438 22.864166259765625 22.800001144409179688 -1.2398334741592407227 -1.4823333024978637695 20.617000579833984375 19.309999465942382812 -2.1545000076293945312 20.5 20.729333877563476562 19.850332260131835938 20.038665771484375 21.282833099365234375 21.551166534423828125 20.900167465209960938 21.2220001220703125 20.76300048828125 19.266000747680664062 18.422832489013671875 18.95166778564453125 17.969999313354492188 8.9846668243408203125 6.9913330078125 5.9936666488647460938 5.8513331413269042969 5.618000030517578125 7.4244999885559082031 9.1079998016357421875 8.791500091552734375 0.26833331584930419922 0.64266669750213623047 0.92366653680801391602 1.4448331594467163086 -3.6654999256134033203 -2.6196668148040771484 -5.3074998855590820312 -3.6851668357849121094 -3.7921667098999023438 -3.7385001182556152344 -3.5603334903717041016 -6.076000213623046875 -6.2673335075378417969 -6.1900000572204589844 -6.0188336372375488281 -5.6686663627624511719 -5.5194997787475585938 -5.3341665267944335938 -5.194000244140625 -5.1798334121704101562 -5.069000244140625 -5.2148332595825195312 -5.0508332252502441406 -4.5514998435974121094 -4.4436669349670410156 -4.6103334426879882812 -4.80283355712890625 -4.9128332138061523438 -4.8718333244323730469 -5.0279998779296875 -4.9535002708435058594 -5.1316666603088378906 -5.495166778564453125 -5.7111668586730957031 -5.8878335952758789062 -5.9409999847412109375 -6.3698334693908691406 -6.7303333282470703125 -6.9004998207092285156 -7.2694997787475585938 -7.7173333168029785156 1.5510001182556152344 1.0975000858306884766 2.2044999599456787109 -6.4846668243408203125 -6.3748335838317871094 -6.135833740234375 -6.1308331489562988281 -7.5296664237976074219 3.3609998226165771484 -5.8443331718444824219 -5.6456665992736816406 -5.80716705322265625 -5.9683337211608886719 -5.9988336563110351562 3.5186665058135986328 -2.3511664867401123047 3.5629999637603759766 2.8463332653045654297 1.5213334560394287109 0.49049988389015197754 2.9011666774749755859 -3.6906666755676269531 -2.0276665687561035156 -0.24316661059856414795 0.067666769027709960938 -0.37533330917358398438 -0.8079999089241027832 -0.93833333253860473633 -1.0566666126251220703 -1.153166651725769043 -1.2464998960494995117 -1.3241665363311767578 -1.1794997453689575195 -1.4053331613540649414 -1.5679999589920043945 -1.5844999551773071289 -1.7700001001358032227 -1.7933332920074462891 -2.0473332405090332031 -1.9418333768844604492 -1.7958332300186157227 -1.9630000591278076172 -2.1229999065399169922 -2.2643332481384277344 -2.2281665802001953125 -2.1846666336059570312 -2.0544998645782470703 -1.9949998855590820312 -1.9156666994094848633 -1.9170000553131103516 -1.8676666021347045898 -1.8450000286102294922 -1.7561665773391723633 -1.6646666526794433594 -1.620000004768371582 -1.6241667270660400391 -1.4509999752044677734 -1.5481665134429931641 -1.5463334321975708008 -1.3804999589920043945 -1.2840000391006469727 -1.2368334531784057617 -1.3428331613540649414 -1.3786666393280029297 -1.4004999399185180664 -1.4630000591278076172 -1.5316667556762695312 -1.6428332328796386719 -1.6863332986831665039 -1.6661666631698608398 -1.6116667985916137695 -1.669333338737487793 -1.7123333215713500977 -1.7415000200271606445 -1.7653335332870483398 -1.747666478157043457 -1.7399998903274536133 -1.7228335142135620117 -1.7323334217071533203 -1.7075001001358032227 -1.7094999551773071289 -1.712833404541015625 -1.752833247184753418 -1.7785000801086425781 -1.8051666021347045898 -1.8558331727981567383 -1.8816667795181274414 -1.8691667318344116211 -1.9028335809707641602 -1.9556668996810913086 -2.0185000896453857422 -2.1433331966400146484 -2.1895000934600830078 -2.2358331680297851562 -2.2690000534057617188 -2.3141667842864990234 -2.4066667556762695312 -2.4263334274291992188 -2.4596667289733886719 -2.5 -2.5163333415985107422 -2.4978334903717041016 -2.4913334846496582031 -2.5156667232513427734 -2.5081665515899658203 -2.5033335685729980469 -2.4401667118072509766 -2.3786668777465820312 -2.3104999065399169922 -2.2604999542236328125 -2.2193334102630615234 -2.2141666412353515625 -2.2310001850128173828 -2.2233333587646484375 -2.2173333168029785156 -2.1930000782012939453 -2.1461668014526367188 -2.0735001564025878906 -2.0838332176208496094 -2.0645000934600830078 -2.0736665725708007812 -2.0456666946411132812
 21.834833145141601562 22.00766754150390625 21.752000808715820312 21.44066619873046875 21.56783294677734375 20.586833953857421875 19.14550018310546875 20.961666107177734375 22.29833221435546875 22.889331817626953125 22.735166549682617188 21.9373321533203125 20.492000579833984375 20.446666717529296875 20.387500762939453125 20.987499237060546875 20.692501068115234375 20.270833969116210938 20.393499374389648438 20.302000045776367188 19.4203338623046875 18.95366668701171875 19.1746673583984375 18.726667404174804688 18.510999679565429688 17.846332550048828125 18.28033447265625 17.97516632080078125 18.262332916259765625 18.3296661376953125 18.47100067138671875 18.438333511352539062 18.420833587646484375 17.690999984741210938 19.134500503540039062 18.648000717163085938 16.661832809448242188 17.68316650390625 17.873498916625976562 18.285165786743164062 17.56800079345703125 18.0086669921875 17.961000442504882812 17.109167098999023438 16.538999557495117188 -2.2051665782928466797 -0.28883337974548339844 16.408834457397460938 -3.2326667308807373047 -3.5061666965484619141 -2.0913333892822265625 -1.3266665935516357422 -1.4366666078567504883 -1.2946666479110717773 -1.2191667556762695312 -1.2085000276565551758 -2.3061666488647460938 -0.87433338165283203125 -1.2120000123977661133 -0.62316656112670898438 -0.42766666412353515625 -1.0053334236145019531 -0.4235000312328338623 -0.42866668105125427246 -0.79599994421005249023 -0.75550007820129394531 -1.1183333396911621094 -1.3143333196640014648 -1.0580002069473266602 -0.93566656112670898438 19.149000167846679688 -2.0168333053588867188 18.670499801635742188 17.939332962036132812 18.6486663818359375 19.353334426879882812 19.962665557861328125 19.309999465942382812 20.43216705322265625 -1.0348333120346069336 21.939332962036132812 21.181499481201171875 17.324666976928710938 12.28983306884765625 18.880666732788085938 18.568666458129882812 17.99666595458984375 17.8489990234375 9.9123334884643554688 7.9695000648498535156 7.6420001983642578125 6.78766632080078125 8.2113332748413085938 8.509166717529296875 7.6941666603088378906 8.1055002212524414062 -0.35516670346260070801 -0.036166708916425704956 0.40599998831748962402 -2.4571666717529296875 -2.4151668548583984375 -3.231166839599609375 -3.2291665077209472656 -3.3478333950042724609 -3.1781663894653320312 -5.2459998130798339844 -5.4120001792907714844 -5.6065001487731933594 -5.5051670074462890625 -5.1016664505004882812 -4.8838334083557128906 -4.752166748046875 -4.73166656494140625 -4.4334998130798339844 -3.9873335361480712891 -4.2340002059936523438 -4.1866664886474609375 -4.0941667556762695312 -3.6881663799285888672 -3.8854999542236328125 -4.3635001182556152344 -4.5875000953674316406 -4.72733306884765625 -4.6386666297912597656 -4.6094999313354492188 -4.6991667747497558594 -4.92783355712890625 -5.3858332633972167969 -5.9733333587646484375 -5.9583330154418945312 -6.2663331031799316406 -6.4800000190734863281 -6.4710001945495605469 -7.3433332443237304688 -8.3590002059936523438 -9.3660001754760742188 0.98166674375534057617 1.3556665182113647461 2.9166667461395263672 -6.0883336067199707031 -5.926166534423828125 -4.9448332786560058594 -4.5408334732055664062 -5.3331665992736816406 -4.5661668777465820312 -5.7160000801086425781 -5.8220000267028808594 -1.7364999055862426758 -6.1584997177124023438 -2.0464999675750732422 2.8994998931884765625 2.3923332691192626953 3.0596666336059570312 3.1516666412353515625 1.7860000133514404297 2.2404999732971191406 -0.57433342933654785156 -3.696666717529296875 -2.7298333644866943359 -1.0636665821075439453 0.17416667938232421875 0.26050004363059997559 0.0869998931884765625 -0.15966670215129852295 -0.53066653013229370117 -0.85666662454605102539 -1.0614999532699584961 -1.1366666555404663086 -1.0303331613540649414 -1.2473334074020385742 -1.3951667547225952148 -1.3881665468215942383 -1.3648332357406616211 -1.6556668281555175781 -1.9496665000915527344 -1.7755000591278076172 -1.6703332662582397461 -1.7021666765213012695 -1.8778333663940429688 -2.0899999141693115234 -2.0889999866485595703 -2.1315000057220458984 -2.0106666088104248047 -1.9776667356491088867 -1.8065001964569091797 -1.7764999866485595703 -1.8056665658950805664 -1.7756667137145996094 -1.669333338737487793 -1.6168333292007446289 -1.5293334722518920898 -1.5208333730697631836 -1.5536667108535766602 -1.5720000267028808594 -1.6355000734329223633 -1.5455001592636108398 -1.1866667270660400391 -1.1101666688919067383 -1.1721667051315307617 -1.1096668243408203125 -1.1818333864212036133 -1.2166666984558105469 -1.3328331708908081055 -1.3768333196640014648 -1.416333317756652832 -1.433333277702331543 -1.4358333349227905273 -1.5625001192092895508 -1.5941666364669799805 -1.6793333292007446289 -1.6728333234786987305 -1.6421667337417602539 -1.6418334245681762695 -1.6298333406448364258 -1.5906665325164794922 -1.5616666078567504883 -1.5931667089462280273 -1.645333409309387207 -1.6358333826065063477 -1.6296666860580444336 -1.6551666259765625 -1.6808334589004516602 -1.7383333444595336914 -1.8409999608993530273 -1.9238333702087402344 -1.9606667757034301758 -1.9813333749771118164 -2.0063333511352539062 -2.0411665439605712891 -2.1463332176208496094 -2.2714998722076416016 -2.3923332691192626953 -2.4568336009979248047 -2.4758334159851074219 -2.5143332481384277344 -2.5131666660308837891 -2.4814999103546142578 -2.5499999523162841797 -2.5368332862854003906 -2.5364999771118164062 -2.5315001010894775391 -2.5169999599456787109 -2.4548335075378417969 -2.3956665992736816406 -2.3221666812896728516 -2.2295000553131103516 -2.1380000114440917969 -2.053333282470703125 -1.9716666936874389648 -2.0286667346954345703 -2.0938334465026855469 -2.0408332347869873047 -2.0073332786560058594 -2.0101666450500488281 -2.0126667022705078125 -1.9739999771118164062 -1.9886666536331176758 -1.9453333616256713867
 22.100833892822265625 21.9073333740234375 21.746999740600585938 21.53983306884765625 20.75983428955078125 18.707332611083984375 20.272832870483398438 22.648500442504882812 22.410999298095703125 22.557500839233398438 21.9073333740234375 21.273166656494140625 20.962833404541015625 20.497833251953125 20.58950042724609375 20.298666000366210938 19.543666839599609375 19.809499740600585938 19.6938323974609375 19.386333465576171875 18.4010009765625 18.8253326416015625 19.131166458129882812 18.4915008544921875 17.5926666259765625 17.6399993896484375 16.715999603271484375 15.626667022705078125 17.428499221801757812 18.0991668701171875 18.7953338623046875 18.896833419799804688 18.72533416748046875 16.736499786376953125 18.880832672119140625 18.959333419799804688 17.582166671752929688 18.028499603271484375 18.618833541870117188 17.499666213989257812 17.820667266845703125 18.008167266845703125 16.900667190551757812 16.830667495727539062 -0.27150002121925354004 -2.0243332386016845703 -2.2671668529510498047 -3.1219999790191650391 -1.9466668367385864258 -3.1783335208892822266 -1.557666778564453125 -1.4488333463668823242 -1.2139999866485595703 -1.275166630744934082 -1.3715000152587890625 -2.0663335323333740234 -2.9366667270660400391 -0.69416660070419311523 -1.2438333034515380859 -0.41049981117248535156 -0.25816670060157775879 -0.9898331761360168457 -0.70166659355163574219 -0.74433332681655883789 -0.77199989557266235352 -0.73000007867813110352 -0.95799988508224487305 -1.2826665639877319336 -1.1515001058578491211 -1.1351665258407592773 -0.84299999475479125977 -0.86549991369247436523 -1.242333531379699707 19.964000701904296875 19.02466583251953125 19.563167572021484375 20.905332565307617188 20.390499114990234375 20.191999435424804688 21.737333297729492188 22.014499664306640625 18.17566680908203125 6.6194996833801269531 16.63050079345703125 19.253833770751953125 9.3786668777465820312 7.5503334999084472656 6.4146666526794433594 8.0891666412353515625 7.2191662788391113281 8.372333526611328125 7.6746668815612792969 6.69183349609375 7.4599995613098144531 6.9136667251586914062 7.2934999465942382812 8.12816619873046875 -0.04850006103515625 0.40700003504753112793 -2.6719999313354492188 -2.8185000419616699219 -2.7156665325164794922 -2.6566665172576904297 -2.7141666412353515625 -2.8075001239776611328 -4.8253335952758789062 -4.9081668853759765625 -4.8816666603088378906 -4.7139997482299804688 -4.47733306884765625 -4.2204999923706054688 -4.2610001564025878906 -4.1493334770202636719 -3.8813333511352539062 -3.4263334274291992188 -3.5821666717529296875 -3.5728335380554199219 -3.4316666126251220703 -3.5 -3.4825000762939453125 -4.1823334693908691406 -4.2216663360595703125 -4.3436665534973144531 -4.347499847412109375 -4.2144999504089355469 -4.5961666107177734375 -5.1116666793823242188 -5.4028334617614746094 -6.002166748046875 -6.1139998435974121094 -6.439167022705078125 -6.4349999427795410156 -6.8494997024536132812 -7.5353331565856933594 -8.2443332672119140625 -8.5880002975463867188 1.7538332939147949219 1.7588334083557128906 -6.2828335762023925781 -1.3626664876937866211 -0.49450001120567321777 -0.84983342885971069336 -1.1311664581298828125 -1.4068332910537719727 3.8545000553131103516 3.3198335170745849609 3.0651667118072509766 -7.5071668624877929688 3.3131666183471679688 -2.3186666965484619141 2.6196665763854980469 1.0954999923706054688 1.6373332738876342773 1.8496667146682739258 1.2201666831970214844 2.3759999275207519531 -0.92150014638900756836 -4.1846666336059570312 -3.4319999217987060547 -1.8493332862854003906 -0.074333429336547851562 0.33549991250038146973 0.3713334500789642334 0.27233323454856872559 -0.4629999697208404541 -0.77166676521301269531 -0.72666645050048828125 -0.89566665887832641602 -1.0183333158493041992 -1.1738331317901611328 -1.3488333225250244141 -1.3578333854675292969 -1.3441667556762695312 -1.7166665792465209961 -1.8219997882843017578 -1.6206667423248291016 -1.568833470344543457 -1.6794999837875366211 -1.9048334360122680664 -2.0128331184387207031 -1.9429999589920043945 -1.9059998989105224609 -1.8809999227523803711 -1.9496666193008422852 -1.8401666879653930664 -1.7215000391006469727 -1.6900001764297485352 -1.6746666431427001953 -1.6546665430068969727 -1.5586665868759155273 -1.5386666059494018555 -1.5313332080841064453 -1.5498331785202026367 -1.4826666116714477539 -1.4095000028610229492 -1.3696665763854980469 -1.1880000829696655273 -1.2305001020431518555 -1.2818335294723510742 -1.2748333215713500977 -1.247666478157043457 -1.2311667203903198242 -1.3786668777465820312 -1.3729999065399169922 -1.3271666765213012695 -1.4783333539962768555 -1.5093332529067993164 -1.5059999227523803711 -1.4960001707077026367 -1.5479999780654907227 -1.5693334341049194336 -1.5054999589920043945 -1.4868332147598266602 -1.4873334169387817383 -1.4916666746139526367 -1.5018332004547119141 -1.5016666650772094727 -1.4798333644866943359 -1.5178333520889282227 -1.6065000295639038086 -1.6123335361480712891 -1.6620000600814819336 -1.7211668491363525391 -1.7359999418258666992 -1.7369998693466186523 -1.7615000009536743164 -1.8066668510437011719 -1.9154999256134033203 -2.0266666412353515625 -2.1076667308807373047 -2.180999755859375 -2.2178332805633544922 -2.2790000438690185547 -2.291500091552734375 -2.2738332748413085938 -2.3101665973663330078 -2.2398335933685302734 -2.2935001850128173828 -2.4048333168029785156 -2.393833160400390625 -2.3700001239776611328 -2.3353333473205566406 -2.2723333835601806641 -2.2063336372375488281 -2.1953332424163818359 -2.1494998931884765625 -2.0625 -1.9384999275207519531 -1.8661668300628662109 -1.8201667070388793945 -1.9090001583099365234 -1.8688334226608276367 -1.8795000314712524414 -1.8226666450500488281 -1.7578333616256713867 -1.719666600227355957 -1.6879999637603759766 -1.6808332204818725586
 21.975500106811523438 21.88466644287109375 21.700000762939453125 21.317499160766601562 19.693166732788085938 20.952667236328125 22.573667526245117188 22.450834274291992188 22.36100006103515625 20.924167633056640625 19.71433258056640625 19.801500320434570312 19.646333694458007812 19.960500717163085938 20.260499954223632812 19.73699951171875 18.885166168212890625 19.644166946411132812 18.828332901000976562 17.4416656494140625 16.804834365844726562 18.40616607666015625 19.09600067138671875 18.192998886108398438 17.441499710083007812 18.060333251953125 16.880832672119140625 17.153499603271484375 17.663665771484375 18.439666748046875 19.204500198364257812 18.999332427978515625 18.50966644287109375 17.278667449951171875 18.7239990234375 18.555166244506835938 17.42566680908203125 18.130832672119140625 18.449499130249023438 18.038166046142578125 18.082000732421875 17.937665939331054688 16.179500579833984375 17.3751678466796875 -2.6239998340606689453 -1.9483333826065063477 -2.1428332328796386719 -2.057666778564453125 -1.5741666555404663086 -1.3341666460037231445 -0.98483347892761230469 -1.2524999380111694336 -1.2911667823791503906 -1.6919999122619628906 -2.3898334503173828125 13.723500251770019531 -1.6985000371932983398 -0.25233340263366699219 -1.3171665668487548828 -0.99750000238418579102 -0.83583331108093261719 -0.74633330106735229492 -0.57250005006790161133 -0.61800009012222290039 -0.57083338499069213867 -1.0489999055862426758 -1.2816666364669799805 -1.1388334035873413086 -1.1911666393280029297 -1.1768332719802856445 -1.3689998388290405273 -1.196666717529296875 -1.1833333969116210938 -1.2418332099914550781 21.305500030517578125 21.111665725708007812 21.613000869750976562 20.463167190551757812 19.767499923706054688 20.756999969482421875 22.019001007080078125 16.849834442138671875 16.273500442504882812 13.162500381469726562 17.626499176025390625 18.964000701904296875 7.1240000724792480469 6.0469999313354492188 6.9688334465026855469 7.4771666526794433594 7.5278334617614746094 8.159999847412109375 9.2928333282470703125 9.2621669769287109375 8.7798337936401367188 8.6011667251586914062 -3.4733333587646484375 -2.9476666450500488281 -2.5204999446868896484 -2.4781665802001953125 -2.39550018310546875 -2.4349999427795410156 -2.5249998569488525391 -2.4928331375122070312 -2.6800000667572021484 -2.66916656494140625 -4.3123331069946289062 -4.2385001182556152344 -4.0386667251586914062 -3.9233334064483642578 -3.8949999809265136719 -3.6616666316986083984 -3.6216666698455810547 -3.3616666793823242188 -3.3434998989105224609 -3.2576668262481689453 -3.0451667308807373047 -3.1501665115356445312 -3.2693333625793457031 -3.3866667747497558594 -4.1798334121704101562 -4.1123332977294921875 -3.9384999275207519531 -4.1403331756591796875 -4.3893332481384277344 -4.5155000686645507812 -5.0145001411437988281 -5.4914999008178710938 -6.3695001602172851562 -7.3691663742065429688 -7.17350006103515625 -7.2293334007263183594 -7.9646668434143066406 -8.879833221435546875 -9.3415002822875976562 -8.3036670684814453125 -6.9916667938232421875 -6.9550004005432128906 -0.91149991750717163086 -0.31099995970726013184 -3.8568332195281982422 -4.1466665267944335938 -2.6566665172576904297 -5.5634999275207519531 -7.1703333854675292969 2.7568333148956298828 0.97383332252502441406 1.537166595458984375 -2.1928331851959228516 -2.1701667308807373047 2.0696666240692138672 1.0386666059494018555 0.2143332362174987793 0.88933336734771728516 1.6943334341049194336 -0.62449991703033447266 -3.8250000476837158203 -3.2841665744781494141 -2.9319999217987060547 -1.8344999551773071289 0.055499870330095291138 0.39183339476585388184 0.45583334565162658691 0.37633314728736877441 -0.13833332061767578125 -0.45150002837181091309 -0.78200000524520874023 -0.89916652441024780273 -1.0003334283828735352 -1.0515000820159912109 -1.1560000181198120117 -1.1913332939147949219 -1.3376667499542236328 -1.629999995231628418 -1.613833308219909668 -1.5908333063125610352 -1.4100000858306884766 -1.5164998769760131836 -1.7586665153503417969 -1.8219999074935913086 -1.8299999237060546875 -1.8318332433700561523 -1.8981667757034301758 -1.9080001115798950195 -1.8489998579025268555 -1.7318331003189086914 -1.581000208854675293 -1.6074999570846557617 -1.6043332815170288086 -1.5038330554962158203 -1.4856667518615722656 -1.4511667490005493164 -1.4686666727066040039 -1.3830000162124633789 -1.2643332481384277344 -1.2933334112167358398 -1.3423333168029785156 -1.3701668977737426758 -1.3876665830612182617 -1.2941666841506958008 -1.2203334569931030273 -1.3101667165756225586 -1.4389998912811279297 -1.4720000028610229492 -1.4556665420532226562 -1.4364997148513793945 -1.3378332853317260742 -1.3018332719802856445 -1.3079999685287475586 -1.3843332529067993164 -1.4629999399185180664 -1.4785000085830688477 -1.4735001325607299805 -1.4278334379196166992 -1.3518334627151489258 -1.3233333826065063477 -1.3478332757949829102 -1.4371665716171264648 -1.4710000753402709961 -1.4891668558120727539 -1.4819999933242797852 -1.4728332757949829102 -1.4881669282913208008 -1.538666844367980957 -1.6169999837875366211 -1.6998332738876342773 -1.7756668329238891602 -1.810500025749206543 -1.8578333854675292969 -1.8856667280197143555 -1.9133334159851074219 -1.9889999628067016602 -2.0235002040863037109 -2.0936667919158935547 -2.0736665725708007812 -2.0774998664855957031 -2.0390000343322753906 -2.0703332424163818359 -2.1698331832885742188 -2.1448333263397216797 -2.1736667156219482422 -2.1773333549499511719 -2.150333404541015625 -2.1644999980926513672 -2.1754999160766601562 -2.0975000858306884766 -1.868000030517578125 -1.7465000152587890625 -1.7026667594909667969 -1.6476665735244750977 -1.678333282470703125 -1.6265000104904174805 -1.6624999046325683594 -1.6868333816528320312 -1.6901665925979614258 -1.6711667776107788086 -1.6258332729339599609 -1.5530000925064086914
 21.750333786010742188 21.505832672119140625 21.32216644287109375 20.5475006103515625 20.059999465942382812 22.492000579833984375 22.050832748413085938 22.1248321533203125 21.025333404541015625 18.332834243774414062 18.4589996337890625 19.823499679565429688 20.11299896240234375 19.170833587646484375 19.610166549682617188 18.90200042724609375 19.323667526245117188 19.61199951171875 18.354833602905273438 15.7285003662109375 18.0688323974609375 18.961500167846679688 19.1399993896484375 17.621332168579101562 18.259500503540039062 18.555500030517578125 18.466167449951171875 18.511165618896484375 18.691499710083007812 18.720499038696289062 18.516332626342773438 18.284166336059570312 17.976499557495117188 17.945499420166015625 18.718000411987304688 16.801166534423828125 17.517499923706054688 18.4958343505859375 19.079999923706054688 16.25550079345703125 17.465333938598632812 18.783832550048828125 -2.6543333530426025391 16.367000579833984375 15.485333442687988281 -1.8901666402816772461 -2.2588334083557128906 -2.5004999637603759766 -1.3393331766128540039 -1.0271666049957275391 -1.0938334465026855469 -1.3279999494552612305 -1.9576666355133056641 -1.541500091552734375 -1.1864999532699584961 -1.1868332624435424805 0.069166578352451324463 -0.15083336830139160156 -1.1404999494552612305 -0.80133336782455444336 -0.84350007772445678711 -0.76216667890548706055 -0.64950013160705566406 -0.71966671943664550781 -0.38600000739097595215 -0.67533320188522338867 -1.2586666345596313477 -1.1214998960494995117 -0.82650011777877807617 -0.93433350324630737305 -1.342833399772644043 -1.1995002031326293945 -0.97483330965042114258 23.06566619873046875 22.493833541870117188 22.321332931518554688 22.248500823974609375 21.590333938598632812 21.146833419799804688 21.329000473022460938 21.59149932861328125 19.742166519165039062 18.191999435424804688 17.886667251586914062 18.110166549682617188 18.906999588012695312 7.315166473388671875 5.5518331527709960938 5.8156671524047851562 6.4788331985473632812 7.2838335037231445312 8.9748334884643554688 11.222499847412109375 9.9984998703002929688 10.113333702087402344 -2.8976666927337646484 -3.2901666164398193359 -3.2568333148956298828 7.5921664237976074219 -2.7839999198913574219 -2.3825001716613769531 -3.5818333625793457031 -1.8864998817443847656 -3.5268332958221435547 -3.8918335437774658203 -3.990833282470703125 -3.9409999847412109375 -3.9706666469573974609 -3.7899999618530273438 -3.5863332748413085938 -3.4803335666656494141 -3.2721667289733886719 -2.8528335094451904297 -2.6905000209808349609 -2.743499755859375 -2.5948333740234375 -2.8458333015441894531 -3.0903332233428955078 -3.3029999732971191406 -3.9070000648498535156 -4.9914999008178710938 -5.0145001411437988281 -4.5806665420532226562 -4.4288334846496582031 -4.6675000190734863281 -4.930500030517578125 -5.1466665267944335938 -5.3590002059936523438 -5.4361667633056640625 -5.5348334312438964844 -5.6101665496826171875 -5.9358334541320800781 -6.6238331794738769531 -8.3459997177124023438 -9.510166168212890625 -8.5395002365112304688 -7.6351666450500488281 -2.4105000495910644531 0.0956667289137840271 -0.53483349084854125977 -1.660166621208190918 -2.1736664772033691406 -1.5664998292922973633 -2.3838334083557128906 3.1391665935516357422 2.7906665802001953125 1.9801665544509887695 0.31283342838287353516 1.252166748046875 -2.5263333320617675781 1.4136667251586914062 0.24600014090538024902 0.03383342549204826355 0.69233328104019165039 2.3589999675750732422 3.5090000629425048828 -4.0076665878295898438 -3.6629998683929443359 -2.6265001296997070312 -1.9868333339691162109 -0.75333327054977416992 0.303333282470703125 0.42383328080177307129 0.43733334541320800781 0.15999992191791534424 -0.082833372056484222412 -0.71483331918716430664 -0.92983347177505493164 -1.0774999856948852539 -1.0501668453216552734 -1.192499995231628418 -1.1673332452774047852 -1.2821667194366455078 -1.6445000171661376953 -1.6898332834243774414 -1.6001666784286499023 -1.3103334903717041016 -1.4484999179840087891 -1.7571666240692138672 -1.8081666231155395508 -1.7678333520889282227 -1.8818334341049194336 -1.8308335542678833008 -1.8691664934158325195 -1.8209998607635498047 -1.7480001449584960938 -1.6280000209808349609 -1.5453333854675292969 -1.5291665792465209961 -1.4523330926895141602 -1.4364999532699584961 -1.4294999837875366211 -1.5396665334701538086 -1.3388332128524780273 -1.3158332109451293945 -1.3839997053146362305 -1.3836666345596313477 -1.3468332290649414062 -1.3393332958221435547 -1.2883332967758178711 -1.2780001163482666016 -1.3110001087188720703 -1.3296667337417602539 -1.4391666650772094727 -1.384833216667175293 -1.2966668605804443359 -1.2385001182556152344 -1.2323334217071533203 -1.2451666593551635742 -1.3714998960494995117 -1.4519999027252197266 -1.3985000848770141602 -1.3439999818801879883 -1.3113332986831665039 -1.2515000104904174805 -1.264166712760925293 -1.3146668672561645508 -1.3108333349227905273 -1.2964998483657836914 -1.2938333749771118164 -1.331333160400390625 -1.3930001258850097656 -1.4434999227523803711 -1.4758332967758178711 -1.4708334207534790039 -1.4916667938232421875 -1.5260000228881835938 -1.5559998750686645508 -1.6099998950958251953 -1.6703332662582397461 -1.7218332290649414062 -1.7501666545867919922 -1.8328331708908081055 -1.8896666765213012695 -1.896166682243347168 -1.8571667671203613281 -1.8381665945053100586 -1.8811666965484619141 -1.9850001335144042969 -1.9588333368301391602 -1.9331667423248291016 -1.9909999370574951172 -1.9066666364669799805 -1.967499852180480957 -1.9455001354217529297 -1.8006666898727416992 -1.682666778564453125 -1.5586665868759155273 -1.5538332462310791016 -1.4771667718887329102 -1.5275000333786010742 -1.4173333644866943359 -1.4006667137145996094 -1.4276666641235351562 -1.4531668424606323242 -1.4386667013168334961 -1.4336668252944946289 -1.4661668539047241211
 21.315334320068359375 20.849332809448242188 21.02466583251953125 19.900499343872070312 19.5301666259765625 22.313333511352539062 21.78766632080078125 19.430334091186523438 18.17350006103515625 18.490833282470703125 19.44716644287109375 19.323499679565429688 19.545665740966796875 17.458667755126953125 18.457332611083984375 18.97516632080078125 19.524999618530273438 19.607666015625 17.94283294677734375 16.845167160034179688 18.386667251586914062 18.44183349609375 17.236499786376953125 17.460666656494140625 18.701000213623046875 18.507833480834960938 18.30933380126953125 18.272167205810546875 18.552499771118164062 18.496500015258789062 18.478832244873046875 18.528167724609375 17.967832565307617188 17.396999359130859375 18.68216705322265625 17.859666824340820312 18.267000198364257812 19.134332656860351562 18.98816680908203125 17.329500198364257812 17.628499984741210938 -2.8128333091735839844 -2.8198332786560058594 -3.0331664085388183594 -2.2688333988189697266 -1.8975000381469726562 -2.6001665592193603516 -2.7556667327880859375 -1.356000065803527832 -1.0819998979568481445 -1.0225000381469726562 -1.2805000543594360352 -1.5316666364669799805 -1.3656667470932006836 -0.59916663169860839844 0.18333332240581512451 -0.27716669440269470215 -0.24083320796489715576 0.24849998950958251953 -0.64133334159851074219 -0.57333332300186157227 -0.28933325409889221191 -0.32483339309692382812 -0.54916650056838989258 -0.50933343172073364258 -0.58266669511795043945 -1.071499943733215332 -1.1245001554489135742 -1.0111668109893798828 -0.96916669607162475586 -1.1041665077209472656 -1.224833369255065918 -1.2099999189376831055 23.483999252319335938 23.12933349609375 22.454000473022460938 20.877832412719726562 21.989999771118164062 21.7263336181640625 20.98699951171875 21.50333404541015625 18.86733245849609375 12.43000030517578125 19.916666030883789062 19.333833694458007812 19.812999725341796875 8.5286664962768554688 4.9266667366027832031 5.1584997177124023438 6.1461668014526367188 9.6886663436889648438 11.70800018310546875 13.045833587646484375 -1.6473335027694702148 -1.8169997930526733398 -1.9251666069030761719 -1.9543334245681762695 -2.185333251953125 -2.8875000476837158203 7.0696668624877929688 -4.4753332138061523438 -2.2488331794738769531 -3.1036665439605712891 -3.0386667251586914062 -3.4393334388732910156 -3.5141668319702148438 -3.4709997177124023438 -3.2320001125335693359 -3.0204999446868896484 -2.9398334026336669922 -2.9678335189819335938 -2.7843334674835205078 -2.5411665439605712891 -2.5156667232513427734 -2.7906668186187744141 -2.8256666660308837891 -3.3135001659393310547 -3.5526666641235351562 -3.7918334007263183594 -4.5585002899169921875 -5.060333251953125 -5.1764998435974121094 -5.03983306884765625 -5.3768334388732910156 -5.645999908447265625 -5.2623333930969238281 -5.41699981689453125 -5.9384999275207519531 -4.7581667900085449219 -1.6806665658950805664 -2.0954999923706054688 -4.5518336296081542969 -4.4976668357849121094 -5.7491664886474609375 -7.6143331527709960938 -7.9266667366027832031 -6.4188332557678222656 -0.94233340024948120117 -0.25850000977516174316 0.40533328056335449219 -0.16433341801166534424 -0.54750019311904907227 -2.7109999656677246094 -5.6006669998168945312 -7.1160001754760742188 -7.1273331642150878906 3.2174999713897705078 2.1329998970031738281 0.42766657471656799316 1.9473333358764648438 -2.1306664943695068359 1.7463334798812866211 0.61416661739349365234 -0.35983330011367797852 0.48933324217796325684 0.88033342361450195312 -4.6796669960021972656 -3.7006666660308837891 -3.0478334426879882812 -2.6653332710266113281 -1.4561666250228881836 0.082333326339721679688 0.18816661834716796875 0.10699987411499023438 -0.047500133514404296875 -0.089833498001098632812 -0.45033335685729980469 -0.92833352088928222656 -1.187333226203918457 -1.1971665620803833008 -1.3716667890548706055 -1.3646665811538696289 -1.4043332338333129883 -1.5151665210723876953 -1.7923332452774047852 -1.6433333158493041992 -1.3451668024063110352 -1.4120000600814819336 -1.7556667327880859375 -1.8143333196640014648 -1.7954999208450317383 -1.8923333883285522461 -1.9336667060852050781 -1.9253333806991577148 -1.8126665353775024414 -1.6926666498184204102 -1.6605001688003540039 -1.5721665620803833008 -1.4768332242965698242 -1.402333378791809082 -1.4461665153503417969 -1.4173333644866943359 -1.4573334455490112305 -1.4201666116714477539 -1.254666447639465332 -1.2556666135787963867 -1.3604999780654907227 -1.3695000410079956055 -1.3658334016799926758 -1.2868334054946899414 -1.2448333501815795898 -1.2853331565856933594 -1.2333332300186157227 -1.243000030517578125 -1.2391666173934936523 -1.1931666135787963867 -1.1733334064483642578 -1.1813333034515380859 -1.302666783332824707 -1.4049999713897705078 -1.3813332319259643555 -1.314833521842956543 -1.2971667051315307617 -1.2588334083557128906 -1.2531666755676269531 -1.2186666727066040039 -1.1673333644866943359 -1.1751664876937866211 -1.1896665096282958984 -1.2215000391006469727 -1.2461667060852050781 -1.2301665544509887695 -1.2099999189376831055 -1.2208331823348999023 -1.222666621208190918 -1.2626665830612182617 -1.3318332433700561523 -1.4063333272933959961 -1.4993333816528320312 -1.5793333053588867188 -1.6360000371932983398 -1.7138333320617675781 -1.7128335237503051758 -1.7903332710266113281 -1.7750000953674316406 -1.7286666631698608398 -1.696499943733215332 -1.6681667566299438477 -1.7791666984558105469 -1.7910000085830688477 -1.7631666660308837891 -1.7770000696182250977 -1.6906667947769165039 -1.710833430290222168 -1.69933319091796875 -1.6106666326522827148 -1.520999908447265625 -1.4566667079925537109 -1.3690000772476196289 -1.3028333187103271484 -1.282999873161315918 -1.2563333511352539062 -1.1848334074020385742 -1.1786665916442871094 -1.184666752815246582 -1.1901665925979614258 -1.2356667518615722656 -1.2925000190734863281
 20.705499649047851562 20.72733306884765625 20.28116607666015625 17.756999969482421875 19.802999496459960938 21.92350006103515625 20.849332809448242188 17.1313323974609375 16.374666213989257812 19.238500595092773438 19.473667144775390625 19.230333328247070312 18.782667160034179688 18.562000274658203125 18.488500595092773438 19.024499893188476562 19.543333053588867188 19.568166732788085938 17.930999755859375 18.064167022705078125 18.40850067138671875 17.232166290283203125 17.153167724609375 18.518499374389648438 18.4958343505859375 18.163166046142578125 18.260334014892578125 18.417333602905273438 18.465333938598632812 17.71666717529296875 18.25333404541015625 18.33300018310546875 16.971166610717773438 17.48166656494140625 19.303667068481445312 19.472499847412109375 18.627000808715820312 18.291667938232421875 18.767000198364257812 17.804500579833984375 17.125499725341796875 -2.8341667652130126953 -2.7476668357849121094 -1.9266668558120727539 -1.1628333330154418945 -1.8436664342880249023 -1.8143333196640014648 -2.7876667976379394531 -1.331499934196472168 -1.1091666221618652344 -1.1586666107177734375 -1.4739999771118164062 -1.5633335113525390625 -0.83766669034957885742 -0.15783350169658660889 -0.22433328628540039062 -0.52933353185653686523 0.039333146065473556519 0.46650001406669616699 -0.25866651535034179688 -0.15583324432373046875 0.41149994730949401855 -0.26116666197776794434 -0.44533333182334899902 -0.54666668176651000977 -0.28166660666465759277 -0.60349994897842407227 -0.62349992990493774414 -1.1080000400543212891 -1.1668332815170288086 -1.3133332729339599609 -1.3868333101272583008 23.56566619873046875 23.700000762939453125 23.33300018310546875 23.034666061401367188 21.733333587646484375 22.118000030517578125 22.262666702270507812 21.590999603271484375 20.9290008544921875 18.2736663818359375 13.319499969482421875 20.12383270263671875 20.726833343505859375 20.06366729736328125 9.0838327407836914062 4.4583330154418945312 5.5989999771118164062 5.7969999313354492188 8.2156667709350585938 11.621000289916992188 -1.938166499137878418 -1.9535000324249267578 -2.1651668548583984375 3.7130000591278076172 -2.2005000114440917969 -1.8506665229797363281 -1.7446666955947875977 -2.9108333587646484375 -4.4346666336059570312 -1.8130000829696655273 -2.7928333282470703125 -3.2453331947326660156 -3.5044999122619628906 -3.4151666164398193359 -3.2846665382385253906 -2.9346666336059570312 -2.7683331966400146484 -2.5994999408721923828 -2.3906667232513427734 -2.3751666545867919922 -2.4483332633972167969 -2.6026668548583984375 -3.1576666831970214844 -2.8523333072662353516 -2.7848331928253173828 -2.9463334083557128906 -3.1174998283386230469 -3.8970000743865966797 -3.9848332405090332031 -4.0019998550415039062 -4.0983333587646484375 -4.5466666221618652344 -5.5334997177124023438 -4.7696666717529296875 -5.0178332328796386719 -5.0671668052673339844 -3.5913331508636474609 -0.5520000457763671875 -0.55616647005081176758 -0.95966666936874389648 -1.6424999237060546875 -2.6101667881011962891 -5.3660001754760742188 0.24100001156330108643 -5.1823334693908691406 -3.2508335113525390625 -2.7011666297912597656 -2.8488335609436035156 5.3489999771118164062 5.6278333663940429688 5.2531666755676269531 2.3405001163482666016 1.6474999189376831055 2.166500091552734375 3.0236668586730957031 1.4073333740234375 0.81616669893264770508 1.6821665763854980469 -2.4574999809265136719 1.9963333606719970703 0.29216679930686950684 0.51733338832855224609 1.4884998798370361328 0.62233334779739379883 -5.5298333168029785156 -4.6865000724792480469 -4.1174998283386230469 -3.7201666831970214844 -2.5634999275207519531 -0.66966676712036132812 -0.077666521072387695312 0.13666670024394989014 -0.063999891281127929688 -0.46583342552185058594 -0.72233343124389648438 -0.95983332395553588867 -1.2329999208450317383 -1.3235000371932983398 -1.4056667089462280273 -1.4308334589004516602 -1.3720000982284545898 -1.3908333778381347656 -1.7956665754318237305 -1.8506667613983154297 -1.4843332767486572266 -1.3233333826065063477 -1.360833287239074707 -1.6279999017715454102 -1.9645000696182250977 -2.0813333988189697266 -2.0175001621246337891 -1.8969999551773071289 -1.7796665430068969727 -1.7406666278839111328 -1.7023333311080932617 -1.6316665410995483398 -1.4958333969116210938 -1.3745000362396240234 -1.3450000286102294922 -1.3006666898727416992 -1.2375000715255737305 -1.1985000371932983398 -1.1333332061767578125 -1.1278334856033325195 -1.2048332691192626953 -1.1893333196640014648 -1.2250001430511474609 -1.1948333978652954102 -1.1899999380111694336 -1.2321666479110717773 -1.187666773796081543 -1.1068334579467773438 -1.0805000066757202148 -1.1256666183471679688 -1.2254999876022338867 -1.3066667318344116211 -1.3443331718444824219 -1.3813332319259643555 -1.3801666498184204102 -1.3203333616256713867 -1.2730001211166381836 -1.2565000057220458984 -1.1885000467300415039 -1.1526665687561035156 -1.1294997930526733398 -1.1228331327438354492 -1.0916665792465209961 -1.0983333587646484375 -1.1273332834243774414 -1.1754999160766601562 -1.2029998302459716797 -1.2211664915084838867 0.071666717529296875 0.061666648834943771362 -1.3386666774749755859 -1.405333399772644043 -1.4606667757034301758 -1.5135000944137573242 -1.555333256721496582 -1.5725001096725463867 -1.6590002775192260742 -1.7158335447311401367 -1.7168333530426025391 -1.6861667633056640625 -1.6800000667572021484 -1.5966665744781494141 -1.5101666450500488281 -1.5154999494552612305 -1.5216666460037231445 -1.5136667490005493164 -1.5071666240692138672 -1.504833221435546875 -1.4730000495910644531 -1.4398332834243774414 -1.4026666879653930664 -1.3991665840148925781 -1.3305000066757202148 -1.2578334808349609375 -1.1955000162124633789 -1.1610001325607299805 -1.0985000133514404297 -1.0453333854675292969 -1.0268334150314331055 -1.0008333921432495117 -1.0473334789276123047 -1.1503330469131469727
 20.937000274658203125 20.631666183471679688 19.743333816528320312 18.920166015625 20.645166397094726562 20.7864990234375 19.146333694458007812 17.921667098999023438 18.0258331298828125 18.4160003662109375 18.40833282470703125 17.171833038330078125 18.3921661376953125 18.619333267211914062 18.37066650390625 19.283834457397460938 19.194000244140625 18.943834304809570312 16.926500320434570312 17.997833251953125 19.2239990234375 18.521333694458007812 18.502666473388671875 18.446332931518554688 18.072000503540039062 17.5410003662109375 18.160333633422851562 18.466833114624023438 18.21433258056640625 16.683834075927734375 16.170499801635742188 16.467500686645507812 16.993665695190429688 18.775165557861328125 18.761165618896484375 19.299833297729492188 18.799165725708007812 17.808666229248046875 17.523500442504882812 17.60016632080078125 -3.2391667366027832031 -3.37066650390625 -3.5001666545867919922 -2.2795000076293945312 -1.351666569709777832 -1.8271665573120117188 -1.9583333730697631836 -3.1406667232513427734 -1.6171666383743286133 -0.99833345413208007812 -1.3651666641235351562 -2.3028333187103271484 -1.6390000581741333008 -0.67516654729843139648 -0.9931666254997253418 -1.1910001039505004883 -0.19033320248126983643 0.32300004363059997559 0.71733337640762329102 -0.20783336460590362549 -0.52866655588150024414 0.15899996459484100342 -0.43333339691162109375 -0.96733337640762329102 -0.51699995994567871094 -0.17100000381469726562 -0.070666633546352386475 -0.20916652679443359375 -0.93716651201248168945 -1.5791665315628051758 -1.6393333673477172852 22.892333984375 23.488834381103515625 23.682666778564453125 23.385667800903320312 22.593500137329101562 19.930665969848632812 21.344667434692382812 22.3211669921875 21.680999755859375 20.176332473754882812 16.801832199096679688 16.892999649047851562 20.172000885009765625 20.1981658935546875 18.637166976928710938 5.9113335609436035156 4.2366666793823242188 5.3708333969116210938 6.9553332328796386719 7.7331666946411132812 11.790499687194824219 -3.1024999618530273438 3.8280000686645507812 -2.2403333187103271484 -3.1356666088104248047 -3.1123332977294921875 -2.9533333778381347656 -1.3915001153945922852 -1.8738334178924560547 -2.3251667022705078125 -1.8291666507720947266 -1.074499964714050293 -2.5500001907348632812 -3.4013333320617675781 -3.4596664905548095703 -3.0774998664855957031 -2.8893332481384277344 -2.85883331298828125 -2.7675001621246337891 -2.3256669044494628906 -2.3398332595825195312 -2.4048333168029785156 -2.2834999561309814453 -2.1516666412353515625 -1.9429999589920043945 -2.0171666145324707031 -2.0953333377838134766 -2.4633333683013916016 -3.1545000076293945312 -3.6198332309722900391 -3.5288333892822265625 -3.1681666374206542969 -3.0168333053588867188 -3.8246667385101318359 -3.4631667137145996094 -2.6791667938232421875 -3.6328332424163818359 -4.3383331298828125 -4.8973336219787597656 -1.8031667470932006836 -1.8730001449584960938 -5.2664999961853027344 -6.2968335151672363281 -6.8306665420532226562 0.76283335685729980469 0.19566671550273895264 -0.9098332524299621582 -3.0625 3.9368333816528320312 3.6089999675750732422 3.6103334426879882812 2.8596665859222412109 1.1661666631698608398 0.081166684627532958984 0.47316670417785644531 2.0618333816528320312 1.5333333015441894531 0.24483343958854675293 0.26299992203712463379 1.6168334484100341797 0.86133348941802978516 0.78399991989135742188 -2.8453333377838134766 -6.4070000648498535156 -6.3693332672119140625 -4.9489998817443847656 -4.3853335380554199219 -4.0008335113525390625 -3.7165002822875976562 -2.9853334426879882812 -1.3230000734329223633 -0.63183349370956420898 -0.60799986124038696289 -0.82716655731201171875 -0.83566683530807495117 -1.0301665067672729492 -1.3396667242050170898 -1.4155000448226928711 -1.492833256721496582 -1.5116667747497558594 -1.5540000200271606445 -1.6555000543594360352 -1.6528334617614746094 -1.8913332223892211914 -2.0895001888275146484 -1.895999908447265625 -1.6190000772476196289 -1.823666691780090332 -2.1484999656677246094 -2.2328333854675292969 -2.1354999542236328125 -1.9771664142608642578 -1.8786665201187133789 -1.7509999275207519531 -1.6386666297912597656 -1.5476666688919067383 -1.4936666488647460938 -1.493000030517578125 -1.3133332729339599609 -1.1921666860580444336 -1.1286666393280029297 -1.133500218391418457 -1.0608333349227905273 -0.96833342313766479492 -0.98166656494140625 -1.0405000448226928711 -1.0805000066757202148 -1.0963331460952758789 -1.046166539192199707 -1.0576666593551635742 -1.0673333406448364258 -1.0370000600814819336 -1.0553333759307861328 -1.0708334445953369141 -1.1450001001358032227 -1.1955000162124633789 -1.2586666345596313477 -1.3076666593551635742 -1.3363332748413085938 -1.3318333625793457031 -1.3101667165756225586 -1.2710000276565551758 -1.1896666288375854492 -1.1356667280197143555 -1.0828331708908081055 -1.0424998998641967773 -1.0166665315628051758 -1.0398331880569458008 -1.0378332138061523438 -1.0568332672119140625 -1.076666712760925293 0.17183323204517364502 0.17733335494995117188 0.19766664505004882812 0.22699995338916778564 0.25150004029273986816 -1.2111666202545166016 -1.3016667366027832031 -1.3103333711624145508 -1.3460000753402709961 -1.3668333292007446289 -1.4218333959579467773 -1.4388332366943359375 -1.4360001087188720703 -1.4371665716171264648 -1.4108333587646484375 -1.4104999303817749023 -1.4188332557678222656 -1.379166722297668457 -1.3446667194366455078 -1.3310000896453857422 -1.3666666746139526367 -1.3335000276565551758 -1.2656667232513427734 -1.201666712760925293 -1.1613334417343139648 -1.1908333301544189453 -1.2228332757949829102 -1.2055000066757202148 -1.1804999113082885742 -1.2013332843780517578 -1.0911664962768554688 -0.99916666746139526367 -0.97150015830993652344 -0.91850012540817260742 -0.86183339357376098633 -0.96733337640762329102
 21.571332931518554688 20.91916656494140625 20.386499404907226562 20.770999908447265625 20.832834243774414062 20.373500823974609375 19.205999374389648438 19.471666336059570312 19.694833755493164062 16.586500167846679688 15.916500091552734375 17.684499740600585938 18.606332778930664062 18.214666366577148438 18.677165985107421875 19.026332855224609375 19.135499954223632812 16.765501022338867188 16.534666061401367188 19.417667388916015625 19.810667037963867188 19.677333831787109375 18.677165985107421875 17.841999053955078125 15.868666648864746094 14.659666061401367188 17.485166549682617188 3.1001667976379394531 2.9556667804718017578 7.9240002632141113281 7.7175002098083496094 17.696500778198242188 18.259000778198242188 -1.9338334798812866211 18.380832672119140625 -2.1611666679382324219 18.284332275390625 16.707166671752929688 -3.1688334941864013672 -3.2403330802917480469 -3.4073333740234375 -2.532833099365234375 -2.9108333587646484375 -2.3298332691192626953 -1.6334999799728393555 -1.6475000381469726562 -2.738666534423828125 12.583167076110839844 -2.4181666374206542969 -0.81650000810623168945 -1.2874997854232788086 -2.1841666698455810547 -2.323833465576171875 -1.1798332929611206055 -1.1721665859222412109 -1.2541664838790893555 -1.1298334598541259766 -0.48650011420249938965 -0.10800004005432128906 -0.12200006097555160522 -0.58550018072128295898 -0.88233333826065063477 -0.16649985313415527344 -1.3523334264755249023 -0.27933344244956970215 -0.42099991440773010254 -0.20333337783813476562 -0.33933338522911071777 -1.1534998416900634766 -1.5921665430068969727 -1.6050000190734863281 22.072500228881835938 23.001832962036132812 23.642333984375 23.577333450317382812 20.666833877563476562 17.220666885375976562 21.006834030151367188 21.804332733154296875 21.3361663818359375 20.043832778930664062 16.88700103759765625 18.730499267578125 20.256999969482421875 19.482000350952148438 6.5453333854675292969 3.5971667766571044922 6.8778333663940429688 6 8.1036663055419921875 11.542166709899902344 -1.9131668806076049805 3.57433319091796875 -3.3678333759307861328 -2.0409998893737792969 -1.7563332319259643555 -1.2793333530426025391 -1.1499998569488525391 -1.0336664915084838867 -1.1335000991821289062 -0.93300002813339233398 -0.66849994659423828125 -1.7868334054946899414 -2.1543333530426025391 -3.1098332405090332031 -3.9804999828338623047 -3.2721667289733886719 -2.976833343505859375 -3.1086666584014892578 -2.7724997997283935547 -1.9483332633972167969 -1.6046667098999023438 -1.4273333549499511719 -1.3584998846054077148 -1.356000065803527832 -1.4029998779296875 -1.3633333444595336914 -1.2985001802444458008 -1.2628333568572998047 -1.8533333539962768555 -2.8589999675750732422 -3.0213334560394287109 -2.5678331851959228516 -2.1221668720245361328 -1.953499913215637207 -2.273166656494140625 -3.5558333396911621094 -6.1483330726623535156 -6.9133334159851074219 -6.2899999618530273438 -5.6361665725708007812 -5.2096667289733886719 -6.3233332633972167969 -7.1948332786560058594 -7.4639997482299804688 -4.9819998741149902344 0.80283355712890625 -0.54649996757507324219 -1.1476666927337646484 7.0864996910095214844 5.6954998970031738281 4.8534998893737792969 4.7115001678466796875 3.8056666851043701172 0.81366658210754394531 0.74133336544036865234 0.81316673755645751953 1.0483334064483642578 0.11883331090211868286 -0.84583342075347900391 0.29383352398872375488 0.93500000238418579102 -7.067333221435546875 -6.7568335533142089844 -6.69183349609375 1.828833460807800293 -6.3611664772033691406 -4.6016669273376464844 -3.6943333148956298828 -3.2751667499542236328 -2.9041666984558105469 -2.6224999427795410156 -1.714833378791809082 -1.0565000772476196289 -1.103833317756652832 -1.3981667757034301758 -1.6294999122619628906 -2.0039999485015869141 -1.9351665973663330078 -1.8991667032241821289 -1.7035001516342163086 -1.7029999494552612305 -2.0058333873748779297 -2.0336666107177734375 -2.0758333206176757812 -2.1075000762939453125 -2.2671666145324707031 -2.3656666278839111328 -2.4160001277923583984 -2.4166667461395263672 -2.2526667118072509766 -2.0599999427795410156 -1.9111665487289428711 -1.7748334407806396484 -1.6376668214797973633 -1.548333287239074707 -1.4278331995010375977 -1.2716665267944335938 -1.3001667261123657227 -1.2313333749771118164 -1.136166691780090332 -1.0695000886917114258 -1.060500025749206543 -0.94066661596298217773 -0.92966669797897338867 -0.84499979019165039062 -0.80216675996780395508 -0.87816661596298217773 -0.89433336257934570312 -0.86299997568130493164 -0.87333339452743530273 -0.92366653680801391602 -0.91733336448669433594 -0.9436664581298828125 -0.97750014066696166992 -1.0413335561752319336 -1.0793333053588867188 -1.111666560173034668 -1.1963334083557128906 -1.26616668701171875 -1.2730001211166381836 -1.2248332500457763672 -1.1551667451858520508 -1.106333613395690918 -1.0598334074020385742 -1.0013332366943359375 -0.92750000953674316406 -0.85383325815200805664 -0.84900015592575073242 -0.83833318948745727539 -0.85249996185302734375 -0.84616667032241821289 0.40166643261909484863 0.44166651368141174316 0.47266662120819091797 0.49499985575675964355 0.46933338046073913574 -0.96416670083999633789 -1.0299999713897705078 -1.1133334636688232422 -1.2026666402816772461 -1.2683333158493041992 -1.3483332395553588867 -1.3709999322891235352 -1.4316667318344116211 -1.4146667718887329102 -1.3745001554489135742 -1.3481668233871459961 -1.3058334589004516602 -1.2755000591278076172 -1.3125 -1.287166595458984375 -1.3323333263397216797 -1.2813333272933959961 -1.2065000534057617188 -1.1311666965484619141 -1.0673333406448364258 -0.96450001001358032227 -0.88883346319198608398 -0.91133338212966918945 -1.0043333768844604492 -1.0026665925979614258 -1.0040000677108764648 -0.92666673660278320312 -0.87633329629898071289 -0.79783338308334350586 -0.7488333582878112793 -0.78783321380615234375
 21.679166793823242188 21.72533416748046875 20.974500656127929688 21.010000228881835938 20.60250091552734375 20.148000717163085938 19.750165939331054688 19.656499862670898438 19.295166015625 17.56683349609375 16.117834091186523438 17.58516693115234375 18.004499435424804688 18.012166976928710938 18.05483245849609375 18.93633270263671875 17.1725006103515625 14.462166786193847656 18.462833404541015625 19.845333099365234375 19.798666000366210938 18.691999435424804688 17.989500045776367188 17.94733428955078125 16.04633331298828125 15.177499771118164062 2.8548333644866943359 -0.81216669082641601562 2.7008330821990966797 -1.247166752815246582 -0.93783348798751831055 -1.9930001497268676758 -1.9671666622161865234 2.9473333358764648438 -2.3106665611267089844 -2.4118335247039794922 16.785165786743164062 1.0193333625793457031 -2.3073334693908691406 -2.5306665897369384766 -4.0541667938232421875 -2.537166595458984375 -2.6414999961853027344 -2.8048331737518310547 -1.8548333644866943359 -1.9978333711624145508 -3.2633333206176757812 12.55500030517578125 -2.4314999580383300781 -0.67216664552688598633 -0.88466662168502807617 -1.9478334188461303711 9.2348337173461914062 -2.1324999332427978516 -1.1558336019515991211 -0.32049998641014099121 -1.224833369255065918 -0.70616674423217773438 -0.81199979782104492188 -0.19166676700115203857 -0.1926666945219039917 -0.44683346152305603027 -0.83583331108093261719 -0.20416681468486785889 0.37149992585182189941 -0.16416661441326141357 -0.44016662240028381348 -0.94333320856094360352 -1.5373332500457763672 -1.6026667356491088867 -1.6729999780654907227 22.285999298095703125 22.868665695190429688 23.646165847778320312 23.084833145141601562 19.485666275024414062 17.104000091552734375 20.576000213623046875 19.743499755859375 19.866001129150390625 20.690999984741210938 18.70916748046875 19.907499313354492188 19.776166915893554688 8.7331666946411132812 4.2296667098999023438 5.1111669540405273438 8.8676662445068359375 8.6651668548583984375 10.487500190734863281 3.046833038330078125 3.773166656494140625 3.7120001316070556641 3.6220002174377441406 -2.1858334541320800781 -2.0208332538604736328 -2.4140000343322753906 -2.2671668529510498047 -2.3543334007263183594 -2.0818333625793457031 -1.8908334970474243164 -1.9823331832885742188 -1.7471666336059570312 -1.8176666498184204102 -2.6268332004547119141 -3.863666534423828125 -3.3966667652130126953 -3.2013335227966308594 -2.9024999141693115234 -2.2078332901000976562 -1.8135000467300415039 -1.3429999351501464844 -1.2459999322891235352 -1.8088332414627075195 -1.9036666154861450195 -1.8653333187103271484 -1.7581665515899658203 -1.5188333988189697266 -1.4018334150314331055 -1.0591666698455810547 -2.0766665935516357422 -2.5618333816528320312 -2.3428332805633544922 -1.8658334016799926758 -1.8908332586288452148 -2.75 -3.4224998950958251953 -3.9913332462310791016 -4.7544999122619628906 -5.6851663589477539062 -6.1696667671203613281 -6.4525003433227539062 -6.5953335762023925781 -7.4454998970031738281 -8.0081663131713867188 -6.8721666336059570312 -1.9555000066757202148 -4.2496666908264160156 -2.5558333396911621094 -2.0416667461395263672 6.6551666259765625 3.4833333492279052734 2.4685001373291015625 3.4683332443237304688 0.98549997806549072266 0.38600000739097595215 1.7585000991821289062 1.6376668214797973633 -0.21616667509078979492 0.085666708648204803467 1.525333404541015625 -2.54633331298828125 -6.9249997138977050781 -7.1174998283386230469 -6.8451666831970214844 -6.7221665382385253906 -7.076000213623046875 -6.4380002021789550781 -5.3154997825622558594 -3.9988331794738769531 -2.4691665172576904297 -3.4829998016357421875 -2.6493332386016845703 -1.3938333988189697266 -1.9328333139419555664 -2.2864999771118164062 -2.5706667900085449219 -2.6486666202545166016 -2.5044999122619628906 -2.3984999656677246094 -1.7626665830612182617 -1.8809999227523803711 -2.1458332538604736328 -2.1578333377838134766 -2.2343332767486572266 -2.2335000038146972656 -2.2908332347869873047 -2.2728333473205566406 -2.2581667900085449219 -2.2046666145324707031 -2.0325000286102294922 -1.9518333673477172852 -1.9116667509078979492 -1.7155001163482666016 -1.6081666946411132812 -1.4569998979568481445 -1.3258333206176757812 -1.2666665315628051758 -1.2830001115798950195 -1.1918332576751708984 -1.1280000209808349609 -1.0670001506805419922 -0.96849995851516723633 -0.91416662931442260742 -0.84983348846435546875 -0.74116659164428710938 -0.67666673660278320312 -0.68283343315124511719 -0.71333330869674682617 -0.79633349180221557617 -0.82366681098937988281 -0.84133344888687133789 -0.84866672754287719727 -0.8451665043830871582 -0.85866665840148925781 -0.92483311891555786133 -0.97899991273880004883 -1.0028336048126220703 -1.0728332996368408203 -1.1049998998641967773 -1.1021667718887329102 -1.0436666011810302734 -0.9896666407585144043 -0.93899989128112792969 -0.9086666107177734375 -0.8693332672119140625 -0.80300003290176391602 -0.78000015020370483398 -0.77799993753433227539 -0.82583349943161010742 -0.84416669607162475586 -0.87083339691162109375 0.40133330225944519043 0.43849983811378479004 0.48666647076606750488 0.45033335685729980469 0.43983343243598937988 -1.0053334236145019531 -1.073833465576171875 -1.0883333683013916016 -1.1794999837875366211 -1.2341665029525756836 -1.3100000619888305664 -1.3265000581741333008 -1.4226666688919067383 -1.3691667318344116211 -1.3928333520889282227 -1.3149999380111694336 -1.2944999933242797852 -1.2990001440048217773 -1.3051667213439941406 -1.23383331298828125 -1.32649993896484375 -1.1231666803359985352 -1.0080001354217529297 -0.97149997949600219727 -0.97733324766159057617 -0.98883336782455444336 -0.87850004434585571289 -0.67100000381469726562 -0.70783329010009765625 -0.72616666555404663086 -0.75983327627182006836 -0.77333337068557739258 -0.73566669225692749023 -0.77733331918716430664 -0.74833327531814575195 -0.75216656923294067383
 5.4634995460510253906 5.6225004196166992188 20.358999252319335938 5.1263332366943359375 4.6559996604919433594 18.725000381469726562 19.2089996337890625 19.041500091552734375 18.289333343505859375 17.86966705322265625 17.1746673583984375 18.3253326416015625 17.86750030517578125 16.1226654052734375 17.41583251953125 18.48383331298828125 15.261500358581542969 16.099666595458984375 19.970500946044921875 19.833833694458007812 18.978666305541992188 16.845666885375976562 17.4268341064453125 17.749332427978515625 2.1526668071746826172 1.8639999628067016602 -0.78699994087219238281 -0.88250011205673217773 -1.326333165168762207 -1.3566669225692749023 -1.0899999141693115234 -2.2281665802001953125 -1.1751667261123657227 -2.0733332633972167969 -2.1741664409637451172 -2.2583334445953369141 16.22949981689453125 0.99966669082641601562 1.0066666603088378906 -3.4704999923706054688 -3.8611664772033691406 -2.3898334503173828125 -2.1749999523162841797 -2.4429998397827148438 -2.3503332138061523438 -2.1163334846496582031 -2.4956667423248291016 -2.8405001163482666016 -0.9896666407585144043 -0.53916662931442260742 -1.0023332834243774414 -1.7934999465942382812 -2.0056667327880859375 -1.0279999971389770508 0.19200010597705841064 -0.98133331537246704102 -0.87949997186660766602 -0.78633332252502441406 -1.4309999942779541016 -0.4006665647029876709 0.0751667022705078125 -0.23149991035461425781 -1.6611667871475219727 -0.38416662812232971191 0.26950001716613769531 -0.033833343535661697388 -0.40583339333534240723 -1.1039999723434448242 -1.4294999837875366211 -1.4026664495468139648 23.075834274291992188 23.112499237060546875 23.707500457763671875 23.511499404907226562 22.871500015258789062 21.855167388916015625 20.343334197998046875 19.71649932861328125 18.988332748413085938 19.74683380126953125 20.840999603271484375 20.992666244506835938 20.936666488647460938 9.872333526611328125 5.7581667900085449219 3.9403331279754638672 6.8134999275207519531 8.4248332977294921875 8.251667022705078125 2.3763332366943359375 -1.8756666183471679688 3.9933333396911621094 4.0055003166198730469 3.7823333740234375 -2.14116668701171875 11.740666389465332031 -2.5875000953674316406 -2.2154998779296875 -2.2310001850128173828 -2.2073333263397216797 -2.0178332328796386719 -1.7253333330154418945 -1.7580000162124633789 -1.8686666488647460938 -1.938166499137878418 -3.0198333263397216797 -3.4651665687561035156 -3.1796667575836181641 -2.3008334636688232422 -1.6525000333786010742 -1.251999974250793457 -1.208666682243347168 -1.4044998884201049805 -1.9946666955947875977 -1.8513332605361938477 -1.571499943733215332 -1.6731666326522827148 -1.6624997854232788086 -1.4978333711624145508 -1.2494999170303344727 -1.0628334283828735352 -1.8071666955947875977 -1.8811668157577514648 -1.7433332204818725586 -2.1584999561309814453 -2.4244999885559082031 -3.2203333377838134766 -4.2890000343322753906 -5.0531663894653320312 -6.2741665840148925781 -6.7046666145324707031 -7.3226666450500488281 -7.8531665802001953125 -7.5993332862854003906 -8.448333740234375 -7.6601667404174804688 -7.3093333244323730469 2.2323334217071533203 3.3863332271575927734 4.8365001678466796875 6.1421666145324707031 4.7093334197998046875 2.3026666641235351562 0.4386666715145111084 -0.24050000309944152832 0.19250001013278961182 4.0795001983642578125 2.3978335857391357422 -0.23983338475227355957 0.32016667723655700684 -2.690166473388671875 -6.9516668319702148438 -6.9901666641235351562 -7.3270001411437988281 -7.2484998703002929688 -6.9544997215270996094 -6.4673333168029785156 -6.4473333358764648438 -5.1858334541320800781 -3.1258332729339599609 -3.3386666774749755859 -3.5934998989105224609 -4.354000091552734375 -2.6488335132598876953 -2.5799999237060546875 -2.9011666774749755859 -2.9733333587646484375 -3.1644999980926513672 -3.0228333473205566406 -2.5841667652130126953 -1.7580000162124633789 -2.0818333625793457031 -2.2366666793823242188 -2.1835000514984130859 -2.16916656494140625 -2.1576666831970214844 -2.1493332386016845703 -2.0111665725708007812 -2.0163333415985107422 -1.9908334016799926758 -1.8561667203903198242 -1.8286668062210083008 -1.7694998979568481445 -1.6231664419174194336 -1.4861665964126586914 -1.4346666336059570312 -1.4543336629867553711 -1.3431668281555175781 -1.2743333578109741211 -1.2351666688919067383 -1.2059999704360961914 -1.0798335075378417969 -0.94783329963684082031 -0.8601665496826171875 -0.83666664361953735352 -0.74749988317489624023 -0.67883342504501342773 -0.67883330583572387695 -0.6828333735466003418 -0.65483337640762329102 -0.65383321046829223633 -0.6145000457763671875 -0.58183330297470092773 -0.62999987602233886719 -0.68433332443237304688 -0.7431666254997253418 -0.85383319854736328125 -0.87750005722045898438 -0.93133348226547241211 -0.97149991989135742188 -0.95033335685729980469 -0.88849991559982299805 -0.85033339262008666992 -0.80749994516372680664 -0.77600002288818359375 -0.75866681337356567383 -0.76616686582565307617 -0.75750011205673217773 -0.74966675043106079102 -0.77016681432723999023 -0.79250007867813110352 -0.80949997901916503906 -0.83100014925003051758 -0.87483352422714233398 -0.8875001072883605957 -0.91400003433227539062 -0.95733338594436645508 -1.0084998607635498047 -1.0831667184829711914 -1.1193333864212036133 -1.1521667242050170898 -1.2061667442321777344 -1.214833378791809082 -1.2141666412353515625 -1.2041666507720947266 -1.2053333520889282227 -1.2786667346954345703 -1.2254999876022338867 -1.1898332834243774414 -1.1823333501815795898 -1.1783331632614135742 -1.0876667499542236328 -1.0378333330154418945 -1.0001666545867919922 -0.91616660356521606445 -0.82066673040390014648 -0.73700004816055297852 -0.75433343648910522461 -0.71149998903274536133 -0.53083318471908569336 -0.50316661596298217773 -0.54299998283386230469 -0.6470000147819519043 -0.67133337259292602539 -0.6331666111946105957 -0.58216661214828491211 -0.63216668367385864258 -0.73333334922790527344
 5.6154999732971191406 5.1951665878295898438 10.034167289733886719 5.0075001716613769531 4.5356664657592773438 0.59349972009658813477 0.052666902542114257812 -0.17983341217041015625 18.787500381469726562 -1.0475000143051147461 -1.5018333196640014648 -1.4411666393280029297 15.725999832153320312 15.415332794189453125 -0.89533334970474243164 16.971834182739257812 14.635832786560058594 18.56566619873046875 19.835332870483398438 20.308332443237304688 17.183832168579101562 15.496000289916992188 2.6696667671203613281 2.8270001411437988281 -1.1463333368301391602 -1.833666682243347168 -1.4038332700729370117 -1.5794999599456787109 -1.5781667232513427734 -1.1081665754318237305 -1.0456665754318237305 -1.4191668033599853516 -1.4046665430068969727 -0.92400002479553222656 -0.72333317995071411133 -1.8808332681655883789 -2.0578331947326660156 -2.1506667137145996094 -2.6578333377838134766 -2.3748333454132080078 -2.4093334674835205078 -2.9084999561309814453 -1.7281666994094848633 -2.2663333415985107422 -2.5761666297912597656 -2.4638335704803466797 -2.4035000801086425781 -2.0569999217987060547 -0.7578334808349609375 -1.3099999427795410156 -1.0256665945053100586 -0.7881667017936706543 0.16400003433227539062 0.57650005817413330078 -0.5671666264533996582 -0.84549999237060546875 -0.60266643762588500977 -0.44616660475730895996 -0.56733328104019165039 -1.0448333024978637695 -0.13666670024394989014 0.068000078201293945312 -1.1623332500457763672 -0.2215000838041305542 0.16883341968059539795 0.14149992167949676514 -0.23999993503093719482 -0.976833343505859375 -1.078499913215637207 -1.2741665840148925781 23.194833755493164062 23.320333480834960938 23.97299957275390625 23.568666458129882812 22.926000595092773438 22.35233306884765625 20.753000259399414062 13.593999862670898438 18.562833786010742188 19.3769989013671875 20.659833908081054688 20.691999435424804688 20.435167312622070312 -2.3371667861938476562 6.1496667861938476562 3.847499847412109375 5.6311669349670410156 8.970333099365234375 1.5733332633972167969 3.6523332595825195312 4.0174999237060546875 4.1866664886474609375 4.345333099365234375 -2.1331667900085449219 -2.7059998512268066406 -1.595499873161315918 -2.5290000438690185547 -1.0495001077651977539 -1.7319998741149902344 -1.6498333215713500977 -1.6378332376480102539 -1.5265001058578491211 -1.7175000905990600586 -1.7894999980926513672 -1.9596666097640991211 -2.1813333034515380859 -2.3563332557678222656 -2.0106668472290039062 -1.7683333158493041992 -1.298333287239074707 -1.3036667108535766602 -1.5794999599456787109 -1.8538334369659423828 -1.5523332357406616211 -1.3009999990463256836 -1.1911666393280029297 -1.3381668329238891602 -1.6241667270660400391 -1.4283334016799926758 -1.1260000467300415039 -0.6794999241828918457 -0.43549990653991699219 -0.58099991083145141602 -1.6508333683013916016 -3.7490000724792480469 -3.8420000076293945312 -4.9856667518615722656 -6.1645002365112304688 -7.4039998054504394531 -8.0381669998168945312 -8.4356670379638671875 -7.8186664581298828125 -7.6104998588562011719 -6.8738336563110351562 -7.0994997024536132812 -7.6913332939147949219 -8.6108331680297851562 1.0961666107177734375 0.21716667711734771729 0.67516684532165527344 3.2353332042694091797 3.2706665992736816406 1.4858334064483642578 0.45983338356018066406 -0.62000012397766113281 -0.16833348572254180908 3.5831663608551025391 -2.0534999370574951172 0.43250003457069396973 1.2383332252502441406 -6.3896665573120117188 -7.0935001373291015625 -7.3973331451416015625 -7.6416668891906738281 -7.6025004386901855469 -7.1513333320617675781 -6.4763331413269042969 -5.9621667861938476562 -5.3858332633972167969 -4.3268332481384277344 -4.8461666107177734375 -4.2599997520446777344 -4.9713330268859863281 -4.1684999465942382812 -2.9105002880096435547 -3.3740000724792480469 -3.6631665229797363281 -3.6124999523162841797 -3.3364999294281005859 -2.4823334217071533203 -2.1905000209808349609 -2.1703333854675292969 -2.2123332023620605469 -2.2473332881927490234 -2.2258334159851074219 -2.1628334522247314453 -2.0290000438690185547 -1.886166691780090332 -1.7606667280197143555 -1.6710000038146972656 -1.6878331899642944336 -1.6938332319259643555 -1.6113333702087402344 -1.5245001316070556641 -1.5196667909622192383 -1.4941667318344116211 -1.4406667947769165039 -1.3183332681655883789 -1.2953332662582397461 -1.3078331947326660156 -1.3040001392364501953 -1.1933332681655883789 -1.0821666717529296875 -0.93733328580856323242 -0.85650008916854858398 -0.78600007295608520508 -0.72516661882400512695 -0.71933341026306152344 -0.65216666460037231445 -0.51733344793319702148 -0.40400004386901855469 -0.38283324241638183594 -0.36833333969116210938 -0.34433326125144958496 -0.41416668891906738281 -0.49983334541320800781 -0.65199989080429077148 -0.7880001068115234375 -0.82599979639053344727 -0.81783324480056762695 -0.77266687154769897461 -0.72533339262008666992 -0.69616681337356567383 -0.6689999699592590332 -0.70416688919067382812 -0.70700019598007202148 -0.69049996137619018555 -0.68783330917358398438 -0.70816653966903686523 -0.70700001716613769531 -0.70516663789749145508 -0.68966668844223022461 -0.6829999089241027832 -0.70083326101303100586 -0.71433335542678833008 -0.75366669893264770508 -0.78149992227554321289 -0.81333333253860473633 -0.84583336114883422852 -0.91650003194808959961 -0.89416676759719848633 -0.92583346366882324219 -0.93350011110305786133 -0.97666662931442260742 -1.0656667947769165039 -0.95216661691665649414 -0.93683338165283203125 -0.93333339691162109375 -0.86999994516372680664 -0.88333338499069213867 -0.89616680145263671875 -0.91333335638046264648 -0.84233337640762329102 -0.82749992609024047852 -0.87766653299331665039 -0.82783335447311401367 -0.75866657495498657227 -0.60766673088073730469 -0.5036665797233581543 -0.40783324837684631348 -0.32699990272521972656 -0.39383339881896972656 -0.48450008034706115723 -0.49100002646446228027 -0.58433324098587036133 -0.54233318567276000977 -0.52766662836074829102 -0.57850003242492675781
 5.7474999427795410156 5.2788333892822265625 4.9134998321533203125 4.854000091552734375 4.98166656494140625 4.6263332366943359375 1.2526665925979614258 1.2190001010894775391 1.2433332204818725586 -0.47949996590614318848 -1.5958331823348999023 -1.8028334379196166992 15.326000213623046875 -1.2950000762939453125 -1.2085000276565551758 15.280333518981933594 17.795000076293945312 0.50916653871536254883 0.53150010108947753906 4.2486667633056640625 16.584333419799804688 10.867833137512207031 2.490833282470703125 2.7518332004547119141 2.2890000343322753906 -2.2200000286102294922 -1.8510000705718994141 -1.9161667823791503906 -1.4161666631698608398 -1.1013333797454833984 -1.0036667585372924805 -1.2748333215713500977 -1.3009998798370361328 -0.53233313560485839844 -1.404999852180480957 -1.6985000371932983398 -0.74266672134399414062 -1.8383332490921020508 -2.3076665401458740234 -1.752833247184753418 -1.6639999151229858398 -2.1919999122619628906 -1.856000065803527832 -1.5140000581741333008 -2.3256666660308837891 -2.5173332691192626953 -2.3734998703002929688 -1.712666630744934082 -0.58416670560836791992 -0.5658333897590637207 -1.5121665000915527344 -2.1566667556762695312 -0.29599985480308532715 0.35483345389366149902 -0.745166778564453125 -0.69683361053466796875 -0.37700000405311584473 0.0546665973961353302 -0.10783346742391586304 -1.4991666078567504883 -1.6035000085830688477 -0.27633342146873474121 0.25333333015441894531 0.2190001755952835083 0.062166530638933181763 0.20699985325336456299 0.018000045791268348694 -0.53033334016799926758 -0.36066666245460510254 -0.84383320808410644531 23.1508331298828125 23.265666961669921875 23.535333633422851562 23.1121673583984375 22.885999679565429688 22.030500411987304688 18.852167129516601562 11.887333869934082031 18.257999420166015625 18.982166290283203125 21.034666061401367188 20.659999847412109375 -2.456333160400390625 7.6866669654846191406 4.7003335952758789062 4.9665002822875976562 7.7433333396911621094 7.8835000991821289062 1.8820000886917114258 3.7721664905548095703 3.9253332614898681641 4.2129998207092285156 4.1868333816528320312 -1.7331665754318237305 -1.3736667633056640625 -2.2214999198913574219 -2.0666666030883789062 -1.7999999523162841797 -1.5933333635330200195 -1.6179999113082885742 -1.5494998693466186523 -1.5491666793823242188 -1.4838334321975708008 -1.5335000753402709961 -1.7151666879653930664 -1.680500030517578125 -1.7083333730697631836 -1.4826666116714477539 -1.3964999914169311523 -1.3261665105819702148 -1.4778333902359008789 -1.636166691780090332 -1.6538335084915161133 -1.3879998922348022461 -1.3008334636688232422 -1.45583343505859375 -1.960666656494140625 -2.3984999656677246094 -1.9529998302459716797 -1.1250001192092895508 -0.45900011062622070312 -0.24933330714702606201 -0.32150006294250488281 -1.9496667385101318359 -5.9970002174377441406 -6.8546667098999023438 -7.6213335990905761719 -7.4825000762939453125 -7.6831669807434082031 -8.1251668930053710938 -8.453166961669921875 -7.9931664466857910156 -6.9898333549499511719 -6.8918333053588867188 -6.73600006103515625 -8.6586666107177734375 3.7299997806549072266 1.9021667242050170898 0.70883327722549438477 0.060166656970977783203 0.02483321167528629303 1.4501665830612182617 0.39816674590110778809 -0.21900002658367156982 0.39766678214073181152 0.48816666007041931152 2.1634998321533203125 -7.8323335647583007812 1.8640000820159912109 1.3479999303817749023 -7.5046668052673339844 -7.5903334617614746094 -7.9355001449584960938 -7.8031668663024902344 -7.6163334846496582031 -7.3418335914611816406 -6.9138331413269042969 -6.329166412353515625 -5.7048330307006835938 -6.0513334274291992188 -6.1690001487731933594 -5.4569997787475585938 -5.3428335189819335938 -5.0731668472290039062 -2.3981668949127197266 -2.6526665687561035156 -3.5034999847412109375 -3.5734999179840087891 -2.997833251953125 -2.5908334255218505859 -2.4788334369659423828 -2.4678332805633544922 -2.6124999523162841797 -2.5096666812896728516 -2.354000091552734375 -2.0811667442321777344 -1.8246666193008422852 -1.6840001344680786133 -1.5433331727981567383 -1.3899999856948852539 -1.5105000734329223633 -1.3999999761581420898 -1.4811667203903198242 -1.4161666631698608398 -1.2510000467300415039 -1.3359998464584350586 -1.3488334417343139648 -1.2511669397354125977 -1.2433333396911621094 -1.2798333168029785156 -1.3068333864212036133 -1.2646666765213012695 -1.1909996271133422852 -1.0240000486373901367 -0.916500091552734375 -0.79000020027160644531 -0.65483337640762329102 -0.5544999241828918457 -0.38499999046325683594 -0.20649997889995574951 -0.0926667824387550354 -0.18333332240581512451 -0.17266671359539031982 -0.18483328819274902344 -0.23733322322368621826 -0.30083331465721130371 -0.41749992966651916504 -0.55033344030380249023 -0.61650007963180541992 -0.65116673707962036133 -0.65383315086364746094 -0.60616660118103027344 -0.58850002288818359375 -0.5961666107177734375 -0.59483343362808227539 -0.62083339691162109375 -0.63266682624816894531 -0.64616674184799194336 -0.6681664586067199707 -0.69583338499069213867 -0.70249986648559570312 -0.70366650819778442383 -0.72666651010513305664 -0.75533336400985717773 -0.76833337545394897461 -0.8206666111946105957 -0.8564999699592590332 -0.90799999237060546875 -0.88550001382827758789 -0.85600000619888305664 -0.90833330154418945312 -0.94033330678939819336 -0.96216660737991333008 -0.82849997282028198242 -0.73316651582717895508 -0.73600006103515625 -0.74233323335647583008 -0.7571665644645690918 -0.79083323478698730469 -0.73899984359741210938 -0.67750000953674316406 -0.69583326578140258789 -0.70866662263870239258 -0.631999969482421875 -0.60466676950454711914 -0.618000030517578125 -0.60533338785171508789 -0.52499991655349731445 -0.44633331894874572754 -0.4156665802001953125 -0.30816683173179626465 -0.24149997532367706299 -0.27783337235450744629 -0.314666748046875 -0.41266664862632751465 -0.40616655349731445312 -0.48633345961570739746 -0.50399988889694213867
 5.9383335113525390625 5.720333099365234375 6.0266671180725097656 2.3105001449584960938 2.3875000476837158203 5.3901667594909667969 1.5808331966400146484 1.674166560173034668 1.6753332614898681641 -0.98633331060409545898 -1.4099999666213989258 -1.3971666097640991211 -1.745000004768371582 -1.5024999380111694336 16.214000701904296875 14.078832626342773438 3.8791668415069580078 0.31200012564659118652 4.2486667633056640625 3.690166473388671875 12.508167266845703125 2.1293332576751708984 2.7533330917358398438 2.4803333282470703125 1.7598333358764648438 -1.7860000133514404297 -1.2459999322891235352 -1.5108335018157958984 -1.405333399772644043 -1.2508332729339599609 -1.1655001640319824219 -1.055333256721496582 -0.96016669273376464844 -0.39399996399879455566 -1.356000065803527832 -1.1945000886917114258 -1.5100001096725463867 1.4846665859222412109 -2.1376667022705078125 -1.2175000905990600586 -1.8574999570846557617 -1.2951666116714477539 -1.2861664295196533203 -0.83699995279312133789 -2.1721665859222412109 -2.3113331794738769531 -2.2626667022705078125 -1.7308332920074462891 -0.66683346033096313477 -0.61283344030380249023 -1.3983331918716430664 8.1149997711181640625 -1.5486665964126586914 -0.24716670811176300049 -0.72466677427291870117 -0.64833354949951171875 -0.64900010824203491211 -0.30150017142295837402 -0.052333194762468338013 -0.69499999284744262695 -1.9539999961853027344 -0.75866669416427612305 -0.0983332023024559021 -0.033666770905256271362 -0.088500104844570159912 -0.055500030517578125 -0.24516670405864715576 -0.44199982285499572754 -0.22949989140033721924 -0.6260001063346862793 23.148500442504882812 23.226165771484375 23.450166702270507812 22.49683380126953125 22.425167083740234375 21.0625 -2.8930001258850097656 6.1798334121704101562 -2.7618334293365478516 20.042333602905273438 -1.430333256721496582 -1.9776667356491088867 -1.7956666946411132812 -2.8090000152587890625 -3.3243334293365478516 6.9771666526794433594 8.4076662063598632812 1.4296666383743286133 3.4093332290649414062 3.5904998779296875 3.9698333740234375 4.1998333930969238281 -1.7576667070388793945 -1.636166691780090332 -2.6243331432342529297 -2.5833332538604736328 -2.3218333721160888672 -1.7536667585372924805 -1.4978333711624145508 -1.9223332405090332031 -1.8309998512268066406 -1.5691665410995483398 -1.6566666364669799805 -1.4019999504089355469 -1.4516668319702148438 -1.5785001516342163086 -1.6926665306091308594 -1.6676665544509887695 -1.6398333311080932617 -1.568833470344543457 -1.710499882698059082 -1.6581666469573974609 -1.2254999876022338867 -1.1861665248870849609 -1.8768332004547119141 -2.1464998722076416016 -2.3716666698455810547 -2.7116668224334716797 -2.9723334312438964844 -2.2900002002716064453 -1.0305000543594360352 -0.48716664314270019531 -0.46916660666465759277 -1.0723333358764648438 -3.2339999675750732422 -6.3651666641235351562 -5.7160000801086425781 -3.8090000152587890625 -4.4829998016357421875 -5.5619997978210449219 -7.04199981689453125 -6.6558332443237304688 -5.2109999656677246094 -5.9436664581298828125 -6.3411664962768554688 8.369167327880859375 5.80500030517578125 2.0908334255218505859 2.2286665439605712891 2.1376667022705078125 0.79916650056838989258 0.30733326077461242676 1.3090000152587890625 2.3224999904632568359 0.78349995613098144531 0.38883319497108459473 0.32100003957748413086 1.3815000057220458984 -6.0243334770202636719 1.9795000553131103516 -7.6141667366027832031 -7.6775002479553222656 -8.162166595458984375 -8.2158336639404296875 -7.8779997825622558594 -7.5676670074462890625 -7.0400004386901855469 -6.7336668968200683594 -6.1403331756591796875 -6.2051663398742675781 -6.6811666488647460938 -6.6395001411437988281 -5.3179998397827148438 -5.1838331222534179688 -2.1733331680297851562 -1.4361666440963745117 -2.3488333225250244141 -2.5914998054504394531 -2.2863330841064453125 -2.0383331775665283203 -2.0735001564025878906 -2.6465001106262207031 -2.67133331298828125 -2.2068333625793457031 -1.9678332805633544922 -1.7646666765213012695 -1.5894999504089355469 -1.3704999685287475586 -1.2409999370574951172 -1.1840000152587890625 -1.2376667261123657227 -1.1796666383743286133 -1.2604999542236328125 -1.2683333158493041992 -1.0963333845138549805 -1.0221668481826782227 -1.0933334827423095703 -1.1225000619888305664 -1.133999943733215332 -1.1301666498184204102 -1.2068333625793457031 -1.2869999408721923828 -1.1864999532699584961 -1.0523331165313720703 -0.91483330726623535156 -0.72850006818771362305 -0.56399995088577270508 -0.47850012779235839844 -0.29433345794677734375 -0.08450015634298324585 0.15200002491474151611 0.069500051438808441162 0.034833353012800216675 -0.0084999399259686470032 -0.11116663366556167603 -0.25433325767517089844 -0.35250005125999450684 -0.35016664862632751465 -0.39566668868064880371 -0.40583324432373046875 -0.45783329010009765625 -0.49200010299682617188 -0.5310001373291015625 -0.53383326530456542969 -0.50733304023742675781 -0.48383322358131408691 -0.46716657280921936035 -0.46383333206176757812 -0.47966679930686950684 -0.54333329200744628906 -0.56383329629898071289 -0.60549980401992797852 -0.6458333134651184082 -0.68983322381973266602 -0.71499997377395629883 -0.75366663932800292969 -0.76349997520446777344 -0.74850004911422729492 -0.7740001678466796875 -0.79066681861877441406 -0.84250015020370483398 -0.86733341217041015625 -0.83366656303405761719 -0.81916660070419311523 -0.71399998664855957031 -0.60383325815200805664 -0.55733340978622436523 -0.57316666841506958008 -0.55283331871032714844 -0.57283324003219604492 -0.58950001001358032227 -0.58783334493637084961 -0.61000007390975952148 -0.67966675758361816406 -0.60699981451034545898 -0.51916670799255371094 -0.46699985861778259277 -0.4181664884090423584 -0.36283335089683532715 -0.2835000455379486084 -0.22166681289672851562 -0.25099992752075195312 -0.21666662395000457764 -0.16650001704692840576 -0.24016666412353515625 -0.2929998934268951416 -0.29599991440773010254 -0.36199998855590820312
 5.6283330917358398438 5.7769999504089355469 6.1536664962768554688 1.9426666498184204102 1.9386667013168334961 2.0555002689361572266 1.8754998445510864258 1.5995000600814819336 1.0448333024978637695 -0.28683337569236755371 -0.87583345174789428711 -0.93500000238418579102 -1.8204997777938842773 -2.2668335437774658203 13.586333274841308594 10.753000259399414062 3.6701667308807373047 4.2839999198913574219 4.3358335494995117188 2.590000152587890625 1.8546667098999023438 2.5339999198913574219 2.4536664485931396484 1.3605000972747802734 1.1809999942779541016 -1.444666743278503418 -1.4228334426879882812 -1.2441667318344116211 -1.0603333711624145508 -0.92600017786026000977 -0.99383348226547241211 -0.72516661882400512695 -0.84183329343795776367 -0.57616657018661499023 -0.040166616439819335938 -0.97600007057189941406 -1.160166621208190918 -1.306166529655456543 -1.4950001239776611328 -1.1853333711624145508 -1.8971668481826782227 -0.94199997186660766602 -0.76616674661636352539 -0.56399995088577270508 -2.1193335056304931641 -2.243000030517578125 -2.212833404541015625 -1.5916668176651000977 -0.50116676092147827148 -0.64716666936874389648 -1.0246667861938476562 9.2003335952758789062 -1.8793333768844604492 -0.43216648697853088379 -0.78900009393692016602 -0.79149991273880004883 -0.23566670715808868408 -1.2418333292007446289 -0.42433348298072814941 -0.46583333611488342285 -0.76616686582565307617 -0.27699986100196838379 -0.047499973326921463013 -0.014499902725219726562 -0.046500045806169509888 -0.16216675937175750732 -0.32449999451637268066 -0.54816675186157226562 -0.31533336639404296875 -0.5706666111946105957 22.926000595092773438 23.02466583251953125 23.043832778930664062 22.501667022705078125 21.201999664306640625 -3.10666656494140625 6.5234999656677246094 -3.1029999256134033203 -1.9786667823791503906 -1.5954999923706054688 -1.8113335371017456055 -2.5701668262481689453 -3.0853331089019775391 -2.7123334407806396484 -2.9566667079925537109 -3.1875 -1.7858332395553588867 3.8438334465026855469 4.0303330421447753906 4.1299996376037597656 4.5581669807434082031 3.7120001316070556641 -1.9873334169387817383 2.7786667346954345703 3.0813333988189697266 12.998000144958496094 -2.4038333892822265625 -1.6724998950958251953 -1.5444999933242797852 -1.6723332405090332031 -1.5870000123977661133 -1.4006667137145996094 -1.3518334627151489258 -1.4208332300186157227 -1.8191665410995483398 -1.8331667184829711914 -1.6881667375564575195 -1.7209999561309814453 -1.518166661262512207 -1.3525000810623168945 -1.3111666440963745117 -1.2489999532699584961 -0.9340000152587890625 -0.82500004768371582031 -1.9408332109451293945 -3.5861666202545166016 -4.3038334846496582031 -4.3706669807434082031 -4.3971667289733886719 -3.6441667079925537109 -1.9356669187545776367 -1.0604999065399169922 -0.38383349776268005371 -0.62683326005935668945 -1.5581666231155395508 -2.4230000972747802734 -1.1070002317428588867 -0.87850004434585571289 -1.6065000295639038086 -2.5206668376922607422 -3.1183333396911621094 -2.66699981689453125 11.652166366577148438 9.0593328475952148438 7.1989998817443847656 6.680500030517578125 4.45583343505859375 3.0051667690277099609 2.8493332862854003906 4.36100006103515625 3.9591667652130126953 2.2516665458679199219 2.0948333740234375 2.5503332614898681641 3.9913332462310791016 2.1319997310638427734 0.5901667475700378418 0.6758334040641784668 -6.23816680908203125 -5.2183332443237304688 -6.6603336334228515625 -7.4436664581298828125 -8.0431661605834960938 -8.3775005340576171875 -7.9935002326965332031 -7.5963335037231445312 -7.4031667709350585938 -7.2506666183471679688 -6.6585001945495605469 -6.3363332748413085938 -6.4253334999084472656 -7.3369998931884765625 -7.5783333778381347656 -4.4100003242492675781 -1.0364998579025268555 -0.37400007247924804688 -0.96399992704391479492 -1.1648334264755249023 -1.3559999465942382812 -1.3969999551773071289 -1.4573333263397216797 -1.6468333005905151367 -1.7673333883285522461 -1.6906667947769165039 -1.5946667194366455078 -1.3938333988189697266 -1.291333317756652832 -1.1553332805633544922 -1.1325000524520874023 -1.0623333454132080078 -0.98199993371963500977 -0.99983328580856323242 -1.1606667041778564453 -1.3394999504089355469 -1.2566665410995483398 -1.0941666364669799805 -1.0549999475479125977 -1.1620000600814819336 -1.2745000123977661133 -1.2634999752044677734 -1.4129999876022338867 -1.4630000591278076172 -1.2630000114440917969 -1.1310000419616699219 -0.91599982976913452148 -0.70416665077209472656 -0.58516663312911987305 -0.48699989914894104004 -0.47233334183692932129 -0.3114999234676361084 -0.13166666030883789062 0.020500024780631065369 0.083999954164028167725 0.015666723251342773438 -0.058833438903093338013 -0.07866668701171875 -0.1983334273099899292 -0.20600001513957977295 -0.23416662216186523438 -0.25066661834716796875 -0.2673333585262298584 -0.29716667532920837402 -0.36799988150596618652 -0.36233338713645935059 -0.32850003242492675781 -0.3541666567325592041 -0.40266656875610351562 -0.39850005507469177246 -0.40916672348976135254 -0.41316652297973632812 -0.40750017762184143066 -0.39849996566772460938 -0.45633339881896972656 -0.53899985551834106445 -0.62283343076705932617 -0.68700003623962402344 -0.70516675710678100586 -0.7498334050178527832 -0.75550001859664916992 -0.7453333735466003418 -0.67066669464111328125 -0.65000009536743164062 -0.63533347845077514648 -0.5971667170524597168 -0.57899999618530273438 -0.56066650152206420898 -0.55300003290176391602 -0.56400012969970703125 -0.58700007200241088867 -0.59400010108947753906 -0.58783334493637084961 -0.58733320236206054688 -0.6548334956169128418 -0.73400002717971801758 -0.70699995756149291992 -0.62549990415573120117 -0.61849981546401977539 -0.44383326172828674316 -0.33816662430763244629 -0.2524999082088470459 -0.17799997329711914062 -0.09899982064962387085 -0.0983333587646484375 -0.087833404541015625 -0.10016655921936035156 -0.13099996745586395264 -0.1836665421724319458 -0.29399991035461425781
 5.2824997901916503906 5.1871666908264160156 5.4030003547668457031 5.6448330879211425781 5.6080002784729003906 2.0556664466857910156 1.9196666479110717773 1.6023333072662353516 4.3283333778381347656 3.4900000095367431641 0.099999904632568359375 -0.058499973267316818237 2.0658333301544189453 1.6728333234786987305 11.050499916076660156 9.9461660385131835938 3.1131665706634521484 4.3979997634887695312 4.0581669807434082031 10.122166633605957031 5.6909999847412109375 2.4026665687561035156 2.3624999523162841797 5.1903333663940429688 1.4099999666213989258 -1.413666844367980957 -1.5688333511352539062 -1.2018333673477172852 -0.72783333063125610352 -0.9130001068115234375 -0.85900014638900756836 -0.82533335685729980469 -1.0180000066757202148 -0.85716670751571655273 -0.048333365470170974731 -0.72283333539962768555 -0.90066665410995483398 -0.96266669034957885742 -0.57133334875106811523 -0.87450003623962402344 -0.021999916061758995056 -0.6413332819938659668 -0.57583338022232055664 -0.73283332586288452148 -1.7853332757949829102 -1.9104998111724853516 -1.7683333158493041992 -0.79316657781600952148 -0.45166668295860290527 -0.65249997377395629883 -0.84500002861022949219 -1.7218332290649414062 -1.7238333225250244141 -0.101833343505859375 0.24333333969116210938 -0.78999978303909301758 -0.0554999522864818573 -1.4161667823791503906 -1.0489999055862426758 -1.0433331727981567383 -0.69950008392333984375 -0.24633328616619110107 -0.16883341968059539795 -0.015500147826969623566 -0.39383339881896972656 -0.31333336234092712402 -0.196666717529296875 -0.33083319664001464844 -0.61483329534530639648 -0.69733333587646484375 -0.63933324813842773438 22.921998977661132812 22.8105010986328125 22.157501220703125 19.496334075927734375 -3.5959999561309814453 -3.4988331794738769531 -1.6733331680297851562 -1.0894999504089355469 -1.8845000267028808594 -2.7829999923706054688 -3.4000000953674316406 -3.6881666183471679688 5.8001666069030761719 -4.1511669158935546875 -2.9793334007263183594 -1.3301666975021362305 3.9660000801086425781 4.7154998779296875 1.1254999637603759766 4.6075000762939453125 -1.5148333311080932617 3.0185000896453857422 2.8583333492279052734 3.2009999752044677734 13.49683380126953125 -1.5468332767486572266 -1.4984999895095825195 -1.7993332147598266602 -1.5731667280197143555 -1.57649993896484375 -1.349833369255065918 -1.1956666707992553711 -1.3901666402816772461 -1.5951665639877319336 -1.5985001325607299805 -1.1131664514541625977 21.518833160400390625 -0.89466661214828491211 -1.032166600227355957 16.330333709716796875 -0.58533316850662231445 -0.87766671180725097656 -0.50899988412857055664 -0.49900007247924804688 -1.722666621208190918 -2.3045001029968261719 -3.3488333225250244141 -3.7136664390563964844 -3.9341666698455810547 -2.7148332595825195312 -1.7576667070388793945 -0.85700005292892456055 -0.5056667327880859375 -0.30916666984558105469 0.072166681289672851562 0.002166748046875 -0.35116672515869140625 -0.78716665506362915039 1.1100000143051147461 0.91916650533676147461 18.374166488647460938 -5.6583333015441894531 -7.5749998092651367188 4.4479999542236328125 6.3796668052673339844 3.4675002098083496094 3.4600000381469726562 4.4026665687561035156 3.3331668376922607422 4.816333770751953125 3.0735001564025878906 3.3499999046325683594 3.0386667251586914062 3.4883332252502441406 2.2664997577667236328 0.61833333969116210938 2.2586667537689208984 -7.0310001373291015625 -4.5068335533142089844 -5.3376665115356445312 -7.4593334197998046875 -7.997333526611328125 -8.3543329238891601562 -8.28116607666015625 -7.12933349609375 -6.6033334732055664062 -6.5931668281555175781 -6.0009999275207519531 -5.3828330039978027344 -6.1325001716613769531 -7.4769997596740722656 -7.7113332748413085938 -6.35883331298828125 -2.3233335018157958984 -0.35199999809265136719 -0.49483323097229003906 -0.58799988031387329102 -0.86383348703384399414 -1.0321667194366455078 -1.2304999828338623047 -1.3544999361038208008 -1.3966665267944335938 -1.2680000066757202148 -1.2613332271575927734 -1.1378333568572998047 -1.1113332509994506836 -0.93449997901916503906 -0.96849989891052246094 -1.0140000581741333008 -0.90183329582214355469 -0.9226665496826171875 -1.0916666984558105469 -1.2501666545867919922 -1.0659997463226318359 -0.98949986696243286133 -1.1139999628067016602 -1.2164999246597290039 -1.3505002260208129883 -1.4475001096725463867 -1.6066668033599853516 -1.4828332662582397461 -1.2491666078567504883 -1.1293333768844604492 -0.95300024747848510742 -0.78349995613098144531 -0.63166648149490356445 -0.53066664934158325195 -0.43099999427795410156 -0.3348331451416015625 -0.28583326935768127441 -0.24183337390422821045 -0.28016671538352966309 -0.29050016403198242188 -0.33016657829284667969 -0.23483331501483917236 -0.196666717529296875 -0.22749996185302734375 -0.21333336830139160156 -0.18433332443237304688 -0.17166669666767120361 -0.14783334732055664062 -0.14133334159851074219 -0.1463333815336227417 -0.14966654777526855469 -0.18383352458477020264 -0.19166667759418487549 -0.23933346569538116455 -0.25666666030883789062 -0.2534999847412109375 -0.26550006866455078125 -0.29416665434837341309 -0.35083332657814025879 -0.38199988007545471191 -0.43433332443237304688 -0.49133339524269104004 -0.5428333282470703125 -0.53066664934158325195 -0.51116675138473510742 -0.54850006103515625 -0.53966665267944335938 -0.49816671013832092285 -0.45483326911926269531 -0.42750000953674316406 -0.40533328056335449219 -0.34316673874855041504 -0.35800012946128845215 -0.36233338713645935059 -0.37383326888084411621 -0.39616665244102478027 -0.40933313965797424316 -0.43516659736633300781 -0.45683327317237854004 -0.53883337974548339844 -0.60633325576782226562 -0.59249991178512573242 -0.60949999094009399414 -0.47133350372314453125 -0.31150007247924804688 -0.17716662585735321045 -0.12483326345682144165 -0.05833339691162109375 -0.12000012397766113281 -0.07183345407247543335 -0.12466660887002944946 -0.12950007617473602295 -0.1893332749605178833 -0.3344999849796295166
 9.9665002822875976562 9.621166229248046875 4.2878332138061523438 4.2803335189819335938 4.3506669998168945312 4.8788332939147949219 1.7093334197998046875 1.3008333444595336914 0.92849999666213989258 0.41766667366027832031 0.35766658186912536621 0.11950000375509262085 2.4659998416900634766 2.1301665306091308594 1.9489998817443847656 2.3508334159851074219 3.8329999446868896484 0.44816660881042480469 3.1538331508636474609 6.0058331489562988281 1.4850001335144042969 2.3731667995452880859 2.3181664943695068359 5.7426667213439941406 1.9178333282470703125 -1.3755000829696655273 -1.630499720573425293 -1.6438332796096801758 -0.71166664361953735352 -0.63633340597152709961 -0.63583332300186157227 -0.73566675186157226562 -0.87533324956893920898 -0.19649998843669891357 0.52766662836074829102 0.44716677069664001465 -0.86883324384689331055 -0.97283339500427246094 -0.35133323073387145996 -0.32149991393089294434 -0.66266661882400512695 -0.61283320188522338867 -0.45349988341331481934 -1.1799999475479125977 -1.1838333606719970703 -1.4675000905990600586 -1.6868332624435424805 -0.41500020027160644531 -0.525333404541015625 -0.56300014257431030273 -0.53100007772445678711 -0.66133332252502441406 -0.51583337783813476562 0.15533335506916046143 -0.82699996232986450195 -0.25449991226196289062 -1.0648332834243774414 -0.9095001220703125 -0.56966668367385864258 -1.0266666412353515625 -0.9061667323112487793 -0.32716646790504455566 -0.15666651725769042969 -0.47416654229164123535 -0.59249997138977050781 -0.39366650581359863281 -0.67750006914138793945 -0.83833318948745727539 -0.80683332681655883789 -0.89449977874755859375 -1.0809999704360961914 -1.1471666097640991211 -1.5221667289733886719 -2.7220001220703125 -3.2556667327880859375 -3.7744998931884765625 -2.5455000400543212891 -0.87316662073135375977 -1.705666661262512207 -3.7038331031799316406 -3.8450000286102294922 -4.5250000953674316406 4.2694997787475585938 3.3085000514984130859 4.9086666107177734375 7.6771664619445800781 2.0888335704803466797 4.2261667251586914062 1.2048333883285522461 -1.1488332748413085938 -1.3896666765213012695 -1.3088333606719970703 3.6948332786560058594 -2.1888334751129150391 -1.6596667766571044922 -1.4189999103546142578 -1.6086666584014892578 -1.7500001192092895508 -1.7693332433700561523 -1.7233333587646484375 -1.3951667547225952148 -1.1411668062210083008 -1.2678333520889282227 -1.460499882698059082 -1.464833378791809082 -1.1849999427795410156 22.110166549682617188 -0.460666656494140625 -0.38616666197776794434 16.660165786743164062 17.289499282836914062 15.574999809265136719 14.657500267028808594 14.672332763671875 -0.74383330345153808594 -0.040500164031982421875 -1.478833317756652832 -3.1365001201629638672 -4.3293333053588867188 -4.7034997940063476562 -3.3919999599456787109 -2.3083333969116210938 -1.8048332929611206055 -0.97483330965042114258 1.756333470344543457 -0.34650006890296936035 -0.40366649627685546875 -0.85233330726623535156 1.0353333950042724609 -0.3473332822322845459 -2.9430000782012939453 12.462499618530273438 -5.0303335189819335938 -7.2125000953674316406 3.3865001201629638672 3.7610001564025878906 1.2778332233428955078 2.3159999847412109375 5.5346670150756835938 5.9638333320617675781 6.1154999732971191406 5.9176664352416992188 3.8940002918243408203 1.1755001544952392578 1.3716667890548706055 0.79766666889190673828 0.71350002288818359375 1.1756665706634521484 3.7740001678466796875 -5.2901668548583984375 -4.5223331451416015625 -7.5383334159851074219 -8.0011663436889648438 -8.0954999923706054688 -7.8961668014526367188 -6.962833404541015625 -5.8673334121704101562 -6.0083332061767578125 -5.3975000381469726562 -4.3979997634887695312 -4.7176666259765625 -6.4285001754760742188 -6.2484998703002929688 -5.61316680908203125 -2.6226665973663330078 -0.45683327317237854004 -0.24566666781902313232 -0.41350007057189941406 -0.4861666262149810791 -0.66083329916000366211 -0.7928333282470703125 -0.85733342170715332031 -1.0288332700729370117 -1.0338333845138549805 -0.9861666560173034668 -0.96183317899703979492 -0.9004999995231628418 -0.7523333430290222168 -0.68683338165283203125 -0.80383330583572387695 -0.7210000157356262207 -0.66833329200744628906 -0.9455000758171081543 -1.118000030517578125 -1.1310000419616699219 -1.0429998636245727539 -1.1841665506362915039 -1.2401665449142456055 -1.3248332738876342773 -1.4376665353775024414 -1.5271667242050170898 -1.4190000295639038086 -1.1448333263397216797 -1.1119998693466186523 -0.99916642904281616211 -0.81416672468185424805 -0.62683337926864624023 -0.52933329343795776367 -0.43483319878578186035 -0.3811664581298828125 -0.35883340239524841309 -0.35750022530555725098 -0.3101666867733001709 -0.32950004935264587402 -0.42350006103515625 -0.4128335416316986084 -0.39750003814697265625 -0.38299989700317382812 -0.31616663932800292969 -0.26216673851013183594 -0.19933326542377471924 -0.15316653251647949219 -0.25033321976661682129 -0.16283328831195831299 -0.12900011241436004639 -0.12250002473592758179 -0.13316662609577178955 -0.14666669070720672607 -0.17016680538654327393 -0.23833329975605010986 -0.35183343291282653809 -0.38383331894874572754 -0.47299996018409729004 -0.45783337950706481934 -0.53583317995071411133 -0.54099988937377929688 -0.64133334159851074219 -0.61316663026809692383 -0.50333327054977416992 -0.398166656494140625 -0.36383333802223205566 -0.34216681122779846191 -0.32333335280418395996 -0.29016670584678649902 -0.26966676115989685059 -0.31783327460289001465 -0.30483350157737731934 -0.31866660714149475098 -0.33833321928977966309 -0.37349995970726013184 -0.38233327865600585938 -0.41216650605201721191 -0.39933338761329650879 -0.38699984550476074219 -0.38750004768371582031 -0.3946666717529296875 -0.41050004959106445312 -0.42133322358131408691 -0.24000000953674316406 -0.16983325779438018799 -0.061000186949968338013 -0.01333332061767578125 -0.083166681230068206787 -0.045166809111833572388 -0.11099997907876968384 -0.14000010490417480469 -0.18850009143352508545 -0.30766654014587402344
 11.758166313171386719 10.709500312805175781 9.878833770751953125 4.7754998207092285156 4.488666534423828125 4.3901667594909667969 4.3064999580383300781 1.0591665506362915039 0.73000001907348632812 0.19549982249736785889 0.34583321213722229004 0.58100014925003051758 3.7890000343322753906 3.2166664600372314453 3.1151669025421142578 3.3580000400543212891 4.0334997177124023438 3.9008333683013916016 2.4738333225250244141 1.8339999914169311523 2.2315001487731933594 2.3033335208892822266 2.1834998130798339844 2.1161668300628662109 -1.1354999542236328125 -1.2609997987747192383 -1.2031666040420532227 2.168666839599609375 -0.11099997907876968384 -0.10249996185302734375 -0.31733313202857971191 -0.5578333735466003418 -0.54633349180221557617 0.26233330368995666504 0.52383333444595336914 0.026333332061767578125 -0.0568332672119140625 -0.52816659212112426758 -0.82100003957748413086 -0.32549977302551269531 -0.63133335113525390625 -0.35850000381469726562 -0.16149997711181640625 -0.43216672539710998535 -0.71816664934158325195 -0.52883332967758178711 -1.0604999065399169922 -0.3299999237060546875 -0.34983325004577636719 -0.38350009918212890625 -0.36316657066345214844 -0.19266684353351593018 0.14516687393188476562 0.028999805450439453125 -0.18183334171772003174 -0.93133330345153808594 -1.2688332796096801758 -0.63000005483627319336 -0.71083331108093261719 -0.82316660881042480469 -1.6223334074020385742 -0.51383346319198608398 -0.4378331601619720459 -0.77350002527236938477 -0.92983323335647583008 -0.64266687631607055664 -1.0746667385101318359 -1.0849999189376831055 -0.78883320093154907227 -0.948833465576171875 -1.0531667470932006836 -1.4365001916885375977 -2.2326664924621582031 -3.1508333683013916016 -3.4330000877380371094 -2.5929999351501464844 -0.6550000309944152832 -0.84500008821487426758 7.1528334617614746094 4.2558331489562988281 -4.1273336410522460938 -3.5234999656677246094 3.4101667404174804688 5.1976666450500488281 5.2414999008178710938 7.8235001564025878906 3.071666717529296875 -0.86783331632614135742 -0.0629998818039894104 -0.93166661262512207031 -1.1831667423248291016 -0.86750006675720214844 -0.94849991798400878906 -0.91433340311050415039 -1.0803333520889282227 -1.6124998331069946289 -2.0319998264312744141 -2.0265002250671386719 -1.9631665945053100586 -1.9079999923706054688 -1.7578333616256713867 -1.3981665372848510742 -0.92183327674865722656 -1.0429998636245727539 16.02700042724609375 15.911499977111816406 16.680999755859375 22.294834136962890625 22.290500640869140625 16.1443328857421875 15.695500373840332031 13.452166557312011719 11.039999961853027344 11.267499923706054688 11.716166496276855469 -0.81766676902770996094 -0.90533334016799926758 -1.7623333930969238281 -3.6108334064483642578 -4.9745001792907714844 -3.9146664142608642578 -2.5399999618530273438 -2.16916656494140625 -1.8633334636688232422 -1.1758333444595336914 -0.91066664457321166992 -0.66366654634475708008 -0.96100020408630371094 -1.4909999370574951172 -3.1819999217987060547 -4.9184999465942382812 0.48049998283386230469 -5.6059999465942382812 5.1775002479553222656 4.1361665725708007812 4.69933319091796875 2.8545000553131103516 3.3581666946411132812 5.1951665878295898438 -3.2681665420532226562 7.4251666069030761719 5.4526667594909667969 3.7481663227081298828 2.7296667098999023438 3.0556664466857910156 2.2400000095367431641 0.41350001096725463867 -0.076499991118907928467 2.6886665821075439453 -5.1579999923706054688 -3.8110001087188720703 -6.3185000419616699219 -7.4035000801086425781 -7.2028331756591796875 -7.8371667861938476562 -6.8611664772033691406 -5.1281666755676269531 -3.7928333282470703125 -4.1218333244323730469 -3.5490000247955322266 -1.9666666984558105469 -4.3121666908264160156 -3.4040000438690185547 -2.4533333778381347656 -0.86799997091293334961 -0.1384999006986618042 -0.030499855056405067444 -0.16549992561340332031 -0.18666665256023406982 -0.36383327841758728027 -0.65216660499572753906 -0.6794999241828918457 -0.76466679573059082031 -0.69833344221115112305 -0.70716673135757446289 -0.71449995040893554688 -0.62249994277954101562 -0.50366669893264770508 -0.39799991250038146973 -0.56850004196166992188 -0.58866673707962036133 -0.48466658592224121094 -0.72116678953170776367 -0.95749998092651367188 -1.1178333759307861328 -1.1899999380111694336 -1.2671666145324707031 -1.2916667461395263672 -1.3249999284744262695 -1.3423333168029785156 -1.3726667165756225586 -1.3426667451858520508 -1.1555000543594360352 -1.0214999914169311523 -0.95983332395553588867 -0.80633348226547241211 -0.62416654825210571289 -0.5148334503173828125 -0.43900004029273986816 -0.43399968743324279785 -0.39649996161460876465 -0.35716661810874938965 -0.29450020194053649902 -0.32199993729591369629 -0.34666666388511657715 -0.41616654396057128906 -0.42200002074241638184 -0.39983335137367248535 -0.34816655516624450684 -0.37766662240028381348 -0.36216664314270019531 -0.28950014710426330566 -0.32383337616920471191 -0.3473332822322845459 -0.28250011801719665527 -0.27499994635581970215 -0.28849998116493225098 -0.31666669249534606934 -0.33166679739952087402 -0.3519999086856842041 -0.39399996399879455566 -0.40833330154418945312 -0.43433323502540588379 -0.49283328652381896973 -0.52349996566772460938 -0.53083330392837524414 -0.51733344793319702148 -0.43816652894020080566 -0.36133328080177307129 -0.32466673851013183594 -0.30733337998390197754 -0.30933347344398498535 -0.30216678977012634277 -0.25650000572204589844 -0.2433335036039352417 -0.25050005316734313965 -0.23000009357929229736 -0.22999978065490722656 -0.23150007426738739014 -0.25533342361450195312 -0.31766667962074279785 -0.36250004172325134277 -0.38399997353553771973 -0.3948332369327545166 -0.33883324265480041504 -0.32449999451637268066 -0.273166656494140625 -0.23933331668376922607 -0.2233333587646484375 -0.17383313179016113281 -0.072333417832851409912 0.015666643157601356506 -0.076833330094814300537 -0.0244998931884765625 -0.10716676712036132812 -0.24349999427795410156 -0.22616679966449737549 -0.27116671204566955566
 6.8986668586730957031 17.760334014892578125 6.3521666526794433594 6.2238330841064453125 6.2218332290649414062 5.3801665306091308594 3.4828331470489501953 3.9408333301544189453 3.7503330707550048828 3.3631665706634521484 0.43133315443992614746 0.92716658115386962891 1.3268333673477172852 4.7993335723876953125 4.4898333549499511719 0.86033338308334350586 4.4175000190734863281 3.4916667938232421875 2.5123333930969238281 2.9335000514984130859 2.8523333072662353516 2.2678334712982177734 1.9638332128524780273 -0.585666656494140625 3.0186667442321777344 -0.96333318948745727539 -0.43883332610130310059 0.38966679573059082031 0.28449988365173339844 -0.06533336639404296875 -0.1748332977294921875 0.13983321189880371094 0.21849997341632843018 0.35716661810874938965 -0.4468332827091217041 -0.73683327436447143555 -0.45216664671897888184 -0.94516676664352416992 -0.90233331918716430664 -0.15599989891052246094 -0.18866665661334991455 -0.09416659921407699585 0.007333278656005859375 0.60566669702529907227 -0.39083313941955566406 -0.024000087752938270569 -0.46983328461647033691 -0.42566671967506408691 -0.37099996209144592285 -0.26083335280418395996 -0.20533330738544464111 -0.26466679573059082031 0.0099999904632568359375 -0.026166757568717002869 -0.25066670775413513184 -1.1758332252502441406 -0.45966649055480957031 -0.60050004720687866211 -0.7686665654182434082 -0.74116677045822143555 -1.3410000801086425781 -0.3218332827091217041 -0.35666665434837341309 -1.1486666202545166016 -1.4528332948684692383 -0.8516667485237121582 -0.88383316993713378906 -1.0213334560394287109 -0.91533350944519042969 -1.742833256721496582 -1.5261665582656860352 -1.7169997692108154297 -3.2660000324249267578 -3.1849999427795410156 -2.8431668281555175781 -2.4376664161682128906 -1.7091668844223022461 -2.8403332233428955078 4.8651666641235351562 5.9854998588562011719 -3.6818332672119140625 6.2373332977294921875 5.0973329544067382812 6.6558332443237304688 7.8916668891906738281 7.9798331260681152344 -0.9503332972526550293 -0.89716666936874389648 -0.70333313941955566406 -0.50466674566268920898 -0.84799998998641967773 -0.60966664552688598633 -0.31499996781349182129 -0.61033344268798828125 -0.75016671419143676758 -1.2723332643508911133 -1.7876666784286499023 -1.7424999475479125977 -1.8650000095367431641 -1.8388334512710571289 -1.7101666927337646484 -1.3023334741592407227 17.080999374389648438 16.76599884033203125 15.80933380126953125 14.965167045593261719 16.201999664306640625 22.644166946411132812 17.028499603271484375 16.3383331298828125 12.889333724975585938 8.8985004425048828125 5.3086667060852050781 8.4965000152587890625 11.20366668701171875 -0.85833328962326049805 -0.28466644883155822754 -0.6041666865348815918 -1.9196666479110717773 -4.1690001487731933594 -4.1458334922790527344 -3.4486665725708007812 -3.2856667041778564453 -2.8716666698455810547 -1.9874999523162841797 -1.8501664400100708008 -1.2819999456405639648 -1.0926665067672729492 -1.5368332862854003906 -2.5606670379638671875 -4.7306666374206542969 -6.0658330917358398438 -6.8751664161682128906 5.8928332328796386719 5.5131669044494628906 7.1553335189819335938 6.2354998588562011719 6.3388333320617675781 7.4781670570373535156 -2.2918334007263183594 -2.6623334884643554688 7.5095000267028808594 6.9800000190734863281 6.3738336563110351562 4.6965003013610839844 3.9088332653045654297 2.1221666336059570312 2.446666717529296875 -7.0836668014526367188 -4.6218333244323730469 -2.6989998817443847656 -3.7348332405090332031 -4.7558331489562988281 -5.8626666069030761719 -6.6248331069946289062 -6.1868333816528320312 -4.9561667442321777344 -2.7526667118072509766 -1.4056667089462280273 -1.264166712760925293 -0.17816670238971710205 -1.3086665868759155273 -0.079166807234287261963 -0.26716652512550354004 -0.081166744232177734375 0.06183338165283203125 0.11566662788391113281 0.080333389341831207275 0.016833225265145301819 -0.131999969482421875 -0.43883356451988220215 -0.54200011491775512695 -0.61383342742919921875 -0.57800012826919555664 -0.59766680002212524414 -0.38749995827674865723 -0.2330001145601272583 -0.24666650593280792236 -0.37700009346008300781 -0.49149990081787109375 -0.42533341050148010254 -0.32150006294250488281 -0.6373335719108581543 -0.68833345174789428711 -0.90566658973693847656 -1.113833308219909668 -1.1720000505447387695 -1.2143332958221435547 -1.2948335409164428711 -1.2321668863296508789 -1.2258332967758178711 -1.2276667356491088867 -1.1934999227523803711 -1.059666752815246582 -0.95166677236557006836 -0.84366655349731445312 -0.62516665458679199219 -0.52100008726119995117 -0.45299983024597167969 -0.3390000760555267334 -0.32199993729591369629 -0.3228333890438079834 -0.33516669273376464844 -0.30199995636940002441 -0.35183349251747131348 -0.40666660666465759277 -0.41849994659423828125 -0.36966672539710998535 -0.37016668915748596191 -0.3435001373291015625 -0.30900010466575622559 -0.27783346176147460938 -0.33333325386047363281 -0.33383330702781677246 -0.3241666257381439209 -0.3023332059383392334 -0.28599986433982849121 -0.27950000762939453125 -0.28833332657814025879 -0.26050004363059997559 -0.21749989688396453857 -0.23100002110004425049 -0.24866668879985809326 -0.31450000405311584473 -0.35499987006187438965 -0.29533305764198303223 -0.3023332059383392334 -0.2571665346622467041 -0.25783315300941467285 -0.2660001218318939209 -0.26116672158241271973 -0.2176666259765625 -0.17883324623107910156 -0.15766651928424835205 -0.14066655933856964111 -0.084500074386596679688 -0.011000077240169048309 -0.00066677731228992342949 0.016166606917977333069 -0.036666709929704666138 -0.08016666024923324585 -0.13866655528545379639 -0.16983342170715332031 -0.23650018870830535889 -0.29600009322166442871 -0.28683337569236755371 -0.25383329391479492188 -0.19466654956340789795 -0.075999975204467773438 0.011833350174129009247 0.056000072509050369263 0.029333433136343955994 -0.061166603118181228638 0.010333458893001079559 -0.13833332061767578125 -0.19416658580303192139 -0.23449993133544921875 -0.26833328604698181152
 17.77249908447265625 10.597833633422851562 10.301499366760253906 9.3796663284301757812 4.9676666259765625 2.5858333110809326172 5.4633336067199707031 4.1001667976379394531 3.9189996719360351562 4.4983334541320800781 4.7065000534057617188 1.2198333740234375 1.3906666040420532227 1.5273331403732299805 5.3385000228881835938 5.0063333511352539062 4.3306665420532226562 3.1510000228881835938 3.3128335475921630859 3.4570000171661376953 2.7023332118988037109 2.3175001144409179688 2.5693330764770507812 -0.21616673469543457031 3.1788332462310791016 2.5030000209808349609 -0.40683341026306152344 0.077000141143798828125 0.097999967634677886963 0.083166681230068206787 -0.14383323490619659424 0.28716674447059631348 0.72350001335144042969 0.24916665256023406982 -0.82316666841506958008 -0.71983331441879272461 -0.021166643127799034119 -0.55800002813339233398 3.0434999465942382812 0.67750018835067749023 -0.11600017547607421875 -0.051999885588884353638 0.0070001282729208469391 0.3483333289623260498 0.026833137497305870056 0.18966667354106903076 -0.17033322155475616455 -0.26350012421607971191 -0.38349995017051696777 0.16533334553241729736 -0.31566658616065979004 -0.47983327507972717285 -0.08850002288818359375 0.0725000724196434021 -0.17800004780292510986 -0.98166650533676147461 -0.61516666412353515625 -0.74966669082641601562 -0.75699990987777709961 -0.80349999666213989258 -1.3391667604446411133 -0.2568334043025970459 -0.26016673445701599121 -0.69466662406921386719 -1.0276664495468139648 -0.69033336639404296875 -0.79116672277450561523 -1.0164997577667236328 -1.2768335342407226562 -2.7218334674835205078 -3.0671668052673339844 -2.6316666603088378906 -3.6471667289733886719 5.7304997444152832031 4.0486669540405273438 -2.8594999313354492188 -1.2864998579025268555 7.5850000381469726562 5.1143336296081542969 -4.0590000152587890625 -2.2318332195281982422 7.6468334197998046875 -0.17333340644836425781 1.0908333063125610352 8.3085002899169921875 5.5879998207092285156 -2.2498333454132080078 -1.065333247184753418 -0.4004999697208404541 -0.029666662216186523438 -0.070833444595336914062 0.025666713714599609375 -0.1630001068115234375 -0.48799982666969299316 -0.64966654777526855469 -1.0286666154861450195 -1.3043333292007446289 -1.2960001230239868164 -1.590666651725769043 15.594667434692382812 16.009332656860351562 15.974833488464355469 17.225999832153320312 17.0666656494140625 16.227167129516601562 16.426666259765625 17.788499832153320312 17.352499008178710938 16.321832656860351562 15.690833091735839844 13.821333885192871094 8.2344999313354492188 4.777500152587890625 8.6195001602172851562 10.716166496276855469 13.051333427429199219 -0.37633338570594787598 15.051333427429199219 -0.76850008964538574219 -1.9471665620803833008 -3.8471665382385253906 -4.3350000381469726562 -4.6403331756591796875 -4.3573331832885742188 -3.23383331298828125 -3.0740001201629638672 -2.0698335170745849609 -1.606000065803527832 -1.6301667690277099609 -2.4398331642150878906 -4.2681670188903808594 -6.3213334083557128906 -6.7554998397827148438 -6.2373332977294921875 -2.7446665763854980469 -1.8530000448226928711 -2.1243333816528320312 -2.0816667079925537109 -2.5671668052673339844 -2.9351665973663330078 7.233333587646484375 7.5789999961853027344 -3.0143332481384277344 -2.7313332557678222656 6.6676664352416992188 5.2056665420532226562 4.5098333358764648438 1.9184999465942382812 2.5641667842864990234 -7.0443334579467773438 -7.0178332328796386719 -5.4856667518615722656 -2.9633333683013916016 -3.2525000572204589844 -4.5715003013610839844 -3.2131664752960205078 -2.1963331699371337891 -1.6849999427795410156 -0.51716667413711547852 -0.084833383560180664062 1.2953332662582397461 1.2655000686645507812 1.1248334646224975586 0.90299993753433227539 0.65300011634826660156 0.39750012755393981934 0.42500004172325134277 0.40033331513404846191 0.14049990475177764893 0.038666564971208572388 -0.22983320057392120361 -0.30716657638549804688 -0.35733333230018615723 -0.34383320808410644531 -0.44999989867210388184 -0.36966657638549804688 -0.22566659748554229736 -0.20933325588703155518 -0.32466673851013183594 -0.28616666793823242188 -0.39883351325988769531 -0.337833404541015625 -0.57866662740707397461 -0.63466674089431762695 -0.7163333892822265625 -0.89866662025451660156 -1.015999913215637207 -1.0716665983200073242 -1.0586665868759155273 -1.0293333530426025391 -1.0518335103988647461 -1.0651667118072509766 -1.0271667242050170898 -0.99150013923645019531 -0.92650002241134643555 -0.81050014495849609375 -0.67816662788391113281 -0.59266668558120727539 -0.52416682243347167969 -0.42666649818420410156 -0.37433329224586486816 -0.38699993491172790527 -0.32866644859313964844 -0.30616655945777893066 -0.35083332657814025879 -0.33833336830139160156 -0.33433333039283752441 -0.3104998171329498291 -0.31900015473365783691 -0.31833347678184509277 -0.27266660332679748535 -0.22266666591167449951 -0.25900006294250488281 -0.30633339285850524902 -0.28583344817161560059 -0.26216664910316467285 -0.23849995434284210205 -0.22699992358684539795 -0.23066671192646026611 -0.2193333357572555542 -0.18766672909259796143 -0.18416666984558105469 -0.14883334934711456299 -0.12300014495849609375 -0.14083337783813476562 -0.13466660678386688232 -0.11616650968790054321 -0.12566669285297393799 -0.12616665661334991455 -0.10149995237588882446 -0.080333471298217773438 -0.054999906569719314575 -0.035666704177856445312 -0.014499981887638568878 0.05483341217041015625 0.11150002479553222656 0.15116667747497558594 0.19599993526935577393 0.23216669261455535889 0.17849993705749511719 0.11349996179342269897 0.083666883409023284912 0.025166830047965049744 -0.045833349227905273438 -0.11749998480081558228 -0.13016653060913085938 -0.11733317375183105469 -0.15400004386901855469 -0.050166767090559005737 0.051999885588884353638 0.041333358734846115112 -0.0068333148956298828125 -0.040999889373779296875 -0.059499900788068771362 -0.10283318907022476196 -0.11916669458150863647 -0.092666707932949066162 -0.14116668701171875
 15.958333015441894531 6.4648332595825195312 9.8225002288818359375 10.49566650390625 5.0850000381469726562 6.2560000419616699219 5.2718334197998046875 8.2493333816528320312 3.5816667079925537109 1.1524999141693115234 1.1941666603088378906 5.0541667938232421875 1.4144999980926513672 1.539166569709777832 1.3746665716171264648 0.93033349514007568359 4.1353330612182617188 4.1631665229797363281 4.2133331298828125 3.9159998893737792969 2.5666668415069580078 1.7129998207092285156 2.4456665515899658203 -0.096333421766757965088 -0.15233333408832550049 2.5521667003631591797 -0.37499985098838806152 0.15883342921733856201 0.21383325755596160889 0.021999994292855262756 -0.15516646206378936768 0.082500137388706207275 0.61583334207534790039 -0.060666561126708984375 -0.51099985837936401367 -0.23749987781047821045 3.8760001659393310547 2.942333221435546875 0.34716662764549255371 0.75183314085006713867 -0.088833488523960113525 0.76849985122680664062 0.10000006109476089478 11.092166900634765625 -0.11683329194784164429 0.58533328771591186523 11.58516693115234375 12.180666923522949219 0.028333187103271484375 12.371166229248046875 15.430500030517578125 13.81683349609375 -0.26549983024597167969 -0.1149999275803565979 -0.12233320623636245728 -0.7395000457763671875 -0.76650005578994750977 -0.96033328771591186523 -0.74166661500930786133 -1.4524999856948852539 -1.587833404541015625 -0.58499985933303833008 -0.46949997544288635254 -0.76033353805541992188 -1.1194999217987060547 -0.76566672325134277344 -0.75900000333786010742 -1.0258334875106811523 -1.7736667394638061523 -2.51183319091796875 -1.9641666412353515625 -2.0893332958221435547 -3.0334997177124023438 4.5593333244323730469 2.2403333187103271484 6.1836667060852050781 0.02033329010009765625 -0.82366663217544555664 6.2864999771118164062 -2.0455000400543212891 -0.33033332228660583496 -0.54583328962326049805 0.66183328628540039062 2.1903333663940429688 8.9446668624877929688 7.2061667442321777344 -2.3725001811981201172 -1.4581664800643920898 -0.28549996018409729004 -0.0078333215788006782532 0.01116657257080078125 -0.034166574478149414062 -0.26500010490417480469 -0.43216666579246520996 -0.67100006341934204102 -0.80850011110305786133 -0.91049998998641967773 -0.95149987936019897461 15.769499778747558594 15.4116668701171875 15.674500465393066406 15.718333244323730469 17.827833175659179688 17.8663330078125 16.077999114990234375 17.577667236328125 17.592166900634765625 15.549166679382324219 15.7068328857421875 15.431499481201171875 13.72949981689453125 9.557666778564453125 8.4776668548583984375 10.246166229248046875 11.545166969299316406 -0.68516653776168823242 -0.5670000910758972168 14.829999923706054688 1.6653333902359008789 -0.8564999699592590332 -1.9246667623519897461 -2.8573331832885742188 -3.7961666584014892578 -4.912166595458984375 -4.7431664466857910156 -4.5650000572204589844 -3.5490000247955322266 -2.5908334255218505859 -2.3476667404174804688 -2.6275000572204589844 -4.4823331832885742188 -7.0526666641235351562 -0.87400013208389282227 -5.9771666526794433594 6.5366663932800292969 -3.2666666507720947266 -2.7631666660308837891 7.6075000762939453125 -3.4468333721160888672 6.5479998588562011719 5.654666900634765625 6.7463331222534179688 6.8571667671203613281 6.1558332443237304688 6.406833648681640625 5.8526668548583984375 5.4149999618530273438 3.4643335342407226562 2.6981666088104248047 4.3756666183471679688 -7.9288334846496582031 -8.2418336868286132812 -6.79850006103515625 -3.0674998760223388672 -2.3271667957305908203 -1.6526666879653930664 -2.4849998950958251953 -2.7471666336059570312 -1.7373332977294921875 -1.3554998636245727539 0.57949995994567871094 1.2488334178924560547 1.1468333005905151367 1.0801666975021362305 1.0161665678024291992 0.9178333282470703125 0.7269999384880065918 0.46899995207786560059 0.3948332369327545166 0.30049991607666015625 -0.0058333873748779296875 -0.043166715651750564575 -0.19699995219707489014 -0.16583330929279327393 -0.27166667580604553223 -0.26266661286354064941 -0.040166694670915603638 -0.28433322906494140625 -0.29416671395301818848 -0.24516670405864715576 -0.23183329403400421143 -0.23799999058246612549 -0.50733327865600585938 -0.66000002622604370117 -0.6529998779296875 -0.76883333921432495117 -0.95950007438659667969 -0.91999989748001098633 -0.77583336830139160156 -0.73783355951309204102 -0.92166662216186523438 -0.96883344650268554688 -0.91650003194808959961 -0.91849994659423828125 -0.80650001764297485352 -0.68416672945022583008 -0.70066648721694946289 -0.60916686058044433594 -0.56083339452743530273 -0.48500004410743713379 -0.4328333437442779541 -0.40016651153564453125 -0.363666534423828125 -0.39183339476585388184 -0.36450028419494628906 -0.34200009703636169434 -0.26583346724510192871 -0.22466683387756347656 -0.21383333206176757812 -0.20633339881896972656 -0.1988331526517868042 -0.20649997889995574951 -0.23683333396911621094 -0.26133337616920471191 -0.24966669082641601562 -0.23400013148784637451 -0.22533321380615234375 -0.2079998701810836792 -0.19916661083698272705 -0.1721668243408203125 -0.1775000840425491333 -0.17183327674865722656 -0.0716665610671043396 -0.050166606903076171875 -0.053166627883911132812 -0.0620001964271068573 -0.10383335500955581665 -0.14183330535888671875 -0.15149982273578643799 -0.12816667556762695312 -0.10616651922464370728 -0.055333375930786132812 -0.0371666736900806427 0.04566669464111328125 0.16599988937377929688 0.24933321774005889893 0.31849995255470275879 0.37700000405311584473 0.35499992966651916504 0.31149998307228088379 0.28383326530456542969 0.2101666182279586792 0.17883341014385223389 0.13966679573059082031 0.065999902784824371338 -0.011500041000545024872 0.019499937072396278381 0.0659999847412109375 0.023833194747567176819 0.11333330720663070679 0.14566659927368164062 0.10033329576253890991 0.03650005534291267395 -0.034833353012800216675 -0.065666675567626953125 -0.039166688919067382812 -0.025333324447274208069 -0.023000001907348632812
 14.941166877746582031 14.036167144775390625 14.59166717529296875 15.059666633605957031 10.045000076293945312 6.6401662826538085938 6.2534999847412109375 4.7823333740234375 4.8296670913696289062 1.0293335914611816406 4.7231669425964355469 1.3109999895095825195 1.6829999685287475586 5.6751666069030761719 5.4828333854675292969 5.0508332252502441406 3.8278334140777587891 4.3930001258850097656 4.36100006103515625 3.979000091552734375 3.2823333740234375 3.0958333015441894531 3.7685000896453857422 4.2686667442321777344 0.23300004005432128906 3.14116668701171875 0.025000015273690223694 0.15950004756450653076 0.019000133499503135681 4.4483332633972167969 0.35583329200744628906 0.55399990081787109375 0.3198331296443939209 0.1338332444429397583 0.052500009536743164062 0.15633344650268554688 8.2846670150756835938 -0.077000059187412261963 1.0476665496826171875 13.546667098999023438 0.85366660356521606445 13.716834068298339844 13.151166915893554688 12.494333267211914062 12.044666290283203125 12.883999824523925781 12.490166664123535156 11.718832969665527344 12.691166877746582031 11.777333259582519531 14.2823333740234375 14.589833259582519531 10.236666679382324219 -0.93016666173934936523 -0.68000012636184692383 -0.6458333134651184082 9.278499603271484375 -0.60050004720687866211 -0.36616668105125427246 9.3848333358764648438 -1.9931665658950805664 -1.3975000381469726562 -0.90850013494491577148 -0.64799994230270385742 -0.54350000619888305664 -0.5831667780876159668 -0.71449995040893554688 -0.60783338546752929688 -1.4531666040420532227 -1.2621666193008422852 -1.2461665868759155273 -1.4618332386016845703 -2.6376667022705078125 5.4079999923706054688 3.7979998588562011719 -3.4850001335144042969 0.04083347320556640625 -2.684833526611328125 7.6421666145324707031 -1.245833277702331543 6.2376666069030761719 7.2568335533142089844 -0.13750004768371582031 1.1996667385101318359 1.7848331928253173828 -2.8090000152587890625 -1.7553333044052124023 -1.3184999227523803711 -0.36533340811729431152 0.11683336645364761353 0.11299991607666015625 0.043166637420654296875 -0.36500009894371032715 -0.44933328032493591309 -0.6543331146240234375 -0.79916673898696899414 -0.7881667017936706543 -0.62300008535385131836 15.58083343505859375 14.848333358764648438 14.874333381652832031 15.621167182922363281 16.457834243774414062 17.469333648681640625 16.809665679931640625 17.650499343872070312 17.096834182739257812 15.20583343505859375 14.446332931518554688 14.88800048828125 13.957333564758300781 12.669666290283203125 11.989832878112792969 11.866499900817871094 12.308833122253417969 13.791666984558105469 14.621166229248046875 14.502166748046875 1.3888334035873413086 -0.63266682624816894531 -0.89233350753784179688 -1.4763332605361938477 -2.3469998836517333984 -3.3853332996368408203 -4.3078331947326660156 -4.91916656494140625 -5.0178332328796386719 -4.4594998359680175781 -3.6495001316070556641 -3.2881665229797363281 -3.9651668071746826172 4.86533355712890625 -7.3501667976379394531 4.9453334808349609375 4.3318333625793457031 5.5325002670288085938 -2.9318335056304931641 -3.1763329505920410156 5.9351668357849121094 4.30066680908203125 3.0286667346954345703 5.5586667060852050781 5.3603334426879882812 4.2156667709350585938 3.2050001621246337891 3.5456666946411132812 3.0446665287017822266 4.5121665000915527344 2.7518334388732910156 3.8926668167114257812 -7.708499908447265625 -7.0179996490478515625 -7.6763334274291992188 -6.9851665496826171875 -5.6501665115356445312 -3.7411665916442871094 -3.8321666717529296875 -3.6453335285186767578 -3.1356666088104248047 -3.9885001182556152344 -2.5658330917358398438 -0.1983334273099899292 0.64316678047180175781 0.78533321619033813477 0.89516663551330566406 0.74233335256576538086 0.7351665496826171875 0.82116657495498657227 0.50766664743423461914 0.18099991977214813232 0.096333421766757965088 0.072666727006435394287 0.0380001068115234375 0.036000091582536697388 -0.2581666409969329834 -0.10800012201070785522 -0.019999822601675987244 -0.15833337604999542236 -0.31066679954528808594 -0.34300008416175842285 -0.30733314156532287598 -0.29449996352195739746 -0.48699989914894104004 -0.66583329439163208008 -0.97450011968612670898 -0.77800005674362182617 -0.75283312797546386719 -0.80216652154922485352 -0.6676667332649230957 -0.676166534423828125 -0.90100002288818359375 -0.8451665043830871582 -0.83100008964538574219 -0.83883333206176757812 -0.74916678667068481445 -0.6596667170524597168 -0.58383327722549438477 -0.56199997663497924805 -0.58583331108093261719 -0.46466669440269470215 -0.38833332061767578125 -0.31750011444091796875 -0.34416666626930236816 -0.31366673111915588379 -0.25366678833961486816 -0.25533342361450195312 -0.29949989914894104004 -0.23966677486896514893 -0.19316680729389190674 -0.12816660106182098389 -0.093499816954135894775 -0.12649981677532196045 -0.16683332622051239014 -0.15133340656757354736 -0.14049999415874481201 -0.14266665279865264893 -0.17383337020874023438 -0.1393334120512008667 -0.081333398818969726562 -0.044666606932878494263 -0.0028332869987934827805 0.0043333373032510280609 0.005333423614501953125 0.026333412155508995056 0.027833303436636924744 0.03649997711181640625 0.027000030502676963806 -0.013666550628840923309 0.030166706070303916931 0.012166738510131835938 0.019333282485604286194 0.048333406448364257812 0.12949998676776885986 0.19650006294250488281 0.23883318901062011719 0.34349989891052246094 0.42899999022483825684 0.46216639876365661621 0.46749997138977050781 0.44249996542930603027 0.41666659712791442871 0.36799994111061096191 0.29750004410743713379 0.30266675353050231934 0.27266669273376464844 0.21833355724811553955 0.14983327686786651611 0.21266658604145050049 0.2079998701810836792 0.23150007426738739014 0.26149997115135192871 0.22450001537799835205 0.14733338356018066406 0.0948335304856300354 0.05266666412353515625 0.08583339303731918335 0.098833322525024414062 0.0778333321213722229
 14.322667121887207031 6.9264998435974121094 17.60883331298828125 17.238666534423828125 10.78133392333984375 11.272833824157714844 5.9106664657592773438 5.9133334159851074219 5.5513334274291992188 4.7301664352416992188 4.414333343505859375 4.8980002403259277344 1.8374999761581420898 5.6288332939147949219 1.577166438102722168 5.2828335762023925781 4.3875002861022949219 4.7934999465942382812 4.6409997940063476562 3.7416667938232421875 3.4874999523162841797 3.7951664924621582031 4.0498332977294921875 4.305500030517578125 0.29000005125999450684 3.8328332901000976562 0.17700012028217315674 0.067999921739101409912 -0.090833343565464019775 0.25833329558372497559 0.54466676712036132812 0.35116681456565856934 0.3806667327880859375 0.20599992573261260986 3.631999969482421875 2.8718335628509521484 9.2243328094482421875 0.75433319807052612305 13.729833602905273438 1.5045000314712524414 1.1179999113082885742 13.973833084106445312 13.525166511535644531 12.820666313171386719 12.700333595275878906 13.737166404724121094 12.529166221618652344 12.018833160400390625 12.967999458312988281 12.227666854858398438 14.492833137512207031 10.584833145141601562 11.584333419799804688 10.461333274841308594 10.230166435241699219 -0.64783340692520141602 8.999500274658203125 -1.0670000314712524414 -0.74049991369247436523 -0.80383342504501342773 -0.75916653871536254883 -1.1511666774749755859 -0.70716661214828491211 -0.37799993157386779785 -0.37416663765907287598 -0.60133343935012817383 -0.54233330488204956055 19.14766693115234375 -0.94216680526733398438 -1.5581666231155395508 -1.6266667842864990234 -1.8000000715255737305 -2.9934999942779541016 5.2769999504089355469 5.1414999961853027344 -1.9849998950958251953 0.32266664505004882812 -1.136999964714050293 -1.4466665983200073242 -1.3301665782928466797 6.2046666145324707031 7.0568332672119140625 7.4486665725708007812 7.9591665267944335938 5.3123331069946289062 5.1979999542236328125 0.77883344888687133789 2.1890001296997070312 -1.1541668176651000977 -0.31799992918968200684 -0.081333398818969726562 -0.36833325028419494629 -1.0228332281112670898 -1.2821668386459350586 -0.74866652488708496094 -0.6829999089241027832 -0.89783328771591186523 17.041166305541992188 16.383167266845703125 15.327667236328125 15.206333160400390625 14.894000053405761719 16.290332794189453125 16.688999176025390625 17.141666412353515625 17.035167694091796875 16.963666915893554688 15.948332786560058594 14.635999679565429688 14.513833045959472656 14.569832801818847656 13.405333518981933594 12.698833465576171875 13.317333221435546875 13.729666709899902344 14.594333648681640625 13.9073333740234375 13.180333137512207031 13.305999755859375 14.172833442687988281 1.1021667718887329102 -1.3580001592636108398 -1.974000096321105957 -2.5281667709350585938 -3.2953333854675292969 -4.1824998855590820312 -5.5434999465942382812 -6.4271664619445800781 -4.9383335113525390625 -3.7221667766571044922 -3.7401666641235351562 -5.6493334770202636719 4.307666778564453125 2.4008333683013916016 2.6675000190734863281 5.9318337440490722656 5.0701665878295898438 4.8600001335144042969 5.5621666908264160156 3.8946666717529296875 3.9288334846496582031 5.5310001373291015625 5.4461669921875 4.7933330535888671875 4.5450000762939453125 6.5516667366027832031 -7.9045000076293945312 -7.0448336601257324219 -7.57216644287109375 -7.4786663055419921875 -7.1483335494995117188 -6.6595001220703125 -6.370166778564453125 -7.6113333702087402344 -8.789333343505859375 -6.0329999923706054688 -4.8843336105346679688 -4.5085000991821289062 -4.4023332595825195312 -5.0976667404174804688 -5.4286665916442871094 -2.3934998512268066406 -0.32483348250389099121 0.28966665267944335938 0.63450020551681518555 0.65333336591720581055 0.51766657829284667969 0.6536667943000793457 0.36816677451133728027 0.18400017917156219482 0.074166856706142425537 0.087999977171421051025 0.12566669285297393799 -0.001000086427666246891 -0.099500097334384918213 -0.012166738510131835938 -0.10733333975076675415 -0.28366670012474060059 -0.53850001096725463867 -0.60816651582717895508 -0.48700007796287536621 -0.44699993729591369629 -0.50783342123031616211 -0.59416651725769042969 -0.59816688299179077148 -0.44833335280418395996 -0.56466656923294067383 -0.53250002861022949219 -0.38966679573059082031 -0.47650027275085449219 -0.52733319997787475586 -0.57699990272521972656 -0.6574999690055847168 -0.77249997854232788086 -0.67683333158493041992 -0.59450006484985351562 -0.55733329057693481445 -0.52399998903274536133 -0.48483324050903320312 -0.37399998307228088379 -0.29733332991600036621 -0.24183337390422821045 -0.26083326339721679688 -0.21433329582214355469 -0.15266673266887664795 -0.13616657257080078125 -0.20333337783813476562 -0.19200007617473602295 -0.12416672706604003906 -0.024833360686898231506 -0.032833416014909744263 -0.056000072509050369263 -0.0996667519211769104 -0.12216671556234359741 -0.11750006675720214844 -0.065833412110805511475 0.027000108733773231506 0.014333327300846576691 0.0240001678466796875 0.023166736587882041931 0.0751665458083152771 0.10883339494466781616 0.07366672903299331665 0.025166669860482215881 0.0046666464768350124359 0.050333183258771896362 0.11249987035989761353 0.18066652119159698486 0.19999980926513671875 0.22083330154418945312 0.23666675388813018799 0.25933337211608886719 0.28233328461647033691 0.33949995040893554688 0.40783333778381347656 0.46733340620994567871 0.49899983406066894531 0.53033328056335449219 0.5544999241828918457 0.54950004816055297852 0.5683333277702331543 0.51350003480911254883 0.47466674447059631348 0.44883322715759277344 0.41916665434837341309 0.38849988579750061035 0.33299985527992248535 0.2708333432674407959 0.36550006270408630371 0.35016679763793945312 0.38533329963684082031 0.34899997711181640625 0.28733348846435546875 0.2413333207368850708 0.17983333766460418701 0.1206666603684425354 0.1394999772310256958 0.16683308780193328857
 15.929666519165039062 16.401332855224609375 16.82649993896484375 11.057166099548339844 9.9828338623046875 10.947833061218261719 6.2673335075378417969 6.2506666183471679688 5.801166534423828125 4.7083330154418945312 5.0578331947326660156 2.090000152587890625 1.5404999256134033203 1.3441666364669799805 1.2020000219345092773 5.1386666297912597656 4.5368332862854003906 5.0933332443237304688 5.1779999732971191406 4.8765001296997070312 4.4666662216186523438 4.5128331184387207031 4.2546663284301757812 4.3263335227966308594 4.2433333396911621094 3.6414999961853027344 3.879833221435546875 4.4216666221618652344 4.0504999160766601562 4.5688328742980957031 5.0311665534973144531 0.45150002837181091309 13.346333503723144531 10.220167160034179688 7.8726668357849121094 10.314332962036132812 12.303667068481445312 1.0450001955032348633 13.688666343688964844 1.6179999113082885742 13.31999969482421875 13.256999969482421875 14.11199951171875 13.806833267211914062 13.983500480651855469 14.311333656311035156 13.640333175659179688 12.653666496276855469 13.212833404541015625 13.044666290283203125 11.663499832153320312 10.203833580017089844 12.072833061218261719 11.701167106628417969 10.189332962036132812 11.531499862670898438 10.212166786193847656 9.75533294677734375 11.482500076293945312 -0.67883330583572387695 11.548999786376953125 -0.80933332443237304688 -0.27583336830139160156 -0.5409997105598449707 14.210999488830566406 13.441166877746582031 12.880499839782714844 12.360166549682617188 -2.3516666889190673828 -3.173999786376953125 -2.247333526611328125 -1.7821668386459350586 -2.9706666469573974609 7.2673335075378417969 -3.6396667957305908203 -2.3538334369659423828 -1.4353333711624145508 6.5823330879211425781 -1.6015001535415649414 -0.99699991941452026367 7.2096667289733886719 6.0983333587646484375 5.5688333511352539062 5.509166717529296875 2.7868332862854003906 2.1796667575836181641 4.5003333091735839844 10.450666427612304688 -1.5604999065399169922 -0.67833334207534790039 -0.27616667747497558594 -0.59433317184448242188 12.409667015075683594 8.5030002593994140625 14.090167045593261719 -0.37683328986167907715 -0.41899991035461425781 17.128833770751953125 17.506500244140625 16.37816619873046875 15.436499595642089844 14.861166954040527344 16.34383392333984375 16.79083251953125 16.119167327880859375 15.930500030517578125 16.031665802001953125 16.155834197998046875 14.151499748229980469 14.004666328430175781 14.092332839965820312 13.929499626159667969 12.747833251953125 12.502333641052246094 12.827500343322753906 13.476833343505859375 14.042332649230957031 12.979332923889160156 12.94183349609375 12.905333518981933594 0.13249993324279785156 -0.11283334344625473022 11.965999603271484375 11.214666366577148438 -3.0710000991821289062 -3.8128333091735839844 -5.1998333930969238281 -5.9904999732971191406 -5.0060000419616699219 -4.2681665420532226562 -4.5641665458679199219 6.2861666679382324219 1.8343333005905151367 0.072833321988582611084 1.2069998979568481445 5.4505000114440917969 0.64433336257934570312 1.9371666908264160156 4.7793331146240234375 3.4458332061767578125 3.0680000782012939453 3.9146666526794433594 4.4781665802001953125 4.01183319091796875 5.9355001449584960938 -7.9706664085388183594 -7.6521663665771484375 -7.0921664237976074219 -6.0104999542236328125 -6.1646666526794433594 -6.2111663818359375 -6.3460001945495605469 -5.8763332366943359375 -6.1989998817443847656 -7.2163333892822265625 -8.2173337936401367188 -5.157833099365234375 -4.6716670989990234375 -5.0993332862854003906 -6.0630002021789550781 -6.099666595458984375 -4.7983331680297851562 -1.7716666460037231445 -0.80899983644485473633 0.070500135421752929688 0.33899998664855957031 0.38266649842262268066 0.321666717529296875 0.30066671967506408691 0.26916670799255371094 0.14783342182636260986 0.25049996376037597656 0.29366669058799743652 -0.012833277694880962372 -0.072333417832851409912 -0.11900003999471664429 -0.19083316624164581299 -0.3078333437442779541 -0.43266654014587402344 -0.39566650986671447754 -0.23533344268798828125 -0.27500000596046447754 -0.32849994301795959473 -0.25933313369750976562 -0.22833339869976043701 -0.24033331871032714844 -0.36116671562194824219 -0.33433350920677185059 -0.30099987983703613281 -0.39883336424827575684 -0.44016662240028381348 -0.51866668462753295898 -0.60816645622253417969 -0.62683320045471191406 -0.50066643953323364258 -0.44433307647705078125 -0.38683319091796875 -0.35766658186912536621 -0.32466673851013183594 -0.18966650962829589844 -0.18316657841205596924 -0.15133340656757354736 -0.11383327096700668335 -0.098500169813632965088 -0.055999916046857833862 -0.029666582122445106506 -0.041166622191667556763 -0.050333339720964431763 0.026666799560189247131 0.0773332938551902771 0.052166700363159179688 0.013666708953678607941 -0.014666636474430561066 -0.0590000934898853302 -0.06183345988392829895 0.010166565887629985809 0.150333404541015625 0.10099991410970687866 0.13849997520446777344 0.15633337199687957764 0.13600008189678192139 0.071500144898891448975 0.046833436936140060425 0.045166652649641036987 0.098000131547451019287 0.15866653621196746826 0.24083335697650909424 0.22333319485187530518 0.20099997520446777344 0.26916670799255371094 0.31316670775413513184 0.35833320021629333496 0.39766678214073181152 0.43366655707359313965 0.47166681289672851562 0.52400010824203491211 0.57416671514511108398 0.6216666102409362793 0.65666657686233520508 0.65450000762939453125 0.63883346319198608398 0.59883332252502441406 0.55983328819274902344 0.51949983835220336914 0.49916672706604003906 0.49616661667823791504 0.48383340239524841309 0.41666674613952636719 0.4038333892822265625 0.46016660332679748535 0.48500004410743713379 0.47916674613952636719 0.43250012397766113281 0.38483318686485290527 0.32483315467834472656 0.26633334159851074219 0.25200009346008300781 0.28450003266334533691
 9.4748334884643554688 10.329833030700683594 10.806166648864746094 12.125666618347167969 11.003000259399414062 8.7060003280639648438 6.5114998817443847656 6.2111668586730957031 6.0208334922790527344 6.069499969482421875 6.1566667556762695312 1.7613335847854614258 4.6043334007263183594 4.0616664886474609375 4.8348336219787597656 4.8930001258850097656 4.6624999046325683594 5.1440000534057617188 5.1113333702087402344 5.0496668815612792969 4.8361668586730957031 4.7974996566772460938 4.685333251953125 4.5564999580383300781 3.9698331356048583984 2.7284998893737792969 3.6835000514984130859 4.201000213623046875 3.8229997158050537109 4.35449981689453125 0.4573332369327545166 0.69833332300186157227 11.846166610717773438 9.2513332366943359375 10.170999526977539062 12.659000396728515625 13.806166648864746094 14.233499526977539062 14.1035003662109375 1.3733333349227905273 14.09583282470703125 11.960666656494140625 12.286833763122558594 14.202500343322753906 14.158166885375976562 14.893667221069335938 14.424833297729492188 11.522500038146972656 12.571999549865722656 13.420332908630371094 13.106499671936035156 11.977000236511230469 11.87833404541015625 11.492333412170410156 9.6759996414184570312 11.209333419799804688 11.396666526794433594 10.67133331298828125 11.527333259582519531 12.644333839416503906 12.929333686828613281 13.652667045593261719 14.341333389282226562 14.328832626342773438 13.964333534240722656 13.125332832336425781 11.859000205993652344 12.059000015258789062 11.251500129699707031 -1.4524999856948852539 -0.8226668238639831543 -2.2528333663940429688 8.6838331222534179688 8.859832763671875 -3.0191664695739746094 8.22733306884765625 5.371166229248046875 6.0663332939147949219 9.0430002212524414062 -1.5361665487289428711 5.9461665153503417969 4.8664999008178710938 4.3736667633056640625 4.1188335418701171875 3.2613332271575927734 5.3571667671203613281 5.2300000190734863281 9.5024995803833007812 12.436833381652832031 -0.93899995088577270508 -0.35349997878074645996 -0.67916673421859741211 12.501166343688964844 9.0101671218872070312 14.148000717163085938 -0.087333358824253082275 17.0041656494140625 16.497667312622070312 17.9116668701171875 16.467166900634765625 15.455166816711425781 16.03549957275390625 16.298999786376953125 15.058833122253417969 14.56566619873046875 14.598000526428222656 14.767666816711425781 14.850999832153320312 14.035833358764648438 13.402333259582519531 13.187000274658203125 12.410333633422851562 12.457499504089355469 11.791500091552734375 11.971666336059570312 12.670166969299316406 14.098999977111816406 14.418666839599609375 13.81783294677734375 13.076999664306640625 12.6336669921875 11.076167106628417969 10.118666648864746094 9.582500457763671875 9.439167022705078125 9.2460002899169921875 -4.3686666488647460938 6.0019998550415039062 3.6993334293365478516 3.9804999828338623047 5.3893332481384277344 2.7571666240692138672 0.1708332747220993042 0.41150006651878356934 2.1820001602172851562 4.5160002708435058594 1.3133332729339599609 3.0260000228881835938 3.5626666545867919922 1.2036668062210083008 1.1100001335144042969 2.5929999351501464844 4.0456666946411132812 4.3608331680297851562 5.3773336410522460938 4.9108333587646484375 4.8626666069030761719 5.8188333511352539062 -6.3826670646667480469 -6.0871663093566894531 -6.2511663436889648438 -6.3133330345153808594 -5.9953336715698242188 -5.7055001258850097656 -6.9194998741149902344 -8.1540002822875976562 -7.069499969482421875 -5.1628332138061523438 -5.0178332328796386719 -5.6458334922790527344 -6.8508334159851074219 -6.2328333854675292969 -2.8609998226165771484 -0.93566650152206420898 -0.21549995243549346924 0.19966650009155273438 0.22083337604999542236 0.21216662228107452393 0.45633339881896972656 0.49866667389869689941 0.3136666715145111084 0.41616654396057128906 0.30633339285850524902 0.0458335094153881073 -0.088666677474975585938 -0.065333284437656402588 7.94728620689966192e-08 -0.07533343881368637085 -0.17766658961772918701 -0.2843335568904876709 -0.23533336818218231201 -0.17733335494995117188 -0.17766682803630828857 -0.14183337986469268799 -0.19933335483074188232 -0.33066654205322265625 -0.38733339309692382812 -0.51166653633117675781 -0.4640000760555267334 -0.43683329224586486816 -0.40300011634826660156 -0.48416677117347717285 -0.4608332216739654541 -0.35816678404808044434 -0.28483343124389648438 -0.2823333740234375 -0.28700008988380432129 -0.28016653656959533691 -0.25333333015441894531 -0.15216676890850067139 -0.061333257704973220825 -0.0078334808349609375 0.016999879851937294006 0.0019999344367533922195 0.0098335742950439453125 -0.00333309173583984375 0.018333196640014648438 0.084999956190586090088 0.2019999772310256958 0.18099983036518096924 0.16049997508525848389 0.14800000190734863281 0.11233321577310562134 0.015500147826969623566 -0.010000149719417095184 0.046166658401489257812 0.11416665464639663696 0.06183330342173576355 0.087333358824253082275 0.099333204329013824463 0.11650013923645019531 0.14333343505859375 0.15683341026306152344 0.18266661465167999268 0.19050009548664093018 0.23149998486042022705 0.28433322906494140625 0.17550007998943328857 0.19783322513103485107 0.26016688346862792969 0.31250008940696716309 0.40916666388511657715 0.44483342766761779785 0.48816689848899841309 0.53433340787887573242 0.59383344650268554688 0.66100007295608520508 0.71783334016799926758 0.74116677045822143555 0.73616671562194824219 0.72283333539962768555 0.68233340978622436523 0.65033322572708129883 0.622333526611328125 0.61500006914138793945 0.60183316469192504883 0.57066679000854492188 0.57350009679794311523 0.56233328580856323242 0.54466658830642700195 0.56649994850158691406 0.56433337926864624023 0.5683333277702331543 0.53066664934158325195 0.47916641831398010254 0.38016662001609802246 0.39833331108093261719 0.39666643738746643066
 9.4201669692993164062 9.4236669540405273438 14.128666877746582031 9.3283338546752929688 12.278166770935058594 11.058000564575195312 5.8169999122619628906 6.0998334884643554688 5.4485001564025878906 5.6151666641235351562 1.6773332357406616211 5.2968335151672363281 4.4565000534057617188 4.6283330917358398438 5.3380002975463867188 5.4168334007263183594 5.2729997634887695312 5.3928332328796386719 5.0626668930053710938 4.851833343505859375 4.7903332710266113281 4.8200001716613769531 4.8201665878295898438 4.486499786376953125 3.3263332843780517578 8.2814998626708984375 3.2955000400543212891 3.8746664524078369141 11.817333221435546875 12.607333183288574219 0.28600001335144042969 14.518833160400390625 11.482333183288574219 12.332333564758300781 13.113666534423828125 12.658499717712402344 13.709833145141601562 13.687999725341796875 13.960666656494140625 14.452333450317382812 14.163000106811523438 12.466166496276855469 12.327666282653808594 14.241666793823242188 14.218500137329101562 15.091666221618652344 14.7953338623046875 12.193500518798828125 11.634499549865722656 13.242667198181152344 13.644166946411132812 13.292666435241699219 12.890832901000976562 11.053666114807128906 9.198333740234375 10.8125 11.067000389099121094 12.35666656494140625 13.375833511352539062 13.774000167846679688 14.013666152954101562 14.265999794006347656 14.296166419982910156 14.382333755493164062 14.410833358764648438 13.88249969482421875 13.424166679382324219 18.092500686645507812 17.302499771118164062 18.362499237060546875 11.989500045776367188 8.6526660919189453125 8.5950002670288085938 -3.0475003719329833984 -2.8958334922790527344 8.1610002517700195312 5.4273333549499511719 6.9074997901916503906 8.942333221435546875 8.679332733154296875 4.1050000190734863281 4.3953332901000976562 5.3804998397827148438 7.9279999732971191406 8.6633329391479492188 10.293999671936035156 11.336999893188476562 12.595166206359863281 14.158333778381347656 13.929166793823242188 -0.49083337187767028809 14.862833023071289062 14.088999748229980469 9.6936664581298828125 13.779500007629394531 16.218000411987304688 17.336500167846679688 17.378000259399414062 18.016332626342773438 16.437833786010742188 16.395666122436523438 15.712166786193847656 14.791333198547363281 13.969499588012695312 13.628666877746582031 12.948333740234375 13.247833251953125 13.093832969665527344 11.311666488647460938 11.584667205810546875 11.669333457946777344 11.978666305541992188 12.010333061218261719 11.878999710083007812 11.521833419799804688 11.393166542053222656 11.739500045776367188 13.094166755676269531 13.9375 13.4181671142578125 11.360166549682617188 9.801666259765625 8.9761667251586914062 8.886333465576171875 7.7786669731140136719 6.7061667442321777344 6.95366668701171875 6.7694997787475585938 4.9776668548583984375 1.6689999103546142578 1.1774998903274536133 1.013333439826965332 -0.64749991893768310547 0.025833249092102050781 1.0100001096725463867 2.9330000877380371094 1.3001666069030761719 0.66966664791107177734 0.19883324205875396729 -0.060499925166368484497 -0.1604998856782913208 1.2208333015441894531 2.8434998989105224609 2.2529997825622558594 2.3168332576751708984 3.9146668910980224609 4.9448332786560058594 -7.1269998550415039062 -6.2791666984558105469 -6.5496668815612792969 -6.6445002555847167969 -6.4935002326965332031 -6.2734999656677246094 -5.8949999809265136719 -5.6758332252502441406 -8.2089996337890625 -7.8441667556762695312 -6.3435001373291015625 -5.7255001068115234375 -5.7540001869201660156 -5.9301667213439941406 -6.6296668052673339844 -4.9556665420532226562 -1.979000091552734375 -0.58583331108093261719 0.0078333215788006782532 0.0126667022705078125 0.22366674244403839111 0.46566677093505859375 0.5160000920295715332 0.5868332982063293457 0.68366670608520507812 0.42583331465721130371 0.29899987578392028809 0.10066684335470199585 0.1494998931884765625 0.09683322906494140625 0.051333267241716384888 -0.054500181227922439575 -0.086666584014892578125 -0.026499828323721885681 0.050833225250244140625 0.24400019645690917969 0.069166816771030426025 0.041833240538835525513 0.039499998092651367188 -0.11350011825561523438 -0.036000091582536697388 -0.044999916106462478638 -0.12083315849304199219 -0.11683329194784164429 -0.15049989521503448486 -0.15633352100849151611 -0.06583324819803237915 -0.037499904632568359375 0.032333534210920333862 -0.059833288192749023438 -0.14616648852825164795 -0.051166772842407226562 -0.018000045791268348694 0.003666559932753443718 0.0870000496506690979 0.14883327484130859375 0.16733336448669433594 0.17499995231628417969 0.14533345401287078857 0.17833344638347625732 0.34050020575523376465 0.36733332276344299316 0.30016660690307617188 0.28333321213722229004 0.25300002098083496094 0.2391665726900100708 0.13183331489562988281 0.051499921828508377075 0.0668333396315574646 0.09200000762939453125 0.10766664892435073853 0.12266675382852554321 0.15883326530456542969 0.19900004565715789795 0.20883329212665557861 0.21283347904682159424 0.21066682040691375732 0.25766658782958984375 0.32233357429504394531 0.29866680502891540527 0.28983339667320251465 0.33833351731300354004 0.38833346962928771973 0.45883336663246154785 0.47383341193199157715 0.50516694784164428711 0.54916667938232421875 0.60233348608016967773 0.65633350610733032227 0.71499997377395629883 0.76800012588500976562 0.78299993276596069336 0.79433321952819824219 0.78233331441879272461 0.77933335304260253906 0.77183336019515991211 0.74933338165283203125 0.72533339262008666992 0.68516683578491210938 0.68233340978622436523 0.66516667604446411133 0.66516667604446411133 0.68783330917358398438 0.68866658210754394531 0.68316668272018432617 0.67199999094009399414 0.66616654396057128906 0.59766668081283569336 0.520999908447265625 0.54733318090438842773 0.55383330583572387695
 11.796999931335449219 16.517999649047851562 11.471333503723144531 10.418000221252441406 11.553000450134277344 11.828166961669921875 6.0095000267028808594 6.0196666717529296875 5.1026668548583984375 4.729000091552734375 5.32866668701171875 5.8914999961853027344 5.747333526611328125 5.7956666946411132812 5.9120001792907714844 5.6408333778381347656 5.6001667976379394531 5.1365003585815429688 0.61266654729843139648 4.8966665267944335938 4.9454998970031738281 4.8086667060852050781 4.8393330574035644531 4.8639998435974121094 4.2811665534973144531 11.046667098999023438 10.018166542053222656 3.7163333892822265625 12.665666580200195312 11.500666618347167969 14.821333885192871094 13.934833526611328125 13.281999588012695312 14.420499801635742188 14.469499588012695312 12.029500007629394531 12.952666282653808594 11.906000137329101562 13.659333229064941406 1.2080000638961791992 13.894499778747558594 13.487667083740234375 14.482666969299316406 14.0388336181640625 14.739666938781738281 15.233166694641113281 14.938666343688964844 12.621500015258789062 11.283833503723144531 13.652333259582519531 13.770166397094726562 13.918000221252441406 12.992166519165039062 11.543499946594238281 11.14550018310546875 11.2845001220703125 12.945833206176757812 13.791833877563476562 13.827667236328125 13.922833442687988281 14.082333564758300781 14.194000244140625 14.373666763305664062 14.437333106994628906 14.264666557312011719 14.264166831970214844 19.1660003662109375 18.25333404541015625 17.959833145141601562 17.1251678466796875 8.972499847412109375 7.2323331832885742188 8.747833251953125 -2.9963333606719970703 -3.0864999294281005859 8.298000335693359375 6.4481663703918457031 7.6523332595825195312 9.3914995193481445312 8.1431665420532226562 4.5705003738403320312 7.6568331718444824219 9.3708333969116210938 10.941666603088378906 12.194167137145996094 -1.1726665496826171875 -0.56800001859664916992 14.377666473388671875 15.304166793823242188 13.889833450317382812 15.559000015258789062 16.312334060668945312 0.57666659355163574219 15.232500076293945312 11.830166816711425781 15.183667182922363281 17.9635009765625 18.11750030517578125 18.636499404907226562 17.55716705322265625 16.707332611083984375 15.02050018310546875 13.384333610534667969 12.341500282287597656 11.487166404724121094 9.935333251953125 10.951333045959472656 11.054666519165039062 8.3509998321533203125 7.5089998245239257812 10.867000579833984375 12.002333641052246094 11.875833511352539062 11.797999382019042969 11.876832962036132812 11.617667198181152344 10.64116668701171875 10.626166343688964844 10.715000152587890625 12.17566680908203125 11.842833518981933594 10.340000152587890625 9.0238332748413085938 6.0688333511352539062 4.011333465576171875 3.7486667633056640625 3.4481666088104248047 3.0741665363311767578 3.9756667613983154297 0.34816670417785644531 0.93550008535385131836 0.12883335351943969727 0.075666643679141998291 -0.29633340239524841309 0.8414999842643737793 0.98116672039031982422 2.1790001392364501953 1.859000086784362793 0.93499988317489624023 3.1516666412353515625 2.5098333358764648438 1.1583335399627685547 1.0659998655319213867 0.97149991989135742188 2.4803333282470703125 4.5626664161682128906 -6.9720001220703125 -6.3298330307006835938 -6.4043331146240234375 -6.6785001754760742188 -6.6804995536804199219 -6.6703333854675292969 -6.5223336219787597656 -6.2648334503173828125 -5.7925004959106445312 -5.7856669425964355469 -8.1338338851928710938 -7.5213332176208496094 -5.1046667098999023438 -4.4966669082641601562 -3.648166656494140625 -3.726833343505859375 -5.7773332595825195312 -2.9483332633972167969 -0.349666595458984375 0.32450008392333984375 0.55666685104370117188 0.48883342742919921875 0.4616667330265045166 0.52233338356018066406 0.66483336687088012695 0.88716655969619750977 0.66116666793823242188 0.52350014448165893555 0.32483330368995666504 0.36933335661888122559 0.24483346939086914062 0.12266675382852554321 0.063499927520751953125 0.071499906480312347412 0.19866657257080078125 0.33933329582214355469 0.42533317208290100098 0.21583326160907745361 0.10999997705221176147 0.1371666640043258667 0.13600008189678192139 0.1950000077486038208 0.19549997150897979736 0.2378333359956741333 0.1551666259765625 0.077499948441982269287 0.11366661638021469116 0.14450009167194366455 0.15616671741008758545 0.28733333945274353027 0.19783313572406768799 0.10883323103189468384 0.21116678416728973389 0.20933318138122558594 0.27266660332679748535 0.32233342528343200684 0.3876667022705078125 0.33066669106483459473 0.27183318138122558594 0.26999998092651367188 0.35533347725868225098 0.41933354735374450684 0.38183331489562988281 0.34816670417785644531 0.32750010490417480469 0.30600014328956604004 0.28166690468788146973 0.2268336564302444458 0.21116685867309570312 0.21750013530254364014 0.23783349990844726562 0.21633346378803253174 0.19883306324481964111 0.23500005900859832764 0.25133314728736877441 0.27983322739601135254 0.30549994111061096191 0.34533318877220153809 0.3770001828670501709 0.31533336639404296875 0.32533350586891174316 0.38316679000854492188 0.44516673684120178223 0.49633327126502990723 0.51149994134902954102 0.53083330392837524414 0.58016681671142578125 0.63100004196166992188 0.68449991941452026367 0.73299986124038696289 0.78066658973693847656 0.8126665949821472168 0.84116673469543457031 0.86149984598159790039 0.87183332443237304688 0.85649985074996948242 0.84349995851516723633 0.85550004243850708008 0.85816651582717895508 0.84516668319702148438 0.84133315086364746094 0.84316664934158325195 0.78466653823852539062 0.75283330678939819336 0.7779998779296875 0.78516668081283569336 0.77833312749862670898 0.77383351325988769531 0.7301667332649230957 0.6421667933464050293 0.6666666865348815918 0.69983345270156860352
 15.401999473571777344 12.953000068664550781 8.8734998703002929688 7.611499786376953125 10.188666343688964844 17.474500656127929688 5.664333343505859375 5.1094999313354492188 11.802000045776367188 9.94066619873046875 4.6106667518615722656 6.303333282470703125 6.4194998741149902344 5.9308333396911621094 5.2515001296997070312 5.1596665382385253906 5.2793331146240234375 5.0431666374206542969 5.0601668357849121094 5.0483331680297851562 4.57866668701171875 4.9038333892822265625 4.9088335037231445312 4.8813333511352539062 4.7218332290649414062 4.5318331718444824219 10.882333755493164062 11.239666938781738281 13.149499893188476562 13.500499725341796875 14.416666984558105469 13.557000160217285156 13.853666305541992188 14.806666374206542969 14.889666557312011719 13.531499862670898438 12.252666473388671875 12.450833320617675781 13.998833656311035156 14.2801666259765625 14.491499900817871094 14.874166488647460938 15.098667144775390625 13.76183319091796875 14.812333106994628906 15.2154998779296875 14.900500297546386719 13.857166290283203125 13.617667198181152344 14.594499588012695312 14.541666984558105469 13.769833564758300781 12.01399993896484375 11.239666938781738281 12.483499526977539062 12.904333114624023438 13.570500373840332031 13.693166732788085938 13.614000320434570312 13.66699981689453125 14.035833358764648438 13.966000556945800781 14.039166450500488281 14.375666618347167969 13.950499534606933594 14.10233306884765625 18.95166778564453125 12.500833511352539062 10.328333854675292969 8.8649997711181640625 5.460666656494140625 6.1710000038146972656 8.3529996871948242188 9.91483306884765625 10.328166961669921875 8.56683349609375 7.6661667823791503906 8.8553333282470703125 9.308666229248046875 7.7544999122619628906 6.2139997482299804688 9.95366668701171875 11.767000198364257812 13.256666183471679688 13.284832954406738281 14.411334037780761719 15.217000007629394531 15.709166526794433594 15.579333305358886719 14.927166938781738281 14.738333702087402344 0.65783333778381347656 1.2566667795181274414 17.732334136962890625 17.18316650390625 16.281665802001953125 17.064832687377929688 18.754999160766601562 18.61750030517578125 17.437999725341796875 16.304332733154296875 14.600666999816894531 13.090332984924316406 11.880666732788085938 11.145833015441894531 9.72733306884765625 11.452666282653808594 11.688166618347167969 9.2899999618530273438 8.67350006103515625 11.056333541870117188 12.392999649047851562 12.084499359130859375 11.880833625793457031 12.064332962036132812 11.987833023071289062 11.429166793823242188 10.974833488464355469 9.4084997177124023438 9.2756662368774414062 10.578833580017089844 8.8915004730224609375 8.4893331527709960938 7.4549999237060546875 4.5666666030883789062 4.6484999656677246094 3.4603333473205566406 2.6370000839233398438 1.3780000209808349609 0.2373332977294921875 1.8808333873748779297 1.3358333110809326172 -0.206666603684425354 0.047999937087297439575 1.4156665802001953125 1.9815000295639038086 3.3675000667572021484 4.4994997978210449219 2.9658331871032714844 4.6728334426879882812 5.0378332138061523438 4.2486667633056640625 2.1585001945495605469 2.7510001659393310547 6.1754999160766601562 6.3305001258850097656 -6.5153331756591796875 -6.01616668701171875 -6.4874997138977050781 -6.7093334197998046875 -6.636333465576171875 -6.4831666946411132812 -6.2411665916442871094 -6.2244997024536132812 -5.7576665878295898438 -4.9231667518615722656 -5.0351667404174804688 -6.7651667594909667969 -4.7280001640319824219 -2.9626667499542236328 -2.0739998817443847656 -1.6150000095367431641 -2.0196666717529296875 -0.98566669225692749023 0.65700000524520874023 1.0091665983200073242 0.92183327674865722656 0.83533334732055664062 0.54250001907348632812 0.36749997735023498535 0.53549998998641967773 0.85950016975402832031 0.96766668558120727539 0.95083332061767578125 0.68550008535385131836 0.56633335351943969727 0.44599986076354980469 0.46783336997032165527 0.44766649603843688965 0.50633329153060913086 0.53349989652633666992 0.59033322334289550781 0.59233331680297851562 0.46133318543434143066 0.44633331894874572754 0.3068332672119140625 0.33599996566772460938 0.32616648077964782715 0.42083334922790527344 0.45666670799255371094 0.41100001335144042969 0.32616671919822692871 0.19516658782958984375 0.15849995613098144531 0.27949985861778259277 0.37699985504150390625 0.3323332369327545166 0.32583341002464294434 0.30783328413963317871 0.229000091552734375 0.23616671562194824219 0.40700006484985351562 0.42433333396911621094 0.40450015664100646973 0.44799986481666564941 0.42866668105125427246 0.40166673064231872559 0.38133344054222106934 0.4019998013973236084 0.39616665244102478027 0.412166595458984375 0.39866676926612854004 0.35783329606056213379 0.31816658377647399902 0.31666675209999084473 0.32083344459533691406 0.34383335709571838379 0.38249993324279785156 0.40033331513404846191 0.40433350205421447754 0.40033349394798278809 0.38600000739097595215 0.3690001070499420166 0.36483344435691833496 0.37316694855690002441 0.40366673469543457031 0.43866673111915588379 0.49733337759971618652 0.55016660690307617188 0.54050010442733764648 0.56216675043106079102 0.6075000762939453125 0.65216666460037231445 0.70783346891403198242 0.75549989938735961914 0.79000014066696166992 0.83283334970474243164 0.87433320283889770508 0.90300011634826660156 0.90716671943664550781 0.89950007200241088867 0.9061667323112487793 0.94649988412857055664 0.92566657066345214844 0.93933320045471191406 0.91349989175796508789 0.9074999690055847168 0.9201666712760925293 0.98300004005432128906 0.91049998998641967773 0.8205000758171081543 0.85433334112167358398 0.8760001063346862793 0.87300002574920654297 0.86500006914138793945 0.7951666712760925293 0.76466661691665649414 0.79466670751571655273
 14.941499710083007812 17.580165863037109375 16.635000228881835938 6.1806669235229492188 11.091833114624023438 13.187166213989257812 5.5529999732971191406 11.496166229248046875 8.8488330841064453125 10.68000030517578125 6.0246667861938476562 6.2760000228881835938 6.0548334121704101562 5.1146669387817382812 4.0526666641235351562 4.6083331108093261719 5.3018331527709960938 5.6579999923706054688 6.1626667976379394531 5.9638333320617675781 5.2903332710266113281 4.9351668357849121094 5.0321664810180664062 4.9623332023620605469 4.914333343505859375 4.9759998321533203125 12.387499809265136719 11.195833206176757812 13.097666740417480469 13.354833602905273438 13.515833854675292969 13.352166175842285156 14.460833549499511719 14.771666526794433594 14.668666839599609375 13.678333282470703125 11.966500282287597656 11.626166343688964844 12.047833442687988281 13.584000587463378906 14.958333969116210938 15.175167083740234375 14.711000442504882812 13.305999755859375 14.646332740783691406 15.283499717712402344 14.257166862487792969 13.555333137512207031 13.256667137145996094 14.802332878112792969 14.403666496276855469 13.28766632080078125 11.9654998779296875 12.288166999816894531 12.634166717529296875 12.494333267211914062 13.132833480834960938 13.4720001220703125 13.36966705322265625 13.400333404541015625 13.748666763305664062 12.054666519165039062 12.576333045959472656 13.689833641052246094 13.857500076293945312 14.039667129516601562 12.58300018310546875 7.3866667747497558594 5.5081667900085449219 3.6700000762939453125 5.0015001296997070312 7.1403331756591796875 8.1140003204345703125 9.1748332977294921875 10.065166473388671875 8.3538331985473632812 8.7284994125366210938 9.3121662139892578125 9.7896661758422851562 8.5771665573120117188 7.13899993896484375 10.208499908447265625 11.366333961486816406 12.892333030700683594 14.693666458129882812 15.060333251953125 15.295332908630371094 16.329334259033203125 16.208166122436523438 15.937833786010742188 15.874667167663574219 16.1660003662109375 17.74033355712890625 18.179834365844726562 18.360166549682617188 17.14983367919921875 18.17549896240234375 18.6356658935546875 18.19499969482421875 16.801500320434570312 16.488666534423828125 15.266666412353515625 13.382333755493164062 11.204000473022460938 10.11966705322265625 10.254166603088378906 12.906666755676269531 13.892333030700683594 12.724165916442871094 12.693499565124511719 12.692333221435546875 13.320166587829589844 13.230166435241699219 12.736499786376953125 12.443333625793457031 12.462833404541015625 12.387166976928710938 11.861499786376953125 11.01833343505859375 9.430500030517578125 9.2253332138061523438 9.7891664505004882812 8.6791667938232421875 7.182666778564453125 6.3451666831970214844 3.7414999008178710938 3.6145000457763671875 2.3598334789276123047 2.0590000152587890625 2.3464999198913574219 2.0348334312438964844 1.7074998617172241211 -0.4930000007152557373 0.28516659140586853027 0.80933350324630737305 2.0791666507720947266 2.1011664867401123047 1.7654999494552612305 4.3773331642150878906 2.5213332176208496094 3.0576665401458740234 3.4705002307891845703 5.5910000801086425781 6.266666412353515625 -6.8573331832885742188 -6.6048331260681152344 -6.2428331375122070312 -6.2210001945495605469 -6.7918334007263183594 -6.9333333969116210938 -6.9053335189819335938 -6.6581668853759765625 -6.2226667404174804688 -6.0149998664855957031 -5.8006663322448730469 -5.1649999618530273438 -5.3385000228881835938 -7.0083336830139160156 -5.5255002975463867188 -4.5079998970031738281 -3.8224999904632568359 -2.2135000228881835938 -0.80883330106735229492 -0.069166660308837890625 0.66483324766159057617 1.2919999361038208008 1.2788333892822265625 1.1195000410079956055 0.78533333539962768555 0.92600005865097045898 1.0370000600814819336 0.97416669130325317383 0.96983319520950317383 0.86633342504501342773 0.81666654348373413086 0.65616655349731445312 0.48816671967506408691 0.41366648674011230469 0.59166675806045532227 0.66566663980484008789 0.76950001716613769531 0.86916661262512207031 0.87866681814193725586 0.7756665349006652832 0.75183337926864624023 0.63483327627182006836 0.52749997377395629883 0.47416663169860839844 0.51116675138473510742 0.4039999544620513916 0.40266647934913635254 0.3704999387264251709 0.3505001068115234375 0.36583352088928222656 0.4463335573673248291 0.49549975991249084473 0.48933339118957519531 0.5268332362174987793 0.55599969625473022461 0.49783334136009216309 0.47983336448669433594 0.50049996376037597656 0.50850003957748413086 0.47833332419395446777 0.51649993658065795898 0.5671666264533996582 0.55266666412353515625 0.47933331131935119629 0.46283331513404846191 0.47650003433227539062 0.53100007772445678711 0.54850006103515625 0.51666671037673950195 0.49616670608520507812 0.49616655707359313965 0.46049991250038146973 0.45116654038429260254 0.45750012993812561035 0.46433329582214355469 0.44683337211608886719 0.44066658616065979004 0.45900002121925354004 0.49000009894371032715 0.49533328413963317871 0.49483332037925720215 0.50416678190231323242 0.5129998326301574707 0.57083326578140258789 0.58999997377395629883 0.60050016641616821289 0.62333327531814575195 0.67533332109451293945 0.72800016403198242188 0.76983314752578735352 0.81016659736633300781 0.84416669607162475586 0.898166656494140625 0.95083332061767578125 0.97383332252502441406 0.99250012636184692383 0.99333351850509643555 1.0128332376480102539 0.98866671323776245117 0.99433332681655883789 1.0110000371932983398 1.0491666793823242188 1.0596666336059570312 1.0743333101272583008 1.0381666421890258789 1.0766665935516357422 0.95916676521301269531 0.91100001335144042969 0.9376665949821472168 0.9676666259765625 0.97250002622604370117 0.92916673421859741211 0.89266669750213623047 0.91349995136260986328
 18.680334091186523438 22.227499008178710938 18.001667022705078125 8.2004995346069335938 6.6728334426879882812 10.173833847045898438 5.3541665077209472656 5.4704999923706054688 11.366499900817871094 12.884332656860351562 6.0040001869201660156 5.9478330612182617188 5.6875 4.7306666374206542969 5.0411663055419921875 5.5753331184387207031 5.7930002212524414062 6.2713332176208496094 6.4495000839233398438 6.3069996833801269531 5.9891667366027832031 5.122333526611328125 13.349833488464355469 14.369500160217285156 14.131999969482421875 14.513667106628417969 13.481499671936035156 12.669333457946777344 13.746333122253417969 13.129833221435546875 13.243333816528320312 14.050333023071289062 14.592000007629394531 14.475833892822265625 14.101332664489746094 12.368000030517578125 11.684499740600585938 11.997499465942382812 11.758999824523925781 14.751500129699707031 15.7176666259765625 15.5 15.137000083923339844 14.542666435241699219 14.830999374389648438 14.66049957275390625 13.14550018310546875 13.448666572570800781 14.589834213256835938 14.662500381469726562 14.137000083923339844 12.354000091552734375 12.156332969665527344 12.450166702270507812 12.140666961669921875 12.224499702453613281 12.252833366394042969 12.861833572387695312 13.382833480834960938 13.477499961853027344 12.808833122253417969 12.828333854675292969 11.63466644287109375 11.963166236877441406 13.932666778564453125 13.213500022888183594 8.5240001678466796875 7.3768329620361328125 5.5219998359680175781 3.3105001449584960938 5.1006665229797363281 7.5864996910095214844 8.5780000686645507812 9.73166656494140625 8.694499969482421875 7.4708337783813476562 8.2313337326049804688 10.158166885375976562 11.96233367919921875 11.343166351318359375 10.364000320434570312 8.9138336181640625 10.751832962036132812 11.984666824340820312 13.069166183471679688 15.264166831970214844 16.354166030883789062 16.468334197998046875 16.92766571044921875 16.993833541870117188 16.836000442504882812 15.37933349609375 18.267999649047851562 19.269166946411132812 19.451000213623046875 19.061166763305664062 18.891832351684570312 17.943332672119140625 17.907833099365234375 17.255832672119140625 15.096666336059570312 15.677666664123535156 14.504500389099121094 13.496167182922363281 11.055500030517578125 11.994000434875488281 13.557666778564453125 15.018166542053222656 14.348166465759277344 14.276999473571777344 14.154666900634765625 14.484666824340820312 14.444333076477050781 13.732999801635742188 12.949000358581542969 12.699166297912597656 12.421500205993652344 12.203333854675292969 11.971333503723144531 10.825166702270507812 9.8126668930053710938 9.8983335494995117188 8.881500244140625 7.9376668930053710938 5.5648331642150878906 5.5186667442321777344 5.3861665725708007812 4.9071664810180664062 4.1273331642150878906 6.1278333663940429688 3.3861665725708007812 0.17316672205924987793 0.90533345937728881836 0.074166655540466308594 1.0236668586730957031 1.2070000171661376953 0.62233334779739379883 1.4021666049957275391 1.7553333044052124023 0.63716661930084228516 1.587833404541015625 2.0783333778381347656 5.2890000343322753906 4.7566666603088378906 4.3861665725708007812 -6.8514995574951171875 -6.895999908447265625 -6.5450000762939453125 -6.83950042724609375 -7.0561671257019042969 -7.0853338241577148438 -6.9415001869201660156 -6.6161665916442871094 -6.3543334007263183594 -6.0588331222534179688 -5.3668332099914550781 -7.1519999504089355469 -8.8748331069946289062 -7.5621666908264160156 -7.0314998626708984375 -6.4576668739318847656 -4.7868332862854003906 -1.8683334589004516602 -0.8865000605583190918 0.076833330094814300537 0.92233330011367797852 1.1468334197998046875 0.96283322572708129883 0.80466669797897338867 1.1093333959579467773 1.1404998302459716797 1.0586665868759155273 0.69633340835571289062 0.84283351898193359375 0.84850007295608520508 0.7131665349006652832 0.42016673088073730469 0.4271666109561920166 0.76366668939590454102 0.89266657829284667969 0.86733347177505493164 0.95450013875961303711 1.104666590690612793 1.0411666631698608398 0.93883347511291503906 0.9791666865348815918 0.80350011587142944336 0.54149985313415527344 0.43333348631858825684 0.36933335661888122559 0.448833465576171875 0.47350010275840759277 0.47949996590614318848 0.46049991250038146973 0.55583328008651733398 0.62833333015441894531 0.62883323431015014648 0.66783356666564941406 0.68316668272018432617 0.69849997758865356445 0.73983335494995117188 0.75816679000854492188 0.70466661453247070312 0.66633325815200805664 0.64249986410140991211 0.63700002431869506836 0.6746667027473449707 0.60683339834213256836 0.54499983787536621094 0.5556666254997253418 0.58599990606307983398 0.62966674566268920898 0.62483328580856323242 0.57783335447311401367 0.55649977922439575195 0.58649986982345581055 0.54433327913284301758 0.51816672086715698242 0.48316684365272521973 0.4698333740234375 0.48466667532920837402 0.51433330774307250977 0.52233320474624633789 0.53233313560485839844 0.55299991369247436523 0.58683317899703979492 0.60433334112167358398 0.6218331456184387207 0.63350003957748413086 0.6658331751823425293 0.68783336877822875977 0.71499997377395629883 0.77333331108093261719 0.80816656351089477539 0.84866660833358764648 0.89716666936874389648 0.95283335447311401367 1.0298334360122680664 1.0491667985916137695 1.0773333311080932617 1.0794999599456787109 1.0885000228881835938 1.1196666955947875977 1.1360000371932983398 1.1600000858306884766 1.1546667814254760742 1.1674998998641967773 1.1991668939590454102 1.224833369255065918 1.2201665639877319336 1.1573332548141479492 1.0765000581741333008 1.0260000228881835938 1.0691665410995483398 1.0930000543594360352 1.0685001611709594727 1.0055000782012939453 1.0289999246597290039
 20.35233306884765625 22.899000167846679688 16.173833847045898438 12.199167251586914062 5.7586665153503417969 9.482166290283203125 14.931500434875488281 5.4040002822875976562 13.795666694641113281 12.251333236694335938 12.039667129516601562 11.025333404541015625 12.0279998779296875 4.8118333816528320312 5.9133334159851074219 5.7928333282470703125 6.1716666221618652344 6.1353330612182617188 5.0163335800170898438 5.6656665802001953125 5.6326665878295898438 14.090000152587890625 13.579000473022460938 14.119500160217285156 14.412166595458984375 14.868833541870117188 14.419500350952148438 13.36533355712890625 14.164666175842285156 12.634833335876464844 11.895166397094726562 13.679666519165039062 13.663000106811523438 12.144999504089355469 12.935667037963867188 14.279166221618652344 14.319666862487792969 13.092332839965820312 13.401666641235351562 15.954999923706054688 16.097166061401367188 15.485500335693359375 13.359499931335449219 14.552166938781738281 14.922333717346191406 13.474666595458984375 11.565500259399414062 13.690333366394042969 14.031666755676269531 13.128666877746582031 13.434833526611328125 13.077333450317382812 13.18316650390625 12.958166122436523438 12.601332664489746094 11.639499664306640625 12.322000503540039062 12.237166404724121094 12.868166923522949219 12.417833328247070312 11.633166313171386719 10.853833198547363281 10.510499954223632812 10.991000175476074219 13.378999710083007812 9.3061666488647460938 5.4771666526794433594 6.3558330535888671875 6.4828333854675292969 4.7911667823791503906 5.6261668205261230469 7.3966665267944335938 8.9604997634887695312 9.2098331451416015625 6.8928332328796386719 7.182666778564453125 9.16916656494140625 11.497166633605957031 13.184499740600585938 12.807833671569824219 11.506500244140625 11.519499778747558594 11.395833015441894531 12.307166099548339844 13.247666358947753906 14.396666526794433594 15.947999954223632812 16.840665817260742188 17.142999649047851562 17.487333297729492188 17.555833816528320312 16.467166900634765625 17.7649993896484375 19.766666412353515625 19.707500457763671875 19.453500747680664062 18.485334396362304688 17.381166458129882812 16.697666168212890625 16.7111663818359375 16.606832504272460938 15.515832901000976562 14.746000289916992188 14.123167037963867188 13.537333488464355469 13.755833625793457031 15.074167251586914062 15.4654998779296875 15.3383331298828125 15.177000045776367188 14.942667007446289062 15.007166862487792969 15.388333320617675781 14.513333320617675781 14.040332794189453125 13.250666618347167969 12.642666816711425781 12.355499267578125 12.230999946594238281 11.971333503723144531 11.45583343505859375 10.486166954040527344 9.4698333740234375 8.0954999923706054688 6.5648336410522460938 4.877666473388671875 3.6134998798370361328 6.2725000381469726562 5.3391666412353515625 7.5248332023620605469 2.2506666183471679688 0.73600006103515625 2.2718331813812255859 1.6613333225250244141 2.3913335800170898438 4.1349997520446777344 4.4748330116271972656 2.5355000495910644531 0.89233338832855224609 1.1271665096282958984 1.0138334035873413086 3.087833404541015625 3.2276666164398193359 2.8270001411437988281 2.678333282470703125 4.1326665878295898438 4.8511667251586914062 -6.7838335037231445312 -6.7595005035400390625 -6.9593334197998046875 -7.0911669731140136719 -6.9048333168029785156 -6.7101664543151855469 -6.4974999427795410156 -3.3943333625793457031 -5.6284999847412109375 -6.1125001907348632812 -7.2760000228881835938 -6.8108334541320800781 -6.4131665229797363281 -6.6608333587646484375 -4.4883332252502441406 -1.8235001564025878906 -1.0660001039505004883 -0.71333336830139160156 -0.24983334541320800781 0.377166748046875 0.66950005292892456055 0.70633339881896972656 1.0038334131240844727 1.1328333616256713867 1.0430001020431518555 0.60133332014083862305 0.55033326148986816406 0.7441666722297668457 0.65633338689804077148 0.34883323311805725098 0.45683336257934570312 0.83300012350082397461 0.87916660308837890625 0.92216664552688598633 0.98616671562194824219 1.0176666975021362305 1.0464999675750732422 1.0170000791549682617 0.94066661596298217773 0.77283328771591186523 0.58599996566772460938 0.5869998931884765625 0.65933322906494140625 0.72849982976913452148 0.70799994468688964844 0.68516653776168823242 0.64966672658920288086 0.6678333282470703125 0.77249997854232788086 0.82033324241638183594 0.89300018548965454102 0.88499999046325683594 0.86750006675720214844 0.85183358192443847656 0.89383345842361450195 0.86316680908203125 0.81816655397415161133 0.84966665506362915039 0.85966658592224121094 0.86033338308334350586 0.82783335447311401367 0.77600002288818359375 0.77316671609878540039 0.7776667475700378418 0.7744998931884765625 0.76783317327499389648 0.72216659784317016602 0.70466667413711547852 0.7151667475700378418 0.72466665506362915039 0.6808331608772277832 0.63483333587646484375 0.6551666259765625 0.66316658258438110352 0.66433352231979370117 0.59933328628540039062 0.60599988698959350586 0.6043332219123840332 0.58300000429153442383 0.62499994039535522461 0.66349989175796508789 0.67433315515518188477 0.68266659975051879883 0.72483325004577636719 0.78500008583068847656 0.88066667318344116211 0.9676666259765625 0.9988333582878112793 1.0158333778381347656 1.0071666240692138672 1.045833587646484375 1.0509999990463256836 1.0544999837875366211 1.0776666402816772461 1.1011667251586914062 1.1213334798812866211 1.1491667032241821289 1.1688334941864013672 1.1996666193008422852 1.2136666774749755859 1.2571668624877929688 1.3201668262481689453 1.3281666040420532227 1.3178334236145019531 1.2641668319702148438 1.1988332271575927734 1.1863334178924560547 1.1871665716171264648 1.1983333826065063477 1.1358332633972167969 1.1498332023620605469
 22.468500137329101562 23.4635009765625 24.045499801635742188 16.908832550048828125 8.8478336334228515625 9.321666717529296875 12.903833389282226562 12.704999923706054688 5.5303335189819335938 13.783833503723144531 12.002833366394042969 10.10016632080078125 9.9873332977294921875 13.246000289916992188 6.2119998931884765625 6.2921667098999023438 6.5411667823791503906 6.6883330345153808594 13.981833457946777344 14.885833740234375 5.607166290283203125 13.954999923706054688 14.12816619873046875 14.665666580200195312 14.905833244323730469 14.971166610717773438 14.396332740783691406 13.625833511352539062 14.23383331298828125 12.387833595275878906 11.998000144958496094 14.10449981689453125 14.156666755676269531 12.0926666259765625 11.213666915893554688 14.413999557495117188 15.533333778381347656 14.662667274475097656 14.055666923522949219 15.156666755676269531 16.8491668701171875 15.5301666259765625 12.885666847229003906 14.4828338623046875 15.272166252136230469 13.690500259399414062 11.87816619873046875 13.451000213623046875 14.121000289916992188 12.136499404907226562 12.674333572387695312 12.76833343505859375 12.866000175476074219 12.686833381652832031 13.862333297729492188 12.232167243957519531 12.18000030517578125 12.737833976745605469 12.618166923522949219 12.684000015258789062 10.685832977294921875 9.5323333740234375 8.2908334732055664062 13.670666694641113281 13.503000259399414062 9.888500213623046875 7.3218336105346679688 8.72516632080078125 8.8388338088989257812 8.9921674728393554688 7.101833343505859375 8.0279998779296875 9.3461666107177734375 9.1660003662109375 6.8083333969116210938 7.0466666221618652344 9.5573339462280273438 11.767333030700683594 13.232999801635742188 13.241167068481445312 12.796166419982910156 13.65416717529296875 13.362333297729492188 13.454833030700683594 13.496000289916992188 13.853833198547363281 13.871333122253417969 15.319000244140625 17.723333358764648438 18.119998931884765625 18.294332504272460938 18.281833648681640625 17.412500381469726562 18.967332839965820312 19.62933349609375 19.388500213623046875 18.507999420166015625 17.3448333740234375 16.226667404174804688 15.74566650390625 16.585332870483398438 16.356166839599609375 15.413499832153320312 14.340833663940429688 14.149333953857421875 14.966333389282226562 15.849332809448242188 16.044500350952148438 15.982666969299316406 15.927332878112792969 15.693833351135253906 15.735166549682617188 15.899333000183105469 15.549666404724121094 14.95583343505859375 14.050833702087402344 13.690500259399414062 13.00966644287109375 12.6788330078125 12.56366729736328125 12.181333541870117188 11.440999984741210938 10.35233306884765625 9.0015001296997070312 7.1059999465942382812 3.5113332271575927734 2.2178332805633544922 5.3498334884643554688 7.9758334159851074219 9.2583332061767578125 4.8788332939147949219 3.3220000267028808594 6.2868332862854003906 4.5498332977294921875 3.2533333301544189453 5.3660001754760742188 7.2443332672119140625 5.8656663894653320312 1.7401665449142456055 2.8961665630340576172 3.7681665420532226562 2.8633334636688232422 2.2449998855590820312 1.0223333835601806641 1.2951666116714477539 1.7550001144409179688 2.7808332443237304688 5.4681668281555175781 -6.7273335456848144531 -6.8794999122619628906 -6.9383335113525390625 -6.9019999504089355469 -6.6603331565856933594 -6.2946667671203613281 -6.1405000686645507812 -5.8600001335144042969 -5.5264997482299804688 -5.4654998779296875 -5.7055001258850097656 -5.9755001068115234375 -6.3755002021789550781 -5.073833465576171875 -2.8493332862854003906 -2.9783332347869873047 -2.0364999771118164062 -1.245833277702331543 -0.66750001907348632812 0.48933330178260803223 0.78066664934158325195 0.77950006723403930664 0.68650013208389282227 0.83383351564407348633 0.57649993896484375 0.41800007224082946777 0.89666652679443359375 0.5948333740234375 0.3843332827091217041 0.62466663122177124023 0.70550006628036499023 0.83733338117599487305 0.83233332633972167969 1.0056666135787963867 0.7988331913948059082 0.6423333287239074707 0.56600004434585571289 0.62150019407272338867 0.89616662263870239258 0.75083321332931518555 0.82299989461898803711 0.95483350753784179688 0.96083348989486694336 0.98000025749206542969 0.98533326387405395508 0.88766676187515258789 0.84716647863388061523 0.87983328104019165039 0.95266669988632202148 1.0148333311080932617 0.9986667633056640625 1.0211664438247680664 0.99733328819274902344 0.96516662836074829102 0.98483330011367797852 0.97366660833358764648 1.001999974250793457 0.98850029706954956055 0.99083334207534790039 1.0369999408721923828 1.0443332195281982422 1.0323332548141479492 0.97799992561340332031 0.93866676092147827148 0.92350012063980102539 0.89183336496353149414 0.85466688871383666992 0.81833356618881225586 0.80083328485488891602 0.82150006294250488281 0.83150005340576171875 0.8528334498405456543 0.86500000953674316406 0.79883331060409545898 0.7301667332649230957 0.70366668701171875 0.69350004196166992188 0.74016684293746948242 0.74550008773803710938 0.77699989080429077148 0.81133323907852172852 0.87349992990493774414 0.8668333888053894043 0.96366661787033081055 1.0896667242050170898 1.1976667642593383789 1.2570000886917114258 1.197333216667175293 1.1518334150314331055 1.1476666927337646484 1.1818332672119140625 1.1566666364669799805 1.1193332672119140625 1.1493332386016845703 1.1986668109893798828 1.2596668004989624023 1.3218332529067993164 1.3693335056304931641 1.4061666727066040039 1.4153332710266113281 1.3846666812896728516 1.3506666421890258789 1.3598332405090332031 1.3321667909622192383 1.2984999418258666992 1.3018333911895751953 1.3036667108535766602 1.3215000629425048828 1.2911666631698608398 1.287166595458984375
 21.795499801635742188 23.444499969482421875 23.723333358764648438 21.868833541870117188 11.296667098999023438 12.118499755859375 17.027833938598632812 14.265500068664550781 16.139667510986328125 13.701166152954101562 11.306333541870117188 10.970666885375976562 11.944833755493164062 6.1856670379638671875 6.0473332405090332031 14.692999839782714844 6.2498331069946289062 16.561666488647460938 16.643499374389648438 14.814167022705078125 14.660333633422851562 14.373499870300292969 14.485500335693359375 14.255666732788085938 14.641499519348144531 14.447667121887207031 12.789667129516601562 12.458666801452636719 13.605500221252441406 11.484999656677246094 13.578166961669921875 15.023166656494140625 15.100999832153320312 13.373499870300292969 12.207499504089355469 14.288666725158691406 15.680666923522949219 15.94716644287109375 13.063833236694335938 13.2198333740234375 16.754667282104492188 16.528667449951171875 15.6703338623046875 15.356500625610351562 15.501832962036132812 13.827500343322753906 11.765666961669921875 14.084000587463378906 16.102832794189453125 14.205166816711425781 14.125666618347167969 11.99566650390625 12.529333114624023438 14.573333740234375 15.704166412353515625 15.735333442687988281 13.734833717346191406 14.323500633239746094 20.434999465942382812 14.044833183288574219 9.9411668777465820312 7.5456666946411132812 9.1625003814697265625 14.784999847412109375 14.700333595275878906 11.520999908447265625 9.3830003738403320312 11.925333023071289062 11.713167190551757812 10.350167274475097656 9.8031663894653320312 10.399666786193847656 10.435333251953125 10.7068328857421875 9.5948333740234375 10.074832916259765625 11.289999961853027344 11.567333221435546875 13.338999748229980469 13.540666580200195312 13.635166168212890625 14.745166778564453125 14.392666816711425781 14.408666610717773438 15.496999740600585938 15.234333992004394531 14.720499992370605469 14.176833152770996094 14.381999969482421875 17.754499435424804688 18.815000534057617188 19.367834091186523438 18.913999557495117188 18.5366668701171875 19.210832595825195312 18.883167266845703125 17.980165481567382812 16.954332351684570312 16.617834091186523438 17.874332427978515625 17.5796661376953125 16.366167068481445312 15.293666839599609375 14.320666313171386719 14.550000190734863281 15.551666259765625 16.589166641235351562 16.535333633422851562 16.601999282836914062 16.5709991455078125 16.12599945068359375 16.207834243774414062 16.262166976928710938 15.624500274658203125 15.479000091552734375 15.231833457946777344 14.317667007446289062 13.435999870300292969 13.129500389099121094 13.134166717529296875 13.079166412353515625 12.748166084289550781 11.9785003662109375 11.077833175659179688 9.1251668930053710938 5.2655000686645507812 4.8683333396911621094 7.0814995765686035156 9.2586669921875 8.015666961669921875 7.1141667366027832031 7.7693338394165039062 7.5831665992736816406 5.2171664237976074219 6.3056664466857910156 6.5341668128967285156 7.1375002861022949219 7.4390001296997070312 6.4031667709350585938 6.680500030517578125 6.0903334617614746094 4.2046666145324707031 1.4498332738876342773 0.8438332676887512207 2.5543334484100341797 2.8064999580383300781 4.2899999618530273438 6.6409997940063476562 -6.4263334274291992188 -6.6471667289733886719 -6.6255002021789550781 -6.6213331222534179688 -6.3854999542236328125 -6.0364999771118164062 -5.8849997520446777344 -5.6774997711181640625 -5.5610003471374511719 -5.3376669883728027344 -5.4483332633972167969 -5.9058332443237304688 -6.9958333969116210938 -6.1876668930053710938 -5.1220002174377441406 -5.0291666984558105469 -3.0148334503173828125 -1.4039999246597290039 -0.73100000619888305664 -0.013666629791259765625 0.56349998712539672852 0.47216677665710449219 0.52399992942810058594 0.833499908447265625 0.76350003480911254883 0.38566675782203674316 0.67466664314270019531 0.52349996566772460938 0.53416657447814941406 0.37683328986167907715 0.43283343315124511719 0.29500016570091247559 0.20216672122478485107 0.31916666030883789062 0.4281667172908782959 0.51766657829284667969 0.57683342695236206055 0.52183336019515991211 0.79983311891555786133 0.80300003290176391602 0.88733333349227905273 1.0660001039505004883 1.1441665887832641602 1.1105000972747802734 1.0831667184829711914 1.0421667098999023438 0.93899989128112792969 0.96800011396408081055 1.0235000848770141602 1.0696666240692138672 1.0658333301544189453 1.1148331165313720703 1.1311665773391723633 1.120166778564453125 1.1551667451858520508 1.173333287239074707 1.1438333988189697266 1.1353332996368408203 1.1261667013168334961 1.1064999103546142578 1.1618331670761108398 1.1933333873748779297 1.2261666059494018555 1.1096667051315307617 1.0416666269302368164 1.0238332748413085938 0.9631665349006652832 0.94350004196166992188 0.92783337831497192383 0.91299992799758911133 0.96933323144912719727 1.0643330812454223633 1.0271666049957275391 0.89266675710678100586 0.84999984502792358398 0.79483336210250854492 0.79349994659423828125 0.91249996423721313477 1.020833134651184082 1.0466667413711547852 1.0956667661666870117 1.1683331727981567383 1.0916665792465209961 1.110833287239074707 1.148333430290222168 1.2066668272018432617 1.2845000028610229492 1.4114999771118164062 1.4429999589920043945 1.3978331089019775391 1.342833399772644043 1.3343333005905151367 1.2600001096725463867 1.2173331975936889648 1.2551666498184204102 1.2893334627151489258 1.3063334226608276367 1.3158333301544189453 1.3689999580383300781 1.4940000772476196289 1.5600000619888305664 1.4636666774749755859 1.4034999608993530273 1.4086667299270629883 1.3811666965484619141 1.3488332033157348633 1.3366667032241821289 1.4160000085830688477 1.4621666669845581055 1.4290000200271606445
 16.941499710083007812 18.23183441162109375 23.094999313354492188 23.556333541870117188 14.119999885559082031 16.245332717895507812 14.899333000183105469 14.940333366394042969 18.854166030883789062 17.982666015625 12.361499786376953125 15.579999923706054688 16.5301666259765625 14.814499855041503906 13.616666793823242188 12.010999679565429688 14.682833671569824219 17.067167282104492188 17.63050079345703125 16.135999679565429688 15.349499702453613281 13.739999771118164062 13.512166976928710938 13.382166862487792969 13.426667213439941406 12.6681671142578125 11.671000480651855469 11.225333213806152344 11.667833328247070312 11.900167465209960938 14.125 15.462166786193847656 15.721166610717773438 15.419333457946777344 14.9095001220703125 14.361666679382324219 15.30816650390625 16.397167205810546875 14.70800018310546875 13.531499862670898438 15.523166656494140625 17.5041656494140625 16.679500579833984375 15.493666648864746094 14.80816650390625 13.267833709716796875 13.889833450317382812 15.86316680908203125 16.110500335693359375 17.559499740600585938 15.593166351318359375 14.268834114074707031 15.574999809265136719 16.709667205810546875 17.411333084106445312 17.636667251586914062 16.6790008544921875 17.187665939331054688 16.4568328857421875 15.075333595275878906 12.031499862670898438 12.000499725341796875 15.360166549682617188 17.835832595825195312 15.887332916259765625 15.742000579833984375 13.246333122253417969 12.709166526794433594 11.699832916259765625 10.779000282287597656 12.683833122253417969 12.713166236877441406 12.060166358947753906 11.845499992370605469 12.385999679565429688 12.069833755493164062 12.168000221252441406 12.854332923889160156 13.815833091735839844 15.010499954223632812 14.840166091918945312 15.252833366394042969 14.729665756225585938 15.266666412353515625 16.28983306884765625 16.9589996337890625 16.304666519165039062 16.737667083740234375 15.624500274658203125 13.545166969299316406 17.6035003662109375 19.42116546630859375 19.462499618530273438 18.956666946411132812 18.9138336181640625 18.180665969848632812 17.661167144775390625 18.629499435424804688 19.202665328979492188 18.514499664306640625 17.514499664306640625 16.907499313354492188 15.721666336059570312 15.079000473022460938 16.319665908813476562 16.631500244140625 16.738834381103515625 16.826833724975585938 16.81133270263671875 16.821332931518554688 16.770166397094726562 16.74566650390625 16.402334213256835938 16.14983367919921875 16.004999160766601562 15.415333747863769531 14.153500556945800781 11.78983306884765625 13.336500167846679688 13.490833282470703125 12.439332962036132812 11.634333610534667969 11.955166816711425781 11.336333274841308594 10.176833152770996094 9.2909994125366210938 8.78116607666015625 10.233500480651855469 11.473500251770019531 10.469333648681640625 9.9001665115356445312 10.163666725158691406 9.7544994354248046875 8.2165002822875976562 7.8951668739318847656 6.2880001068115234375 7.6153330802917480469 8.6164999008178710938 9.1309995651245117188 9.0321664810180664062 6.3319997787475585938 2.8366665840148925781 1.9064998626708984375 1.0553331375122070312 1.1598335504531860352 2.8046667575836181641 4.0195002555847167969 6.4681668281555175781 -6.4225001335144042969 -6.3968334197998046875 -6.3480000495910644531 -6.30066680908203125 -6.0815000534057617188 -5.7656664848327636719 -5.4898333549499511719 -5.4375 -5.8013334274291992188 -5.6593332290649414062 -5.537166595458984375 -6.6009998321533203125 -7.898166656494140625 -7.7208333015441894531 -4.8225002288818359375 -3.252166748046875 -2.0271666049957275391 -1.4158333539962768555 -1.3078333139419555664 -0.62883347272872924805 0.42916664481163024902 0.6689999699592590332 0.58749985694885253906 0.69199997186660766602 0.64816647768020629883 0.39083337783813476562 0.55583357810974121094 0.46933341026306152344 0.42216667532920837402 0.42933329939842224121 0.46133336424827575684 0.098666667938232421875 -0.15616671741008758545 0.001833120943047106266 0.10499986261129379272 0.29583334922790527344 0.56116652488708496094 0.62766671180725097656 0.81116670370101928711 0.84433323144912719727 0.9271666407585144043 1.1438332796096801758 1.2488332986831665039 1.1639997959136962891 1.103833317756652832 1.0751667022705078125 1.1518334150314331055 1.1488333940505981445 1.0809999704360961914 1.1243333816528320312 1.175500035285949707 1.2680000066757202148 1.2524999380111694336 1.2560000419616699219 1.2575000524520874023 1.3026666641235351562 1.3226667642593383789 1.2511664628982543945 1.1621667146682739258 1.1630002260208129883 1.1928335428237915039 1.2484999895095825195 1.3609999418258666992 1.383999943733215332 1.2426666021347045898 1.1628333330154418945 1.1143332719802856445 1.0746666193008422852 1.0441664457321166992 1.0886664390563964844 1.1799999475479125977 1.1749999523162841797 1.1088331937789916992 1.1603330373764038086 1.1399999856948852539 1.0313333272933959961 1.0679999589920043945 1.076666712760925293 1.1798331737518310547 1.3211665153503417969 1.4025000333786010742 1.3871666193008422852 1.29416656494140625 1.2461665868759155273 1.273166656494140625 1.314666748046875 1.3888334035873413086 1.3381665945053100586 1.3836665153503417969 1.5026665925979614258 1.5319999456405639648 1.5399999618530273438 1.5113333463668823242 1.4420000314712524414 1.4758332967758178711 1.4763333797454833984 1.5074999332427978516 1.5228331089019775391 1.5458333492279052734 1.5904999971389770508 1.6378332376480102539 1.643999934196472168 1.597666621208190918 1.5440000295639038086 1.4859999418258666992 1.4685001373291015625 1.4458334445953369141 1.481000065803527832 1.5493334531784057617 1.6031665802001953125
 6.5989999771118164062 8.0181665420532226562 19.900667190551757812 24.465166091918945312 21.76616668701171875 15.017999649047851562 14.202166557312011719 16.798666000366210938 18.047166824340820312 20.073665618896484375 16.372833251953125 16.8274993896484375 19.444166183471679688 16.690334320068359375 12.879833221435546875 13.571999549865722656 16.713499069213867188 17.562999725341796875 17.736166000366210938 17.374834060668945312 16.896333694458007812 15.81349945068359375 14.688166618347167969 14.878999710083007812 13.823499679565429688 12.998999595642089844 11.852666854858398438 11.184666633605957031 11.241666793823242188 13.635333061218261719 15.10449981689453125 15.364999771118164062 15.33083343505859375 15.511333465576171875 15.321166038513183594 14.190667152404785156 14.538499832153320312 16.835832595825195312 16.2801666259765625 15.430999755859375 15.961333274841308594 17.528333663940429688 17.979000091552734375 15.747666358947753906 14.719499588012695312 15.454500198364257812 17.930667877197265625 17.060667037963867188 17.986833572387695312 19.274999618530273438 17.042999267578125 16.920499801635742188 17.425832748413085938 17.987333297729492188 18.801166534423828125 18.289499282836914062 15.728166580200195312 18.025333404541015625 17.503833770751953125 17.884332656860351562 17.43650054931640625 18.1291656494140625 19.656999588012695312 19.639499664306640625 18.7046661376953125 18.281833648681640625 16.7220001220703125 14.980833053588867188 14.026000022888183594 14.266833305358886719 14.406000137329101562 12.906832695007324219 13.419333457946777344 12.751999855041503906 13.154999732971191406 11.85233306884765625 12.305500030517578125 13.671667098999023438 14.532500267028808594 16.337499618530273438 16.069499969482421875 16.557001113891601562 17.13466644287109375 17.156833648681640625 17.537166595458984375 17.09383392333984375 18.514833450317382812 19.497833251953125 18.84799957275390625 16.18199920654296875 13.901666641235351562 18.62616729736328125 19.49033355712890625 19.08300018310546875 19.24250030517578125 19.088666915893554688 19.33416748046875 18.926500320434570312 19.033000946044921875 18.056333541870117188 17.133167266845703125 16.2758331298828125 16.6269989013671875 16.561000823974609375 17.504667282104492188 17.208166122436523438 17.05066680908203125 16.891834259033203125 16.465667724609375 16.446500778198242188 16.772832870483398438 16.766000747680664062 16.900499343872070312 16.632833480834960938 16.219165802001953125 15.612499237060546875 14.17449951171875 12.240833282470703125 14.095499992370605469 12.710499763488769531 12.058833122253417969 12.133500099182128906 12.247833251953125 11.864500045776367188 11.557499885559082031 11.250666618347167969 10.543000221252441406 11.056666374206542969 12.28333282470703125 11.850666046142578125 11.751333236694335938 11.522500038146972656 10.955333709716796875 8.7763338088989257812 10.310667037963867188 10.244500160217285156 10.019333839416503906 8.9896669387817382812 9.7525005340576171875 9.2620000839233398438 7.9158334732055664062 6.0739998817443847656 3.3318333625793457031 1.1965001821517944336 1.8659999370574951172 3.7571666240692138672 4.5320000648498535156 6.0751667022705078125 -6.4903330802917480469 -4.314666748046875 -6.27050018310546875 -6.1036667823791503906 -5.7855000495910644531 -5.393833160400390625 -5.2556667327880859375 -5.4158334732055664062 -5.7313332557678222656 -5.5250000953674316406 -5.5573329925537109375 -6.1989998817443847656 -8.16266632080078125 -7.9419999122619628906 -3.5170001983642578125 -2.1005001068115234375 -1.6051667928695678711 -1.3478332757949829102 -1.0048333406448364258 -0.6759999394416809082 0.35850000381469726562 0.89383333921432495117 0.83833330869674682617 0.59199994802474975586 0.18416666984558105469 0.18683321774005889893 0.3439998626708984375 0.35783338546752929688 0.37350001931190490723 0.32833337783813476562 0.32166662812232971191 0.1591666489839553833 0.057333309203386306763 0.20266668498516082764 0.28700008988380432129 0.65850013494491577148 0.86266678571701049805 0.86366671323776245117 1.0143333673477172852 1.0123332738876342773 1.0370000600814819336 1.1691664457321166992 1.3016666173934936523 1.2958333492279052734 1.1971668004989624023 1.2080000638961791992 1.2973333597183227539 1.293500065803527832 1.2359998226165771484 1.2738333940505981445 1.3656666278839111328 1.42783355712890625 1.3896666765213012695 1.3774998188018798828 1.4199998378753662109 1.4076664447784423828 1.3265000581741333008 1.2796667814254760742 1.3033331632614135742 1.3370001316070556641 1.351833343505859375 1.3596665859222412109 1.4156666994094848633 1.4733334779739379883 1.5066666603088378906 1.3943333625793457031 1.2723332643508911133 1.199499964714050293 1.1891666650772094727 1.2981666326522827148 1.3798333406448364258 1.3148334026336669922 1.3613333702087402344 1.4471668004989624023 1.4641666412353515625 1.4008334875106811523 1.3755000829696655273 1.427666783332824707 1.448666691780090332 1.5065000057220458984 1.6143335103988647461 1.6288334131240844727 1.5170000791549682617 1.4076666831970214844 1.4893332719802856445 1.4666666984558105469 1.576333165168762207 1.5068334341049194336 1.4178332090377807617 1.4228333234786987305 1.5490000247955322266 1.6219999790191650391 1.6931667327880859375 1.6043335199356079102 1.6979999542236328125 1.6946666240692138672 1.6601667404174804688 1.6775000095367431641 1.6590001583099365234 1.6773333549499511719 1.681166529655456543 1.7104997634887695312 1.6986665725708007812 1.708666682243347168 1.6354999542236328125 1.5658333301544189453 1.5924999713897705078 1.66916656494140625 1.7141666412353515625 1.7426667213439941406
 3.3299999237060546875 5.5939998626708984375 16.5149993896484375 23.783166885375976562 23.451833724975585938 15.010666847229003906 13.875666618347167969 16.5475006103515625 16.483999252319335938 19.105333328247070312 20.21450042724609375 16.796998977661132812 19.73833465576171875 18.998167037963867188 15.531666755676269531 15.66049957275390625 17.044000625610351562 15.6703338623046875 17.236665725708007812 17.543666839599609375 17.39550018310546875 17.139333724975585938 16.503833770751953125 16.15633392333984375 14.71233367919921875 13.336833000183105469 14.161499977111816406 14.164999961853027344 13.279333114624023438 15.723500251770019531 16.385999679565429688 14.873499870300292969 15.22516632080078125 15.316499710083007812 15.045832633972167969 13.92133331298828125 13.385499954223632812 16.25749969482421875 17.169332504272460938 16.889499664306640625 16.885499954223632812 16.469667434692382812 18.315500259399414062 17.394500732421875 16.433666229248046875 18.485834121704101562 17.940332412719726562 18.6035003662109375 19.734333038330078125 19.96783447265625 19.105499267578125 19.262332916259765625 18.511999130249023438 18.693166732788085938 20.172000885009765625 18.423833847045898438 14.663166999816894531 16.95916748046875 19.815166473388671875 20.621500015258789062 20.663000106811523438 20.613834381103515625 20.158666610717773438 18.933666229248046875 17.221332550048828125 17.05699920654296875 16.90633392333984375 15.19066619873046875 13.988333702087402344 13.853000640869140625 13.140666961669921875 13.380499839782714844 14.483166694641113281 13.860166549682617188 14.286166191101074219 13.680166244506835938 13.416333198547363281 14.731833457946777344 14.810833930969238281 16.8491668701171875 17.630167007446289062 18.226165771484375 18.735334396362304688 17.893833160400390625 18.420000076293945312 19.517999649047851562 18.872999191284179688 19.443332672119140625 19.08083343505859375 19.102499008178710938 18.584499359130859375 19.4546661376953125 18.5041656494140625 18.444499969482421875 18.515167236328125 17.008832931518554688 17.814332962036132812 18.682498931884765625 18.056499481201171875 17.739000320434570312 17.10466766357421875 16.34799957275390625 16.375165939331054688 16.901500701904296875 17.836999893188476562 17.167999267578125 16.89333343505859375 16.384500503540039062 16.454500198364257812 16.064500808715820312 16.378499984741210938 15.962666511535644531 16.398166656494140625 16.923833847045898438 16.637666702270507812 16.264499664306640625 15.70583343505859375 15.338999748229980469 15.228833198547363281 13.914333343505859375 13.634833335876464844 13.445333480834960938 12.942333221435546875 12.700833320617675781 12.895666122436523438 12.673999786376953125 12.114833831787109375 12.129833221435546875 13.107500076293945312 12.473500251770019531 12.362166404724121094 12.39116668701171875 11.684500694274902344 9.7366666793823242188 11.3663330078125 10.000666618347167969 9.8066663742065429688 9.7801666259765625 10.104000091552734375 9.2226667404174804688 8.2638330459594726562 5.233333587646484375 5.1640000343322753906 2.1731665134429931641 1.8201667070388793945 2.4306666851043701172 4.351833343505859375 5.63466644287109375 7.3931665420532226562 -0.62783330678939819336 -5.8816661834716796875 -5.8645000457763671875 -5.5058336257934570312 -4.9696664810180664062 -5.2904996871948242188 -5.5816664695739746094 -5.5103330612182617188 -5.7766666412353515625 -5.814666748046875 -6.4085001945495605469 -7.1218333244323730469 -6.6565003395080566406 -3.0713334083557128906 -1.9916666746139526367 -1.2683333158493041992 -0.97183328866958618164 -0.64416664838790893555 -0.29550004005432128906 -0.066333293914794921875 -1.0831667184829711914 -0.088166795670986175537 0.48983335494995117188 0.35266676545143127441 0.30933332443237304688 0.45150017738342285156 0.37566652894020080566 0.20916660130023956299 0.22149984538555145264 0.19866673648357391357 -0.010333299636840820312 0.19816660881042480469 0.4836667478084564209 0.81783342361450195312 1.0383335351943969727 1.2261666059494018555 1.3036668300628662109 1.4481667280197143555 1.2838332653045654297 1.398333430290222168 1.4233335256576538086 1.4615000486373901367 1.4605001211166381836 1.4673334360122680664 1.4353334903717041016 1.5081666707992553711 1.4968333244323730469 1.5494998693466186523 1.4836666584014892578 1.5748335123062133789 1.6198333501815795898 1.5713331699371337891 1.5678333044052124023 1.5761665105819702148 1.4983332157135009766 1.467833399772644043 1.4673331975936889648 1.441666722297668457 1.4573333263397216797 1.4371665716171264648 1.4588333368301391602 1.4748331308364868164 1.5323332548141479492 1.5405001640319824219 1.5811667442321777344 1.5506666898727416992 1.4156666994094848633 1.3846665620803833008 1.5153332948684692383 1.5468333959579467773 1.5221666097640991211 1.4806665182113647461 1.6006666421890258789 1.6893333196640014648 1.7061666250228881836 1.6858333349227905273 1.6711666584014892578 1.6879999637603759766 1.7103334665298461914 1.7776665687561035156 1.7848333120346069336 1.6395000219345092773 1.6346665620803833008 1.7001667022705078125 1.7493332624435424805 1.7863333225250244141 1.7695000171661376953 1.7208333015441894531 1.6063334941864013672 1.7171666622161865234 1.7713333368301391602 1.8343334197998046875 1.7606666088104248047 1.8218333721160888672 1.8491666316986083984 1.8083333969116210938 1.7390000820159912109 1.7776665687561035156 1.7976666688919067383 1.8001667261123657227 1.8006666898727416992 1.8003333806991577148 1.8009998798370361328 1.8108334541320800781 1.7624999284744262695 1.7336666584014892578 1.7221666574478149414 1.8218333721160888672 1.8953332901000976562
 9.6225004196166992188 2.5768334865570068359 13.110833168029785156 23.5625 24.361331939697265625 12.818500518798828125 11.249833106994628906 15.220833778381347656 18.868999481201171875 15.437666893005371094 18.8126678466796875 15.962166786193847656 17.580333709716796875 21.384166717529296875 19.923000335693359375 18.067667007446289062 14.368833541870117188 12.806666374206542969 15.800166130065917969 16.994167327880859375 17.27483367919921875 17.120332717895507812 17.358165740966796875 16.3448333740234375 15.057000160217285156 13.16266632080078125 14.508167266845703125 15.242000579833984375 14.437000274658203125 16.190500259399414062 16.967166900634765625 16.1334991455078125 15.593832969665527344 15.261333465576171875 14.149999618530273438 14.132333755493164062 14.678166389465332031 16.24683380126953125 16.954332351684570312 18.728334426879882812 18.586666107177734375 14.852666854858398438 18.947999954223632812 19.812665939331054688 19.288333892822265625 18.050333023071289062 19.103000640869140625 20.462833404541015625 19.555999755859375 16.76816558837890625 17.913166046142578125 20.107166290283203125 19.900167465209960938 20.312000274658203125 21.153833389282226562 20.686166763305664062 18.6508331298828125 16.231500625610351562 19.892999649047851562 21.401666641235351562 21.274999618530273438 20.6486663818359375 19.7154998779296875 18.346332550048828125 15.867666244506835938 16.523166656494140625 15.310667037963867188 13.481333732604980469 13.507999420166015625 13.529000282287597656 12.671666145324707031 14.010832786560058594 15.468333244323730469 14.943666458129882812 15.277667045593261719 14.798832893371582031 14.801333427429199219 13.613667488098144531 14.573500633239746094 16.475999832153320312 17.500333786010742188 16.954332351684570312 17.08083343505859375 19.407999038696289062 20.069166183471679688 19.98600006103515625 19.785333633422851562 19.828500747680664062 19.682666778564453125 18.583166122436523438 18.206333160400390625 18.084333419799804688 12.194832801818847656 15.538000106811523438 17.045665740966796875 15.782999992370605469 17.161167144775390625 17.4461669921875 16.937000274658203125 17.30816650390625 17.059000015258789062 16.475000381469726562 16.851833343505859375 17.381000518798828125 17.662000656127929688 16.807666778564453125 16.516000747680664062 16.164167404174804688 16.31366729736328125 16.118499755859375 15.961167335510253906 16.113500595092773438 16.391500473022460938 16.7693328857421875 16.893667221069335938 16.7089996337890625 16.45050048828125 16.060167312622070312 15.590832710266113281 14.810333251953125 14.266333580017089844 13.804666519165039062 13.209500312805175781 12.704667091369628906 13.44283294677734375 13.801500320434570312 13.613332748413085938 12.944333076477050781 13.236333847045898438 11.984833717346191406 11.841166496276855469 12.776166915893554688 12.706500053405761719 12.29850006103515625 11.702166557312011719 11.06566619873046875 11.2931671142578125 10.700833320617675781 9.3381671905517578125 8.4919996261596679688 8.7468328475952148438 8.2088336944580078125 7.0888333320617675781 3.9440000057220458984 4.2864999771118164062 3.1144998073577880859 3.6755001544952392578 5.0278334617614746094 7.5411667823791503906 -5.7523336410522460938 -5.4476666450500488281 -5.5383334159851074219 -5.360500335693359375 -2.9511666297912597656 -5.2336664199829101562 -5.3668332099914550781 -5.3654999732971191406 -5.8513331413269042969 -6.210666656494140625 -7.4359998703002929688 -6.3401670455932617188 -5.1391668319702148438 -3.6206667423248291016 -2.9024999141693115234 -2.0408332347869873047 -1.5498331785202026367 -1.0931667089462280273 -0.87650007009506225586 -1.1899999380111694336 -2.9573333263397216797 -3.0741667747497558594 -2.1418333053588867188 -0.38583335280418395996 0.44866681098937988281 0.5276667475700378418 0.2615000307559967041 0.14316661655902862549 0.20216672122478485107 0.24283321201801300049 0.62533336877822875977 0.87133336067199707031 0.99099993705749511719 1.3036667108535766602 1.4986666440963745117 1.5035001039505004883 1.618166804313659668 1.8530002832412719727 1.7345000505447387695 1.7199999094009399414 1.6558332443237304688 1.5886665582656860352 1.5973334312438964844 1.6606665849685668945 1.7033332586288452148 1.6418334245681762695 1.6596666574478149414 1.5985000133514404297 1.6046667098999023438 1.5811667442321777344 1.6418333053588867188 1.7451666593551635742 1.7081665992736816406 1.6533334255218505859 1.5528334379196166992 1.5116666555404663086 1.5328334569931030273 1.5146666765213012695 1.5156668424606323242 1.5218335390090942383 1.5610001087188720703 1.557500004768371582 1.6301666498184204102 1.6308332681655883789 1.5801666975021362305 1.5685001611709594727 1.6558332443237304688 1.6541665792465209961 1.6879999637603759766 1.6705001592636108398 1.6966665983200073242 1.7119998931884765625 1.7378333806991577148 1.8539997339248657227 1.870833277702331543 1.875 1.8653333187103271484 1.8324998617172241211 1.866000056266784668 1.9105000495910644531 1.9560000896453857422 1.8046666383743286133 1.6641664505004882812 1.7308334112167358398 1.7599999904632568359 1.7786667346954345703 1.913666844367980957 1.9658333063125610352 1.881333470344543457 1.9181666374206542969 1.9518332481384277344 1.9685000181198120117 1.9701666831970214844 1.95583343505859375 1.9690002202987670898 1.9393333196640014648 1.851833343505859375 1.8063333034515380859 1.8436664342880249023 1.8864998817443847656 1.8976668119430541992 1.9130001068115234375 1.9306665658950805664 1.951000213623046875 1.9543334245681762695 1.9551666975021362305 1.9455000162124633789 1.9234999418258666992 1.9513332843780517578
 9.1354999542236328125 4.0343332290649414062 6.5636668205261230469 23.091333389282226562 25.120000839233398438 14.994500160217285156 9.9731664657592773438 16.18866729736328125 17.4785003662109375 16.145666122436523438 15.954833030700683594 13.6961669921875 15.323499679565429688 18.815000534057617188 21.760000228881835938 20.6788330078125 13.920999526977539062 11.039000511169433594 14.076333045959472656 15.91699981689453125 16.427165985107421875 16.989999771118164062 17.90633392333984375 16.94283294677734375 15.623833656311035156 14.847332954406738281 15.456833839416503906 13.688666343688964844 14.292499542236328125 15.957333564758300781 16.993000030517578125 16.848667144775390625 16.485834121704101562 14.786833763122558594 15.763333320617675781 17.179666519165039062 15.709500312805175781 18.09149932861328125 16.696832656860351562 18.97750091552734375 19.037166595458984375 14.422833442687988281 18.92566680908203125 21.042999267578125 19.917333602905273438 18.00966644287109375 20.776166915893554688 21.482500076293945312 17.20916748046875 13.528166770935058594 17.62933349609375 20.159166336059570312 21.51399993896484375 21.5323333740234375 21.760499954223632812 22.215999603271484375 21.417499542236328125 20.142333984375 19.46016693115234375 20.48600006103515625 20.726999282836914062 20.142999649047851562 19.81150054931640625 17.841833114624023438 17.527500152587890625 16.281833648681640625 16.3836669921875 15.952500343322753906 15.177165985107421875 13.555833816528320312 14.879833221435546875 16.271333694458007812 16.704166412353515625 16.250833511352539062 16.060167312622070312 15.478833198547363281 14.134166717529296875 12.635333061218261719 14.3125 14.893166542053222656 15.304333686828613281 16.296499252319335938 16.204166412353515625 18.214666366577148438 19.716833114624023438 20.207000732421875 19.829334259033203125 19.642333984375 19.569665908813476562 19.125667572021484375 17.083665847778320312 17.553333282470703125 15.428333282470703125 15.473667144775390625 15.861166954040527344 15.230333328247070312 16.555334091186523438 16.032667160034179688 16.185998916625976562 17.173000335693359375 16.857500076293945312 16.502666473388671875 17.101833343505859375 17.26399993896484375 17.1078338623046875 16.257665634155273438 16.58416748046875 16.489999771118164062 16.08733367919921875 15.872833251953125 15.808833122253417969 16.079833984375 16.275499343872070312 16.789501190185546875 16.931333541870117188 17.010334014892578125 16.57433319091796875 16.121334075927734375 15.651666641235351562 15.253499984741210938 14.957166671752929688 13.944832801818847656 13.852000236511230469 13.880833625793457031 14.305999755859375 14.483666419982910156 13.797833442687988281 13.968000411987304688 13.824832916259765625 12.701333045959472656 12.76399993896484375 12.489000320434570312 12.659166336059570312 13.102000236511230469 11.767333984375 10.696499824523925781 10.705500602722167969 10.045000076293945312 9.6424999237060546875 9.6081666946411132812 9.1103334426879882812 8.1156663894653320312 7.1763334274291992188 7.2396664619445800781 6.4625000953674316406 3.856166839599609375 3.4416668415069580078 5.0634999275207519531 6.7768335342407226562 8.017833709716796875 -5.6136670112609863281 0.33983334898948669434 -3.2621665000915527344 -3.1510000228881835938 -5.1849999427795410156 -5.240833282470703125 -5.2851667404174804688 -5.5001668930053710938 -6.756999969482421875 -7.9031667709350585938 -6.2975001335144042969 -3.7230000495910644531 -3.0111665725708007812 -2.9869999885559082031 -2.8946666717529296875 -2.4416668415069580078 -1.8815000057220458984 -1.7526665925979614258 -1.5583333969116210938 -1.9331666231155395508 -2.1616666316986083984 -2.9273333549499511719 -2.8596665859222412109 -1.9599999189376831055 -0.87999993562698364258 -0.99500006437301635742 -0.026333173736929893494 0.46466660499572753906 0.73316675424575805664 0.95199996232986450195 1.0698331594467163086 1.3736665248870849609 1.588499903678894043 1.8053333759307861328 1.8149999380111694336 1.9364998340606689453 2.0759999752044677734 1.9700000286102294922 1.9098333120346069336 1.8323333263397216797 1.7563333511352539062 1.8463333845138549805 1.9116667509078979492 1.8663331270217895508 1.7098332643508911133 1.6466666460037231445 1.6728333234786987305 1.7453333139419555664 1.6613335609436035156 1.6880000829696655273 1.733166813850402832 1.6899999380111694336 1.650166630744934082 1.6213333606719970703 1.6069999933242797852 1.6218334436416625977 1.6198332309722900391 1.6373335123062133789 1.6639999151229858398 1.6571668386459350586 1.6451667547225952148 1.6693334579467773438 1.6436668634414672852 1.5889998674392700195 1.5528334379196166992 1.5869998931884765625 1.6788333654403686523 1.6791666746139526367 1.7728334665298461914 1.8090000152587890625 1.854166865348815918 1.9206665754318237305 1.9390000104904174805 1.9338333606719970703 1.9285001754760742188 1.8840000629425048828 1.8458331823348999023 1.8623334169387817383 1.9383333921432495117 2.0328333377838134766 1.9805001020431518555 1.8283332586288452148 1.6953334808349609375 1.6523332595825195312 1.7774999141693115234 1.914166569709777832 2.0523333549499511719 2.1065001487731933594 2.0756666660308837891 2.1480000019073486328 2.1534998416900634766 2.1330001354217529297 2.0893332958221435547 2.0728335380554199219 2.0381665229797363281 1.9591665267944335938 2.0156664848327636719 2.0216665267944335938 2.0138332843780517578 2.0174999237060546875 1.9925000667572021484 1.9785001277923583984 2.0353333950042724609 2.0961666107177734375 2.1473333835601806641 2.1323332786560058594 2.1140000820159912109 2.0608334541320800781
 10.774166107177734375 9.7056665420532226562 5.2498331069946289062 20.05300140380859375 25.386333465576171875 20.667333602905273438 14.614333152770996094 20.652666091918945312 21.639833450317382812 20.792499542236328125 20.158166885375976562 14.397500038146972656 13.600167274475097656 12.473666191101074219 18.318166732788085938 23.916334152221679688 21.38466644287109375 15.893666267395019531 14.36316680908203125 16.827167510986328125 18.171833038330078125 18.99250030517578125 17.046833038330078125 17.309499740600585938 17.548166275024414062 16.57433319091796875 17.18849945068359375 16.10233306884765625 15.645166397094726562 16.530832290649414062 18.252834320068359375 18.38266754150390625 18.1638336181640625 15.354666709899902344 15.625833511352539062 18.647333145141601562 16.067499160766601562 18.560667037963867188 16.463832855224609375 15.815000534057617188 17.265666961669921875 14.458499908447265625 17.995166778564453125 21.214000701904296875 20.569499969482421875 19.40533447265625 21.399499893188476562 22.088499069213867188 20.197834014892578125 17.524000167846679688 19.429166793823242188 20.84366607666015625 22.426666259765625 22.487667083740234375 22.564332962036132812 22.843500137329101562 20.056499481201171875 15.957833290100097656 15.956666946411132812 16.622167587280273438 17.0323333740234375 17.4203338623046875 17.793832778930664062 16.419834136962890625 16.98583221435546875 16.571001052856445312 16.239833831787109375 16.073999404907226562 15.901166915893554688 15.563500404357910156 16.547832489013671875 17.079000473022460938 16.973165512084960938 16.230499267578125 15.253832817077636719 14.259333610534667969 12.21016693115234375 11.502333641052246094 13.40200042724609375 13.366000175476074219 13.413499832153320312 13.645166397094726562 13.820166587829589844 19.542833328247070312 19.721332550048828125 18.915666580200195312 18.754667282104492188 18.312166213989257812 19.223333358764648438 18.79199981689453125 18.124834060668945312 17.68416595458984375 16.685667037963867188 15.449166297912597656 14.860166549682617188 14.305166244506835938 15.080500602722167969 14.418999671936035156 16.01399993896484375 16.656999588012695312 16.347499847412109375 15.80816650390625 16.171833038330078125 16.566167831420898438 16.49449920654296875 16.54416656494140625 16.507165908813476562 16.027166366577148438 16.067333221435546875 15.890333175659179688 15.366000175476074219 14.957833290100097656 13.863499641418457031 13.847666740417480469 15.918499946594238281 16.8964996337890625 16.828500747680664062 16.554666519165039062 16.106500625610351562 15.827999114990234375 15.42350006103515625 15.233333587646484375 15.322999954223632812 15.125500679016113281 14.982999801635742188 14.567333221435546875 14.614666938781738281 14.718999862670898438 14.113332748413085938 13.75116729736328125 13.813166618347167969 13.431666374206542969 13.282667160034179688 13.18216705322265625 12.585499763488769531 11.463500022888183594 10.568666458129882812 9.7585000991821289062 9.3094997406005859375 9.090000152587890625 8.94933319091796875 8.4014997482299804688 8.8616666793823242188 8.719333648681640625 7.7266669273376464844 4.0331664085388183594 3.4394998550415039062 4.347499847412109375 5.8628330230712890625 7.3063335418701171875 7.3880000114440917969 -5.3696665763854980469 -3.2601664066314697266 -5.26183319091796875 -5.1263332366943359375 -4.9941663742065429688 -5.2785000801086425781 -6.1589999198913574219 -6.0230002403259277344 -6.5935001373291015625 -6.3766665458679199219 -3.9156668186187744141 -2.4014999866485595703 -1.6551667451858520508 -1.8158334493637084961 -1.786500096321105957 -1.9878332614898681641 -1.5475000143051147461 -0.90466666221618652344 -0.17666666209697723389 -0.25583314895629882812 -1.9224998950958251953 -2.3545000553131103516 -2.5248334407806396484 -1.6998335123062133789 -0.72899991273880004883 -0.11033328622579574585 0.27166676521301269531 0.55816674232482910156 0.66333341598510742188 0.84049993753433227539 1.2036668062210083008 1.2975000143051147461 1.4776666164398193359 1.6588331460952758789 1.8120000362396240234 1.9175001382827758789 1.9151666164398193359 1.9963334798812866211 1.819333195686340332 1.9118334054946899414 1.8971666097640991211 1.9799998998641967773 1.8811666965484619141 1.7563332319259643555 1.6806665658950805664 1.6326667070388793945 1.6610001325607299805 1.6939998865127563477 1.7658332586288452148 1.7043334245681762695 1.7035000324249267578 1.7215000391006469727 1.7300000190734863281 1.7046666145324707031 1.7143332958221435547 1.7065001726150512695 1.7228332757949829102 1.7451666593551635742 1.747166752815246582 1.7316666841506958008 1.7218334674835205078 1.6993335485458374023 1.6698333024978637695 1.6384999752044677734 1.6603333950042724609 1.6820000410079956055 1.6473332643508911133 1.6851668357849121094 1.6746666431427001953 1.7188333272933959961 1.8813333511352539062 1.9801666736602783203 1.8951666355133056641 1.8943332433700561523 1.8913332223892211914 1.9743331670761108398 2.04850006103515625 2.0685000419616699219 2.0551664829254150391 2.1281666755676269531 2.0823333263397216797 2.025333404541015625 1.9580000638961791992 1.9153333902359008789 1.8871666193008422852 2.0423333644866943359 2.1939997673034667969 2.2566666603088378906 2.2655000686645507812 2.2659997940063476562 2.2355000972747802734 2.2116665840148925781 2.1873333454132080078 2.1335000991821289062 1.9570000171661376953 2.1218333244323730469 2.1449999809265136719 2.1593332290649414062 2.1679999828338623047 2.1164999008178710938 2.1241667270660400391 2.1679999828338623047 2.1796665191650390625 2.2623331546783447266 2.3361663818359375 2.2729997634887695312 2.2758333683013916016
 13.359666824340820312 9.606166839599609375 4.7566666603088378906 18.822000503540039062 24.96233367919921875 23.33733367919921875 17.206499099731445312 16.235500335693359375 29.869333267211914062 29.042499542236328125 21.090667724609375 17.707666397094726562 16.675500869750976562 12.348166465759277344 16.640832901000976562 24.671499252319335938 26.653499603271484375 22.612333297729492188 17.773166656494140625 16.99666595458984375 18.60666656494140625 19.93316650390625 19.973499298095703125 19.010499954223632812 19.381999969482421875 18.379167556762695312 19.051166534423828125 18.5709991455078125 17.242666244506835938 16.75116729736328125 18.611333847045898438 19.290666580200195312 18.099498748779296875 16.872499465942382812 16.047332763671875 19.28766632080078125 17.060832977294921875 18.6725006103515625 17.549333572387695312 15.722167015075683594 14.764833450317382812 12.786999702453613281 17.374666213989257812 21.12616729736328125 22.09716796875 21.788999557495117188 22.532501220703125 23.42566680908203125 22.359500885009765625 21.973499298095703125 22.35683441162109375 22.586999893188476562 23.378667831420898438 23.457000732421875 23.329166412353515625 22.156000137329101562 15.259333610534667969 12.703833580017089844 14.157166481018066406 14.098999977111816406 14.861666679382324219 16.30066680908203125 17.809499740600585938 16.556499481201171875 16.200834274291992188 16.4913330078125 16.04416656494140625 15.532999992370605469 15.83733367919921875 16.865499496459960938 17.199499130249023438 17.158832550048828125 15.952833175659179688 15.003999710083007812 13.935166358947753906 11.829166412353515625 9.8468332290649414062 10.576167106628417969 13.379166603088378906 12.421999931335449219 12.522333145141601562 12.885167121887207031 17.746166229248046875 20.126501083374023438 17.254667282104492188 16.780500411987304688 17.087499618530273438 16.834333419799804688 17.938333511352539062 17.215166091918945312 16.814832687377929688 16.765499114990234375 16.94933319091796875 16.232000350952148438 14.197500228881835938 13.201166152954101562 13.134166717529296875 12.963832855224609375 14.962833404541015625 15.34799957275390625 16.224332809448242188 16.412332534790039062 16.6399993896484375 16.69183349609375 16.63050079345703125 16.49883270263671875 16.576833724975585938 16.210666656494140625 15.680333137512207031 15.81566619873046875 15.596500396728515625 14.305999755859375 10.364666938781738281 10.684332847595214844 14.793000221252441406 16.398332595825195312 16.531833648681640625 16.356332778930664062 16.419666290283203125 16.159666061401367188 15.887666702270507812 15.846666336059570312 15.825833320617675781 15.40416717529296875 15.370332717895507812 15.177165985107421875 15.113833427429199219 14.907166481018066406 14.378999710083007812 14.714666366577148438 14.689499855041503906 14.146166801452636719 13.256499290466308594 13.129500389099121094 12.699666976928710938 10.60233306884765625 10.359000205993652344 10.027667045593261719 9.1381664276123046875 8.502666473388671875 8.6473331451416015625 8.4548330307006835938 8.6903333663940429688 9.3736667633056640625 8.8548336029052734375 5.6196665763854980469 3.8791666030883789062 4.261333465576171875 5.4993333816528320312 6.6795001029968261719 -5.9004998207092285156 -5.4005002975463867188 -4.8999996185302734375 -5.0493335723876953125 -4.8666667938232421875 -4.8663334846496582031 -5.8511667251586914062 -6.0478334426879882812 -6.7031664848327636719 -6.4210000038146972656 -6.1606669425964355469 -3.4806668758392333984 -2.54850006103515625 -1.7676666975021362305 -1.1008332967758178711 -1.0806665420532226562 -1.2228333950042724609 -0.85933327674865722656 -0.47866663336753845215 -0.1188335418701171875 -0.14716649055480957031 -0.24833345413208007812 -0.85383319854736328125 -1.3431668281555175781 -1.4648331403732299805 -0.96799999475479125977 -0.6791667938232421875 0.069499887526035308838 0.48400005698204040527 0.65799999237060546875 0.81516677141189575195 1.042166590690612793 1.1629999876022338867 1.2961667776107788086 1.4711668491363525391 1.6336666345596313477 1.7223334312438964844 1.8374999761581420898 1.8814998865127563477 1.8224999904632568359 1.8446664810180664062 1.6743332147598266602 1.6309999227523803711 1.5471664667129516602 1.5026665925979614258 1.5074998140335083008 1.541500091552734375 1.6171667575836181641 1.6688332557678222656 1.654999852180480957 1.6998335123062133789 1.7215000391006469727 1.7483333349227905273 1.8203332424163818359 1.8413331508636474609 1.8320000171661376953 1.8948332071304321289 1.8973332643508911133 1.8639998435974121094 1.8278332948684692383 1.8054999113082885742 1.7964999675750732422 1.8505002260208129883 1.8893333673477172852 1.8535000085830688477 1.810500025749206543 1.7994999885559082031 1.8273332118988037109 1.8601665496826171875 1.8905000686645507812 1.9246667623519897461 1.9854998588562011719 2.0343332290649414062 2.0149998664855957031 1.9546667337417602539 1.9656667709350585938 2.0594999790191650391 2.1094999313354492188 2.1913332939147949219 2.2170000076293945312 2.1948332786560058594 2.2663333415985107422 2.2556667327880859375 2.2561666965484619141 2.1840000152587890625 2.0701665878295898438 2.1294999122619628906 2.2746665477752685547 2.3319997787475585938 2.3449997901916503906 2.2929999828338623047 2.3121666908264160156 2.3126666545867919922 2.2961664199829101562 2.2560000419616699219 2.1269998550415039062 2.2256665229797363281 2.2456667423248291016 2.2631666660308837891 2.2978334426879882812 2.3061666488647460938 2.3043332099914550781 2.3155000209808349609 2.3608331680297851562 2.4046666622161865234 2.4688334465026855469 2.4803333282470703125 2.4725000858306884766
 10.397167205810546875 3.7425000667572021484 3.1006667613983154297 14.464166641235351562 23.094667434692382812 23.2133331298828125 21.154333114624023438 12.682666778564453125 22.110666275024414062 29.385166168212890625 24.581167221069335938 20.978666305541992188 17.587499618530273438 15.024333000183105469 17.934833526611328125 25.00099945068359375 27.479333877563476562 27.425832748413085938 24.727167129516601562 22.468332290649414062 18.023166656494140625 19.206167221069335938 20.9633331298828125 21.03983306884765625 20.639833450317382812 20.37616729736328125 20.13800048828125 18.892000198364257812 18.267000198364257812 18.143833160400390625 18.177999496459960938 17.698833465576171875 16.510999679565429688 16.88249969482421875 18.705333709716796875 19.665500640869140625 17.347665786743164062 18.810667037963867188 16.9246673583984375 15.94499969482421875 10.840000152587890625 11.481166839599609375 16.69516754150390625 20.835498809814453125 20.705333709716796875 22.156833648681640625 23.551334381103515625 24.170000076293945312 23.713666915893554688 23.38666534423828125 23.557500839233398438 24.045166015625 23.37616729736328125 22.030332565307617188 21.328500747680664062 18.937833786010742188 15.573332786560058594 16.00099945068359375 15.500332832336425781 15.027667045593261719 15.188500404357910156 15.701333045959472656 17.133333206176757812 17.1746673583984375 15.449500083923339844 16.148000717163085938 15.979166984558105469 15.678333282470703125 16.167833328247070312 16.56133270263671875 16.518833160400390625 16.620500564575195312 15.160166740417480469 13.861666679382324219 12.536833763122558594 9.3196668624877929688 8.2974996566772460938 10.087833404541015625 14.392832756042480469 16.521833419799804688 15.283166885375976562 17.170999526977539062 19.212667465209960938 16.924167633056640625 15.376500129699707031 15.3600006103515625 15.464833259582519531 15.997666358947753906 16.335666656494140625 16.609832763671875 16.16583251953125 15.767666816711425781 16.208833694458007812 15.829999923706054688 14.241000175476074219 13.793166160583496094 13.718333244323730469 13.490666389465332031 15.033499717712402344 15.761500358581542969 16.296167373657226562 16.498500823974609375 16.388166427612304688 16.351167678833007812 16.682332992553710938 16.471834182739257812 16.174167633056640625 16.60033416748046875 15.789667129516601562 14.871333122253417969 14.938500404357910156 14.259833335876464844 12.508166313171386719 13.786833763122558594 15.415499687194824219 15.882666587829589844 16.153667449951171875 16.038166046142578125 16.121500015258789062 16.125165939331054688 16.095333099365234375 15.787333488464355469 15.531666755676269531 15.369333267211914062 15.526999473571777344 15.544667243957519531 15.578999519348144531 15.56349945068359375 15.452166557312011719 15.216833114624023438 14.387499809265136719 13.723667144775390625 13.412499427795410156 13.045833587646484375 12.386500358581542969 10.702333450317382812 10.603667259216308594 10.649000167846679688 10.028833389282226562 8.9530000686645507812 9.194499969482421875 9.4151668548583984375 9.4463329315185546875 9.640666961669921875 9.2173328399658203125 7.2903332710266113281 4.8608331680297851562 4.7255001068115234375 5.6606669425964355469 6.7783336639404296875 -3.8693332672119140625 -5.1835002899169921875 -4.7446665763854980469 -4.5430002212524414062 -4.3099999427795410156 -4.444000244140625 -4.835666656494140625 -5.6224999427795410156 -5.8379998207092285156 -6.1345000267028808594 -5.5311665534973144531 -3.1038331985473632812 -1.8919999599456787109 -1.6336666345596313477 -0.98800009489059448242 -0.75166678428649902344 -0.78183346986770629883 -0.18266670405864715576 -0.01766681671142578125 -0.33183345198631286621 -0.509166717529296875 -0.70399993658065795898 -0.98633331060409545898 -0.97766667604446411133 -1.1759999990463256836 -1.1866664886474609375 -1.2406667470932006836 0.24349991977214813232 0.54449987411499023438 0.70449990034103393555 0.90766668319702148438 1.0113332271575927734 1.1463333368301391602 1.2691668272018432617 1.4495000839233398438 1.616000056266784668 1.6428335905075073242 1.6818332672119140625 1.6961666345596313477 1.7101666927337646484 1.7298332452774047852 1.5536667108535766602 1.579333186149597168 1.5939998626708984375 1.5251667499542236328 1.4754999876022338867 1.6390000581741333008 1.698833465576171875 1.7775000333786010742 1.8034998178482055664 1.8281668424606323242 1.891833186149597168 1.919333338737487793 1.9793332815170288086 1.9938331842422485352 1.9945000410079956055 2.0281667709350585938 2.0828332901000976562 2.0899999141693115234 2.0195000171661376953 1.9671665430068969727 1.9594999551773071289 1.9600000381469726562 1.8890000581741333008 1.8246667385101318359 1.8078333139419555664 1.8063334226608276367 1.8596665859222412109 1.8769998550415039062 1.91916656494140625 1.9544999599456787109 1.9681665897369384766 2.0163331031799316406 2.0108332633972167969 2.0611667633056640625 1.9333333969116210938 1.8986666202545166016 2.0306668281555175781 2.1895000934600830078 2.2194998264312744141 2.2340002059936523438 2.2163331508636474609 2.2198331356048583984 2.2930002212524414062 2.4136667251586914062 2.2801666259765625 2.3268334865570068359 2.4083333015441894531 2.4119999408721923828 2.3989999294281005859 2.3108334541320800781 2.3391666412353515625 2.398166656494140625 2.3721666336059570312 2.335666656494140625 2.2940001487731933594 2.3498334884643554688 2.3849999904632568359 2.3995001316070556641 2.4271669387817382812 2.4545001983642578125 2.4769997596740722656 2.4903333187103271484 2.5215001106262207031 2.5796666145324707031 2.6076667308807373047 2.6490001678466796875 2.6558332443237304688
 8.8143329620361328125 3.5251667499542236328 3.9658334255218505859 4.6628332138061523438 19.121166229248046875 23.834833145141601562 23.49033355712890625 16.950166702270507812 14.45366668701171875 22.527500152587890625 20.650165557861328125 21.496999740600585938 16.21883392333984375 15.842000007629394531 18.518667221069335938 24.24033355712890625 27.520832061767578125 27.808666229248046875 27.661832809448242188 27.367166519165039062 24.642833709716796875 20.288333892822265625 20.626333236694335938 21.281000137329101562 21.54949951171875 21.26183319091796875 20.81800079345703125 19.97949981689453125 18.78549957275390625 18.212833404541015625 18.870000839233398438 17.277332305908203125 16.870000839233398438 17.9051666259765625 19.627500534057617188 19.620334625244140625 19.347333908081054688 19.55266571044921875 16.789499282836914062 13.447666168212890625 8.40200042724609375 10.9720001220703125 15.951666831970214844 20.536001205444335938 19.839834213256835938 22.370166778564453125 23.823499679565429688 24.16066741943359375 24.24449920654296875 24.342166900634765625 24.012500762939453125 24.19083404541015625 21.484498977661132812 15.733333587646484375 15.282500267028808594 17.827167510986328125 17.536333084106445312 17.303333282470703125 16.216333389282226562 14.906332969665527344 14.741166114807128906 15.215333938598632812 16.104333877563476562 16.718000411987304688 14.845166206359863281 15.29949951171875 15.775500297546386719 15.673833847045898438 15.825999259948730469 15.85449981689453125 16.264499664306640625 16.761333465576171875 14.255167007446289062 12.615833282470703125 10.457333564758300781 7.8823332786560058594 7.0408334732055664062 8.9984998703002929688 12.47733306884765625 16.776666641235351562 17.601499557495117188 18.042833328247070312 17.209667205810546875 15.116000175476074219 14.136666297912597656 14.756167411804199219 14.68216705322265625 15.297999382019042969 15.683500289916992188 15.823833465576171875 15.567667007446289062 15.052000045776367188 14.9913330078125 14.798000335693359375 14.456333160400390625 14.279999732971191406 13.835000038146972656 13.956000328063964844 12.795166969299316406 12.600000381469726562 15.211833000183105469 16.048334121704101562 16.366832733154296875 16.427165985107421875 16.567499160766601562 16.332500457763671875 16.137666702270507812 16.385499954223632812 16.218500137329101562 15.626832962036132812 14.848500251770019531 13.673167228698730469 13.881166458129882812 14.815833091735839844 15.105000495910644531 15.331333160400390625 15.603667259216308594 15.787333488464355469 15.854666709899902344 15.78549957275390625 16.065999984741210938 15.7306671142578125 14.946000099182128906 14.350999832153320312 14.618333816528320312 15.251333236694335938 14.971166610717773438 15.407833099365234375 15.149167060852050781 14.426333427429199219 14.764833450317382812 13.991666793823242188 13.508166313171386719 13.134166717529296875 12.48816680908203125 10.817500114440917969 10.49033355712890625 10.626166343688964844 10.171166419982910156 9.5811672210693359375 9.7040004730224609375 9.5666666030883789062 10.128666877746582031 10.161334037780761719 9.7783327102661132812 8.7659997940063476562 5.7351665496826171875 4.5220003128051757812 6.5051665306091308594 6.9741668701171875 -3.2166666984558105469 -4.6258335113525390625 -4.2738332748413085938 -4.1211667060852050781 -3.6430001258850097656 -4.2754998207092285156 -4.7218332290649414062 -5.5011668205261230469 -6.0844998359680175781 -5.4076666831970214844 -5.8291668891906738281 -3.31683349609375 -1.4581668376922607422 -0.88600009679794311523 -0.67600005865097045898 -0.22283339500427246094 0.13033334910869598389 0.1625000685453414917 -0.10566679388284683228 -0.081833280622959136963 -0.25300011038780212402 -0.77450007200241088867 -1.3898333311080932617 -1.2123332023620605469 -1.1016664505004882812 -0.96683335304260253906 -0.30933332443237304688 0.16716670989990234375 0.46233320236206054688 0.75683313608169555664 0.83149981498718261719 0.96300005912780761719 1.2603332996368408203 1.4108333587646484375 1.5628334283828735352 1.777333378791809082 1.7678333520889282227 1.6963332891464233398 1.7305001020431518555 1.6726666688919067383 1.7044998407363891602 1.6546666622161865234 1.7146667242050170898 1.7734999656677246094 1.7591665983200073242 1.625 1.6628334522247314453 1.8583333492279052734 1.9164999723434448242 1.8863333463668823242 1.9281666278839111328 1.9746667146682739258 1.9103331565856933594 1.9426666498184204102 1.9940001964569091797 2.0366666316986083984 2.120166778564453125 2.2151668071746826172 2.2178335189819335938 2.1466667652130126953 2.1426668167114257812 2.0769999027252197266 1.9494998455047607422 1.7798333168029785156 1.7003332376480102539 1.7304998636245727539 1.7973333597183227539 1.798333287239074707 1.8275001049041748047 1.8729999065399169922 1.9858334064483642578 2.0018334388732910156 1.9430000782012939453 1.9556667804718017578 2.0421667098999023438 2.1083333492279052734 2.0730001926422119141 2.0683333873748779297 2.0538334846496582031 2.0721666812896728516 2.0831665992736816406 2.1128334999084472656 2.1859998703002929688 2.2864999771118164062 2.4403333663940429688 2.5111668109893798828 2.4783334732055664062 2.3541667461395263672 2.4558331966400146484 2.4783334732055664062 2.4593334197998046875 2.3898334503173828125 2.4063332080841064453 2.3361663818359375 2.3340001106262207031 2.3341665267944335938 2.3924999237060546875 2.4453334808349609375 2.4896664619445800781 2.5309998989105224609 2.5473332405090332031 2.5773334503173828125 2.6005001068115234375 2.6506664752960205078 2.6601667404174804688 2.7509999275207519531 2.7928333282470703125 2.8273332118988037109
 8.45583343505859375 4.0388336181640625 10.041666984558105469 3.1660001277923583984 7.2241668701171875 19.883501052856445312 22.826665878295898438 23.178667068481445312 19.7628326416015625 15.757833480834960938 17.792833328247070312 19.548833847045898438 18.722833633422851562 18.85683441162109375 18.202333450317382812 21.671667098999023438 24.224666595458984375 19.339166641235351562 24.4654998779296875 28.58933258056640625 28.083166122436523438 23.037334442138671875 18.234333038330078125 19.882999420166015625 21.63033294677734375 21.6143341064453125 21.287000656127929688 20.920833587646484375 20.855833053588867188 20.537166595458984375 18.008333206176757812 16.589832305908203125 17.639333724975585938 18.337999343872070312 18.369998931884765625 18.956666946411132812 19.852666854858398438 19.739833831787109375 18.313999176025390625 12.59583282470703125 12.267666816711425781 13.225999832153320312 15.317166328430175781 21.152166366577148438 22.306833267211914062 23.288166046142578125 23.982666015625 23.288665771484375 23.837499618530273438 24.833333969116210938 24.53766632080078125 24.07633209228515625 22.552499771118164062 18.623500823974609375 17.30716705322265625 19.666833877563476562 20.1421661376953125 19.459333419799804688 16.074499130249023438 14.12933349609375 14.106833457946777344 14.774499893188476562 15.441666603088378906 13.864833831787109375 13.597166061401367188 14.31999969482421875 14.823333740234375 14.842499732971191406 15.0388336181640625 15.428500175476074219 16.187166213989257812 17.752332687377929688 15.072667121887207031 11.62066650390625 9.1683330535888671875 7.3233332633972167969 6.2463335990905761719 6.8695001602172851562 10.877666473388671875 16.040500640869140625 17.068834304809570312 16.917833328247070312 15.550999641418457031 14.975999832153320312 13.244333267211914062 14.460000038146972656 14.637499809265136719 14.44933319091796875 14.810333251953125 14.925166130065917969 14.600666999816894531 14.266666412353515625 14.750332832336425781 15.076333045959472656 15.004166603088378906 14.715666770935058594 13.929499626159667969 13.727666854858398438 13.7758331298828125 13.170166015625 13.018833160400390625 15.091166496276855469 15.724499702453613281 15.86316680908203125 16.115833282470703125 16.0171661376953125 15.862500190734863281 16.013666152954101562 16.25 15.882166862487792969 15.230333328247070312 12.72100067138671875 11.598833084106445312 12.393500328063964844 13.498999595642089844 13.547666549682617188 15.109167098999023438 15.4913330078125 15.796999931335449219 15.998833656311035156 16.1269989013671875 15.716834068298339844 15.015666007995605469 14.329333305358886719 14.569832801818847656 15.033499717712402344 14.510666847229003906 14.51183319091796875 14.156499862670898438 14.197000503540039062 14.21233367919921875 13.927000045776367188 13.207666397094726562 13.066499710083007812 12.680999755859375 11.628000259399414062 10.899000167846679688 10.697833061218261719 10.253499984741210938 9.3018331527709960938 9.6421661376953125 10.161833763122558594 10.6660003662109375 10.697999954223632812 10.329000473022460938 9.3176670074462890625 6.761333465576171875 5.7313332557678222656 7.0950002670288085938 -2.0061664581298828125 -3.4614999294281005859 -3.5661666393280029297 -3.7291667461395263672 -3.3654999732971191406 -2.9708333015441894531 -3.4035000801086425781 -4.6851668357849121094 -5.4710001945495605469 -5.2859997749328613281 -5.2096667289733886719 -5.250499725341796875 -3.7301669120788574219 -1.7368333339691162109 -0.33866667747497558594 0.12566661834716796875 0.166500091552734375 0.021999994292855262756 -0.2228333204984664917 -0.2403332442045211792 -0.054666835814714431763 0.04199981689453125 -0.398166656494140625 -0.91766667366027832031 -0.79316669702529907227 -0.40933346748352050781 -0.23383338749408721924 -0.070500053465366363525 0.043833415955305099487 0.30950006842613220215 0.56416660547256469727 0.92916661500930786133 1.0623333454132080078 1.418500065803527832 1.5101665258407592773 1.7926665544509887695 2.0381667613983154297 1.8255001306533813477 1.6934999227523803711 1.7626665830612182617 1.8431669473648071289 1.8193333148956298828 1.7086665630340576172 1.6953331232070922852 1.7359999418258666992 1.7968332767486572266 1.7356667518615722656 1.8141666650772094727 1.8841665983200073242 1.8744999170303344727 1.928999781608581543 1.8946665525436401367 1.9303333759307861328 1.9775000810623168945 2.0669999122619628906 2.1749999523162841797 2.2683331966400146484 2.2723333835601806641 2.2144999504089355469 2.3108332157135009766 2.3345000743865966797 2.2476665973663330078 2.0683333873748779297 1.8753334283828735352 1.6960000991821289062 1.6171666383743286133 1.5841666460037231445 1.6146668195724487305 1.7245001792907714844 1.8283332586288452148 1.9458333253860473633 1.9800000190734863281 1.900500178337097168 1.9366666078567504883 1.9924998283386230469 1.9858334064483642578 2.0233333110809326172 2.0358333587646484375 2.0833334922790527344 2.1448335647583007812 2.1731665134429931641 2.0954999923706054688 2.0143332481384277344 2.0838334560394287109 2.2496666908264160156 2.4320001602172851562 2.6224999427795410156 2.6521666049957275391 2.5325000286102294922 2.4528331756591796875 2.5203332901000976562 2.5353331565856933594 2.5223333835601806641 2.3983333110809326172 2.3215000629425048828 2.335666656494140625 2.3480002880096435547 2.3845000267028808594 2.4381666183471679688 2.5498332977294921875 2.5889999866485595703 2.6153333187103271484 2.6646666526794433594 2.7078332901000976562 2.7413332462310791016 2.7828335762023925781 2.81683349609375 2.8848335742950439453 2.9359998703002929688
 9.0278329849243164062 11.003666877746582031 11.385499954223632812 6.0460000038146972656 6.0313334465026855469 10.227499961853027344 21.388334274291992188 23.800998687744140625 18.956499099731445312 19.657833099365234375 17.793666839599609375 19.939167022705078125 18.123332977294921875 21.941333770751953125 18.088167190551757812 16.442499160766601562 19.090333938598632812 15.765166282653808594 22.0366668701171875 27.831333160400390625 28.441667556762695312 24.67449951171875 19.024999618530273438 17.539667129516601562 21.347665786743164062 21.633333206176757812 21.683500289916992188 20.970167160034179688 21.139665603637695312 20.744998931884765625 17.562999725341796875 12.788332939147949219 12.893500328063964844 13.856500625610351562 15.118000030517578125 15.50966644287109375 17.274333953857421875 19.4029998779296875 20.236333847045898438 17.555833816528320312 16.417833328247070312 14.668000221252441406 18.017999649047851562 21.851667404174804688 23.6876678466796875 23.563833236694335938 23.604333877563476562 22.619998931884765625 23.664333343505859375 24.542833328247070312 24.998666763305664062 24.746999740600585938 23.230167388916015625 22.140333175659179688 20.916334152221679688 21.544500350952148438 21.875165939331054688 19.368499755859375 13.614000320434570312 13.338167190551757812 13.441666603088378906 14.172166824340820312 15.042666435241699219 13.542833328247070312 12.600999832153320312 12.829000473022460938 13.898833274841308594 13.789500236511230469 14.198333740234375 14.443833351135253906 14.817166328430175781 18.805665969848632812 15.752166748046875 12.521833419799804688 9.1948328018188476562 7.16483306884765625 5.8293333053588867188 5.8063335418701171875 9.9116668701171875 14.917666435241699219 17.216999053955078125 15.792666435241699219 14.684666633605957031 14.451999664306640625 14.258166313171386719 14.986666679382324219 15.420999526977539062 15.310167312622070312 15.102833747863769531 14.926166534423828125 14.637499809265136719 15.1681671142578125 15.547166824340820312 15.468333244323730469 15.006667137145996094 14.246000289916992188 13.722332954406738281 14.376832962036132812 14.247499465942382812 13.498332977294921875 12.599666595458984375 12.458833694458007812 12.846499443054199219 13.863666534423828125 15.286833763122558594 15.543333053588867188 15.686833381652832031 16.301000595092773438 16.130167007446289062 15.755833625793457031 14.960000038146972656 14.201166152954101562 11.412166595458984375 8.7185001373291015625 10.182499885559082031 12.024167060852050781 14.439167022705078125 15.076333045959472656 15.514166831970214844 15.844666481018066406 15.922166824340820312 15.701666831970214844 15.118332862854003906 14.409999847412109375 14.557499885559082031 14.742333412170410156 14.559000015258789062 14.163666725158691406 13.616499900817871094 13.934000015258789062 13.908666610717773438 13.288332939147949219 13.344166755676269531 12.982166290283203125 12.662166595458984375 11.966166496276855469 11.086999893188476562 10.434000015258789062 9.8585004806518554688 9.1658334732055664062 8.9394998550415039062 9.1951665878295898438 9.8318328857421875 10.335833549499511719 10.481833457946777344 10.13800048828125 8.5363330841064453125 7.2120003700256347656 8.017333984375 -1.2875000238418579102 -2.2265000343322753906 -2.4299998283386230469 -3.1003334522247314453 2.7495000362396240234 3.1776664257049560547 -2.7964999675750732422 -3.3066666126251220703 -4.9123330116271972656 -5.2001667022705078125 -5.2913331985473632812 -6.039333343505859375 -5.2969999313354492188 -2.0819997787475585938 -0.4131666719913482666 0.31433328986167907715 0.22433328628540039062 -0.017166456207633018494 -0.20300006866455078125 -0.21283324062824249268 -0.071666717529296875 0.019333442673087120056 -0.0073331990279257297516 -0.20900011062622070312 0.10866657644510269165 0.31316670775413513184 0.078999914228916168213 -0.093833364546298980713 0.082333326339721679688 0.37300014495849609375 0.7023334503173828125 1.099833369255065918 1.3004999160766601562 1.4953333139419555664 1.5741666555404663086 1.7076666355133056641 1.8849998712539672852 1.8423334360122680664 1.7931665182113647461 1.8353332281112670898 1.8704999685287475586 1.928500056266784668 1.8400000333786010742 1.8159999847412109375 1.8481665849685668945 1.8388332128524780273 1.7459999322891235352 1.7420001029968261719 1.7656664848327636719 1.8168333768844604492 1.8331665992736816406 1.7713333368301391602 1.9246665239334106445 2.1346666812896728516 2.1514997482299804688 2.2114999294281005859 2.3161666393280029297 2.2428333759307861328 2.2333331108093261719 2.2988333702087402344 2.4258334636688232422 2.2218334674835205078 1.9801666736602783203 1.775500178337097168 1.6969999074935913086 1.6288334131240844727 1.5966668128967285156 1.6156667470932006836 1.7258334159851074219 1.8659999370574951172 1.9366667270660400391 1.8969999551773071289 1.9188332557678222656 1.9586665630340576172 1.9508333206176757812 1.9771666526794433594 1.9856666326522827148 2.0258333683013916016 2.1514997482299804688 2.1328332424163818359 2.240833282470703125 2.2801666259765625 2.27050018310546875 2.2629997730255126953 2.2675001621246337891 2.4708333015441894531 2.6051666736602783203 2.7196667194366455078 2.7678334712982177734 2.7244999408721923828 2.6330001354217529297 2.6256666183471679688 2.6666667461395263672 2.5428333282470703125 2.4596667289733886719 2.4478332996368408203 2.5168333053588867188 2.4943335056304931641 2.4904999732971191406 2.5629999637603759766 2.6405000686645507812 2.6881668567657470703 2.7436666488647460938 2.7810001373291015625 2.8769998550415039062 2.9463331699371337891 3.0109999179840087891 3.0548334121704101562 3.0838334560394287109
 10.107999801635742188 10.601833343505859375 13.086666107177734375 11.900666236877441406 12.289999961853027344 9.587833404541015625 19.625499725341796875 23.653165817260742188 18.649999618530273438 21.529499053955078125 19.685333251953125 16.273832321166992188 19.30500030517578125 23.897832870483398438 23.109500885009765625 17.482999801635742188 13.807999610900878906 15.464333534240722656 18.536333084106445312 26.245166778564453125 28.6056671142578125 25.47083282470703125 22.53549957275390625 18.625833511352539062 19.016500473022460938 21.383333206176757812 22.093999862670898438 21.526500701904296875 20.50766754150390625 19.587665557861328125 19.507833480834960938 16.282667160034179688 10.738666534423828125 9.6354999542236328125 9.095333099365234375 10.902667045593261719 13.5904998779296875 17.756166458129882812 20.489667892456054688 21.036500930786132812 19.43199920654296875 19.146333694458007812 19.84149932861328125 22.125333786010742188 22.769500732421875 22.718000411987304688 21.768667221069335938 21.209165573120117188 22.398000717163085938 24.131999969482421875 24.880666732788085938 23.68416595458984375 21.03350067138671875 21.5323333740234375 23.028833389282226562 23.365667343139648438 22.583833694458007812 18.299167633056640625 13.207166671752929688 12.715999603271484375 13.0861663818359375 13.79199981689453125 14.486499786376953125 13.72949981689453125 11.578166961669921875 12.268833160400390625 14.462500572204589844 13.562333106994628906 15.28133392333984375 14.731999397277832031 17.084667205810546875 18.866167068481445312 17.287832260131835938 18.823499679565429688 12.121500015258789062 7.4436669349670410156 6.0471668243408203125 5.4136667251586914062 7.7829999923706054688 12.917166709899902344 17.457666397094726562 14.657999992370605469 14.609832763671875 14.380000114440917969 14.644833564758300781 15.640500068664550781 15.822000503540039062 15.754500389099121094 14.960333824157714844 15.331333160400390625 15.243332862854003906 15.970499992370605469 15.814332962036132812 14.701832771301269531 14.396333694458007812 14.922166824340820312 14.975999832153320312 14.364832878112792969 13.941666603088378906 13.152166366577148438 12.162333488464355469 12.566666603088378906 12.942167282104492188 12.292500495910644531 12.292500495910644531 14.823333740234375 15.882332801818847656 16.21016693115234375 16.03350067138671875 14.992166519165039062 13.982000350952148438 13.196333885192871094 12.125166893005371094 8.38466644287109375 8.879833221435546875 11.859833717346191406 14.1399993896484375 14.933500289916992188 15.467833518981933594 15.734167098999023438 15.759833335876464844 15.578833580017089844 15.195166587829589844 14.74033355712890625 14.505999565124511719 14.453833580017089844 14.182999610900878906 13.81150054931640625 13.4288330078125 13.530333518981933594 13.333333969116210938 12.804833412170410156 12.680500030517578125 12.936833381652832031 12.491166114807128906 11.689000129699707031 11.142167091369628906 10.745833396911621094 10.419333457946777344 9.665332794189453125 10.003833770751953125 9.7523336410522460938 10.01399993896484375 9.9739999771118164062 10.426499366760253906 -0.57349991798400878906 9.4419994354248046875 8.7819995880126953125 -1.7523332834243774414 -1.5574997663497924805 -1.2115000486373901367 -1.6528333425521850586 2.8053333759307861328 3.2371668815612792969 3.5756666660308837891 -2.4988331794738769531 -3.2381665706634521484 -4.6300001144409179688 -5.2030000686645507812 -5.1786665916442871094 -5.8736667633056640625 -5.201000213623046875 -2.6705000400543212891 -0.41016665101051330566 0.22583310306072235107 0.2123333662748336792 0.16366688907146453857 0.0080002145841717720032 -0.064166627824306488037 -0.0865000113844871521 -0.049333412200212478638 -0.01616668701171875 -0.0848331451416015625 0.053499858826398849487 0.17683315277099609375 0.19166643917560577393 0.30366674065589904785 0.5488331913948059082 0.73783320188522338867 0.90150016546249389648 1.1304999589920043945 1.2833331823348999023 1.5566667318344116211 1.6463333368301391602 1.6898331642150878906 1.8004999160766601562 1.8646665811538696289 1.9108334779739379883 1.7930001020431518555 1.8109999895095825195 1.8803333044052124023 1.8095000982284545898 1.8323334455490112305 1.9453332424163818359 1.9748331308364868164 1.9336665868759155273 1.7813333272933959961 1.7343332767486572266 1.7513333559036254883 1.8024998903274536133 1.8786667585372924805 2.0155000686645507812 2.0996663570404052734 2.2170000076293945312 2.3413333892822265625 2.3196666240692138672 2.3128333091735839844 2.3346664905548095703 2.3953335285186767578 2.4403333663940429688 2.1791667938232421875 1.9980001449584960938 1.8601666688919067383 1.7993334531784057617 1.7304999828338623047 1.7174999713897705078 1.7788332700729370117 1.8631666898727416992 1.8928334712982177734 1.883999943733215332 1.9738332033157348633 2.0283334255218505859 2.0801668167114257812 2.0793333053588867188 2.0598330497741699219 2.1605000495910644531 2.1881666183471679688 2.2193331718444824219 2.1006665229797363281 2.0809998512268066406 2.2301666736602783203 2.3178334236145019531 2.4431667327880859375 2.3705000877380371094 2.4803333282470703125 2.5995001792907714844 2.6171667575836181641 2.7460000514984130859 2.8096666336059570312 2.8478331565856933594 2.8331665992736816406 2.8313333988189697266 2.7163333892822265625 2.6731667518615722656 2.6403331756591796875 2.6651666164398193359 2.7208333015441894531 2.6993334293365478516 2.7254998683929443359 2.8073334693908691406 2.7918334007263183594 2.8421666622161865234 2.8908333778381347656 2.9548335075378417969 3.0256667137145996094 3.0918333530426025391 3.1251666545867919922 3.1429998874664306641
 13.822999954223632812 12.746166229248046875 13.815500259399414062 11.437333106994628906 12.360333442687988281 9.2414999008178710938 19.4481658935546875 22.960832595825195312 20.2046661376953125 18.802499771118164062 20.056333541870117188 20.1660003662109375 18.539499282836914062 20.2866668701171875 23.804666519165039062 21.107500076293945312 16.535833358764648438 13.615500450134277344 14.901166915893554688 24.186666488647460938 28.30500030517578125 26.917999267578125 19.684167861938476562 19.467166900634765625 21.131000518798828125 22.270166397094726562 22.47499847412109375 21.02249908447265625 20.771165847778320312 20.003665924072265625 20.60033416748046875 19.479167938232421875 15.132166862487792969 11.556499481201171875 5.9658331871032714844 7.1406664848327636719 11.801333427429199219 16.605333328247070312 19.137666702270507812 21.903165817260742188 22.828166961669921875 23.369165420532226562 23.569499969482421875 23.27466583251953125 22.706499099731445312 21.98699951171875 20.216167449951171875 22.899000167846679688 24.123167037963867188 24.836833953857421875 24.783000946044921875 22.703332901000976562 19.6056671142578125 19.20783233642578125 23.44716644287109375 24.222333908081054688 22.843000411987304688 17.745332717895507812 14.545166969299316406 13.092499732971191406 13.19933319091796875 13.700333595275878906 14.79949951171875 15.602166175842285156 14.349499702453613281 14.128333091735839844 15.105000495910644531 15.694499969482421875 18.9375 18.391832351684570312 18.966333389282226562 15.685333251953125 16.4739990234375 17.319166183471679688 14.214499473571777344 13.397665977478027344 7.5821666717529296875 6.1799998283386230469 6.0611662864685058594 11.819666862487792969 17.492334365844726562 14.557999610900878906 14.586667060852050781 15.091166496276855469 15.540166854858398438 16.046833038330078125 16.176500320434570312 16.146999359130859375 15.671666145324707031 15.687832832336425781 15.813333511352539062 16.1638336181640625 15.858666419982910156 15.16699981689453125 15.351666450500488281 15.105666160583496094 14.571666717529296875 13.679166793823242188 13.82433319091796875 13.350000381469726562 13.085333824157714844 13.197500228881835938 12.116833686828613281 11.911499977111816406 12.194333076477050781 13.929333686828613281 15.649167060852050781 16.105499267578125 15.810500144958496094 14.441166877746582031 13.237833023071289062 12.201000213623046875 11.374166488647460938 9.5976667404174804688 7.7375001907348632812 8.9248332977294921875 13.371500015258789062 14.876166343688964844 15.473333358764648438 15.545166969299316406 15.656833648681640625 15.495333671569824219 15.203499794006347656 15.047499656677246094 14.937832832336425781 14.658166885375976562 14.389833450317382812 13.88466644287109375 13.309499740600585938 13.219999313354492188 12.967833518981933594 12.218000411987304688 12.391833305358886719 12.595666885375976562 12.512000083923339844 12.029999732971191406 11.387332916259765625 11.028833389282226562 10.550499916076660156 9.919666290283203125 10.309666633605957031 8.7110004425048828125 8.4806671142578125 10.62816619873046875 -0.98266673088073730469 -0.39450001716613769531 -0.62116664648056030273 -0.69366669654846191406 -0.58999997377395629883 -0.47899994254112243652 1.1691666841506958008 0.67033338546752929688 -0.17799997329711914062 -0.17583329975605010986 -2.8200001716613769531 -3.3519999980926513672 -3.5341665744781494141 -5.0891666412353515625 -4.7243332862854003906 -5.0618333816528320312 -4.5720000267028808594 -4.1523332595825195312 -2.448833465576171875 -1.1428331136703491211 -0.19733333587646484375 0.20783321559429168701 0.40250006318092346191 0.1661666184663772583 0.015000025741755962372 -0.08366664499044418335 -0.10649999231100082397 -0.092666864395141601562 -0.1048334464430809021 -0.027333498001098632812 0.09683322906494140625 0.34683331847190856934 0.64433312416076660156 0.78049999475479125977 0.81649988889694213867 0.953166961669921875 1.1769998073577880859 1.4248334169387817383 1.5688332319259643555 1.6671667098999023438 1.7906668186187744141 1.7881666421890258789 1.7256666421890258789 1.6643334627151489258 1.7405000925064086914 1.7658334970474243164 1.8471666574478149414 1.8201667070388793945 1.8781665563583374023 1.9228333234786987305 2.0066666603088378906 2.0149998664855957031 1.8793333768844604492 1.7783333063125610352 1.8515000343322753906 1.8794999122619628906 1.9941666126251220703 2.0428333282470703125 2.2461664676666259766 2.3476667404174804688 2.2913334369659423828 2.3488335609436035156 2.4684998989105224609 2.5893335342407226562 2.6203334331512451172 2.4296667575836181641 2.2721667289733886719 2.1320002079010009766 2.0558331012725830078 2.0206668376922607422 1.9694998264312744141 1.9751665592193603516 2.0719997882843017578 2.1053333282470703125 2.0436666011810302734 2.0464999675750732422 2.1208333969116210938 2.1818335056304931641 2.2466666698455810547 2.2626667022705078125 2.2634999752044677734 2.2633333206176757812 2.2216665744781494141 2.1566665172576904297 2.0746667385101318359 2.1364998817443847656 2.2453331947326660156 2.354000091552734375 2.4861667156219482422 2.5559999942779541016 2.5356664657592773438 2.5234999656677246094 2.5893332958221435547 2.6654999256134033203 2.7389998435974121094 2.8023333549499511719 2.8693332672119140625 2.9346666336059570312 2.9263334274291992188 2.9048333168029785156 2.8411664962768554688 2.8186666965484619141 2.8665001392364501953 2.8608334064483642578 2.8956665992736816406 2.9813332557678222656 2.95583343505859375 2.9806666374206542969 2.98383331298828125 3.0306665897369384766 3.1041665077209472656 3.1593332290649414062 3.1941666603088378906 3.2595000267028808594
 14.083666801452636719 16.259332656860351562 16.637666702270507812 13.544500350952148438 13.212833404541015625 10.532999992370605469 17.140666961669921875 22.41699981689453125 19.994167327880859375 16.228834152221679688 16.243000030517578125 19.930833816528320312 17.067333221435546875 21.325000762939453125 22.998167037963867188 23.858667373657226562 19.22733306884765625 15.919833183288574219 17.87383270263671875 22.948833465576171875 28.055500030517578125 27.663499832153320312 18.942333221435546875 18.486166000366210938 19.72299957275390625 21.6378326416015625 22.389499664306640625 21.204000473022460938 19.72533416748046875 20.995500564575195312 21.027334213256835938 20.305166244506835938 17.95149993896484375 14.772999763488769531 10.084499359130859375 8.4741668701171875 11.494500160217285156 14.052666664123535156 18.48699951171875 22.101667404174804688 23.343999862670898438 24.225500106811523438 24.378665924072265625 23.435832977294921875 24.478666305541992188 23.977666854858398438 23.968166351318359375 23.676666259765625 23.878000259399414062 24.717500686645507812 24.358499526977539062 22.660165786743164062 19.11733245849609375 20.697832107543945312 23.778833389282226562 24.141000747680664062 21.846166610717773438 16.638666152954101562 12.829500198364257812 12.428166389465332031 12.156666755676269531 13.894166946411132812 16.536832809448242188 17.46883392333984375 17.37383270263671875 17.75116729736328125 17.6746673583984375 17.758832931518554688 17.185167312622070312 14.918833732604980469 17.166166305541992188 15.586999893188476562 14.374166488647460938 18.053667068481445312 17.656499862670898438 18.18650054931640625 12.85233306884765625 9.6026668548583984375 9.407833099365234375 9.357166290283203125 16.361333847045898438 17.18000030517578125 16.320499420166015625 16.440000534057617188 16.348667144775390625 16.577667236328125 16.592500686645507812 16.333665847778320312 16.37400054931640625 16.259166717529296875 16.3708343505859375 16.560333251953125 16.3491668701171875 15.795332908630371094 15.769166946411132812 15.198499679565429688 14.456166267395019531 14.117833137512207031 14.104000091552734375 14.197834014892578125 13.611333847045898438 12.798000335693359375 12.921500205993652344 13.0475006103515625 13.191166877746582031 14.137166976928710938 15.346667289733886719 15.771333694458007812 15.586833000183105469 14.04416656494140625 12.882666587829589844 11.426500320434570312 10.617166519165039062 10.655666351318359375 9.08733367919921875 7.8863329887390136719 11.725999832153320312 14.300000190734863281 15.218499183654785156 15.486500740051269531 15.466500282287597656 15.198999404907226562 15.077833175659179688 14.970334053039550781 14.788332939147949219 14.692667007446289062 14.519165992736816406 14.084333419799804688 13.695666313171386719 13.366833686828613281 12.902832984924316406 12.40416717529296875 11.94066619873046875 12.058000564575195312 3.3923330307006835938 11.827500343322753906 10.997666358947753906 10.644666671752929688 10.338500022888183594 9.8345003128051757812 8.885833740234375 8.3473329544067382812 9.1676664352416992188 -1.756999969482421875 -1.2970000505447387695 -1.1254998445510864258 -0.82700008153915405273 0.0093333721160888671875 0.24666674435138702393 1.5993332862854003906 4.8485002517700195312 4.7056665420532226562 1 -1.7213333845138549805 -2.8323333263397216797 -3.5571665763854980469 -4.5031666755676269531 -4.8871665000915527344 -4.0228333473205566406 -4.0403332710266113281 -3.0920002460479736328 -2.3501665592193603516 -0.93166679143905639648 -0.44766664505004882812 0.21066682040691375732 0.49233341217041015625 0.51216673851013183594 0.27433314919471740723 0.21000003814697265625 0.14416646957397460938 0.045833270996809005737 -0.024500131607055664062 -0.098666585981845855713 0.069833196699619293213 0.26249995827674865723 0.73866647481918334961 0.84299999475479125977 0.79000002145767211914 1.0603333711624145508 1.2773332595825195312 1.431166529655456543 1.6404999494552612305 1.7845002412796020508 1.810500025749206543 1.7319999933242797852 1.777333378791809082 1.8203331232070922852 1.7870000600814819336 1.7176663875579833984 1.8106665611267089844 1.8159999847412109375 1.8231667280197143555 1.8156665563583374023 1.8084999322891235352 1.9345000982284545898 1.9600000381469726562 1.9083334207534790039 1.9339998960494995117 1.9538332223892211914 1.9521669149398803711 2.0488333702087402344 2.1616666316986083984 2.2475001811981201172 2.2950000762939453125 2.3891665935516357422 2.5068333148956298828 2.6370000839233398438 2.7736666202545166016 2.6935000419616699219 2.5309998989105224609 2.4001665115356445312 2.2973332405090332031 2.2196664810180664062 2.2213332653045654297 2.2339999675750732422 2.2449998855590820312 2.2711668014526367188 2.2536668777465820312 2.247833251953125 2.2313332557678222656 2.2513334751129150391 2.2806665897369384766 2.2579998970031738281 2.2300000190734863281 2.2178332805633544922 2.1651666164398193359 2.1446666717529296875 2.07866668701171875 2.1196668148040771484 2.1911666393280029297 2.2601666450500488281 2.3510000705718994141 2.4773335456848144531 2.5926668643951416016 2.680500030517578125 2.7201666831970214844 2.6924998760223388672 2.6683332920074462891 2.6684999465942382812 2.6953332424163818359 2.8048331737518310547 2.9891667366027832031 3.0125000476837158203 3.0586667060852050781 3.0544998645782470703 2.9760000705718994141 2.9641666412353515625 3.0223333835601806641 3.0060000419616699219 3.1235001087188720703 3.1358332633972167969 3.1559998989105224609 3.1636664867401123047 3.1085000038146972656 3.1809999942779541016 3.2390000820159912109 3.3133335113525390625 3.3410000801086425781
 14.189999580383300781 17.211999893188476562 17.242666244506835938 13.806333541870117188 13.388833045959472656 14.778166770935058594 14.7931671142578125 22.3105010986328125 20.288999557495117188 19.331167221069335938 18.077833175659179688 18.634166717529296875 19.789333343505859375 18.445333480834960938 22.34149932861328125 25.097667694091796875 22.47833251953125 16.36533355712890625 17.30500030517578125 21.995500564575195312 27.395999908447265625 28.42766571044921875 22.683000564575195312 16.551166534423828125 18.332666397094726562 19.7133331298828125 20.795833587646484375 22.473833084106445312 19.847166061401367188 19.965333938598632812 21.198667526245117188 20.902500152587890625 20.248167037963867188 18.609666824340820312 16.50099945068359375 13.500666618347167969 13.119500160217285156 17.548166275024414062 19.946832656860351562 22.117000579833984375 23.532667160034179688 24.391666412353515625 24.729833602905273438 24.358499526977539062 25.16049957275390625 24.86733245849609375 24.594499588012695312 24.10883331298828125 24.192167282104492188 23.839666366577148438 23.647832870483398438 23.289333343505859375 22.21233367919921875 24.217000961303710938 23.645166397094726562 24.219333648681640625 19.069499969482421875 15.945499420166015625 12.956500053405761719 12.381667137145996094 11.795833587646484375 11.891833305358886719 17.606500625610351562 19.638500213623046875 20.045667648315429688 15.869999885559082031 14.066499710083007812 15.109499931335449219 13.574500083923339844 13.582166671752929688 14.560500144958496094 16.663999557495117188 13.856333732604980469 13.013333320617675781 12.187665939331054688 17.7046661376953125 19.569000244140625 18.316499710083007812 17.226165771484375 12.70583343505859375 18.5518341064453125 17.163499832153320312 16.897333145141601562 17.2154998779296875 17.330499649047851562 17.534166336059570312 18.098667144775390625 17.412332534790039062 17.262834548950195312 16.921833038330078125 16.817333221435546875 16.667165756225585938 16.559999465942382812 16.251832962036132812 15.541832923889160156 14.905333518981933594 14.697833061218261719 14.611332893371582031 14.522500038146972656 13.998167037963867188 13.919000625610351562 13.770333290100097656 13.541333198547363281 13.845666885375976562 14.531000137329101562 14.845166206359863281 15.458832740783691406 15.742333412170410156 15.614999771118164062 14.2888336181640625 12.946499824523925781 11.581333160400390625 10.848999977111816406 10.813666343688964844 10.014833450317382812 8.3721666336059570312 8.6210002899169921875 12.072999954223632812 14.508166313171386719 15.333833694458007812 15.414333343505859375 15.04850006103515625 14.983500480651855469 14.745166778564453125 14.736499786376953125 14.532000541687011719 14.341166496276855469 14.20149993896484375 13.939167022705078125 13.554833412170410156 4.0558333396911621094 3.7195000648498535156 3.3856668472290039062 3.0031666755676269531 3.0306665897369384766 3.1093332767486572266 11.529666900634765625 10.892000198364257812 10.425333023071289062 9.9700002670288085938 6.2579998970031738281 5.1919999122619628906 8.655666351318359375 9.91916656494140625 8.2340002059936523438 9.373332977294921875 10.455499649047851562 -1.6718335151672363281 0.18333332240581512451 1.9125001430511474609 1.7088332176208496094 1.5874999761581420898 0.28866663575172424316 2.75 -3.0985000133514404297 -3.976833343505859375 -3.5498332977294921875 -3.5208332538604736328 -3.0284998416900634766 -2.8856666088104248047 -1.5293332338333129883 -1.5183331966400146484 -0.83549994230270385742 -0.45550003647804260254 -0.2333332747220993042 -0.0104999542236328125 0.38333335518836975098 0.2823333740234375 0.39716672897338867188 0.44749990105628967285 0.23933339118957519531 0.11233321577310562134 0.073499917984008789062 0.30450001358985900879 0.51183319091796875 0.86333328485488891602 1.0903332233428955078 1.3580000400543212891 1.4570001363754272461 1.6456667184829711914 1.7523332834243774414 1.7621666193008422852 1.7911666631698608398 1.9168332815170288086 1.9609998464584350586 1.8140000104904174805 1.7721666097640991211 1.8408331871032714844 1.8583332300186157227 1.9126665592193603516 1.9329998493194580078 1.8726668357849121094 1.8493334054946899414 1.8339999914169311523 1.8330000638961791992 1.8948332071304321289 1.9174998998641967773 1.9736665487289428711 2.0226666927337646484 2.064666748046875 2.1153330802917480469 2.2023334503173828125 2.2713332176208496094 2.4088332653045654297 2.5676665306091308594 2.7006666660308837891 2.7141666412353515625 2.7188334465026855469 2.6630001068115234375 2.6063332557678222656 2.4841666221618652344 2.381999969482421875 2.2876665592193603516 2.2861666679382324219 2.3029999732971191406 2.2773330211639404297 2.2730000019073486328 2.2650001049041748047 2.2801666259765625 2.2608332633972167969 2.2626667022705078125 2.2533333301544189453 2.2374999523162841797 2.2598333358764648438 2.2653331756591796875 2.2349998950958251953 2.1526665687561035156 2.1498332023620605469 2.1894998550415039062 2.2739999294281005859 2.3061666488647460938 2.3696665763854980469 2.5228333473205566406 2.6368334293365478516 2.6836667060852050781 2.7293334007263183594 2.7610001564025878906 2.7663333415985107422 2.8309998512268066406 2.8493332862854003906 2.8498334884643554688 3.0255000591278076172 3.1603331565856933594 3.17566680908203125 3.215000152587890625 3.1736667156219482422 3.1194999217987060547 3.1546666622161865234 3.1410000324249267578 3.2120003700256347656 3.307666778564453125 3.3223333358764648438 3.33300018310546875 3.3408334255218505859 3.3691666126251220703 3.4284999370574951172 3.4828331470489501953 3.5343334674835205078
 15.795833587646484375 18.461666107177734375 13.831500053405761719 14.119333267211914062 15.626999855041503906 17.204000473022460938 14.219333648681640625 22.671833038330078125 23.333333969116210938 22.703166961669921875 22.241001129150390625 19.476165771484375 18.334499359130859375 18.748332977294921875 21.185167312622070312 24.686166763305664062 23.433834075927734375 18.6981658935546875 18.023166656494140625 20.19716644287109375 26.37616729736328125 28.403499603271484375 23.143667221069335938 18.260166168212890625 19.634166717529296875 20.628000259399414062 20.627166748046875 22.8683319091796875 21.26183319091796875 20.083166122436523438 20.036333084106445312 21.158666610717773438 20.74233245849609375 20.396167755126953125 19.655832290649414062 17.701166152954101562 15.290833473205566406 17.13683319091796875 20.043498992919921875 21.859666824340820312 23.007999420166015625 23.804500579833984375 24.273332595825195312 24.619998931884765625 23.374500274658203125 24.209165573120117188 23.645666122436523438 21.324832916259765625 24.025333404541015625 24.979000091552734375 24.4871673583984375 24.595167160034179688 24.288999557495117188 23.725000381469726562 22.122833251953125 19.2328338623046875 19.308666229248046875 19.722166061401367188 17.271333694458007812 14.904333114624023438 14.69499969482421875 13.163000106811523438 18.00333404541015625 17.640333175659179688 15.314333915710449219 12.559833526611328125 12.070833206176757812 12.755833625793457031 12.897500038146972656 13.3621673583984375 13.707666397094726562 14.665833473205566406 14.822999954223632812 13.578000068664550781 12.452333450317382812 11.81683349609375 12.378333091735839844 11.958167076110839844 15.632666587829589844 18.013666152954101562 16.648500442504882812 13.063666343688964844 15.810166358947753906 16.747333526611328125 17.173833847045898438 18.159166336059570312 18.862501144409179688 17.892499923706054688 16.640333175659179688 16.037832260131835938 16.10449981689453125 16.396833419799804688 15.998999595642089844 15.378666877746582031 15.10883331298828125 15.029999732971191406 14.886333465576171875 14.965833663940429688 14.477166175842285156 14.164166450500488281 14.019833564758300781 14.128499984741210938 14.000833511352539062 13.611666679382324219 14.313333511352539062 15.126500129699707031 15.479832649230957031 15.491000175476074219 15.424166679382324219 14.15850067138671875 12.774333000183105469 11.418499946594238281 10.486833572387695312 10.722167015075683594 11.038999557495117188 10.0258331298828125 7.9060001373291015625 9.9835004806518554688 13.736166954040527344 15.096667289733886719 15.272833824157714844 15.027667045593261719 14.870833396911621094 14.715332984924316406 14.574500083923339844 14.532667160034179688 14.324666976928710938 13.981333732604980469 13.84799957275390625 13.590166091918945312 4.3296666145324707031 4.0636668205261230469 3.6871666908264160156 3.3426666259765625 2.9854998588562011719 3.0893330574035644531 11.545833587646484375 11.29633331298828125 11.040166854858398438 -2.4588334560394287109 7.4489998817443847656 5.4038333892822265625 6.5681667327880859375 7.0580000877380371094 6.0196666717529296875 6.3870000839233398438 6.7996668815612792969 10.703999519348144531 -0.25783333182334899902 2.0246665477752685547 2.1380000114440917969 1.4461665153503417969 0.22199988365173339844 -2.7414999008178710938 -2.9253332614898681641 -4.9524998664855957031 -5.6893334388732910156 -2.9063332080841064453 -1.8316667079925537109 -1.3696664571762084961 -0.53733330965042114258 -0.5518334507942199707 -0.39600005745887756348 -0.34633335471153259277 -0.05616664886474609375 0.284999847412109375 0.51699990034103393555 0.42983332276344299316 0.59466654062271118164 0.61933344602584838867 0.65050005912780761719 0.38566660881042480469 0.3493334352970123291 0.4896666109561920166 0.66950011253356933594 1.0223332643508911133 1.3098334074020385742 1.7316666841506958008 2.0871667861938476562 2.0569999217987060547 1.8230000734329223633 1.7390002012252807617 1.8744999170303344727 1.9983330965042114258 2.1213331222534179688 2.0203332901000976562 1.9378331899642944336 2.0959999561309814453 2.1118333339691162109 2.0710000991821289062 2.1436667442321777344 2.0976667404174804688 2.1101667881011962891 2.0551667213439941406 1.9263335466384887695 1.9643334150314331055 2.0126667022705078125 2.0916666984558105469 2.134166717529296875 2.1984999179840087891 2.3283333778381347656 2.3948335647583007812 2.4414999485015869141 2.5653331279754638672 2.6770000457763671875 2.7358334064483642578 2.7253334522247314453 2.7206666469573974609 2.7406666278839111328 2.7541666030883789062 2.7250001430511474609 2.7233335971832275391 2.6560001373291015625 2.5961666107177734375 2.5796666145324707031 2.5510001182556152344 2.5461668968200683594 2.5208334922790527344 2.4156668186187744141 2.3616666793823242188 2.3128333091735839844 2.3028333187103271484 2.3681666851043701172 2.4786667823791503906 2.5481667518615722656 2.4666666984558105469 2.2730000019073486328 2.3994998931884765625 2.3863332271575927734 2.5394999980926513672 2.6649999618530273438 2.6563332080841064453 2.5773332118988037109 2.650333404541015625 2.8345000743865966797 2.9098334312438964844 2.8865001201629638672 2.7716667652130126953 2.7513332366943359375 2.9201667308807373047 2.9950001239776611328 3.0763332843780517578 3.2899999618530273438 3.3228332996368408203 3.2981667518615722656 3.3175001144409179688 3.3181667327880859375 3.3155000209808349609 3.2799999713897705078 3.2593333721160888672 3.3753333091735839844 3.4673333168029785156 3.5226666927337646484 3.5334999561309814453 3.5729999542236328125 3.5736665725708007812 3.5513331890106201172 3.6203331947326660156
 17.5540008544921875 19.711334228515625 14.367333412170410156 14.707666397094726562 18.278333663940429688 18.331499099731445312 14.090666770935058594 19.301000595092773438 23.5366668701171875 24.389333724975585938 21.431833267211914062 23.51616668701171875 19.063999176025390625 19.918832778930664062 19.705165863037109375 23.369832992553710938 23.6875 20.139165878295898438 18.325000762939453125 21.0753326416015625 24.612501144409179688 27.615999221801757812 27.044500350952148438 22.209667205810546875 21.6788330078125 21.00116729736328125 22.346332550048828125 23.35466766357421875 23.049165725708007812 22.09799957275390625 19.352832794189453125 21.222166061401367188 21.333833694458007812 21.10233306884765625 20.490999221801757812 19.1790008544921875 15.036000251770019531 15.611166000366210938 19.415332794189453125 20.663667678833007812 21.96866607666015625 22.630666732788085938 21.559000015258789062 23.497167587280273438 23.874666213989257812 24.139165878295898438 25.416666030883789062 22.375833511352539062 23.6035003662109375 24.50550079345703125 23.913667678833007812 23.510667800903320312 22.893665313720703125 21.646333694458007812 20.151332855224609375 15.594333648681640625 15.684833526611328125 18.868165969848632812 19.717000961303710938 17.593000411987304688 16.336999893188476562 13.627666473388671875 18.063333511352539062 19.353666305541992188 14.009833335876464844 11.055500030517578125 11.231166839599609375 12.236332893371582031 12.856166839599609375 13.280833244323730469 13.450166702270507812 13.79083251953125 14.358166694641113281 13.983499526977539062 13.499166488647460938 12.576333045959472656 11.237333297729492188 10.450499534606933594 9.7436666488647460938 9.666500091552734375 10.826833724975585938 12.072500228881835938 13.98816680908203125 15.784832954406738281 17.352499008178710938 18.638166427612304688 19.161500930786132812 18.468000411987304688 16.521833419799804688 15.829000473022460938 15.438333511352539062 15.377666473388671875 15.29633331298828125 15.590000152587890625 15.308834075927734375 14.922666549682617188 15.145333290100097656 14.793666839599609375 14.800333976745605469 14.399333000183105469 14.417166709899902344 14.207333564758300781 13.913499832153320312 13.029999732971191406 12.884500503540039062 14.7801666259765625 15.341833114624023438 15.318500518798828125 15.313500404357910156 14.341166496276855469 11.912833213806152344 10.242833137512207031 9.962833404541015625 10.167333602905273438 11.161499977111816406 10.784999847412109375 9.0186662673950195312 8.6774997711181640625 12.2176666259765625 14.656666755676269531 15.025666236877441406 14.803500175476074219 14.582166671752929688 14.459833145141601562 14.2866668701171875 14.281332969665527344 14.093333244323730469 13.903666496276855469 13.820666313171386719 13.446833610534667969 4.1871666908264160156 -1.4013332128524780273 -1.6841664314270019531 0.05616672709584236145 0.035333156585693359375 3.7324998378753662109 3.5721666812896728516 3.4688332080841064453 -2.0456664562225341797 -1.8466666936874389648 9.2953338623046875 7.3744997978210449219 7.1878333091735839844 6.9776668548583984375 7.0233335494995117188 6.8924999237060546875 7.0114998817443847656 -0.43900004029273986816 -0.060666721314191818237 2.337833404541015625 0.55450010299682617188 1.9904998540878295898 3.6069998741149902344 -2.0366666316986083984 -4.256500244140625 3.0276665687561035156 -5.418666839599609375 -2.4891667366027832031 -1.1830000877380371094 -0.4814999997615814209 -0.1648333817720413208 0.002833207370713353157 0.2316668778657913208 0.003833293914794921875 0.16500012576580047607 0.55683332681655883789 0.68016654253005981445 0.84900003671646118164 1.1119999885559082031 1.0873332023620605469 1.2348333597183227539 0.79116660356521606445 0.55366653203964233398 0.68516653776168823242 0.83633333444595336914 1.3991664648056030273 2.0278334617614746094 2.2955000400543212891 2.4033334255218505859 2.1886665821075439453 2.0068333148956298828 1.8056665658950805664 1.981000065803527832 2.1263332366943359375 2.2586665153503417969 2.2870001792907714844 2.3060002326965332031 2.3093335628509521484 2.3125 2.32866668701171875 2.4018330574035644531 2.3898334503173828125 2.4658334255218505859 2.2624998092651367188 2.0641665458679199219 2.0313332080841064453 2.0708334445953369141 2.1496665477752685547 2.2300000190734863281 2.372833251953125 2.5260000228881835938 2.51183319091796875 2.4893331527709960938 2.5783333778381347656 2.6331667900085449219 2.7439999580383300781 2.9290001392364501953 2.9590001106262207031 3.0788335800170898438 3.1076667308807373047 3.0438332557678222656 2.9966669082641601562 2.9506666660308837891 2.9359998703002929688 2.9144999980926513672 2.9021663665771484375 2.8766665458679199219 2.8433332443237304688 2.7746665477752685547 2.6695001125335693359 2.5963335037231445312 2.5493335723876953125 2.5548334121704101562 2.6113333702087402344 2.6668334007263183594 2.6673331260681152344 2.4530000686645507812 2.4918332099914550781 2.7153332233428955078 2.6931667327880859375 2.6883335113525390625 2.8323333263397216797 2.7118334770202636719 2.7631664276123046875 2.9646668434143066406 2.8736667633056640625 3.0226666927337646484 3.0086667537689208984 2.8578333854675292969 2.9898333549499511719 3.1366665363311767578 3.1518332958221435547 3.3235001564025878906 3.3881669044494628906 3.4006667137145996094 3.4293332099914550781 3.4539999961853027344 3.4631667137145996094 3.4828333854675292969 3.4848334789276123047 3.493000030517578125 3.5175001621246337891 3.5898334980010986328 3.6753334999084472656 3.7053334712982177734 3.7446668148040771484 3.7741665840148925781 3.8211665153503417969
 15.6336669921875 20.981832504272460938 15.827500343322753906 15.269000053405761719 18.232666015625 17.979999542236328125 14.722666740417480469 19.041500091552734375 25.17333221435546875 26.267665863037109375 21.965333938598632812 21.500667572021484375 22.292833328247070312 20.924167633056640625 20.64116668701171875 22.3339996337890625 23.637666702270507812 19.746500015258789062 19.18316650390625 20.825166702270507812 23.651666641235351562 25.605167388916015625 25.562166213989257812 26.807834625244140625 25.209833145141601562 21.673833847045898438 21.739000320434570312 24.239000320434570312 24.0496673583984375 22.680833816528320312 21.438999176025390625 20.706666946411132812 20.372167587280273438 20.867166519165039062 21.2866668701171875 20.100833892822265625 17.298334121704101562 17.782499313354492188 17.926666259765625 20.219333648681640625 21.167833328247070312 21.243499755859375 21.811166763305664062 24.916166305541992188 24.774332046508789062 23.7801666259765625 25.51399993896484375 24.904500961303710938 23.7996673583984375 23.47966766357421875 21.8211669921875 20.36966705322265625 21.626333236694335938 20.204000473022460938 17.645000457763671875 15.618666648864746094 14.792833328247070312 16.514667510986328125 20.3361663818359375 20.537500381469726562 18.178501129150390625 14.906999588012695312 17.717500686645507812 19.850332260131835938 11.829333305358886719 10.238333702087402344 11.074000358581542969 12.118333816528320312 12.980500221252441406 13.456666946411132812 13.599333763122558594 13.729166030883789062 14.127499580383300781 14.156000137329101562 13.832833290100097656 13.407166481018066406 12.432833671569824219 11.393667221069335938 10.726666450500488281 9.9851665496826171875 10.223166465759277344 10.750166893005371094 11.642666816711425781 12.767000198364257812 16.38800048828125 18.809833526611328125 19.356832504272460938 18.7241668701171875 17.4355010986328125 16.22083282470703125 15.879166603088378906 15.718667030334472656 15.746999740600585938 15.776666641235351562 15.296667098999023438 15.448833465576171875 14.960833549499511719 14.968166351318359375 14.944832801818847656 14.708499908447265625 14.171999931335449219 13.410833358764648438 13.001667022705078125 12.428667068481445312 12.58416748046875 14.190166473388671875 15.032999992370605469 14.851833343505859375 14.873166084289550781 13.794000625610351562 11.666500091552734375 9.9511671066284179688 9.6521673202514648438 10.587833404541015625 11.338666915893554688 10.086833000183105469 10.869333267211914062 11.841500282287597656 13.505499839782714844 14.509166717529296875 14.660666465759277344 14.496166229248046875 14.223833084106445312 14.10016632080078125 13.946000099182128906 13.968999862670898438 13.809000015258789062 13.440333366394042969 13.488666534423828125 13.366999626159667969 4.1224999427795410156 3.6289999485015869141 3.7121665477752685547 0.31750011444091796875 0.61949974298477172852 -1.2321666479110717773 4.3836665153503417969 4.0926666259765625 3.8034999370574951172 -1.215666651725769043 9.5536670684814453125 8.4495000839233398438 8.395000457763671875 8.4578332901000976562 6.6893334388732910156 7.7321667671203613281 8.8323335647583007812 -0.81233316659927368164 0.2220001220703125 2.2273335456848144531 2.0333333015441894531 1.9080002307891845703 3.0791666507720947266 6.881999969482421875 4.6760001182556152344 -3.3993332386016845703 -3.9088335037231445312 0.82716655731201171875 2.3161668777465820312 3.2388334274291992188 -0.13266642391681671143 0.1651665419340133667 0.4188334047794342041 0.64700007438659667969 0.78583329916000366211 0.77216643095016479492 0.78349977731704711914 1.1448334455490112305 1.3663333654403686523 1.3834999799728393555 1.4515000581741333008 1.0504999160766601562 1.0659998655319213867 1.016833186149597168 1.0090000629425048828 1.3224998712539672852 2.0783333778381347656 2.8479998111724853516 2.6176667213439941406 2.4018332958221435547 2.1935000419616699219 1.9685001373291015625 1.9276665449142456055 2.2563333511352539062 2.3445000648498535156 2.4429998397827148438 2.4451668262481689453 2.5411667823791503906 2.4871668815612792969 2.5114998817443847656 2.51616668701171875 2.557666778564453125 2.6654996871948242188 2.4064998626708984375 2.2025001049041748047 2.0985000133514404297 2.1331665515899658203 2.2204999923706054688 2.3058333396911621094 3.5680000782012939453 3.6471664905548095703 2.6984999179840087891 2.6870000362396240234 2.7336666584014892578 2.9095001220703125 2.9888331890106201172 3.1919999122619628906 3.1883335113525390625 3.2481667995452880859 3.2291665077209472656 3.1501667499542236328 3.0745000839233398438 3.0358333587646484375 2.9713335037231445312 2.9121668338775634766 2.8431665897369384766 2.8383333683013916016 2.9454998970031738281 2.9265000820159912109 2.9413332939147949219 2.9108333587646484375 2.8348331451416015625 2.8396666049957275391 2.7888331413269042969 2.6453332901000976562 2.7936666011810302734 2.789333343505859375 2.7549998760223388672 2.8003332614898681641 2.7139999866485595703 2.7314999103546142578 2.87933349609375 2.944499969482421875 2.9661664962768554688 2.9876668453216552734 2.944499969482421875 3.0195000171661376953 3.1701667308807373047 3.1125001907348632812 3.0299999713897705078 3.1728332042694091797 3.2884998321533203125 3.2524998188018798828 3.4279999732971191406 3.5166666507720947266 3.5298333168029785156 3.5344998836517333984 3.5826666355133056641 3.5863332748413085938 3.6273334026336669922 3.7176666259765625 3.7453334331512451172 3.7676665782928466797 3.8139998912811279297 3.7413332462310791016 3.7449998855590820312 3.8048331737518310547 3.8521668910980224609
 16.663999557495117188 21.87383270263671875 19.289667129516601562 16.6510009765625 19.751333236694335938 18.195667266845703125 16.9893341064453125 19.32016754150390625 25.08733367919921875 26.55816650390625 26.565999984741210938 22.149499893188476562 20.728666305541992188 23.900667190551757812 22.68316650390625 23.239166259765625 20.6746673583984375 22.74250030517578125 22.02466583251953125 23.477832794189453125 23.418832778930664062 21.975833892822265625 22.247667312622070312 24.934833526611328125 27.182834625244140625 25.26616668701171875 23.606000900268554688 23.847833633422851562 24.302999496459960938 22.634832382202148438 21.766666412353515625 17.594999313354492188 17.585332870483398438 19.895334243774414062 21.552165985107421875 21.585666656494140625 20.259500503540039062 18.442499160766601562 20.647832870483398438 21.333667755126953125 21.607166290283203125 21.62383270263671875 24.230833053588867188 24.573999404907226562 22.93433380126953125 23.24683380126953125 25.421833038330078125 24.404666900634765625 23.2263336181640625 23.016666412353515625 20.929166793823242188 18.258167266845703125 19.8361663818359375 21.242166519165039062 17.757833480834960938 14.809000015258789062 14.729999542236328125 15.521166801452636719 17.916166305541992188 19.347166061401367188 20.000333786010742188 18.955165863037109375 20.421167373657226562 18.225666046142578125 12.975333213806152344 11.058666229248046875 11.594499588012695312 12.105833053588867188 13.089833259582519531 13.748000144958496094 13.959500312805175781 13.9008331298828125 14.141833305358886719 14.242833137512207031 13.870500564575195312 13.467833518981933594 13.305500030517578125 12.753333091735839844 12.475333213806152344 11.729666709899902344 11.474499702453613281 11.74900054931640625 12.638166427612304688 14.192333221435546875 17.099500656127929688 18.325166702270507812 18.865167617797851562 18.832500457763671875 18.296499252319335938 17.263666152954101562 16.254667282104492188 16.236166000366210938 16.17449951171875 15.563333511352539062 15.879500389099121094 15.820333480834960938 15.368332862854003906 15.496999740600585938 15.204499244689941406 14.459833145141601562 13.901332855224609375 13.74250030517578125 13.397500038146972656 13.361666679382324219 13.868666648864746094 13.871000289916992188 14.438333511352539062 14.448166847229003906 13.673166275024414062 13.264166831970214844 12.097332954406738281 10.507666587829589844 9.7845001220703125 10.806333541870117188 11.616499900817871094 10.424500465393066406 12.720833778381347656 13.819000244140625 14.152333259582519531 14.147333145141601562 13.993000030517578125 13.984666824340820312 13.836500167846679688 13.688666343688964844 13.565500259399414062 13.575666427612304688 13.6056671142578125 13.407833099365234375 13.17133331298828125 4.2214999198913574219 4.0988335609436035156 4.1033334732055664062 0.77900004386901855469 4.0679998397827148438 4.1115002632141113281 -0.65333348512649536133 -0.40016660094261169434 4.8170003890991210938 4.5261664390563964844 4.8816666603088378906 10.588833808898925781 10.217833518981933594 11.195833206176757812 9.9173336029052734375 7.8604998588562011719 9.0590000152587890625 11.428500175476074219 -0.13866679370403289795 1.9251666069030761719 5.595333099365234375 5.3411664962768554688 4.9313335418701171875 2.6029999256134033203 5.69933319091796875 -1.0109999179840087891 -2.2925000190734863281 -3.6130001544952392578 0.48216676712036132812 2.6289999485015869141 3.4330000877380371094 -0.018500169739127159119 0.11283334344625473022 0.35466670989990234375 0.5 0.6749998927116394043 0.72266656160354614258 0.86599993705749511719 1.1723333597183227539 1.3836666345596313477 1.4888331890106201172 1.671999812126159668 1.506833195686340332 1.8603333234786987305 1.9088333845138549805 1.4028332233428955078 1.4881666898727416992 1.9698333740234375 2.6741664409637451172 2.7781665325164794922 2.5381667613983154297 2.2708332538604736328 2.0705001354217529297 2.0204999446868896484 2.2221665382385253906 2.48166656494140625 2.6404998302459716797 2.6953332424163818359 2.7561666965484619141 2.7018334865570068359 2.7651665210723876953 2.7633333206176757812 2.7776668071746826172 2.7653334140777587891 2.643833160400390625 2.3338334560394287109 2.3145000934600830078 2.2441666126251220703 2.1961665153503417969 2.4030001163482666016 2.8343334197998046875 2.9081666469573974609 3.0094997882843017578 3.0621666908264160156 3.152500152587890625 4.2165002822875976562 3.2864999771118164062 3.4073333740234375 3.4340000152587890625 3.349666595458984375 3.2880001068115234375 3.2019999027252197266 3.07866668701171875 3.0316667556762695312 2.9000000953674316406 2.7909998893737792969 2.7633333206176757812 2.8940000534057617188 2.8538334369659423828 2.8131666183471679688 2.8413333892822265625 2.8585000038146972656 2.8668332099914550781 2.8441665172576904297 2.8190000057220458984 2.8333332538604736328 2.7613332271575927734 2.8121666908264160156 2.8276667594909667969 2.8841669559478759766 2.9923334121704101562 3.0143332481384277344 3.0073332786560058594 3.1000001430511474609 3.0941665172576904297 3.1376664638519287109 3.0876667499542236328 3.1398332118988037109 3.1824998855590820312 3.3098332881927490234 3.2660000324249267578 3.2041666507720947266 3.3630001544952392578 3.4046666622161865234 3.4071664810180664062 3.5746667385101318359 3.6499998569488525391 3.6803333759307861328 3.6875 3.6749999523162841797 3.6901667118072509766 3.7691667079925537109 3.8291666507720947266 3.8699998855590820312 3.8768332004547119141 3.789333343505859375 3.8081667423248291016 3.9384999275207519531 4.0023331642150878906
 17.642665863037109375 23.338167190551757812 21.608333587646484375 23.561166763305664062 21.387498855590820312 20.107500076293945312 18.435167312622070312 19.0970001220703125 24.591333389282226562 26.1230010986328125 21.980333328247070312 22.02266693115234375 21.987501144409179688 22.138332366943359375 23.43650054931640625 23.459499359130859375 20.988666534423828125 22.319166183471679688 22.00533294677734375 22.11199951171875 21.263666152954101562 22.641666412353515625 23.398332595825195312 23.334333419799804688 26.790334701538085938 27.27166748046875 26.29633331298828125 26.0364990234375 25.553499221801757812 24.10466766357421875 22.473333358764648438 18.529499053955078125 17.66066741943359375 19.640333175659179688 19.450334548950195312 21.228000640869140625 21.5839996337890625 18.7350006103515625 21.595001220703125 21.1226654052734375 20.194000244140625 20.908666610717773438 23.044500350952148438 23.25733184814453125 20.381834030151367188 23.307834625244140625 26.177333831787109375 24.479999542236328125 22.482000350952148438 22.856832504272460938 21.308832168579101562 19.038499832153320312 19.951166152954101562 21.306833267211914062 21.31683349609375 20.227666854858398438 16.908000946044921875 15.339166641235351562 16.028667449951171875 17.798999786376953125 16.96233367919921875 17.675832748413085938 18.5171661376953125 17.049833297729492188 13.939999580383300781 11.774499893188476562 12.834166526794433594 12.115500450134277344 12.868833541870117188 12.718500137329101562 13.66483306884765625 14.017333030700683594 14.316999435424804688 14.304833412170410156 14.092499732971191406 13.714833259582519531 13.607166290283203125 13.335500717163085938 12.973166465759277344 12.642832756042480469 12.376666069030761719 12.689000129699707031 13.691666603088378906 15.383999824523925781 17.069667816162109375 17.58733367919921875 18.290166854858398438 19.01200103759765625 18.360166549682617188 17.857166290283203125 16.836999893188476562 16.680334091186523438 16.16916656494140625 16.01833343505859375 16.18316650390625 16.005832672119140625 16.057500839233398438 15.736166954040527344 15.288332939147949219 14.807166099548339844 14.481333732604980469 13.766833305358886719 13.667166709899902344 13.9785003662109375 14.299833297729492188 14.015166282653808594 14.102832794189453125 14.376999855041503906 13.835833549499511719 13.088500022888183594 11.97299957275390625 10.798832893371582031 10.337833404541015625 11.290499687194824219 12.074832916259765625 11.499500274658203125 12.394166946411132812 13.590167045593261719 13.792166709899902344 13.12933349609375 12.524666786193847656 12.283166885375976562 12.022999763488769531 12.539333343505859375 12.989333152770996094 13.046999931335449219 13.209333419799804688 13.180166244506835938 4.245166778564453125 12.686666488647460938 3.9941666126251220703 4.3533334732055664062 1.315333247184753418 -0.3788331449031829834 0.02033329010009765625 0.21799993515014648438 0.1494998931884765625 0.08116642385721206665 5.6050000190734863281 0.90849971771240234375 12.407834053039550781 12.5345001220703125 14.377166748046875 12.297332763671875 10.435333251953125 -0.15466673672199249268 0.76266664266586303711 0.98449993133544921875 1.5661667585372924805 1.7951666116714477539 5.3524999618530273438 4.7143335342407226562 2.7869999408721923828 3.7006666660308837891 1.1025000810623168945 -2.0931665897369384766 -2.6278333663940429688 1.0213332176208496094 2.7876667976379394531 3.2678332328796386719 0.1328331679105758667 -0.0096667604520916938782 -0.12466669082641601562 -0.13483333587646484375 0.21999995410442352295 0.57233333587646484375 0.71866697072982788086 1.1098333597183227539 1.5890001058578491211 2.0496666431427001953 2.3688333034515380859 2.6036665439605712891 2.6941668987274169922 2.5868332386016845703 2.3884999752044677734 2.1238334178924560547 2.6146667003631591797 2.9158332347869873047 2.8936669826507568359 2.7111666202545166016 2.4005000591278076172 2.301166534423828125 2.333499908447265625 2.3986666202545166016 2.5513334274291992188 2.7426664829254150391 2.8828334808349609375 2.9388332366943359375 2.9018332958221435547 2.956333160400390625 2.9526667594909667969 2.9489998817443847656 2.9273333549499511719 2.9433333873748779297 2.7433333396911621094 2.685333251953125 2.5186665058135986328 2.386333465576171875 2.5046665668487548828 2.8513333797454833984 3.0851666927337646484 3.1873333454132080078 3.3118333816528320312 3.2321665287017822266 4.2599997520446777344 4.4249997138977050781 3.5874998569488525391 3.4144999980926513672 3.3139998912811279297 3.2733335494995117188 3.1016666889190673828 2.9753332138061523438 2.8821668624877929688 2.7556667327880859375 2.8091666698455810547 2.877166748046875 2.8745000362396240234 2.9171667098999023438 2.9344999790191650391 2.9458332061767578125 2.9888331890106201172 2.9809999465942382812 2.9693331718444824219 2.9003331661224365234 2.9656667709350585938 3.0503332614898681641 3.0316667556762695312 3.1118333339691162109 3.0569999217987060547 3.1289997100830078125 3.2198333740234375 3.1970000267028808594 3.247833251953125 3.3053333759307861328 3.3131666183471679688 3.3003332614898681641 3.305500030517578125 3.3386666774749755859 3.3361668586730957031 3.4314999580383300781 3.3509998321533203125 3.3398332595825195312 3.4875001907348632812 3.5226666927337646484 3.5401666164398193359 3.6703333854675292969 3.7498335838317871094 3.7599999904632568359 3.754833221435546875 3.7659997940063476562 3.8458333015441894531 3.9214999675750732422 3.9566667079925537109 3.9041666984558105469 3.9521667957305908203 3.9980001449584960938 4.0968337059020996094 4.152500152587890625
 20.704833984375 24.19183349609375 23.955333709716796875 21.46883392333984375 21.052000045776367188 18.982000350952148438 17.561000823974609375 20.819499969482421875 24.451166152954101562 25.872499465942382812 26.35250091552734375 21.883832931518554688 26.5648345947265625 22.581501007080078125 23.3663330078125 23.41583251953125 24.081666946411132812 20.793666839599609375 22.343999862670898438 19.990665435791015625 19.487667083740234375 21.023500442504882812 22.502500534057617188 23.483501434326171875 25.0410003662109375 25.595167160034179688 26.17333221435546875 26.138332366943359375 25.945501327514648438 24.994998931884765625 23.858667373657226562 22.300333023071289062 21.085666656494140625 20.463499069213867188 19.949832916259765625 18.935167312622070312 19.172666549682617188 20.034666061401367188 21.792165756225585938 19.75533294677734375 16.544500350952148438 17.550167083740234375 19.977167129516601562 21.936832427978515625 20.571832656860351562 22.530666351318359375 25.980499267578125 25.43316650390625 22.111665725708007812 21.875665664672851562 21.732666015625 20.110166549682617188 18.934999465942382812 20.782667160034179688 21.374166488647460938 21.3274993896484375 19.115999221801757812 15.036166191101074219 15.538499832153320312 15.722666740417480469 16.226999282836914062 17.350500106811523438 15.98816680908203125 14.494666099548339844 14.01399993896484375 13.494333267211914062 13.04199981689453125 12.038333892822265625 12.722666740417480469 12.442667007446289062 12.586999893188476562 13.623166084289550781 14.274499893188476562 14.156167030334472656 14.02483367919921875 13.863666534423828125 13.663332939147949219 13.493666648864746094 13.366000175476074219 12.920166969299316406 12.802000045776367188 13.07649993896484375 14.370833396911621094 15.136667251586914062 16.768833160400390625 17.614332199096679688 18.211000442504882812 18.90183258056640625 18.214666366577148438 17.642499923706054688 17.386167526245117188 17.223499298095703125 16.7628326416015625 16.662500381469726562 16.379667282104492188 16.399667739868164062 16.076166152954101562 15.848666191101074219 15.740666389465332031 15.391500473022460938 15.045332908630371094 14.58733367919921875 14.620833396911621094 14.7758331298828125 14.752500534057617188 14.52266693115234375 14.662333488464355469 14.221333503723144531 13.359666824340820312 12.429833412170410156 11.699500083923339844 10.904000282287597656 10.554499626159667969 11.841333389282226562 12.2736663818359375 12.355833053588867188 12.794333457946777344 12.999500274658203125 12.5214996337890625 12.234666824340820312 12.148166656494140625 11.957499504089355469 11.884500503540039062 11.6529998779296875 11.239832878112792969 11.765000343322753906 12.503999710083007812 12.769999504089355469 12.645333290100097656 4.1248331069946289062 4.39550018310546875 1.2908333539962768555 1.5735000371932983398 -0.022333303466439247131 0.17416684329509735107 0.2766666412353515625 0.72416663169860839844 0.76233315467834472656 0.88783317804336547852 1.4421669244766235352 14.996666908264160156 14.903666496276855469 1.8271666765213012695 13.915666580200195312 14.179833412170410156 1.1646666526794433594 1.5824999809265136719 3.2181665897369384766 5.8010001182556152344 5.8823332786560058594 5.6813330650329589844 5.1224999427795410156 3.2471668720245361328 1.7998332977294921875 2.5503332614898681641 2.0548334121704101562 0.54699987173080444336 2.3111665248870849609 3.6128334999084472656 3.7425000667572021484 0.30450010299682617188 0.1096666678786277771 -0.28699985146522521973 -0.16183345019817352295 0.38733324408531188965 0.49016675353050231934 0.80516654253005981445 1.4291665554046630859 2.0885000228881835938 2.6938333511352539062 2.9653332233428955078 2.8684999942779541016 2.6203334331512451172 2.6175000667572021484 2.7438335418701171875 2.5780000686645507812 2.5698332786560058594 2.6956667900085449219 3.0696668624877929688 2.9780001640319824219 2.8318331241607666016 2.7230000495910644531 2.7510001659393310547 2.7614998817443847656 2.8129999637603759766 3.006999969482421875 3.1286666393280029297 3.1398334503173828125 3.1308336257934570312 3.1080000400543212891 3.1251668930053710938 3.0791666507720947266 3.0833332538604736328 3.0573334693908691406 3.0298330783843994141 2.9761667251586914062 2.8913331031799316406 2.8740000724792480469 2.701000213623046875 2.8775000572204589844 3.1471664905548095703 3.3853332996368408203 3.4308333396911621094 3.2616665363311767578 4.363666534423828125 4.4574999809265136719 4.4784998893737792969 3.3371665477752685547 3.277500152587890625 3.2681665420532226562 3.0241668224334716797 2.7953333854675292969 2.7769999504089355469 2.8380000591278076172 2.8489999771118164062 2.7426667213439941406 2.7885000705718994141 2.8765001296997070312 2.9210000038146972656 2.9798333644866943359 2.9625000953674316406 2.9475002288818359375 2.9130001068115234375 2.9603333473205566406 3.0301666259765625 3.1479997634887695312 3.2301666736602783203 3.2668333053588867188 3.2776665687561035156 3.3168332576751708984 3.3053333759307861328 3.3926668167114257812 3.3836665153503417969 3.4406666755676269531 3.5018334388732910156 3.5078332424163818359 3.4456667900085449219 3.4343335628509521484 3.5030000209808349609 3.4474997520446777344 3.5526664257049560547 3.4565000534057617188 3.5119998455047607422 3.5615000724792480469 3.6369998455047607422 3.6905000209808349609 3.73383331298828125 3.8034999370574951172 3.8434998989105224609 3.8470001220703125 3.9726667404174804688 4.0296664237976074219 4.0216665267944335938 4.0316667556762695312 4.1073331832885742188 4.1183333396911621094 4.1833333969116210938 4.2136664390563964844
 21.498332977294921875 20.387666702270507812 18.892999649047851562 20.26399993896484375 20.652334213256835938 18.5926666259765625 21.587667465209960938 23.668666839599609375 24.449666976928710938 25.16699981689453125 25.457666397094726562 25.218166351318359375 25.740667343139648438 22.583333969116210938 22.682832717895507812 22.564666748046875 22.004667282104492188 22.467500686645507812 22.677499771118164062 21.6486663818359375 19.45800018310546875 20.097499847412109375 21.52916717529296875 21.642999649047851562 20.409666061401367188 20.236166000366210938 18.918832778930664062 21.232000350952148438 25.340833663940429688 25.194334030151367188 23.110500335693359375 21.406667709350585938 19.97533416748046875 20.13899993896484375 20.277500152587890625 16.704500198364257812 16.607666015625 21.146833419799804688 22.064832687377929688 20.549833297729492188 16.945499420166015625 16.689167022705078125 18.690500259399414062 20.426666259765625 20.84799957275390625 23.124834060668945312 25.88249969482421875 25.274333953857421875 21.531833648681640625 20.488832473754882812 21.631000518798828125 20.677165985107421875 16.711666107177734375 19.782999038696289062 21.309833526611328125 21.136499404907226562 20.865167617797851562 18.9203338623046875 14.324666976928710938 14.997166633605957031 16.393667221069335938 16.364166259765625 14.934499740600585938 14.444666862487792969 14.315833091735839844 14.618000030517578125 13.356499671936035156 12.545000076293945312 13.098333358764648438 12.323499679565429688 12.931499481201171875 13.765166282653808594 14.091666221618652344 13.904500007629394531 13.86316680908203125 13.8211669921875 13.602166175842285156 13.489000320434570312 13.007166862487792969 12.192333221435546875 12.071666717529296875 12.387000083923339844 13.149333000183105469 13.697833061218261719 15.980833053588867188 17.217332839965820312 18.580333709716796875 19.158666610717773438 18.553167343139648438 17.990667343139648438 17.627834320068359375 17.464166641235351562 17.035333633422851562 16.769666671752929688 16.6681671142578125 16.351833343505859375 16.218166351318359375 15.943999290466308594 15.227833747863769531 14.694666862487792969 14.668333053588867188 14.847499847412109375 15.048000335693359375 15.209833145141601562 15.232666969299316406 14.978166580200195312 14.440333366394042969 13.795000076293945312 13.573500633239746094 12.6681671142578125 11.317500114440917969 10.925832748413085938 10.876999855041503906 11.705166816711425781 12.830499649047851562 12.948666572570800781 13.176333427429199219 13.209333419799804688 12.91266632080078125 12.75 12.258833885192871094 11.88033294677734375 11.456666946411132812 11.147833824157714844 11.05816650390625 11.644333839416503906 11.978333473205566406 11.710500717163085938 12.17783355712890625 7.8740000724792480469 4.4103331565856933594 4.8376665115356445312 -0.13299989700317382812 1.4286665916442871094 11.672499656677246094 11.532667160034179688 0.51966691017150878906 6.5019998550415039062 14.622499465942382812 6.770999908447265625 7.0499997138977050781 2.0766665935516357422 1.9868332147598266602 6.8743333816528320312 6.7540001869201660156 7.1618337631225585938 1.773333430290222168 1.6958334445953369141 6.6653332710266113281 6.1448335647583007812 5.7811665534973144531 5.349666595458984375 4.5433335304260253906 3.7035000324249267578 3.7519998550415039062 3.6033332347869873047 2.7203333377838134766 2.6849999427795410156 4.1661667823791503906 1.6868332624435424805 0.48866677284240722656 0.46433344483375549316 -0.01399993896484375 -0.027666568756103515625 0.77600002288818359375 0.93699997663497924805 1.0581666231155395508 1.7981666326522827148 2.5166666507720947266 2.8748333454132080078 2.9088332653045654297 3.0026667118072509766 2.9718334674835205078 2.8403332233428955078 2.8491666316986083984 2.7348332405090332031 3.1030001640319824219 3.0353333950042724609 3.2086665630340576172 3.2428333759307861328 3.2873334884643554688 3.2158334255218505859 3.1646666526794433594 3.1138334274291992188 3.0700001716613769531 3.2061667442321777344 3.3289999961853027344 3.2841665744781494141 3.2061667442321777344 3.2910001277923583984 3.3229999542236328125 3.3261666297912597656 3.2848334312438964844 3.2291667461395263672 3.261333465576171875 3.2296667098999023438 3.185333251953125 3.1131665706634521484 3.0864999294281005859 3.0868334770202636719 3.2536666393280029297 3.476833343505859375 3.349666595458984375 3.3468332290649414062 3.3758332729339599609 4.4324998855590820312 3.4666666984558105469 3.3318333625793457031 3.2503333091735839844 3.0954999923706054688 2.8764998912811279297 2.8415000438690185547 2.8543331623077392578 2.8263332843780517578 2.8433332443237304688 2.8668332099914550781 2.9961667060852050781 3.0783333778381347656 3.127666473388671875 3.1384999752044677734 3.1554999351501464844 3.1480000019073486328 3.0948333740234375 3.0490000247955322266 3.0474998950958251953 3.0738332271575927734 3.1324999332427978516 3.259166717529296875 3.3713333606719970703 3.2933332920074462891 3.2964999675750732422 3.4211666584014892578 3.5525000095367431641 3.6113333702087402344 3.6681666374206542969 3.7021667957305908203 3.6056666374206542969 3.5105001926422119141 3.5551667213439941406 3.620166778564453125 3.6326665878295898438 3.6626667976379394531 3.6794998645782470703 3.7191667556762695312 3.6714999675750732422 3.7243332862854003906 3.8248333930969238281 3.8799998760223388672 3.9100000858306884766 3.9356665611267089844 3.9846665859222412109 4.0196666717529296875 4.0893335342407226562 4.1483335494995117188 4.1244997978210449219 4.126667022705078125 4.1828331947326660156 4.2279996871948242188
 19.300167083740234375 19.146999359130859375 16.293498992919921875 18.62599945068359375 18.980167388916015625 19.442333221435546875 22.484333038330078125 23.777666091918945312 23.21649932861328125 24.087833404541015625 24.547166824340820312 24.917833328247070312 24.623666763305664062 25.80716705322265625 26.05049896240234375 21.325666427612304688 25.089166641235351562 25.435667037963867188 20.45166778564453125 20.817667007446289062 19.922000885009765625 20.295999526977539062 19.833333969116210938 19.192667007446289062 19.2693328857421875 19.955165863037109375 19.650499343872070312 19.763833999633789062 24.512332916259765625 25.28350067138671875 23.025333404541015625 20.132333755493164062 19.013166427612304688 19.271833419799804688 19.706666946411132812 18.231332778930664062 16.260833740234375 19.370332717895507812 22.041666030883789062 21.855333328247070312 19.548833847045898438 17.221832275390625 19.385833740234375 20.668333053588867188 21.2198333740234375 24.021333694458007812 25.9160003662109375 25.512666702270507812 23.399000167846679688 20.75333404541015625 21.205999374389648438 20.098499298095703125 16.755666732788085938 17.016834259033203125 20.151500701904296875 20.853834152221679688 20.681333541870117188 19.971666336059570312 16.66916656494140625 16.95999908447265625 16.819000244140625 15.707333564758300781 14.409000396728515625 14.11750030517578125 14.076000213623046875 14.651333808898925781 14.805500030517578125 13.292833328247070312 13.668000221252441406 12.935999870300292969 12.63249969482421875 13.6013336181640625 13.970000267028808594 14.03133392333984375 13.796833992004394531 13.649499893188476562 13.588666915893554688 12.93650054931640625 12.094499588012695312 11.172833442687988281 9.6540002822875976562 9.5868330001831054688 10.180832862854003906 11.895333290100097656 13.891499519348144531 15.76616668701171875 17.46649932861328125 18.603666305541992188 18.898832321166992188 18.315166473388671875 17.882165908813476562 17.167999267578125 16.9503326416015625 16.875165939331054688 16.7714996337890625 16.627332687377929688 16.241832733154296875 15.691999435424804688 15.060832977294921875 14.554499626159667969 14.500833511352539062 15.058666229248046875 15.357832908630371094 15.468000411987304688 15.502166748046875 15.130167007446289062 14.717999458312988281 14.251333236694335938 14.14116668701171875 13.372166633605957031 11.984666824340820312 11.38899993896484375 11.534333229064941406 12.38466644287109375 12.772832870483398438 13.249166488647460938 13.098999977111816406 12.864832878112792969 12.39116668701171875 11.974833488464355469 11.681500434875488281 11.7779998779296875 11.824166297912597656 11.056333541870117188 10.759499549865722656 11.813500404357910156 12.560667037963867188 12.222666740417480469 12.398500442504882812 12.093667030334472656 12.271666526794433594 4.4871664047241210938 13.004166603088378906 11.3964996337890625 10.118000030517578125 11.270833969116210938 5.5051665306091308594 6.7255001068115234375 14.714666366577148438 6.8653330802917480469 6.9763331413269042969 7.3151669502258300781 2.1438333988189697266 1.9255001544952392578 7.2465000152587890625 7.6078333854675292969 2.0108335018157958984 1.7696666717529296875 1.4523332118988037109 6.4276666641235351562 6.0130000114440917969 5.6781668663024902344 5.3485002517700195312 4.5203332901000976562 4.0129995346069335938 4.1871666908264160156 4.4523334503173828125 4.3446669578552246094 4.2655000686645507812 2.1358335018157958984 2.2648334503173828125 0.93283319473266601562 1.3548334836959838867 0.99900007247924804688 1.4531666040420532227 1.9758332967758178711 1.8011666536331176758 2.9546666145324707031 3.2121665477752685547 3.3786668777465820312 3.3966667652130126953 3.4171667098999023438 3.3364999294281005859 3.4663333892822265625 3.3288333415985107422 3.1378333568572998047 3.3853332996368408203 3.6589999198913574219 3.6075000762939453125 3.5420000553131103516 5.6708331108093261719 3.5098335742950439453 5.53983306884765625 3.4046666622161865234 3.370166778564453125 3.3903334140777587891 3.3856666088104248047 3.4146666526794433594 3.3443334102630615234 3.3420000076293945312 3.3623335361480712891 3.4090001583099365234 3.4518330097198486328 3.4638333320617675781 3.4210000038146972656 3.4554998874664306641 3.4358334541320800781 3.4113333225250244141 3.38899993896484375 3.3823332786560058594 3.4301664829254150391 3.4318332672119140625 3.3231666088104248047 3.2098333835601806641 3.192333221435546875 3.25433349609375 3.2743332386016845703 3.1683332920074462891 3.0626666545867919922 2.9338333606719970703 2.8954999446868896484 2.9913334846496582031 3.1383333206176757812 3.1946668624877929688 3.2006666660308837891 3.204166412353515625 3.2220001220703125 3.2501666545867919922 3.2820000648498535156 3.3021667003631591797 3.3450000286102294922 3.3864998817443847656 3.3996667861938476562 3.3740000724792480469 3.3070001602172851562 3.3269999027252197266 3.2559998035430908203 3.3488333225250244141 3.3316667079925537109 3.3228335380554199219 3.3838334083557128906 3.4904999732971191406 3.5986666679382324219 3.6656668186187744141 3.7286665439605712891 3.777500152587890625 3.7999999523162841797 3.6606667041778564453 3.6099998950958251953 3.6233332157135009766 3.6346666812896728516 3.648166656494140625 3.6785001754760742188 3.7008333206176757812 3.8331665992736816406 3.898166656494140625 3.9279999732971191406 3.9589998722076416016 4.006999969482421875 4.0283331871032714844 4.1091666221618652344 4.1508331298828125 4.1818332672119140625 4.1986665725708007812 4.1801667213439941406 4.2125000953674316406 4.2494997978210449219 4.3070001602172851562
 21.53783416748046875 20.960500717163085938 21.403833389282226562 19.538000106811523438 20.1035003662109375 21.053167343139648438 23.162332534790039062 24.825666427612304688 25.502500534057617188 26.158166885375976562 25.043666839599609375 24.249500274658203125 24.7649993896484375 25.123498916625976562 24.923666000366210938 23.923666000366210938 23.264333724975585938 24.52349853515625 24.131166458129882812 19.9461669921875 20.471834182739257812 19.64966583251953125 20.59366607666015625 21.049833297729492188 21.276166915893554688 21.636999130249023438 22.20999908447265625 22.998332977294921875 25.184833526611328125 25.350999832153320312 23.85333251953125 21.939167022705078125 20.835666656494140625 18.92449951171875 18.911167144775390625 18.412166595458984375 16.72316741943359375 19.123167037963867188 21.512332916259765625 20.800333023071289062 18.244333267211914062 17.636499404907226562 19.662000656127929688 21.556333541870117188 22.262332916259765625 23.023834228515625 25.1573333740234375 25.819000244140625 25.029666900634765625 22.148334503173828125 19.998666763305664062 20.154998779296875 19.503168106079101562 16.404666900634765625 18.830499649047851562 20.17133331298828125 20.107166290283203125 18.183834075927734375 18.176332473754882812 16.806833267211914062 15.468000411987304688 14.381999969482421875 13.531332969665527344 13.954999923706054688 14.27916717529296875 14.071000099182128906 14.316999435424804688 14.121832847595214844 14.289667129516601562 13.986166000366210938 12.862666130065917969 13.645833969116210938 14.575833320617675781 13.928333282470703125 13.350500106811523438 13.1464996337890625 12.898333549499511719 12.375166893005371094 10.808833122253417969 9.5861663818359375 8.5948333740234375 7.8350000381469726562 6.2126669883728027344 6.9276666641235351562 10.959333419799804688 12.980999946594238281 15.788166999816894531 17.346500396728515625 18.31566619873046875 18.252666473388671875 18.018833160400390625 17.539167404174804688 17.117166519165039062 17.06133270263671875 16.7910003662109375 16.534666061401367188 16.287500381469726562 15.87933349609375 15.455666542053222656 15.059332847595214844 15.08083343505859375 15.546500205993652344 15.852166175842285156 15.612833023071289062 15.622166633605957031 15.339499473571777344 15.053167343139648438 14.849499702453613281 14.716166496276855469 14.175499916076660156 13.32866668701171875 12.630499839782714844 12.950166702270507812 12.492333412170410156 13.299166679382324219 12.908499717712402344 12.298833847045898438 11.919666290283203125 11.755000114440917969 10.946332931518554688 9.82649993896484375 9.4928331375122070312 9.88466644287109375 10.959833145141601562 11.713999748229980469 12.329333305358886719 12.901166915893554688 12.853833198547363281 8.1693334579467773438 8.2696666717529296875 12.393500328063964844 12.037166595458984375 10.505167007446289062 9.879833221435546875 10.467333793640136719 12.479166030883789062 5.9593334197998046875 6.8515000343322753906 6.8936667442321777344 7.2239999771118164062 15.8404998779296875 16.1529998779296875 2.3234999179840087891 2.4573333263397216797 2.500499725341796875 2.2641665935516357422 1.9496667385101318359 1.6569999456405639648 0.66016674041748046875 2.3708333969116210938 2.6540000438690185547 5.9231667518615722656 5.7248334884643554688 5.0151667594909667969 4.2718334197998046875 3.7926664352416992188 4.1813335418701171875 2.6696665287017822266 2.3628332614898681641 2.8548333644866943359 1.861666560173034668 2.9703333377838134766 2.2545001506805419922 2.6978332996368408203 2.5245001316070556641 2.9150002002716064453 3.3415000438690185547 3.4213335514068603516 3.5609998703002929688 3.7725000381469726562 3.8516666889190673828 3.9008333683013916016 3.9065001010894775391 3.9795000553131103516 3.805500030517578125 3.8698334693908691406 3.8416666984558105469 4.0473337173461914062 3.89333343505859375 3.8915002346038818359 3.7520000934600830078 5.5108332633972167969 5.6881666183471679688 3.676166534423828125 3.7304999828338623047 3.7038333415985107422 3.7059998512268066406 3.587833404541015625 3.4779999256134033203 3.4576668739318847656 3.39333343505859375 3.3420000076293945312 3.4463334083557128906 3.5009999275207519531 3.4368333816528320312 3.5826666355133056641 3.6948335170745849609 3.6396665573120117188 3.6215000152587890625 3.6198334693908691406 3.5804998874664306641 3.5221667289733886719 3.3899998664855957031 2.9568333625793457031 2.8648335933685302734 2.8929998874664306641 2.9506666660308837891 2.9340000152587890625 2.9108333587646484375 2.9000000953674316406 2.9398334026336669922 3.0260000228881835938 3.2196667194366455078 3.2933332920074462891 3.3551666736602783203 3.4343333244323730469 3.4861667156219482422 3.5195000171661376953 3.5726666450500488281 3.5123331546783447266 3.5176665782928466797 3.5746665000915527344 3.6245000362396240234 3.5920002460479736328 3.5971667766571044922 3.5713334083557128906 3.5629999637603759766 3.5680003166198730469 3.4869999885559082031 3.4909999370574951172 3.5741667747497558594 3.5296666622161865234 3.5691666603088378906 3.6773333549499511719 3.8111665248870849609 3.8913333415985107422 3.9133331775665283203 3.8189997673034667969 3.7880001068115234375 3.8234999179840087891 3.8049998283386230469 3.7604999542236328125 3.8963332176208496094 3.8131668567657470703 3.8258333206176757812 3.9365000724792480469 4.0643334388732910156 4.1463332176208496094 4.190166473388671875 4.2103333473205566406 4.204166412353515625 4.2578334808349609375 4.2776665687561035156 4.2631664276123046875 4.291500091552734375 4.3340001106262207031 4.3373332023620605469 4.3968334197998046875
 22.927999496459960938 21.920667648315429688 22.6078338623046875 21.01416778564453125 20.05483245849609375 22.059999465942382812 24.278333663940429688 26.038000106811523438 25.735166549682617188 24.546667098999023438 23.91049957275390625 24.704500198364257812 25.25983428955078125 25.528165817260742188 24.759000778198242188 23.733999252319335938 23.5989990234375 24.844499588012695312 25.117666244506835938 20.3535003662109375 19.860666275024414062 20 21.143999099731445312 21.757665634155273438 21.3404998779296875 22.9676666259765625 23.075000762939453125 23.33283233642578125 23.108499526977539062 24.705499649047851562 25.126832962036132812 24.092500686645507812 22.38266754150390625 19.595499038696289062 18.633167266845703125 16.97299957275390625 16.78133392333984375 19.202333450317382812 18.65399932861328125 16.902666091918945312 17.561834335327148438 18.110500335693359375 19.417333602905273438 22.364833831787109375 22.747999191284179688 21.410999298095703125 21.569166183471679688 24.918666839599609375 25.348665237426757812 22.742832183837890625 19.718999862670898438 21.107500076293945312 20.854000091552734375 18.256000518798828125 19.303501129150390625 20.052000045776367188 19.68216705322265625 17.345500946044921875 17.691499710083007812 17.69083404541015625 14.853166580200195312 14.185500144958496094 14.068500518798828125 14.019499778747558594 14.326666831970214844 13.839666366577148438 13.713999748229980469 14.754499435424804688 14.774499893188476562 14.458333015441894531 14.140166282653808594 14.858499526977539062 15.138333320617675781 14.604666709899902344 13.48166656494140625 12.517666816711425781 11.961667060852050781 11.541833877563476562 10.831166267395019531 9.8256664276123046875 9.5236663818359375 8.74466705322265625 7.6873335838317871094 7.2766666412353515625 11.584166526794433594 12.925167083740234375 14.968500137329101562 16.181499481201171875 16.934833526611328125 17.234167098999023438 17.606166839599609375 17.683666229248046875 17.280666351318359375 17.202333450317382812 17.010334014892578125 16.3211669921875 15.995833396911621094 15.874500274658203125 15.439332962036132812 15.150499343872070312 15.822333335876464844 16.058834075927734375 15.852000236511230469 15.812000274658203125 15.678999900817871094 15.56783294677734375 15.455333709716796875 15.140333175659179688 14.577667236328125 14.473166465759277344 14.257666587829589844 14.051166534423828125 14.105833053588867188 13.931833267211914062 13.170833587646484375 12.274000167846679688 12.316166877746582031 11.861333847045898438 11.768500328063964844 11.839833259582519531 11.147167205810546875 9.7846660614013671875 9.3381662368774414062 9.38683319091796875 10.172833442687988281 11.024000167846679688 12.178833961486816406 8.9215002059936523438 8.9411668777465820312 13.001667022705078125 11.333167076110839844 9.0583333969116210938 8.0950002670288085938 9.8411664962768554688 11.644000053405761719 13.663499832153320312 6.1408333778381347656 6.7638335227966308594 7.3486666679382324219 1.9886666536331176758 16.25550079345703125 7.4293332099914550781 7.9418330192565917969 2.7198331356048583984 2.5621666908264160156 15.107999801635742188 0.92950004339218139648 1.2749999761581420898 0.22649995982646942139 0.24783317744731903076 2.3723332881927490234 5.7151665687561035156 5.6764998435974121094 5.0811667442321777344 4.42783355712890625 4.3720002174377441406 4.2664999961853027344 2.1631665229797363281 2.9073333740234375 3.3081667423248291016 3.7601666450500488281 3.8801670074462890625 4.2930002212524414062 4.5106663703918457031 4.4291667938232421875 2.8521666526794433594 3.0859999656677246094 3.3309998512268066406 3.6605000495910644531 3.9281668663024902344 3.9358332157135009766 4.0008335113525390625 3.6504998207092285156 3.7278332710266113281 3.6705000400543212891 3.9936666488647460938 4.0963335037231445312 4.0644998550415039062 3.9979999065399169922 3.9535000324249267578 3.9358334541320800781 3.9573330879211425781 3.8381667137145996094 3.7720000743865966797 3.8350000381469726562 3.7235002517700195312 3.7460000514984130859 3.6240000724792480469 3.5180001258850097656 3.4196667671203613281 3.1816666126251220703 3.0388336181640625 2.9248332977294921875 2.92133331298828125 2.8406667709350585938 3.0521664619445800781 3.4774999618530273438 3.6231667995452880859 3.6086668968200683594 3.6166665554046630859 3.5361666679382324219 3.4478335380554199219 3.2168333530426025391 2.9083333015441894531 2.8608331680297851562 2.8663332462310791016 2.9081666469573974609 2.9681665897369384766 2.9708335399627685547 2.9813332557678222656 3.0078334808349609375 3.1235001087188720703 3.3485002517700195312 3.4415001869201660156 3.4756665229797363281 3.4891667366027832031 3.4231665134429931641 3.4906668663024902344 3.6146667003631591797 3.7573332786560058594 3.7934999465942382812 3.7818334102630615234 3.7793333530426025391 3.7943332195281982422 3.7838332653045654297 3.7810001373291015625 3.7764999866485595703 3.8093330860137939453 3.7698333263397216797 3.7041666507720947266 3.7723331451416015625 3.7231667041778564453 3.6653332710266113281 3.6915001869201660156 3.8229999542236328125 3.9418332576751708984 4.0009999275207519531 3.9688334465026855469 3.8965001106262207031 3.9518332481384277344 3.9741666316986083984 3.9091668128967285156 3.9646666049957275391 4.0636668205261230469 4.0254998207092285156 4.0469999313354492188 4.1290001869201660156 4.2340002059936523438 4.2848334312438964844 4.3320002555847167969 4.35883331298828125 4.4221668243408203125 4.4739999771118164062 4.4633336067199707031 4.4918332099914550781 4.4823336601257324219 4.4846668243408203125 4.4945001602172851562
 21.982500076293945312 20.468334197998046875 20.289499282836914062 20.621000289916992188 18.399999618530273438 22.313333511352539062 25.2198333740234375 25.732334136962890625 25.0839996337890625 24.586833953857421875 24.748167037963867188 24.8339996337890625 24.682498931884765625 24.667499542236328125 24.810832977294921875 24.311166763305664062 24.693500518798828125 24.840665817260742188 24.862667083740234375 24.607999801635742188 24.3385009765625 24.4029998779296875 20.934833526611328125 22.10016632080078125 22.790666580200195312 23.689666748046875 24.02683258056640625 22.759166717529296875 22.872667312622070312 24.835832595825195312 25.275999069213867188 24.680166244506835938 23.05916595458984375 20.992834091186523438 19.073167800903320312 18.3663330078125 18.947500228881835938 17.830165863037109375 15.732500076293945312 16.314500808715820312 18.230998992919921875 19.285833358764648438 19.728000640869140625 22.730333328247070312 23.160165786743164062 21.512166976928710938 22.016000747680664062 25.372333526611328125 25.974666595458984375 23.522333145141601562 20.73149871826171875 21.8535003662109375 21.9073333740234375 20.357166290283203125 19.867666244506835938 19.168832778930664062 18.422832489013671875 18.018667221069335938 18.304332733154296875 18.643667221069335938 16.204332351684570312 15.653166770935058594 15.028833389282226562 14.419500350952148438 14.280499458312988281 13.646333694458007812 13.385000228881835938 14.53333282470703125 15.154000282287597656 15.060333251953125 14.890999794006347656 15.549166679382324219 15.663000106811523438 15.494500160217285156 14.303667068481445312 12.373000144958496094 10.25749969482421875 10.460000038146972656 11.016333580017089844 11.317666053771972656 10.326000213623046875 9.86316680908203125 9.8004999160766601562 10.607999801635742188 11.631499290466308594 13.059833526611328125 14.380000114440917969 15.405500411987304688 16.416500091552734375 16.694833755493164062 17.068166732788085938 17.57866668701171875 17.491167068481445312 17.243165969848632812 16.946832656860351562 16.811000823974609375 16.534166336059570312 15.77916717529296875 15.443666458129882812 15.778833389282226562 16.265501022338867188 16.251499176025390625 16.080499649047851562 16.043333053588867188 15.860666275024414062 15.641666412353515625 15.449666976928710938 15.162333488464355469 14.914166450500488281 14.926833152770996094 14.741499900817871094 14.454833030700683594 14.036832809448242188 13.400333404541015625 12.8943328857421875 12.48166656494140625 12.447833061218261719 12.002499580383300781 11.9913330078125 12.235500335693359375 11.635833740234375 10.96233367919921875 9.5375003814697265625 8.920833587646484375 9.7743330001831054688 9.7981662750244140625 11.430500030517578125 8.638500213623046875 9.0991668701171875 13.331500053405761719 11.544666290283203125 8.903499603271484375 9.3433332443237304688 11.427499771118164062 14.044500350952148438 6.2528333663940429688 6.37933349609375 6.7746667861938476562 7.3558335304260253906 7.7691669464111328125 2.2485001087188720703 7.8073334693908691406 2.8871667385101318359 3.0106666088104248047 2.7133336067199707031 12.338500022888183594 12.313833236694335938 0.45283341407775878906 0.97150003910064697266 0.6166667938232421875 2.5640001296997070312 2.3159999847412109375 5.3656668663024902344 4.9075002670288085938 4.516666412353515625 4.6129999160766601562 5.083499908447265625 2.5283334255218505859 3.0995001792907714844 3.4653334617614746094 3.8383333683013916016 2.7921667098999023438 4.6255002021789550781 4.6875 2.9781668186187744141 4.5438332557678222656 3.1606664657592773438 3.3674998283386230469 3.7883334159851074219 3.9513332843780517578 3.9904999732971191406 3.8998332023620605469 3.5920000076293945312 3.3774998188018798828 3.6021666526794433594 3.8645000457763671875 3.9791667461395263672 4.1909999847412109375 4.1795001029968261719 4.0848331451416015625 4.0659999847412109375 4.0316667556762695312 3.7239999771118164062 3.7616667747497558594 3.8801665306091308594 3.8335001468658447266 3.7171666622161865234 3.6570000648498535156 3.6131665706634521484 3.0606667995452880859 2.8170001506805419922 2.7458333969116210938 2.6673333644866943359 2.68316650390625 2.6458332538604736328 2.6736667156219482422 2.7331664562225341797 2.8594999313354492188 2.9595000743865966797 3.173999786376953125 3.3991665840148925781 3.231166839599609375 3.041500091552734375 2.9593334197998046875 2.9088335037231445312 2.9024999141693115234 2.9219999313354492188 3.0293331146240234375 3.1488335132598876953 3.1324999332427978516 3.17133331298828125 3.2934999465942382812 3.4206666946411132812 3.4615001678466796875 3.4633331298828125 3.5061666965484619141 3.5046668052673339844 3.6374998092651367188 3.7369999885559082031 3.8383333683013916016 3.8659999370574951172 3.8486666679382324219 3.9066667556762695312 3.856166839599609375 3.8359999656677246094 3.8371670246124267578 3.8671665191650390625 3.8914999961853027344 3.9505000114440917969 3.8839998245239257812 3.9253334999084472656 3.9401667118072509766 3.9086666107177734375 3.8694999217987060547 3.9028332233428955078 3.9621665477752685547 3.9909999370574951172 4.0720000267028808594 4.0481667518615722656 4.0238332748413085938 4.0755000114440917969 4.0891666412353515625 4.0608334541320800781 4.1958332061767578125 4.1978335380554199219 4.2738332748413085938 4.3796668052673339844 4.4573335647583007812 4.4660000801086425781 4.4244999885559082031 4.4559998512268066406 4.513500213623046875 4.5886669158935546875 4.5914998054504394531 4.5794997215270996094 4.6189999580383300781 4.6461668014526367188 4.6778330802917480469
 20.412332534790039062 21.12166595458984375 21.77466583251953125 21.882165908813476562 21.14550018310546875 24.116834640502929688 24.98383331298828125 25.1981658935546875 25.089834213256835938 24.99566650390625 24.918333053588867188 24.577333450317382812 24.704500198364257812 24.974000930786132812 25.702667236328125 25.641500473022460938 25.047332763671875 25.21783447265625 24.289333343505859375 24.226165771484375 21.575832366943359375 22.442333221435546875 22.175167083740234375 21.416666030883789062 21.739999771118164062 23.183000564575195312 24.207334518432617188 24.547666549682617188 24.267000198364257812 24.914333343505859375 25.1508331298828125 24.860332489013671875 22.46233367919921875 20.797666549682617188 20.114833831787109375 21.419500350952148438 20.95583343505859375 17.447666168212890625 16.658166885375976562 17.989833831787109375 19.0926666259765625 19.905666351318359375 20.539499282836914062 22.662166595458984375 23.623332977294921875 22.779832839965820312 24.064167022705078125 26.474834442138671875 26.295665740966796875 24.381000518798828125 21.197834014892578125 21.982999801635742188 22.613666534423828125 21.916334152221679688 19.90616607666015625 17.17549896240234375 13.654166221618652344 16.427999496459960938 18.806833267211914062 19.537166595458984375 17.94716644287109375 16.054166793823242188 15.062666893005371094 15.244832992553710938 14.766833305358886719 14.49566650390625 13.425499916076660156 13.802999496459960938 14.341166496276855469 15.302666664123535156 16.017999649047851562 15.04416656494140625 14.804666519165039062 15.356166839599609375 14.808667182922363281 12.689332962036132812 11.462833404541015625 10.55066680908203125 11.386333465576171875 11.815333366394042969 10.142833709716796875 9.743000030517578125 10.433833122253417969 10.636166572570800781 10.605333328247070312 11.710332870483398438 13.554166793823242188 14.58300018310546875 15.409999847412109375 15.987833023071289062 16.403333663940429688 17.000667572021484375 17.226165771484375 17.220167160034179688 17.117832183837890625 16.890167236328125 16.750665664672851562 16.306333541870117188 16.359832763671875 16.5193328857421875 16.377666473388671875 16.429332733154296875 16.372833251953125 16.173166275024414062 15.9633331298828125 15.839833259582519531 15.632333755493164062 15.545499801635742188 15.404000282287597656 15.08733367919921875 14.657166481018066406 14.289667129516601562 13.721833229064941406 13.283833503723144531 12.86750030517578125 13.1961669921875 13.120333671569824219 13.048000335693359375 12.559999465942382812 12.16483306884765625 12.148333549499511719 11.959833145141601562 11.802333831787109375 10.504166603088378906 9.2864999771118164062 9.329166412353515625 10.561833381652832031 12.0388336181640625 9.2636661529541015625 9.2384996414184570312 13.001333236694335938 13.53549957275390625 9.2589998245239257812 9.5881662368774414062 6.39766693115234375 3.5995001792907714844 6.5180001258850097656 7.1843333244323730469 7.6255002021789550781 2.3938333988189697266 7.7999997138977050781 7.9508337974548339844 3.2274999618530273438 3.2643332481384277344 3.1666667461395263672 14.268833160400390625 12.957833290100097656 0.99966663122177124023 0.67366647720336914062 1.0183335542678833008 2.8090000152587890625 2.5508334636688232422 2.1931667327880859375 4.9378333091735839844 4.5018334388732910156 4.2961668968200683594 4.9228334426879882812 2.5228333473205566406 3.1698331832885742188 3.5228333473205566406 3.9084999561309814453 4.2279996871948242188 4.48166656494140625 4.6751666069030761719 3.4936666488647460938 3.3766667842864990234 5.1519999504089355469 5.323833465576171875 5.6424999237060546875 4.0126667022705078125 4.0136666297912597656 3.9874999523162841797 4.037166595458984375 4.1386666297912597656 4.0490002632141113281 4.136333465576171875 4.1573333740234375 4.1986665725708007812 4.1758332252502441406 4.3191666603088378906 4.2153334617614746094 3.8609998226165771484 3.9336664676666259766 3.9263331890106201172 3.9309999942779541016 3.9156665802001953125 3.8001666069030761719 3.7061667442321777344 3.3499999046325683594 2.8923332691192626953 2.7650001049041748047 2.6704998016357421875 2.7166669368743896484 2.7108333110809326172 2.6146667003631591797 2.7313332557678222656 2.6736664772033691406 2.6453332901000976562 2.7684998512268066406 2.86100006103515625 3.0649998188018798828 3.0474998950958251953 2.9890000820159912109 2.9784998893737792969 2.9601664543151855469 2.9861667156219482422 3.0203332901000976562 3.0994999408721923828 3.368000030517578125 3.4590001106262207031 3.4571666717529296875 3.5071666240692138672 3.6234998703002929688 3.6836667060852050781 3.7228331565856933594 3.8263332843780517578 3.8536667823791503906 3.9836668968200683594 4.009166717529296875 4.0461664199829101562 4.12066650390625 4.1528334617614746094 4.0945000648498535156 4.0658335685729980469 3.9665000438690185547 3.9420001506805419922 4.0455002784729003906 4.1041665077209472656 4.0988335609436035156 4.0606670379638671875 4.0353336334228515625 4.0338335037231445312 4.0596666336059570312 4.0163335800170898438 3.9904999732971191406 4.030666351318359375 4.1119999885559082031 4.1898331642150878906 4.2020001411437988281 4.2028331756591796875 4.2066664695739746094 4.2503333091735839844 4.256500244140625 4.2713332176208496094 4.3836669921875 4.4598331451416015625 4.5738329887390136719 4.6129999160766601562 4.6240000724792480469 4.61533355712890625 4.5809998512268066406 4.6696667671203613281 4.6768331527709960938 4.7090001106262207031 4.6954998970031738281 4.6583333015441894531 4.6813335418701171875 4.7233333587646484375
[truncated: 632,364 more chars]
