# Supplementary material for: Toward a Monte Carlo approach to selecting climate variables in MaxEnt
Source: PLoS One. 2021 Mar 3;16(3):e0237208. doi: 10.1371/journal.pone.0237208 (PMC7928495; doi:10.1371/journal.pone.0237208)
Supplement: S1 File — Compressed file folder containing the input data and R script used in the study. (ZIP) [file pone.0237208.s003.zip › S1_File/input/bioclim/bio10.asc]

ncols        258
nrows        203
xllcorner    -118.620095600000
yllcorner    23.921173333333
cellsize     0.083333333333
NODATA_value  -9999
 19.664333343505859375 19.980833053588867188 21.274999618530273438 21.141500473022460938 19.505666732788085938 20.831499099731445312 21.555334091186523438 20.381166458129882812 19.315334320068359375 20.947834014892578125 20.391000747680664062 18.390333175659179688 18.548999786376953125 20.653667449951171875 20.642333984375 20.3296661376953125 20.815999984741210938 21.1508331298828125 20.782999038696289062 20.738834381103515625 19.835834503173828125 19.394001007080078125 19.474832534790039062 20.3038330078125 20.292165756225585938 19.851165771484375 19.9051666259765625 19.295499801635742188 19.303333282470703125 19.791833877563476562 19.854999542236328125 19.159666061401367188 19.393167495727539062 19.062999725341796875 18.7888336181640625 18.93633270263671875 18.862667083740234375 18.17133331298828125 17.521999359130859375 15.328332901000976562 16.010000228881835938 16.295499801635742188 17.47533416748046875 18.360332489013671875 18.36966705322265625 18.314666748046875 18.302333831787109375 17.890501022338867188 18.2089996337890625 18.525167465209960938 18.566999435424804688 17.375165939331054688 21.0518341064453125 21.752832412719726562 21.6660003662109375 22.8253326416015625 22.60449981689453125 22.13033294677734375 23.260833740234375 22.829000473022460938 23.3836669921875 23.130001068115234375 22.598667144775390625 22.64133453369140625 23.156833648681640625 23.586000442504882812 23.368499755859375 23.149333953857421875 22.866666793823242188 23.43433380126953125 23.528667449951171875 22.775333404541015625 22.902666091918945312 23.096666336059570312 22.260833740234375 22.099332809448242188 22.219667434692382812 23.1916656494140625 23.3556671142578125 23.40533447265625 21.92566680908203125 18.44183349609375 17.276332855224609375 16.271999359130859375 15.895000457763671875 16.302165985107421875 17.2584991455078125 14.511499404907226562 14.3964996337890625 13.29850006103515625 12.468667030334472656 11.678000450134277344 10.822333335876464844 10.275667190551757812 9.42133331298828125 8.738666534423828125 8.7326669692993164062 8.3021669387817382812 8.0924997329711914062 8.3606662750244140625 9.0906667709350585938 8.654666900634765625 9.1121664047241210938 9.2388334274291992188 9.881500244140625 10.746166229248046875 11.1638336181640625 11.331167221069335938 11.756333351135253906 12.880833625793457031 13.5366668701171875 14.764166831970214844 15.294666290283203125 16.694499969482421875 17.238666534423828125 18.82433319091796875 18.951166152954101562 17.62599945068359375 18.082332611083984375 17.823833465576171875 17.843332290649414062 17.996500015258789062 18.106832504272460938 17.943666458129882812 18.316667556762695312 18.580165863037109375 18.308000564575195312 18.089666366577148438 17.941999435424804688 17.636667251586914062 17.716167449951171875 17.550500869750976562 17.25116729736328125 13.952333450317382812 10.884333610534667969 11.582666397094726562 11.747833251953125 12.175999641418457031 11.373000144958496094 12.511166572570800781 12.115166664123535156 12.028833389282226562 10.239666938781738281 9.6090002059936523438 12.266666412353515625 13.756666183471679688 14.384499549865722656 14.278499603271484375 14.180333137512207031 13.338000297546386719 10.697500228881835938 10.998499870300292969 11.795666694641113281 9.7860002517700195312 9.9774999618530273438 12.581999778747558594 14.151000022888183594 15.326000213623046875 17.239000320434570312 18.454000473022460938 18.964166641235351562 19.586999893188476562 19.732500076293945312 19.9720001220703125 20.03350067138671875 20.264499664306640625 20.5106658935546875 20.525165557861328125 20.601833343505859375 20.764333724975585938 20.86316680908203125 20.832332611083984375 20.9203338623046875 20.783000946044921875 20.571666717529296875 20.817167282104492188 21.148500442504882812 21.256999969482421875 21.35033416748046875 21.575000762939453125 21.593999862670898438 21.753999710083007812 21.982666015625 21.919500350952148438 21.963666915893554688 21.824832916259765625 21.885999679565429688 21.881500244140625 21.90200042724609375 22.002000808715820312 21.854999542236328125 21.722166061401367188 21.668666839599609375 21.742834091186523438 21.782501220703125 21.8964996337890625 21.927999496459960938 21.9420013427734375 22.046667098999023438 22.169832229614257812 22.276500701904296875 22.32216644287109375 22.356832504272460938 22.342000961303710938 22.436834335327148438 22.336833953857421875 22.18633270263671875 22.109666824340820312 22.047832489013671875 22.0970001220703125 22.126333236694335938 22.0301666259765625 22.117334365844726562 22.184167861938476562 22.12400054931640625 22.105333328247070312 22.165498733520507812 22.105998992919921875 22.03983306884765625 22.0323333740234375 22.114833831787109375 22.22100067138671875 22.381666183471679688 22.527166366577148438 22.574832916259765625 22.615999221801757812 22.631500244140625 22.652666091918945312 22.569665908813476562 22.54399871826171875 22.532667160034179688 22.593000411987304688 22.694334030151367188 22.7563323974609375 22.760833740234375 22.779500961303710938 22.8188323974609375 22.933500289916992188 23.0236663818359375 23.072666168212890625 23.087499618530273438 23.107166290283203125 23.087833404541015625 23.124332427978515625 23.15716552734375 23.16066741943359375 23.173666000366210938 23.191333770751953125 23.224832534790039062 23.273332595825195312 23.324499130249023438 23.393667221069335938 23.428167343139648438 23.494501113891601562 23.547332763671875 23.55049896240234375 23.523000717163085938 23.514667510986328125
 19.42766571044921875 20.1165008544921875 21.30066680908203125 21.428333282470703125 21.364000320434570312 21.553501129150390625 21.367166519165039062 21.133333206176757812 20.067501068115234375 20.693500518798828125 21.0538330078125 19.892833709716796875 20.0366668701171875 20.840665817260742188 20.06999969482421875 20.56366729736328125 20.289667129516601562 20.051000595092773438 21.018667221069335938 20.63899993896484375 20.54949951171875 19.756666183471679688 20.524166107177734375 20.202167510986328125 20.188167572021484375 20.36966705322265625 20.11533355712890625 18.841333389282226562 19.527667999267578125 19.87833404541015625 19.666166305541992188 19.3663330078125 19.01300048828125 19.092832565307617188 19.2263336181640625 19.109666824340820312 18.433834075927734375 16.556667327880859375 14.702166557312011719 13.973500251770019531 17.31349945068359375 17.483499526977539062 18.1508331298828125 18.525667190551757812 18.505666732788085938 18.089000701904296875 18.358167648315429688 17.720333099365234375 18.37400054931640625 18.720666885375976562 18.63249969482421875 16.859666824340820312 19.920000076293945312 22.7693328857421875 23.1013336181640625 22.361833572387695312 22.04949951171875 22.364166259765625 23.45800018310546875 23.22949981689453125 22.577999114990234375 22.32216644287109375 22.477167129516601562 22.663333892822265625 23.17583465576171875 23.654499053955078125 23.569166183471679688 22.254167556762695312 22.478666305541992188 23.435499191284179688 22.8385009765625 22.394001007080078125 22.965665817260742188 23.131166458129882812 22.943500518798828125 22.422332763671875 21.239000320434570312 22.59149932861328125 23.414999008178710938 23.677999496459960938 23.358999252319335938 20.876667022705078125 16.405000686645507812 14.645333290100097656 16.354999542236328125 17.043832778930664062 16.9828338623046875 16.751832962036132812 13.710666656494140625 12.110833168029785156 11.053667068481445312 10.734499931335449219 10.161166191101074219 9.368000030517578125 9.53766632080078125 9.0240001678466796875 9.423000335693359375 9.3990001678466796875 8.9014997482299804688 8.75966644287109375 10.571833610534667969 9.42566680908203125 10.488833427429199219 9.86750030517578125 9.9888334274291992188 10.204667091369628906 11.317667007446289062 11.920000076293945312 12.560500144958496094 13.810000419616699219 14.812833786010742188 15.521166801452636719 15.931666374206542969 16.344165802001953125 16.107666015625 16.961000442504882812 18.859500885009765625 19.385334014892578125 18.939666748046875 18.046667098999023438 17.773834228515625 18.350666046142578125 18.470998764038085938 18.235334396362304688 18.422834396362304688 18.322666168212890625 18.154333114624023438 18.024333953857421875 17.828166961669921875 17.671998977661132812 17.274166107177734375 17.3686676025390625 17.815166473388671875 16.446500778198242188 14.269999504089355469 13.774166107177734375 13.337166786193847656 12.529333114624023438 12.221166610717773438 13.487833023071289062 13.073833465576171875 11.534999847412109375 9.6969995498657226562 9.995166778564453125 12.618833541870117188 13.279000282287597656 13.829500198364257812 14.087166786193847656 13.710666656494140625 13.895166397094726562 12.494832992553710938 9.2025003433227539062 10.536167144775390625 10.632666587829589844 11.321499824523925781 12.908333778381347656 14.500166893005371094 15.862500190734863281 16.967832565307617188 17.792499542236328125 19.031833648681640625 20.02050018310546875 19.863834381103515625 20.132999420166015625 20.334333419799804688 20.591167449951171875 20.817333221435546875 20.89550018310546875 20.96450042724609375 21.065000534057617188 21.197999954223632812 21.139333724975585938 21.098667144775390625 21.089666366577148438 21.147500991821289062 21.265333175659179688 21.323333740234375 21.481500625610351562 21.6334991455078125 21.787332534790039062 21.890333175659179688 21.794500350952148438 21.9225006103515625 21.98383331298828125 22.047166824340820312 21.96216583251953125 22.022832870483398438 21.886165618896484375 21.749666213989257812 21.645999908447265625 21.652833938598632812 21.57550048828125 21.621334075927734375 21.712833404541015625 21.860166549682617188 21.936666488647460938 21.992666244506835938 22.048000335693359375 22.172666549682617188 22.23166656494140625 22.3708343505859375 22.361665725708007812 22.3686676025390625 22.4246673583984375 22.478166580200195312 22.38899993896484375 22.211500167846679688 22.073999404907226562 22.039499282836914062 21.9828338623046875 22.107000350952148438 22.25550079345703125 22.119167327880859375 22.084833145141601562 22.243499755859375 22.2606658935546875 22.331167221069335938 22.30933380126953125 22.223833084106445312 22.229000091552734375 22.221166610717773438 22.249500274658203125 22.262332916259765625 22.3600006103515625 22.393499374389648438 22.554166793823242188 22.668832778930664062 22.72100067138671875 22.737499237060546875 22.74883270263671875 22.753999710083007812 22.727666854858398438 22.71016693115234375 22.759166717529296875 22.86966705322265625 22.93216705322265625 22.967832565307617188 23.006334304809570312 23.041500091552734375 23.047332763671875 23.06349945068359375 23.120166778564453125 23.172832489013671875 23.20783233642578125 23.244333267211914062 23.223333358764648438 23.252332687377929688 23.280834197998046875 23.326833724975585938 23.371999740600585938 23.406999588012695312 23.477167129516601562 23.4785003662109375 23.497667312622070312 23.517499923706054688 23.537000656127929688 23.567667007446289062 23.609498977661132812
 20.045166015625 20.021999359130859375 21.301000595092773438 21.085666656494140625 20.653165817260742188 20.506500244140625 21.388833999633789062 20.897333145141601562 19.676332473754882812 20.789167404174804688 21.093999862670898438 20.832332611083984375 20.434833526611328125 19.676500320434570312 20.46016693115234375 20.912334442138671875 18.929166793823242188 18.283166885375976562 20.479166030883789062 20.893667221069335938 20.513833999633789062 20.573665618896484375 19.674833297729492188 19.820499420166015625 20.4246673583984375 20.278833389282226562 20.286500930786132812 19.952333450317382812 19.81349945068359375 19.532167434692382812 18.667165756225585938 18.858333587646484375 19.548000335693359375 19.360166549682617188 19.259332656860351562 19.083499908447265625 16.830333709716796875 13.2263336181640625 12.54633331298828125 16.534666061401367188 17.90399932861328125 18.225666046142578125 18.23699951171875 18.458166122436523438 17.762332916259765625 17.297166824340820312 17.841167449951171875 16.019666671752929688 17.996500015258789062 18.819334030151367188 18.752500534057617188 16.921833038330078125 20.006834030151367188 22.696332931518554688 22.632165908813476562 21.957332611083984375 22.018833160400390625 22.499666213989257812 23.406665802001953125 23.451665878295898438 22.86733245849609375 23.08300018310546875 23.032665252685546875 23.051166534423828125 23.460834503173828125 23.743000030517578125 23.113332748413085938 21.2154998779296875 23.232999801635742188 23.503665924072265625 22.63050079345703125 19.7480010986328125 22.414499282836914062 23.302000045776367188 23.344165802001953125 23.231332778930664062 18.8125 19.773500442504882812 22.55816650390625 23.090000152587890625 23.096832275390625 20.359333038330078125 13.954500198364257812 12.817166328430175781 13.189166069030761719 16.11966705322265625 17.196500778198242188 17.00550079345703125 15.123000144958496094 13.69183349609375 12.411832809448242188 11.501832962036132812 11.356166839599609375 10.353333473205566406 11.12383270263671875 9.9428339004516601562 11.053999900817871094 10.583833694458007812 11.353666305541992188 10.772832870483398438 11.547666549682617188 12.909166336059570312 12.177332878112792969 13.106499671936035156 12.404000282287597656 13.452333450317382812 13.350000381469726562 14.432666778564453125 16.243165969848632812 17.659166336059570312 18.064167022705078125 17.000165939331054688 17.221666336059570312 17.372667312622070312 16.839166641235351562 17.844167709350585938 16.881834030151367188 17.959165573120117188 18.377666473388671875 18.288000106811523438 18.154832839965820312 18.357500076293945312 18.655000686645507812 18.462499618530273438 18.10016632080078125 18.26599884033203125 18.25983428955078125 18.116832733154296875 18.099500656127929688 18.034833908081054688 17.7671661376953125 17.51183319091796875 17.989833831787109375 18.072834014892578125 17.302000045776367188 16.554332733154296875 15.703499794006347656 13.401666641235351562 14.246666908264160156 14.847499847412109375 13.410833358764648438 11.108333587646484375 9.3273334503173828125 10.547499656677246094 12.819832801818847656 13.607000350952148438 13.906499862670898438 13.874166488647460938 13.505666732788085938 13.102832794189453125 12.465000152587890625 9.293666839599609375 9.7453336715698242188 10.528833389282226562 9.4578332901000976562 10.806833267211914062 13.170166969299316406 13.529333114624023438 15.098667144775390625 16.282833099365234375 18.633333206176757812 20.165166854858398438 20.208665847778320312 20.201166152954101562 20.48816680908203125 20.701166152954101562 20.682500839233398438 20.819667816162109375 21.295667648315429688 21.47083282470703125 21.5774993896484375 21.325498580932617188 21.166833877563476562 21.219999313354492188 21.249666213989257812 21.268833160400390625 21.358667373657226562 21.405500411987304688 21.530834197998046875 21.6143341064453125 21.832500457763671875 22.040500640869140625 22.008998870849609375 22.08950042724609375 22.209499359130859375 22.131166458129882812 21.93216705322265625 21.641834259033203125 21.553167343139648438 21.583833694458007812 21.601165771484375 21.59816741943359375 21.734666824340820312 21.874166488647460938 21.981500625610351562 21.994501113891601562 21.966501235961914062 21.989833831787109375 22.055999755859375 22.056333541870117188 22.156833648681640625 22.3040008544921875 22.47733306884765625 22.495500564575195312 22.503665924072265625 22.418832778930664062 22.298166275024414062 22.1638336181640625 22.102832794189453125 22.154499053955078125 22.080333709716796875 22.337833404541015625 22.180500030517578125 22.073333740234375 22.2760009765625 22.401666641235351562 22.453832626342773438 22.497333526611328125 22.422832489013671875 22.439832687377929688 22.423000335693359375 22.479000091552734375 22.440166473388671875 22.425167083740234375 22.410333633422851562 22.491832733154296875 22.569332122802734375 22.616498947143554688 22.696832656860351562 22.761499404907226562 22.79433441162109375 22.827165603637695312 22.8621673583984375 22.892665863037109375 22.921998977661132812 22.959667205810546875 22.977167129516601562 23.017000198364257812 23.04000091552734375 23.070499420166015625 23.118000030517578125 23.190999984741210938 23.242000579833984375 23.263500213623046875 23.267999649047851562 23.257333755493164062 23.289999008178710938 23.31683349609375 23.3663330078125 23.3899993896484375 23.421998977661132812 23.450666427612304688 23.485500335693359375 23.5171661376953125 23.55066680908203125 23.594667434692382812 23.6336669921875 23.652500152587890625
 20.938999176025390625 20.986667633056640625 21.34816741943359375 21.237667083740234375 17.847667694091796875 18.985166549682617188 21.429666519165039062 20.260166168212890625 19.150333404541015625 20.06999969482421875 20.596666336059570312 20.977832794189453125 20.413333892822265625 18.556667327880859375 21.062000274658203125 21.20050048828125 20.801666259765625 20.35449981689453125 21.05266571044921875 20.844667434692382812 20.759166717529296875 20.8404998779296875 20.103166580200195312 20.405832290649414062 20.668832778930664062 20.518499374389648438 20.498167037963867188 20.190332412719726562 19.752332687377929688 19.842500686645507812 18.127834320068359375 18.876333236694335938 19.30933380126953125 19.19950103759765625 19.4568328857421875 19.066999435424804688 16.848333358764648438 13.680832862854003906 15.069000244140625 17.953332901000976562 18.329000473022460938 18.531833648681640625 17.959333419799804688 18.063165664672851562 16.327999114990234375 15.577166557312011719 16.534833908081054688 17.920665740966796875 18.879499435424804688 18.925333023071289062 18.611499786376953125 16.365667343139648438 19.762166976928710938 22.422334671020507812 22.795833587646484375 21.939500808715820312 22.310167312622070312 22.732500076293945312 23.062665939331054688 23.163499832153320312 22.952167510986328125 23.24666595458984375 23.327333450317382812 23.551166534423828125 23.412000656127929688 23.790332794189453125 23.22316741943359375 20.235666275024414062 23.30066680908203125 23.52050018310546875 22.356500625610351562 18.118999481201171875 21.13483428955078125 23.344333648681640625 23.6163330078125 22.267333984375 18.301332473754882812 19.144166946411132812 22.118833541870117188 22.55066680908203125 22.577167510986328125 18.055833816528320312 12.895999908447265625 12.701333045959472656 14.428666114807128906 17.766834259033203125 17.657833099365234375 16.477666854858398438 15.00749969482421875 14.243166923522949219 12.901332855224609375 11.787833213806152344 13.038999557495117188 11.119500160217285156 11.713000297546386719 12.379166603088378906 12.746666908264160156 13.799999237060546875 14.106499671936035156 15.181666374206542969 15.619166374206542969 16.620832443237304688 17.162500381469726562 17.983999252319335938 17.58416748046875 17.980499267578125 17.127666473388671875 18.928499221801757812 19.6208343505859375 20.049165725708007812 20.579334259033203125 20.046167373657226562 20.496999740600585938 20.164501190185546875 18.283166885375976562 19.04850006103515625 17.738834381103515625 17.412500381469726562 17.23166656494140625 17.36199951171875 17.747499465942382812 18.398166656494140625 18.368499755859375 18.555166244506835938 18.514333724975585938 18.480833053588867188 18.2693328857421875 18.269666671752929688 18.297666549682617188 18.215665817260742188 18.13266754150390625 18.109666824340820312 18.3404998779296875 18.107166290283203125 17.706666946411132812 16.933666229248046875 16.760166168212890625 15.390500068664550781 14.758500099182128906 15.547166824340820312 15.128833770751953125 12.681833267211914062 10.115667343139648438 11.151166915893554688 12.486166954040527344 13.261500358581542969 13.579500198364257812 13.506000518798828125 13.328833580017089844 12.439999580383300781 11.441332817077636719 10.357000350952148438 8.974666595458984375 9.3166666030883789062 8.3105001449584960938 9.1661663055419921875 10.562000274658203125 11.698833465576171875 13.964666366577148438 16.766666412353515625 18.620500564575195312 20.188833236694335938 20.674333572387695312 20.514333724975585938 20.389499664306640625 20.380167007446289062 20.426166534423828125 20.582500457763671875 20.934833526611328125 21.417999267578125 21.746166229248046875 21.6464996337890625 21.598833084106445312 21.472166061401367188 21.390333175659179688 21.36750030517578125 21.313167572021484375 21.440166473388671875 21.558000564575195312 21.544666290283203125 21.733165740966796875 21.954334259033203125 22.01616668701171875 21.936666488647460938 22.310167312622070312 22.035167694091796875 21.564666748046875 21.545667648315429688 21.628000259399414062 21.673999786376953125 21.701166152954101562 21.809000015258789062 21.913665771484375 21.9785003662109375 21.991666793823242188 21.942667007446289062 21.891832351684570312 21.944000244140625 22.00533294677734375 21.945667266845703125 21.9676666259765625 22.131166458129882812 22.278667449951171875 22.372499465942382812 22.476999282836914062 22.551334381103515625 22.531999588012695312 22.327667236328125 22.246166229248046875 22.292499542236328125 22.3339996337890625 22.417667388916015625 22.427333831787109375 22.304666519165039062 22.340999603271484375 22.337499618530273438 22.414667129516601562 22.57233428955078125 22.691165924072265625 22.661333084106445312 22.619333267211914062 22.645999908447265625 22.676166534423828125 22.650167465209960938 22.650667190551757812 22.635166168212890625 22.616167068481445312 22.629667282104492188 22.683666229248046875 22.761667251586914062 22.814167022705078125 22.857334136962890625 22.877500534057617188 22.906000137329101562 22.934499740600585938 22.969499588012695312 23.0041656494140625 23.051334381103515625 23.096166610717773438 23.13899993896484375 23.205999374389648438 23.272167205810546875 23.28983306884765625 23.28766632080078125 23.25533294677734375 23.2586669921875 23.33516693115234375 23.37183380126953125 23.406000137329101562 23.452999114990234375 23.463998794555664062 23.498167037963867188 23.52466583251953125 23.5989990234375 23.641832351684570312 23.665500640869140625 23.658000946044921875 23.6938323974609375
 20.351667404174804688 20.647998809814453125 21.217332839965820312 21.164333343505859375 17.878499984741210938 19.8318328857421875 21.413000106811523438 21.419834136962890625 21.1121673583984375 19.130666732788085938 20.497167587280273438 21.30049896240234375 19.9288330078125 19.482999801635742188 21.330667495727539062 21.031999588012695312 21.151500701904296875 21.039499282836914062 21.069665908813476562 20.946832656860351562 18.97750091552734375 19.045000076293945312 19.073333740234375 20.398834228515625 20.644666671752929688 20.449001312255859375 20.43416595458984375 20.383333206176757812 19.7068328857421875 20.10649871826171875 18.749332427978515625 17.849332809448242188 18.77483367919921875 19.234167098999023438 19.59283447265625 19.065500259399414062 16.130666732788085938 14.313833236694335938 17.76399993896484375 18.358667373657226562 18.505666732788085938 18.714166641235351562 18.493665695190429688 18.237667083740234375 17.86516571044921875 17.77483367919921875 18.292333602905273438 18.895000457763671875 18.972833633422851562 19.1551666259765625 18.92350006103515625 16.523834228515625 18.468166351318359375 20.956501007080078125 22.45999908447265625 22.547166824340820312 22.788499832153320312 22.887500762939453125 22.797332763671875 22.716333389282226562 22.919666290283203125 23.157167434692382812 23.203832626342773438 23.432666778564453125 23.342332839965820312 23.447000503540039062 22.382833480834960938 20.983999252319335938 23.458499908447265625 23.588001251220703125 22.251667022705078125 15.878000259399414062 19.020999908447265625 21.735166549682617188 21.868833541870117188 18.761499404907226562 14.724333763122558594 17.869998931884765625 20.775999069213867188 21.917999267578125 21.835332870483398438 21.376333236694335938 16.296167373657226562 15.021999359130859375 16.832000732421875 18.654666900634765625 17.888166427612304688 16.079999923706054688 12.87066650390625 12.374500274658203125 12.58083343505859375 13.710666656494140625 14.855333328247070312 15.406499862670898438 14.86316680908203125 13.404166221618652344 16.124666213989257812 16.495332717895507812 17.147167205810546875 17.302999496459960938 18.06583404541015625 18.807832717895507812 18.837833404541015625 19.056499481201171875 19.439167022705078125 19.64749908447265625 19.600999832153320312 20.110500335693359375 19.992834091186523438 20.62833404541015625 21.479000091552734375 20.890832901000976562 20.419666290283203125 17.56133270263671875 17.3856658935546875 18.109333038330078125 18.5345001220703125 18.02899932861328125 17.938167572021484375 18.200832366943359375 18.610332489013671875 18.910999298095703125 18.37166595458984375 18.493999481201171875 18.481500625610351562 18.468000411987304688 18.152334213256835938 18.282167434692382812 18.274499893188476562 18.340833663940429688 18.295166015625 18.20366668701171875 17.641000747680664062 16.801166534423828125 17.265499114990234375 17.697999954223632812 17.318166732788085938 16.427667617797851562 16.02899932861328125 16.043832778930664062 15.067166328430175781 14.055333137512207031 10.506667137145996094 10.609499931335449219 12.123167037963867188 12.653666496276855469 12.561833381652832031 11.89116668701171875 12.335332870483398438 11.902667045593261719 10.6595001220703125 9.5710000991821289062 8.6020002365112304688 8.5471668243408203125 8.2256669998168945312 8.7959995269775390625 11.652166366577148438 14.095499992370605469 14.7693328857421875 17.051334381103515625 19.502000808715820312 20.412500381469726562 20.649333953857421875 20.925333023071289062 20.975666046142578125 20.930334091186523438 21.2133331298828125 21.040666580200195312 21.046667098999023438 21.543333053588867188 21.927999496459960938 22.030500411987304688 21.894832611083984375 21.932500839233398438 21.85883331298828125 21.797166824340820312 21.851667404174804688 21.775667190551757812 21.719499588012695312 21.731332778930664062 22.04083251953125 22.2584991455078125 22.0345001220703125 22.255666732788085938 22.320333480834960938 21.831666946411132812 21.4246673583984375 21.558000564575195312 21.676332473754882812 21.737165451049804688 21.82433319091796875 21.924333572387695312 21.987667083740234375 21.899499893188476562 21.975000381469726562 22.085832595825195312 22.05816650390625 22.002666473388671875 22.0970001220703125 22.133167266845703125 22.145999908447265625 22.190334320068359375 22.298666000366210938 22.500833511352539062 22.40833282470703125 22.431165695190429688 22.508167266845703125 22.552667617797851562 22.570667266845703125 22.43316650390625 22.5301666259765625 22.556833267211914062 22.507665634155273438 22.54616546630859375 22.54850006103515625 22.49466705322265625 22.469333648681640625 22.575666427612304688 22.667333602905273438 22.814334869384765625 22.815166473388671875 22.850999832153320312 22.897333145141601562 22.89983367919921875 22.892999649047851562 22.886165618896484375 22.789333343505859375 22.779832839965820312 22.743165969848632812 22.802999496459960938 22.846332550048828125 22.88050079345703125 22.938167572021484375 22.94933319091796875 22.959333419799804688 22.97833251953125 23.015499114990234375 23.101665496826171875 23.173334121704101562 23.222166061401367188 23.282667160034179688 23.359333038330078125 23.37066650390625 23.361833572387695312 23.356000900268554688 23.35883331298828125 23.407999038696289062 23.4225006103515625 23.45583343505859375 23.480998992919921875 23.504499435424804688 23.53116607666015625 23.57883453369140625 23.647998809814453125 23.629667282104492188 23.66916656494140625 23.782665252685546875 23.790666580200195312
 19.046833038330078125 20.632833480834960938 21.5364990234375 21.400499343872070312 18.302499771118164062 19.87383270263671875 21.809665679931640625 21.438833236694335938 21.632833480834960938 19.607000350952148438 21.035833358764648438 21.386667251586914062 18.235332489013671875 20.385166168212890625 21.061832427978515625 20.947500228881835938 20.967166900634765625 21.013166427612304688 21.15399932861328125 19.599500656127929688 16.64766693115234375 18.412000656127929688 19.385499954223632812 20.774999618530273438 20.364500045776367188 20.335332870483398438 20.05816650390625 18.795000076293945312 19.53333282470703125 20.0214996337890625 18.872667312622070312 17.658666610717773438 19.29083251953125 19.843166351318359375 19.9010009765625 19.503999710083007812 16.59799957275390625 16.732166290283203125 18.732666015625 18.749500274658203125 18.733667373657226562 18.610166549682617188 18.257333755493164062 18.144832611083984375 17.80816650390625 18.246500015258789062 18.793333053588867188 18.706666946411132812 17.493000030517578125 18.829833984375 19.464000701904296875 18.669000625610351562 19.2864990234375 21.218999862670898438 22.35233306884765625 22.801666259765625 22.881666183471679688 22.932498931884765625 22.88466644287109375 22.788166046142578125 23.06583404541015625 22.987667083740234375 23.1768341064453125 23.329000473022460938 23.224000930786132812 23.285333633422851562 22.527833938598632812 21.648500442504882812 23.120166778564453125 23.42133331298828125 22.975999832153320312 19.461000442504882812 18.806165695190429688 21.594333648681640625 21.73400115966796875 19.163665771484375 15.203166961669921875 18.317333221435546875 21.323833465576171875 21.56349945068359375 21.10016632080078125 21.292999267578125 19.672832489013671875 15.294833183288574219 17.607999801635742188 17.389165878295898438 17.076833724975585938 14.729000091552734375 12.675167083740234375 12.715833663940429688 13.2413330078125 13.080333709716796875 14.731333732604980469 14.75966644287109375 17.240499496459960938 16.016832351684570312 17.294332504272460938 17.645999908447265625 17.68849945068359375 17.9785003662109375 18.946332931518554688 19.957332611083984375 20.051332473754882812 20.012666702270507812 19.930665969848632812 20.301500320434570312 21.258832931518554688 21.55916595458984375 20.99466705322265625 21.282999038696289062 21.5518341064453125 21.605499267578125 20.951999664306640625 18.367000579833984375 17.37616729736328125 16.94499969482421875 16.78549957275390625 16.5926666259765625 17.079334259033203125 18.114999771118164062 18.622333526611328125 18.653833389282226562 18.33716583251953125 18.159000396728515625 17.901166915893554688 17.678667068481445312 17.3038330078125 18.08083343505859375 18.29416656494140625 18.107500076293945312 17.67783355712890625 17.198667526245117188 16.324832916259765625 15.937999725341796875 15.390166282653808594 15.8211669921875 15.067333221435546875 15.80716705322265625 16.34799957275390625 15.724666595458984375 15.181500434875488281 13.991000175476074219 11 11.171833038330078125 12.441166877746582031 11.848833084106445312 10.569833755493164062 9.656833648681640625 10.75099945068359375 10.890167236328125 10.799833297729492188 8.972499847412109375 9.7488336563110351562 8.6505002975463867188 9.0291662216186523438 12.325833320617675781 14.325666427612304688 14.750666618347167969 14.648000717163085938 17.157667160034179688 19.696500778198242188 20.683832168579101562 20.619333267211914062 20.685167312622070312 20.798000335693359375 20.96883392333984375 21.371166229248046875 21.176166534423828125 21.187000274658203125 21.6186676025390625 22.028667449951171875 22.126499176025390625 21.9589996337890625 22.010999679565429688 21.69716644287109375 21.881166458129882812 22.063999176025390625 22.132165908813476562 21.9051666259765625 22.052333831787109375 22.126501083374023438 22.051500320434570312 22.223667144775390625 22.350666046142578125 22.235332489013671875 21.92133331298828125 21.6616668701171875 21.694665908813476562 21.759500503540039062 21.867166519165039062 21.892499923706054688 21.795665740966796875 21.814832687377929688 21.846500396728515625 22.125499725341796875 22.087667465209960938 22.064332962036132812 21.954999923706054688 22.107000350952148438 22.357000350952148438 22.301334381103515625 22.411167144775390625 22.223833084106445312 22.208665847778320312 22.257833480834960938 22.306833267211914062 22.41266632080078125 22.596834182739257812 22.709333419799804688 22.815000534057617188 22.625833511352539062 22.6529998779296875 22.656000137329101562 22.6768341064453125 22.665500640869140625 22.664333343505859375 22.682832717895507812 22.711334228515625 22.77700042724609375 22.886999130249023438 22.981832504272460938 23.055166244506835938 23.118665695190429688 23.1595001220703125 23.12183380126953125 23.129999160766601562 23.0753326416015625 23.043666839599609375 22.977666854858398438 22.881000518798828125 22.885499954223632812 22.92766571044921875 22.96883392333984375 23.016332626342773438 23.044500350952148438 23.037332534790039062 23.073333740234375 23.123332977294921875 23.161832809448242188 23.268999099731445312 23.334499359130859375 23.33733367919921875 23.36299896240234375 23.443666458129882812 23.489833831787109375 23.5171661376953125 23.509166717529296875 23.531000137329101562 23.558500289916992188 23.580999374389648438 23.598833084106445312 23.627666473388671875 23.68433380126953125 23.7306671142578125 23.757999420166015625 23.779499053955078125 23.852666854858398438 23.942165374755859375
 20.68650054931640625 21.815166473388671875 21.741167068481445312 20.744167327880859375 19.737833023071289062 19.321832656860351562 21.653499603271484375 21.357334136962890625 21.011499404907226562 19.316167831420898438 21.093500137329101562 20.723833084106445312 20.11100006103515625 21.0731658935546875 20.86116790771484375 20.042499542236328125 20.737833023071289062 21.241832733154296875 20.719167709350585938 18.8148345947265625 18.400499343872070312 19.448499679565429688 20.26833343505859375 20.51300048828125 20.018667221069335938 19.42549896240234375 17.878332138061523438 18.81366729736328125 19.873332977294921875 19.790500640869140625 18.9654998779296875 17.961999893188476562 19.701000213623046875 20.036167144775390625 19.899999618530273438 19.260833740234375 16.758333206176757812 18.79850006103515625 19.389499664306640625 18.978000640869140625 17.529666900634765625 17.26183319091796875 18.310667037963867188 17.070833206176757812 16.771999359130859375 18.413499832153320312 18.708665847778320312 18.471500396728515625 17.420499801635742188 18.348667144775390625 19.462833404541015625 18.53350067138671875 19.031833648681640625 20.195833206176757812 20.79633331298828125 21.694166183471679688 22.53549957275390625 22.755666732788085938 22.763166427612304688 22.75966644287109375 22.988832473754882812 23.278165817260742188 23.402332305908203125 23.5260009765625 23.284166336059570312 23.044500350952148438 23.482000350952148438 23.16266632080078125 22.724666595458984375 22.9720001220703125 22.938999176025390625 21.839666366577148438 19.489000320434570312 21.432500839233398438 21.555500030517578125 21.353000640869140625 19.642833709716796875 20.457666397094726562 21.062665939331054688 20.596832275390625 21.114665985107421875 20.197834014892578125 21.312999725341796875 19.225000381469726562 14.777667045593261719 15.840332984924316406 15.255167007446289062 13.516500473022460938 14.418833732604980469 13.10233306884765625 14.104999542236328125 15.151833534240722656 16.59383392333984375 16.7758331298828125 17.949167251586914062 17.946332931518554688 18.2413330078125 18.906999588012695312 19.09383392333984375 19.432332992553710938 19.525333404541015625 20.347499847412109375 20.730833053588867188 20.95166778564453125 20.899166107177734375 21.130167007446289062 21.800333023071289062 22.212999343872070312 22.164501190185546875 22.21216583251953125 22.1035003662109375 22.141834259033203125 21.954999923706054688 21.7154998779296875 20.9654998779296875 18.920166015625 17.88800048828125 18.658666610717773438 19.10250091552734375 19.148334503173828125 19.60883331298828125 19.627666473388671875 18.77249908447265625 19.017499923706054688 17.95366668701171875 16.969499588012695312 15.92350006103515625 16.364665985107421875 17.163333892822265625 17.63033294677734375 17.562334060668945312 16.730833053588867188 15.046500205993652344 15.096833229064941406 15.14116668701171875 14.508832931518554688 13.921166419982910156 14.230500221252441406 14.282166481018066406 14.332833290100097656 14.2736663818359375 13.161833763122558594 11.208333015441894531 11.701166152954101562 13.165833473205566406 13.382666587829589844 11.906833648681640625 10.878666877746582031 11.120833396911621094 10.95800018310546875 10.963666915893554688 9.7438335418701171875 10.989000320434570312 10.726500511169433594 8.8596668243408203125 9.8039999008178710938 12.014666557312011719 13.621666908264160156 15.500499725341796875 18.635499954223632812 20.039167404174804688 20.823499679565429688 20.635999679565429688 20.764833450317382812 20.932332992553710938 21.023166656494140625 20.941165924072265625 21.019500732421875 21.426500320434570312 21.91049957275390625 22.188165664672851562 22.009332656860351562 21.861166000366210938 21.714166641235351562 21.816333770751953125 21.816999435424804688 21.986499786376953125 21.986333847045898438 21.803333282470703125 22.023166656494140625 22.0323333740234375 22.280834197998046875 22.211833953857421875 22.110334396362304688 21.949167251586914062 21.756166458129882812 21.66266632080078125 21.66483306884765625 21.789167404174804688 21.863666534423828125 21.732166290283203125 21.768499374389648438 21.780000686645507812 22.029499053955078125 22.330333709716796875 22.172832489013671875 22.129499435424804688 22.107500076293945312 22.108165740966796875 22.252666473388671875 22.3986663818359375 22.479000091552734375 22.4633331298828125 22.453500747680664062 22.2975006103515625 22.29083251953125 22.3643341064453125 22.46450042724609375 22.589166641235351562 22.797332763671875 22.889833450317382812 22.8899993896484375 22.829500198364257812 22.774333953857421875 22.755001068115234375 22.856000900268554688 22.992166519165039062 22.963499069213867188 23.031000137329101562 23.141000747680664062 23.214666366577148438 23.25766754150390625 23.30933380126953125 23.359167098999023438 23.39533233642578125 23.395334243774414062 23.380832672119140625 23.3038330078125 23.228000640869140625 23.097499847412109375 23.047166824340820312 23.028665542602539062 23.020334243774414062 23.047666549682617188 23.083833694458007812 23.161832809448242188 23.152833938598632812 23.201000213623046875 23.2541656494140625 23.291666030883789062 23.2910003662109375 23.30283355712890625 23.33516693115234375 23.4051666259765625 23.504665374755859375 23.549333572387695312 23.635166168212890625 23.666833877563476562 23.654499053955078125 23.699832916259765625 23.731166839599609375 23.771665573120117188 23.812665939331054688 23.87933349609375 23.88033294677734375 23.899333953857421875 23.89749908447265625 23.92350006103515625
 22.273832321166992188 21.511165618896484375 20.8491668701171875 20.389499664306640625 20.803998947143554688 19.292333602905273438 21.564832687377929688 21.51300048828125 21.331666946411132812 20.654499053955078125 21.890832901000976562 21.220500946044921875 21.535833358764648438 21.08733367919921875 18.930665969848632812 19.952167510986328125 20.7263336181640625 21.163000106811523438 20.273332595825195312 19.173166275024414062 20.211000442504882812 20.516832351684570312 20.778833389282226562 20.218999862670898438 18.56150054931640625 18.669332504272460938 18.807832717895507812 19.780500411987304688 19.822500228881835938 19.750667572021484375 18.729166030883789062 19.145999908447265625 19.909833908081054688 20.21433258056640625 19.96649932861328125 18.462499618530273438 14.815333366394042969 19.260000228881835938 18.79416656494140625 18.542333602905273438 17.508998870849609375 16.534666061401367188 17.927499771118164062 17.33416748046875 16.03333282470703125 18.206167221069335938 18.75749969482421875 18.605998992919921875 18.537334442138671875 18.249500274658203125 18.893499374389648438 19.068166732788085938 18.724832534790039062 19.4138336181640625 19.88483428955078125 20.510499954223632812 19.987499237060546875 21.879999160766601562 22.807332992553710938 22.683500289916992188 22.72316741943359375 23.240999221801757812 22.968999862670898438 23.728666305541992188 23.836334228515625 23.357666015625 23.365167617797851562 23.686000823974609375 23.484167098999023438 23.126333236694335938 22.844499588012695312 21.780666351318359375 18.8018341064453125 21.004999160766601562 21.503833770751953125 21.506666183471679688 21.288166046142578125 21.180833816528320312 21.22750091552734375 21.09166717529296875 21.199832916259765625 19.8769989013671875 20.162332534790039062 20.206666946411132812 16.091167449951171875 17.845167160034179688 16.420999526977539062 14.793666839599609375 14.472833633422851562 15.229500770568847656 14.97733306884765625 16.046499252319335938 17.579334259033203125 18.384166717529296875 18.396833419799804688 18.813333511352539062 19.605833053588867188 19.84149932861328125 19.778833389282226562 20.311000823974609375 20.248500823974609375 20.318332672119140625 20.583166122436523438 21.194499969482421875 21.569499969482421875 21.64316558837890625 21.630498886108398438 22.1163330078125 22.398334503173828125 22.346666336059570312 22.0839996337890625 21.951833724975585938 21.63916778564453125 21.430833816528320312 21.317998886108398438 21.131500244140625 20.984500885009765625 20.47100067138671875 20.621999740600585938 20.447000503540039062 20.052999496459960938 19.758333206176757812 19.125833511352539062 19.233999252319335938 18.614166259765625 16.99900054931640625 16.227832794189453125 15.343500137329101562 15.078333854675292969 15.722499847412109375 16.134332656860351562 15.715000152587890625 13.62183380126953125 13.608333587646484375 12.757666587829589844 12.720000267028808594 12.382666587829589844 11.9546661376953125 12.889666557312011719 14.194000244140625 13.130666732788085938 12.939332962036132812 11.21649932861328125 10.677166938781738281 12.386166572570800781 14.758333206176757812 14.956167221069335938 13.340167045593261719 12.134166717529296875 10.944833755493164062 11.577833175659179688 11.992666244506835938 12.743165969848632812 11.657833099365234375 8.93216705322265625 9.183666229248046875 12.235333442687988281 14.367667198181152344 16.626333236694335938 19.195667266845703125 20.593999862670898438 20.780500411987304688 20.816999435424804688 20.907499313354492188 20.994167327880859375 21.127834320068359375 21.484333038330078125 21.50316619873046875 21.861166000366210938 22.001499176025390625 22.02166748046875 22.040166854858398438 22.249166488647460938 22.06783294677734375 21.989166259765625 22.052165985107421875 21.987501144409179688 21.95050048828125 22.075832366943359375 22.196666717529296875 22.288665771484375 22.358333587646484375 22.15416717529296875 21.905332565307617188 21.646999359130859375 21.60449981689453125 21.722499847412109375 21.77166748046875 21.756834030151367188 21.66483306884765625 21.657667160034179688 21.6464996337890625 21.699167251586914062 21.92449951171875 22.226499557495117188 22.112333297729492188 22.189666748046875 22.1356658935546875 22.091833114624023438 22.404832839965820312 22.37816619873046875 22.44300079345703125 22.341833114624023438 22.406499862670898438 22.61083221435546875 22.577833175659179688 22.7760009765625 22.861665725708007812 22.885499954223632812 22.97499847412109375 23.00550079345703125 23.044832229614257812 23.036832809448242188 22.996500015258789062 23.013833999633789062 23.0796661376953125 23.134500503540039062 23.194334030151367188 23.224332809448242188 23.231332778930664062 23.239665985107421875 23.23699951171875 23.257165908813476562 23.2758331298828125 23.3535003662109375 23.40716552734375 23.465333938598632812 23.505666732788085938 23.506000518798828125 23.362333297729492188 23.277666091918945312 23.252166748046875 23.271999359130859375 23.191999435424804688 23.23166656494140625 23.243333816528320312 23.342832565307617188 23.402166366577148438 23.38033294677734375 23.364166259765625 23.407833099365234375 23.475500106811523438 23.494832992553710938 23.47316741943359375 23.521165847778320312 23.6165008544921875 23.692333221435546875 23.738000869750976562 23.810667037963867188 23.83516693115234375 23.876333236694335938 23.922166824340820312 23.920166015625 23.972166061401367188 24.0345001220703125 24.070667266845703125 24.021167755126953125 24.006000518798828125
 22.267499923706054688 21.045667648315429688 20.913000106811523438 21.467000961303710938 21.859167098999023438 21.590000152587890625 21.754665374755859375 21.572834014892578125 21.157167434692382812 21.145166397094726562 22.535999298095703125 22.81133270263671875 22.531999588012695312 20.61733245849609375 19.4333343505859375 20.181667327880859375 20.933666229248046875 20.805833816528320312 19.267000198364257812 19.560333251953125 20.312000274658203125 20.1616668701171875 19.736333847045898438 18.9438323974609375 18.109500885009765625 19.45800018310546875 19.64333343505859375 19.552499771118164062 19.638500213623046875 19.25966644287109375 18.481500625610351562 19.57550048828125 19.777833938598632812 20.128999710083007812 19.90833282470703125 17.062000274658203125 16.794666290283203125 19.583499908447265625 18.801500320434570312 17.457500457763671875 18.1768341064453125 18.17766571044921875 18.357999801635742188 17.880167007446289062 15.03983306884765625 17.080499649047851562 19.023500442504882812 19.19516754150390625 19.179500579833984375 18.338167190551757812 18.238000869750976562 19.182832717895507812 19.225999832153320312 19.804666519165039062 20.128665924072265625 20.025499343872070312 19.47316741943359375 20.660833358764648438 22.75550079345703125 22.792833328247070312 22.648332595825195312 23.134332656860351562 23.051500320434570312 23.10250091552734375 23.868333816528320312 23.79216766357421875 23.83733367919921875 23.681165695190429688 23.716999053955078125 23.632333755493164062 22.671167373657226562 21.671167373657226562 20.357500076293945312 20.825166702270507812 20.9635009765625 21.310499191284179688 21.308500289916992188 21.390333175659179688 21.485332489013671875 21.546167373657226562 20.4355010986328125 20.430334091186523438 20.423999786376953125 21.32866668701171875 19.136167526245117188 17.455499649047851562 17.51399993896484375 16.483667373657226562 14.653499603271484375 14.919833183288574219 14.945833206176757812 14.927166938781738281 16.229833602905273438 17.358499526977539062 18.201000213623046875 18.471332550048828125 18.771165847778320312 19.367000579833984375 19.759000778198242188 20.317167282104492188 20.501832962036132812 20.7393341064453125 20.762500762939453125 21.618000030517578125 22.143833160400390625 22.513666152954101562 22.43216705322265625 22.289167404174804688 22.78549957275390625 22.8318328857421875 22.62066650390625 22.309833526611328125 22.186832427978515625 22.069499969482421875 21.824832916259765625 21.42783355712890625 21.677499771118164062 21.2306671142578125 20.622333526611328125 20.285999298095703125 18.667833328247070312 18.646333694458007812 19.0345001220703125 18.99449920654296875 18.829332351684570312 18.153833389282226562 16.994998931884765625 16.80916595458984375 15.401499748229980469 14.927000045776367188 14.177332878112792969 13.315667152404785156 11.97733306884765625 12.245166778564453125 11.104000091552734375 10.697999954223632812 11.140999794006347656 9.8731670379638671875 11.088666915893554688 13.496166229248046875 13.670666694641113281 11.923166275024414062 11.972499847412109375 10.940999984741210938 12.069499969482421875 14.520333290100097656 15.438166618347167969 15.329500198364257812 13.104666709899902344 12.096499443054199219 12.900166511535644531 13.848833084106445312 13.694666862487792969 12.315166473388671875 10.375333786010742188 9.1370000839233398438 11.346333503723144531 13.703332901000976562 15.642999649047851562 19.204833984375 20.86533355712890625 20.9246673583984375 20.944332122802734375 21.217332839965820312 21.306499481201171875 21.145166397094726562 21.44516754150390625 21.480998992919921875 21.58516693115234375 21.610332489013671875 21.559499740600585938 21.972166061401367188 22.130832672119140625 22.145000457763671875 22.120332717895507812 22.272832870483398438 22.477499008178710938 22.552999496459960938 22.554166793823242188 22.583166122436523438 22.36316680908203125 22.170999526977539062 22.062334060668945312 21.734666824340820312 21.544500350952148438 21.594999313354492188 21.690334320068359375 21.788499832153320312 21.667667388916015625 21.562166213989257812 21.517833709716796875 21.508333206176757812 21.759332656860351562 21.865999221801757812 22.275999069213867188 22.468000411987304688 22.507999420166015625 22.440334320068359375 22.3209991455078125 22.542833328247070312 22.7176666259765625 22.804666519165039062 22.58933258056640625 22.449167251586914062 22.696332931518554688 23.049833297729492188 23.161167144775390625 23.183832168579101562 23.151332855224609375 23.029832839965820312 23.070833206176757812 23.063833236694335938 23.076333999633789062 23.134500503540039062 23.122333526611328125 23.114833831787109375 23.110166549682617188 23.146167755126953125 23.156999588012695312 23.189500808715820312 23.2888336181640625 23.361166000366210938 23.42766571044921875 23.494165420532226562 23.561666488647460938 23.60033416748046875 23.642499923706054688 23.667165756225585938 23.649499893188476562 23.636167526245117188 23.561666488647460938 23.48699951171875 23.476999282836914062 23.496166229248046875 23.517999649047851562 23.564666748046875 23.573833465576171875 23.635166168212890625 23.645166397094726562 23.623332977294921875 23.643167495727539062 23.678333282470703125 23.684667587280273438 23.713832855224609375 23.698499679565429688 23.686000823974609375 23.689167022705078125 23.734167098999023438 23.823499679565429688 23.880666732788085938 23.942165374755859375 23.985166549682617188 24.035999298095703125 24.029832839965820312 24.051500320434570312 24.07416534423828125 24.196498870849609375 24.179332733154296875
 21.75983428955078125 21.110166549682617188 20.982999801635742188 22.0540008544921875 22.002332687377929688 21.690166473388671875 21.021833419799804688 20.204500198364257812 20.058000564575195312 22.571498870849609375 23.075334548950195312 22.453500747680664062 20.569166183471679688 20.677000045776367188 20.7501678466796875 21.085332870483398438 20.733667373657226562 20.444665908813476562 19.582834243774414062 20.44933319091796875 19.5518341064453125 18.9481658935546875 18.222499847412109375 19.07649993896484375 19.173833847045898438 18.773000717163085938 19.1855010986328125 19.511333465576171875 19.51599884033203125 18.9290008544921875 18.6035003662109375 19.199666976928710938 18.617834091186523438 18.94083404541015625 19.844667434692382812 18.28549957275390625 18.1334991455078125 19.60883331298828125 18.722499847412109375 17.934000015258789062 18.37833404541015625 18.41049957275390625 18.750833511352539062 18.128665924072265625 15.014833450317382812 17.916666030883789062 19.221834182739257812 18.687999725341796875 18.296667098999023438 17.62183380126953125 17.891666412353515625 19.32649993896484375 18.989833831787109375 19.5345001220703125 19.788333892822265625 19.7003326416015625 18.420665740966796875 20.629999160766601562 22.56683349609375 22.4720001220703125 22.7584991455078125 22.962999343872070312 22.970500946044921875 23.569332122802734375 23.928499221801757812 23.713167190551757812 23.76183319091796875 23.751499176025390625 23.649000167846679688 23.054500579833984375 21.461332321166992188 20.617000579833984375 19.309999465942382812 20.398834228515625 20.5 20.729333877563476562 19.850332260131835938 20.038665771484375 21.282833099365234375 21.551166534423828125 20.900167465209960938 21.2220001220703125 20.76300048828125 19.266000747680664062 18.422832489013671875 18.95166778564453125 17.969999313354492188 16.652500152587890625 14.654333114624023438 13.761667251586914062 13.67783355712890625 13.564999580383300781 15.278333663940429688 16.830333709716796875 16.703332901000976562 17.080333709716796875 17.609832763671875 18.074666976928710938 19.076999664306640625 19.805833816528320312 20.222166061401367188 20.933666229248046875 21.62400054931640625 22.127500534057617188 22.6788330078125 22.9698333740234375 22.766832351684570312 22.834333419799804688 22.9976654052734375 22.984832763671875 22.92983245849609375 22.728666305541992188 22.50533294677734375 22.068332672119140625 21.761499404907226562 21.597333908081054688 21.538665771484375 21.267499923706054688 20.342000961303710938 19.104665756225585938 17.375833511352539062 18.370832443237304688 18.705165863037109375 18.540166854858398438 18.392999649047851562 18.269832611083984375 17.989833831787109375 17.572666168212890625 17.295665740966796875 16.840000152587890625 15.712499618530273438 13.752666473388671875 13.2241668701171875 12.861666679382324219 11.548999786376953125 11.074000358581542969 9.9241666793823242188 9.493000030517578125 10.334500312805175781 12.049833297729492188 13.352166175842285156 13.670166969299316406 12.827500343322753906 12.417833328247070312 12.380666732788085938 14.063333511352539062 15.804499626159667969 15.981166839599609375 15.438166618347167969 14.568666458129882812 13.03549957275390625 13.674666404724121094 13.429166793823242188 12.03333282470703125 10.166666984558105469 8.7933330535888671875 11.434000015258789062 14.04416656494140625 16.399333953857421875 19.7415008544921875 21.03983306884765625 21.051000595092773438 21.23699951171875 21.357500076293945312 21.384166717529296875 21.208333969116210938 21.397832870483398438 21.239833831787109375 21.278333663940429688 21.19499969482421875 21.405332565307617188 21.773832321166992188 21.80699920654296875 21.86316680908203125 21.855998992919921875 21.974332809448242188 22.26183319091796875 22.466167449951171875 22.474000930786132812 22.455667495727539062 22.288665771484375 22.083499908447265625 21.832166671752929688 21.557500839233398438 21.517333984375 21.531000137329101562 21.610500335693359375 21.701999664306640625 21.787166595458984375 21.6078338623046875 21.593500137329101562 21.6638336181640625 21.913999557495117188 21.845666885375976562 22.091833114624023438 22.346332550048828125 22.456167221069335938 22.648000717163085938 22.861499786376953125 23.073499679565429688 23.190166473388671875 23.24883270263671875 23.183000564575195312 23.135999679565429688 23.218999862670898438 23.179500579833984375 23.12816619873046875 23.091333389282226562 23.041833877563476562 23.013833999633789062 23.035333633422851562 23.129667282104492188 23.12383270263671875 23.096666336059570312 23.043001174926757812 23.118665695190429688 23.215166091918945312 23.299833297729492188 23.32450103759765625 23.374166488647460938 23.394832611083984375 23.399499893188476562 23.4611663818359375 23.585000991821289062 23.64133453369140625 23.672332763671875 23.663166046142578125 23.570165634155273438 23.591999053955078125 23.622667312622070312 23.670999526977539062 23.695667266845703125 23.644832611083984375 23.664501190185546875 23.649000167846679688 23.631000518798828125 23.644666671752929688 23.714166641235351562 23.754833221435546875 23.73583221435546875 23.765499114990234375 23.7779998779296875 23.840000152587890625 23.890499114990234375 23.95583343505859375 23.977666854858398438 23.991666793823242188 23.97833251953125 23.953166961669921875 23.949499130249023438 23.94733428955078125 23.981332778930664062 24.048334121704101562 24.153667449951171875 24.136667251586914062 24.170999526977539062 24.164167404174804688 24.226665496826171875
 22.118333816528320312 22.2931671142578125 22.14116668701171875 21.808500289916992188 21.797332763671875 20.586833953857421875 19.14550018310546875 20.961666107177734375 22.358499526977539062 23.011499404907226562 22.745500564575195312 21.9373321533203125 20.492000579833984375 20.446666717529296875 20.387500762939453125 20.987499237060546875 20.692501068115234375 20.270833969116210938 20.401166915893554688 20.358667373657226562 19.4203338623046875 19.03216552734375 19.372667312622070312 19.068332672119140625 18.683500289916992188 17.846332550048828125 18.5149993896484375 18.204000473022460938 18.516000747680664062 18.567167282104492188 18.970666885375976562 19.045000076293945312 18.77683258056640625 17.849832534790039062 19.682500839233398438 19.068834304809570312 16.794666290283203125 18.1208343505859375 18.270000457763671875 18.886167526245117188 18.077165603637695312 18.655832290649414062 18.652666091918945312 17.580999374389648438 16.829000473022460938 19.106832504272460938 19.308500289916992188 16.73166656494140625 17.258167266845703125 16.868999481201171875 16.597166061401367188 19.491001129150390625 19.602832794189453125 19.643833160400390625 19.566499710083007812 19.33083343505859375 15.541500091552734375 20.041334152221679688 22.269166946411132812 22.445333480834960938 23.051166534423828125 23.201333999633789062 23.140832901000976562 23.277833938598632812 23.599832534790039062 22.917833328247070312 23.584667205810546875 23.662000656127929688 23.552333831787109375 22.493000030517578125 19.149000167846679688 20.2068328857421875 18.670499801635742188 17.939332962036132812 18.6486663818359375 19.353334426879882812 19.962665557861328125 19.309999465942382812 20.43216705322265625 22.09149932861328125 21.939332962036132812 21.181499481201171875 17.324666976928710938 15.31150054931640625 18.880666732788085938 18.568666458129882812 17.99666595458984375 17.8489990234375 17.400333404541015625 15.569666862487792969 15.24683380126953125 14.649832725524902344 15.958499908447265625 16.27916717529296875 15.64116668701171875 16.027667999267578125 16.289499282836914062 16.78033447265625 17.597166061401367188 18.577833175659179688 19.305833816528320312 20.121166229248046875 21.0540008544921875 22.025499343872070312 22.755498886108398438 22.857500076293945312 23.018833160400390625 23.024000167846679688 22.8943328857421875 22.8040008544921875 22.731166839599609375 22.539667129516601562 22.335666656494140625 21.8038330078125 20.7888336181640625 21.200666427612304688 20.975000381469726562 20.797166824340820312 19.851499557495117188 17.37833404541015625 17.50533294677734375 18.532833099365234375 18.739000320434570312 18.617834091186523438 17.895833969116210938 17.315500259399414062 16.475500106811523438 16.77916717529296875 15.659667015075683594 15.832166671752929688 15.164999961853027344 14.430500030517578125 12.848500251770019531 11.120833396911621094 10.451666831970214844 9.7998332977294921875 9.6628332138061523438 9.7089996337890625 11.352499961853027344 13.462999343872070312 13.489833831787109375 14.738333702087402344 15.586333274841308594 14.301333427429199219 15.884833335876464844 14.048999786376953125 14.813833236694335938 14.187000274658203125 14.025333404541015625 13.776000022888183594 11.965833663940429688 11.4611663818359375 12.617667198181152344 12.963666915893554688 10.439167022705078125 10.71666717529296875 12.785500526428222656 14.048666954040527344 15.386166572570800781 17.914667129516601562 20.554166793823242188 21.187000274658203125 21.451166152954101562 21.479166030883789062 21.458667755126953125 21.255666732788085938 21.168666839599609375 21.394001007080078125 21.402166366577148438 21.50983428955078125 21.466999053955078125 21.569000244140625 21.618333816528320312 21.725666046142578125 21.6746673583984375 21.70583343505859375 21.829999923706054688 21.956167221069335938 22.076000213623046875 22.082666397094726562 22.08283233642578125 21.961666107177734375 21.673666000366210938 21.33300018310546875 21.409833908081054688 21.439332962036132812 21.542833328247070312 21.59149932861328125 21.801500320434570312 21.785165786743164062 21.849332809448242188 21.82216644287109375 21.796499252319335938 21.824499130249023438 21.785333633422851562 21.876667022705078125 22.298666000366210938 22.799833297729492188 23.002500534057617188 22.9138336181640625 22.936666488647460938 23.0301666259765625 23.113332748413085938 23.262500762939453125 23.249500274658203125 23.145166397094726562 23.0883331298828125 22.932332992553710938 22.943666458129882812 22.901166915893554688 22.998167037963867188 23.033334732055664062 23.045667648315429688 23.116167068481445312 23.221166610717773438 23.323833465576171875 23.302165985107421875 23.2671661376953125 23.39116668701171875 23.465000152587890625 23.50966644287109375 23.551500320434570312 23.566167831420898438 23.526666641235351562 23.50316619873046875 23.543001174926757812 23.619832992553710938 23.689001083374023438 23.745332717895507812 23.69300079345703125 23.609498977661132812 23.523000717163085938 23.501832962036132812 23.54199981689453125 23.540332794189453125 23.573999404907226562 23.6529998779296875 23.576166152954101562 23.631000518798828125 23.64550018310546875 23.662832260131835938 23.679666519165039062 23.748332977294921875 23.807834625244140625 23.87400054931640625 23.960332870483398438 24.043333053588867188 24.132833480834960938 24.225666046142578125 24.124500274658203125 24.013332366943359375 24.075166702270507812 24.119333267211914062 24.102832794189453125 24.105499267578125 24.166500091552734375 24.152332305908203125 24.226667404174804688
 22.413000106811523438 22.272832870483398438 22.1573333740234375 21.9203338623046875 20.899333953857421875 18.707332611083984375 20.272832870483398438 22.914999008178710938 22.656000137329101562 22.6833343505859375 21.9073333740234375 21.273166656494140625 20.962833404541015625 20.497833251953125 20.58950042724609375 20.298666000366210938 19.543666839599609375 19.809499740600585938 19.6938323974609375 19.406833648681640625 18.4010009765625 18.949832916259765625 19.46883392333984375 18.894500732421875 17.5926666259765625 17.6681671142578125 16.715999603271484375 15.626667022705078125 17.528499603271484375 18.332166671752929688 19.319334030151367188 19.4568328857421875 19.141000747680664062 16.784000396728515625 19.406999588012695312 19.4958343505859375 17.879167556762695312 18.52050018310546875 19.303499221801757812 17.961332321166992188 18.437334060668945312 18.737499237060546875 17.339666366577148438 17.338832855224609375 19.062833786010742188 19.295999526977539062 18.529666900634765625 16.534000396728515625 18.087665557861328125 16.475000381469726562 17.796833038330078125 19.7584991455078125 19.69283294677734375 19.262332916259765625 19.022167205810546875 17.621999740600585938 14.266666412353515625 20.12599945068359375 22.3448333740234375 22.850833892822265625 23.1510009765625 23.236833572387695312 23.3489990234375 23.55816650390625 24.063833236694335938 23.387500762939453125 23.500665664672851562 23.655832290649414062 23.190332412719726562 23.23699951171875 22.301332473754882812 22.273500442504882812 21.711666107177734375 19.964000701904296875 19.02466583251953125 19.563167572021484375 20.905332565307617188 20.390499114990234375 20.191999435424804688 21.737333297729492188 22.014499664306640625 18.17566680908203125 14.524167060852050781 16.63050079345703125 19.253833770751953125 17.242834091186523438 15.101833343505859375 14.102999687194824219 15.501333236694335938 14.858999252319335938 15.9029998779296875 15.545999526977539062 14.807499885559082031 15.419333457946777344 14.925499916076660156 15.282000541687011719 16.045665740966796875 16.71883392333984375 17.481832504272460938 18.560832977294921875 19.2931671142578125 20.049167633056640625 20.71233367919921875 21.80699920654296875 22.630001068115234375 22.17783355712890625 22.3513336181640625 22.4073333740234375 22.296833038330078125 22.238834381103515625 21.937334060668945312 21.944499969482421875 21.728000640869140625 21.43216705322265625 20.394832611083984375 20.231000900268554688 19.990667343139648438 19.929666519165039062 19.948665618896484375 17.868833541870117188 17.460666656494140625 18.169000625610351562 18.363332748413085938 18.459833145141601562 17.580499649047851562 16.722833633422851562 16.034166336059570312 15.771166801452636719 14.249166488647460938 14.179833412170410156 13.67783355712890625 12.854166984558105469 12.405666351318359375 11.341333389282226562 10.55716705322265625 10.303333282470703125 9.9753332138061523438 10.000499725341796875 12.850666999816894531 15.112166404724121094 16.07550048828125 16.135334014892578125 15.854000091552734375 15.554500579833984375 12.993666648864746094 12.274167060852050781 12.119833946228027344 13.825833320617675781 12.253499984741210938 12.494999885559082031 11.633833885192871094 9.58950042724609375 10.349333763122558594 10.861166954040527344 9.8353328704833984375 10.951000213623046875 12.216166496276855469 13.08516693115234375 13.996999740600585938 16.631000518798828125 19.914333343505859375 20.929166793823242188 21.429500579833984375 21.698667526245117188 21.551166534423828125 21.396833419799804688 21.424833297729492188 21.3621673583984375 21.213666915893554688 21.332666397094726562 21.305999755859375 21.3211669921875 21.469499588012695312 21.468999862670898438 21.643667221069335938 21.55816650390625 21.50333404541015625 21.8339996337890625 21.973499298095703125 22.057500839233398438 21.98699951171875 21.7975006103515625 21.447999954223632812 21.129999160766601562 21.212999343872070312 21.385833740234375 21.498666763305664062 21.673666000366210938 21.765499114990234375 21.875499725341796875 21.933666229248046875 21.987833023071289062 21.942167282104492188 22.146999359130859375 22.226667404174804688 22.36949920654296875 22.688167572021484375 22.760000228881835938 22.644500732421875 22.686000823974609375 22.8600006103515625 23.030500411987304688 23.215166091918945312 23.086334228515625 23.065999984741210938 22.920999526977539062 22.904499053955078125 22.909334182739257812 22.990999221801757812 23.020166397094726562 23.035165786743164062 23.193834304809570312 23.264499664306640625 23.25 23.247999191284179688 23.267999649047851562 23.352499008178710938 23.463832855224609375 23.47833251953125 23.375165939331054688 23.458333969116210938 23.478166580200195312 23.489833831787109375 23.572500228881835938 23.678667068481445312 23.753665924072265625 23.792667388916015625 23.737499237060546875 23.682666778564453125 23.668666839599609375 23.668832778930664062 23.720666885375976562 23.707166671752929688 23.759166717529296875 23.832000732421875 23.809665679931640625 23.951333999633789062 23.90399932861328125 23.753665924072265625 23.781665802001953125 23.823499679565429688 23.86733245849609375 23.94950103759765625 24.02166748046875 24.002500534057617188 24.024499893188476562 24.0991668701171875 24.22833251953125 24.297000885009765625 24.323667526245117188 24.163665771484375 24.196832656860351562 24.172832489013671875 24.253499984741210938 24.34600067138671875 24.403833389282226562 24.448333740234375 24.46966552734375
 22.333499908447265625 22.27266693115234375 22.109500885009765625 21.695499420166015625 19.693166732788085938 20.952667236328125 22.846500396728515625 22.809833526611328125 22.583665847778320312 20.924167633056640625 19.71433258056640625 19.801500320434570312 19.646333694458007812 19.960500717163085938 20.260499954223632812 19.73699951171875 18.885166168212890625 19.644166946411132812 18.828332901000976562 17.4416656494140625 16.804834365844726562 18.484666824340820312 19.465166091918945312 18.422166824340820312 17.441499710083007812 18.243665695190429688 16.880832672119140625 17.226167678833007812 17.7866668701171875 18.745500564575195312 19.682001113891601562 19.506666183471679688 18.8986663818359375 17.397167205810546875 19.308000564575195312 19.090333938598632812 17.792499542236328125 18.705499649047851562 19.163499832153320312 18.577667236328125 18.73799896240234375 18.57450103759765625 16.488832473754882812 17.3751678466796875 17.843334197998046875 19.346166610717773438 18.756999969482421875 16.519001007080078125 18.392000198364257812 18.08933258056640625 19.689500808715820312 19.6916656494140625 18.358499526977539062 17.093999862670898438 15.93416595458984375 13.89983367919921875 16.245500564575195312 21.3578338623046875 22.691333770751953125 23.322332382202148438 23.532167434692382812 22.502332687377929688 23.802999496459960938 23.917833328247070312 23.6421661376953125 22.0063323974609375 23.30066680908203125 22.802499771118164062 21.707834243774414062 22.43650054931640625 23.229166030883789062 22.95916748046875 22.6078338623046875 22.12383270263671875 21.305500030517578125 21.111665725708007812 21.613000869750976562 20.463167190551757812 19.767499923706054688 20.756999969482421875 22.019001007080078125 16.849834442138671875 16.273500442504882812 16.120000839233398438 17.626499176025390625 18.964000701904296875 14.747833251953125 13.688833236694335938 14.385666847229003906 14.968333244323730469 15.082166671752929688 15.814167022705078125 17.007333755493164062 17.01616668701171875 16.679500579833984375 16.475000381469726562 16.865999221801757812 17.600999832153320312 18.420833587646484375 18.939832687377929688 19.949167251586914062 20.623332977294921875 21.121166229248046875 22.017333984375 22.42983245849609375 22.053167343139648438 21.711833953857421875 21.972665786743164062 21.573667526245117188 21.584333419799804688 21.68433380126953125 21.35233306884765625 21.08083343505859375 20.84816741943359375 20.801332473754882812 20.582666397094726562 19.1703338623046875 19.454334259033203125 19.060667037963867188 18.637666702270507812 16.90200042724609375 17.616832733154296875 17.89566802978515625 17.87816619873046875 17.767833709716796875 17.186666488647460938 16.649166107177734375 15.758500099182128906 13.706833839416503906 12.780499458312988281 12.942667007446289062 12.468166351318359375 11.897166252136230469 10.709166526794433594 10.182333946228027344 10.355999946594238281 11.522999763488769531 13.534166336059570312 15.727832794189453125 16.517499923706054688 13.123499870300292969 12.50099945068359375 14.42783355712890625 14.839166641235351562 13.3663330078125 11.314166069030761719 9.3528337478637695312 10.266666412353515625 12.708333015441894531 12.820499420166015625 10.799666404724121094 9.532833099365234375 8.6581668853759765625 9.4469995498657226562 10.198666572570800781 12.493332862854003906 13.661333084106445312 14.331666946411132812 14.610500335693359375 16.793498992919921875 20.0345001220703125 21.017000198364257812 21.600500106811523438 21.9720001220703125 21.734333038330078125 21.445833206176757812 21.174833297729492188 21.08933258056640625 21.081499099731445312 21.128665924072265625 21.086999893188476562 21.199666976928710938 21.385000228881835938 21.404333114624023438 21.458499908447265625 21.412166595458984375 21.646165847778320312 21.67449951171875 21.819000244140625 21.899999618530273438 21.80283355712890625 21.529333114624023438 21.313167572021484375 21.017333984375 21.122499465942382812 21.280666351318359375 21.501333236694335938 21.584667205810546875 21.672666549682617188 21.924999237060546875 22.079500198364257812 22.132165908813476562 22.26200103759765625 22.301500320434570312 22.45583343505859375 22.460332870483398438 22.33933258056640625 22.356832504272460938 22.468334197998046875 22.759500503540039062 22.99900054931640625 23.136501312255859375 22.995332717895507812 22.756834030151367188 22.766500473022460938 22.80283355712890625 22.922166824340820312 23.021665573120117188 23.143833160400390625 23.167999267578125 23.140832901000976562 23.0885009765625 23.093334197998046875 23.14766693115234375 23.326999664306640625 23.445499420166015625 23.492666244506835938 23.40833282470703125 23.424833297729492188 23.4720001220703125 23.558834075927734375 23.676666259765625 23.74900054931640625 23.767999649047851562 23.752500534057617188 23.721500396728515625 23.724666595458984375 23.793333053588867188 23.839834213256835938 23.930667877197265625 24.009500503540039062 23.99883270263671875 24.037000656127929688 23.999500274658203125 24.072000503540039062 24.09816741943359375 24.185998916625976562 24.164499282836914062 24.028333663940429688 24.07016754150390625 24.028167724609375 24.018667221069335938 24.047166824340820312 24.0086669921875 23.967166900634765625 24.029666900634765625 24.306833267211914062 24.428167343139648438 24.438333511352539062 24.47316741943359375 24.385999679565429688 24.431333541870117188 24.367166519165039062 24.326833724975585938 24.3148345947265625 24.338666915893554688 24.410833358764648438 24.52033233642578125
 22.206998825073242188 21.959165573120117188 21.7393341064453125 20.76616668701171875 20.059999465942382812 22.877332687377929688 22.5106658935546875 22.426332473754882812 21.054166793823242188 18.332834243774414062 18.4589996337890625 19.823499679565429688 20.11299896240234375 19.170833587646484375 19.610166549682617188 18.90200042724609375 19.348667144775390625 19.6790008544921875 18.354833602905273438 15.7285003662109375 18.076333999633789062 19.1938323974609375 19.4481658935546875 17.621332168579101562 18.405500411987304688 18.91916656494140625 18.814332962036132812 18.86533355712890625 19.022167205810546875 19.0475006103515625 18.981166839599609375 18.761333465576171875 18.293832778930664062 18.20149993896484375 19.30283355712890625 17.019832611083984375 17.909666061401367188 19.126667022705078125 19.079999923706054688 16.5453338623046875 17.993165969848632812 18.783832550048828125 18.10900115966796875 16.68866729736328125 15.688833236694335938 19.2024993896484375 18.51183319091796875 15.320333480834960938 18.766832351684570312 19.550167083740234375 19.567499160766601562 18.329000473022460938 16.085498809814453125 17.30266571044921875 17.2003326416015625 16.906999588012695312 20.605333328247070312 22.369167327880859375 22.973667144775390625 23.170833587646484375 23.381999969482421875 21.463167190551757812 23.488500595092773438 24.12933349609375 23.880167007446289062 22.423334121704101562 23.19183349609375 23.089166641235351562 23.034832000732421875 23.296167373657226562 23.2046661376953125 23.252834320068359375 23.266832351684570312 23.06566619873046875 22.493833541870117188 22.321332931518554688 22.248500823974609375 21.590333938598632812 21.146833419799804688 21.329000473022460938 21.59149932861328125 19.742166519165039062 18.191999435424804688 17.886667251586914062 18.110166549682617188 18.906999588012695312 14.965666770935058594 13.395333290100097656 13.422666549682617188 14.005000114440917969 14.818500518798828125 16.574499130249023438 18.847833633422851562 17.826665878295898438 17.937334060668945312 18.060499191284179688 17.141834259033203125 16.3643341064453125 15.698999404907226562 17.390333175659179688 18.66066741943359375 19.473667144775390625 20.830499649047851562 21.731332778930664062 21.140666961669921875 21.177333831787109375 21.263500213623046875 21.556165695190429688 21.499834060668945312 21.032499313354492188 21.139165878295898438 20.94933319091796875 20.384332656860351562 19.51399993896484375 20.185832977294921875 19.701333999633789062 18.109832763671875 18.424333572387695312 17.58083343505859375 16.7068328857421875 15.986833572387695312 16.189500808715820312 16.52899932861328125 16.696500778198242188 16.5926666259765625 16.267333984375 15.877166748046875 15.655833244323730469 15.437000274658203125 15.103166580200195312 14.864666938781738281 14.322999954223632812 13.562000274658203125 11.325166702270507812 10.287500381469726562 10.323166847229003906 11.288999557495117188 14.305999755859375 16.8513336181640625 16.683000564575195312 15.581333160400390625 14.732333183288574219 15.520166397094726562 14.619333267211914062 11.674166679382324219 11.359499931335449219 10.383167266845703125 8.6671667098999023438 9.8483333587646484375 12.025667190551757812 9.9689998626708984375 8.7603330612182617188 8.5574998855590820312 9.0625 10.91916656494140625 11.854833602905273438 12.952166557312011719 13.453499794006347656 15.468334197998046875 16.62383270263671875 18.72733306884765625 20.74233245849609375 21.5666656494140625 21.6378326416015625 21.439500808715820312 21.331167221069335938 20.98383331298828125 20.825666427612304688 20.847499847412109375 20.875 20.868333816528320312 21.026666641235351562 21.185333251953125 21.263334274291992188 21.195833206176757812 21.383501052856445312 21.489999771118164062 21.408832550048828125 21.694833755493164062 21.655000686645507812 21.523166656494140625 21.260999679565429688 21.056667327880859375 20.961500167846679688 21.070499420166015625 21.180833816528320312 21.391834259033203125 21.565166473388671875 21.780500411987304688 21.930667877197265625 21.914333343505859375 21.89316558837890625 21.85466766357421875 21.947999954223632812 22.023334503173828125 21.936666488647460938 22.002832412719726562 22.357334136962890625 22.6356658935546875 22.837499618530273438 23.00433349609375 22.95149993896484375 22.881166458129882812 22.721166610717773438 22.80816650390625 22.896333694458007812 23.03133392333984375 23.122499465942382812 23.151332855224609375 23.048334121704101562 23.004667282104492188 23.070833206176757812 23.223833084106445312 23.30049896240234375 23.41283416748046875 23.423833847045898438 23.408166885375976562 23.501499176025390625 23.595500946044921875 23.677000045776367188 23.70149993896484375 23.689167022705078125 23.709667205810546875 23.760833740234375 23.8578338623046875 23.92783355712890625 23.999334335327148438 24.079500198364257812 24.125667572021484375 24.159166336059570312 24.208667755126953125 24.279499053955078125 24.248332977294921875 24.234832763671875 24.256834030151367188 24.339666366577148438 24.385999679565429688 24.33950042724609375 24.204000473022460938 24.252166748046875 24.287000656127929688 24.20166778564453125 24.31683349609375 24.213167190551757812 24.215833663940429688 24.37833404541015625 24.4936676025390625 24.609498977661132812 24.560333251953125 24.620334625244140625 24.502332687377929688 24.6313323974609375 24.6336669921875 24.5883331298828125 24.545833587646484375 24.5753326416015625 24.579000473022460938 24.542165756225585938
 21.8318328857421875 21.31583404541015625 21.39749908447265625 19.930500030517578125 19.5301666259765625 22.747165679931640625 22.140832901000976562 19.430334091186523438 18.17350006103515625 18.490833282470703125 19.484666824340820312 19.451000213623046875 19.545665740966796875 17.458667755126953125 18.457332611083984375 18.97516632080078125 19.635833740234375 19.719333648681640625 17.94283294677734375 16.845167160034179688 18.506999969482421875 18.60333251953125 17.236499786376953125 17.469333648681640625 19.05500030517578125 18.93216705322265625 18.761499404907226562 18.698333740234375 18.982334136962890625 18.838666915893554688 18.887332916259765625 18.970333099365234375 18.212667465209960938 17.57216644287109375 19.267333984375 18.2176666259765625 18.669666290283203125 19.134332656860351562 18.98816680908203125 17.329500198364257812 17.628499984741210938 18.75316619873046875 18.80716705322265625 16.964000701904296875 17.857666015625 19.269166946411132812 17.782833099365234375 15.105166435241699219 18.526166915893554688 20.05716705322265625 19.681333541870117188 19.111667633056640625 17.984666824340820312 17.407167434692382812 19.065500259399414062 21.03549957275390625 22.136667251586914062 22.0301666259765625 22.347166061401367188 22.098333358764648438 22.89666748046875 23.469165802001953125 23.957666397094726562 24.27899932861328125 24.072999954223632812 22.996334075927734375 22.98166656494140625 23.405666351318359375 23.365499496459960938 23.333833694458007812 23.365833282470703125 23.203832626342773438 23.438833236694335938 23.483999252319335938 23.12933349609375 22.454000473022460938 20.877832412719726562 21.989999771118164062 21.7263336181640625 20.98699951171875 21.50333404541015625 18.86733245849609375 15.471166610717773438 19.916666030883789062 19.333833694458007812 19.812999725341796875 16.017499923706054688 12.904999732971191406 12.878167152404785156 13.660333633422851562 17.088666915893554688 19.226833343505859375 20.548334121704101562 20.69733428955078125 20.863332748413085938 20.844667434692382812 20.438167572021484375 18.655666351318359375 16.355333328247070312 15.468999862670898438 16.918832778930664062 18.525499343872070312 20.88050079345703125 20.78350067138671875 19.849000930786132812 20.001499176025390625 20.382833480834960938 20.54633331298828125 20.916833877563476562 20.395000457763671875 20.453500747680664062 20.51200103759765625 20.098333358764648438 18.854833602905273438 18.114500045776367188 18.095499038696289062 17.4181671142578125 17.218999862670898438 16.727167129516601562 15.968667030334472656 16.211833953857421875 16.444334030151367188 16.3856658935546875 15.761333465576171875 15.718333244323730469 16.317499160766601562 15.641333580017089844 14.569666862487792969 16.677999496459960938 18.540500640869140625 18.012332916259765625 17.673000335693359375 17.459499359130859375 15.2350006103515625 12.394666671752929688 12.019833564758300781 13.046166419982910156 15.634833335876464844 16.74233245849609375 17.260667800903320312 16.922832489013671875 16.5323333740234375 14.506667137145996094 14.720499992370605469 14.281000137329101562 13.087833404541015625 11.901499748229980469 10.842499732971191406 9.0010004043579101562 10.709333419799804688 12.086999893188476562 10.467332839965820312 9.1265001296997070312 7.9015002250671386719 8.845333099365234375 8.830333709716796875 12.080666542053222656 13.911832809448242188 15.037166595458984375 15.921999931335449219 17.665332794189453125 20.465999603271484375 21.205499649047851562 21.131500244140625 20.954500198364257812 20.883333206176757812 20.673166275024414062 20.574167251586914062 20.544666290283203125 20.615499496459960938 20.668498992919921875 20.764833450317382812 20.949499130249023438 21.036832809448242188 21.0323333740234375 21.0364990234375 21.10466766357421875 21.345499038696289062 21.518499374389648438 21.35033416748046875 21.067501068115234375 20.878833770751953125 20.738332748413085938 20.871999740600585938 20.999332427978515625 21.211500167846679688 21.442667007446289062 21.598667144775390625 21.65616607666015625 21.533166885375976562 21.385499954223632812 21.466999053955078125 21.765832901000976562 21.884332656860351562 22.200166702270507812 22.31999969482421875 22.308834075927734375 22.514499664306640625 22.603666305541992188 22.690500259399414062 22.590999603271484375 22.508167266845703125 22.63700103759765625 22.789499282836914062 22.914667129516601562 23.010833740234375 23.130666732788085938 23.180332183837890625 23.070333480834960938 22.9654998779296875 23.027833938598632812 23.130167007446289062 23.21216583251953125 23.300832748413085938 23.31683349609375 23.406999588012695312 23.544000625610351562 23.5861663818359375 23.6291656494140625 23.663167953491210938 23.715000152587890625 23.835832595825195312 23.973667144775390625 24.051332473754882812 24.140666961669921875 24.182666778564453125 24.197999954223632812 24.207166671752929688 24.18416595458984375 24.185667037963867188 24.217500686645507812 24.210666656494140625 24.313999176025390625 24.269001007080078125 24.328332901000976562 24.413999557495117188 24.482000350952148438 24.542499542236328125 24.393499374389648438 24.387332916259765625 24.437665939331054688 24.415500640869140625 24.537166595458984375 24.494832992553710938 24.4763336181640625 24.5605010986328125 24.630666732788085938 24.66500091552734375 24.734500885009765625 24.7758331298828125 24.75516510009765625 24.75749969482421875 24.841999053955078125 24.837665557861328125 24.832666397094726562 24.8211669921875 24.75966644287109375 24.689832687377929688
 21.25550079345703125 21.184833526611328125 20.456499099731445312 17.756999969482421875 19.802999496459960938 22.312000274658203125 21.06133270263671875 17.1313323974609375 16.374666213989257812 19.316333770751953125 19.634500503540039062 19.268167495727539062 18.782667160034179688 18.5883331298828125 18.508501052856445312 19.101833343505859375 19.688999176025390625 19.740499496459960938 17.930999755859375 18.156499862670898438 18.603666305541992188 17.232166290283203125 17.170499801635742188 18.797000885009765625 18.8986663818359375 18.549167633056640625 18.7024993896484375 18.866832733154296875 18.8556671142578125 17.982334136962890625 18.618000030517578125 18.65183258056640625 17.101999282836914062 17.685832977294921875 19.303667068481445312 19.472499847412109375 19.091999053955078125 18.799167633056640625 18.767000198364257812 17.804500579833984375 17.125499725341796875 18.30816650390625 18.733999252319335938 17.433666229248046875 18.978000640869140625 19.464166641235351562 17.465000152587890625 14.914999961853027344 18.333833694458007812 20.26183319091796875 20.188833236694335938 18.622833251953125 18.455999374389648438 19.410833358764648438 20.569499969482421875 21.939666748046875 22.096332550048828125 21.591167449951171875 21.875833511352539062 23.20999908447265625 23.70800018310546875 23.988500595092773438 23.31366729736328125 23.198833465576171875 23.8385009765625 23.232000350952148438 22.15633392333984375 22.672666549682617188 23.38449859619140625 23.31366729736328125 23.139333724975585938 23.273500442504882812 23.56566619873046875 23.700000762939453125 23.33300018310546875 23.034666061401367188 21.733333587646484375 22.118000030517578125 22.262666702270507812 21.590999603271484375 20.9290008544921875 18.2736663818359375 16.25550079345703125 20.12383270263671875 20.726833343505859375 20.06366729736328125 16.622999191284179688 12.500333786010742188 13.191332817077636719 13.344333648681640625 15.772166252136230469 19.175998687744140625 20.770000457763671875 20.989999771118164062 21.296667098999023438 21.444166183471679688 21.4850006103515625 21.246500015258789062 19.634332656860351562 16.127832412719726562 16.088167190551757812 19.065999984741210938 21.46649932861328125 19.515832901000976562 18.827833175659179688 19.194665908813476562 19.65399932861328125 20.014667510986328125 19.91266632080078125 19.652833938598632812 19.333833694458007812 19.316165924072265625 19.297332763671875 18.836332321166992188 17.865667343139648438 18.6746673583984375 18.784334182739257812 18.78350067138671875 18.481832504272460938 16.927333831787109375 17.212499618530273438 17.844167709350585938 17.730167388916015625 17.135499954223632812 15.740833282470703125 17.302167892456054688 16.126832962036132812 16.039333343505859375 18.891666412353515625 20.204000473022460938 19.869333267211914062 19.500333786010742188 18.912500381469726562 17.808332443237304688 16.609666824340820312 16.53783416748046875 14.52700042724609375 13.80066680908203125 14.363666534423828125 14.023500442504882812 13.094333648681640625 13.230999946594238281 12.749333381652832031 10.725333213806152344 10.0453338623046875 10.815833091735839844 11.759499549865722656 9.9521665573120117188 9.4615001678466796875 10.36533355712890625 11.731333732604980469 10.771333694458007812 8.7825002670288085938 9.1231660842895507812 9.9949998855590820312 8.6181669235229492188 11.298334121704101562 12.319166183471679688 13.381833076477050781 14.626832962036132812 15.889166831970214844 19.19950103759765625 20.838666915893554688 20.712667465209960938 20.617000579833984375 20.741666793823242188 20.251832962036132812 20.201166152954101562 20.224834442138671875 20.371500015258789062 20.393499374389648438 20.707000732421875 20.65833282470703125 20.728334426879882812 20.7996673583984375 20.769666671752929688 20.969667434692382812 21.10333251953125 21.010166168212890625 20.621000289916992188 20.399499893188476562 20.41699981689453125 20.573833465576171875 20.777334213256835938 21.028833389282226562 21.2864990234375 21.346332550048828125 21.364833831787109375 21.4268341064453125 21.50966644287109375 21.672166824340820312 21.791166305541992188 22.062999725341796875 22.425167083740234375 22.483165740966796875 22.42566680908203125 22.398500442504882812 22.539165496826171875 22.364665985107421875 22.458665847778320312 22.569499969482421875 22.624166488647460938 22.674665451049804688 22.84816741943359375 22.982000350952148438 23.056667327880859375 22.973333358764648438 22.9676666259765625 22.996334075927734375 22.949167251586914062 23.01166534423828125 23.13050079345703125 23.18433380126953125 23.21883392333984375 23.36733245849609375 23.415498733520507812 23.4828338623046875 23.561666488647460938 23.67566680908203125 23.748666763305664062 23.8018341064453125 23.831333160400390625 23.891000747680664062 23.957000732421875 24.006000518798828125 24.036333084106445312 24.079500198364257812 24.088832855224609375 24.125 24.163665771484375 24.218500137329101562 24.28766632080078125 24.24466705322265625 24.22299957275390625 24.267000198364257812 24.340833663940429688 24.371000289916992188 24.521833419799804688 24.66916656494140625 24.680334091186523438 24.6811676025390625 24.696832656860351562 24.703500747680664062 24.692667007446289062 24.7089996337890625 24.708833694458007812 24.708333969116210938 24.65616607666015625 24.690999984741210938 24.738666534423828125 24.777500152587890625 24.792499542236328125 24.859666824340820312 24.923999786376953125 24.952667236328125 24.995500564575195312 24.933500289916992188 24.798666000366210938
 21.444334030151367188 20.899333953857421875 19.803998947143554688 18.920166015625 20.864000320434570312 21.075166702270507812 19.152500152587890625 17.921667098999023438 18.0258331298828125 18.4181671142578125 18.40833282470703125 17.171833038330078125 18.455667495727539062 18.776666641235351562 18.39116668701171875 19.456666946411132812 19.439666748046875 19.140499114990234375 16.926500320434570312 18.14983367919921875 19.533832550048828125 18.707500457763671875 18.800998687744140625 18.824499130249023438 18.41483306884765625 17.7910003662109375 18.520166397094726562 18.903333663940429688 18.570667266845703125 16.846666336059570312 16.292165756225585938 16.588832855224609375 17.151500701904296875 19.209667205810546875 19.256166458129882812 19.299833297729492188 18.799165725708007812 17.808666229248046875 17.523500442504882812 17.60016632080078125 17.529832839965820312 17.240667343139648438 16.530000686645507812 16.55483245849609375 18.357500076293945312 19.355167388916015625 17.615499496459960938 14.15200042724609375 17.4438323974609375 20.098833084106445312 19.6035003662109375 15.610666275024414062 17.467832565307617188 19.566999435424804688 21.463167190551757812 22.173000335693359375 22.08300018310546875 21.664999008178710938 21.913665771484375 23.68199920654296875 23.961334228515625 23.565000534057617188 22.762500762939453125 21.069334030151367188 23.35666656494140625 23.680833816528320312 22.996166229248046875 23.502834320068359375 23.546167373657226562 22.974832534790039062 22.797332763671875 22.892333984375 23.488834381103515625 23.682666778564453125 23.385667800903320312 22.593500137329101562 19.930665969848632812 21.344667434692382812 22.3211669921875 21.680999755859375 20.176332473754882812 16.801832199096679688 16.892999649047851562 20.172000885009765625 20.1981658935546875 18.637166976928710938 13.741499900817871094 12.250499725341796875 13.036166191101074219 14.400333404541015625 15.450666427612304688 19.355499267578125 20.836500167846679688 21.09583282470703125 21.585332870483398438 21.957500457763671875 21.9763336181640625 22.158666610717773438 21.23600006103515625 18.152166366577148438 17.80283355712890625 18.306667327880859375 21.515499114990234375 20.212833404541015625 18.7866668701171875 18.538000106811523438 19.006834030151367188 19.532499313354492188 19.424999237060546875 19.101999282836914062 19.018499374389648438 18.937833786010742188 18.9806671142578125 19.095500946044921875 20.101499557495117188 20.895999908447265625 20.53549957275390625 20.846834182739257812 19.566165924072265625 17.83516693115234375 17.396999359130859375 18.05933380126953125 19.113332748413085938 19.631999969482421875 18.018499374389648438 18.791166305541992188 20.524000167846679688 18.840665817260742188 18.083333969116210938 17.453166961669921875 19.259332656860351562 19.02266693115234375 16.997667312622070312 14.989999771118164062 13.838500022888183594 17.186832427978515625 16.78783416748046875 15.859499931335449219 14.049333572387695312 11.790833473205566406 11.400500297546386719 11.276499748229980469 11.0323333740234375 9.4779996871948242188 8.483333587646484375 8.8111667633056640625 10.76183319091796875 10.159167289733886719 8.8956670761108398438 8.7926664352416992188 10.544333457946777344 9.3261661529541015625 9.3491668701171875 10.833666801452636719 11.197833061218261719 11.30066680908203125 12.979000091552734375 14.161166191101074219 14.798333168029785156 15.05066680908203125 15.681833267211914062 17.80283355712890625 19.98799896240234375 20.096666336059570312 19.728834152221679688 20.207834243774414062 19.820499420166015625 19.62833404541015625 19.7823333740234375 19.955333709716796875 20.059000015258789062 20.493000030517578125 20.04949951171875 20.33933258056640625 20.458333969116210938 20.524667739868164062 20.489833831787109375 20.566999435424804688 20.238500595092773438 19.93416595458984375 20.0711669921875 20.300998687744140625 20.497165679931640625 20.562665939331054688 20.830999374389648438 21.031999588012695312 21.23183441162109375 21.426000595092773438 21.535833358764648438 21.755167007446289062 21.966333389282226562 22.198833465576171875 22.224500656127929688 22.15633392333984375 22.31566619873046875 22.372999191284179688 22.352832794189453125 22.342500686645507812 22.282167434692382812 22.522832870483398438 22.579999923706054688 22.6681671142578125 22.776666641235351562 22.904832839965820312 22.9288330078125 22.851499557495117188 22.951665878295898438 23.005832672119140625 22.992000579833984375 22.972833633422851562 23.042333602905273438 23.058500289916992188 23.104000091552734375 23.1916656494140625 23.285333633422851562 23.381000518798828125 23.493665695190429688 23.60866546630859375 23.66699981689453125 23.752500534057617188 23.815500259399414062 23.882333755493164062 23.943332672119140625 24.009000778198242188 24.090000152587890625 24.19300079345703125 24.2910003662109375 24.282667160034179688 24.248332977294921875 24.347833633422851562 24.392665863037109375 24.455499649047851562 24.4546661376953125 24.491498947143554688 24.538999557495117188 24.568166732788085938 24.628665924072265625 24.661500930786132812 24.675832748413085938 24.753999710083007812 24.825666427612304688 24.84716796875 24.801000595092773438 24.836500167846679688 24.899499893188476562 24.95149993896484375 24.954833984375 24.852001190185546875 24.74683380126953125 24.710332870483398438 24.697000503540039062 24.631166458129882812 24.775333404541015625 24.891000747680664062 24.9333343505859375 25.015501022338867188 25.104999542236328125 24.970666885375976562
 22 21.165332794189453125 20.539667129516601562 21.068500518798828125 21.241167068481445312 20.683834075927734375 19.205999374389648438 19.517000198364257812 19.824167251586914062 16.586500167846679688 15.916500091552734375 17.684499740600585938 18.773832321166992188 18.482666015625 18.798999786376953125 19.300333023071289062 19.399499893188476562 16.765501022338867188 16.534666061401367188 19.727832794189453125 20.233999252319335938 20.03350067138671875 18.983999252319335938 18.129833221435546875 15.965167045593261719 14.659666061401367188 17.73799896240234375 18.782833099365234375 18.5214996337890625 17.252666473388671875 16.928167343139648438 17.9915008544921875 18.630832672119140625 19.240499496459960938 18.380832672119140625 18.6334991455078125 18.284332275390625 16.707166671752929688 17.065000534057617188 18.0106658935546875 18.194665908813476562 16.848499298095703125 16.594165802001953125 17.411167144775390625 18.025333404541015625 18.170499801635742188 16.252500534057617188 12.709833145141601562 15.72949981689453125 19.965333938598632812 19.969333648681640625 16.239000320434570312 15.898000717163085938 17.3621673583984375 21.420499801635742188 22.322999954223632812 22.49566650390625 22.519832611083984375 22.4246673583984375 23.920167922973632812 23.97316741943359375 23.3318328857421875 22.864833831787109375 19.172666549682617188 22.222166061401367188 23.607666015625 23.621999740600585938 23.663000106811523438 23.435667037963867188 23.034833908081054688 22.666666030883789062 22.072500228881835938 23.001832962036132812 23.642333984375 23.577333450317382812 20.666833877563476562 17.220666885375976562 21.006834030151367188 21.804332733154296875 21.3361663818359375 20.043832778930664062 16.88700103759765625 18.730499267578125 20.256999969482421875 19.482000350952148438 14.554833412170410156 11.96233367919921875 14.426499366760253906 13.800000190734863281 15.690333366394042969 19.085332870483398438 20.435167312622070312 20.711833953857421875 21.170833587646484375 21.778165817260742188 21.807832717895507812 21.949666976928710938 22.682666778564453125 22.920667648315429688 20.793666839599609375 20.378000259399414062 21.687334060668945312 22.664167404174804688 21.026666641235351562 18.326000213623046875 17.562000274658203125 18.003000259399414062 18.551334381103515625 18.742666244506835938 19.230499267578125 19.9958343505859375 20.46016693115234375 20.8448333740234375 22.098667144775390625 23.084333419799804688 23.2953338623046875 23.340166091918945312 23.276332855224609375 22.14550018310546875 20.287332534790039062 18.516500473022460938 18.85033416748046875 20.057332992553710938 21.51200103759765625 21.820499420166015625 21.681667327880859375 19.150167465209960938 13.6163330078125 12.438666343688964844 13.403666496276855469 15.925832748413085938 16.927000045776367188 14.253333091735839844 12.707833290100097656 12.368500709533691406 14.964666366577148438 17.200832366943359375 16.1121673583984375 15.677333831787109375 14.781167030334472656 13.425000190734863281 12.428833961486816406 12.18000030517578125 11.211333274841308594 9.09583282470703125 9.2969999313354492188 9.3511667251586914062 9.573333740234375 9.1036663055419921875 7.4603333473205566406 8.8094997406005859375 9.4954996109008789062 11.593500137329101562 12.878833770751953125 12.115499496459960938 10.180166244506835938 11.069833755493164062 13.618833541870117188 15.129833221435546875 16.12833404541015625 16.861499786376953125 16.500499725341796875 17.346500396728515625 19.642499923706054688 19.532501220703125 19.381666183471679688 19.205165863037109375 18.957000732421875 19.136667251586914062 19.396333694458007812 19.589832305908203125 20.138833999633789062 19.765333175659179688 19.945165634155273438 20.159833908081054688 20.231166839599609375 20.1746673583984375 19.840166091918945312 19.6573333740234375 19.686832427978515625 19.817167282104492188 20.054834365844726562 20.27483367919921875 20.442499160766601562 20.650167465209960938 20.889499664306640625 21.135334014892578125 21.543333053588867188 21.736166000366210938 21.835666656494140625 21.987499237060546875 22.180166244506835938 22.045166015625 22.243499755859375 22.359666824340820312 22.311832427978515625 22.258167266845703125 22.2801666259765625 22.307832717895507812 22.55066680908203125 22.667999267578125 22.653667449951171875 22.707834243774414062 22.7263336181640625 22.921667098999023438 22.940166473388671875 23.05066680908203125 23.136165618896484375 23.124166488647460938 22.984832763671875 23.019832611083984375 23.041334152221679688 23.16283416748046875 23.227832794189453125 23.297166824340820312 23.363500595092773438 23.551166534423828125 23.756832122802734375 23.873167037963867188 23.977832794189453125 24.038333892822265625 24.144500732421875 24.217332839965820312 24.323499679565429688 24.415332794189453125 24.508333206176757812 24.513500213623046875 24.552000045776367188 24.549333572387695312 24.513332366943359375 24.4741668701171875 24.456167221069335938 24.407667160034179688 24.44283294677734375 24.39550018310546875 24.454999923706054688 24.55483245849609375 24.62599945068359375 24.718000411987304688 24.780666351318359375 24.743999481201171875 24.791334152221679688 24.72750091552734375 24.788000106811523438 24.870332717895507812 24.937166213989257812 24.981166839599609375 25.071832656860351562 25.125 25.039667129516601562 24.848667144775390625 24.822500228881835938 24.800832748413085938 24.902334213256835938 24.974666595458984375 25.090999603271484375 25.170833587646484375 25.138332366943359375
 22.117832183837890625 22.158666610717773438 21.3126678466796875 21.501832962036132812 21.05066680908203125 20.512666702270507812 20.037332534790039062 19.960666656494140625 19.494832992553710938 17.56683349609375 16.117834091186523438 17.625499725341796875 18.329500198364257812 18.318332672119140625 18.166334152221679688 19.233999252319335938 17.286167144775390625 14.462166786193847656 18.625 20.296667098999023438 20.222166061401367188 18.9546661376953125 18.34583282470703125 18.308666229248046875 16.182332992553710938 15.190166473388671875 17.545665740966796875 18.513332366943359375 18.008167266845703125 17.195833206176757812 18.388166427612304688 18.978000640869140625 19.05500030517578125 18.50099945068359375 18.16699981689453125 18.45366668701171875 16.785165786743164062 15.667499542236328125 16.288499832153320312 17.875333786010742188 18.0991668701171875 16.84149932861328125 16.473833084106445312 17.176000595092773438 18.19183349609375 17.503665924072265625 14.419499397277832031 12.671667098999023438 14.7758331298828125 19.77899932861328125 19.9676666259765625 16.294666290283203125 12.729000091552734375 14.913332939147949219 20.94516754150390625 22.355998992919921875 22.53783416748046875 22.531999588012695312 21.374500274658203125 22.848333358764648438 24.102666854858398438 23.911333084106445312 21.057832717895507812 21.912000656127929688 23.23600006103515625 23.528667449951171875 23.475999832153320312 23.43633270263671875 23.094999313354492188 22.913000106811523438 22.616666793823242188 22.285999298095703125 22.868665695190429688 23.646165847778320312 23.084833145141601562 19.485666275024414062 17.104000091552734375 20.576000213623046875 19.743499755859375 19.866001129150390625 20.690999984741210938 18.70916748046875 19.907499313354492188 19.776166915893554688 16.3426666259765625 12.392499923706054688 13.067500114440917969 16.2563323974609375 16.29083251953125 18.139499664306640625 20.128665924072265625 20.875833511352539062 21.1421661376953125 21.294000625610351562 21.0410003662109375 20.984500885009765625 21.990499496459960938 22.871334075927734375 23.262332916259765625 22.510499954223632812 22.275999069213867188 22.66049957275390625 23.162000656127929688 21.108667373657226562 18.470001220703125 16.73816680908203125 17.234333038330078125 18.041334152221679688 18.70583343505859375 20.043832778930664062 21.329500198364257812 22.248332977294921875 23.08416748046875 23.628833770751953125 23.823833465576171875 23.60683441162109375 23.211999893188476562 23.249500274658203125 23.644500732421875 23.244167327880859375 20.636333465576171875 20.290500640869140625 21.012666702270507812 22.650165557861328125 22.588001251220703125 20.735332489013671875 18.461500167846679688 17.550500869750976562 16.543498992919921875 15.304666519165039062 15.392333030700683594 14.576999664306640625 14.043833732604980469 12.563166618347167969 11.250333786010742188 13.832666397094726562 14.630666732788085938 12.54199981689453125 14.26300048828125 15.069333076477050781 14.293166160583496094 11.064666748046875 9.9803333282470703125 10.869666099548339844 9.4463329315185546875 8.8806667327880859375 10.257166862487792969 10.33733367919921875 8.4554996490478515625 8.4000005722045898438 10.015666007995605469 11.161999702453613281 12.776000022888183594 13.465332984924316406 13.504667282104492188 12.130499839782714844 10.4160003662109375 10.799833297729492188 12.548167228698730469 14.76833343505859375 17.094333648681640625 15.422833442687988281 16.028499603271484375 18.656499862670898438 18.192333221435546875 18.340665817260742188 18.538000106811523438 18.5 18.689832687377929688 18.831499099731445312 19.476499557495117188 19.840999603271484375 19.545665740966796875 19.749834060668945312 19.941499710083007812 19.9741668701171875 20.089166641235351562 20.06999969482421875 20.156999588012695312 19.9958343505859375 19.8621673583984375 19.975999832153320312 20.201833724975585938 20.4160003662109375 20.628665924072265625 20.875333786010742188 21.221166610717773438 21.427999496459960938 21.525333404541015625 21.690166473388671875 21.832500457763671875 21.940999984741210938 22.027666091918945312 22.294500350952148438 22.217500686645507812 22.331499099731445312 22.292667388916015625 22.492000579833984375 22.502832412719726562 22.437000274658203125 22.482999801635742188 22.55500030517578125 22.685499191284179688 22.8426666259765625 23.045000076293945312 23.0774993896484375 23.13899993896484375 23.184999465942382812 23.189500808715820312 23.12599945068359375 23.0753326416015625 23.227832794189453125 23.360666275024414062 23.437999725341796875 23.491167068481445312 23.5666656494140625 23.721666336059570312 23.834499359130859375 23.923831939697265625 23.917667388916015625 23.961500167846679688 24.020166397094726562 24.100000381469726562 24.209667205810546875 24.3404998779296875 24.320499420166015625 24.34816741943359375 24.381334304809570312 24.359832763671875 24.41583251953125 24.348667144775390625 24.349332809448242188 24.322000503540039062 24.360332489013671875 24.26616668701171875 24.389667510986328125 24.396167755126953125 24.544000625610351562 24.603666305541992188 24.617166519165039062 24.621334075927734375 24.735500335693359375 24.604999542236328125 24.896165847778320312 25.048999786376953125 25.064167022705078125 25.006834030151367188 24.941333770751953125 25.0364990234375 25.273500442504882812 25.168834686279296875 25.112333297729492188 25.052999496459960938 25.028333663940429688 25.082166671752929688 25.031833648681640625 25.088167190551757812 25.111499786376953125
 21.021333694458007812 21.7498321533203125 20.660333633422851562 21.500499725341796875 20.003499984741210938 18.759332656860351562 19.424333572387695312 19.249666213989257812 18.385334014892578125 17.962999343872070312 17.177165985107421875 18.589000701904296875 18.072666168212890625 16.132999420166015625 17.57649993896484375 18.765832901000976562 15.261500358581542969 16.099666595458984375 20.33716583251953125 20.329999923706054688 19.310667037963867188 17.002166748046875 17.723499298095703125 18.1143341064453125 16.090166091918945312 15.541666984558105469 17.449666976928710938 17.536333084106445312 16.090833663940429688 17.21450042724609375 18.618665695190429688 19.024499893188476562 18.905332565307617188 18.204166412353515625 18.424333572387695312 18.137666702270507812 16.22949981689453125 15.243000030517578125 15.470333099365234375 17.658000946044921875 18.030500411987304688 17.151666641235351562 17.2111663818359375 16.222499847412109375 17.149000167846679688 17.538999557495117188 15.524000167846679688 14.041166305541992188 18.281000137329101562 20.162500381469726562 19.07216644287109375 15.842833518981933594 14.322999954223632812 16.457666397094726562 21.31566619873046875 22.375667572021484375 22.38800048828125 21.222665786743164062 19.469333648681640625 21.760166168212890625 23.96666717529296875 23.355499267578125 19.11750030517578125 21.722333908081054688 23.501499176025390625 23.3209991455078125 23.305999755859375 23.186166763305664062 23.107000350952148438 23.0839996337890625 23.075834274291992188 23.112499237060546875 23.707500457763671875 23.511499404907226562 22.871500015258789062 21.855167388916015625 20.343334197998046875 19.71649932861328125 18.988332748413085938 19.74683380126953125 20.840999603271484375 20.992666244506835938 20.936666488647460938 17.543333053588867188 13.562333106994628906 12.085666656494140625 14.366167068481445312 15.940166473388671875 16.03133392333984375 19.384000778198242188 20.77700042724609375 21.056165695190429688 21.61966705322265625 21.438833236694335938 20.513500213623046875 19.5989990234375 21.303667068481445312 22.60883331298828125 23.05066680908203125 22.608667373657226562 22.819833755493164062 23.058834075927734375 23.166500091552734375 22.1291656494140625 20.486833572387695312 17.656499862670898438 17.184665679931640625 17.89966583251953125 19.900167465209960938 21.533000946044921875 22.302667617797851562 23.418333053588867188 24.0991668701171875 24.07450103759765625 24.051666259765625 23.856332778930664062 23.49666595458984375 22.650667190551757812 22.491167068481445312 23.209499359130859375 23.3404998779296875 21.2154998779296875 21.622999191284179688 22.618833541870117188 22.135000228881835938 21.728166580200195312 20.593999862670898438 18.755832672119140625 16.554332733154296875 14.345166206359863281 13.561499595642089844 13.099333763122558594 12.0366668701171875 12.823166847229003906 11.139332771301269531 12.772000312805175781 13.187833786010742188 10.143166542053222656 10.977499961853027344 12.343832969665527344 13.597833633422851562 12.213000297546386719 9.8601665496826171875 8.4093332290649414062 8.279666900634765625 8.0988330841064453125 11.268166542053222656 11.344166755676269531 8.2200002670288085938 8.7083330154418945312 10.98816680908203125 12.501999855041503906 13.123332977294921875 13.387666702270507812 13.496500015258789062 13.568500518798828125 12.018499374389648438 11.475666046142578125 13.748332977294921875 16.53549957275390625 16.529832839965820312 15.659999847412109375 13.831999778747558594 16.283832550048828125 17.569499969482421875 17.653833389282226562 17.926000595092773438 17.89966583251953125 18.09600067138671875 18.404832839965820312 19.367834091186523438 19.38266754150390625 19.38050079345703125 19.5214996337890625 19.70149993896484375 19.806333541870117188 19.795000076293945312 19.66049957275390625 19.983165740966796875 20.38033294677734375 20.511333465576171875 20.646165847778320312 20.572834014892578125 20.560333251953125 20.747333526611328125 21.0475006103515625 21.189832687377929688 21.326833724975585938 21.412166595458984375 21.622333526611328125 21.743999481201171875 21.814167022705078125 22.023500442504882812 22.106166839599609375 22.22083282470703125 22.1486663818359375 22.122501373291015625 22.225000381469726562 22.3491668701171875 22.507333755493164062 22.714666366577148438 22.793498992919921875 23.09716796875 23.144832611083984375 23.165332794189453125 23.183666229248046875 23.144666671752929688 23.227167129516601562 23.259166717529296875 23.234666824340820312 23.1961669921875 23.299833297729492188 23.422834396362304688 23.506999969482421875 23.59149932861328125 23.6529998779296875 23.7415008544921875 23.834499359130859375 23.927000045776367188 23.957834243774414062 23.994333267211914062 24.048833847045898438 24.106500625610351562 24.140333175659179688 24.198665618896484375 24.25099945068359375 24.2758331298828125 24.28116607666015625 24.245332717895507812 24.260499954223632812 24.265499114990234375 24.262166976928710938 24.329999923706054688 24.401666641235351562 24.460498809814453125 24.509500503540039062 24.433666229248046875 24.549333572387695312 24.628833770751953125 24.652500152587890625 24.682498931884765625 24.827167510986328125 24.9051666259765625 24.95999908447265625 25.066165924072265625 25.17449951171875 25.257333755493164062 25.173334121704101562 25.177667617797851562 25.373666763305664062 25.354833602905273438 25.269500732421875 25.12066650390625 25.089166641235351562 25.141500473022460938 25.224666595458984375 25.170833587646484375 25.055500030517578125
 21.093999862670898438 20.458499908447265625 19.31133270263671875 20.857000350952148438 19.706333160400390625 19.5364990234375 19.607666015625 19.219499588012695312 18.952167510986328125 18.324666976928710938 18.27899932861328125 18.129667282104492188 15.725999832153320312 15.415332794189453125 17.940334320068359375 17.095167160034179688 14.635832786560058594 18.823999404907226562 20.323999404907226562 20.308332443237304688 17.301666259765625 15.545000076293945312 17.25550079345703125 18.05716705322265625 17.225332260131835938 15.017833709716796875 16.082666397094726562 15.417333602905273438 15.442999839782714844 17.551666259765625 18.539999008178710938 18.152332305908203125 17.957500457763671875 18.479999542236328125 18.818500518798828125 18.945499420166015625 18.1681671142578125 15.963000297546386719 15.403500556945800781 16.548833847045898438 17.759332656860351562 18.267333984375 18.154832839965820312 15.548833847045898438 16.006500244140625 17.739999771118164062 16.62400054931640625 15.700499534606933594 18.944833755493164062 20.199666976928710938 18.285999298095703125 18.403499603271484375 19.746999740600585938 21.098165512084960938 22.04000091552734375 22.154333114624023438 21.515666961669921875 21.226165771484375 21.1421661376953125 20.4095001220703125 23.057832717895507812 23.197834014892578125 19.076333999633789062 21.734832763671875 23.576333999633789062 23.571666717529296875 23.407665252685546875 23.211999893188476562 23.2306671142578125 23.234834671020507812 23.194833755493164062 23.320333480834960938 23.97299957275390625 23.568666458129882812 22.926000595092773438 22.35233306884765625 20.753000259399414062 16.727832794189453125 18.562833786010742188 19.3769989013671875 20.659833908081054688 20.691999435424804688 20.435167312622070312 17.15416717529296875 13.802499771118164062 11.960333824157714844 13.333167076110839844 16.41049957275390625 18.132333755493164062 20.644166946411132812 21.172332763671875 21.713499069213867188 22.051500320434570312 21.771333694458007812 21.449832916259765625 21.118165969848632812 21.545833587646484375 22.520334243774414062 23.256000518798828125 23.138666152954101562 22.6681671142578125 23.746334075927734375 23.096334457397460938 22.3018341064453125 21.137166976928710938 19.784666061401367188 19.0193328857421875 20.196500778198242188 21.1768341064453125 22.57550048828125 23.868000030517578125 24.266500473022460938 24.355833053588867188 24.388166427612304688 24.187665939331054688 23.5583343505859375 22.90200042724609375 22.906833648681640625 23.125667572021484375 22.987667083740234375 23.934000015258789062 23.782665252685546875 23.04949951171875 21.791166305541992188 18.409833908081054688 18.862333297729492188 16.590833663940429688 14.025500297546386719 12.065333366394042969 11.479000091552734375 10.788166999816894531 11.755167007446289062 12.984666824340820312 14.382166862487792969 14.350000381469726562 13.094667434692382812 11.397832870483398438 9.4538335800170898438 8.6426668167114257812 8.9610004425048828125 10.895166397094726562 10.839166641235351562 9.2918329238891601562 8.489166259765625 7.754833221435546875 7.9071669578552246094 10.915833473205566406 12.1551666259765625 8.9023332595825195312 9.6794996261596679688 11.782500267028808594 13.113332748413085938 13.55933380126953125 13.723999977111816406 13.820833206176757812 12.9676666259765625 12.487333297729492188 13.999666213989257812 14.120332717895507812 15.718999862670898438 15.216500282287597656 15.432332992553710938 13.362667083740234375 14.043166160583496094 16.798666000366210938 16.8535003662109375 16.952167510986328125 17.102832794189453125 17.37400054931640625 18.207000732421875 18.700000762939453125 19.030000686645507812 19.234500885009765625 19.33083343505859375 19.38466644287109375 19.360500335693359375 19.330165863037109375 19.603000640869140625 19.843332290649414062 20.214666366577148438 20.753665924072265625 21.10666656494140625 21.145999908447265625 20.95383453369140625 20.770334243774414062 20.872999191284179688 21.013833999633789062 21.190334320068359375 21.390501022338867188 21.53133392333984375 21.594667434692382812 21.696832656860351562 21.819334030151367188 22.06683349609375 22.161333084106445312 22.097665786743164062 22.262666702270507812 22.40833282470703125 22.5625 22.851499557495117188 22.971666336059570312 23.079833984375 23.254499435424804688 23.406833648681640625 23.461999893188476562 23.518833160400390625 23.398334503173828125 23.313833236694335938 23.351165771484375 23.37833404541015625 23.450166702270507812 23.471166610717773438 23.534999847412109375 23.646665573120117188 23.697834014892578125 23.747833251953125 23.833499908447265625 23.880832672119140625 23.915666580200195312 23.986665725708007812 24.065500259399414062 24.176666259765625 24.259332656860351562 24.323333740234375 24.39116668701171875 24.422832489013671875 24.470666885375976562 24.493499755859375 24.516500473022460938 24.468166351318359375 24.556833267211914062 24.582666397094726562 24.637332916259765625 24.6336669921875 24.552165985107421875 24.761499404907226562 24.813999176025390625 24.85466766357421875 24.970499038696289062 24.9720001220703125 24.964666366577148438 24.955499649047851562 25.069000244140625 25.097499847412109375 25.01633453369140625 25.06999969482421875 25.128499984741210938 25.300167083740234375 25.384500503540039062 25.457666397094726562 25.507333755493164062 25.399168014526367188 25.269664764404296875 25.261333465576171875 25.124666213989257812 25.189832687377929688 25.233999252319335938 25.193332672119140625
 21.9181671142578125 20.829833984375 20.002332687377929688 20.105333328247070312 20.322999954223632812 19.736333847045898438 20.412000656127929688 20.236333847045898438 20.214000701904296875 18.94716644287109375 18.111499786376953125 17.402500152587890625 15.326000213623046875 17.948999404907226562 18.02050018310546875 15.280333518981933594 18.002832412719726562 20.287332534790039062 20.415666580200195312 19.9633331298828125 16.66283416748046875 13.982666969299316406 16.729166030883789062 17.861667633056640625 16.955333709716796875 14.810833930969238281 15.092166900634765625 15.254166603088378906 16.066999435424804688 17.770000457763671875 18.347333908081054688 16.718999862670898438 16.725666046142578125 18.80716705322265625 19.467332839965820312 19.4008331298828125 18.79216766357421875 16.071332931518554688 15.780500411987304688 16.7068328857421875 17.93650054931640625 18.622333526611328125 19.004833221435546875 17.29833221435546875 15.903666496276855469 17.85883331298828125 17.44733428955078125 16.728832244873046875 19.394832611083984375 19.985166549682617188 16.723333358764648438 14.917499542236328125 19.481000900268554688 21.635000228881835938 21.907999038696289062 22.252332687377929688 22.352666854858398438 22.328332901000976562 22.053165435791015625 19.573833465576171875 19.510000228881835938 22.611333847045898438 22.806333541870117188 22.9225006103515625 23.427333831787109375 22.944334030151367188 23.34149932861328125 22.687166213989257812 22.587665557861328125 23.209333419799804688 23.1508331298828125 23.265666961669921875 23.535333633422851562 23.1121673583984375 22.885999679565429688 22.030500411987304688 18.852167129516601562 15.010499954223632812 18.257999420166015625 18.982166290283203125 21.034666061401367188 20.659999847412109375 19.38249969482421875 15.239833831787109375 12.603166580200195312 12.810832977294921875 15.093000411987304688 15.50333404541015625 18.489833831787109375 20.758832931518554688 21.205333709716796875 21.824832916259765625 21.833333969116210938 21.20050048828125 21.875667572021484375 22.215999603271484375 21.89116668701171875 22.682832717895507812 23.607000350952148438 24.086334228515625 24.082500457763671875 24.210500717163085938 24.107999801635742188 22.999166488647460938 22.027500152587890625 21.638666152954101562 21.375 22.10900115966796875 23.802333831787109375 24.309499740600585938 24.514833450317382812 24.651666641235351562 24.744333267211914062 24.267999649047851562 23.51833343505859375 22.534166336059570312 21.764833450317382812 21.09583282470703125 21.583665847778320312 23.296833038330078125 23.9915008544921875 23.993333816528320312 24.223165512084960938 20.833166122436523438 14.281167030334472656 13.208167076110839844 11.763833045959472656 11.659333229064941406 11.795666694641113281 11.343500137329101562 10.961666107177734375 11.32433319091796875 13.493166923522949219 14.419833183288574219 15.867666244506835938 11.963500022888183594 11.523166656494140625 10.005666732788085938 9.0941667556762695312 8.5456666946411132812 8.4753332138061523438 9.2874994277954101562 8.626667022705078125 8.10016632080078125 8.398166656494140625 8.4026670455932617188 9.777500152587890625 12.027832984924316406 10.489666938781738281 9.8083333969116210938 11.543999671936035156 13.255833625793457031 13.739500045776367188 13.959667205810546875 14.399499893188476562 14.750666618347167969 13.41916656494140625 14.376166343688964844 14.984000205993652344 14.187666893005371094 13.870499610900878906 13.983499526977539062 13.324000358581542969 13.1595001220703125 17.0883331298828125 17.199167251586914062 16.460498809814453125 16.415332794189453125 17.48699951171875 18.114166259765625 18.548999786376953125 18.69066619873046875 18.7135009765625 18.786167144775390625 18.944166183471679688 19.105833053588867188 19.450834274291992188 19.878665924072265625 20.21016693115234375 20.409166336059570312 20.541833877563476562 21.045000076293945312 21.439332962036132812 21.3708343505859375 21.076000213623046875 21.072000503540039062 21.204166412353515625 21.194665908813476562 21.398000717163085938 21.555166244506835938 21.647500991821289062 21.782833099365234375 21.8663330078125 22.092832565307617188 22.27066802978515625 22.281667709350585938 22.435832977294921875 22.632333755493164062 22.881999969482421875 23.161333084106445312 23.31783294677734375 23.41483306884765625 23.530666351318359375 23.654001235961914062 23.696332931518554688 23.722499847412109375 23.834333419799804688 23.597499847412109375 23.538333892822265625 23.525333404541015625 23.526500701904296875 23.6013336181640625 23.69183349609375 23.766500473022460938 23.822500228881835938 23.8535003662109375 23.891500473022460938 23.92566680908203125 23.940334320068359375 23.952999114990234375 24.017499923706054688 24.08083343505859375 24.12833404541015625 24.172000885009765625 24.23799896240234375 24.250165939331054688 24.282833099365234375 24.276666641235351562 24.378000259399414062 24.479999542236328125 24.465000152587890625 24.462833404541015625 24.488832473754882812 24.737833023071289062 24.92566680908203125 24.958166122436523438 24.982332229614257812 24.988666534423828125 24.961833953857421875 25.052667617797851562 25.157167434692382812 25.14749908447265625 25.144666671752929688 25.271833419799804688 25.312999725341796875 25.286500930786132812 25.26183319091796875 25.336000442504882812 25.391498565673828125 25.382167816162109375 25.4893341064453125 25.563333511352539062 25.4976654052734375 25.436000823974609375 25.293832778930664062 25.305332183837890625 25.206499099731445312 25.21016693115234375
 22.36966705322265625 21.37183380126953125 22.0086669921875 22.392333984375 22.502666473388671875 21.045166015625 21.034833908081054688 21.330999374389648438 21.038333892822265625 17.619333267211914062 18.155666351318359375 18.219667434692382812 16.596666336059570312 17.774166107177734375 16.232666015625 14.078832626342773438 19.57883453369140625 20.280000686645507812 20.380666732788085938 18.666500091552734375 15.927166938781738281 15.65833282470703125 17.645166397094726562 17.356332778930664062 15.789666175842285156 15.318833351135253906 16.980333328247070312 16.33499908447265625 16.23400115966796875 17.341167449951171875 18.20366668701171875 17.761499404907226562 17.23166656494140625 19.00766754150390625 19.83516693115234375 19.971666336059570312 19.542999267578125 15.338166236877441406 15.681333541870117188 17.65833282470703125 18.825834274291992188 19.33083343505859375 19.617166519165039062 18.527332305908203125 15.75533294677734375 17.618833541870117188 16.5431671142578125 16.449832916259765625 19.246999740600585938 19.963167190551757812 17.50316619873046875 11.811666488647460938 16.109500885009765625 20.318500518798828125 21.7953338623046875 21.73383331298828125 21.822666168212890625 22.410333633422851562 22.358499526977539062 20.664667129516601562 18.368000030517578125 20.754499435424804688 22.63266754150390625 23.118333816528320312 23.25966644287109375 22.153333663940429688 22.667833328247070312 21.413333892822265625 22.52349853515625 23.080165863037109375 23.148500442504882812 23.226165771484375 23.450166702270507812 22.49683380126953125 22.425167083740234375 21.0625 16.502500534057617188 14.068166732788085938 17.237667083740234375 20.042333602905273438 20.604999542236328125 19.887166976928710938 17.665666580200195312 15.292166709899902344 14.973666191101074219 14.36199951171875 15.866832733154296875 17.804666519165039062 20.1100006103515625 20.600999832153320312 21.368999481201171875 21.808666229248046875 21.22833251953125 21.013166427612304688 21.459333419799804688 21.4459991455078125 21.789167404174804688 23.06133270263671875 23.947834014892578125 24.333665847778320312 24.57649993896484375 24.5518341064453125 24.676000595092773438 24.333833694458007812 23.913999557495117188 23.878665924072265625 23.872165679931640625 24.122333526611328125 24.519832611083984375 24.689167022705078125 24.763833999633789062 24.942667007446289062 24.872167587280273438 23.44916534423828125 21.763332366943359375 20.849332809448242188 20.41699981689453125 19.911333084106445312 19.333833694458007812 20.479999542236328125 22.915332794189453125 24.180500030517578125 24.203334808349609375 22.632167816162109375 17.981166839599609375 13.590167045593261719 14.901666641235351562 17.536832809448242188 16.7996673583984375 15.295166969299316406 13.541666984558105469 13.810667037963867188 15.997833251953125 15.435999870300292969 15.779833793640136719 15.194167137145996094 13.121999740600585938 10.473333358764648438 10.459166526794433594 10.017666816711425781 9.0466670989990234375 8.5223331451416015625 9.1216669082641601562 9.9023332595825195312 8.7133331298828125 8.3608331680297851562 8.2285003662109375 9.0650005340576171875 12.557499885559082031 10.332499504089355469 11.307833671569824219 13.222499847412109375 13.66266632080078125 14.0625 14.42566680908203125 14.824666976928710938 14.767167091369628906 13.974666595458984375 14.780500411987304688 14.479000091552734375 13.281000137329101562 12.977832794189453125 13.406499862670898438 12.999500274658203125 16.943834304809570312 18.58516693115234375 17.6291656494140625 17.559000015258789062 18.305166244506835938 18.834499359130859375 19.006666183471679688 18.40183258056640625 18.52916717529296875 19.035999298095703125 19.322999954223632812 19.503665924072265625 19.818500518798828125 20.21883392333984375 20.429166793823242188 20.805665969848632812 20.940334320068359375 21.160167694091796875 21.594333648681640625 21.7779998779296875 21.771999359130859375 21.659000396728515625 21.747165679931640625 21.696500778198242188 21.859666824340820312 22.057666778564453125 22.038999557495117188 21.963998794555664062 21.884166717529296875 22.041332244873046875 22.2046661376953125 22.42766571044921875 22.616832733154296875 22.802000045776367188 23.121500015258789062 23.33516693115234375 23.608667373657226562 23.870000839233398438 23.895000457763671875 23.890832901000976562 23.883832931518554688 23.952333450317382812 23.974500656127929688 24.0731658935546875 23.956167221069335938 23.900165557861328125 23.819166183471679688 23.787166595458984375 23.816999435424804688 23.86533355712890625 23.939832687377929688 24.033166885375976562 24.117834091186523438 24.136333465576171875 24.177000045776367188 24.139165878295898438 24.167999267578125 24.182834625244140625 24.189666748046875 24.210834503173828125 24.252166748046875 24.29183197021484375 24.367166519165039062 24.453332901000976562 24.478000640869140625 24.505666732788085938 24.466167449951171875 24.485500335693359375 24.57633209228515625 24.635000228881835938 24.829500198364257812 25.031833648681640625 25.131166458129882812 25.133832931518554688 25.182832717895507812 25.16583251953125 25.156999588012695312 25.180833816528320312 25.171998977661132812 25.08499908447265625 25.20816802978515625 25.329833984375 25.374166488647460938 25.410333633422851562 25.44300079345703125 25.51616668701171875 25.565832138061523438 25.4980010986328125 25.533666610717773438 25.585500717163085938 25.467498779296875 25.382999420166015625 25.38666534423828125 25.3318328857421875
 21.302000045776367188 21.7154998779296875 22.672834396362304688 22.682498931884765625 22.477832794189453125 22.274999618530273438 21.954334259033203125 21.858499526977539062 19.779832839965820312 17.877332687377929688 18.963666915893554688 18.755167007446289062 16.415166854858398438 16.391332626342773438 13.586333274841308594 13.890500068664550781 19.215833663940429688 20.545833587646484375 20.308834075927734375 17.095666885375976562 15.686166763305664062 17.28783416748046875 17.608999252319335938 15.258333206176757812 14.346500396728515625 16.945499420166015625 17.497333526611328125 16.239000320434570312 16.410165786743164062 16.645666122436523438 18.13800048828125 18.598333358764648438 18.50099945068359375 18.650333404541015625 20.098499298095703125 20.679166793823242188 20.084333419799804688 15.603499412536621094 15.909167289733886719 17.794834136962890625 18.898834228515625 19.65399932861328125 19.979665756225585938 18.481166839599609375 16.227666854858398438 16.870000839233398438 15.666166305541992188 16.329000473022460938 19.5258331298828125 19.956333160400390625 18.464000701904296875 12.70050048828125 15.449167251586914062 19.30916595458984375 21.28133392333984375 20.761499404907226562 19.8061676025390625 20.395334243774414062 21.911832809448242188 21.681665420532226562 20.674999237060546875 21.35333251953125 22.52483367919921875 22.524000167846679688 23.324666976928710938 22.858667373657226562 21.715333938598632812 20.849500656127929688 21.872667312622070312 22.7758331298828125 22.926000595092773438 23.02466583251953125 23.043832778930664062 22.501667022705078125 21.201999664306640625 16.121999740600585938 14.498666763305664062 15.677333831787109375 17.995000839233398438 20.462833404541015625 20.079166412353515625 18.598667144775390625 17.478834152221679688 15.99883270263671875 16.43866729736328125 15.673333168029785156 18.264833450317382812 20.491001129150390625 20.842832565307617188 21.241832733154296875 22.018167495727539062 21.144166946411132812 20.04949951171875 19.948667526245117188 20.457500457763671875 20.651166915893554688 21.029998779296875 23.038166046142578125 24.352167129516601562 24.45999908447265625 24.709833145141601562 24.743333816528320312 24.749332427978515625 24.677499771118164062 24.498666763305664062 24.489500045776367188 24.291667938232421875 24.487501144409179688 24.5731658935546875 24.671167373657226562 24.845167160034179688 25.017833709716796875 24.680665969848632812 23.303333282470703125 20.191165924072265625 17.450000762939453125 16.603834152221679688 16.261999130249023438 15.586333274841308594 16.877332687377929688 20.347667694091796875 22.455499649047851562 23.764165878295898438 23.256834030151367188 20.279832839965820312 18.53350067138671875 21.402833938598632812 21.82866668701171875 20.966999053955078125 19.62183380126953125 18.7760009765625 19.803667068481445312 18.7864990234375 16.151166915893554688 14.182833671569824219 13.810999870300292969 11.950667381286621094 10.707333564758300781 10.578332901000976562 11.679666519165039062 11.453166961669921875 9.8444995880126953125 9.6418333053588867188 10.0839996337890625 11.52050018310546875 9.7399997711181640625 8.373332977294921875 8.4709997177124023438 13.74683380126953125 14.873999595642089844 13.286167144775390625 12.839499473571777344 13.475666999816894531 13.798000335693359375 13.886000633239746094 13.478833198547363281 12.983166694641113281 13.608666419982910156 14.073166847229003906 14.326166152954101562 13.397999763488769531 11.274166107177734375 10.0818328857421875 13.898333549499511719 18.3125 19.628665924072265625 19.236833572387695312 19.165500640869140625 19.205499649047851562 19.593500137329101562 19.706499099731445312 19.496000289916992188 19.192501068115234375 19.372333526611328125 19.734333038330078125 20.14116668701171875 20.418832778930664062 20.6143341064453125 20.914333343505859375 21.097833633422851562 21.374834060668945312 21.547666549682617188 21.84149932861328125 21.992834091186523438 22.125 22.107334136962890625 22.081167221069335938 22.155666351318359375 22.288333892822265625 22.425832748413085938 22.449167251586914062 22.350666046142578125 22.056833267211914062 22.125667572021484375 22.288000106811523438 22.500165939331054688 22.719999313354492188 22.737333297729492188 22.7458343505859375 22.948667526245117188 23.26183319091796875 23.741167068481445312 23.84166717529296875 23.946001052856445312 23.86550140380859375 23.866832733154296875 23.838666915893554688 23.9503326416015625 24.048000335693359375 24.13483428955078125 24.188167572021484375 24.199167251586914062 24.0796661376953125 24.041332244873046875 24.115665435791015625 24.128665924072265625 24.12400054931640625 24.185667037963867188 24.2541656494140625 24.300167083740234375 24.360666275024414062 24.444667816162109375 24.432832717895507812 24.381832122802734375 24.343334197998046875 24.3489990234375 24.39966583251953125 24.383167266845703125 24.42566680908203125 24.473499298095703125 24.635833740234375 24.710332870483398438 24.76833343505859375 24.850833892822265625 24.913000106811523438 24.964834213256835938 25.002166748046875 25.011999130249023438 24.9980010986328125 25.00316619873046875 25.03549957275390625 25.062000274658203125 24.989166259765625 24.89766693115234375 24.9546661376953125 25.07450103759765625 25.062833786010742188 25.289501190185546875 25.4029998779296875 25.502832412719726562 25.58066558837890625 25.669332504272460938 25.628665924072265625 25.638332366943359375 25.609333038330078125 25.549167633056640625 25.475500106811523438 25.34816741943359375
 20.5970001220703125 20.56783294677734375 21.1100006103515625 21.923666000366210938 21.905834197998046875 22.378833770751953125 22.002666473388671875 21.38249969482421875 19.24250030517578125 18.1334991455078125 19.444833755493164062 18.696001052856445312 15.818833351135253906 15.585999488830566406 14.175499916076660156 12.829333305358886719 17.787500381469726562 20.747999191284179688 19.419332504272460938 13.096333503723144531 13.985666275024414062 17.447500228881835938 17.133998870849609375 13.316333770751953125 14.689167022705078125 17.514333724975585938 17.395000457763671875 16.302000045776367188 17.762500762939453125 17.292499542236328125 18.190500259399414062 18.914333343505859375 18.572999954223632812 17.76833343505859375 19.341999053955078125 21.250499725341796875 21.16716766357421875 20.043333053588867188 18.440334320068359375 17.95149993896484375 19.167499542236328125 20.106000900268554688 20.190000534057617188 17.672332763671875 16.69183349609375 16.534000396728515625 16.370332717895507812 18.25116729736328125 19.921667098999023438 20.253499984741210938 19.337499618530273438 15.481499671936035156 15.553166389465332031 19.85016632080078125 21.285333633422851562 21.270334243774414062 19.96883392333984375 19.357666015625 20.5731658935546875 20.616167068481445312 21.105833053588867188 22.204999923706054688 22.391834259033203125 22.7823333740234375 23.102666854858398438 22.785333633422851562 21.656499862670898438 21.59466552734375 22.145166397094726562 22.416666030883789062 22.706501007080078125 22.921998977661132812 22.8105010986328125 22.157501220703125 19.496334075927734375 15.257333755493164062 15.727666854858398438 18.40183258056640625 19.981500625610351562 19.8318328857421875 18.163499832153320312 16.893999099731445312 14.671500205993652344 13.168832778930664062 14.4741668701171875 15.975500106811523438 19.41266632080078125 20.711833953857421875 21.747165679931640625 22.474000930786132812 21.976165771484375 20.37933349609375 20.149333953857421875 20.096500396728515625 20.563833236694335938 21.178499221801757812 22.1186676025390625 23.930166244506835938 24.471166610717773438 24.583833694458007812 24.704500198364257812 24.957000732421875 24.889499664306640625 24.696498870849609375 24.6855010986328125 24.723499298095703125 24.415834426879882812 24.28133392333984375 24.53549957275390625 24.049833297729492188 24.105167388916015625 24.55483245849609375 24.162166595458984375 23.53116607666015625 22.174167633056640625 19.019832611083984375 18.32433319091796875 16.943166732788085938 16.716999053955078125 17.456333160400390625 19.105499267578125 20.427999496459960938 22.547666549682617188 23.498500823974609375 23.573833465576171875 23.4936676025390625 23.133167266845703125 22.947666168212890625 23.015832901000976562 22.061666488647460938 21.84149932861328125 20.996500015258789062 16.2239990234375 13.443166732788085938 11.998500823974609375 13.247833251953125 10.961833000183105469 10.903666496276855469 11.739000320434570312 10.947667121887207031 12.060333251953125 10.748333930969238281 10.8470001220703125 10.544833183288574219 10.915833473205566406 9.7426662445068359375 8.38800048828125 9.7006664276123046875 12.856499671936035156 16.133167266845703125 14.738332748413085938 12.838666915893554688 13.02266693115234375 13.386666297912597656 12.758500099182128906 12.9181671142578125 13.276333808898925781 13.715000152587890625 14.772166252136230469 15.131666183471679688 13.385833740234375 11.138833045959472656 9.3883333206176757812 10.949832916259765625 16.712999343872070312 20.02166748046875 20.169000625610351562 20.313833236694335938 19.9936676025390625 20.201333999633789062 20.289667129516601562 19.92566680908203125 19.824998855590820312 19.9654998779296875 20.226499557495117188 20.643167495727539062 20.918666839599609375 21.248666763305664062 21.444499969482421875 21.264667510986328125 21.515333175659179688 21.810167312622070312 22.048334121704101562 22.175832748413085938 22.06683349609375 22.290666580200195312 22.444000244140625 22.510499954223632812 22.541334152221679688 22.6508331298828125 22.747165679931640625 22.495332717895507812 22.07450103759765625 22.176000595092773438 22.338001251220703125 22.532999038696289062 22.752666473388671875 22.835332870483398438 22.944166183471679688 23.02483367919921875 23.10333251953125 23.074832916259765625 23.104166030883789062 23.319166183471679688 23.469499588012695312 23.655000686645507812 23.80049896240234375 23.863834381103515625 23.96450042724609375 24.073167800903320312 24.228000640869140625 24.379499435424804688 24.434000015258789062 24.411334991455078125 24.403667449951171875 24.374500274658203125 24.44183349609375 24.431165695190429688 24.44733428955078125 24.504499435424804688 24.527666091918945312 24.543666839599609375 24.530834197998046875 24.564666748046875 24.568332672119140625 24.582000732421875 24.583333969116210938 24.641832351684570312 24.705333709716796875 24.688333511352539062 24.73383331298828125 24.836666107177734375 24.92449951171875 24.994832992553710938 25.046499252319335938 25.155500411987304688 25.157499313354492188 25.170000076293945312 25.179166793823242188 25.163333892822265625 25.169332504272460938 25.169500350952148438 25.168832778930664062 25.0816650390625 25.003833770751953125 25.021833419799804688 24.98583221435546875 25.16699981689453125 25.3708343505859375 25.5345001220703125 25.593500137329101562 25.674833297729492188 25.545833587646484375 25.599332809448242188 25.50966644287109375 25.492166519165039062 25.407667160034179688 25.224332809448242188
 19.33733367919921875 19.164999008178710938 19.334333419799804688 19.219999313354492188 19.318666458129882812 20.633501052856445312 21.5496673583984375 21.033000946044921875 20.4524993896484375 19.816165924072265625 20.00550079345703125 18.548833847045898438 16.042499542236328125 15.618833541870117188 15.401499748229980469 15.832500457763671875 19.114500045776367188 20.305667877197265625 17.95583343505859375 14.290999412536621094 14.8339996337890625 17.006000518798828125 17.045999526977539062 13.906833648681640625 15.533833503723144531 17.845333099365234375 16.4763336181640625 15.673333168029785156 18.048833847045898438 17.689832687377929688 18.7024993896484375 19.172166824340820312 17.710332870483398438 18.441999435424804688 20.350833892822265625 21.517999649047851562 21.39749908447265625 20.741167068481445312 19.268667221069335938 18.929666519165039062 20.473333358764648438 20.543498992919921875 20.006000518798828125 16.846332550048828125 17.3836669921875 16.533666610717773438 16.2220001220703125 19.42549896240234375 19.457666397094726562 19.87400054931640625 20.215000152587890625 18.825000762939453125 18.612499237060546875 20.57233428955078125 20.938167572021484375 20.663999557495117188 20.976499557495117188 20.4654998779296875 21.29083251953125 20.49449920654296875 20.9828338623046875 22.330333709716796875 22.89983367919921875 22.895000457763671875 22.81133270263671875 22.349666595458984375 21.86533355712890625 21.814167022705078125 21.855167388916015625 21.694334030151367188 21.29083251953125 21.398500442504882812 19.95916748046875 17.11083221435546875 16.613500595092773438 15.528833389282226562 17.309999465942382812 20.095666885375976562 19.215833663940429688 16.529499053955078125 16.392000198364257812 15.403666496276855469 12.151000022888183594 11.413832664489746094 12.506166458129882812 14.922166824340820312 18.17350006103515625 20.929166793823242188 22.105833053588867188 22.715166091918945312 22.138666152954101562 22.1703338623046875 20.95800018310546875 20.986333847045898438 21.720500946044921875 22.52483367919921875 23.452667236328125 24.148166656494140625 24.485332489013671875 24.76300048828125 24.676000595092773438 24.843334197998046875 24.67549896240234375 24.38033294677734375 23.889165878295898438 24.372165679931640625 24.855333328247070312 24.714498519897460938 24.64966583251953125 24.399000167846679688 24.992000579833984375 23.459667205810546875 22.363666534423828125 22.227167129516601562 22.487833023071289062 23.1269989013671875 20.180334091186523438 17.155332565307617188 15.785833358764648438 16.340667724609375 17.48166656494140625 18.849498748779296875 20.327833175659179688 22.305332183837890625 23.143499374389648438 23.162000656127929688 22.350500106811523438 22.843332290649414062 22.434999465942382812 20.797332763671875 20.24466705322265625 19.583333969116210938 17.284000396728515625 14.157667160034179688 11.122333526611328125 11.241666793823242188 9.39983367919921875 9.9371671676635742188 12.394166946411132812 13.271666526794433594 13.412166595458984375 13.211333274841308594 11.252833366394042969 8.9363336563110351562 9.0291662216186523438 8.4931669235229492188 8.4045000076293945312 8.7808332443237304688 11.137499809265136719 15.547833442687988281 15.678166389465332031 12.418000221252441406 13.071833610534667969 13.515333175659179688 12.727000236511230469 13.5625 14.127166748046875 13.667666435241699219 14.878666877746582031 15.933666229248046875 14.522833824157714844 12.237166404724121094 11.888166427612304688 11.784000396728515625 15.630000114440917969 19.901498794555664062 20.756834030151367188 20.788999557495117188 20.877666473388671875 20.948833465576171875 20.877332687377929688 20.456666946411132812 20.217832565307617188 20.4181671142578125 20.725666046142578125 21.10466766357421875 21.399999618530273438 21.627666473388671875 21.909334182739257812 21.5323333740234375 21.63899993896484375 21.885999679565429688 22.042999267578125 22.313999176025390625 22.455499649047851562 22.537166595458984375 22.6529998779296875 22.662332534790039062 22.68199920654296875 22.729166030883789062 22.836000442504882812 22.716833114624023438 22.4698333740234375 22.411998748779296875 22.447999954223632812 22.558000564575195312 22.781499862670898438 22.893167495727539062 23.0260009765625 23.118499755859375 23.04416656494140625 23.154333114624023438 23.26599884033203125 23.322666168212890625 23.280666351318359375 23.499166488647460938 23.6486663818359375 23.708833694458007812 23.834333419799804688 23.970165252685546875 24.078332901000976562 24.208166122436523438 24.094165802001953125 24.22083282470703125 24.36516571044921875 24.477167129516601562 24.484832763671875 24.493665695190429688 24.484498977661132812 24.418832778930664062 24.305166244506835938 24.32633209228515625 24.272333145141601562 24.376333236694335938 24.337999343872070312 24.409999847412109375 24.323833465576171875 24.41699981689453125 24.62066650390625 24.808832168579101562 24.899166107177734375 24.956165313720703125 25.010833740234375 25.074666976928710938 25.11750030517578125 25.060832977294921875 25.09716796875 25.0839996337890625 25.08416748046875 25.059999465942382812 25.076333999633789062 25.066999435424804688 25.12833404541015625 25.1894989013671875 25.229333877563476562 25.2154998779296875 25.18416595458984375 25.144832611083984375 25.385166168212890625 25.462667465209960938 25.6035003662109375 25.637666702270507812 25.529832839965820312 25.566333770751953125 25.460500717163085938 25.4114990234375 25.354000091552734375 25.191165924072265625
 21.63800048828125 20.2584991455078125 19.2606658935546875 19.674333572387695312 19.076999664306640625 19.217166900634765625 19.743833541870117188 20.735666275024414062 19.961000442504882812 19.685667037963867188 20.334833145141601562 19.847665786743164062 18.752166748046875 17.65399932861328125 17.640666961669921875 18.056499481201171875 19.728166580200195312 19.737667083740234375 16.546667098999023438 15.217833518981933594 16.467000961303710938 17.576166152954101562 16.977832794189453125 15.608333587646484375 16.76616668701171875 17.901500701904296875 16.10449981689453125 15.406332969665527344 18.956167221069335938 19.078832626342773438 19.451000213623046875 18.95783233642578125 18.256666183471679688 19.88266754150390625 21.518499374389648438 21.472166061401367188 21.434499740600585938 19.247999191284179688 18.474500656127929688 19.02899932861328125 20.297666549682617188 20.752666473388671875 20.178499221801757812 17.172332763671875 18.127832412719726562 18.530000686645507812 16.837499618530273438 19.619998931884765625 19.888833999633789062 18.975500106811523438 20.292333602905273438 20.19933319091796875 20.658000946044921875 21.02050018310546875 20.44499969482421875 18.248167037963867188 20.185667037963867188 21.387500762939453125 22.311666488647460938 21.175500869750976562 18.878999710083007812 21.743165969848632812 22.918666839599609375 21.961334228515625 20.821500778198242188 21.742832183837890625 21.973165512084960938 21.815334320068359375 21.988832473754882812 21.31133270263671875 21.067333221435546875 20.420999526977539062 18.2046661376953125 16.573833465576171875 16.201833724975585938 17.006834030151367188 20.332666397094726562 20.259332656860351562 15.159999847412109375 12.142666816711425781 15.610499382019042969 14.662833213806152344 11.473166465759277344 12.612500190734863281 12.799166679382324219 15.132333755493164062 19.278833389282226562 21.803667068481445312 22.374834060668945312 22.332500457763671875 22.05816650390625 22.960000991821289062 22.281999588012695312 22.783000946044921875 23.23166656494140625 23.507665634155273438 23.717500686645507812 23.940166473388671875 24.177501678466796875 24.118665695190429688 24.2135009765625 24.413499832153320312 24.6078338623046875 24.239999771118164062 23.802000045776367188 23.7220001220703125 24.422832489013671875 25.034332275390625 25.031999588012695312 23.92350006103515625 23.468500137329101562 21.2845001220703125 18.635166168212890625 18.683834075927734375 19.149499893188476562 21.851833343505859375 21.007333755493164062 19.347833633422851562 16.192499160766601562 15.1875 16.374166488647460938 18.103000640869140625 19.497333526611328125 20.458833694458007812 21.916166305541992188 22.390499114990234375 21.818332672119140625 22.107666015625 21.870500564575195312 19.1035003662109375 17.562334060668945312 17.46666717529296875 16.867000579833984375 12.756000518798828125 11.589666366577148438 11.949166297912597656 10.371999740600585938 10.635999679565429688 12.234499931335449219 14.306333541870117188 14.244500160217285156 12.934499740600585938 11.128999710083007812 10.259499549865722656 10.357166290283203125 9.6129999160766601562 8.2138338088989257812 7.8681669235229492188 10.099332809448242188 15.20583343505859375 16.382333755493164062 13.703499794006347656 12.7758331298828125 13.33516693115234375 12.097833633422851562 12.790499687194824219 14.765832901000976562 15.557000160217285156 15.435667037963867188 15.9160003662109375 17.182332992553710938 14.125833511352539062 14.625833511352539062 15.594666481018066406 18.460832595825195312 20.398332595825195312 21.249666213989257812 21.337167739868164062 21.5839996337890625 21.6464996337890625 21.520666122436523438 21.299167633056640625 20.907667160034179688 21.027334213256835938 21.267333984375 21.50966644287109375 21.826833724975585938 22.030666351318359375 22.330499649047851562 22.124500274658203125 21.954500198364257812 22.569499969482421875 22.450834274291992188 22.246500015258789062 22.319499969482421875 22.466167449951171875 22.50966644287109375 22.595500946044921875 22.732166290283203125 22.895000457763671875 22.96883392333984375 23.010166168212890625 22.975000381469726562 22.81349945068359375 22.579833984375 22.6703338623046875 22.862833023071289062 22.990499496459960938 23.13700103759765625 23.19716644287109375 23.198499679565429688 23.289499282836914062 23.392833709716796875 23.46666717529296875 23.546833038330078125 23.550167083740234375 23.61199951171875 23.672834396362304688 23.787332534790039062 23.823499679565429688 23.87616729736328125 24.025333404541015625 24.048166275024414062 24.060832977294921875 24.160333633422851562 24.1894989013671875 24.191499710083007812 24.190999984741210938 24.192167282104492188 24.199832916259765625 24.184499740600585938 24.245332717895507812 24.26300048828125 24.236499786376953125 24.260166168212890625 24.326999664306640625 24.399000167846679688 24.571666717529296875 24.718000411987304688 24.81566619873046875 24.86750030517578125 24.892000198364257812 24.926666259765625 25.002500534057617188 25.03116607666015625 25.028333663940429688 25.056499481201171875 25.068668365478515625 25.08416748046875 25.078332901000976562 25.031499862670898438 25.0063323974609375 25.019001007080078125 25.041166305541992188 25.164499282836914062 25.203166961669921875 25.273000717163085938 25.307498931884765625 25.309499740600585938 25.360332489013671875 25.486333847045898438 25.600833892822265625 25.449167251586914062 25.518833160400390625 25.39566802978515625 25.204166412353515625 25.236333847045898438 25.173666000366210938
 23.287166595458984375 22.430166244506835938 22.7135009765625 22.762332916259765625 22.8253326416015625 20.997499465942382812 17.912500381469726562 19.327167510986328125 18.853666305541992188 18.39983367919921875 20.105499267578125 20.926000595092773438 21.099666595458984375 20.434833526611328125 20.024499893188476562 20.4763336181640625 20.715665817260742188 18.889333724975585938 16.65833282470703125 17.8769989013671875 17.837665557861328125 17.273834228515625 15.917833328247070312 17.787000656127929688 17.826665878295898438 18.06783294677734375 17.932001113891601562 19.654499053955078125 20.293832778930664062 19.799833297729492188 19.993833541870117188 19.494333267211914062 19.49250030517578125 21.227832794189453125 21.46649932861328125 21.36316680908203125 21.021333694458007812 17.254833221435546875 17.317499160766601562 18.599500656127929688 20.561832427978515625 20.99233245849609375 20.955667495727539062 19.364500045776367188 17.809000015258789062 19.266500473022460938 18.468166351318359375 19.975000381469726562 20.14983367919921875 19.018999099731445312 19.95783233642578125 19.935167312622070312 20.82849884033203125 20.997333526611328125 20.069334030151367188 17.480833053588867188 19.354665756225585938 21.531665802001953125 22.255832672119140625 21.571666717529296875 19.092166900634765625 21.944665908813476562 22.850500106811523438 19.568666458129882812 19.482166290283203125 21.149333953857421875 22.109333038330078125 21.87183380126953125 21.60250091552734375 19.611833572387695312 20.386667251586914062 19.6143341064453125 15.830666542053222656 16.269666671752929688 16.792999267578125 17.305500030517578125 18.892333984375 17.133333206176757812 12.870499610900878906 13.606333732604980469 16.4051666259765625 13.864833831787109375 12.73383331298828125 14.050999641418457031 15.257333755493164062 15.461999893188476562 19.716333389282226562 21.87183380126953125 22.379833221435546875 23.015832901000976562 22.058000564575195312 23.19733428955078125 24.253499984741210938 24.16699981689453125 24.3125 24.070667266845703125 23.585332870483398438 23.607166290283203125 23.742000579833984375 23.777833938598632812 23.9806671142578125 24.069667816162109375 24.635334014892578125 24.427165985107421875 23.619165420532226562 22.848667144775390625 24.028167724609375 25.364665985107421875 24.635000228881835938 24.022333145141601562 20.788000106811523438 16.840333938598632812 13.481166839599609375 15.83300018310546875 18.52050018310546875 21.266500473022460938 22.398834228515625 21.713167190551757812 18.510000228881835938 15.2714996337890625 15.372333526611328125 16.745000839233398438 17.458333969116210938 18.46433258056640625 20.237667083740234375 21.05266571044921875 21.678998947143554688 21.288999557495117188 21.559833526611328125 20.2413330078125 17.208166122436523438 15.824832916259765625 15.304333686828613281 13.241833686828613281 12.793499946594238281 14.190500259399414062 13.499833106994628906 13.517666816711425781 14.43316650390625 15.037500381469726562 14.838999748229980469 14.678333282470703125 14.211500167846679688 13.6336669921875 11.951000213623046875 11.17783355712890625 9.640666961669921875 9.7969999313354492188 12.655499458312988281 15.536833763122558594 17.13899993896484375 16.015167236328125 14.648333549499511719 13.229000091552734375 12.840832710266113281 13.125833511352539062 14.625833511352539062 16.360500335693359375 17.996000289916992188 18.27916717529296875 19.296667098999023438 17.470666885375976562 19.06683349609375 19.293666839599609375 20.091333389282226562 20.855499267578125 21.673833847045898438 21.837833404541015625 22.11966705322265625 22.29199981689453125 22.145166397094726562 21.945833206176757812 21.4481658935546875 21.577667236328125 21.79416656494140625 22.094999313354492188 22.297334671020507812 22.586000442504882812 22.74900054931640625 22.554166793823242188 22.575166702270507812 22.927999496459960938 23.108499526977539062 22.761499404907226562 22.533832550048828125 22.531000137329101562 22.581666946411132812 22.6595001220703125 22.7111663818359375 22.879499435424804688 22.972665786743164062 23.048999786376953125 23.125667572021484375 23.130167007446289062 22.8899993896484375 22.815999984741210938 22.959333419799804688 23.1143341064453125 23.205165863037109375 23.295999526977539062 23.368165969848632812 23.435001373291015625 23.430833816528320312 23.505666732788085938 23.545499801635742188 23.612667083740234375 23.65416717529296875 23.722166061401367188 23.77700042724609375 23.89749908447265625 23.967832565307617188 24.004999160766601562 23.972166061401367188 24.0626678466796875 24.115833282470703125 24.166666030883789062 24.2089996337890625 24.235666275024414062 24.229665756225585938 24.288166046142578125 24.393667221069335938 24.427499771118164062 24.45916748046875 24.418666839599609375 24.417667388916015625 24.559000015258789062 24.609666824340820312 24.721166610717773438 24.764165878295898438 24.783166885375976562 24.820333480834960938 24.918832778930664062 24.996334075927734375 25.028833389282226562 25.051500320434570312 25.121999740600585938 25.230499267578125 25.256834030151367188 25.30049896240234375 25.254667282104492188 25.238666534423828125 25.1938323974609375 25.188999176025390625 25.141332626342773438 25.081666946411132812 25.1204986572265625 25.174333572387695312 25.256999969482421875 25.413166046142578125 25.520999908447265625 25.563999176025390625 25.519166946411132812 25.377834320068359375 25.482166290283203125 25.2736663818359375 25.203332901000976562 25.151666641235351562 25.116666793823242188
 22.336666107177734375 20.451665878295898438 20.224332809448242188 18.858167648315429688 20.538999557495117188 23.045166015625 20.94716644287109375 19.054332733154296875 19.65716552734375 20.160999298095703125 20.552333831787109375 21.060667037963867188 21.882999420166015625 22.086666107177734375 21.964000701904296875 21.629833221435546875 20.262500762939453125 17.875499725341796875 18.405832290649414062 18.862667083740234375 17.422332763671875 16.485834121704101562 16.721332550048828125 18.825834274291992188 18.124332427978515625 17.002666473388671875 18.3556671142578125 20.465999603271484375 20.381000518798828125 19.93416595458984375 20.327167510986328125 20.52166748046875 21.009332656860351562 21.9611663818359375 21.50116729736328125 21.6551666259765625 21.373332977294921875 17.817167282104492188 17.162166595458984375 20.065500259399414062 20.992000579833984375 21.163999557495117188 21.0388336181640625 19.123167037963867188 19.42766571044921875 19.593166351318359375 18.982166290283203125 19.9633331298828125 20.122667312622070312 20.159166336059570312 18.995000839233398438 18.873500823974609375 19.80266571044921875 20.7198333740234375 19.962999343872070312 17.638833999633789062 18.5279998779296875 20.87383270263671875 21.8253326416015625 21.287000656127929688 19.046667098999023438 22.1746673583984375 22.5579986572265625 20.386667251586914062 20.319499969482421875 21.270999908447265625 21.969667434692382812 21.931833267211914062 20.903167724609375 17.47083282470703125 17.738500595092773438 17.999500274658203125 14.861333847045898438 13.5431671142578125 12.229000091552734375 15.929332733154296875 18.983667373657226562 15.633333206176757812 12.936499595642089844 15.566333770751953125 16.497667312622070312 15.187000274658203125 15.520999908447265625 16.538999557495117188 15.715999603271484375 13.4029998779296875 18.66916656494140625 21.370166778564453125 22.805665969848632812 23.793500900268554688 23.877500534057617188 24.449666976928710938 24.801166534423828125 24.890501022338867188 24.88233184814453125 24.45583343505859375 23.97100067138671875 23.602666854858398438 23.293834686279296875 23.364665985107421875 23.68650054931640625 23.680833816528320312 24.794332504272460938 24.741666793823242188 24.025165557861328125 24.144001007080078125 25.5236663818359375 25.11750030517578125 24.049165725708007812 23.438167572021484375 21.590999603271484375 16.173666000366210938 12.867333412170410156 15.897832870483398438 18.03783416748046875 20.475833892822265625 22.4481658935546875 22.5279998779296875 21.291332244873046875 18.567499160766601562 15.356333732604980469 14.826999664306640625 14.852166175842285156 15.62183380126953125 17.692667007446289062 18.769666671752929688 20.379667282104492188 20.432498931884765625 20.780834197998046875 20.397500991821289062 18.063333511352539062 15.868000030517578125 15.387166976928710938 14.143499374389648438 14.591833114624023438 15.581333160400390625 15.470167160034179688 15.574832916259765625 15.225999832153320312 14.99466705322265625 14.615666389465332031 14.826333999633789062 14.843999862670898438 14.80066680908203125 13.767000198364257812 12.433499336242675781 11.623167037963867188 9.414333343505859375 9.958499908447265625 13.325166702270507812 12.72516632080078125 14.104666709899902344 16.647167205810546875 16.209667205810546875 14.679833412170410156 15.971500396728515625 16.969333648681640625 17.39766693115234375 19.446666717529296875 19.833499908447265625 21.223667144775390625 21.235834121704101562 21.498332977294921875 21.426166534423828125 21.282833099365234375 21.3921661376953125 21.96666717529296875 22.479166030883789062 22.470333099365234375 22.709499359130859375 22.621999740600585938 22.419332504272460938 21.975000381469726562 22.073999404907226562 22.171167373657226562 22.4785003662109375 22.964166641235351562 23.174333572387695312 23.179332733154296875 22.998167037963867188 22.958665847778320312 23.265167236328125 23.460832595825195312 23.379667282104492188 23.02700042724609375 22.911333084106445312 22.959665298461914062 22.975000381469726562 22.922166824340820312 22.983999252319335938 23.048831939697265625 23.178333282470703125 23.411333084106445312 23.466999053955078125 23.15416717529296875 22.957000732421875 23.038166046142578125 23.131834030151367188 23.228000640869140625 23.326665878295898438 23.40616607666015625 23.440166473388671875 23.5364990234375 23.614999771118164062 23.645000457763671875 23.752332687377929688 23.769666671752929688 23.81566619873046875 23.892665863037109375 23.9503326416015625 24.014333724975585938 24.123666763305664062 24.130498886108398438 24.151332855224609375 24.173334121704101562 24.227666854858398438 24.257333755493164062 24.27050018310546875 24.280500411987304688 24.2953338623046875 24.356500625610351562 24.402166366577148438 24.513666152954101562 24.6143341064453125 24.636165618896484375 24.6938323974609375 24.7671661376953125 24.80266571044921875 24.845666885375976562 24.915500640869140625 24.9741668701171875 25.0364990234375 25.079999923706054688 25.109167098999023438 25.201833724975585938 25.27050018310546875 25.31683349609375 25.385499954223632812 25.46016693115234375 25.421833038330078125 25.378499984741210938 25.384332656860351562 25.349334716796875 25.281833648681640625 25.206501007080078125 25.211000442504882812 25.239000320434570312 25.191333770751953125 25.328332901000976562 25.464166641235351562 25.426666259765625 25.360166549682617188 25.324666976928710938 25.300167083740234375 25.242166519165039062 25.234333038330078125 25.288499832153320312 25.2176666259765625
 20.299333572387695312 18.400501251220703125 19.51300048828125 20.587833404541015625 20.6551666259765625 22.86533355712890625 20.879667282104492188 17.270833969116210938 18.582500457763671875 21.722499847412109375 21.052499771118164062 21.610834121704101562 21.960666656494140625 22.529333114624023438 22.28566741943359375 21.130832672119140625 19.9763336181640625 19.93316650390625 19.9225006103515625 19.311000823974609375 16.604166030883789062 15.340833663940429688 16.64749908447265625 19.284334182739257812 19.023500442504882812 16.734167098999023438 18.58516693115234375 20.819665908813476562 20.814666748046875 19.940000534057617188 20.41266632080078125 20.518833160400390625 22.157833099365234375 22.12066650390625 21.712833404541015625 21.590999603271484375 19.120000839233398438 16.951333999633789062 19.084667205810546875 20.808666229248046875 21.197834014892578125 21.091665267944335938 20.886333465576171875 18.952165603637695312 19.643167495727539062 19.911333084106445312 19.436666488647460938 19.920833587646484375 20.265333175659179688 20.26183319091796875 18.475000381469726562 16.916666030883789062 19.157833099365234375 20.257333755493164062 20.301334381103515625 18.720500946044921875 18.770334243774414062 20.374332427978515625 21.1399993896484375 19.069499969482421875 18.564666748046875 21.3383331298828125 21.912500381469726562 20.7649993896484375 20.445499420166015625 21.003665924072265625 21.97750091552734375 21.68433380126953125 19.847333908081054688 17.1875 19.18866729736328125 18.969333648681640625 15.995500564575195312 12.596666336059570312 10.949833869934082031 13.855000495910644531 18.989000320434570312 17.9998321533203125 14.210000038146972656 16.678501129150390625 15.560333251953125 15.443833351135253906 16.41266632080078125 17.114500045776367188 16.08416748046875 14.693333625793457031 18.022333145141601562 20.332166671752929688 23.031999588012695312 23.95349884033203125 24.408666610717773438 24.536167144775390625 24.931499481201171875 25.098833084106445312 25.07233428955078125 25.017667770385742188 24.69516754150390625 24.20916748046875 23.478166580200195312 23.20800018310546875 23.355167388916015625 23.46883392333984375 25.412334442138671875 25.485334396362304688 23.94300079345703125 25.262332916259765625 25.357500076293945312 23.415166854858398438 23.480333328247070312 23.152500152587890625 21.430500030517578125 17.325000762939453125 15.748833656311035156 17.422332763671875 18.808332443237304688 21.781999588012695312 22.0001678466796875 22.28133392333984375 22.503665924072265625 21.7671661376953125 19.422832489013671875 17.322332382202148438 16.002000808715820312 14.180166244506835938 14.405500411987304688 15.807666778564453125 17.647333145141601562 19.385166168212890625 20.042667388916015625 19.881666183471679688 17.331167221069335938 14.541666984558105469 15.8663330078125 15.016833305358886719 13.872666358947753906 14.874833106994628906 15.216166496276855469 14.951333045959472656 14.695666313171386719 14.051333427429199219 13.223166465759277344 14.105333328247070312 14.186333656311035156 13.441666603088378906 13.551166534423828125 12.859333992004394531 12.349333763122558594 10.622666358947753906 9.9518337249755859375 11.310166358947753906 13.39116668701171875 11.390999794006347656 12.095499992370605469 16.657499313354492188 17.296667098999023438 18.120500564575195312 16.827833175659179688 16.550832748413085938 17.513500213623046875 17.755167007446289062 20.4913330078125 21.766000747680664062 22.100500106811523438 22.330999374389648438 22.564332962036132812 22.491666793823242188 22.689832687377929688 22.9181671142578125 22.7024993896484375 23.1165008544921875 23.10666656494140625 22.971666336059570312 22.546167373657226562 22.551332473754882812 22.608999252319335938 22.791332244873046875 23.128833770751953125 23.38249969482421875 23.518499374389648438 23.50533294677734375 23.292165756225585938 23.548999786376953125 23.8491668701171875 23.712167739868164062 23.597332000732421875 23.39316558837890625 23.190166473388671875 23.23699951171875 23.363834381103515625 23.510499954223632812 23.459667205810546875 23.383333206176757812 23.55049896240234375 23.506166458129882812 23.261165618896484375 23.047000885009765625 23.081333160400390625 23.227666854858398438 23.321832656860351562 23.403667449951171875 23.461999893188476562 23.507999420166015625 23.538166046142578125 23.598333358764648438 23.69499969482421875 23.786167144775390625 23.890666961669921875 23.959333419799804688 24.044000625610351562 24.10250091552734375 24.156000137329101562 24.1961669921875 24.23183441162109375 24.169000625610351562 24.182498931884765625 24.22833251953125 24.235166549682617188 24.24033355712890625 24.246999740600585938 24.282667160034179688 24.289167404174804688 24.334667205810546875 24.529832839965820312 24.613500595092773438 24.657499313354492188 24.685333251953125 24.66899871826171875 24.657999038696289062 24.686832427978515625 24.753999710083007812 24.814001083374023438 24.909334182739257812 24.944334030151367188 25.069166183471679688 25.23166656494140625 25.333665847778320312 25.42333221435546875 25.489166259765625 25.487499237060546875 25.478832244873046875 25.4893341064453125 25.433500289916992188 25.42583465576171875 25.414499282836914062 25.3426666259765625 25.2545013427734375 25.317667007446289062 25.390167236328125 25.324998855590820312 25.44516754150390625 25.475000381469726562 25.421833038330078125 25.335332870483398438 25.25116729736328125 25.21966552734375 25.262332916259765625 25.2910003662109375 25.297000885009765625
 19.100666046142578125 17.857334136962890625 18.272167205810546875 18.7714996337890625 19.437833786010742188 23.456167221069335938 23.070499420166015625 20.084499359130859375 20.556333541870117188 21.860332489013671875 21.155332565307617188 21.6356658935546875 22.0818328857421875 22.947500228881835938 22.792333602905273438 21.323665618896484375 18.728166580200195312 20.312999725341796875 20.502332687377929688 19.752834320068359375 18.327833175659179688 18.033832550048828125 18.900333404541015625 19.997499465942382812 19.716165542602539062 17.738666534423828125 19.294834136962890625 21.2436676025390625 21.230167388916015625 20.530834197998046875 20.774999618530273438 21.511167526245117188 22.44083404541015625 22.26416778564453125 21.989999771118164062 20.954833984375 16.433666229248046875 17.894666671752929688 20.719999313354492188 21.245500564575195312 21.52700042724609375 21.284999847412109375 20.871000289916992188 20.2563323974609375 19.753000259399414062 20.546667098999023438 20.289667129516601562 19.523332595825195312 20.361333847045898438 19.671167373657226562 17.344999313354492188 17.567333221435546875 18.020334243774414062 18.474332809448242188 19.480167388916015625 18.935333251953125 17.249332427978515625 19.219667434692382812 20.097833633422851562 17.44516754150390625 17.910833358764648438 19.476499557495117188 21.03766632080078125 20.967166900634765625 21.280332565307617188 21.958333969116210938 21.912166595458984375 21.38700103759765625 18.819166183471679688 19.89749908447265625 19.999332427978515625 19.052333831787109375 16.549333572387695312 13.052000045776367188 11.792666435241699219 15.195166587829589844 18.893833160400390625 16.942333221435546875 15.3339996337890625 17.7760009765625 14.078166961669921875 14.904500007629394531 15.868166923522949219 16.989665985107421875 17.353832244873046875 17.580999374389648438 19.566165924072265625 20.786167144775390625 22.66266632080078125 24.308666229248046875 24.76416778564453125 24.704500198364257812 24.892833709716796875 24.927999496459960938 24.910999298095703125 24.8899993896484375 24.763833999633789062 24.473667144775390625 23.351165771484375 22.693332672119140625 22.6078338623046875 23.308666229248046875 24.194334030151367188 25.12933349609375 24.628499984741210938 25.378499984741210938 24.86116790771484375 22.944499969482421875 22.226499557495117188 22.550001144409179688 21.667499542236328125 20.252166748046875 19.487833023071289062 19.330499649047851562 19.754167556762695312 21.195833206176757812 21.961334228515625 21.906499862670898438 21.91066741943359375 22.361499786376953125 21.204999923706054688 20.339666366577148438 19.066165924072265625 17.012666702270507812 15.073166847229003906 14.161832809448242188 14.534166336059570312 16.265167236328125 17.846334457397460938 18.746000289916992188 17.133998870849609375 12.467000007629394531 13.107666969299316406 12.1616668701171875 11.635000228881835938 12.973333358764648438 14.735666275024414062 14.449666976928710938 13.425499916076660156 11.807666778564453125 10.611333847045898438 12.791666984558105469 12.746999740600585938 11.57433319091796875 10.541500091552734375 10.898833274841308594 10.477666854858398438 11.488332748413085938 10.062166213989257812 10.922666549682617188 13.404333114624023438 15.674333572387695312 13.435500144958496094 12.387666702270507812 13.7714996337890625 16.45133209228515625 16.314167022705078125 16.981000900268554688 16.668666839599609375 15.516833305358886719 16.578166961669921875 19.72316741943359375 21.64766693115234375 22.370166778564453125 22.72299957275390625 22.771999359130859375 22.802165985107421875 23.362667083740234375 23.1959991455078125 23.0670013427734375 23.187999725341796875 23.251832962036132812 23.246334075927734375 23.238000869750976562 23.08283233642578125 23.30283355712890625 23.597833633422851562 23.531833648681640625 23.553499221801757812 23.77166748046875 23.79633331298828125 23.899999618530273438 24.01599884033203125 24.048000335693359375 23.7111663818359375 23.7089996337890625 23.644666671752929688 23.58283233642578125 23.736499786376953125 23.678333282470703125 23.5818328857421875 23.547000885009765625 23.766666412353515625 23.818166732788085938 23.607999801635742188 23.380666732788085938 23.30083465576171875 23.472499847412109375 23.465333938598632812 23.486833572387695312 23.591501235961914062 23.6595001220703125 23.683834075927734375 23.705333709716796875 23.7176666259765625 23.783666610717773438 23.886167526245117188 23.964166641235351562 24.035999298095703125 24.125 24.26833343505859375 24.312334060668945312 24.2586669921875 24.2866668701171875 24.339834213256835938 24.302499771118164062 24.219165802001953125 24.245500564575195312 24.329166412353515625 24.385833740234375 24.473833084106445312 24.53099822998046875 24.555166244506835938 24.6100006103515625 24.649333953857421875 24.722667694091796875 24.754833221435546875 24.75 24.846332550048828125 24.851667404174804688 24.885833740234375 24.94283294677734375 25.067165374755859375 25.162500381469726562 25.216333389282226562 25.35250091552734375 25.465999603271484375 25.49900054931640625 25.536333084106445312 25.538333892822265625 25.55916595458984375 25.528665542602539062 25.48166656494140625 25.530498504638671875 25.517833709716796875 25.4741668701171875 25.391498565673828125 25.497499465942382812 25.491167068481445312 25.519500732421875 25.5561676025390625 25.519001007080078125 25.417833328247070312 25.347333908081054688 25.292667388916015625 25.340333938598632812 25.356166839599609375 25.311832427978515625
 18.041666030883789062 18.863832473754882812 22.186666488647460938 21.743665695190429688 20.772832870483398438 21.6486663818359375 22.608499526977539062 22.802667617797851562 21.732999801635742188 21.04633331298828125 20.561666488647460938 21.057332992553710938 22.971666336059570312 23.243165969848632812 23.076333999633789062 21.983999252319335938 19.99900054931640625 20.611833572387695312 20.703832626342773438 18.927165985107421875 18.480998992919921875 19.25 19.986833572387695312 20.444166183471679688 20.27166748046875 19.201166152954101562 20.49666595458984375 21.526500701904296875 21.474500656127929688 21.21216583251953125 21.693666458129882812 22.379833221435546875 22.554834365844726562 21.877332687377929688 19.01833343505859375 17.11533355712890625 16.999500274658203125 20.279333114624023438 21.310333251953125 21.26183319091796875 21.649333953857421875 21.641500473022460938 21.240833282470703125 20.663999557495117188 20.4785003662109375 21.415666580200195312 20.394832611083984375 19.778667449951171875 20.66483306884765625 20.0625 17.571001052856445312 18.2866668701171875 19.144166946411132812 18.22516632080078125 18.071832656860351562 19.255666732788085938 16.955333709716796875 18.113666534423828125 19.64333343505859375 19.212499618530273438 18.75983428955078125 19.813333511352539062 20.85666656494140625 21.927000045776367188 22.209499359130859375 22.475999832153320312 22.51616668701171875 22.038166046142578125 20.493499755859375 19.907667160034179688 19.811166763305664062 19.086666107177734375 16.850666046142578125 13.063666343688964844 13.094333648681640625 17.94716644287109375 18.777166366577148438 17.278333663940429688 17.008832931518554688 17.5106658935546875 13.981500625610351562 14.645833015441894531 14.985500335693359375 15.406167030334472656 13.104332923889160156 12.791832923889160156 16.266666412353515625 18.187166213989257812 21.170667648315429688 23.475666046142578125 24.388334274291992188 24.306667327880859375 23.75433349609375 23.177499771118164062 24.017999649047851562 24.653499603271484375 24.186166763305664062 24.629833221435546875 24.132333755493164062 23.189832687377929688 23.001832962036132812 22.653165817260742188 23.978666305541992188 24.349000930786132812 24.752166748046875 24.69933319091796875 24.700666427612304688 23.7154998779296875 22.29949951171875 22.1336669921875 22.189167022705078125 21.03350067138671875 20.247667312622070312 20.70999908447265625 21.077167510986328125 21.938833236694335938 21.336000442504882812 20.598667144775390625 20.671667098999023438 21.46433258056640625 21.551666259765625 20.963167190551757812 19.631500244140625 18.677499771118164062 17.41283416748046875 16.2371673583984375 14.878666877746582031 14.225832939147949219 15.693166732788085938 17.493333816528320312 17.691165924072265625 14.728166580200195312 11.640500068664550781 10.099332809448242188 10.155333518981933594 13.124167442321777344 12.360833168029785156 12.040499687194824219 12.782833099365234375 11.418166160583496094 11.184499740600585938 12.623166084289550781 12.682666778564453125 12.020333290100097656 11.614500045776367188 13.540332794189453125 13.808500289916992188 14.374166488647460938 13.026000022888183594 12.957833290100097656 14.075666427612304688 16.020166397094726562 16.386333465576171875 12.518166542053222656 9.3041667938232421875 13.607166290283203125 16.039167404174804688 16.489166259765625 16.02899932861328125 15.002833366394042969 13.724833488464355469 16.201000213623046875 19.543666839599609375 21.19183349609375 22.010334014892578125 22.62599945068359375 22.910167694091796875 23.340833663940429688 23.377832412719726562 23.281499862670898438 23.243000030517578125 23.4116668701171875 23.605167388916015625 23.4398345947265625 23.300333023071289062 23.448333740234375 23.646333694458007812 23.777332305908203125 23.591999053955078125 23.89533233642578125 24.19499969482421875 24.273334503173828125 24.37833404541015625 24.472333908081054688 24.30716705322265625 24.09366607666015625 24.057332992553710938 23.941499710083007812 23.91483306884765625 23.570499420166015625 23.377500534057617188 23.250499725341796875 23.456499099731445312 23.886333465576171875 23.7501678466796875 23.737333297729492188 23.712499618530273438 23.760499954223632812 23.555166244506835938 23.605333328247070312 23.66049957275390625 23.715833663940429688 23.782167434692382812 23.82233428955078125 23.879665374755859375 23.926166534423828125 23.945333480834960938 23.976499557495117188 24.053165435791015625 24.180500030517578125 24.325000762939453125 24.3643341064453125 24.29416656494140625 24.273834228515625 24.294834136962890625 24.32866668701171875 24.435667037963867188 24.437833786010742188 24.426166534423828125 24.428501129150390625 24.535999298095703125 24.618833541870117188 24.56366729736328125 24.499666213989257812 24.500333786010742188 24.633998870849609375 24.785165786743164062 24.931333541870117188 24.988332748413085938 25.049165725708007812 25.092500686645507812 25.137166976928710938 25.17566680908203125 25.256166458129882812 25.354999542236328125 25.409999847412109375 25.45366668701171875 25.500499725341796875 25.56133270263671875 25.582498550415039062 25.657499313354492188 25.626499176025390625 25.622165679931640625 25.630664825439453125 25.618000030517578125 25.605333328247070312 25.551166534423828125 25.479166030883789062 25.628665924072265625 25.611499786376953125 25.657001495361328125 25.6121673583984375 25.532667160034179688 25.472833633422851562 25.383333206176757812 25.290500640869140625 25.309665679931640625 25.326168060302734375
 20.120332717895507812 20.630666732788085938 21.1875 21.320833206176757812 19.7671661376953125 21.155500411987304688 22.872499465942382812 23.696001052856445312 22.494167327880859375 19.9503326416015625 20.407667160034179688 22.370500564575195312 23.181333541870117188 22.876667022705078125 22.599500656127929688 21.961666107177734375 20.3383331298828125 21.365999221801757812 21.439832687377929688 20.489833831787109375 19.99683380126953125 20.06783294677734375 19.972166061401367188 20.6510009765625 20.540166854858398438 19.257333755493164062 19.963832855224609375 21.423334121704101562 20.3943328857421875 21.38466644287109375 22.509166717529296875 22.416666030883789062 21.149000167846679688 18.063833236694335938 15.743833541870117188 18.005666732788085938 19.997333526611328125 21.44950103759765625 21.336334228515625 21.63466644287109375 21.100833892822265625 21.05716705322265625 21.78766632080078125 21.5839996337890625 21.751667022705078125 22.05500030517578125 21.452999114990234375 20.465833663940429688 20.864833831787109375 20.772500991821289062 19.496334075927734375 18.012666702270507812 19.643667221069335938 19.279666900634765625 17.974666595458984375 19.134500503540039062 18.039667129516601562 17.599834442138671875 19.253667831420898438 19.667333602905273438 19.40416717529296875 20.6208343505859375 21.626499176025390625 22.022333145141601562 22.049165725708007812 21.5410003662109375 21.001832962036132812 20.44516754150390625 18.688333511352539062 17.208667755126953125 18.364500045776367188 18.769832611083984375 17.074666976928710938 14.994333267211914062 16.150165557861328125 18.04416656494140625 17.256000518798828125 14.228166580200195312 16.893833160400390625 17.582500457763671875 14.713999748229980469 13.771333694458007812 13.298832893371582031 13.071666717529296875 10.938166618347167969 10.675499916076660156 12.161833763122558594 17.60233306884765625 20.229333877563476562 22.217166900634765625 23.99033355712890625 23.390832901000976562 19.93000030517578125 16.239000320434570312 21.658166885375976562 24.256000518798828125 24.537500381469726562 24.7671661376953125 25.20800018310546875 24.16583251953125 23.2263336181640625 22.628499984741210938 24.009166717529296875 24.436834335327148438 23.8385009765625 23.56683349609375 23.731332778930664062 23.84799957275390625 21.773334503173828125 21.503833770751953125 21.685167312622070312 21.442333221435546875 20.2263336181640625 19.887332916259765625 20.164667129516601562 20.839000701904296875 21.429666519165039062 20.468334197998046875 20.356166839599609375 20.29083251953125 20.1100006103515625 19.938167572021484375 19.093000411987304688 18.14350128173828125 17.730333328247070312 16.642665863037109375 15.465000152587890625 14.784667015075683594 15.822500228881835938 16.628999710083007812 16.295166015625 13.539999961853027344 9.9625005722045898438 8.7404994964599609375 9.4158334732055664062 12.678667068481445312 9.1818332672119140625 9.6816663742065429688 11.948333740234375 10.903166770935058594 10.346500396728515625 11.148500442504882812 11.700833320617675781 11.253333091735839844 12.861666679382324219 14.253333091735839844 14.37066650390625 14.810166358947753906 15.510833740234375 15.288666725158691406 16.051332473754882812 16.674999237060546875 16.56349945068359375 15.352833747863769531 9.8823337554931640625 10.214833259582519531 14.976166725158691406 15.976332664489746094 15.482999801635742188 13.774167060852050781 12.917833328247070312 13.308834075927734375 16.587833404541015625 18.948499679565429688 21.280666351318359375 21.9268341064453125 22.6981658935546875 23.027166366577148438 23.324499130249023438 23.47733306884765625 23.572999954223632812 23.731332778930664062 23.953832626342773438 23.961832046508789062 23.583665847778320312 23.467500686645507812 23.489999771118164062 23.605165481567382812 23.925167083740234375 24.115499496459960938 24.255001068115234375 24.141666412353515625 24.384332656860351562 24.4160003662109375 24.267000198364257812 24.059833526611328125 24.139667510986328125 24.194166183471679688 24.045166015625 23.81349945068359375 23.617000579833984375 23.622165679931640625 23.666500091552734375 23.98816680908203125 23.924167633056640625 23.801166534423828125 23.71216583251953125 23.83950042724609375 23.940166473388671875 24.04616546630859375 24.01633453369140625 23.892665863037109375 23.9010009765625 23.932332992553710938 24.024999618530273438 24.0453338623046875 24.077833175659179688 24.076000213623046875 24.155834197998046875 24.163999557495117188 24.250499725341796875 24.344333648681640625 24.305665969848632812 24.287166595458984375 24.267499923706054688 24.360666275024414062 24.582166671752929688 24.534166336059570312 24.553501129150390625 24.584833145141601562 24.569667816162109375 24.488500595092773438 24.443666458129882812 24.459499359130859375 24.56983184814453125 24.71450042724609375 24.879999160766601562 24.892833709716796875 24.889833450317382812 25.017499923706054688 25.10466766357421875 25.17766571044921875 25.239999771118164062 25.288333892822265625 25.330999374389648438 25.4010009765625 25.476833343505859375 25.536333084106445312 25.590833663940429688 25.623998641967773438 25.645000457763671875 25.640167236328125 25.62183380126953125 25.613666534423828125 25.620500564575195312 25.661832809448242188 25.670833587646484375 25.59383392333984375 25.589000701904296875 25.67983245849609375 25.726665496826171875 25.715999603271484375 25.660333633422851562 25.593166351318359375 25.506166458129882812 25.4073333740234375 25.36750030517578125 25.379167556762695312
 17.030000686645507812 17.8535003662109375 18.417333602905273438 19.68433380126953125 18.706666946411132812 20.827333450317382812 23.77466583251953125 23.88466644287109375 23.279998779296875 22.759166717529296875 23.267332077026367188 23.299333572387695312 21.266500473022460938 19.86116790771484375 21.759334564208984375 21.65850067138671875 20.704000473022460938 21.653165817260742188 21.930166244506835938 21.764665603637695312 21.045833587646484375 20.97316741943359375 20.609167098999023438 21.030834197998046875 19.737499237060546875 17.319334030151367188 19.443166732788085938 20.890499114990234375 19.477832794189453125 20.920000076293945312 22.5883331298828125 22.399000167846679688 19.632833480834960938 17.03983306884765625 17.879999160766601562 20.379667282104492188 21.499332427978515625 21.839832305908203125 21.695833206176757812 21.72299957275390625 21.764333724975585938 19.9051666259765625 19.99566650390625 21.846166610717773438 22.00533294677734375 22.656833648681640625 22.255832672119140625 19.497999191284179688 20.184667587280273438 20.964666366577148438 20.793333053588867188 19.68000030517578125 19.465999603271484375 19.149499893188476562 17.5323333740234375 18.758333206176757812 19.055334091186523438 18.44183349609375 19.299833297729492188 20.382333755493164062 20.71233367919921875 21.43633270263671875 21.952833175659179688 21.979665756225585938 21.853166580200195312 21.18000030517578125 19.93316650390625 20.095333099365234375 19.252666473388671875 19.431499481201171875 20.591333389282226562 18.11966705322265625 16.290666580200195312 16.46433258056640625 17.649999618530273438 15.75749969482421875 13.174999237060546875 13.609832763671875 16.329833984375 17.199832916259765625 13.37816619873046875 12.523999214172363281 12.06150054931640625 11.663499832153320312 11.023333549499511719 12.702666282653808594 12.805333137512207031 16.777666091918945312 19.79199981689453125 21.956333160400390625 23.627332687377929688 22.739332199096679688 20.008167266845703125 16.719667434692382812 21.718000411987304688 24.334833145141601562 24.589000701904296875 24.211666107177734375 25.536333084106445312 24.2758331298828125 23.2649993896484375 23.720666885375976562 23.942499160766601562 22.813833236694335938 22.272832870483398438 22.141834259033203125 22.322834014892578125 22.417999267578125 21.50966644287109375 20.794500350952148438 20.593999862670898438 19.87616729736328125 19.809665679931640625 19.183834075927734375 19.292499542236328125 19.951333999633789062 21.385833740234375 21.790166854858398438 21.2888336181640625 20.534666061401367188 19.941499710083007812 18.330999374389648438 17.277334213256835938 16.643667221069335938 16.50316619873046875 16.261499404907226562 15.747833251953125 13.313666343688964844 11.508166313171386719 11.548000335693359375 12.756500244140625 10.9029998779296875 9.0381669998168945312 9.0778331756591796875 10.18216705322265625 11.7801666259765625 9.2868337631225585938 10.371666908264160156 10.899167060852050781 9.1063337326049804688 8.88249969482421875 10.052666664123535156 11.4461669921875 11.644000053405761719 12.318500518798828125 11.934666633605957031 11.769499778747558594 12.621333122253417969 15.660833358764648438 16.153333663940429688 16.415332794189453125 16.664667129516601562 16.674333572387695312 16.80500030517578125 13.667833328247070312 8.72949981689453125 11.899999618530273438 15.384166717529296875 15.80816650390625 14.438000679016113281 11.63466644287109375 11.239666938781738281 14.831500053405761719 18.491666793823242188 20.762666702270507812 21.721832275390625 22.163999557495117188 22.472333908081054688 22.87183380126953125 23.354665756225585938 23.517665863037109375 23.714666366577148438 23.86299896240234375 23.880832672119140625 24.018167495727539062 23.88483428955078125 23.882833480834960938 23.629833221435546875 23.500499725341796875 23.726165771484375 24.270832061767578125 24.519500732421875 24.615833282470703125 24.665666580200195312 24.493499755859375 24.398334503173828125 24.477001190185546875 24.242334365844726562 24.47299957275390625 24.326999664306640625 24.2306671142578125 24.200832366943359375 24.229833602905273438 24.271333694458007812 24.265333175659179688 24.194833755493164062 24.13050079345703125 24.134166717529296875 24.226833343505859375 24.32216644287109375 24.352666854858398438 24.317501068115234375 24.258832931518554688 24.221166610717773438 24.1898345947265625 24.084333419799804688 24.09033203125 24.07866668701171875 24.197000503540039062 24.001667022705078125 24.168666839599609375 24.27700042724609375 24.332666397094726562 24.2953338623046875 24.348333358764648438 24.39983367919921875 24.478666305541992188 24.406499862670898438 24.401500701904296875 24.442333221435546875 24.463499069213867188 24.5128326416015625 24.557332992553710938 24.613500595092773438 24.653333663940429688 24.755167007446289062 24.867334365844726562 24.7350006103515625 24.801666259765625 24.916667938232421875 25.009332656860351562 25.156833648681640625 25.2089996337890625 25.275667190551757812 25.32866668701171875 25.389833450317382812 25.479999542236328125 25.573333740234375 25.62183380126953125 25.648832321166992188 25.670000076293945312 25.658832550048828125 25.647333145141601562 25.64966583251953125 25.7024993896484375 25.72216796875 25.7133331298828125 25.731166839599609375 25.72949981689453125 25.704332351684570312 25.754999160766601562 25.755167007446289062 25.771999359130859375 25.720499038696289062 25.644832611083984375 25.474832534790039062 25.473333358764648438 25.43216705322265625
 16.949167251586914062 16.963666915893554688 17.836500167846679688 16.969499588012695312 19.8211669921875 21.085832595825195312 22.318666458129882812 23.211833953857421875 21.85449981689453125 23.009500503540039062 23.325666427612304688 22.559667587280273438 20.472333908081054688 20.357166290283203125 21.833833694458007812 22.402166366577148438 21.554166793823242188 22.1595001220703125 22.163000106811523438 22.022333145141601562 21.49233245849609375 21.593000411987304688 21.465833663940429688 20.60883331298828125 18.133832931518554688 15.906999588012695312 18.7606658935546875 20.317333221435546875 19.480833053588867188 20.235500335693359375 22.635499954223632812 22.3018341064453125 19.267999649047851562 19.983999252319335938 20.760499954223632812 20.443500518798828125 21.352499008178710938 21.46016693115234375 21.57433319091796875 21.885499954223632812 21.980833053588867188 20.424999237060546875 20.108333587646484375 21.947834014892578125 22.1508331298828125 22.791166305541992188 22.663166046142578125 20.138334274291992188 19.342500686645507812 20.900499343872070312 21.272500991821289062 20.960332870483398438 20.429332733154296875 18.68216705322265625 16.939666748046875 18.340333938598632812 18.695165634155273438 19.91266632080078125 21.04416656494140625 21.45916748046875 21.70800018310546875 21.89333343505859375 21.908666610717773438 22.040332794189453125 22.2285003662109375 21.858999252319335938 21.350500106811523438 21.062999725341796875 20.250667572021484375 21.220499038696289062 19.747667312622070312 16.430665969848632812 16.14550018310546875 17.7198333740234375 18.305833816528320312 15.717166900634765625 13.235332489013671875 14.465333938598632812 16.180500030517578125 15.821333885192871094 11.723333358764648438 11.873499870300292969 12.717000007629394531 14.923000335693359375 15.717166900634765625 17.348499298095703125 18.604833602905273438 19.983333587646484375 21.617166519165039062 21.473499298095703125 22.837833404541015625 22.463832855224609375 21.550832748413085938 17.436000823974609375 21.36316680908203125 23.815166473388671875 24.948833465576171875 25.073667526245117188 25.70583343505859375 24.2996673583984375 24.119333267211914062 23.364500045776367188 22.462833404541015625 21.606000900268554688 21.224332809448242188 20.42566680908203125 20.63899993896484375 20.46450042724609375 18.742166519165039062 18.8663330078125 18.86949920654296875 19.21666717529296875 19.250165939331054688 19.190999984741210938 18.855998992919921875 18.697332382202148438 19.077167510986328125 20.358499526977539062 21.217000961303710938 20.862667083740234375 18.708333969116210938 16.928667068481445312 16.038166046142578125 15.970000267028808594 14.918499946594238281 13.975500106811523438 14.063500404357910156 13.949999809265136719 12.360500335693359375 10.047666549682617188 9.7558336257934570312 9.5839996337890625 8.4941663742065429688 8.8413333892822265625 9.4271669387817382812 10.478333473205566406 9.2804994583129882812 8.8923330307006835938 8.6263332366943359375 8.425167083740234375 8.35016632080078125 9.1063337326049804688 10.201333045959472656 9.7568330764770507812 9.6288328170776367188 10.779333114624023438 11.770667076110839844 13.505499839782714844 16.36533355712890625 16.402833938598632812 16.7888336181640625 17.016832351684570312 17.127500534057617188 16.895166397094726562 16.730333328247070312 10.984166145324707031 8.7136669158935546875 13.789500236511230469 15.906666755676269531 15.157667160034179688 13.938333511352539062 10.994333267211914062 12.374333381652832031 16.838832855224609375 19.642999649047851562 21.2413330078125 21.623666763305664062 22.032667160034179688 22.441333770751953125 22.749834060668945312 22.984333038330078125 23.425333023071289062 23.680166244506835938 23.835332870483398438 23.965833663940429688 23.992666244506835938 24.143167495727539062 24.062833786010742188 23.734832763671875 23.828332901000976562 24.3643341064453125 24.526166915893554688 24.707500457763671875 24.972665786743164062 24.761667251586914062 24.827333450317382812 24.706666946411132812 24.572666168212890625 24.570499420166015625 24.291833877563476562 24.090999603271484375 24.21533203125 24.16933441162109375 24.194833755493164062 24.213666915893554688 24.260833740234375 24.459833145141601562 24.402332305908203125 24.348499298095703125 24.5023345947265625 24.5688323974609375 24.582000732421875 24.569332122802734375 24.529001235961914062 24.535999298095703125 24.400999069213867188 24.295000076293945312 24.35449981689453125 24.2953338623046875 24.187334060668945312 24.275501251220703125 24.4203338623046875 24.558666229248046875 24.450166702270507812 24.340000152587890625 24.32866668701171875 24.3621673583984375 24.370000839233398438 24.37400054931640625 24.433000564575195312 24.514833450317382812 24.55066680908203125 24.576166152954101562 24.607500076293945312 24.699167251586914062 24.818166732788085938 24.810665130615234375 24.82416534423828125 24.92783355712890625 25.023334503173828125 25.134500503540039062 25.1595001220703125 25.21216583251953125 25.260833740234375 25.326833724975585938 25.400665283203125 25.48383331298828125 25.548833847045898438 25.584333419799804688 25.61750030517578125 25.667999267578125 25.70583343505859375 25.7436676025390625 25.758167266845703125 25.762332916259765625 25.752498626708984375 25.784000396728515625 25.773166656494140625 25.786167144775390625 25.834333419799804688 25.84033203125 25.847665786743164062 25.843999862670898438 25.824167251586914062 25.71883392333984375 25.579000473022460938 25.579000473022460938 25.549167633056640625
 19.296667098999023438 20.534666061401367188 14.986332893371582031 13.813500404357910156 19.120332717895507812 22.295665740966796875 22.4438323974609375 23.233333587646484375 21.03783416748046875 20.911500930786132812 22.484333038330078125 23.0774993896484375 22.318666458129882812 22.48166656494140625 23.402666091918945312 23.2176666259765625 22.690334320068359375 22.287332534790039062 21.811000823974609375 22.193166732788085938 22.104000091552734375 21.886165618896484375 21.741167068481445312 21.258167266845703125 19.892000198364257812 18.4980010986328125 17.608999252319335938 19.77266693115234375 20.246166229248046875 19.230333328247070312 22.551332473754882812 21.735666275024414062 20.99250030517578125 21.966167449951171875 21.943500518798828125 19.83499908447265625 20.5063323974609375 19.781833648681640625 21.18849945068359375 21.691499710083007812 21.68633270263671875 21.372999191284179688 22.286167144775390625 21.9568328857421875 22.6356658935546875 22.959165573120117188 22.824499130249023438 20.52700042724609375 19.003999710083007812 21.309999465942382812 21.44499969482421875 21.466333389282226562 20.600500106811523438 19.11516571044921875 18.601499557495117188 18.738500595092773438 20.294666290283203125 21.1788330078125 21.195667266845703125 21.369167327880859375 21.616001129150390625 21.826168060302734375 22.083831787109375 22.13899993896484375 22.126667022705078125 22.090833663940429688 22.04633331298828125 21.195833206176757812 20.712499618530273438 19.90200042724609375 16.681499481201171875 14.917500495910644531 16.2263336181640625 17.920833587646484375 17.728666305541992188 15.789166450500488281 14.13466644287109375 15.139166831970214844 16.484498977661132812 15.206999778747558594 12.118000030517578125 14.657833099365234375 16.38033294677734375 18.038999557495117188 19.289499282836914062 20.322834014892578125 21.33716583251953125 21.854166030883789062 22.810499191284179688 21.477666854858398438 23.06349945068359375 23.91483306884765625 24.240833282470703125 22.843999862670898438 19.632999420166015625 22.860666275024414062 25.618165969848632812 25.811666488647460938 26.266834259033203125 25.287500381469726562 24.39116668701171875 22.684000015258789062 21.063167572021484375 19.94283294677734375 19.02033233642578125 17.376832962036132812 18.153499603271484375 18.267833709716796875 15.744666099548339844 14.935500144958496094 17.918498992919921875 19.134500503540039062 19.081333160400390625 19.043500900268554688 19.1486663818359375 18.96666717529296875 18.086666107177734375 17.976499557495117188 17.951833724975585938 19.393167495727539062 19.117166519165039062 17.421667098999023438 15.986666679382324219 13.412166595458984375 11.631333351135253906 11.423999786376953125 11.120499610900878906 10.9676666259765625 11.440500259399414062 9.094333648681640625 9.5171670913696289062 9.0249996185302734375 9.0461664199829101562 8.6693334579467773438 9.1984996795654296875 9.2493333816528320312 9.9298334121704101562 9.798000335693359375 9.2095003128051757812 10.52266693115234375 10.198666572570800781 9.1613330841064453125 9.0843334197998046875 8.898166656494140625 9.7211666107177734375 11.338832855224609375 13.358500480651855469 15.15200042724609375 16.37183380126953125 16.343332290649414062 16.72833251953125 17.197999954223632812 17.481000900268554688 17.329000473022460938 17.332000732421875 15.909333229064941406 10.724999427795410156 10.932499885559082031 15.361666679382324219 15.828000068664550781 16.345666885375976562 15.555167198181152344 11.581500053405761719 15.476833343505859375 19.957166671752929688 21.056333541870117188 21.753665924072265625 21.976833343505859375 21.940500259399414062 22.174167633056640625 22.291166305541992188 23.079332351684570312 23.387500762939453125 23.671998977661132812 23.79416656494140625 23.912000656127929688 24.10466766357421875 24.135667800903320312 24.142999649047851562 24.280834197998046875 24.340833663940429688 24.25766754150390625 24.710666656494140625 24.8166656494140625 24.707332611083984375 24.656499862670898438 24.521833419799804688 24.3663330078125 24.428333282470703125 24.140832901000976562 24.050832748413085938 24.166500091552734375 24.044500350952148438 24.090000152587890625 24.031833648681640625 24.209499359130859375 24.31583404541015625 24.21216583251953125 24.256498336791992188 24.230167388916015625 24.289999008178710938 24.366832733154296875 24.525333404541015625 24.638666152954101562 24.672166824340820312 24.638166427612304688 24.608333587646484375 24.510166168212890625 24.2220001220703125 24.15200042724609375 24.342332839965820312 24.318500518798828125 24.381000518798828125 24.46649932861328125 24.51816558837890625 24.481000900268554688 24.443666458129882812 24.403501510620117188 24.42366790771484375 24.462999343872070312 24.51599884033203125 24.58716583251953125 24.660833358764648438 24.7563323974609375 24.815832138061523438 24.74250030517578125 24.784000396728515625 24.899999618530273438 25.00316619873046875 25.104833602905273438 25.129167556762695312 25.168666839599609375 25.223499298095703125 25.29433441162109375 25.359666824340820312 25.415666580200195312 25.480499267578125 25.5260009765625 25.572000503540039062 25.648166656494140625 25.699499130249023438 25.721166610717773438 25.756999969482421875 25.81583404541015625 25.860166549682617188 25.884166717529296875 25.908832550048828125 25.938165664672851562 25.864999771118164062 25.82649993896484375 25.874500274658203125 25.915332794189453125 25.908666610717773438 25.8943328857421875 25.817167282104492188 25.65850067138671875 25.642833709716796875 25.650333404541015625
 19.19499969482421875 20.417999267578125 12.999833106994628906 11.561166763305664062 17.7864990234375 22.058332443237304688 22.645833969116210938 21.66699981689453125 19.514499664306640625 17.664499282836914062 20.143999099731445312 24.036167144775390625 24.308000564575195312 23.2779998779296875 22.500499725341796875 22.3878326416015625 22.486833572387695312 21.877666473388671875 22.045999526977539062 21.944166183471679688 21.043832778930664062 21.720666885375976562 21.886499404907226562 21.65833282470703125 21.078500747680664062 20.435832977294921875 18.47516632080078125 18.838666915893554688 20.701999664306640625 21.11299896240234375 22.071666717529296875 21.265666961669921875 21.443500518798828125 22.134500503540039062 22.140832901000976562 21.07866668701171875 20.028333663940429688 20.215333938598632812 21.66933441162109375 21.938333511352539062 22.199167251586914062 22.608165740966796875 22.9459991455078125 21.78333282470703125 22.767833709716796875 22.932332992553710938 22.788665771484375 21.719499588012695312 21.340667724609375 22.256334304809570312 22.1338348388671875 21.461666107177734375 19.656833648681640625 18.795000076293945312 19.86299896240234375 20.302165985107421875 20.952667236328125 21.022167205810546875 20.855167388916015625 20.937665939331054688 21.52916717529296875 21.694667816162109375 21.885000228881835938 22.152334213256835938 21.885499954223632812 21.8643341064453125 21.765501022338867188 20.403333663940429688 18.13266754150390625 16.549167633056640625 13.444334030151367188 13.8211669921875 15.854166030883789062 17.11733245849609375 17.392499923706054688 15.853333473205566406 15.05066680908203125 16.122667312622070312 16.414167404174804688 14.911499977111816406 13.5301666259765625 16.87066650390625 18.736667633056640625 20.279666900634765625 20.378833770751953125 21.572000503540039062 22.525333404541015625 23.128999710083007812 23.130666732788085938 22.502666473388671875 22.346500396728515625 24.51816558837890625 25.639833450317382812 25.5171661376953125 24.929166793823242188 24.082332611083984375 24.827333450317382812 26.34383392333984375 26.303667068481445312 25.245166778564453125 24.091833114624023438 22.315999984741210938 20.732500076293945312 19.366666793823242188 18.436000823974609375 17.018499374389648438 18.482334136962890625 18.753499984741210938 16.495166778564453125 15.8404998779296875 18.020833969116210938 19.477167129516601562 19.269498825073242188 19.124166488647460938 19.325666427612304688 19.319166183471679688 18.856000900268554688 18.277166366577148438 16.605998992919921875 16.447500228881835938 17.789167404174804688 16.083833694458007812 15.509499549865722656 14.564499855041503906 12.012833595275878906 11.835000038146972656 10.977334022521972656 10.425499916076660156 9.6234998703002929688 9.0155000686645507812 10.0453338623046875 9.760166168212890625 8.8354997634887695312 8.8516664505004882812 9.5293331146240234375 9.87599945068359375 10.802999496459960938 11.7758331298828125 10.592166900634765625 11.946000099182128906 12.207499504089355469 11.403333663940429688 9.7370004653930664062 10.108166694641113281 12.955333709716796875 13.314499855041503906 14.985166549682617188 16.24250030517578125 15.715666770935058594 15.660166740417480469 15.862166404724121094 16.391666412353515625 17.133832931518554688 17.73699951171875 17.962499618530273438 18.09799957275390625 16.270666122436523438 12.68216705322265625 15.1638336181640625 17.191499710083007812 18.068500518798828125 18.508333206176757812 16.9203338623046875 17.957666397094726562 20.747667312622070312 21.482000350952148438 21.592332839965820312 21.604999542236328125 21.607334136962890625 21.426000595092773438 21.684999465942382812 22.429500579833984375 23.053333282470703125 23.593000411987304688 23.632999420166015625 23.776332855224609375 23.924999237060546875 23.897832870483398438 23.887166976928710938 23.94716644287109375 24.077667236328125 24.368999481201171875 24.530500411987304688 24.438999176025390625 24.582666397094726562 24.34600067138671875 24.246166229248046875 24.193166732788085938 24.202167510986328125 23.943166732788085938 23.9785003662109375 23.97516632080078125 23.714666366577148438 23.770166397094726562 23.948333740234375 24.22733306884765625 24.17583465576171875 24.155000686645507812 24.1336669921875 24.220001220703125 24.342166900634765625 24.400167465209960938 24.44516754150390625 24.511501312255859375 24.576999664306640625 24.634166717529296875 24.691999435424804688 24.553167343139648438 24.363164901733398438 24.433834075927734375 24.378667831420898438 24.263334274291992188 24.290500640869140625 24.359167098999023438 24.441165924072265625 24.434499740600585938 24.464666366577148438 24.555833816528320312 24.586666107177734375 24.605499267578125 24.647832870483398438 24.666500091552734375 24.695833206176757812 24.728832244873046875 24.755832672119140625 24.827833175659179688 24.890666961669921875 24.991832733154296875 25.085000991821289062 25.096834182739257812 25.132333755493164062 25.1916656494140625 25.253833770751953125 25.317667007446289062 25.371334075927734375 25.410999298095703125 25.45999908447265625 25.519832611083984375 25.587499618530273438 25.624332427978515625 25.661832809448242188 25.720333099365234375 25.82450103759765625 25.823833465576171875 25.877832412719726562 25.884166717529296875 25.891998291015625 25.941499710083007812 26.049999237060546875 25.960332870483398438 25.83933258056640625 25.9181671142578125 25.964166641235351562 25.954166412353515625 25.921833038330078125 25.778833389282226562 25.689167022705078125 25.68000030517578125
 17.956333160400390625 21.615499496459960938 19.543832778930664062 10.434332847595214844 14.318499565124511719 20.343999862670898438 21.992000579833984375 19.315332412719726562 16.69083404541015625 18.50533294677734375 22.933832168579101562 24.495832443237304688 23.753999710083007812 21.62599945068359375 19.265333175659179688 20.21233367919921875 21.614166259765625 21.851833343505859375 22.7864990234375 22.659999847412109375 21.061000823974609375 20.760334014892578125 21.66699981689453125 21.789165496826171875 21.438333511352539062 21.378999710083007812 20.081501007080078125 18.847667694091796875 20.62599945068359375 20.97299957275390625 21.109500885009765625 20.972833633422851562 21.794332504272460938 21.786998748779296875 21.776332855224609375 21.170999526977539062 19.655500411987304688 19.260833740234375 19.69283294677734375 21.273834228515625 22.646167755126953125 22.904666900634765625 22.673999786376953125 21.356500625610351562 22.581666946411132812 23.150333404541015625 22.202667236328125 21.406665802001953125 21.139667510986328125 22.506666183471679688 22.066999435424804688 20.909833908081054688 19.449167251586914062 19.648500442504882812 20.041500091552734375 19.893667221069335938 20.49233245849609375 20.927333831787109375 20.565999984741210938 20.487333297729492188 21.119832992553710938 19.93849945068359375 20.335332870483398438 21.471166610717773438 21.612499237060546875 21.69716644287109375 20.232334136962890625 15.270833015441894531 13.456999778747558594 12.203999519348144531 12.685166358947753906 14.527333259582519531 15.493999481201171875 16.401500701904296875 17.075666427612304688 15.557000160217285156 15.848833084106445312 16.4268341064453125 16.962499618530273438 15.842499732971191406 14.592332839965820312 17.101667404174804688 18.314666748046875 19.880001068115234375 21.744832992553710938 22.329000473022460938 22.716833114624023438 23.783000946044921875 23.767999649047851562 23.588666915893554688 23.60033416748046875 23.82233428955078125 25.483333587646484375 26.029832839965820312 26.198333740234375 25.101499557495117188 25.927333831787109375 26.217832565307617188 26.02916717529296875 24.65399932861328125 24.169332504272460938 22.9785003662109375 21.050832748413085938 18.765666961669921875 17.422834396362304688 17.479833602905273438 20.121999740600585938 21.111833572387695312 20.035665512084960938 19.900333404541015625 19.9589996337890625 20.551332473754882812 20.487667083740234375 19.99666595458984375 19.748332977294921875 19.827999114990234375 19.741666793823242188 19.2779998779296875 18.359167098999023438 16.6336669921875 16.454833984375 16.834833145141601562 15.708666801452636719 14.224666595458984375 13.279333114624023438 11.251832962036132812 11.082833290100097656 10.2779998779296875 10.112999916076660156 10.414999961853027344 10.224333763122558594 9.9058332443237304688 8.49566650390625 8.8988332748413085938 9.1183328628540039062 9.8481664657592773438 9.8546667098999023438 9.795833587646484375 11.399000167846679688 10.133999824523925781 10.283166885375976562 10.727666854858398438 12.442500114440917969 13.2176666259765625 14.718000411987304688 15.304500579833984375 15.837666511535644531 16.220333099365234375 15.56566619873046875 15.502333641052246094 15.5711669921875 16.068332672119140625 16.67449951171875 17.570667266845703125 17.906833648681640625 17.969333648681640625 16.3621673583984375 12.201333045959472656 14.331333160400390625 15.581333160400390625 15.884833335876464844 17.77166748046875 19.16483306884765625 19.989500045776367188 20.676166534423828125 21.212833404541015625 21.44733428955078125 21.522832870483398438 21.257999420166015625 21.39749908447265625 21.89666748046875 22.37599945068359375 22.830999374389648438 23.056499481201171875 23.131000518798828125 23.410165786743164062 23.526666641235351562 23.419666290283203125 23.517499923706054688 23.959833145141601562 24.082334518432617188 24.031999588012695312 24.058000564575195312 24.232000350952148438 24.18849945068359375 24.178333282470703125 23.998167037963867188 23.84583282470703125 23.554666519165039062 23.416334152221679688 23.60033416748046875 23.553667068481445312 23.571498870849609375 23.72750091552734375 23.877000808715820312 23.883333206176757812 23.95816802978515625 24.135833740234375 24.304166793823242188 24.382999420166015625 24.386167526245117188 24.484500885009765625 24.558666229248046875 24.544666290283203125 24.636667251586914062 24.663999557495117188 24.68650054931640625 24.487501144409179688 24.287166595458984375 24.391500473022460938 24.473165512084960938 24.433500289916992188 24.387332916259765625 24.397167205810546875 24.360334396362304688 24.413000106811523438 24.478166580200195312 24.53466796875 24.5711669921875 24.5731658935546875 24.60883331298828125 24.696332931518554688 24.795665740966796875 24.84583282470703125 24.864665985107421875 24.897333145141601562 24.930166244506835938 25.028167724609375 25.068166732788085938 25.0926666259765625 25.143833160400390625 25.221332550048828125 25.279998779296875 25.322834014892578125 25.37400054931640625 25.4073333740234375 25.464666366577148438 25.532499313354492188 25.596332550048828125 25.678998947143554688 25.727167129516601562 25.798334121704101562 25.815999984741210938 25.85216522216796875 25.901500701904296875 25.971668243408203125 26.016666412353515625 26.059667587280273438 26.021333694458007812 26.101001739501953125 25.949167251586914062 25.905834197998046875 25.963832855224609375 26.01183319091796875 25.993999481201171875 25.871334075927734375 25.7649993896484375 25.743000030517578125
 18.680334091186523438 22.227499008178710938 22.120334625244140625 12.151000022888183594 10.73600006103515625 17.422332763671875 21.604833602905273438 21.251499176025390625 19.069833755493164062 20.5258331298828125 23.47316741943359375 23.836500167846679688 22.96233367919921875 20.802499771118164062 20.773834228515625 21.66583251953125 22.292833328247070312 23.235166549682617188 23.704334259033203125 23.550832748413085938 22.86516571044921875 20.8426666259765625 20.867000579833984375 21.823667526245117188 21.626333236694335938 21.930833816528320312 21.142333984375 20.309499740600585938 21.214000701904296875 20.67333221435546875 20.727832794189453125 21.426166534423828125 21.809499740600585938 21.570667266845703125 21.399166107177734375 20.080499649047851562 19.413166046142578125 19.593999862670898438 19.566499710083007812 22.391332626342773438 23.32233428955078125 23.284833908081054688 23.058332443237304688 22.44499969482421875 22.751667022705078125 22.609832763671875 21.00550079345703125 21.225000381469726562 22.406000137329101562 22.426666259765625 21.839166641235351562 19.936832427978515625 19.59583282470703125 19.874666213989257812 19.627332687377929688 19.711999893188476562 19.677999496459960938 20.385499954223632812 20.671667098999023438 20.860666275024414062 20.411167144775390625 20.439332962036132812 19.314500808715820312 19.532833099365234375 21.484333038330078125 20.89766693115234375 16.215000152587890625 14.888333320617675781 13.271999359130859375 11.921000480651855469 12.897500038146972656 14.858332633972167969 15.767999649047851562 16.683834075927734375 15.794833183288574219 14.672166824340820312 15.317500114440917969 17.13249969482421875 18.968999862670898438 18.510999679565429688 17.447500228881835938 16.089166641235351562 17.745166778564453125 19.066999435424804688 20.208833694458007812 22.468334197998046875 23.788665771484375 23.972665786743164062 24.49666595458984375 24.670166015625 24.561834335327148438 23.163665771484375 25.988000869750976562 27.130167007446289062 27.339000701904296875 26.91716766357421875 26.628833770751953125 25.721832275390625 25.689167022705078125 25.030666351318359375 22.876832962036132812 23.313333511352539062 22.119167327880859375 21.052165985107421875 18.639499664306640625 19.220333099365234375 20.982166290283203125 22.365667343139648438 21.762500762939453125 21.712833404541015625 21.574499130249023438 21.824832916259765625 21.811834335327148438 21.051334381103515625 20.308000564575195312 20.075666427612304688 19.626333236694335938 19.413499832153320312 19.475000381469726562 18.274499893188476562 17.011999130249023438 16.87383270263671875 15.8361663818359375 14.804499626159667969 12.749499320983886719 12.569333076477050781 12.387333869934082031 12.010499954223632812 11.504667282104492188 13.197999954223632812 11.140666961669921875 8.864166259765625 9.3795003890991210938 8.8229999542236328125 9.2395000457763671875 9.4203329086303710938 9.1269998550415039062 9.4868335723876953125 9.5731668472290039062 8.9073333740234375 9.4313335418701171875 9.8459997177124023438 12.155833244323730469 11.796667098999023438 11.447999954223632812 14.214166641235351562 15.175167083740234375 16.18316650390625 16.050832748413085938 15.597167015075683594 15.674333572387695312 16.182666778564453125 17.06800079345703125 17.72316741943359375 17.955999374389648438 17.727832794189453125 12.811166763305664062 9.1510000228881835938 10.773833274841308594 12.959166526794433594 13.336667060852050781 14.6078338623046875 17.97833251953125 19.139833450317382812 20.04850006103515625 20.6875 21.082166671752929688 21.19916534423828125 20.977832794189453125 21.51183319091796875 21.973833084106445312 22.434665679931640625 22.4116668701171875 22.493165969848632812 22.935667037963867188 22.967000961303710938 22.961833953857421875 23.1336669921875 23.45149993896484375 23.851165771484375 23.693166732788085938 23.649000167846679688 23.624334335327148438 23.836999893188476562 23.955499649047851562 23.748167037963867188 23.6208343505859375 23.343166351318359375 23.198333740234375 23.396833419799804688 23.3813323974609375 23.352499008178710938 23.4029998779296875 23.505832672119140625 23.531499862670898438 23.65716552734375 23.916332244873046875 24.198499679565429688 24.385166168212890625 24.473499298095703125 24.416332244873046875 24.51166534423828125 24.47100067138671875 24.502000808715820312 24.684833526611328125 24.645833969116210938 24.770832061767578125 24.690166473388671875 24.551666259765625 24.518667221069335938 24.605998992919921875 24.549999237060546875 24.46866607666015625 24.464832305908203125 24.342166900634765625 24.404666900634765625 24.517667770385742188 24.60466766357421875 24.540500640869140625 24.549333572387695312 24.614665985107421875 24.697834014892578125 24.763666152954101562 24.81583404541015625 24.865499496459960938 24.939666748046875 24.984333038330078125 25.023000717163085938 25.0605010986328125 25.107831954956054688 25.154666900634765625 25.200666427612304688 25.250165939331054688 25.297166824340820312 25.341333389282226562 25.395000457763671875 25.470001220703125 25.585832595825195312 25.652332305908203125 25.740167617797851562 25.793666839599609375 25.846832275390625 25.936834335327148438 25.974834442138671875 26.0345001220703125 26.048166275024414062 26.073333740234375 26.134166717529296875 26.191333770751953125 26.208665847778320312 26.142000198364257812 26.0496673583984375 26.00433349609375 26.08066558837890625 26.072999954223632812 25.96783447265625 25.816333770751953125 25.797166824340820312
 20.35233306884765625 22.899000167846679688 23.66699981689453125 15.670833587646484375 10.098166465759277344 12.933500289916992188 17.741167068481445312 21.613000869750976562 21.083667755126953125 19.859832763671875 19.617000579833984375 18.627832412719726562 19.60649871826171875 20.440999984741210938 22.529500961303710938 22.4806671142578125 22.820833206176757812 22.940000534057617188 21.081167221069335938 22.152334213256835938 22.243499755859375 21.60033416748046875 21.12400054931640625 21.58516693115234375 21.870000839233398438 22.177000045776367188 21.881999969482421875 20.947666168212890625 21.529832839965820312 20.25 19.500333786010742188 21.071500778198242188 21.07433319091796875 19.801334381103515625 20.394666671752929688 21.65850067138671875 21.839834213256835938 20.663166046142578125 21.171833038330078125 23.606166839599609375 23.673166275024414062 23.292165756225585938 21.288000106811523438 22.404832839965820312 22.85033416748046875 21.41066741943359375 19.306165695190429688 21.38050079345703125 21.777166366577148438 20.7628326416015625 21.013833999633789062 20.597499847412109375 20.604999542236328125 20.398500442504882812 19.969667434692382812 19.21233367919921875 19.772998809814453125 19.862667083740234375 20.410165786743164062 20.022167205810546875 19.282499313354492188 18.49033355712890625 18.104833602905273438 18.585666656494140625 20.85233306884765625 16.919666290283203125 13.731833457946777344 14.165332794189453125 14.129666328430175781 12.947833061218261719 13.458333969116210938 14.7845001220703125 16.022832870483398438 16.202833175659179688 14.222666740417480469 14.337499618530273438 16.091333389282226562 18.417333602905273438 20.20916748046875 19.974666595458984375 18.708333969116210938 18.734500885009765625 18.636499404907226562 19.448833465576171875 20.46016693115234375 21.628499984741210938 23.316165924072265625 24.347499847412109375 24.735500335693359375 25.1378326416015625 25.259166717529296875 24.22516632080078125 25.505167007446289062 27.375 27.474498748779296875 27.244167327880859375 26.311666488647460938 25.218332290649414062 24.530000686645507812 24.45149993896484375 24.343999862670898438 23.269500732421875 22.375667572021484375 21.674833297729492188 21.014667510986328125 21.1551666259765625 22.476999282836914062 22.89333343505859375 22.808834075927734375 22.688833236694335938 22.417667388916015625 22.5 22.88683319091796875 21.978166580200195312 21.436000823974609375 20.592166900634765625 20.008333206176757812 19.681667327880859375 19.619832992553710938 19.473667144775390625 18.747833251953125 17.600999832153320312 16.425500869750976562 15.018667221069335938 13.532667160034179688 12.029000282287597656 11.142333030700683594 13.139666557312011719 12.592499732971191406 14.462166786193847656 10.331666946411132812 9.2061662673950195312 10.289166450500488281 9.7714996337890625 10.009499549865722656 11.251832962036132812 11.644666671752929688 10.353666305541992188 9.17350006103515625 9.293666839599609375 9.2706670761108398438 10.447333335876464844 10.503167152404785156 10.154999732971191406 10.078833580017089844 11.20366668701171875 11.873499870300292969 15.071499824523925781 16.379999160766601562 15.762666702270507812 15.917166709899902344 16.229999542236328125 16.837665557861328125 17.373167037963867188 17.704166412353515625 17.77700042724609375 14.501000404357910156 11.855166435241699219 13.552165985107421875 15.049833297729492188 13.848000526428222656 15.237500190734863281 18.146833419799804688 18.935167312622070312 19.168832778930664062 19.475833892822265625 20.251832962036132812 20.798666000366210938 20.858499526977539062 21.234500885009765625 21.74666595458984375 22.303167343139648438 22.17783355712890625 22.3209991455078125 22.443500518798828125 22.569665908813476562 22.976999282836914062 23.180334091186523438 23.3038330078125 23.672000885009765625 23.130832672119140625 23.194833755493164062 22.896999359130859375 22.82216644287109375 22.989166259765625 22.975000381469726562 23.107666015625 23.164499282836914062 23.230833053588867188 23.086666107177734375 23.170000076293945312 23.349666595458984375 23.564332962036132812 23.690500259399414062 23.678667068481445312 23.758167266845703125 24.056667327880859375 24.342498779296875 24.53133392333984375 24.604000091552734375 24.602666854858398438 24.6573333740234375 24.49033355712890625 24.257999420166015625 24.609333038330078125 24.746000289916992188 24.822000503540039062 24.810333251953125 24.830499649047851562 24.659000396728515625 24.577833175659179688 24.593166351318359375 24.601833343505859375 24.56800079345703125 24.523668289184570312 24.505832672119140625 24.638166427612304688 24.734333038330078125 24.706666946411132812 24.748332977294921875 24.807332992553710938 24.841501235961914062 24.787332534790039062 24.841333389282226562 24.861833572387695312 24.853832244873046875 24.935333251953125 25.00099945068359375 25.025499343872070312 25.035165786743164062 25.093999862670898438 25.195499420166015625 25.317501068115234375 25.43866729736328125 25.479000091552734375 25.506000518798828125 25.49016571044921875 25.566499710083007812 25.62933349609375 25.6573333740234375 25.729166030883789062 25.799167633056640625 25.87166595458984375 25.930500030517578125 25.974832534790039062 26.033666610717773438 26.05816650390625 26.124332427978515625 26.2176666259765625 26.25749969482421875 26.276332855224609375 26.230333328247070312 26.153499603271484375 26.133832931518554688 26.102499008178710938 26.061000823974609375 25.902666091918945312 25.857500076293945312
 22.468500137329101562 23.4635009765625 24.045499801635742188 19.833166122436523438 12.669499397277832031 12.934499740600585938 15.89116668701171875 20.0041656494140625 21.811000823974609375 21.097665786743164062 19.482000350952148438 17.702167510986328125 17.609500885009765625 20.829999923706054688 22.827833175659179688 23.00099945068359375 23.513334274291992188 23.212833404541015625 21.564167022705078125 22.312999725341796875 21.9073333740234375 21.390167236328125 21.516666412353515625 22.04949951171875 22.257833480834960938 22.30933380126953125 21.9029998779296875 21.202333450317382812 21.552165985107421875 20.053333282470703125 19.612333297729492188 21.439832687377929688 21.509166717529296875 19.736166000366210938 18.845499038696289062 21.84816741943359375 22.979999542236328125 22.176666259765625 21.741666793823242188 22.852499008178710938 24.458333969116210938 23.429166793823242188 20.952167510986328125 22.426166534423828125 23.228166580200195312 21.580999374389648438 19.608999252319335938 21.168500900268554688 21.90200042724609375 19.845167160034179688 20.227832794189453125 20.29616546630859375 20.352001190185546875 20.25116729736328125 21.202833175659179688 19.787000656127929688 19.683332443237304688 20.22966766357421875 20.172666549682617188 20.206666946411132812 18.452333450317382812 17.247499465942382812 16.013666152954101562 20.978000640869140625 21.058666229248046875 17.279333114624023438 14.96450042724609375 16.02466583251953125 16.200166702270507812 16.215333938598632812 14.532500267028808594 15.283833503723144531 16.391832351684570312 16.193166732788085938 14.090166091918945312 14.286499977111816406 16.47833251953125 18.6811676025390625 20.223833084106445312 20.365499496459960938 19.992000579833984375 20.877166748046875 20.651332855224609375 20.700666427612304688 20.779500961303710938 21.148166656494140625 21.225666046142578125 22.75983428955078125 25.271165847778320312 25.760166168212890625 25.961000442504882812 26.00533294677734375 25.135000228881835938 26.706333160400390625 27.246000289916992188 27.167833328247070312 26.293832778930664062 25.094499588012695312 24.029666900634765625 23.559499740600585938 24.322666168212890625 24.02033233642578125 23.044834136962890625 21.917999267578125 21.609333038330078125 22.335500717163085938 23.32216644287109375 23.529666900634765625 23.531833648681640625 23.542667388916015625 23.34166717529296875 23.40183258056640625 23.527666091918945312 23.095499038696289062 22.4160003662109375 21.486833572387695312 21.073333740234375 20.390167236328125 19.970167160034179688 19.58933258056640625 19.4633331298828125 18.7176666259765625 17.446001052856445312 15.999499320983886719 14.172333717346191406 11.203333854675292969 10.280333518981933594 12.4461669921875 14.807833671569824219 16.07016754150390625 12.279166221618652344 11.104166984558105469 13.346833229064941406 11.836333274841308594 10.725666999816894531 12.303999900817871094 13.893833160400390625 12.800832748413085938 9.8883333206176757812 10.524000167846679688 11.140166282653808594 10.514666557312011719 10.007166862487792969 9.1283330917358398438 9.2460002899169921875 9.3715000152587890625 10.043832778930664062 12.427332878112792969 15.821666717529296875 15.982166290283203125 15.896333694458007812 16.417999267578125 16.891000747680664062 16.752834320068359375 17.425500869750976562 17.792667388916015625 17.275499343872070312 16.480833053588867188 16.233167648315429688 15.060333251953125 13.078000068664550781 13.800167083740234375 16.493000030517578125 16.0001678466796875 16.908832550048828125 18.346500396728515625 18.667999267578125 20.389833450317382812 21.234333038330078125 21.6165008544921875 21.906999588012695312 22.258998870849609375 22.385334014892578125 22.24883270263671875 22.517333984375 22.872499465942382812 23.065166473388671875 23.105998992919921875 22.83283233642578125 22.938333511352539062 22.451333999633789062 22.450000762939453125 22.43650054931640625 22.3836669921875 22.462167739868164062 22.571666717529296875 22.846832275390625 22.91483306884765625 22.939332962036132812 23.126832962036132812 23.278833389282226562 23.406999588012695312 23.542999267578125 23.582166671752929688 23.624166488647460938 23.797332763671875 24.146833419799804688 24.32233428955078125 24.426998138427734375 24.553165435791015625 24.668500900268554688 24.676666259765625 24.749500274658203125 24.55933380126953125 24.537166595458984375 24.794832229614257812 24.77466583251953125 24.893667221069335938 25.008333206176757812 24.9288330078125 24.668666839599609375 24.661832809448242188 24.617166519165039062 24.626832962036132812 24.660833358764648438 24.597665786743164062 24.578166961669921875 24.739000320434570312 24.825666427612304688 24.907499313354492188 24.9806671142578125 24.948833465576171875 24.898334503173828125 24.895168304443359375 24.902334213256835938 24.99883270263671875 25.028333663940429688 25.078166961669921875 25.13033294677734375 25.212665557861328125 25.196500778198242188 25.326999664306640625 25.5128326416015625 25.677333831787109375 25.77483367919921875 25.698999404907226562 25.650167465209960938 25.67333221435546875 25.765832901000976562 25.772167205810546875 25.753999710083007812 25.827333450317382812 25.936666488647460938 26.040166854858398438 26.136999130249023438 26.209833145141601562 26.265666961669921875 26.265832901000976562 26.21450042724609375 26.186166763305664062 26.2350006103515625 26.228834152221679688 26.197332382202148438 26.198999404907226562 26.173166275024414062 26.139833450317382812 26.017333984375 25.939666748046875
 21.795499801635742188 23.444499969482421875 23.723333358764648438 21.868833541870117188 14.8361663818359375 15.37183380126953125 19.783000946044921875 21.531665802001953125 23.333166122436523438 21.10666656494140625 18.765167236328125 18.469667434692382812 19.4871673583984375 22.363332748413085938 22.703332901000976562 22.245166778564453125 22.7415008544921875 23.858999252319335938 23.927499771118164062 22.319499969482421875 22.084499359130859375 21.816999435424804688 21.938999176025390625 21.797666549682617188 22.145000457763671875 22.01183319091796875 20.420665740966796875 20.022832870483398438 21.094667434692382812 19.141500473022460938 21.05500030517578125 22.3339996337890625 22.42133331298828125 20.890499114990234375 19.756999969482421875 21.782667160034179688 23.204000473022460938 23.46666717529296875 20.689167022705078125 20.970500946044921875 24.463666915893554688 24.353832244873046875 23.611499786376953125 23.336000442504882812 23.436166763305664062 21.734333038330078125 19.584333419799804688 21.894666671752929688 23.850666046142578125 21.984832763671875 21.739665985107421875 19.58716583251953125 20.109832763671875 22.00550079345703125 23.108667373657226562 23.135999679565429688 21.273832321166992188 21.730333328247070312 23.114166259765625 21.479833602905273438 17.639667510986328125 15.380000114440917969 16.663000106811523438 22.099498748779296875 22.285665512084960938 19.017833709716796875 16.859666824340820312 19.074666976928710938 18.853832244873046875 17.4568328857421875 16.870500564575195312 17.368833541870117188 17.451833724975585938 17.672000885009765625 16.648166656494140625 16.993833541870117188 18.156833648681640625 18.581501007080078125 20.322000503540039062 20.655000686645507812 20.8296661376953125 21.982666015625 21.65633392333984375 21.65399932861328125 22.744167327880859375 22.572666168212890625 22.065332412719726562 21.54199981689453125 21.861333847045898438 25.343500137329101562 26.514333724975585938 27.057832717895507812 26.594499588012695312 26.293500900268554688 26.904666900634765625 26.68216705322265625 25.735666275024414062 24.712667465209960938 24.402332305908203125 25.617000579833984375 25.265165328979492188 24.03983306884765625 22.95149993896484375 21.9461669921875 22.033834457397460938 22.9828338623046875 24.05283355712890625 24.0475006103515625 24.16916656494140625 24.281667709350585938 23.882833480834960938 24.024999618530273438 24.025167465209960938 23.281833648681640625 23.014833450317382812 22.7154998779296875 21.812000274658203125 20.899667739868164062 20.521999359130859375 20.260833740234375 20.125165939331054688 20.082666397094726562 19.250667572021484375 18.171667098999023438 16.196832656860351562 12.793333053588867188 12.327833175659179688 14.015832901000976562 16.089334487915039062 15.153833389282226562 14.255833625793457031 14.748499870300292969 14.655666351318359375 12.573833465576171875 13.190500259399414062 13.37066650390625 13.951833724975585938 14.371333122253417969 13.256500244140625 13.403833389282226562 12.969500541687011719 11.317166328430175781 9.5345001220703125 9.0799999237060546875 10.023166656494140625 10.110500335693359375 11.149666786193847656 13.416666984558105469 16.107334136962890625 16.5818328857421875 15.718999862670898438 15.843166351318359375 16.191165924072265625 16.402833938598632812 17.146833419799804688 17.542833328247070312 17.20800018310546875 16.507833480834960938 16.170000076293945312 14.389833450317382812 11.135499954223632812 11.831333160400390625 12.207166671752929688 11.843500137329101562 14.572000503540039062 17.012666702270507812 18.365999221801757812 19.470499038696289062 21.072000503540039062 21.628000259399414062 21.736667633056640625 22.07016754150390625 22.334499359130859375 22.463167190551757812 22.784332275390625 23.048999786376953125 22.987499237060546875 22.64666748046875 22.461332321166992188 22.014667510986328125 21.884332656860351562 21.865499496459960938 21.898332595825195312 22.128000259399414062 22.32866668701171875 22.341833114624023438 22.457500457763671875 22.572666168212890625 22.749666213989257812 22.95149993896484375 23.182332992553710938 23.311832427978515625 23.41916656494140625 23.521167755126953125 23.604665756225585938 23.738666534423828125 23.801334381103515625 24.097667694091796875 24.368165969848632812 24.53983306884765625 24.68316650390625 24.8083343505859375 24.93316650390625 24.853834152221679688 24.7413330078125 24.733333587646484375 24.736499786376953125 24.633167266845703125 24.907499313354492188 24.989999771118164062 25.06683349609375 24.805833816528320312 24.676334381103515625 24.691333770751953125 24.78333282470703125 24.741167068481445312 24.741666793823242188 24.749500274658203125 24.9008331298828125 25.148166656494140625 25.136667251586914062 24.99883270263671875 24.978834152221679688 24.926500320434570312 24.963167190551757812 25.164167404174804688 25.34383392333984375 25.380167007446289062 25.448665618896484375 25.536334991455078125 25.40183258056640625 25.423334121704101562 25.485500335693359375 25.595500946044921875 25.735500335693359375 25.947834014892578125 26.030834197998046875 26.00533294677734375 25.960832595825195312 26.001499176025390625 25.927333831787109375 25.884500503540039062 25.95783233642578125 26.026500701904296875 26.058332443237304688 26.07550048828125 26.148834228515625 26.319000244140625 26.413333892822265625 26.286834716796875 26.227167129516601562 26.253999710083007812 26.23816680908203125 26.182666778564453125 26.13249969482421875 26.175500869750976562 26.159999847412109375 26.019832611083984375
 17.137500762939453125 18.265666961669921875 23.094999313354492188 23.556333541870117188 17.347667694091796875 19.144166946411132812 22.015333175659179688 22.11316680908203125 25.867834091186523438 25.0861663818359375 19.832500457763671875 22.732000350952148438 23.7306671142578125 22.2220001220703125 21.172832489013671875 19.749834060668945312 22.220167160034179688 24.296667098999023438 24.746999740600585938 23.4524993896484375 22.6981658935546875 21.302499771118164062 21.139499664306640625 21.016500473022460938 20.980333328247070312 20.248167037963867188 19.158000946044921875 18.69300079345703125 19.203332901000976562 19.363500595092773438 21.569000244140625 22.799333572387695312 23.034832000732421875 22.67150115966796875 22.244998931884765625 21.862499237060546875 22.89766693115234375 24.025333404541015625 22.2931671142578125 21.257999420166015625 23.337667465209960938 25.281833648681640625 24.590665817260742188 23.470500946044921875 22.87599945068359375 21.3166656494140625 21.7760009765625 23.690166473388671875 23.98166656494140625 25.133167266845703125 23.36949920654296875 22.006834030151367188 23.243000030517578125 24.207000732421875 24.878665924072265625 25.064167022705078125 24.093999862670898438 24.428333282470703125 23.800333023071289062 22.54199981689453125 19.6464996337890625 19.40200042724609375 22.555334091186523438 25.143667221069335938 23.657167434692382812 23.286832809448242188 20.716333389282226562 20.038499832153320312 18.943834304809570312 17.9763336181640625 19.745166778564453125 19.810832977294921875 19.126667022705078125 18.898832321166992188 19.392333984375 19.0709991455078125 19.17133331298828125 19.889499664306640625 20.900165557861328125 22.181667327880859375 22.053167343139648438 22.544500350952148438 22.023332595825195312 22.54850006103515625 23.636167526245117188 24.309000015258789062 23.720500946044921875 24.168832778930664062 23.0774993896484375 21.133832931518554688 25.203166961669921875 27.108501434326171875 27.046499252319335938 26.632831573486328125 26.658166885375976562 25.97100067138671875 25.433666229248046875 26.343500137329101562 26.916166305541992188 26.203332901000976562 25.181333541870117188 24.545000076293945312 23.351833343505859375 22.701000213623046875 23.83950042724609375 24.222166061401367188 24.3211669921875 24.284166336059570312 24.348833084106445312 24.510000228881835938 24.609832763671875 24.627832412719726562 24.198333740234375 23.850500106811523438 23.600999832153320312 22.942499160766601562 21.656000137329101562 19.364166259765625 20.517333984375 20.6421661376953125 19.78116607666015625 19.123332977294921875 19.18650054931640625 18.440166473388671875 17.184667587280273438 16.23600006103515625 15.6961669921875 16.975999832153320312 18.313167572021484375 17.427999496459960938 16.983999252319335938 17.148332595825195312 16.74233245849609375 15.276166915893554688 14.75 13.324166297912597656 14.434000015258789062 15.508832931518554688 15.891332626342773438 15.694833755493164062 13.377500534057617188 10.676166534423828125 10.060166358947753906 9.2901668548583984375 9.2589998245239257812 10.11100006103515625 11.046666145324707031 13.424833297729492188 16.341333389282226562 16.8836669921875 16.037500381469726562 15.946999549865722656 16.113666534423828125 16.730167388916015625 17.07883453369140625 17.50550079345703125 17.528333663940429688 17.112667083740234375 15.803500175476074219 12.233666419982910156 9.831333160400390625 9.5679998397827148438 12.4375 14.501333236694335938 16.015501022338867188 17.138334274291992188 17.680833816528320312 18.355833053588867188 20.361667633056640625 21.541500091552734375 21.6013336181640625 22.056667327880859375 22.397333145141601562 22.471332550048828125 22.81783294677734375 22.820833206176757812 22.549333572387695312 22.366167068481445312 22.165500640869140625 21.658832550048828125 21.600500106811523438 21.588666915893554688 21.62183380126953125 21.79416656494140625 22.035999298095703125 22.11966705322265625 22.328332901000976562 22.498666763305664062 22.66483306884765625 22.920665740966796875 23.110500335693359375 23.242834091186523438 23.387500762939453125 23.464000701904296875 23.562665939331054688 23.807666778564453125 23.769500732421875 24.042333602905273438 24.3921661376953125 24.641332626342773438 24.749334335327148438 24.818666458129882812 24.893833160400390625 24.892333984375 24.906667709350585938 24.917999267578125 24.734333038330078125 24.636499404907226562 24.62816619873046875 24.84799957275390625 25.057498931884765625 25.156000137329101562 24.878000259399414062 24.7864990234375 24.839334487915039062 24.839166641235351562 24.840999603271484375 24.942167282104492188 25.150499343872070312 25.24900054931640625 25.190999984741210938 25.291168212890625 25.303333282470703125 25.187000274658203125 25.2779998779296875 25.320165634155273438 25.481000900268554688 25.69083404541015625 25.78983306884765625 25.7519989013671875 25.5885009765625 25.507833480834960938 25.567333221435546875 25.658832550048828125 25.806333541870117188 25.764833450317382812 25.8751678466796875 26.098333358764648438 26.202667236328125 26.274499893188476562 26.260833740234375 26.1790008544921875 26.246334075927734375 26.253833770751953125 26.304500579833984375 26.326999664306640625 26.354333877563476562 26.40416717529296875 26.475666046142578125 26.488498687744140625 26.43650054931640625 26.374500274658203125 26.29633331298828125 26.270166397094726562 26.193166732788085938 26.1616668701171875 26.162500381469726562 26.152334213256835938
 10.953999519348144531 12.067500114440917969 19.900667190551757812 24.465166091918945312 21.76616668701171875 18.125667572021484375 17.273834228515625 19.649499893188476562 25.055833816528320312 27.086666107177734375 23.482666015625 23.9785003662109375 26.409166336059570312 23.979833602905273438 20.556499481201171875 21.024999618530273438 23.969165802001953125 24.687166213989257812 24.778333663940429688 24.5086669921875 24.015333175659179688 23.06800079345703125 22.114000320434570312 22.2458343505859375 21.265333175659179688 20.4394989013671875 19.293001174926757812 18.5753326416015625 18.68416595458984375 20.95783233642578125 22.508832931518554688 22.80816650390625 22.786500930786132812 22.874166488647460938 22.757333755493164062 21.707000732421875 22.092166900634765625 24.512666702270507812 24.0301666259765625 23.227499008178710938 23.813333511352539062 25.364166259765625 25.803667068481445312 23.8361663818359375 22.867334365844726562 23.531999588012695312 25.7133331298828125 24.977832794189453125 25.69916534423828125 26.827667236328125 24.807332992553710938 24.58083343505859375 25.042333602905273438 25.523166656494140625 26.252332687377929688 25.810167312622070312 23.435832977294921875 25.337665557861328125 24.82666778564453125 25.173168182373046875 24.853000640869140625 25.359832763671875 26.750665664672851562 26.812000274658203125 26.221666336059570312 25.9010009765625 24.278333663940429688 22.4051666259765625 21.311666488647460938 21.456666946411132812 21.579833984375 20.192499160766601562 20.528333663940429688 19.823833465576171875 20.192501068115234375 18.909999847412109375 19.32433319091796875 20.780666351318359375 21.731000900268554688 23.5883331298828125 23.342500686645507812 23.891500473022460938 24.482999801635742188 24.541666030883789062 24.955333709716796875 24.549833297729492188 26.017833709716796875 27.0128326416015625 26.411167144775390625 23.69300079345703125 21.461500167846679688 26.1855010986328125 27.042499542236328125 26.755666732788085938 26.881000518798828125 26.726999282836914062 27.016500473022460938 26.69083404541015625 26.778833389282226562 25.7198333740234375 24.765499114990234375 23.971166610717773438 24.287500381469726562 24.148832321166992188 25.090333938598632812 24.859832763671875 24.55933380126953125 24.368999481201171875 24.153333663940429688 24.265499114990234375 24.660165786743164062 24.670665740966796875 24.638334274291992188 24.295000076293945312 23.817667007446289062 23.136499404907226562 21.747499465942382812 19.656000137329101562 21.276166915893554688 20.214000701904296875 19.454166412353515625 19.499166488647460938 19.521999359130859375 19.061832427978515625 18.622833251953125 18.29949951171875 17.607999801635742188 18.022333145141601562 19.268833160400390625 18.819665908813476562 18.863834381103515625 18.575000762939453125 18.053167343139648438 16.069166183471679688 17.157833099365234375 17.113000869750976562 16.88483428955078125 15.942999839782714844 16.621999740600585938 16.096500396728515625 14.68316650390625 12.891666412353515625 10.951167106628417969 9.6028337478637695312 9.84799957275390625 10.880167007446289062 11.60233306884765625 13.363499641418457031 15.793333053588867188 16.57550048828125 16.702167510986328125 15.965999603271484375 16.3231658935546875 17.247167587280273438 17.67566680908203125 17.684499740600585938 17.212499618530273438 16.797166824340820312 15.780333518981933594 13.525667190551757812 9.8924999237060546875 9.7498331069946289062 14.142999649047851562 15.814999580383300781 16.76833343505859375 17.3856658935546875 17.969999313354492188 18.195667266845703125 19.497833251953125 21.052999496459960938 21.455667495727539062 22.113332748413085938 22.3018341064453125 22.361499786376953125 22.408166885375976562 22.303333282470703125 22.077167510986328125 21.988500595092773438 21.846166610717773438 21.365667343139648438 21.304500579833984375 21.30049896240234375 21.4355010986328125 21.652166366577148438 22.142499923706054688 22.215333938598632812 22.409666061401367188 22.564666748046875 22.781833648681640625 22.940166473388671875 23.09033203125 23.297000885009765625 23.336666107177734375 23.395666122436523438 23.654666900634765625 23.961832046508789062 24.13683319091796875 24.4029998779296875 24.61966705322265625 24.765501022338867188 24.786998748779296875 24.8643341064453125 24.982334136962890625 25.05916595458984375 24.961666107177734375 24.77700042724609375 24.783166885375976562 24.97733306884765625 24.8834991455078125 24.895832061767578125 24.997833251953125 25.140666961669921875 25.26616668701171875 25.066333770751953125 24.930665969848632812 24.931499481201171875 24.946332931518554688 25.17133331298828125 25.392665863037109375 25.354333877563476562 25.450834274291992188 25.608333587646484375 25.6788330078125 25.631832122802734375 25.632999420166015625 25.754833221435546875 25.785833358764648438 25.859666824340820312 26.003833770751953125 26.015499114990234375 25.835666656494140625 25.6681671142578125 25.809833526611328125 25.80699920654296875 26.007833480834960938 25.935167312622070312 25.850833892822265625 25.903165817260742188 26.143833160400390625 26.320833206176757812 26.4633331298828125 26.352666854858398438 26.510833740234375 26.531667709350585938 26.4828338623046875 26.50333404541015625 26.469333648681640625 26.488500595092773438 26.480998992919921875 26.526500701904296875 26.509166717529296875 26.513666152954101562 26.40633392333984375 26.29833221435546875 26.28133392333984375 26.304164886474609375 26.276500701904296875 26.226167678833007812
 8.3929996490478515625 9.91049957275390625 16.607500076293945312 23.783166885375976562 23.451833724975585938 18.023000717163085938 16.89333343505859375 19.39766693115234375 23.570333480834960938 26.150333404541015625 27.14766693115234375 23.9524993896484375 26.579500198364257812 26.082666397094726562 22.9589996337890625 23.103666305541992188 24.231334686279296875 22.989000320434570312 24.319000244140625 24.527166366577148438 24.405000686645507812 24.25 23.743165969848632812 23.430166244506835938 22.112499237060546875 20.793498992919921875 21.558500289916992188 21.572666168212890625 20.852666854858398438 23.160333633422851562 23.828832626342773438 22.445667266845703125 22.730998992919921875 22.805665969848632812 22.580165863037109375 21.454999923706054688 20.982000350952148438 23.89766693115234375 24.95600128173828125 24.772500991821289062 24.777166366577148438 24.277166366577148438 26.134832382202148438 25.328500747680664062 24.495832443237304688 26.334165573120117188 25.811166763305664062 26.422834396362304688 27.37599945068359375 27.447000503540039062 26.63466644287109375 26.789501190185546875 26.056499481201171875 26.255001068115234375 27.62166595458984375 26.08083343505859375 22.624500274658203125 24.4806671142578125 27.244832992553710938 27.8899993896484375 27.844667434692382812 27.766834259033203125 27.292999267578125 26.434833526611328125 24.90533447265625 24.670499801635742188 24.370000839233398438 22.559999465942382812 21.27899932861328125 21.056833267211914062 20.25983428955078125 20.53116607666015625 21.625833511352539062 21.012500762939453125 21.374834060668945312 20.76200103759765625 20.5345001220703125 21.82666778564453125 22.017499923706054688 24.176000595092773438 24.990833282470703125 25.637998580932617188 26.166166305541992188 25.399499893188476562 25.903499603271484375 26.958833694458007812 26.359333038330078125 26.648500442504882812 26.355501174926757812 26.420833587646484375 25.9763336181640625 26.889833450317382812 25.913000106811523438 26.010166168212890625 26.121166229248046875 24.708166122436523438 25.523834228515625 26.36199951171875 25.746166229248046875 25.338167190551757812 24.663166046142578125 23.975666046142578125 24.073333740234375 24.564167022705078125 25.476165771484375 24.873167037963867188 24.400499343872070312 23.913333892822265625 24.057666778564453125 23.801000595092773438 24.183834075927734375 23.74666595458984375 24.113834381103515625 24.533166885375976562 24.16049957275390625 23.753499984741210938 23.219999313354492188 22.77266693115234375 22.70349884033203125 21.532499313354492188 20.98166656494140625 20.745500564575195312 20.20149993896484375 19.952333450317382812 20.127166748046875 19.988832473754882812 19.4008331298828125 19.27683258056640625 20.108333587646484375 19.535833358764648438 19.544332504272460938 19.517999649047851562 18.815166473388671875 17.101833343505859375 18.370332717895507812 17.111833572387695312 16.967166900634765625 16.844165802001953125 17.119333267211914062 16.26300048828125 15.168499946594238281 12.564833641052246094 12.248833656311035156 10.18316650390625 9.8710002899169921875 10.164999961853027344 11.423832893371582031 12.79199981689453125 14.833832740783691406 16.178333282470703125 16.446666717529296875 15.946332931518554688 16.614665985107421875 17.49233245849609375 17.9394989013671875 17.558000564575195312 17.184499740600585938 15.987833023071289062 15.643166542053222656 13.566166877746582031 9.03549957275390625 11.019166946411132812 14.800000190734863281 15.873499870300292969 17.241832733154296875 18.070499420166015625 18.645999908447265625 19.09166717529296875 19.01833343505859375 17.552165985107421875 19.848333358764648438 21.385999679565429688 21.953832626342773438 22.008998870849609375 22.001499176025390625 21.896833419799804688 21.584833145141601562 21.566999435424804688 20.801000595092773438 19.971666336059570312 20.389165878295898438 20.94066619873046875 21.523500442504882812 21.770166397094726562 22.219165802001953125 22.518999099731445312 22.74033355712890625 22.8144989013671875 23.014333724975585938 23.072834014892578125 23.213499069213867188 23.3665008544921875 23.512332916259765625 23.649166107177734375 23.892000198364257812 24.181499481201171875 24.480499267578125 24.71866607666015625 24.840833663940429688 24.996166229248046875 25.07450103759765625 25.04416656494140625 25.000833511352539062 24.9008331298828125 24.805665969848632812 24.530000686645507812 24.529499053955078125 24.829999923706054688 24.767999649047851562 24.731166839599609375 24.91916656494140625 25.205165863037109375 25.20800018310546875 25.369167327880859375 25.395666122436523438 25.180833816528320312 25.175832748413085938 25.46016693115234375 25.57450103759765625 25.567667007446289062 25.504999160766601562 25.70566558837890625 25.898332595825195312 25.96666717529296875 25.983499526977539062 25.9913330078125 26.027332305908203125 26.058000564575195312 26.15200042724609375 26.152500152587890625 25.938167572021484375 25.932332992553710938 26.0496673583984375 26.143667221069335938 26.2371673583984375 26.248666763305664062 26.218334197998046875 26.09583282470703125 26.31150054931640625 26.453832626342773438 26.594333648681640625 26.530500411987304688 26.64350128173828125 26.696332931518554688 26.640499114990234375 26.545665740966796875 26.584165573120117188 26.607500076293945312 26.591167449951171875 26.571498870849609375 26.5666656494140625 26.545499801635742188 26.538000106811523438 26.436166763305664062 26.333166122436523438 26.24449920654296875 26.298166275024414062 26.307332992553710938
 10.665833473205566406 7.8646669387817382812 13.605333328247070312 23.5625 24.361331939697265625 16.311666488647460938 14.692000389099121094 18.105833053588867188 21.63683319091796875 22.899999618530273438 25.970333099365234375 23.171499252319335938 24.580499649047851562 28.25766754150390625 26.991832733154296875 25.2760009765625 21.679500579833984375 20.328332901000976562 23.050167083740234375 24.05716705322265625 24.327667236328125 24.274333953857421875 24.38466644287109375 23.5731658935546875 22.462499618530273438 20.806667327880859375 22.027334213256835938 22.699499130249023438 22.043498992919921875 23.667499542236328125 24.457166671752929688 23.68866729736328125 23.173000335693359375 22.87383270263671875 21.821832656860351562 21.830999374389648438 22.307332992553710938 23.937000274658203125 24.737833023071289062 26.494501113891601562 26.35216522216796875 22.686334609985351562 26.569332122802734375 27.512166976928710938 27.029832839965820312 25.814167022705078125 26.841833114624023438 28.082666397094726562 27.0753326416015625 24.401166915893554688 25.47516632080078125 27.617832183837890625 27.428333282470703125 27.791500091552734375 28.5709991455078125 28.210666656494140625 26.35333251953125 24.073499679565429688 27.481500625610351562 28.726833343505859375 28.54650115966796875 28.01833343505859375 27.135166168212890625 26.002332687377929688 23.6356658935546875 24.083833694458007812 22.83499908447265625 20.98600006103515625 20.871166229248046875 20.771165847778320312 19.944665908813476562 21.212999343872070312 22.7306671142578125 22.249166488647460938 22.467500686645507812 21.965333938598632812 21.88683319091796875 20.723501205444335938 21.657667160034179688 23.716167449951171875 24.758167266845703125 24.305332183837890625 24.441333770751953125 26.753665924072265625 27.359167098999023438 27.09816741943359375 26.960500717163085938 26.844499588012695312 26.856332778930664062 26.120332717895507812 25.761667251586914062 25.608667373657226562 19.86299896240234375 23.05483245849609375 24.592500686645507812 23.346832275390625 24.6725006103515625 25.005167007446289062 24.558500289916992188 24.9051666259765625 24.64983367919921875 24.141666412353515625 24.522500991821289062 25.020833969116210938 25.2975006103515625 24.45050048828125 24.03983306884765625 23.7350006103515625 23.983499526977539062 23.81349945068359375 23.646999359130859375 23.823999404907226562 24.053333282470703125 24.329500198364257812 24.336500167846679688 24.143833160400390625 23.913167953491210938 23.438333511352539062 23.046667098999023438 22.368999481201171875 21.652500152587890625 21.159000396728515625 20.559833526611328125 19.999834060668945312 20.609500885009765625 21.087499618530273438 20.910165786743164062 20.183500289916992188 20.332500457763671875 19.241001129150390625 19.11199951171875 19.961999893188476562 19.890499114990234375 19.512500762939453125 18.893999099731445312 18.27916717529296875 18.552167892456054688 17.883832931518554688 16.463832855224609375 15.600832939147949219 15.791333198547363281 15.087833404541015625 13.982167243957519531 11.513166427612304688 11.489833831787109375 10.794833183288574219 11.394333839416503906 12.479000091552734375 14.728166580200195312 15.93316650390625 16.49900054931640625 16.967498779296875 17.365667343139648438 17.725666046142578125 17.896165847778320312 17.481332778930664062 17.278667449951171875 15.601166725158691406 14.661166191101074219 10.840833663940429688 9.569499969482421875 12.216333389282226562 14.411833763122558594 15.538999557495117188 16.195165634155273438 16.687000274658203125 17.260999679565429688 17.54199981689453125 17.113832473754882812 15.117166519165039062 15.409832954406738281 17.316165924072265625 19.76183319091796875 21.047166824340820312 21.3878326416015625 21.048334121704101562 20.831666946411132812 20.987667083740234375 21.106332778930664062 21.17549896240234375 21.31683349609375 21.393167495727539062 21.67783355712890625 22.073333740234375 22.471666336059570312 22.519166946411132812 22.982166290283203125 23.244333267211914062 23.39966583251953125 23.505832672119140625 23.54199981689453125 23.70050048828125 23.853166580200195312 24.039501190185546875 24.21216583251953125 24.51833343505859375 24.704500198364257812 24.770666122436523438 24.81683349609375 24.8404998779296875 24.837667465209960938 24.82633209228515625 24.843000411987304688 24.659833908081054688 24.503667831420898438 24.4763336181640625 24.478166580200195312 24.74566650390625 24.821834564208984375 24.914667129516601562 25.064332962036132812 25.260000228881835938 25.337665557861328125 25.343500137329101562 25.340333938598632812 25.51399993896484375 25.527166366577148438 25.6399993896484375 25.645000457763671875 25.710332870483398438 25.742832183837890625 25.798334121704101562 26.021165847778320312 26.081333160400390625 26.130498886108398438 26.149333953857421875 26.116832733154296875 26.172666549682617188 26.242000579833984375 26.322999954223632812 26.093000411987304688 25.897998809814453125 26.015167236328125 26.084165573120117188 26.141666412353515625 26.380832672119140625 26.493499755859375 26.4160003662109375 26.523834228515625 26.633832931518554688 26.70999908447265625 26.765167236328125 26.781499862670898438 26.821832656860351562 26.780834197998046875 26.649000167846679688 26.56349945068359375 26.601165771484375 26.63683319091796875 26.63033294677734375 26.628499984741210938 26.6230010986328125 26.615833282470703125 26.569499969482421875 26.510168075561523438 26.4160003662109375 26.301500320434570312 26.258501052856445312
 10.189167022705078125 9.0590000152587890625 11.197999954223632812 23.091333389282226562 25.120000839233398438 18.297666549682617188 13.843500137329101562 19.015666961669921875 24.672832489013671875 23.56566619873046875 23.410999298095703125 21.095167160034179688 22.465333938598632812 25.714000701904296875 28.526500701904296875 27.737501144409179688 21.269001007080078125 18.612667083740234375 21.453332901000976562 23.169000625610351562 23.654666900634765625 24.103166580200195312 24.8621673583984375 24.093000411987304688 23.01833343505859375 22.387166976928710938 22.913000106811523438 21.299333572387695312 21.848667144775390625 23.472166061401367188 24.476167678833007812 24.480833053588867188 24.111333847045898438 22.4589996337890625 23.411500930786132812 24.8426666259765625 23.392833709716796875 25.657999038696289062 24.440999984741210938 26.565166473388671875 26.614665985107421875 22.224000930786132812 26.419834136962890625 28.541666030883789062 27.514499664306640625 25.763500213623046875 28.326665878295898438 28.986499786376953125 25.00749969482421875 21.472833633422851562 25.17350006103515625 27.79850006103515625 28.947666168212890625 28.900499343872070312 29.117000579833984375 29.586833953857421875 28.860500335693359375 27.517000198364257812 26.937000274658203125 27.915166854858398438 28.154832839965820312 27.560333251953125 27.2306671142578125 25.439832687377929688 25.113332748413085938 23.8578338623046875 23.798166275024414062 23.368499755859375 22.530332565307617188 20.919666290283203125 22.109333038330078125 23.498500823974609375 23.954833984375 23.501667022705078125 23.265167236328125 22.610500335693359375 21.263332366943359375 19.705999374389648438 21.32649993896484375 22.00116729736328125 22.452333450317382812 23.500499725341796875 23.48600006103515625 25.5366668701171875 27.082000732421875 27.463167190551757812 27.122499465942382812 27.040666580200195312 27.043832778930664062 26.641666412353515625 24.645666122436523438 25.0431671142578125 22.9246673583984375 22.92333221435546875 23.315000534057617188 22.699499130249023438 24.009500503540039062 23.559665679931640625 23.689666748046875 24.72733306884765625 24.483999252319335938 24.179500579833984375 24.730167388916015625 24.85216522216796875 24.713167190551757812 23.880832672119140625 24.112833023071289062 24.075832366943359375 23.809665679931640625 23.61533355712890625 23.551166534423828125 23.771333694458007812 23.857334136962890625 24.211332321166992188 24.333667755126953125 24.414499282836914062 24.012666702270507812 23.47100067138671875 23.052165985107421875 22.756000518798828125 22.43433380126953125 21.407833099365234375 21.226165771484375 21.183666229248046875 21.474332809448242188 21.747999191284179688 21.22966766357421875 21.308000564575195312 21.080999374389648438 20.017665863037109375 20.095167160034179688 19.7888336181640625 20.092332839965820312 20.527833938598632812 19.129667282104492188 17.990667343139648438 17.986166000366210938 17.260999679565429688 16.798166275024414062 16.895166397094726562 16.368333816528320312 15.177000045776367188 14.270999908447265625 14.214333534240722656 13.43433380126953125 11.373666763305664062 11.22733306884765625 12.384499549865722656 13.982832908630371094 15.364333152770996094 16.416334152221679688 17.034166336059570312 17.577833175659179688 17.795499801635742188 17.509000778198242188 17.590667724609375 16.76616668701171875 15.264833450317382812 11.726666450500488281 9.6786670684814453125 11.408333778381347656 14.428999900817871094 14.939499855041503906 15.069833755493164062 15.496166229248046875 15.940000534057617188 16.330499649047851562 16.250667572021484375 16.445499420166015625 16.488000869750976562 16.472833633422851562 16.032499313354492188 16.873500823974609375 18.131999969482421875 18.839666366577148438 18.333499908447265625 19.609832763671875 20.339000701904296875 20.91716766357421875 21.502832412719726562 21.752000808715820312 22.34799957275390625 22.505666732788085938 22.788999557495117188 23.015167236328125 23.151500701904296875 23.263833999633789062 23.594667434692382812 23.598499298095703125 23.899166107177734375 23.94283294677734375 24.0711669921875 24.296998977661132812 24.44499969482421875 24.5279998779296875 24.636333465576171875 24.295000076293945312 24.371000289916992188 24.478334426879882812 24.391666412353515625 24.30066680908203125 24.420499801635742188 24.682498931884765625 24.638833999633789062 24.468500137329101562 24.52249908447265625 24.573667526245117188 24.899333953857421875 25.08066558837890625 25.108667373657226562 25.148334503173828125 25.2758331298828125 25.357166290283203125 25.31800079345703125 25.321001052856445312 25.383333206176757812 25.547832489013671875 25.514667510986328125 25.668832778930664062 25.760833740234375 25.829833984375 25.95050048828125 26.008998870849609375 26.051666259765625 26.088666915893554688 26.05716705322265625 26.03216552734375 26.069833755493164062 26.195833206176757812 26.341833114624023438 26.273500442504882812 26.0536651611328125 25.88483428955078125 25.8404998779296875 26.051000595092773438 26.28783416748046875 26.531665802001953125 26.655332565307617188 26.65850067138671875 26.83100128173828125 26.910999298095703125 26.941999435424804688 26.918832778930664062 26.918832778930664062 26.859498977661132812 26.736499786376953125 26.800333023071289062 26.78566741943359375 26.743831634521484375 26.71233367919921875 26.637500762939453125 26.571498870849609375 26.610334396362304688 26.632999420166015625 26.635999679565429688 26.535333633422851562 26.427499771118164062 26.276332855224609375
 11.736499786376953125 10.718333244323730469 10.154333114624023438 20.122167587280273438 25.386333465576171875 23.325834274291992188 17.964666366577148438 23.222665786743164062 28.733667373657226562 28.0084991455078125 27.255666732788085938 21.700000762939453125 20.836000442504882812 19.870332717895507812 25.09799957275390625 30.743501663208007812 28.356500625610351562 23.074832916259765625 21.746000289916992188 24.013332366943359375 25.186834335327148438 25.860166549682617188 24.239999771118164062 24.410999298095703125 24.723667144775390625 23.943166732788085938 24.468166351318359375 23.497833251953125 23.20149993896484375 24.128499984741210938 25.79416656494140625 25.913166046142578125 25.691999435424804688 23.015666961669921875 23.266834259033203125 26.161832809448242188 23.793666839599609375 26.1226654052734375 24.171833038330078125 23.489833831787109375 24.833166122436523438 22.176334381103515625 25.473333358764648438 28.631999969482421875 28.0753326416015625 27.032999038696289062 28.878499984741210938 29.558834075927734375 27.81783294677734375 25.276166915893554688 26.998666763305664062 28.427333831787109375 29.83066558837890625 29.84799957275390625 29.885000228881835938 30.135334014892578125 27.6595001220703125 23.54000091552734375 23.547000885009765625 24.208166122436523438 24.594165802001953125 24.9741668701171875 25.388833999633789062 24.076166152954101562 24.600833892822265625 24.169000625610351562 23.781499862670898438 23.523332595825195312 23.327999114990234375 22.91500091552734375 23.748500823974609375 24.346500396728515625 24.253665924072265625 23.473499298095703125 22.467166900634765625 21.417667388916015625 19.27700042724609375 18.471332550048828125 20.339000701904296875 20.4268341064453125 20.526332855224609375 20.7866668701171875 21.063999176025390625 26.837499618530273438 27.043498992919921875 26.2586669921875 26.119501113891601562 25.702833175659179688 26.632333755493164062 26.247501373291015625 25.56800079345703125 25.11533355712890625 24.124834060668945312 22.864999771118164062 22.255167007446289062 21.671499252319335938 22.414333343505859375 21.891000747680664062 23.396833419799804688 24.16483306884765625 23.936832427978515625 23.457000732421875 23.78033447265625 24.1248321533203125 24.028833389282226562 24.095499038696289062 24.051332473754882812 23.599332809448242188 23.617000579833984375 23.560333251953125 23.123500823974609375 22.757999420166015625 21.54866790771484375 21.426500320434570312 23.361833572387695312 24.288999557495117188 24.182666778564453125 23.773332595825195312 23.286167144775390625 23.119832992553710938 22.79433441162109375 22.609500885009765625 22.626165390014648438 22.417667388916015625 22.128000259399414062 21.809499740600585938 21.949499130249023438 21.949666976928710938 21.49566650390625 21.19516754150390625 21.32016754150390625 20.914667129516601562 20.82016754150390625 20.7931671142578125 20.179332733154296875 18.894832611083984375 17.925333023071289062 17.066333770751953125 16.46450042724609375 16.293832778930664062 16.136333465576171875 15.599833488464355469 16.0540008544921875 15.852499961853027344 14.827166557312011719 11.562166213989257812 11.141499519348144531 11.881333351135253906 13.184000015258789062 14.77266693115234375 14.869500160217285156 16.415166854858398438 17.505832672119140625 17.821666717529296875 17.9698333740234375 17.688167572021484375 15.128833770751953125 12.372332572937011719 12.195333480834960938 11.336500167846679688 11.038166999816894531 14.035833358764648438 15.672166824340820312 16.494333267211914062 16.321666717529296875 16.342000961303710938 15.970167160034179688 16.335666656494140625 17.439832687377929688 19.026500701904296875 19.167999267578125 16.989999771118164062 17.108999252319335938 17.179500579833984375 18.067167282104492188 18.93433380126953125 19.591833114624023438 19.937833786010742188 20.472166061401367188 20.9290008544921875 21.052333831787109375 21.619333267211914062 21.901166915893554688 22.002666473388671875 22.487833023071289062 22.93650054931640625 23.432332992553710938 23.426500320434570312 23.708499908447265625 23.796667098999023438 23.899667739868164062 24.086999893188476562 24.220666885375976562 24.357334136962890625 24.291833877563476562 24.272998809814453125 24.260999679565429688 24.385166168212890625 24.524499893188476562 24.666833877563476562 24.695333480834960938 24.737667083740234375 24.846166610717773438 24.798833847045898438 24.65850067138671875 24.620000839233398438 24.64966583251953125 25.034168243408203125 25.163333892822265625 25.222665786743164062 25.257999420166015625 25.333166122436523438 25.392499923706054688 25.40616607666015625 25.36750030517578125 25.432666778564453125 25.472333908081054688 25.384166717529296875 25.451166152954101562 25.44183349609375 25.4850006103515625 25.732000350952148438 25.933834075927734375 25.868833541870117188 25.91483306884765625 25.951166152954101562 26.114332199096679688 26.239833831787109375 26.292331695556640625 26.290500640869140625 26.405332565307617188 26.361333847045898438 26.293333053588867188 26.214832305908203125 26.171499252319335938 26.14983367919921875 26.414999008178710938 26.674833297729492188 26.816333770751953125 26.898332595825195312 26.989000320434570312 27.023334503173828125 27.041667938232421875 27.01833343505859375 26.936832427978515625 26.651666641235351562 26.878000259399414062 26.88249969482421875 26.86100006103515625 26.826665878295898438 26.70383453369140625 26.661167144775390625 26.662166595458984375 26.60666656494140625 26.653667449951171875 26.673000335693359375 26.505167007446289062 26.431833267211914062
 14.034333229064941406 10.578166961669921875 9.7410001754760742188 19.016500473022460938 24.96233367919921875 25.714000701904296875 20.171833038330078125 19.131334304809570312 29.869333267211914062 31.541334152221679688 28.240667343139648438 24.84600067138671875 23.728666305541992188 19.823499679565429688 23.654666900634765625 31.543333053588867188 33.681331634521484375 29.626832962036132812 24.912500381469726562 24.208499908447265625 25.670166015625 26.892000198364257812 26.973833084106445312 26.085332870483398438 26.471332550048828125 25.606500625610351562 26.17549896240234375 25.840999603271484375 24.796167373657226562 24.36100006103515625 26.129167556762695312 26.625333786010742188 25.579000473022460938 24.436832427978515625 23.604833602905273438 26.628999710083007812 24.711500167846679688 26.19716644287109375 25.202165603637695312 23.381834030151367188 22.341833114624023438 20.451166152954101562 24.831167221069335938 28.531499862670898438 29.509334564208984375 29.239166259765625 29.979167938232421875 30.856000900268554688 29.89533233642578125 29.524000167846679688 29.868333816528320312 30.086833953857421875 30.7758331298828125 30.747499465942382812 30.601833343505859375 29.660999298095703125 23.269666671752929688 20.497333526611328125 21.7606658935546875 21.692499160766601562 22.454833984375 23.923666000366210938 25.428333282470703125 24.272167205810546875 23.9029998779296875 24.125667572021484375 23.6100006103515625 23.063333511352539062 23.274333953857421875 24.210332870483398438 24.5475006103515625 24.488666534423828125 23.1981658935546875 22.223833084106445312 21.069166183471679688 18.9524993896484375 16.8470001220703125 17.474666595458984375 20.320833206176757812 19.51300048828125 19.602666854858398438 20.022167205810546875 24.96666717529296875 27.521833419799804688 24.5709991455078125 24.112667083740234375 24.411832809448242188 24.205333709716796875 25.295999526977539062 24.609500885009765625 24.229333877563476562 24.174833297729492188 24.3491668701171875 23.589834213256835938 21.515333175659179688 20.46216583251953125 20.432500839233398438 20.333665847778320312 22.313333511352539062 22.8836669921875 23.772167205810546875 23.93633270263671875 24.15716552734375 24.209501266479492188 24.126333236694335938 24.059665679931640625 24.145666122436523438 23.761167526245117188 23.345666885375976562 23.4654998779296875 23.25550079345703125 22.12933349609375 18.279500961303710938 18.42766571044921875 22.347499847412109375 23.809499740600585938 23.953001022338867188 23.684999465942382812 23.5041656494140625 23.286832809448242188 23.039667129516601562 22.985666275024414062 23.055665969848632812 22.648166656494140625 22.506000518798828125 22.319000244140625 22.28566741943359375 22.247667312622070312 21.792833328247070312 22.10250091552734375 22.14533233642578125 21.6573333740234375 20.854333877563476562 20.761165618896484375 20.312665939331054688 18.078166961669921875 17.752500534057617188 17.443166732788085938 16.42366790771484375 15.671166419982910156 15.862999916076660156 15.689332962036132812 15.914500236511230469 16.61516571044921875 16.000333786010742188 12.984999656677246094 11.661333084106445312 12.012833595275878906 12.782500267028808594 14.026000022888183594 15.51833343505859375 16.196332931518554688 17.300333023071289062 17.13050079345703125 17.81566619873046875 17.678333282470703125 13.346667289733886719 9.79416656494140625 10.868166923522949219 12.149999618530273438 11.757833480834960938 14.535833358764648438 15.631666183471679688 16.365667343139648438 17.43199920654296875 17.564332962036132812 16.73699951171875 16.946666717529296875 18.148166656494140625 19.659334182739257812 19.95583343505859375 19.474832534790039062 18.56366729736328125 18.265333175659179688 18.122667312622070312 18.9116668701171875 19.453166961669921875 19.829334259033203125 20.276166915893554688 20.78783416748046875 21.112499237060546875 21.431833267211914062 21.70050048828125 21.933500289916992188 22.205499649047851562 22.499166488647460938 22.8686676025390625 23.18316650390625 23.453166961669921875 23.48166656494140625 23.721332550048828125 23.670833587646484375 23.695333480834960938 23.734832763671875 23.853666305541992188 24.003665924072265625 24.22083282470703125 24.340000152587890625 24.482166290283203125 24.569332122802734375 24.631666183471679688 24.671667098999023438 24.753833770751953125 24.965833663940429688 25.042999267578125 24.856332778930664062 24.927499771118164062 25.207000732421875 25.214166641235351562 25.237833023071289062 25.3491668701171875 25.36533355712890625 25.484666824340820312 25.608501434326171875 25.548168182373046875 25.556665420532226562 25.574499130249023438 25.64983367919921875 25.725500106811523438 25.741832733154296875 25.776332855224609375 25.817667007446289062 25.918498992919921875 25.95149993896484375 25.900499343872070312 25.952999114990234375 26.128999710083007812 26.230333328247070312 26.375 26.435667037963867188 26.420166015625 26.551332473754882812 26.552333831787109375 26.572834014892578125 26.474332809448242188 26.31800079345703125 26.429166793823242188 26.6851654052734375 26.812665939331054688 26.904666900634765625 26.915500640869140625 27.036001205444335938 27.101667404174804688 27.08733367919921875 27.025165557861328125 26.813833236694335938 26.927333831787109375 26.920499801635742188 26.905666351318359375 26.914165496826171875 26.86316680908203125 26.791166305541992188 26.74250030517578125 26.731832504272460938 26.70800018310546875 26.720500946044921875 26.656665802001953125 26.57883453369140625
 11.269166946411132812 8.7296667098999023438 8.2314996719360351562 14.96666717529296875 23.094667434692382812 25.647333145141601562 23.789499282836914062 16.269166946411132812 24.681499481201171875 31.89983367919921875 31.729665756225585938 28.07649993896484375 24.617000579833984375 22.215000152587890625 24.926832199096679688 31.987833023071289062 34.59183502197265625 34.55249786376953125 31.838832855224609375 29.553499221801757812 25.249666213989257812 26.299167633056640625 28.003665924072265625 28.063167572021484375 27.698333740234375 27.446332931518554688 27.255334854125976562 26.21233367919921875 25.663000106811523438 25.564334869384765625 25.611833572387695312 25.169834136962890625 24.0388336181640625 24.402332305908203125 26.04833221435546875 26.9763336181640625 24.933666229248046875 26.284000396728515625 24.5753326416015625 23.475666046142578125 18.511167526245117188 18.997499465942382812 24.18316650390625 28.25533294677734375 28.257833480834960938 29.6510009765625 30.91716766357421875 31.579332351684570312 31.198665618896484375 30.917999267578125 31.06783294677734375 31.463499069213867188 30.897998809814453125 29.70050048828125 29.045999526977539062 26.792333602905273438 23.430833816528320312 23.55283355712890625 23.054500579833984375 22.649332046508789062 22.804166793823242188 23.36949920654296875 24.819667816162109375 24.876499176025390625 23.286333084106445312 23.865833282470703125 23.535167694091796875 23.192333221435546875 23.622667312622070312 23.994167327880859375 23.951665878295898438 23.981166839599609375 22.4051666259765625 21.033832550048828125 19.568166732788085938 16.384832382202148438 15.366666793823242188 17.006500244140625 21.292333602905273438 23.62616729736328125 22.415500640869140625 24.394166946411132812 26.54000091552734375 24.290500640869140625 22.647832870483398438 22.625333786010742188 22.762500762939453125 23.32866668701171875 23.690332412719726562 23.93216705322265625 23.551166534423828125 23.19066619873046875 23.552999496459960938 23.107332229614257812 21.462499618530273438 20.967832565307617188 20.9524993896484375 20.820667266845703125 22.339000701904296875 23.171167373657226562 23.746999740600585938 23.982334136962890625 23.965166091918945312 23.952167510986328125 24.205333709716796875 24.01616668701171875 23.78333282470703125 24.1056671142578125 23.39849853515625 22.69283294677734375 22.708665847778320312 22.045999526977539062 20.28766632080078125 21.40633392333984375 22.91266632080078125 23.361166000366210938 23.569166183471679688 23.38800048828125 23.35033416748046875 23.28549957275390625 23.14983367919921875 22.799167633056640625 22.401166915893554688 22.361833572387695312 22.60666656494140625 22.609167098999023438 22.745332717895507812 22.735332489013671875 22.700832366943359375 22.569000244140625 21.913166046142578125 21.31133270263671875 21.039499282836914062 20.707166671752929688 20.002332687377929688 18.1378326416015625 18.020666122436523438 18.159666061401367188 17.424999237060546875 16.203832626342773438 16.310667037963867188 16.579332351684570312 16.61966705322265625 16.822500228881835938 16.340000152587890625 14.452333450317382812 12.300832748413085938 12.325166702270507812 12.795332908630371094 13.802000045776367188 15.128666877746582031 16.171833038330078125 16.639165878295898438 17.029499053955078125 17.426666259765625 16.954833984375 14.45149993896484375 12.236166954040527344 11.962166786193847656 12.135832786560058594 12.579833030700683594 14.855500221252441406 16.221500396728515625 16.396167755126953125 17.35449981689453125 17.875833511352539062 17.4029998779296875 18.386499404907226562 19.666500091552734375 19.709499359130859375 19.63033294677734375 19.167833328247070312 18.707666397094726562 18.684000015258789062 18.802000045776367188 18.87383270263671875 18.055999755859375 19.756000518798828125 20.384332656860351562 20.844165802001953125 21.196498870849609375 21.413499832153320312 21.773000717163085938 22.05716705322265625 22.274166107177734375 22.551334381103515625 22.79633331298828125 22.846666336059570312 22.98149871826171875 23.242166519165039062 23.465166091918945312 23.476999282836914062 23.648834228515625 23.686832427978515625 23.783832550048828125 23.985332489013671875 24.187334060668945312 24.340833663940429688 24.45800018310546875 24.582666397094726562 24.706333160400390625 24.866832733154296875 25.043666839599609375 25.104000091552734375 25.180166244506835938 25.158166885375976562 25.16716766357421875 25.343500137329101562 25.425333023071289062 25.413999557495117188 25.460498809814453125 25.5 25.56583404541015625 25.379665374755859375 25.284833908081054688 25.279834747314453125 25.309000015258789062 25.484666824340820312 25.510166168212890625 25.596666336059570312 25.663667678833007812 25.714834213256835938 25.815334320068359375 25.849666595458984375 25.965333938598632812 25.800333023071289062 25.77266693115234375 26.0084991455078125 26.268833160400390625 26.340667724609375 26.380832672119140625 26.360166549682617188 26.385833740234375 26.52066802978515625 26.7154998779296875 26.517000198364257812 26.60883331298828125 26.769166946411132812 26.821500778198242188 26.864166259765625 26.816667556762695312 26.93433380126953125 27.081501007080078125 27.07433319091796875 27.024166107177734375 26.946666717529296875 26.993167877197265625 27.003665924072265625 26.980998992919921875 26.975000381469726562 26.95166778564453125 26.91400146484375 26.861333847045898438 26.816499710083007812 26.8166656494140625 26.77716827392578125 26.756500244140625 26.689332962036132812
 9.93000030517578125 8.625 8.9058332443237304688 9.403499603271484375 19.194499969482421875 23.834833145141601562 25.923999786376953125 19.934665679931640625 17.673833847045898438 25.252332687377929688 27.937000274658203125 28.558332443237304688 23.446666717529296875 23.056667327880859375 25.581666946411132812 31.316667556762695312 34.750667572021484375 35.006832122802734375 34.858333587646484375 34.627498626708984375 31.831666946411132812 27.38249969482421875 27.71016693115234375 28.330333709716796875 28.567167282104492188 28.302333831787109375 27.937833786010742188 27.12616729736328125 26.051666259765625 25.555334091186523438 26.141832351684570312 24.656000137329101562 24.28350067138671875 25.307666778564453125 26.901166915893554688 26.87400054931640625 26.617000579833984375 26.851833343505859375 24.320333480834960938 21.0796661376953125 16.250667572021484375 18.485500335693359375 23.41266632080078125 27.956333160400390625 27.42449951171875 29.885499954223632812 31.292667388916015625 31.641666412353515625 31.722166061401367188 31.780500411987304688 31.555833816528320312 31.682001113891601562 29.268833160400390625 23.760000228881835938 23.1981658935546875 25.56783294677734375 25.360666275024414062 25.113834381103515625 24.013500213623046875 22.739166259765625 22.52050018310546875 22.93316650390625 23.847667694091796875 24.492834091186523438 22.784334182739257812 23.152166366577148438 23.464166641235351562 23.249332427978515625 23.347166061401367188 23.3274993896484375 23.64116668701171875 24.086500167846679688 21.521333694458007812 19.786500930786132812 17.505666732788085938 14.987166404724121094 14.241167068481445312 15.984333038330078125 19.402500152587890625 23.956167221069335938 24.850666046142578125 25.305665969848632812 24.43866729736328125 22.396333694458007812 21.373167037963867188 21.94950103759765625 21.90633392333984375 22.560333251953125 22.968166351318359375 23.12599945068359375 22.951833724975585938 22.471832275390625 22.307500839233398438 22.035333633422851562 21.652166366577148438 21.505167007446289062 21.076166152954101562 21.204166412353515625 20.142000198364257812 20.016000747680664062 22.61949920654296875 23.491167068481445312 23.8339996337890625 23.9073333740234375 24.0711669921875 23.8773345947265625 23.718332290649414062 23.942667007446289062 23.744333267211914062 23.300832748413085938 22.652500152587890625 21.569833755493164062 21.604333877563476562 22.460666656494140625 22.700334548950195312 22.877834320068359375 23.016500473022460938 23.122833251953125 23.107831954956054688 23.00749969482421875 23.249332427978515625 22.816999435424804688 21.806833267211914062 21.069000244140625 21.643167495727539062 22.30933380126953125 22.048334121704101562 22.676666259765625 22.5084991455078125 21.877332687377929688 22.185832977294921875 21.5260009765625 21.067667007446289062 20.752166748046875 20.1163330078125 18.252332687377929688 17.84799957275390625 18.076333999633789062 17.579833984375 16.908832550048828125 16.84166717529296875 16.772167205810546875 17.31583404541015625 17.389833450317382812 16.986166000366210938 15.87816619873046875 12.969166755676269531 11.894499778747558594 13.376500129699707031 13.841166496276855469 14.998666763305664062 16.197999954223632812 17.113666534423828125 17.544500350952148438 17.980167388916015625 16.073333740234375 11.495166778564453125 10.21433258056640625 11.204999923706054688 13.747500419616699219 11.859666824340820312 14.300999641418457031 16.498167037963867188 17.204166412353515625 17.611499786376953125 18.489833831787109375 19.178501129150390625 19.673833847045898438 19.94933319091796875 19.966999053955078125 19.517000198364257812 18.881500244140625 17.862667083740234375 18.256666183471679688 18.824832916259765625 18.9763336181640625 19.234666824340820312 19.671667098999023438 20.204999923706054688 20.675832748413085938 20.97516632080078125 21.198499679565429688 21.599000930786132812 21.92566680908203125 22.222166061401367188 22.538665771484375 22.743000030517578125 22.889833450317382812 23.034999847412109375 23.151500701904296875 23.41266632080078125 23.493999481201171875 23.784332275390625 23.888166427612304688 24.04949951171875 24.072999954223632812 24.086833953857421875 24.312833786010742188 24.46783447265625 24.609500885009765625 24.7649993896484375 24.975500106811523438 24.916334152221679688 24.814167022705078125 24.857000350952148438 24.914167404174804688 25.077167510986328125 25.310667037963867188 25.420833587646484375 25.395166397094726562 25.530834197998046875 25.540500640869140625 25.30716705322265625 25.07633209228515625 25.042499542236328125 25.1356658935546875 25.274667739868164062 25.252498626708984375 25.28549957275390625 25.351667404174804688 25.611499786376953125 25.685333251953125 25.607166290283203125 25.671167373657226562 25.83416748046875 25.97533416748046875 25.944499969482421875 25.959333419799804688 25.954500198364257812 25.99666595458984375 26.033666610717773438 26.094333648681640625 26.2198333740234375 26.385999679565429688 26.63249969482421875 26.748167037963867188 26.715167999267578125 26.55066680908203125 26.758998870849609375 26.864500045776367188 26.909999847412109375 26.865499496459960938 26.950834274291992188 26.867166519165039062 26.872333526611328125 26.84466552734375 26.8986663818359375 26.93216705322265625 26.956499099731445312 26.974000930786132812 26.939832687377929688 26.91283416748046875 26.879667282104492188 26.871166229248046875 26.794500350952148438 26.830165863037109375 26.810832977294921875 26.773500442504882812
 9.6776666641235351562 9.0740003585815429688 10.863499641418457031 8.0594997406005859375 11.415166854858398438 19.883501052856445312 25.288665771484375 25.713167190551757812 22.555332183837890625 18.945667266845703125 20.622499465942382812 22.285333633422851562 21.528165817260742188 21.691165924072265625 25.354833602905273438 28.71450042724609375 31.3126678466796875 26.527500152587890625 31.570833206176757812 35.940998077392578125 35.48600006103515625 30.281000137329101562 25.488832473754882812 26.995332717895507812 28.604999542236328125 28.60016632080078125 28.270999908447265625 27.930665969848632812 27.906665802001953125 27.694000244140625 25.347833633422851562 24.00749969482421875 24.984832763671875 25.637500762939453125 25.687665939331054688 26.178501129150390625 26.968999862670898438 26.877500534057617188 25.656665802001953125 20.426334381103515625 19.99033355712890625 20.855998992919921875 22.968000411987304688 28.598834991455078125 29.812334060668945312 30.8188323974609375 31.528833389282226562 30.940000534057617188 31.453998565673828125 32.290500640869140625 31.997667312622070312 31.724498748779296875 30.335500717163085938 26.51200103759765625 25.292333602905273438 27.569667816162109375 28.094501495361328125 27.40200042724609375 24.0106658935546875 22.058666229248046875 21.93650054931640625 22.580333709716796875 23.263334274291992188 21.91500091552734375 21.513166427612304688 22.18216705322265625 22.572999954223632812 22.417999267578125 22.5301666259765625 22.813833236694335938 23.5258331298828125 25.18216705322265625 22.343000411987304688 18.622667312622070312 16.095500946044921875 14.371666908264160156 13.429499626159667969 14.062832832336425781 17.701000213623046875 23.092166900634765625 24.21649932861328125 24.02683258056640625 22.6421661376953125 22.09466552734375 20.445499420166015625 21.560667037963867188 21.803667068481445312 21.688833236694335938 22.075832366943359375 22.211334228515625 21.905000686645507812 21.562999725341796875 22.061000823974609375 22.392499923706054688 22.304166793823242188 21.97083282470703125 21.120500564575195312 20.904499053955078125 20.967832565307617188 20.35033416748046875 20.323833465576171875 22.336000442504882812 22.998666763305664062 23.265832901000976562 23.566499710083007812 23.521167755126953125 23.444000244140625 23.601999282836914062 23.828998565673828125 23.5709991455078125 23.019001007080078125 20.75550079345703125 19.291500091552734375 20.012332916259765625 21.047832489013671875 21.069833755493164062 22.50316619873046875 22.824832916259765625 23.101165771484375 23.220333099365234375 23.326665878295898438 22.9095001220703125 22.138500213623046875 21.344499588012695312 21.668333053588867188 22.165666580200195312 21.640832901000976562 21.809000015258789062 21.500499725341796875 21.607334136962890625 21.653499603271484375 21.362333297729492188 20.751832962036132812 20.690999984741210938 20.301334381103515625 19.168333053588867188 18.365499496459960938 18.121166229248046875 17.611333847045898438 16.594667434692382812 16.718000411987304688 17.298000335693359375 17.796833038330078125 17.9633331298828125 17.589000701904296875 16.52033233642578125 13.935500144958496094 12.877666473388671875 13.953499794006347656 15.433500289916992188 15.924666404724121094 16.456167221069335938 17.595499038696289062 18.33950042724609375 18.95366668701171875 17.629833221435546875 14.196332931518554688 10.19933319091796875 10.127166748046875 13.986333847045898438 13.336999893188476562 13.892167091369628906 15.927499771118164062 18.042999267578125 18.840833663940429688 19.547000885009765625 19.951000213623046875 19.9635009765625 20.062166213989257812 20.115667343139648438 19.812833786010742188 18.94950103759765625 18.200666427612304688 18.20800018310546875 18.967166900634765625 19.366832733154296875 19.723833084106445312 19.977832794189453125 20.26833343505859375 20.551166534423828125 20.896833419799804688 21.0001678466796875 21.526500701904296875 21.753665924072265625 22.010334014892578125 22.468166351318359375 22.481000900268554688 22.492166519165039062 22.900501251220703125 23.26616668701171875 23.5086669921875 23.510833740234375 23.622833251953125 23.9333343505859375 24.141832351684570312 24.157667160034179688 24.286998748779296875 24.20383453369140625 24.1573333740234375 24.317333221435546875 24.4524993896484375 24.715833663940429688 24.69183349609375 24.820667266845703125 25.074666976928710938 25.187334060668945312 25.270166397094726562 25.162000656127929688 25.303333282470703125 25.443834304809570312 25.442667007446289062 25.25550079345703125 25.04850006103515625 24.947999954223632812 24.940334320068359375 24.947999954223632812 25.007167816162109375 25.054834365844726562 25.1916656494140625 25.4203338623046875 25.508333206176757812 25.3856658935546875 25.485166549682617188 25.631834030151367188 25.644832611083984375 25.739000320434570312 25.781665802001953125 25.878999710083007812 25.99033355712890625 26.051666259765625 25.937168121337890625 25.82199859619140625 25.935667037963867188 26.201168060302734375 26.495500564575195312 26.800333023071289062 26.85649871826171875 26.695333480834960938 26.615665435791015625 26.780000686645507812 26.862833023071289062 26.911167144775390625 26.77166748046875 26.6811676025390625 26.7003326416015625 26.682666778564453125 26.703166961669921875 26.74449920654296875 26.871500015258789062 26.881832122802734375 26.860500335693359375 26.882833480834960938 26.88033294677734375 26.85449981689453125 26.815500259399414062 26.768667221069335938 26.771167755126953125 26.753665924072265625
 10.144666671752929688 11.769499778747558594 12.078999519348144531 10.438833236694335938 10.367166519165039062 13.940500259399414062 23.934833526611328125 26.32649993896484375 26.154499053955078125 22.403333663940429688 20.622499465942382812 22.586666107177734375 25.24883270263671875 29.05049896240234375 25.357999801635742188 23.646833419799804688 26.12400054931640625 23.060832977294921875 29.18433380126953125 35.1573333740234375 35.864166259765625 32.018001556396484375 26.33300018310546875 24.77899932861328125 28.383998870849609375 28.611166000366210938 28.645833969116210938 27.960332870483398438 28.225500106811523438 27.931499481201171875 24.9268341064453125 20.40633392333984375 20.363834381103515625 21.29949951171875 22.54616546630859375 22.897167205810546875 24.513500213623046875 26.506166458129882812 27.336666107177734375 25.0128326416015625 23.987333297729492188 22.375165939331054688 25.587665557861328125 29.3361663818359375 31.1573333740234375 31.119333267211914062 31.223001480102539062 30.31150054931640625 31.357332229614257812 32.16283416748046875 32.457000732421875 32.381999969482421875 31.08283233642578125 30.086000442504882812 28.876832962036132812 29.48183441162109375 29.830667495727539062 27.3426666259765625 21.57433319091796875 21.181165695190429688 21.281833648681640625 22.0431671142578125 22.987667083740234375 21.6981658935546875 20.649499893188476562 20.852832794189453125 21.786167144775390625 21.495332717895507812 21.720500946044921875 21.885000228881835938 22.209833145141601562 26.297666549682617188 23.128665924072265625 19.642333984375 16.1336669921875 14.253499984741210938 13.160666465759277344 13.170000076293945312 16.732500076293945312 21.827667236328125 24.28133392333984375 22.818332672119140625 21.72516632080078125 21.517999649047851562 21.358499526977539062 22.044666290283203125 22.580165863037109375 22.5260009765625 22.35466766357421875 22.199499130249023438 21.921667098999023438 22.460000991821289062 22.836500167846679688 22.719333648681640625 22.25 21.459833145141601562 20.927000045776367188 21.5388336181640625 21.476833343505859375 20.6660003662109375 19.747833251953125 19.6703338623046875 20.094667434692382812 21.145666122436523438 22.614833831787109375 22.976833343505859375 23.250333786010742188 23.77483367919921875 23.713832855224609375 23.433834075927734375 22.736833572387695312 22.06683349609375 19.380666732788085938 16.329999923706054688 17.696666717529296875 19.620332717895507812 21.875833511352539062 22.382333755493164062 22.75533294677734375 23.06783294677734375 23.11533355712890625 22.895832061767578125 22.365833282470703125 21.711334228515625 21.890666961669921875 21.990499496459960938 21.764333724975585938 21.419000625610351562 20.935832977294921875 21.311666488647460938 21.3448333740234375 20.728166580200195312 20.760999679565429688 20.484167098999023438 20.282499313354492188 19.593166351318359375 18.583833694458007812 17.857999801635742188 17.170000076293945312 16.389499664306640625 16.0711669921875 16.301166534423828125 16.90399932861328125 17.493833541870117188 17.685832977294921875 17.29850006103515625 15.566333770751953125 14.1421661376953125 14.867833137512207031 16.361499786376953125 17.435667037963867188 17.9936676025390625 18.072500228881835938 18.7628326416015625 19.2068328857421875 18.810832977294921875 16.687166213989257812 13.137000083923339844 12.538166999816894531 13.979332923889160156 12.708333015441894531 11.907666206359863281 15.293500900268554688 18.398000717163085938 19.636999130249023438 19.736667633056640625 20.032667160034179688 20.061166763305664062 20.340000152587890625 20.301000595092773438 20.0731658935546875 19.711999893188476562 19.422832489013671875 19.513833999633789062 19.70166778564453125 20.009332656860351562 20.048999786376953125 20.187999725341796875 20.456666946411132812 20.746334075927734375 21.102167129516601562 21.412000656127929688 21.69283294677734375 21.984666824340820312 22.186666488647460938 22.389165878295898438 22.50316619873046875 22.469999313354492188 22.802333831787109375 23.311000823974609375 23.714498519897460938 23.676334381103515625 23.821500778198242188 23.988500595092773438 24.028165817260742188 24.03133392333984375 24.112333297729492188 24.055999755859375 24.118000030517578125 24.215667724609375 24.263500213623046875 24.48600006103515625 24.822999954223632812 24.84999847412109375 24.93633270263671875 25.184999465942382812 25.084667205810546875 25.04850006103515625 25.147500991821289062 25.376667022705078125 25.215166091918945312 25.022998809814453125 24.902833938598632812 24.87599945068359375 24.880666732788085938 24.897333145141601562 24.935832977294921875 24.977998733520507812 25.182498931884765625 25.357500076293945312 25.263833999633789062 25.306165695190429688 25.42549896240234375 25.454833984375 25.531665802001953125 25.56566619873046875 25.659334182739257812 25.88033294677734375 25.864833831787109375 26.046499252319335938 26.121334075927734375 26.112499237060546875 26.102832794189453125 26.108499526977539062 26.434000015258789062 26.644832611083984375 26.837499618530273438 26.9459991455078125 26.921499252319335938 26.818166732788085938 26.8535003662109375 26.97716522216796875 26.811166763305664062 26.705165863037109375 26.6811676025390625 26.765333175659179688 26.685333251953125 26.62799835205078125 26.694499969482421875 26.7758331298828125 26.795166015625 26.8126678466796875 26.802000045776367188 26.8773345947265625 26.885166168212890625 26.885334014892578125 26.845333099365234375 26.79866790771484375
 11.077333450317382812 11.432666778564453125 13.626667022705078125 12.424833297729492188 12.771166801452636719 13.357999801635742188 22.28766632080078125 26.220165252685546875 25.755498886108398438 24.104000091552734375 22.369832992553710938 23.3361663818359375 26.357500076293945312 30.967500686645507812 30.1855010986328125 24.725666046142578125 21.223333358764648438 22.708499908447265625 25.7089996337890625 33.49266815185546875 36.032501220703125 32.869998931884765625 29.752666473388671875 25.8296661376953125 26.163999557495117188 28.4503326416015625 29.131500244140625 28.549999237060546875 27.676500320434570312 26.83716583251953125 26.6959991455078125 23.691165924072265625 18.405500411987304688 17.287166595458984375 16.735332489013671875 18.359666824340820312 20.939832687377929688 25.01616668701171875 27.597499847412109375 28.217500686645507812 26.855167388916015625 26.623500823974609375 27.365499496459960938 29.580167770385742188 30.262500762939453125 30.29416656494140625 29.433500289916992188 28.9290008544921875 30.154666900634765625 31.771331787109375 32.31133270263671875 31.509500503540039062 29.0711669921875 29.568500518798828125 30.965000152587890625 31.284166336059570312 30.60866546630859375 26.43849945068359375 21.223833084106445312 20.58083343505859375 20.923999786376953125 21.690166473388671875 22.508333206176757812 21.95600128173828125 19.836666107177734375 20.476833343505859375 22.504499435424804688 21.423999786376953125 23.051332473754882812 22.269832611083984375 24.665666580200195312 26.464666366577148438 24.733165740966796875 26.2758331298828125 19.11949920654296875 14.604666709899902344 13.427166938781738281 12.944000244140625 14.848166465759277344 19.711332321166992188 24.492834091186523438 21.594165802001953125 21.606832504272460938 21.412000656127929688 21.69283294677734375 22.689167022705078125 22.9698333740234375 22.928167343139648438 22.210666656494140625 22.620332717895507812 22.549333572387695312 23.258333206176757812 23.02783203125 21.88050079345703125 21.564332962036132812 22.087667465209960938 22.139667510986328125 21.544834136962890625 21.096500396728515625 20.284000396728515625 19.324666976928710938 19.746166229248046875 20.1186676025390625 19.551666259765625 19.636333465576171875 22.087999343872070312 23.305833816528320312 23.60250091552734375 23.520666122436523438 22.705667495727539062 21.849834442138671875 21.09366607666015625 19.972833633422851562 15.956166267395019531 16.323167800903320312 19.310667037963867188 21.51616668701171875 22.17549896240234375 22.678167343139648438 22.928165435791015625 22.929666519165039062 22.768667221069335938 22.392332077026367188 22.012498855590820312 21.8663330078125 21.76833343505859375 21.451000213623046875 21.000833511352539062 20.632833480834960938 20.8383331298828125 20.720167160034179688 20.203332901000976562 20.13466644287109375 20.387332916259765625 20.091999053955078125 19.294000625610351562 18.638500213623046875 18.160333633422851562 17.77033233642578125 16.928167343139648438 17.161333084106445312 16.895166397094726562 17.095666885375976562 17.127166748046875 17.602832794189453125 17.949832916259765625 16.46866607666015625 15.6595001220703125 17.63466644287109375 18.434000015258789062 19.367000579833984375 19.203832626342773438 18.71016693115234375 19.191165924072265625 19.486333847045898438 18.835832595825195312 16.5388336181640625 13.563166618347167969 13.105333328247070312 13.459666252136230469 11.944666862487792969 12.5948333740234375 14.647333145141601562 18.096666336059570312 19.502166748046875 19.853334426879882812 20.233667373657226562 20.381999969482421875 20.4546661376953125 20.36733245849609375 20.254667282104492188 19.990667343139648438 19.759500503540039062 20.024499893188476562 20.213666915893554688 20.386667251586914062 20.194833755493164062 20.263666152954101562 20.685167312622070312 21.014667510986328125 21.399999618530273438 21.626667022705078125 21.865499496459960938 22.055500030517578125 22.214666366577148438 22.300333023071289062 22.432498931884765625 22.612667083740234375 22.793500900268554688 23.330999374389648438 23.678667068481445312 23.824167251586914062 23.918832778930664062 23.989833831787109375 24.121166229248046875 24.158000946044921875 24.096666336059570312 23.906833648681640625 23.952833175659179688 24.170167922973632812 24.424833297729492188 24.633832931518554688 24.642665863037109375 24.750165939331054688 25.10883331298828125 25.067165374755859375 25.038999557495117188 25.001333236694335938 25.031665802001953125 25.229000091552734375 24.99250030517578125 24.90616607666015625 24.849834442138671875 24.81999969482421875 24.8426666259765625 24.89966583251953125 24.970499038696289062 25.076833724975585938 25.154832839965820312 25.17766571044921875 25.328998565673828125 25.438333511352539062 25.525667190551757812 25.561000823974609375 25.563333511352539062 25.757833480834960938 25.824832916259765625 25.889667510986328125 25.690999984741210938 25.670499801635742188 25.924333572387695312 26.06983184814453125 26.27466583251953125 26.15399932861328125 26.319833755493164062 26.510499954223632812 26.545000076293945312 26.772333145141601562 26.91716766357421875 27.009166717529296875 27.034000396728515625 27.056833267211914062 26.896999359130859375 26.84149932861328125 26.780834197998046875 26.80500030517578125 26.861499786376953125 26.76833343505859375 26.759332656860351562 26.8470001220703125 26.767333984375 26.786167144775390625 26.779832839965820312 26.79083251953125 26.804666519165039062 26.807666778564453125 26.765832901000976562 26.693666458129882812
 14.418499946594238281 13.427332878112792969 14.359166145324707031 12.090166091918945312 12.828000068664550781 12.996500015258789062 22.095666885375976562 25.472665786743164062 22.86299896240234375 21.534999847412109375 22.688333511352539062 22.802165985107421875 25.525667190551757812 27.32433319091796875 30.877500534057617188 28.271331787109375 23.7263336181640625 20.907667160034179688 22.150499343872070312 31.37599945068359375 35.663333892822265625 34.33516693115234375 26.977832794189453125 26.681499481201171875 28.245832443237304688 29.380832672119140625 29.575666427612304688 28.1788330078125 27.920833587646484375 27.194833755493164062 27.61516571044921875 26.623332977294921875 22.63483428955078125 19.142499923706054688 14.069000244140625 15.017167091369628906 19.281833648681640625 24.006166458129882812 26.45383453369140625 29.075832366943359375 29.983333587646484375 30.616832733154296875 30.931833267211914062 30.68633270263671875 30.1573333740234375 29.529333114624023438 27.889165878295898438 30.579833984375 31.854831695556640625 32.5261688232421875 32.285999298095703125 30.7328338623046875 27.69283294677734375 27.261165618896484375 31.3834991455078125 32.155834197998046875 30.95050048828125 25.942667007446289062 22.510499954223632812 20.881000518798828125 20.963167190551757812 21.589832305908203125 22.838666915893554688 23.79000091552734375 22.648834228515625 22.462999343872070312 23.354833602905273438 23.740167617797851562 26.760999679565429688 26.112667083740234375 26.663999557495117188 23.162500381469726562 23.8535003662109375 24.66583251953125 21.31800079345703125 20.3813323974609375 14.832500457763671875 13.618499755859375 13.553333282470703125 18.816499710083007812 24.579166412353515625 21.50116729736328125 21.5711669921875 22.104000091552734375 22.566667556762695312 23.083332061767578125 23.244832992553710938 23.269001007080078125 22.887666702270507812 22.960666656494140625 23.095666885375976562 23.407667160034179688 23.034000396728515625 22.304500579833984375 22.469165802001953125 22.248500823974609375 21.74016571044921875 20.811000823974609375 20.939500808715820312 20.513334274291992188 20.257333755493164062 20.379833221435546875 19.37833404541015625 19.168832778930664062 19.492834091186523438 21.220666885375976562 23.0538330078125 23.498332977294921875 23.285999298095703125 22.130167007446289062 21.052499771118164062 19.980499267578125 19.029832839965820312 17.044500350952148438 15.201333045959472656 16.413499832153320312 20.708333969116210938 22.090999603271484375 22.591167449951171875 22.658000946044921875 22.766666412353515625 22.632833480834960938 22.362333297729492188 22.2458343505859375 22.201333999633789062 21.899166107177734375 21.6035003662109375 21.0540008544921875 20.455999374389648438 20.442167282104492188 20.353666305541992188 19.73183441162109375 19.837499618530273438 20.039167404174804688 20.023332595825195312 19.607500076293945312 18.863666534423828125 18.423000335693359375 17.89533233642578125 17.2458343505859375 17.551334381103515625 15.801666259765625 15.488666534423828125 17.762500762939453125 20.017000198364257812 20.4654998779296875 19.851833343505859375 19.432832717895507812 20.015832901000976562 20.2671661376953125 20.425167083740234375 20.133832931518554688 19.278499603271484375 19.42566680908203125 17.368165969848632812 16.176500320434570312 15.212499618530273438 12.416666984558105469 11.469499588012695312 12.739000320434570312 13.092000007629394531 13.305166244506835938 15.069167137145996094 17.101833343505859375 18.462999343872070312 19.176666259765625 20.004999160766601562 20.364500045776367188 20.494832992553710938 20.542333602905273438 20.385166168212890625 20.272832870483398438 20.135999679565429688 20.197666168212890625 20.371000289916992188 20.661333084106445312 20.882833480834960938 21.042667388916015625 21.02683258056640625 21.180665969848632812 21.456666946411132812 21.735332489013671875 21.904666900634765625 22.097665786743164062 22.249834060668945312 22.30266571044921875 22.171499252319335938 22.187000274658203125 22.720333099365234375 23.235666275024414062 23.663999557495117188 23.82433319091796875 23.909666061401367188 23.993833541870117188 24.120332717895507812 23.974332809448242188 23.915166854858398438 23.7133331298828125 24.027166366577148438 24.115833282470703125 24.350000381469726562 24.454166412353515625 24.675167083740234375 24.9459991455078125 24.88800048828125 24.960832595825195312 25.124500274658203125 25.220834732055664062 25.320165634155273438 25.06566619873046875 24.889333724975585938 24.96233367919921875 24.911333084106445312 24.909332275390625 24.951333999633789062 25.021333694458007812 25.235834121704101562 25.397333145141601562 25.383167266845703125 25.440000534057617188 25.52700042724609375 25.57450103759765625 25.691667556762695312 25.75766754150390625 25.791833877563476562 25.833166122436523438 25.77166748046875 25.661832809448242188 25.526332855224609375 25.625667572021484375 25.817501068115234375 26.00116729736328125 26.224832534790039062 26.33083343505859375 26.277500152587890625 26.244832992553710938 26.353000640869140625 26.49233245849609375 26.631834030151367188 26.764667510986328125 26.9073333740234375 27.040500640869140625 27.042499542236328125 27.01833343505859375 26.9051666259765625 26.850500106811523438 26.904832839965820312 26.852167129516601562 26.863500595092773438 26.948999404907226562 26.849834442138671875 26.812833786010742188 26.728666305541992188 26.707332611083984375 26.722333908081054688 26.7068328857421875 26.667833328247070312 26.684499740600585938
 14.702333450317382812 16.63249969482421875 16.998167037963867188 14.070333480834960938 13.647166252136230469 14.105333328247070312 19.921667098999023438 24.917333602905273438 22.6443328857421875 19.14533233642578125 19.131000518798828125 22.583166122436523438 24.10333251953125 23.962667465209960938 30.085500717163085938 31.027666091918945312 26.345500946044921875 18.80816650390625 20.685667037963867188 30.138500213623046875 35.357166290283203125 35.090667724609375 26.336000442504882812 25.786167144775390625 26.975999832153320312 28.836000442504882812 29.55716705322265625 28.387500762939453125 26.979167938232421875 28.122833251953125 28.033000946044921875 27.3791656494140625 25.310333251953125 22.314332962036132812 17.968999862670898438 16.486833572387695312 19.13483428955078125 21.700666427612304688 25.905834197998046875 29.263166427612304688 30.5431671142578125 31.491666793823242188 31.689998626708984375 30.820833206176757812 31.82433319091796875 31.402500152587890625 31.458499908447265625 31.335834503173828125 31.620000839233398438 32.340000152587890625 31.874666213989257812 30.7563323974609375 27.221500396728515625 28.82550048828125 31.622499465942382812 32.07033538818359375 30.020833969116210938 24.74666595458984375 20.648500442504882812 20.090665817260742188 19.8211669921875 21.740499496459960938 24.53116607666015625 25.590166091918945312 25.59816741943359375 25.960832595825195312 25.782833099365234375 25.71666717529296875 25.00116729736328125 22.519001007080078125 24.765666961669921875 23.028333663940429688 21.529333114624023438 25.406667709350585938 24.924833297729492188 25.480998992919921875 19.714166641235351562 16.579166412353515625 16.321832656860351562 16.556165695190429688 23.360834121704101562 24.261165618896484375 23.354833602905273438 23.477666854858398438 23.395166397094726562 23.624666213989257812 23.666666030883789062 23.461999893188476562 23.54216766357421875 23.461999893188476562 23.613834381103515625 23.773500442504882812 23.504665374755859375 22.916833877563476562 22.886999130249023438 22.34166717529296875 21.58416748046875 21.235166549682617188 21.3038330078125 21.362499237060546875 20.798166275024414062 20.02700042724609375 20.17449951171875 20.357666015625 20.574167251586914062 21.444000244140625 22.776500701904296875 23.180999755859375 22.985332489013671875 21.707666397094726562 20.568332672119140625 19.086500167846679688 18.149999618530273438 18.065166473388671875 16.456333160400390625 15.343000411987304688 18.99666595458984375 21.476667404174804688 22.286167144775390625 22.535333633422851562 22.540332794189453125 22.330165863037109375 22.210832595825195312 22.0861663818359375 21.916500091552734375 21.838666915893554688 21.686166763305664062 21.249500274658203125 20.82649993896484375 20.593334197998046875 20.270666122436523438 19.923000335693359375 19.501667022705078125 19.520833969116210938 19.724332809448242188 19.357334136962890625 18.43416595458984375 18.005001068115234375 17.699167251586914062 17.177333831787109375 16.039333343505859375 15.329999923706054688 16.11316680908203125 18.171667098999023438 19.6746673583984375 19.947834014892578125 20.188167572021484375 20.91483306884765625 21.266332626342773438 21 20.6768341064453125 20.471666336059570312 20.265167236328125 18.611667633056640625 16.556833267211914062 14.82649993896484375 13.176833152770996094 10.982333183288574219 11.851666450500488281 12.954999923706054688 13.958499908447265625 14.96666717529296875 16.708333969116210938 17.66266632080078125 19.024999618530273438 19.688167572021484375 20.204999923706054688 20.316165924072265625 20.4546661376953125 20.623332977294921875 20.613666534423828125 20.550333023071289062 20.329999923706054688 20.380167007446289062 20.448667526245117188 20.788499832153320312 21.153167724609375 21.245332717895507812 21.36516571044921875 21.513332366943359375 21.6551666259765625 21.957666397094726562 22.255832672119140625 22.38800048828125 22.316499710083007812 22.1875 22.314832687377929688 22.367666244506835938 22.406999588012695312 22.979999542236328125 23.229000091552734375 23.36100006103515625 23.264833450317382812 23.594167709350585938 24.03350067138671875 24.027166366577148438 23.787500381469726562 23.804498672485351562 24.257165908813476562 24.240167617797851562 24.332666397094726562 24.4461669921875 24.53983306884765625 24.734498977661132812 24.955667495727539062 24.987333297729492188 25.124500274658203125 25.330501556396484375 25.266332626342773438 25.078500747680664062 24.857666015625 24.909666061401367188 24.968166351318359375 25.0301666259765625 25.159334182739257812 25.255167007446289062 25.37816619873046875 25.403833389282226562 25.503833770751953125 25.569499969482421875 25.579833984375 25.598333358764648438 25.5561676025390625 25.562166213989257812 25.566499710083007812 25.529666900634765625 25.506334304809570312 25.38483428955078125 25.459499359130859375 25.58283233642578125 25.708667755126953125 25.868167877197265625 26.07849884033203125 26.260000228881835938 26.38050079345703125 26.43000030517578125 26.378332138061523438 26.332166671752929688 26.344499588012695312 26.400665283203125 26.59816741943359375 26.93866729736328125 26.988498687744140625 27.069499969482421875 27.055500030517578125 26.906833648681640625 26.86533355712890625 26.93633270263671875 26.86316680908203125 27.006666183471679688 26.954500198364257812 26.902833938598632812 26.820833206176757812 26.622499465942382812 26.642665863037109375 26.634500503540039062 26.673000335693359375 26.625165939331054688
 14.886166572570800781 17.548666000366210938 17.590333938598632812 14.287833213806152344 13.808500289916992188 15.118666648864746094 17.864665985107421875 24.829500198364257812 22.926166534423828125 22.025999069213867188 20.837499618530273438 21.347333908081054688 22.449167251586914062 21.211000442504882812 29.44733428955078125 32.31800079345703125 29.59816741943359375 19.22750091552734375 20.164167404174804688 29.223333358764648438 34.676334381103515625 35.8211669921875 30.108999252319335938 24.0236663818359375 25.663499832153320312 27.0041656494140625 28.071832656860351562 29.668832778930664062 27.111833572387695312 27.231166839599609375 28.335500717163085938 27.992166519165039062 27.450832366943359375 25.978666305541992188 24.018999099731445312 21.210666656494140625 20.812334060668945312 25.012500762939453125 27.32016754150390625 29.322666168212890625 30.782167434692382812 31.660999298095703125 31.9333343505859375 31.636667251586914062 32.398334503173828125 32.0236663818359375 31.762500762939453125 31.5301666259765625 31.66266632080078125 31.094333648681640625 31.039667129516601562 31.146833419799804688 30.333166122436523438 32.029666900634765625 31.664667129516601562 32.109333038330078125 27.112499237060546875 23.944000244140625 20.7823333740234375 20.044000625610351562 19.434999465942382812 19.628999710083007812 25.472665786743164062 27.567667007446289062 27.942501068115234375 24.038499832153320312 22.111333847045898438 23.008167266845703125 21.224666595458984375 21.045499801635742188 21.936666488647460938 24.105333328247070312 20.919332504272460938 19.872165679931640625 18.857166290283203125 24.915166854858398438 26.954833984375 25.549833297729492188 24.3211669921875 19.62933349609375 25.755498886108398438 24.236833572387695312 23.90200042724609375 24.2541656494140625 24.417833328247070312 24.65716552734375 25.2285003662109375 24.53983306884765625 24.397333145141601562 24.097499847412109375 23.997999191284179688 23.847166061401367188 23.70349884033203125 23.373498916625976562 22.672666549682617188 22.029499053955078125 21.826000213623046875 21.796833038330078125 21.724332809448242188 21.2285003662109375 21.137500762939453125 20.97316741943359375 20.795833587646484375 21.129667282104492188 21.783832550048828125 22.141666412353515625 22.84583282470703125 23.11199951171875 22.984832763671875 21.847499847412109375 20.55916595458984375 19.164667129516601562 18.3489990234375 18.238666534423828125 17.354665756225585938 15.740666389465332031 16.014333724975585938 19.3125 21.595167160034179688 22.351665496826171875 22.457500457763671875 22.145666122436523438 22.067333221435546875 21.841999053955078125 21.794666290283203125 21.617666244506835938 21.442167282104492188 21.310499191284179688 21.047332763671875 20.739665985107421875 20.368333816528320312 20.148500442504882812 19.756500244140625 19.301666259765625 19.27899932861328125 19.351833343505859375 18.92983245849609375 18.221332550048828125 17.737499237060546875 17.241666793823242188 13.343500137329101562 12.1875 15.420000076293945312 16.757833480834960938 15.042999267578125 16.11949920654296875 17.182666778564453125 18.73699951171875 21.23799896240234375 21.220001220703125 20.894666671752929688 20.695333480834960938 19.203166961669921875 18.055166244506835938 16.14333343505859375 13.981166839599609375 12.327666282653808594 12.351666450500488281 14.373167037963867188 14.173666000366210938 15.760832786560058594 16.2866668701171875 17.47833251953125 18.174333572387695312 18.74566650390625 19.171667098999023438 19.86083221435546875 20.079999923706054688 20.301666259765625 20.555500030517578125 20.661167144775390625 20.5388336181640625 20.405500411987304688 20.626501083374023438 20.86733245849609375 21.058834075927734375 21.351165771484375 21.627000808715820312 21.626667022705078125 21.975666046142578125 22.226165771484375 22.325666427612304688 22.48166656494140625 22.652332305908203125 22.75983428955078125 22.545000076293945312 22.522998809814453125 22.417333602905273438 22.456501007080078125 22.806333541870117188 22.658666610717773438 22.864833831787109375 23.0475006103515625 23.256834030151367188 23.765333175659179688 24.0279998779296875 23.641832351684570312 23.583665847778320312 24.035165786743164062 24.157667160034179688 24.057666778564453125 24.114166259765625 24.281332015991210938 24.701166152954101562 24.85016632080078125 25.20383453369140625 25.266834259033203125 25.263166427612304688 25.033666610717773438 25.025499343872070312 24.97083282470703125 24.8318328857421875 24.8663330078125 24.985834121704101562 25.047832489013671875 25.077167510986328125 25.150333404541015625 25.169500350952148438 25.2584991455078125 25.289499282836914062 25.316165924072265625 25.327667236328125 25.342166900634765625 25.433500289916992188 25.501333236694335938 25.482666015625 25.35900115966796875 25.350666046142578125 25.428333282470703125 25.57666778564453125 25.6356658935546875 25.745166778564453125 26.002000808715820312 26.1811676025390625 26.239833831787109375 26.291166305541992188 26.326000213623046875 26.333499908447265625 26.447000503540039062 26.47733306884765625 26.481998443603515625 26.792833328247070312 27.029499053955078125 27.055833816528320312 27.1204986572265625 27.04083251953125 26.918001174926757812 26.960834503173828125 26.908166885375976562 26.978834152221679688 27.05049896240234375 26.973499298095703125 26.893999099731445312 26.80916595458984375 26.750333786010742188 26.754833221435546875 26.754833221435546875 26.760667800903320312
 16.333833694458007812 18.8038330078125 14.498499870300292969 14.576999664306640625 15.917666435241699219 17.36100006103515625 17.3361663818359375 25.177333831787109375 25.825666427612304688 25.238332748413085938 24.800832748413085938 22.178667068481445312 21.08933258056640625 21.497667312622070312 28.323667526245117188 31.923334121704101562 30.651332855224609375 21.465000152587890625 20.889333724975585938 27.485332489013671875 33.6725006103515625 35.69916534423828125 30.592000961303710938 25.647832870483398438 26.959665298461914062 27.909166336059570312 27.945501327514648438 30.14749908447265625 28.548999786376953125 27.436832427978515625 27.360166549682617188 28.344333648681640625 27.968166351318359375 27.693332672119140625 27.051666259765625 25.24683380126953125 22.96433258056640625 24.744333267211914062 27.46433258056640625 29.192333221435546875 30.336500167846679688 31.075168609619140625 31.459499359130859375 31.840000152587890625 30.605333328247070312 31.2241668701171875 30.819166183471679688 28.928667068481445312 31.640832901000976562 32.499500274658203125 32.1165008544921875 32.19966888427734375 32.18016815185546875 31.520832061767578125 30.545166015625 27.339832305908203125 27.211833953857421875 27.607999801635742188 25.190166473388671875 22.734500885009765625 22.52266693115234375 20.938167572021484375 25.792833328247070312 25.6616668701171875 23.364500045776367188 20.437999725341796875 19.756166458129882812 20.314666748046875 20.331501007080078125 20.721834182739257812 21.0086669921875 21.951168060302734375 21.977499008178710938 20.506834030151367188 19.16049957275390625 18.316999435424804688 18.870832443237304688 18.491167068481445312 22.555999755859375 25.108999252319335938 23.677667617797851562 19.838499069213867188 22.64116668701171875 23.693500518798828125 24.218166351318359375 25.284166336059570312 26.022500991821289062 25.054666519165039062 23.81999969482421875 23.205165863037109375 23.258167266845703125 23.523500442504882812 23.120000839233398438 22.5149993896484375 22.221832275390625 22.104833602905273438 22.00983428955078125 22.12166595458984375 21.69300079345703125 21.39116668701171875 21.259832382202148438 21.331167221069335938 21.19083404541015625 20.873500823974609375 21.515333175659179688 22.4051666259765625 22.819665908813476562 22.859832763671875 22.818500518798828125 21.680500030517578125 20.305334091186523438 18.935001373291015625 17.94516754150390625 18.107666015625 18.387166976928710938 17.303667068481445312 15.269165992736816406 17.2563323974609375 20.788499832153320312 22.0731658935546875 22.267999649047851562 22.09166717529296875 21.94300079345703125 21.781332015991210938 21.635334014892578125 21.57649993896484375 21.334333419799804688 21.000667572021484375 20.894500732421875 20.676500320434570312 20.452833175659179688 20.226167678833007812 19.879499435424804688 19.527666091918945312 19.097166061401367188 19.18216705322265625 18.798000335693359375 18.509500503540039062 18.276500701904296875 18.080333709716796875 14.407833099365234375 12.199832916259765625 13.161167144775390625 13.611333847045898438 12.724833488464355469 12.989500045776367188 13.352499961853027344 17.236166000366210938 20.618000030517578125 21.298833847045898438 21.262500762939453125 20.513334274291992188 18.979000091552734375 16.7133331298828125 13.935666084289550781 10.964333534240722656 9.6859998703002929688 12.820333480834960938 15.364499092102050781 15.86750030517578125 17.2068328857421875 17.591999053955078125 18.017665863037109375 18.173999786376953125 18.455499649047851562 19.233667373657226562 19.794000625610351562 19.7415008544921875 20.053167343139648438 20.264165878295898438 20.648332595825195312 20.661167144775390625 20.665666580200195312 20.868333816528320312 21.1226654052734375 21.385499954223632812 21.5926666259765625 22.02700042724609375 22.454166412353515625 22.552165985107421875 22.513833999633789062 22.499500274658203125 22.573833465576171875 22.718500137329101562 22.983667373657226562 22.929332733154296875 22.652833938598632812 22.837999343872070312 22.861499786376953125 22.842166900634765625 22.973499298095703125 23.2068328857421875 23.680334091186523438 23.347166061401367188 23.26399993896484375 23.592166900634765625 23.648832321166992188 23.4138336181640625 23.503499984741210938 23.870166778564453125 24.22833251953125 24.363500595092773438 24.457500457763671875 24.778665542602539062 24.9288330078125 25.0601654052734375 25.121500015258789062 25.139333724975585938 25.042333602905273438 25.050333023071289062 25.19516754150390625 25.326833724975585938 25.3126678466796875 25.283832550048828125 25.3385009765625 25.365833282470703125 25.422666549682617188 25.464666366577148438 25.306333541870117188 25.242834091186523438 25.211000442504882812 25.202333450317382812 25.38683319091796875 25.640333175659179688 25.817333221435546875 25.706333160400390625 25.392000198364257812 25.63466644287109375 25.616832733154296875 25.90616607666015625 26.1248321533203125 26.099832534790039062 25.949666976928710938 26.047000885009765625 26.347833633422851562 26.451000213623046875 26.382833480834960938 26.1746673583984375 26.121334075927734375 26.413999557495117188 26.536333084106445312 26.668832778930664062 27.05066680908203125 27.102666854858398438 27.057666778564453125 27.082332611083984375 27.069000244140625 27.040166854858398438 26.933000564575195312 26.836500167846679688 26.945165634155273438 27.009166717529296875 27.0041656494140625 26.919500350952148438 26.883167266845703125 26.791667938232421875 26.66266632080078125 26.685333251953125
 17.993000030517578125 20.04199981689453125 14.985333442687988281 15.123999595642089844 18.40399932861328125 18.441667556762695312 17.237333297729492188 21.974500656127929688 26.017833709716796875 26.8921661376953125 28.354333877563476562 26.076000213623046875 21.80699920654296875 22.641834259033203125 26.858333587646484375 30.56566619873046875 30.941999435424804688 22.900167465209960938 25.633333206176757812 28.42350006103515625 32.020832061767578125 34.9290008544921875 34.37066650390625 29.597665786743164062 29.05483245849609375 28.365667343139648438 29.680166244506835938 30.692667007446289062 30.411998748779296875 29.434833526611328125 26.832000732421875 28.489833831787109375 28.614000320434570312 28.44066619873046875 27.8899993896484375 26.7154998779296875 22.920167922973632812 23.427165985107421875 26.96866607666015625 28.133333206176757812 29.347333908081054688 29.9290008544921875 28.8964996337890625 30.723667144775390625 31.058666229248046875 31.36199951171875 32.638668060302734375 29.885499954223632812 31.205165863037109375 32.1985015869140625 31.733001708984375 31.400501251220703125 30.91049957275390625 29.760000228881835938 28.418333053588867188 23.246334075927734375 23.224666595458984375 26.621166229248046875 27.53033447265625 25.4246673583984375 24.1529998779296875 21.39116668701171875 25.78783416748046875 27.122499465942382812 21.917333602905273438 18.639333724975585938 18.642333984375 19.591333389282226562 20.176334381103515625 20.605998992919921875 20.736166000366210938 21.00749969482421875 21.520999908447265625 21.034334182739257812 20.397333145141601562 19.223667144775390625 17.60250091552734375 16.739665985107421875 16.152334213256835938 16.223333358764648438 17.317667007446289062 18.613666534423828125 20.641500473022460938 22.5904998779296875 24.317998886108398438 25.7133331298828125 26.311834335327148438 25.628833770751953125 23.655500411987304688 22.959667205810546875 22.59383392333984375 22.525499343872070312 22.399166107177734375 22.69300079345703125 22.371999740600585938 22.000667572021484375 22.205333709716796875 21.894666671752929688 21.9633331298828125 21.577333450317382812 21.563833236694335938 21.338167190551757812 21.046499252319335938 20.2371673583984375 20.07450103759765625 21.97733306884765625 22.635999679565429688 22.688333511352539062 22.690166473388671875 21.792499542236328125 19.413000106811523438 17.69716644287109375 17.379833221435546875 17.525499343872070312 18.458333969116210938 18.04850006103515625 16.272832870483398438 15.973833084106445312 19.311000823974609375 21.641500473022460938 22.016666412353515625 21.84799957275390625 21.626501083374023438 21.47533416748046875 21.263166427612304688 21.234167098999023438 21.03766632080078125 20.874332427978515625 20.794832229614257812 20.437166213989257812 20.073833465576171875 20.128000259399414062 20.051000595092773438 19.747333526611328125 19.7523345947265625 19.805166244506835938 19.61299896240234375 19.440999984741210938 19.187000274658203125 19.0883331298828125 16.1035003662109375 13.929333686828613281 13.639666557312011719 13.375166893005371094 13.442167282104492188 13.269666671752929688 13.345666885375976562 17.613000869750976562 20.902166366577148438 21.721166610717773438 21.549999237060546875 21.013332366943359375 18.847667694091796875 14.979999542236328125 11.565500259399414062 9.6331663131713867188 9.6140003204345703125 12.879833221435546875 16.175832748413085938 17.2586669921875 17.876667022705078125 18.15200042724609375 18.621999740600585938 17.947999954223632812 18.134166717529296875 19.337665557861328125 19.891666412353515625 19.854833602905273438 20.227666854858398438 20.512666702270507812 21.218999862670898438 20.899000167846679688 20.862333297729492188 21.128833770751953125 21.392999649047851562 21.7176666259765625 22.19183349609375 22.3361663818359375 22.993000030517578125 23.108499526977539062 22.774333953857421875 22.426500320434570312 22.605499267578125 22.787500381469726562 23.070499420166015625 23.282167434692382812 23.245166778564453125 23.378499984741210938 23.478832244873046875 23.399000167846679688 23.900333404541015625 24.140333175659179688 24.253000259399414062 23.775999069213867188 23.346166610717773438 23.000667572021484375 23.322999954223632812 23.445333480834960938 23.52899932861328125 24.06800079345703125 24.567667007446289062 24.582000732421875 24.532833099365234375 24.840000152587890625 24.749666213989257812 24.692333221435546875 24.948499679565429688 25.174999237060546875 25.363834381103515625 25.529333114624023438 25.66266632080078125 25.692165374755859375 25.73600006103515625 25.732166290283203125 25.772167205810546875 25.809000015258789062 25.804834365844726562 25.789333343505859375 25.72100067138671875 25.596500396728515625 25.513334274291992188 25.470666885375976562 25.5258331298828125 25.694334030151367188 25.833665847778320312 25.8836669921875 25.519166946411132812 25.628833770751953125 26.05066680908203125 26.027334213256835938 26.011333465576171875 26.27050018310546875 26.03116607666015625 26.0926666259765625 26.42566680908203125 26.226833343505859375 26.4720001220703125 26.43633270263671875 26.138166427612304688 26.35449981689453125 26.599500656127929688 26.602001190185546875 26.899166107177734375 27.013334274291992188 27.02683258056640625 27.06800079345703125 27.093500137329101562 27.083499908447265625 27.07216644287109375 26.999500274658203125 26.92566680908203125 26.863834381103515625 26.88800048828125 26.941667556762695312 26.902500152587890625 26.87816619873046875 26.836999893188476562 26.834833145141601562
 16.25550079345703125 21.168333053588867188 16.387166976928710938 15.697833061218261719 18.470666885375976562 18.244832992553710938 17.9246673583984375 21.764667510986328125 27.664499282836914062 28.716333389282226562 28.849498748779296875 28.451999664306640625 24.909166336059570312 23.611665725708007812 27.815999984741210938 29.584165573120117188 30.94950103759765625 27.02466583251953125 26.463666915893554688 28.161167144775390625 31.078334808349609375 33.02666473388671875 32.9375 34.12850189208984375 32.58483123779296875 29.074499130249023438 29.137332916259765625 31.624666213989257812 31.449167251586914062 30.048000335693359375 28.791666030883789062 28.0753326416015625 27.821666717529296875 28.3148345947265625 28.674333572387695312 27.617166519165039062 25.097499847412109375 25.532167434692382812 25.650165557861328125 27.735500335693359375 28.599498748779296875 28.624834060668945312 29.13883209228515625 32.1248321533203125 31.930500030517578125 30.982000350952148438 32.6555023193359375 32.242000579833984375 31.392665863037109375 31.2285003662109375 29.672166824340820312 28.224000930786132812 29.629833221435546875 28.16400146484375 25.420667648315429688 23.19516754150390625 22.264499664306640625 24.060167312622070312 28.096166610717773438 28.284833908081054688 25.931333541870117188 22.64116668701171875 25.430332183837890625 27.560665130615234375 19.529499053955078125 17.683500289916992188 18.384166717529296875 19.388166427612304688 20.228832244873046875 20.706666946411132812 20.831666946411132812 20.889165878295898438 21.284166336059570312 21.207500457763671875 20.770166397094726562 20.207000732421875 18.989500045776367188 17.816499710083007812 17.144500732421875 16.465665817260742188 16.750333786010742188 17.326833724975585938 18.25533294677734375 19.474000930786132812 23.245332717895507812 25.840833663940429688 26.460332870483398438 25.8274993896484375 24.528499603271484375 23.316333770751953125 23.026332855224609375 22.848833084106445312 22.813833236694335938 22.822000503540039062 22.377000808715820312 22.533166885375976562 22.02249908447265625 22.046499252319335938 22.052000045776367188 21.78116607666015625 21.247499465942382812 20.503665924072265625 20.1464996337890625 19.624166488647460938 19.79000091552734375 21.373167037963867188 22.366666793823242188 22.262332916259765625 22.25433349609375 21.216333389282226562 19.121999740600585938 17.368499755859375 17.02899932861328125 17.958833694458007812 18.5839996337890625 17.307500839233398438 18.071500778198242188 19.011499404907226562 20.581333160400390625 21.48383331298828125 21.663665771484375 21.538499832153320312 21.219667434692382812 21.083166122436523438 20.879167556762695312 20.875499725341796875 20.70566558837890625 20.367334365844726562 20.422834396362304688 20.31999969482421875 19.930166244506835938 19.422332763671875 19.482500076293945312 19.728000640869140625 20.205499649047851562 20.46666717529296875 20.441333770751953125 20.072834014892578125 19.6660003662109375 19.705667495727539062 16.300167083740234375 14.910166740417480469 14.802499771118164062 14.813166618347167969 13.06683349609375 14.030333518981933594 15.097167015075683594 19.443166732788085938 21.30933380126953125 21.7089996337890625 21.348833084106445312 20.82016754150390625 18.067667007446289062 13.272000312805175781 11.103666305541992188 11.792333602905273438 11.231333732604980469 14.470333099365234375 16.12833404541015625 17.285165786743164062 18.142999649047851562 18.78350067138671875 18.877834320068359375 19.0926666259765625 19.300832748413085938 19.735500335693359375 19.868333816528320312 20.261667251586914062 20.92783355712890625 21.374500274658203125 21.553333282470703125 20.959667205810546875 21.031000137329101562 21.247499465942382812 21.50433349609375 21.709499359130859375 22.292999267578125 23.43000030517578125 23.458499908447265625 23.433834075927734375 23.202833175659179688 22.763666152954101562 22.68849945068359375 22.958166122436523438 23.224834442138671875 23.493999481201171875 23.576665878295898438 23.673999786376953125 23.74033355712890625 23.639499664306640625 23.686000823974609375 24.148166656494140625 24.53983306884765625 23.8018341064453125 23.245332717895507812 23.069334030151367188 23.163499832153320312 23.589832305908203125 24.142000198364257812 24.545999526977539062 24.548999786376953125 24.724666595458984375 24.810667037963867188 24.823499679565429688 25.027666091918945312 25.032833099365234375 25.318834304809570312 25.46866607666015625 25.59149932861328125 25.6833343505859375 25.598333358764648438 25.516500473022460938 25.555500030517578125 25.513166427612304688 25.461999893188476562 25.435333251953125 25.441333770751953125 25.684000015258789062 25.7003326416015625 25.81349945068359375 25.843166351318359375 25.778499603271484375 25.8513336181640625 25.824666976928710938 25.607500076293945312 25.923999786376953125 25.959833145141601562 25.930833816528320312 26.044500350952148438 25.901500701904296875 25.945333480834960938 26.201168060302734375 26.301166534423828125 26.311166763305664062 26.31999969482421875 26.206501007080078125 26.30933380126953125 26.564832687377929688 26.43216705322265625 26.250165939331054688 26.479665756225585938 26.651166915893554688 26.559665679931640625 26.878499984741210938 27.029500961303710938 27.032001495361328125 27.02283477783203125 27.073665618896484375 27.033166885375976562 27.02166748046875 27.089832305908203125 27.048166275024414062 26.977666854858398438 26.969999313354492188 26.742166519165039062 26.665500640869140625 26.676666259765625 26.674167633056640625
 17.269001007080078125 22.026500701904296875 19.666500091552734375 17.074666976928710938 19.959333419799804688 21.12833404541015625 20.045166015625 22.059000015258789062 27.574832916259765625 28.97933197021484375 29.00966644287109375 29.104000091552734375 27.744333267211914062 26.517999649047851562 29.962999343872070312 30.61316680908203125 27.974332809448242188 30.082166671752929688 29.346332550048828125 30.865833282470703125 30.871166229248046875 29.435832977294921875 29.688999176025390625 32.33966827392578125 34.521999359130859375 32.66583251953125 31.021999359130859375 31.2606658935546875 31.678667068481445312 30.051666259765625 29.170833587646484375 25.25550079345703125 25.29866790771484375 27.454166412353515625 28.959501266479492188 28.961000442504882812 27.840166091918945312 26.227666854858398438 28.158832550048828125 28.7845001220703125 28.989166259765625 28.957166671752929688 31.418498992919921875 31.755832672119140625 30.120166778564453125 30.443334579467773438 32.5731658935546875 31.775499343872070312 30.819166183471679688 30.751499176025390625 28.706333160400390625 25.899000167846679688 27.616832733154296875 29.19933319091796875 25.421499252319335938 22.37816619873046875 22.173999786376953125 22.96883392333984375 25.527500152587890625 26.97533416748046875 27.642999649047851562 26.556833267211914062 28.063167572021484375 25.839166641235351562 20.605333328247070312 18.444833755493164062 18.86100006103515625 19.2931671142578125 20.221834182739257812 20.893499374389648438 21.135334014892578125 21.003000259399414062 21.252332687377929688 21.306165695190429688 20.79866790771484375 20.309999465942382812 20.036333084106445312 19.40616607666015625 19.03333282470703125 18.194667816162109375 17.952333450317382812 18.319665908813476562 19.266666412353515625 20.895334243774414062 23.969999313354492188 25.287000656127929688 25.8836669921875 25.851667404174804688 25.350500106811523438 24.302167892456054688 23.359165191650390625 23.351667404174804688 23.214166641235351562 22.630666732788085938 23.005001068115234375 22.926166534423828125 22.440000534057617188 22.55699920654296875 22.279333114624023438 21.513833999633789062 20.943834304809570312 20.801332473754882812 20.510334014892578125 20.5 20.993665695190429688 21.056667327880859375 21.783000946044921875 21.822000503540039062 21.080499649047851562 20.68866729736328125 19.546167373657226562 17.94066619873046875 17.184833526611328125 18.158666610717773438 18.87383270263671875 17.650165557861328125 19.814500808715820312 20.868165969848632812 21.163000106811523438 21.125333786010742188 20.949499130249023438 20.919666290283203125 20.734666824340820312 20.587499618530273438 20.438333511352539062 20.426166534423828125 20.479999542236328125 20.30933380126953125 20.045000076293945312 19.876832962036132812 19.809833526611328125 19.901500701904296875 19.986833572387695312 19.856332778930664062 19.895999908447265625 20.69066619873046875 21.072500228881835938 20.814332962036132812 20.42366790771484375 20.64766693115234375 17.362667083740234375 16.755167007446289062 17.747999191284179688 16.3318328857421875 14.150000572204589844 15.27266693115234375 17.751501083374023438 20.602666854858398438 21.373167037963867188 21.396333694458007812 21.064332962036132812 20.479000091552734375 17.449167251586914062 12.121000289916992188 12.771500587463378906 13.251500129699707031 11.300999641418457031 14.028499603271484375 16.442167282104492188 17.4481658935546875 18.395999908447265625 18.9654998779296875 19.138833999633789062 19.215833663940429688 19.53549957275390625 19.809499740600585938 19.8578338623046875 20.27700042724609375 20.796167373657226562 21.215833663940429688 21.591167449951171875 21.045833587646484375 21.653667449951171875 21.978666305541992188 21.733165740966796875 21.722665786743164062 22.046667098999023438 23.290166854858398438 23.822000503540039062 23.711500167846679688 23.412000656127929688 23.015666961669921875 22.894832611083984375 23.002498626708984375 23.262332916259765625 23.55283355712890625 23.66249847412109375 23.640834808349609375 23.743000030517578125 24.026166915893554688 23.892999649047851562 24.095167160034179688 24.614999771118164062 24.376499176025390625 23.3491668701171875 23.328166961669921875 23.591167449951171875 24.00533294677734375 24.44066619873046875 24.866167068481445312 24.96783447265625 25.147500991821289062 25.239831924438476562 25.235332489013671875 25.444166183471679688 25.42566680908203125 25.530500411987304688 25.74449920654296875 25.645334243774414062 25.566667556762695312 25.44083404541015625 25.353834152221679688 25.353666305541992188 25.24666595458984375 25.09166717529296875 25.093500137329101562 25.380167007446289062 25.336000442504882812 25.34033203125 25.455999374389648438 25.553333282470703125 25.640167236328125 25.6573333740234375 25.672832489013671875 25.75099945068359375 25.679164886474609375 25.813833236694335938 25.8921661376953125 26.033000946044921875 26.260000228881835938 26.305833816528320312 26.282833099365234375 26.431833267211914062 26.395334243774414062 26.43650054931640625 26.3125 26.374166488647460938 26.432834625244140625 26.625833511352539062 26.517499923706054688 26.368499755859375 26.618000030517578125 26.663999557495117188 26.649499893188476562 26.929666519165039062 27.036832809448242188 27.057832717895507812 27.0214996337890625 26.946332931518554688 26.892499923706054688 26.9463348388671875 26.96233367919921875 26.940500259399414062 26.862667083740234375 26.614667892456054688 26.565000534057617188 26.702999114990234375 26.731332778930664062
 18.215333938598632812 23.413499832153320312 24.269832611083984375 23.6035003662109375 24.052000045776367188 22.807498931884765625 21.249666213989257812 21.905500411987304688 27.084833145141601562 28.53333282470703125 28.816499710083007812 29.018667221069335938 29.065500259399414062 29.29833221435546875 30.735500335693359375 30.86533355712890625 28.302000045776367188 29.639333724975585938 29.332000732421875 29.494998931884765625 28.68416595458984375 30.09466552734375 30.841167449951171875 30.778667449951171875 34.18650054931640625 34.671833038330078125 33.69300079345703125 33.4246673583984375 32.91066741943359375 31.4913330078125 29.920000076293945312 26.248666763305664062 25.489833831787109375 27.271333694458007812 27.132333755493164062 28.732000350952148438 29.0453338623046875 26.5323333740234375 29.073499679565429688 28.603666305541992188 27.666666030883789062 28.247999191284179688 30.232000350952148438 30.420833587646484375 27.696332931518554688 30.524333953857421875 33.33066558837890625 31.83733367919921875 30.034334182739257812 30.546667098999023438 29.043333053588867188 26.63800048828125 27.645334243774414062 29.154834747314453125 29.240833282470703125 28.033498764038085938 24.44933319091796875 22.75983428955078125 23.4290008544921875 25.333665847778320312 24.43316650390625 25.166500091552734375 26.046833038330078125 24.516332626342773438 21.378665924072265625 19.060167312622070312 20.014833450317382812 19.186000823974609375 19.909833908081054688 19.691333770751953125 20.671833038330078125 21.04083251953125 21.347166061401367188 21.288665771484375 21.036333084106445312 20.598667144775390625 20.46666717529296875 20.115833282470703125 19.659000396728515625 19.285333633422851562 18.95149993896484375 19.295999526977539062 20.324666976928710938 22.095500946044921875 23.877166748046875 24.461833953857421875 25.22733306884765625 25.979833602905273438 25.367666244506835938 24.88033294677734375 23.849666595458984375 23.734666824340820312 23.263334274291992188 23.150667190551757812 23.29199981689453125 23.125333786010742188 23.144666671752929688 22.798000335693359375 22.381999969482421875 21.881832122802734375 21.5193328857421875 20.830167770385742188 20.765333175659179688 21.077667236328125 21.425167083740234375 21.244832992553710938 21.417999267578125 21.676166534423828125 21.151834487915039062 20.433000564575195312 19.361665725708007812 18.188999176025390625 17.703332901000976562 18.621999740600585938 19.340999603271484375 18.717166900634765625 19.491666793823242188 20.573333740234375 20.771833419799804688 20.10449981689453125 19.392499923706054688 19.085000991821289062 18.797166824340820312 19.294834136962890625 19.742832183837890625 19.818332672119140625 19.987499237060546875 19.978832244873046875 19.800500869750976562 19.49683380126953125 19.596332550048828125 20.038000106811523438 20.47299957275390625 20.694833755493164062 20.9375 21.332834243774414062 21.543498992919921875 21.374166488647460938 21.507333755493164062 21.819499969482421875 19.249332427978515625 19.1788330078125 21.071332931518554688 18.847665786743164062 16.803667068481445312 19.222833633422851562 21.1614990234375 21.932332992553710938 20.992834091186523438 21.232000350952148438 21.023834228515625 20.213832855224609375 17.650667190551757812 14.381999969482421875 14.955666542053222656 13.7111663818359375 12.681833267211914062 14.618666648864746094 16.61333465576171875 17.15850067138671875 18.574167251586914062 18.995332717895507812 19.2241668701171875 19.21533203125 19.3986663818359375 19.61733245849609375 19.6638336181640625 20.010999679565429688 20.5260009765625 21.4051666259765625 22.231000900268554688 22.542499542236328125 22.798833847045898438 23.067333221435546875 22.775333404541015625 22.070667266845703125 22.742666244506835938 23.576000213623046875 24.09799957275390625 23.809999465942382812 23.24016571044921875 23.08416748046875 23.11316680908203125 23.235166549682617188 23.403667449951171875 23.5538330078125 23.613832473754882812 23.75749969482421875 23.714166641235351562 24.1660003662109375 24.46433258056640625 24.53983306884765625 24.755167007446289062 24.7371673583984375 24.281499862670898438 24.276666641235351562 24.205333709716796875 24.1443328857421875 24.419666290283203125 24.772167205810546875 25.032833099365234375 25.219165802001953125 25.444000244140625 25.2024993896484375 25.345333099365234375 25.61199951171875 25.640832901000976562 25.479833602905273438 25.428501129150390625 25.420499801635742188 25.160999298095703125 25.061000823974609375 25.010000228881835938 24.899333953857421875 25.011333465576171875 25.191333770751953125 25.204166412353515625 25.316165924072265625 25.422000885009765625 25.484666824340820312 25.6143341064453125 25.652833938598632812 25.693332672119140625 25.62816619873046875 25.800500869750976562 26.011167526245117188 26.03566741943359375 26.23816680908203125 26.183666229248046875 26.355501174926757812 26.542499542236328125 26.485500335693359375 26.554332733154296875 26.627166748046875 26.603832244873046875 26.5496673583984375 26.528667449951171875 26.562166213989257812 26.530000686645507812 26.6660003662109375 26.483333587646484375 26.418666839599609375 26.650165557861328125 26.679166793823242188 26.66699981689453125 26.858167648315429688 26.95916748046875 26.911333084106445312 26.837665557861328125 26.789999008178710938 26.8535003662109375 26.902666091918945312 26.880666732788085938 26.694499969482421875 26.701000213623046875 26.698833465576171875 26.791833877563476562 26.799833297729492188
 21.012666702270507812 24.19183349609375 23.955333709716796875 24.088666915893554688 23.70349884033203125 19.266834259033203125 20.572000503540039062 23.551666259765625 26.974000930786132812 28.292667388916015625 28.802499771118164062 28.808500289916992188 29.123500823974609375 29.764499664306640625 30.626333236694335938 30.753665924072265625 26.782667160034179688 28.108667373657226562 29.65416717529296875 27.324167251586914062 26.8791656494140625 28.452833175659179688 29.940000534057617188 30.93633270263671875 32.49666595458984375 33.038166046142578125 33.619167327880859375 33.56383514404296875 33.260334014892578125 32.330501556396484375 31.30483245849609375 29.848833084106445312 28.698499679565429688 28.101999282836914062 27.621999740600585938 26.71883392333984375 26.926334381103515625 27.673334121704101562 29.286832809448242188 27.373834609985351562 24.245332717895507812 25.052000045776367188 27.246334075927734375 29.085498809814453125 27.826000213623046875 29.80816650390625 33.18450164794921875 32.720500946044921875 29.612833023071289062 29.514499664306640625 29.39983367919921875 27.6938323974609375 26.488832473754882812 28.447999954223632812 29.165166854858398438 29.1248321533203125 26.753000259399414062 22.452333450317382812 22.851667404174804688 22.997999191284179688 23.494832992553710938 24.714000701904296875 23.303167343139648438 21.709667205810546875 21.218166351318359375 20.704500198364257812 20.16283416748046875 19.09600067138671875 19.747833251953125 19.36733245849609375 19.43633270263671875 20.51300048828125 21.211833953857421875 21.09600067138671875 20.961666107177734375 20.73600006103515625 20.498167037963867188 20.256666183471679688 20.050500869750976562 19.574998855590820312 19.409833908081054688 19.663999557495117188 20.96450042724609375 21.786333084106445312 23.545833587646484375 24.458166122436523438 25.063833236694335938 25.815000534057617188 25.179666519165039062 24.651332855224609375 24.397333145141601562 24.248167037963867188 23.824666976928710938 23.757833480834960938 23.468999862670898438 23.502500534057617188 23.169834136962890625 22.927499771118164062 22.815166473388671875 22.435832977294921875 22.072666168212890625 21.613832473754882812 21.651332855224609375 21.883333206176757812 21.901332855224609375 21.73183441162109375 21.86966705322265625 21.47949981689453125 20.670833587646484375 19.739000320434570312 19.039667129516601562 18.239000320434570312 17.837833404541015625 19.128833770751953125 19.533832550048828125 19.534166336059570312 19.807332992553710938 19.9461669921875 19.478000640869140625 19.061166763305664062 18.908666610717773438 18.6508331298828125 18.5323333740234375 18.306333541870117188 17.922832489013671875 18.433666229248046875 19.184667587280273438 19.459667205810546875 19.378499984741210938 19.54633331298828125 19.851833343505859375 20.172166824340820312 20.530332565307617188 20.929166793823242188 21.080165863037109375 21.32633209228515625 21.857166290283203125 21.921499252319335938 22.09466552734375 22.61533355712890625 21.906000137329101562 21.703332901000976562 22.761333465576171875 20.592500686645507812 20.771833419799804688 21.884332656860351562 22.636165618896484375 22.341333389282226562 21.576168060302734375 21.587667465209960938 21.305665969848632812 20.672166824340820312 18.225000381469726562 16.156667709350585938 16.7413330078125 16.085498809814453125 14.273332595825195312 16.09366607666015625 17.500665664672851562 17.5561676025390625 18.538333892822265625 19.006166458129882812 19.040666580200195312 19.091333389282226562 19.418333053588867188 19.528499603271484375 19.657833099365234375 20.076333999633789062 21.079166412353515625 22.512666702270507812 23.48799896240234375 23.608499526977539062 23.535333633422851562 23.54199981689453125 23.435499191284179688 22.986333847045898438 23.077833175659179688 23.243833541870117188 24.119333267211914062 23.915500640869140625 23.617166519165039062 23.514499664306640625 23.649667739868164062 23.715000152587890625 23.791500091552734375 23.903665542602539062 24.04416656494140625 24.18433380126953125 24.44283294677734375 24.655834197998046875 24.801166534423828125 24.77266693115234375 24.84383392333984375 24.897333145141601562 24.802000045776367188 24.792667388916015625 24.72299957275390625 24.709499359130859375 24.622833251953125 24.720333099365234375 25.045000076293945312 25.367666244506835938 25.413000106811523438 25.140501022338867188 25.256500244140625 25.269001007080078125 25.417999267578125 25.309667587280273438 25.2736663818359375 25.266666412353515625 25.004667282104492188 24.727664947509765625 24.769666671752929688 24.888332366943359375 24.967166900634765625 24.874666213989257812 24.92350006103515625 25.103000640869140625 25.253833770751953125 25.409833908081054688 25.421167373657226562 25.4311676025390625 25.415166854858398438 25.545999526977539062 25.721834182739257812 26.01183319091796875 26.2198333740234375 26.349666595458984375 26.42583465576171875 26.55266571044921875 26.55283355712890625 26.6981658935546875 26.648500442504882812 26.7220001220703125 26.7953338623046875 26.77249908447265625 26.636167526245117188 26.589666366577148438 26.679666519165039062 26.54633331298828125 26.696498870849609375 26.48166656494140625 26.54199981689453125 26.582332611083984375 26.658666610717773438 26.698833465576171875 26.694833755493164062 26.76399993896484375 26.769500732421875 26.704832077026367188 26.851165771484375 26.8730010986328125 26.7779998779296875 26.720666885375976562 26.7693328857421875 26.71883392333984375 26.752834320068359375 26.718332290649414062
 21.7563323974609375 20.699666976928710938 19.264667510986328125 20.470500946044921875 23.295166015625 21.553167343139648438 24.291166305541992188 26.225999832153320312 26.952167510986328125 27.657833099365234375 27.948999404907226562 27.751333236694335938 28.30066680908203125 29.718334197998046875 29.858333587646484375 29.770000457763671875 29.24700164794921875 29.76833343505859375 29.99566650390625 28.95583343505859375 26.812999725341796875 27.494832992553710938 28.9654998779296875 29.115667343139648438 27.93199920654296875 27.77266693115234375 26.544332504272460938 28.84600067138671875 32.740665435791015625 32.60033416748046875 30.661167144775390625 29.075834274291992188 27.7693328857421875 27.879999160766601562 27.982334136962890625 24.79199981689453125 24.569000244140625 28.681165695190429688 29.521999359130859375 28.0883331298828125 24.624166488647460938 24.26183319091796875 26.0128326416015625 27.607166290283203125 28.051000595092773438 30.378999710083007812 33.079166412353515625 32.531665802001953125 28.9915008544921875 28.031499862670898438 29.2436676025390625 28.1959991455078125 24.118999481201171875 27.287500381469726562 28.925333023071289062 28.788499832153320312 28.514333724975585938 26.451999664306640625 21.61116790771484375 22.20583343505859375 23.612333297729492188 23.610166549682617188 22.088832855224609375 21.549167633056640625 21.431667327880859375 21.796167373657226562 20.433500289916992188 19.570833206176757812 20.0861663818359375 19.196832656860351562 19.779666900634765625 20.659000396728515625 20.980833053588867188 20.832166671752929688 20.796499252319335938 20.682834625244140625 20.4051666259765625 20.230499267578125 19.665166854858398438 18.767665863037109375 18.624334335327148438 18.917833328247070312 19.6875 20.298334121704101562 22.66716766357421875 23.94499969482421875 25.359832763671875 26.021333694458007812 25.480998992919921875 24.972166061401367188 24.627500534057617188 24.468166351318359375 24.0540008544921875 23.800832748413085938 23.741167068481445312 23.450334548950195312 23.318500518798828125 23.028333663940429688 22.34466552734375 21.792333602905273438 21.775333404541015625 21.910167694091796875 22.105499267578125 22.315000534057617188 22.372165679931640625 22.09799957275390625 21.5883331298828125 20.988834381103515625 20.788333892822265625 19.86750030517578125 18.566165924072265625 18.211500167846679688 18.145166397094726562 18.958665847778320312 20.005666732788085938 20.03766632080078125 20.114833831787109375 20.072666168212890625 19.728166580200195312 19.479333877563476562 18.973833084106445312 18.531999588012695312 18.074167251586914062 17.765666961669921875 17.644001007080078125 18.178333282470703125 18.523332595825195312 18.332834243774414062 18.817499160766601562 19.19716644287109375 19.784666061401367188 20.286500930786132812 20.612333297729492188 20.263332366943359375 18.3621673583984375 18.221666336059570312 21.217166900634765625 22.264165878295898438 21.44499969482421875 22.707166671752929688 23.001667022705078125 23.245500564575195312 23.271833419799804688 22.751832962036132812 22.651500701904296875 23.00966644287109375 22.915666580200195312 22.713666915893554688 22.370334625244140625 21.788333892822265625 21.467500686645507812 21.019666671752929688 19.900499343872070312 18.6336669921875 18.504999160766601562 18.059999465942382812 16.799999237060546875 16.663166046142578125 18.106500625610351562 18.325666427612304688 18.627500534057617188 18.808666229248046875 18.917833328247070312 18.97733306884765625 19.470167160034179688 19.67566680908203125 19.694833755493164062 20.280000686645507812 21.568834304809570312 22.960332870483398438 23.614999771118164062 23.905500411987304688 24.165166854858398438 23.940500259399414062 23.975000381469726562 23.179166793823242188 23.60250091552734375 23.473333358764648438 24.192501068115234375 24.387498855590820312 24.321666717529296875 24.097166061401367188 24.161998748779296875 24.263666152954101562 24.281665802001953125 24.378999710083007812 24.556833267211914062 24.698499679565429688 24.765333175659179688 24.95583343505859375 25.080165863037109375 25.146833419799804688 25.11199951171875 25.042833328247070312 25.02283477783203125 24.967500686645507812 24.970167160034179688 25.047332763671875 24.996166229248046875 24.988666534423828125 25.13266754150390625 25.386333465576171875 25.172000885009765625 25.07866668701171875 25.121166229248046875 25.13899993896484375 25.287000656127929688 25.173166275024414062 25.099500656127929688 24.946832656860351562 24.74033355712890625 24.731332778930664062 24.752666473388671875 24.752166748046875 24.802999496459960938 24.923000335693359375 25.142333984375 25.343166351318359375 25.465999603271484375 25.52899932861328125 25.601833343505859375 25.638666152954101562 25.577333450317382812 25.5388336181640625 25.583333969116210938 25.692501068115234375 25.868499755859375 26.151332855224609375 26.41500091552734375 26.312000274658203125 26.34816741943359375 26.579833984375 26.80500030517578125 26.883167266845703125 26.950666427612304688 26.980833053588867188 26.784166336059570312 26.58516693115234375 26.634332656860351562 26.722332000732421875 26.702333450317382812 26.70816802978515625 26.676334381103515625 26.701166152954101562 26.541334152221679688 26.567333221435546875 26.658832550048828125 26.680500030517578125 26.667999267578125 26.642332077026367188 26.649166107177734375 26.6356658935546875 26.690999984741210938 26.727832794189453125 26.593500137329101562 26.538499832153320312 26.566333770751953125 26.569499969482421875
 19.777833938598632812 19.608667373657226562 16.888500213623046875 18.947500228881835938 21.807832717895507812 22.32216644287109375 25.130832672119140625 26.315000534057617188 25.813833236694335938 26.665500640869140625 27.105167388916015625 27.48583221435546875 27.240499496459960938 28.409168243408203125 28.65183258056640625 28.50133514404296875 27.7628326416015625 28.1226654052734375 27.75433349609375 28.116167068481445312 27.249166488647460938 27.69083404541015625 27.269832611083984375 26.685832977294921875 26.8040008544921875 27.49016571044921875 27.225500106811523438 27.383998870849609375 32.0388336181640625 32.794834136962890625 30.625 27.932834625244140625 26.984834671020507812 27.189332962036132812 27.499500274658203125 26.231000900268554688 24.514499664306640625 27.15533447265625 29.499834060668945312 29.291500091552734375 27.052333831787109375 24.8126678466796875 26.677333831787109375 27.825166702270507812 28.426500320434570312 31.2931671142578125 33.1295013427734375 32.698333740234375 30.798000335693359375 28.233667373657226562 28.752332687377929688 27.556499481201171875 24.130167007446289062 24.406499862670898438 27.609832763671875 28.380832672119140625 28.24666595458984375 27.4915008544921875 23.950666427612304688 24.244167327880859375 24.069000244140625 22.85016632080078125 21.427333831787109375 21.070333480834960938 21.055999755859375 21.70999908447265625 21.81800079345703125 20.252666473388671875 20.616167068481445312 19.805667877197265625 19.461334228515625 20.449666976928710938 20.852666854858398438 20.923999786376953125 20.667999267578125 20.484500885009765625 20.360666275024414062 19.6165008544921875 18.707000732421875 17.717498779296875 16.315166473388671875 16.220499038696289062 16.804666519165039062 18.405332565307617188 20.443666458129882812 22.41916656494140625 24.194000244140625 25.404666900634765625 25.820665359497070312 25.262166976928710938 24.83950042724609375 24.153333663940429688 23.940999984741210938 23.87599945068359375 23.831499099731445312 23.718332290649414062 23.3470001220703125 22.797832489013671875 22.191999435424804688 21.634832382202148438 21.584499359130859375 22.095167160034179688 22.397832870483398438 22.529666900634765625 22.612333297729492188 22.2586669921875 21.878999710083007812 21.42350006103515625 21.302000045776367188 20.522333145141601562 19.142833709716796875 18.57233428955078125 18.701333999633789062 19.505666732788085938 19.875667572021484375 20.203166961669921875 19.982000350952148438 19.66266632080078125 19.16049957275390625 18.695499420166015625 18.309665679931640625 18.361333847045898438 18.365499496459960938 17.609832763671875 17.316333770751953125 18.328832626342773438 19.079334259033203125 18.795499801635742188 18.958499908447265625 18.70583343505859375 18.885000228881835938 19.797666549682617188 19.631834030151367188 18.081167221069335938 16.685667037963867188 17.792333602905273438 20.9073333740234375 22.35333251953125 21.4290008544921875 22.65533447265625 22.877666473388671875 23.268833160400390625 23.499500274658203125 23.37400054931640625 23.202501296997070312 23.439500808715820312 23.156499862670898438 22.93433380126953125 22.45783233642578125 21.89116668701171875 21.496166229248046875 21.132833480834960938 20.66683197021484375 19.708499908447265625 19.069166183471679688 18.870832443237304688 18.797000885009765625 18.44950103759765625 18.309000015258789062 18.927499771118164062 19.023000717163085938 19.045000076293945312 19.791332244873046875 19.641500473022460938 20.1788330078125 20.614999771118164062 20.746166229248046875 22.133832931518554688 22.829166412353515625 23.680500030517578125 24.1163330078125 24.395666122436523438 24.439500808715820312 24.631834030151367188 24.36949920654296875 23.565166473388671875 23.87599945068359375 24.1873321533203125 24.471832275390625 24.617166519165039062 24.876333236694335938 24.691333770751953125 24.747999191284179688 24.8125 24.859832763671875 24.855333328247070312 24.91583251953125 25.12383270263671875 25.072668075561523438 24.956333160400390625 24.882999420166015625 24.827667236328125 24.798000335693359375 24.92116546630859375 24.931165695190429688 24.918832778930664062 25.026834487915039062 25.18216705322265625 25.306499481201171875 25.343999862670898438 25.33066558837890625 25.289165496826171875 25.11516571044921875 24.839166641235351562 24.723333358764648438 24.81366729736328125 24.9524993896484375 24.820667266845703125 24.743333816528320312 24.6938323974609375 24.65616607666015625 24.7779998779296875 25.0518341064453125 25.223667144775390625 25.268833160400390625 25.351667404174804688 25.385334014892578125 25.495000839233398438 25.572834014892578125 25.656999588012695312 25.760499954223632812 25.89116668701171875 25.963832855224609375 25.971834182739257812 25.9008331298828125 25.996667861938476562 25.917667388916015625 26.138833999633789062 26.14533233642578125 26.156499862670898438 26.2953338623046875 26.532501220703125 26.735500335693359375 26.84600067138671875 26.931499481201171875 26.989665985107421875 27.013166427612304688 26.732166290283203125 26.605333328247070312 26.586500167846679688 26.562999725341796875 26.545499801635742188 26.538000106811523438 26.502166748046875 26.669000625610351562 26.699499130249023438 26.659332275390625 26.627166748046875 26.631166458129882812 26.589666366577148438 26.654832839965820312 26.653667449951171875 26.64766693115234375 26.610166549682617188 26.502832412719726562 26.495832443237304688 26.489999771118164062 26.52899932861328125
 21.914333343505859375 21.379667282104492188 21.752832412719726562 19.991832733154296875 23.022333145141601562 23.8730010986328125 25.800167083740234375 27.353834152221679688 28.030834197998046875 28.652332305908203125 27.606332778930664062 26.877500534057617188 27.384500503540039062 27.729999542236328125 27.5431671142578125 26.596332550048828125 25.976499557495117188 27.211999893188476562 26.832000732421875 27.24683380126953125 27.818500518798828125 27.047166824340820312 28.066499710083007812 28.548000335693359375 28.806667327880859375 29.204999923706054688 29.7801666259765625 30.561666488647460938 32.757167816162109375 32.9654998779296875 31.504667282104492188 29.6660003662109375 28.624166488647460938 26.982334136962890625 26.897832870483398438 26.441999435424804688 24.925832748413085938 26.911832809448242188 29.01200103759765625 28.2779998779296875 25.79633331298828125 25.152833938598632812 26.963832855224609375 28.734333038330078125 29.49700164794921875 30.31349945068359375 32.462001800537109375 33 32.3730010986328125 29.565334320068359375 27.4698333740234375 27.57233428955078125 26.881000518798828125 23.731000900268554688 26.16249847412109375 27.5601654052734375 27.51416778564453125 25.496500015258789062 25.42783355712890625 24.012500762939453125 22.586500167846679688 21.388166427612304688 20.445667266845703125 20.832000732421875 21.1529998779296875 20.90183258056640625 21.094165802001953125 20.941667556762695312 21.159833908081054688 20.85033416748046875 19.67449951171875 20.444166183471679688 21.438167572021484375 20.719499588012695312 20.145000457763671875 19.933500289916992188 19.597166061401367188 18.999332427978515625 17.446001052856445312 16.251832962036132812 15.348500251770019531 14.604666709899902344 13.189000129699707031 13.886333465576171875 17.47516632080078125 19.65183258056640625 22.59283447265625 24.181833267211914062 25.2220001220703125 25.1551666259765625 24.933000564575195312 24.473333358764648438 24.0709991455078125 24.0540008544921875 23.830167770385742188 23.578332901000976562 23.344499588012695312 22.977001190185546875 22.54216766357421875 22.12383270263671875 22.1251678466796875 22.576999664306640625 22.888332366943359375 22.689666748046875 22.719165802001953125 22.48166656494140625 22.1875 22.035999298095703125 21.906665802001953125 21.389665603637695312 20.536001205444335938 19.787334442138671875 20.034166336059570312 19.62400054931640625 20.312833786010742188 19.831167221069335938 19.13466644287109375 18.659666061401367188 18.410999298095703125 17.580999374389648438 16.392000198364257812 16.077333450317382812 16.412166595458984375 17.455165863037109375 18.196332931518554688 18.748666763305664062 19.349332809448242188 19.391832351684570312 19.371166229248046875 19.510833740234375 18.943166732788085938 18.519832611083984375 17.014165878295898438 16.431499481201171875 16.971500396728515625 18.90416717529296875 21.239166259765625 22.3339996337890625 22.439832687377929688 22.898834228515625 22.655500411987304688 22.954000473022460938 23.438999176025390625 23.822000503540039062 23.740167617797851562 23.453998565673828125 22.984500885009765625 22.614166259765625 21.348499298095703125 20.935333251953125 21.346166610717773438 21.10683441162109375 20.8535003662109375 20.144832611083984375 19.403499603271484375 18.705333709716796875 18.731166839599609375 19.960332870483398438 19.3274993896484375 19.677667617797851562 20.2371673583984375 19.830999374389648438 20.66583251953125 21.725666046142578125 21.715665817260742188 22.244998931884765625 22.996000289916992188 23.41933441162109375 23.840333938598632812 24.323499679565429688 24.667833328247070312 24.857999801635742188 24.935333251953125 25.103166580200195312 24.755001068115234375 24.547000885009765625 24.372165679931640625 24.8018341064453125 24.891498565673828125 25.015333175659179688 24.7888336181640625 24.608333587646484375 25.007999420166015625 25.182001113891601562 25.21450042724609375 25.213499069213867188 25.229333877563476562 25.184999465942382812 25.035999298095703125 24.743999481201171875 24.54399871826171875 24.44300079345703125 24.459833145141601562 24.660999298095703125 24.533000946044921875 24.652666091918945312 24.945499420166015625 25.02249908447265625 25.22750091552734375 25.257833480834960938 25.292833328247070312 25.128499984741210938 24.947500228881835938 24.479166030883789062 24.340833663940429688 24.407667160034179688 24.51183319091796875 24.522167205810546875 24.558834075927734375 24.630832672119140625 24.666500091552734375 24.724000930786132812 24.929666519165039062 25.166334152221679688 25.335332870483398438 25.54083251953125 25.671833038330078125 25.752666473388671875 25.891498565673828125 25.831501007080078125 25.895666122436523438 26.057834625244140625 26.209833145141601562 26.206501007080078125 26.273500442504882812 26.282167434692382812 26.324001312255859375 26.379667282104492188 26.267499923706054688 26.291666030883789062 26.4871673583984375 26.447834014892578125 26.542665481567382812 26.733999252319335938 26.963832855224609375 27.086500167846679688 27.10449981689453125 26.910999298095703125 26.8018341064453125 26.827333450317382812 26.743499755859375 26.602167129516601562 26.775667190551757812 26.547000885009765625 26.482000350952148438 26.592166900634765625 26.7350006103515625 26.772832870483398438 26.767499923706054688 26.70583343505859375 26.61750030517578125 26.646999359130859375 26.60333251953125 26.521167755126953125 26.519832611083984375 26.534999847412109375 26.4806671142578125 26.526166915893554688
 23.143667221069335938 22.238000869750976562 22.803165435791015625 21.35900115966796875 23.103166580200195312 24.805500030517578125 26.885499954223632812 28.496334075927734375 28.228334426879882812 27.108167648315429688 26.529333114624023438 27.299333572387695312 27.854665756225585938 28.13266754150390625 27.390832901000976562 26.4095001220703125 26.3061676025390625 27.542833328247070312 27.811166763305664062 27.6464996337890625 27.208667755126953125 27.4010009765625 28.596166610717773438 29.214666366577148438 28.843500137329101562 30.50749969482421875 30.62183380126953125 30.899499893188476562 30.743665695190429688 32.335666656494140625 32.748500823974609375 31.736833572387695312 30.05933380126953125 27.597665786743164062 26.728668212890625 25.18633270263671875 24.93199920654296875 26.94183349609375 26.308834075927734375 24.5904998779296875 25.12183380126953125 25.559833526611328125 26.759832382202148438 29.565000534057617188 30.005167007446289062 28.68866729736328125 28.87066650390625 32.204498291015625 32.708831787109375 30.159000396728515625 27.135166168212890625 28.483333587646484375 28.211999893188476562 25.54616546630859375 26.563333511352539062 27.331499099731445312 26.930999755859375 24.531999588012695312 24.853666305541992188 24.863834381103515625 21.898834228515625 21.114665985107421875 20.92566680908203125 20.816999435424804688 21.10683441162109375 20.559499740600585938 20.412332534790039062 21.482666015625 21.5410003662109375 21.267499923706054688 20.940334320068359375 21.677165985107421875 21.99566650390625 21.399000167846679688 20.286167144775390625 19.3383331298828125 18.710000991821289062 18.267333984375 17.531000137329101562 16.586666107177734375 16.248498916625976562 15.484499931335449219 14.536000251770019531 14.233166694641113281 18.139499664306640625 19.5839996337890625 21.8274993896484375 23.026332855224609375 23.842166900634765625 24.156499862670898438 24.57199859619140625 24.63916778564453125 24.176166534423828125 24.111833572387695312 23.974834442138671875 23.336833953857421875 23.06366729736328125 22.94933319091796875 22.540666580200195312 22.2393341064453125 22.840166091918945312 23.076665878295898438 22.915166854858398438 22.8856658935546875 22.759832382202148438 22.704833984375 22.576166152954101562 22.24033355712890625 21.751499176025390625 21.66049957275390625 21.464000701904296875 21.196332931518554688 21.170499801635742188 20.976833343505859375 20.148000717163085938 19.208499908447265625 19.122167587280273438 18.569166183471679688 18.380167007446289062 18.389165878295898438 17.640333175659179688 16.326999664306640625 15.880832672119140625 15.889166831970214844 16.59799957275390625 17.393667221069335938 18.552999496459960938 20.085332870483398438 20.170000076293945312 19.564500808715820312 17.820333480834960938 15.573333740234375 14.577500343322753906 16.236833572387695312 18.0885009765625 20.0774993896484375 21.455165863037109375 22.240999221801757812 22.971834182739257812 23.22833251953125 22.998332977294921875 23.289167404174804688 23.836833953857421875 23.972833633422851562 23.719165802001953125 21.628999710083007812 21.341167449951171875 22.110166549682617188 20.758832931518554688 20.519500732421875 20.904832839965820312 20.769666671752929688 20.645833969116210938 20.115665435791015625 19.409000396728515625 19.120000839233398438 18.751499176025390625 19.336666107177734375 19.870500564575195312 20.42133331298828125 21.267000198364257812 21.332500457763671875 21.920667648315429688 22.569332122802734375 22.560167312622070312 22.56366729736328125 22.996999740600585938 23.30716705322265625 23.6464996337890625 24.345001220703125 24.65966796875 24.858165740966796875 24.096666336059570312 24.325000762939453125 24.246000289916992188 24.67449951171875 25.071666717529296875 25.014833450317382812 25.177331924438476562 25.08300018310546875 25.055999755859375 25.141000747680664062 25.146165847778320312 25.029832839965820312 25.098833084106445312 24.968000411987304688 24.995334625244140625 25.042833328247070312 24.809833526611328125 24.34716796875 24.095998764038085938 24.065000534057617188 23.944166183471679688 23.998332977294921875 23.940999984741210938 24.137166976928710938 24.558500289916992188 24.82233428955078125 24.911333084106445312 24.980998992919921875 25.006666183471679688 24.8836669921875 24.644166946411132812 24.437334060668945312 24.439167022705078125 24.451166152954101562 24.503833770751953125 24.513332366943359375 24.531833648681640625 24.600833892822265625 24.676000595092773438 24.770999908447265625 25.011499404907226562 25.290332794189453125 25.390834808349609375 25.443166732788085938 25.37400054931640625 25.493000030517578125 25.750499725341796875 26.115999221801757812 26.24016571044921875 26.27033233642578125 26.322834014892578125 26.412000656127929688 26.459499359130859375 26.520000457763671875 26.563999176025390625 26.665332794189453125 26.638166427612304688 26.553499221801757812 26.717166900634765625 26.6660003662109375 26.584333419799804688 26.637332916259765625 26.870332717895507812 27.072666168212890625 27.148832321166992188 27.059665679931640625 26.88666534423828125 26.943666458129882812 26.923166275024414062 26.737667083740234375 26.754499435424804688 26.854166030883789062 26.6916656494140625 26.632833480834960938 26.668666839599609375 26.753000259399414062 26.7371673583984375 26.727666854858398438 26.691333770751953125 26.724666595458984375 26.767999649047851562 26.69300079345703125 26.692998886108398438 26.626832962036132812 26.572500228881835938 26.534833908081054688
 22.249500274658203125 20.998666763305664062 20.779499053955078125 20.96866607666015625 21.65200042724609375 25.043666839599609375 27.736833572387695312 28.196666717529296875 27.589166641235351562 27.123498916625976562 27.29399871826171875 27.401666641235351562 27.283666610717773438 27.302499771118164062 27.456501007080078125 26.971834182739257812 27.371500015258789062 27.549999237060546875 27.574832916259765625 27.330667495727539062 27.108667373657226562 27.212667465209960938 28.362333297729492188 29.566167831420898438 30.306667327880859375 31.205167770385742188 31.540166854858398438 30.327833175659179688 30.481166839599609375 32.49566650390625 32.939334869384765625 32.3191680908203125 30.727167129516601562 28.8040008544921875 27.136999130249023438 26.4763336181640625 26.936832427978515625 25.80933380126953125 23.701999664306640625 24.130167007446289062 25.788665771484375 26.711999893188476562 27.105333328247070312 29.980001449584960938 30.430332183837890625 28.782667160034179688 29.291667938232421875 32.728668212890625 33.3683319091796875 30.938167572021484375 28.093166351318359375 29.197500228881835938 29.2458343505859375 27.6163330078125 27.074666976928710938 26.342166900634765625 25.539667129516601562 25.064334869384765625 25.419666290283203125 25.81150054931640625 23.240833282470703125 22.573665618896484375 21.88483428955078125 21.187833786010742188 20.979665756225585938 20.299333572387695312 20.04199981689453125 21.177999496459960938 21.832666397094726562 21.767000198364257812 21.670833587646484375 22.415166854858398438 22.537500381469726562 22.368000030517578125 21.156000137329101562 19.212999343872070312 17.067165374755859375 17.250333786010742188 17.809667587280273438 18.173166275024414062 17.115499496459960938 16.6703338623046875 16.58933258056640625 17.367000579833984375 18.376333236694335938 19.825832366943359375 21.284666061401367188 22.289333343505859375 23.341833114624023438 23.691333770751953125 24.09583282470703125 24.607999801635742188 24.479166030883789062 24.145999908447265625 23.81583404541015625 23.759334564208984375 23.522500991821289062 22.825000762939453125 22.535167694091796875 22.8665008544921875 23.315166473388671875 23.3166656494140625 23.154666900634765625 23.114000320434570312 22.93199920654296875 22.756166458129882812 22.553333282470703125 22.219999313354492188 21.978834152221679688 21.985332489013671875 21.812000274658203125 21.518499374389648438 21.080499649047851562 20.382333755493164062 19.810333251953125 19.334333419799804688 19.188999176025390625 18.645000457763671875 18.568500518798828125 18.78116607666015625 18.1208343505859375 17.38050079345703125 15.99250030517578125 15.372666358947753906 16.135833740234375 16.173833847045898438 17.756166458129882812 19.72316741943359375 20.263334274291992188 19.87183380126953125 17.989000320434570312 15.379833221435546875 15.713000297546386719 17.75433349609375 20.4654998779296875 21.409999847412109375 21.6681671142578125 22.209833145141601562 22.924999237060546875 23.468500137329101562 23.432498931884765625 23.709833145141601562 24.207166671752929688 24.048000335693359375 23.826000213623046875 18.809833526611328125 18.565500259399414062 20.91716766357421875 20.054332733154296875 20.846500396728515625 20.872833251953125 20.558500289916992188 20.325166702270507812 19.892333984375 19.43433380126953125 19.214832305908203125 19.511999130249023438 19.79083251953125 20.399999618530273438 20.864166259765625 21.35233306884765625 22.053667068481445312 22.646165847778320312 22.8491668701171875 22.958665847778320312 22.687000274658203125 23.031000137329101562 23.2845001220703125 23.831333160400390625 24.299333572387695312 24.553501129150390625 24.513334274291992188 23.908166885375976562 23.379167556762695312 23.63683319091796875 24.072000503540039062 24.461500167846679688 24.8231658935546875 24.901500701904296875 24.913999557495117188 25.00099945068359375 25.221332550048828125 24.871334075927734375 24.7415008544921875 24.9225006103515625 24.979000091552734375 25.062833786010742188 24.8899993896484375 24.499500274658203125 23.833499908447265625 23.7220001220703125 23.749500274658203125 23.644001007080078125 23.71883392333984375 23.756500244140625 23.853498458862304688 23.912000656127929688 24.062166213989257812 24.194665908813476562 24.454000473022460938 24.694332122802734375 24.629833221435546875 24.507833480834960938 24.512666702270507812 24.463499069213867188 24.479000091552734375 24.5084991455078125 24.505664825439453125 24.488832473754882812 24.57866668701171875 24.685832977294921875 24.8404998779296875 24.98616790771484375 25.098833084106445312 25.18633270263671875 25.27066802978515625 25.32433319091796875 25.547166824340820312 25.802999496459960938 26.056667327880859375 26.17333221435546875 26.1938323974609375 26.36533355712890625 26.353000640869140625 26.391666412353515625 26.466665267944335938 26.56349945068359375 26.663499832153320312 26.82450103759765625 26.752166748046875 26.875833511352539062 26.950666427612304688 26.921667098999023438 26.855333328247070312 26.909000396728515625 26.998167037963867188 27.011999130249023438 27.124500274658203125 27.040332794189453125 26.946332931518554688 26.972166061401367188 26.92449951171875 26.7823333740234375 26.944833755493164062 26.848667144775390625 26.88266754150390625 26.954000473022460938 26.977499008178710938 26.8773345947265625 26.693332672119140625 26.652500152587890625 26.6808319091796875 26.775333404541015625 26.746334075927734375 26.681667327880859375 26.705333709716796875 26.698333740234375 26.69733428955078125
 20.914667129516601562 21.528167724609375 22.1143341064453125 22.22316741943359375 24.135166168212890625 26.69950103759765625 27.479333877563476562 27.695165634155273438 27.612834930419921875 27.521333694458007812 27.459333419799804688 27.167331695556640625 27.314832687377929688 27.583833694458007812 28.29616546630859375 28.240833282470703125 27.706666946411132812 27.89350128173828125 27.015001296997070312 26.977832794189453125 28.859165191650390625 29.740667343139648438 29.550832748413085938 28.854166030883789062 29.228166580200195312 30.650501251220703125 31.665666580200195312 32.0496673583984375 31.837833404541015625 32.5601654052734375 32.896331787109375 32.52449798583984375 30.155500411987304688 28.593166351318359375 28.008167266845703125 29.103334426879882812 28.675333023071289062 25.461999893188476562 24.638833999633789062 25.736333847045898438 26.644500732421875 27.352832794189453125 27.921667098999023438 29.954000473022460938 30.91583251953125 30.0475006103515625 31.3404998779296875 33.81150054931640625 33.743167877197265625 31.796667098999023438 28.537166595458984375 29.260833740234375 29.920166015625 29.179500579833984375 27.078998565673828125 24.3040008544921875 20.706333160400390625 23.413665771484375 25.917165756225585938 26.6875 24.9998321533203125 22.983667373657226562 21.919834136962890625 22.001832962036132812 21.464834213256835938 21.121166229248046875 20.047666549682617188 20.403833389282226562 20.933834075927734375 21.931499481201171875 22.784166336059570312 21.819667816162109375 21.649499893188476562 22.255167007446289062 21.673000335693359375 19.569665908813476562 18.31783294677734375 17.39666748046875 18.26200103759765625 18.719167709350585938 17.043832778930664062 16.667833328247070312 17.31133270263671875 17.501832962036132812 17.506000518798828125 18.652833938598632812 20.563167572021484375 21.634332656860351562 22.4741668701171875 23.065500259399414062 23.505666732788085938 24.052499771118164062 24.222667694091796875 24.178165435791015625 24.035165786743164062 23.781000137329101562 23.749666213989257812 23.375833511352539062 23.426332473754882812 23.543498992919921875 23.4051666259765625 23.468000411987304688 23.413667678833007812 23.188833236694335938 23.004667282104492188 22.896833419799804688 22.650499343872070312 22.565166473388671875 22.37833404541015625 22.070667266845703125 21.678667068481445312 21.327333450317382812 20.7003326416015625 20.18000030517578125 19.70916748046875 19.990833282470703125 19.842832565307617188 19.697500228881835938 19.157167434692382812 18.7220001220703125 18.637666702270507812 18.41266632080078125 18.237499237060546875 16.909999847412109375 15.652832984924316406 15.66483306884765625 16.840333938598632812 18.41066741943359375 20.363000869750976562 20.37383270263671875 19.426166534423828125 19.944665908813476562 20.29199981689453125 20.671833038330078125 21.548833847045898438 22.066999435424804688 21.793500900268554688 22.60333251953125 23.188833236694335938 23.644834518432617188 23.601999282836914062 23.840000152587890625 24.417667388916015625 24.435832977294921875 24.184499740600585938 20.73816680908203125 19.184665679931640625 20.446500778198242188 20.972166061401367188 21.101999282836914062 20.682666778564453125 20.55816650390625 20.33733367919921875 19.855167388916015625 19.404333114624023438 18.858667373657226562 19.38266754150390625 19.84283447265625 20.632833480834960938 21.03783416748046875 21.542165756225585938 22.075666427612304688 22.543498992919921875 22.705499649047851562 23.210666656494140625 23.161333084106445312 23.323333740234375 23.617832183837890625 24.06783294677734375 24.41049957275390625 24.432332992553710938 24.42783355712890625 24.573499679565429688 24.671833038330078125 24.6855010986328125 24.706998825073242188 24.725666046142578125 24.78983306884765625 24.73816680908203125 24.904499053955078125 25.02266693115234375 25.054666519165039062 25.069000244140625 25.02483367919921875 24.9589996337890625 25.007999420166015625 24.85333251953125 24.400499343872070312 23.868165969848632812 23.700834274291992188 23.62933349609375 23.5774993896484375 23.628665924072265625 23.594499588012695312 23.692333221435546875 23.888666152954101562 23.8964996337890625 23.907501220703125 24.120000839233398438 24.25533294677734375 24.42133331298828125 24.412500381469726562 24.482332229614257812 24.5279998779296875 24.456666946411132812 24.457332611083984375 24.500665664672851562 24.550998687744140625 24.816333770751953125 24.955165863037109375 24.933500289916992188 24.997499465942382812 25.18316650390625 25.335498809814453125 25.483667373657226562 25.670000076293945312 25.707834243774414062 26.006834030151367188 26.15399932861328125 26.247501373291015625 26.421833038330078125 26.556499481201171875 26.528165817260742188 26.558000564575195312 26.451665878295898438 26.479166030883789062 26.736499786376953125 26.910999298095703125 26.95566558837890625 26.937833786010742188 26.950832366943359375 26.997167587280273438 27.083833694458007812 27.021833419799804688 26.96649932861328125 27.009000778198242188 27.120166778564453125 27.212499618530273438 27.1981658935546875 27.14966583251953125 27.076665878295898438 27.077333450317382812 26.996000289916992188 26.930166244506835938 27.038665771484375 27.063833236694335938 27.1378326416015625 27.081167221069335938 26.977666854858398438 26.849332809448242188 26.6768341064453125 26.769666671752929688 26.763666152954101562 26.784334182739257812 26.730998992919921875 26.61299896240234375 26.605167388916015625 26.63683319091796875
 18.870500564575195312 18.358667373657226562 21.550167083740234375 24.518499374389648438 26.165166854858398438 26.989000320434570312 27.209333419799804688 27.384166717529296875 27.670499801635742188 27.583833694458007812 27.375333786010742188 27.160333633422851562 27.330499649047851562 27.774499893188476562 28.406665802001953125 28.555665969848632812 28.689832687377929688 28.232500076293945312 26.852832794189453125 27.143167495727539062 28.620500564575195312 30.070333480834960938 30.444665908813476562 30.174833297729492188 30.149332046508789062 30.71866607666015625 30.818666458129882812 31.572834014892578125 32.47533416748046875 32.719333648681640625 32.537166595458984375 32.28566741943359375 31.624334335327148438 29.86750030517578125 29.8578338623046875 30.413499832153320312 28.355833053588867188 25.96433258056640625 26.74033355712890625 27.299167633056640625 27.38466644287109375 28.325832366943359375 28.707834243774414062 29.630834579467773438 31.095666885375976562 31.14666748046875 32.666168212890625 33.98600006103515625 33.81866455078125 31.715167999267578125 29.02683258056640625 29.38700103759765625 30.367666244506835938 29.734333038330078125 27.639331817626953125 23.72750091552734375 20.17350006103515625 23.937334060668945312 26.661167144775390625 26.472333908081054688 23.9850006103515625 23.78549957275390625 23.150333404541015625 22.170833587646484375 21.56366729736328125 21.302999496459960938 20.42783355712890625 19.409833908081054688 19.609832763671875 21.413999557495117188 22.75550079345703125 22.634000778198242188 20.94066619873046875 21.703166961669921875 22.944665908813476562 22.49016571044921875 20.8383331298828125 19.357666015625 19.6768341064453125 20.239000320434570312 17.513833999633789062 17.42783355712890625 18.012166976928710938 16.992834091186523438 17.192333221435546875 17.801166534423828125 18.9611663818359375 20.586500167846679688 21.517499923706054688 22.51599884033203125 22.936000823974609375 23.451000213623046875 23.873500823974609375 23.9246673583984375 23.954832077026367188 23.70349884033203125 23.757999420166015625 23.773332595825195312 23.807666778564453125 23.44950103759765625 23.423666000366210938 23.614999771118164062 23.355998992919921875 23.224834442138671875 23.244832992553710938 23.095001220703125 23.034666061401367188 22.773332595825195312 22.269832611083984375 21.7779998779296875 21.629833221435546875 21.2198333740234375 20.685167312622070312 20.292499542236328125 20.305665969848632812 20.570499420166015625 20.387666702270507812 19.993165969848632812 18.874666213989257812 18.163667678833007812 18.402666091918945312 18.838666915893554688 18.722667694091796875 18.309833526611328125 17.47533416748046875 16.666833877563476562 17.225500106811523438 17.909166336059570312 20.338167190551757812 20.553667068481445312 20.691167831420898438 21.149000167846679688 21.299333572387695312 21.606500625610351562 22.1013336181640625 22.480333328247070312 22.160999298095703125 22.693332672119140625 23.364833831787109375 23.7241668701171875 23.643667221069335938 23.992666244506835938 24.2864990234375 24.385166168212890625 24.315832138061523438 22.54199981689453125 20.395666122436523438 19.499666213989257812 20.48600006103515625 20.99883270263671875 20.502332687377929688 20.626499176025390625 20.444334030151367188 19.971834182739257812 19.5128326416015625 19.2415008544921875 19.7541656494140625 20.151666641235351562 20.38683319091796875 20.802165985107421875 21.1013336181640625 21.60333251953125 22.3038330078125 22.456167221069335938 22.851499557495117188 23.135166168212890625 23.507833480834960938 23.590333938598632812 23.755167007446289062 23.938999176025390625 23.964166641235351562 24.280666351318359375 24.356332778930664062 24.250499725341796875 24.269832611083984375 24.467332839965820312 24.434000015258789062 24.7328338623046875 24.861333847045898438 24.939832687377929688 24.984500885009765625 24.857166290283203125 24.803667068481445312 25.008501052856445312 25.110500335693359375 24.857500076293945312 24.446666717529296875 23.756166458129882812 23.523834228515625 23.676666259765625 23.672166824340820312 23.580999374389648438 23.592332839965820312 23.524999618530273438 23.52050018310546875 23.78983306884765625 23.985166549682617188 24.104333877563476562 24.27683258056640625 24.32233428955078125 24.492334365844726562 24.56133270263671875 24.718166351318359375 24.600833892822265625 24.5171661376953125 24.492666244506835938 24.521833419799804688 24.702167510986328125 24.880666732788085938 25.123666763305664062 25.297166824340820312 25.44499969482421875 25.5800018310546875 25.816499710083007812 25.8211669921875 26.071332931518554688 26.207500457763671875 26.389331817626953125 26.503999710083007812 26.464000701904296875 26.413665771484375 26.617166519165039062 26.739000320434570312 26.841333389282226562 26.818166732788085938 26.829999923706054688 26.901500701904296875 27.041666030883789062 27.082666397094726562 27.03133392333984375 27.100500106811523438 27.100000381469726562 27.140333175659179688 27.188833236694335938 27.107000350952148438 27.141998291015625 27.256999969482421875 27.27700042724609375 27.181499481201171875 27.118167877197265625 27.035833358764648438 27.01616668701171875 27.008832931518554688 27.048166275024414062 27.0214996337890625 26.944166183471679688 27.03749847412109375 27.11983489990234375 27.131334304809570312 26.97833251953125 26.846332550048828125 26.739500045776367188 26.773500442504882812 26.80716705322265625 26.820499420166015625 26.725332260131835938 26.636165618896484375 26.638166427612304688
 20.337665557861328125 22.409666061401367188 23.995500564575195312 25.776500701904296875 26.389333724975585938 26.9138336181640625 27.038166046142578125 27.332500457763671875 27.397998809814453125 27.094333648681640625 27.035165786743164062 27.00749969482421875 27.129833221435546875 27.5753326416015625 28.062000274658203125 28.355165481567382812 28.52916717529296875 28.61199951171875 28.308834075927734375 28.72833251953125 28.524000167846679688 28.95149993896484375 30.268499374389648438 30.467832565307617188 30.448833465576171875 29.901332855224609375 29.561000823974609375 30.913999557495117188 31.996667861938476562 31.476165771484375 30.753168106079101562 30.850000381469726562 31.781999588012695312 31.47083282470703125 30.7866668701171875 29.907833099365234375 26.156332015991210938 27.9763336181640625 28.818500518798828125 29.148500442504882812 29.231166839599609375 29.517999649047851562 29.7888336181640625 30.45366668701171875 31.563167572021484375 32.234500885009765625 33.58083343505859375 33.322834014892578125 33.95400238037109375 33.149333953857421875 30.115499496459960938 29.073333740234375 30.534000396728515625 30.10666656494140625 28.117000579833984375 22.907667160034179688 21.735834121704101562 24.955667495727539062 27.447500228881835938 27.743165969848632812 25.527332305908203125 23.79949951171875 23.152500152587890625 20.786167144775390625 20.831167221069335938 20.56683349609375 20.179332733154296875 18.533000946044921875 19.156499862670898438 21.071500778198242188 22.326166152954101562 23.2691650390625 23.229000091552734375 22.763666152954101562 23.9095001220703125 24.874334335327148438 24.359167098999023438 23.521165847778320312 23.85033416748046875 22.671833038330078125 20.335000991821289062 20.510166168212890625 19.3665008544921875 17.857166290283203125 16.467166900634765625 17.109832763671875 18.0063323974609375 19.012166976928710938 20.867000579833984375 21.803499221801757812 22.33933258056640625 22.932332992553710938 23.489000320434570312 23.641832351684570312 23.810832977294921875 23.651332855224609375 23.83950042724609375 23.761167526245117188 23.836500167846679688 23.911167144775390625 23.830499649047851562 23.706666946411132812 23.682500839233398438 23.565500259399414062 23.403333663940429688 23.236499786376953125 23.064500808715820312 22.66699981689453125 21.871999740600585938 20.938333511352539062 20.754167556762695312 20.674165725708007812 20.719999313354492188 20.414165496826171875 20.632833480834960938 20.610166549682617188 19.763833999633789062 18.809999465942382812 18.450000762939453125 17.970167160034179688 18.016332626342773438 18.522333145141601562 18.74566650390625 18.372667312622070312 18.258167266845703125 17.983165740966796875 18.223333358764648438 18.95916748046875 20.133333206176757812 19.66699981689453125 20.05266571044921875 20.6981658935546875 21.24466705322265625 21.5410003662109375 22.078166961669921875 22.81683349609375 23.087499618530273438 23.241832733154296875 23.508167266845703125 23.651498794555664062 23.518667221069335938 23.83733367919921875 23.630834579467773438 24.047498703002929688 24.054166793823242188 22.688167572021484375 19.55266571044921875 18.822000503540039062 20.068166732788085938 20.972333908081054688 20.888833999633789062 20.847166061401367188 20.621999740600585938 20.191999435424804688 19.554500579833984375 19.386499404907226562 19.688999176025390625 20.148500442504882812 20.4720001220703125 20.875665664672851562 21.206167221069335938 21.654666900634765625 22.248666763305664062 22.618833541870117188 22.81583404541015625 23.3663330078125 23.878665924072265625 23.795999526977539062 23.763666152954101562 23.542833328247070312 23.551166534423828125 23.368000030517578125 23.319000244140625 22.898166656494140625 23.202333450317382812 24.25766754150390625 24.444000244140625 24.720333099365234375 24.223333358764648438 24.40716552734375 24.540666580200195312 23.976499557495117188 23.261167526245117188 23.733999252319335938 24.100500106811523438 24.172666549682617188 23.961500167846679688 23.627666473388671875 23.616167068481445312 23.680665969848632812 23.633167266845703125 23.528499603271484375 23.461833953857421875 23.4611663818359375 23.50966644287109375 23.75316619873046875 23.975666046142578125 24.22083282470703125 24.357332229614257812 24.5260009765625 24.48149871826171875 24.521833419799804688 24.934667587280273438 24.827167510986328125 24.8105010986328125 24.748167037963867188 24.526332855224609375 24.653833389282226562 25.028499603271484375 25.4311676025390625 25.417667388916015625 25.47733306884765625 25.5926666259765625 25.74050140380859375 26.010000228881835938 26.104333877563476562 26.270166397094726562 26.279666900634765625 26.42583465576171875 26.60649871826171875 26.704166412353515625 26.755832672119140625 26.764499664306640625 26.841333389282226562 26.980333328247070312 27.071832656860351562 27.151166915893554688 27.214000701904296875 27.25983428955078125 27.253499984741210938 27.213666915893554688 27.272832870483398438 27.284999847412109375 27.283666610717773438 27.20050048828125 27.236499786376953125 27.26183319091796875 27.150165557861328125 27.014165878295898438 26.88899993896484375 26.941667556762695312 27.043666839599609375 26.993833541870117188 26.876499176025390625 26.78983306884765625 26.785999298095703125 26.956499099731445312 27.068668365478515625 27.102001190185546875 27.131000518798828125 26.976833343505859375 26.882833480834960938 26.91916656494140625 26.905332565307617188 26.816499710083007812 26.81999969482421875 26.766834259033203125 26.73366546630859375
 24.23149871826171875 25.38700103759765625 26.034332275390625 26.19183349609375 26.48583221435546875 26.607666015625 26.701000213623046875 27.095333099365234375 26.993333816528320312 26.8061676025390625 26.49250030517578125 26.184833526611328125 26.4008331298828125 26.816165924072265625 27.369333267211914062 27.69183349609375 27.972166061401367188 28.192998886108398438 28.32550048828125 28.747499465942382812 29.1790008544921875 29.401666641235351562 29.711999893188476562 30.042499542236328125 30.060167312622070312 29.581333160400390625 28.270999908447265625 29.487833023071289062 31.531665802001953125 30.704000473022460938 29.982999801635742188 30.163999557495117188 31.5839996337890625 30.618000030517578125 28.814332962036132812 28.354665756225585938 26.780332565307617188 29.52266693115234375 30.272832870483398438 30.566999435424804688 30.691499710083007812 30.519832611083984375 30.143833160400390625 31.057832717895507812 31.084165573120117188 32.57649993896484375 33.523834228515625 33.560832977294921875 33.365665435791015625 33.654499053955078125 32.25433349609375 30.471500396728515625 29.97299957275390625 30.5605010986328125 29.089166641235351562 26.151500701904296875 22.160167694091796875 23.64983367919921875 27.349498748779296875 28.984498977661132812 25.819665908813476562 22.560832977294921875 23.568666458129882812 22.446332931518554688 20.9739990234375 21.033666610717773438 20.012500762939453125 18.838832855224609375 19.81683349609375 20.822500228881835938 22.076000213623046875 23.053998947143554688 23.295999526977539062 23.880832672119140625 24.093999862670898438 24.601167678833007812 25.29949951171875 25.534666061401367188 25.478166580200195312 25.973333358764648438 25.49683380126953125 24.676000595092773438 21.820833206176757812 19.2415008544921875 17.3964996337890625 16.59600067138671875 17.220001220703125 18.563999176025390625 20.092500686645507812 21.251667022705078125 21.728000640869140625 21.9589996337890625 22.649333953857421875 22.969165802001953125 23.083665847778320312 23.234666824340820312 23.39749908447265625 23.385499954223632812 23.5496673583984375 23.64666748046875 23.530500411987304688 23.598833084106445312 23.528333663940429688 23.458166122436523438 23.085498809814453125 22.973499298095703125 22.696332931518554688 22.363832473754882812 21.869832992553710938 21.08083343505859375 21.0431671142578125 21.220001220703125 20.827167510986328125 20.6421661376953125 20.760166168212890625 20.523000717163085938 19.811166763305664062 19.07216644287109375 18.774499893188476562 18.632999420166015625 18.335832595825195312 18.295166015625 18.341333389282226562 18.137332916259765625 17.951999664306640625 18.523166656494140625 18.847499847412109375 19.5301666259765625 19.416500091552734375 18.40399932861328125 19.142999649047851562 20.282833099365234375 20.972166061401367188 22.011499404907226562 22.59600067138671875 22.729833602905273438 22.69283294677734375 22.785833358764648438 23.544834136962890625 23.433834075927734375 23.422000885009765625 23.75749969482421875 23.367834091186523438 23.876499176025390625 23.812166213989257812 22.835498809814453125 19.5214996337890625 18.537500381469726562 20.358667373657226562 21.02700042724609375 20.736667633056640625 20.881999969482421875 20.805665969848632812 20.459333419799804688 19.927499771118164062 19.717332839965820312 19.929500579833984375 20.27916717529296875 20.659334182739257812 21.16916656494140625 21.628667831420898438 22.044500350952148438 22.45783233642578125 22.596834182739257812 23.001333236694335938 23.450834274291992188 23.885166168212890625 23.923833847045898438 24.028499603271484375 23.881334304809570312 23.801666259765625 23.732500076293945312 23.742166519165039062 23.278667449951171875 22.992832183837890625 23.742166519165039062 24.23699951171875 24.249834060668945312 24.062166213989257812 23.970666885375976562 23.773834228515625 23.230333328247070312 23.097833633422851562 23.226167678833007812 23.310333251953125 23.403499603271484375 23.486833572387695312 23.623167037963867188 23.711666107177734375 23.751333236694335938 23.729166030883789062 23.688999176025390625 23.722665786743164062 23.63700103759765625 23.742666244506835938 23.868000030517578125 24.075166702270507812 24.149999618530273438 24.08716583251953125 24.2864990234375 24.336999893188476562 24.3491668701171875 24.523000717163085938 25.03350067138671875 25.133832931518554688 25.60666656494140625 25.354833602905273438 24.960666656494140625 24.990499496459960938 25.672332763671875 25.99466705322265625 25.704166412353515625 25.601667404174804688 25.780332565307617188 25.849000930786132812 25.98400115966796875 26.216999053955078125 26.469501495361328125 26.604999542236328125 26.703166961669921875 26.76300048828125 26.818166732788085938 26.965665817260742188 27.00099945068359375 27.012498855590820312 27.095001220703125 27.18849945068359375 27.177000045776367188 27.313999176025390625 27.351165771484375 27.41249847412109375 27.253999710083007812 27.355167388916015625 27.404499053955078125 27.315000534057617188 27.152666091918945312 27.105499267578125 26.839832305908203125 26.70050048828125 26.477666854858398438 26.54949951171875 26.922332763671875 27.12599945068359375 26.958499908447265625 26.9029998779296875 26.888833999633789062 26.984666824340820312 26.896333694458007812 26.959333419799804688 27.054666519165039062 27.111499786376953125 27.037000656127929688 27.05933380126953125 27.035333633422851562 26.961999893188476562 26.8600006103515625 26.767332077026367188 26.72833251953125
[truncated: 611,191 more chars]
