# Supplementary material for: Toward a Monte Carlo approach to selecting climate variables in MaxEnt
Source: PLoS One. 2021 Mar 3;16(3):e0237208. doi: 10.1371/journal.pone.0237208 (PMC7928495; doi:10.1371/journal.pone.0237208)
Supplement: S1 File — Compressed file folder containing the input data and R script used in the study. (ZIP) [file pone.0237208.s003.zip › S1_File/input/bioclim/bio11.asc]

ncols        258
nrows        203
xllcorner    -118.620095600000
yllcorner    23.921173333333
cellsize     0.083333333333
NODATA_value  -9999
 -0.11333338171243667603 -0.018500009551644325256 0.18949992954730987549 0.29033336043357849121 0.017166694626212120056 0.48366680741310119629 0.40116652846336364746 0.19700010120868682861 -0.15366657078266143799 0.1753333359956741333 0.31683334708213806152 -0.88850003480911254883 -0.97249990701675415039 0.14166665077209472656 0.0040000281296670436859 -0.11950000375509262085 0.067166723310947418213 -0.1616665571928024292 -0.56550002098083496094 -0.57133346796035766602 -0.46883320808410644531 -1.1678334474563598633 -1.2419999837875366211 -0.87733322381973266602 -1.1381667852401733398 -1.3379999399185180664 -1.1984997987747192383 -1.8933333158493041992 -2.1456668376922607422 -2.1054999828338623047 -2.3715000152587890625 -2.3775000572204589844 -2.1980001926422119141 -2.3320000171661376953 -2.5271666049957275391 -2.8875000476837158203 -3.006999969482421875 -3.0270001888275146484 -3.1881666183471679688 -3.8106665611267089844 -3.5634999275207519531 -3.4713332653045654297 -3.0758333206176757812 -2.8619999885559082031 -2.98383331298828125 -3.0826666355133056641 -3.5166666507720947266 -3.2091667652130126953 -3.2326667308807373047 -3.5658333301544189453 -3.4958333969116210938 -3.083499908447265625 -2.4224998950958251953 -2.2558333873748779297 -2.0930001735687255859 -1.8208334445953369141 -1.7086665630340576172 -1.7901667356491088867 -1.2936666011810302734 -1.4066666364669799805 -1.2030000686645507812 -1.4616665840148925781 -1.6161668300628662109 -1.8615000247955322266 -1.8614999055862426758 -1.988000035285949707 -1.7720000743865966797 -1.8398332595825195312 -1.5319999456405639648 -1.1150000095367431641 -0.9238331913948059082 -0.82516664266586303711 -0.78066664934158325195 -0.39933338761329650879 0.19466674327850341797 0.47483336925506591797 0.36983335018157958984 -0.27399992942810058594 -0.55616670846939086914 -0.36766648292541503906 -0.71449995040893554688 -2.5166666507720947266 -3.4836668968200683594 -3.9889998435974121094 -4.3273334503173828125 -4.3414998054504394531 -4.0199999809265136719 -4.8169999122619628906 -5.1518335342407226562 -5.6585001945495605469 -6.0421667098999023438 -6.3344998359680175781 -6.6723332405090332031 -6.9526667594909667969 -7.782833099365234375 -8.2491664886474609375 -8.2248334884643554688 -8.9145002365112304688 -9.1461668014526367188 -8.4028329849243164062 -7.9916667938232421875 -8.3690004348754882812 -8.0623331069946289062 -7.884166717529296875 -7.592166900634765625 -7.0283331871032714844 -6.8516669273376464844 -7.0203332901000976562 -7.1690001487731933594 -6.7628331184387207031 -6.5633335113525390625 -6.5865001678466796875 -6.2343335151672363281 -5.22949981689453125 -4.7725000381469726562 -4.1693334579467773438 -4.1424999237060546875 -4.8581666946411132812 -4.720333099365234375 -5.0346670150756835938 -5.914333343505859375 -5.9976668357849121094 -6.0314998626708984375 -6.01616668701171875 -5.6741666793823242188 -5.7866668701171875 -5.8513336181640625 -5.9226665496826171875 -5.7079997062683105469 -5.6038331985473632812 -5.7051663398742675781 -5.7723331451416015625 -5.9496665000915527344 -5.8891663551330566406 -6.5369997024536132812 -6.2940001487731933594 -6.4889998435974121094 -6.8171668052673339844 -6.618000030517578125 -7.0128331184387207031 -7.1311664581298828125 -7.2961668968200683594 -8.2248334884643554688 -7.7604999542236328125 -6.8420000076293945312 -7.4193329811096191406 -7.5725002288818359375 -7.5599999427795410156 -7.4786667823791503906 -7.3543334007263183594 -7.0171666145324707031 -5.9436664581298828125 -5.6031665802001953125 -6.5574998855590820312 -6.0795001983642578125 -4.2986669540405273438 -3.4641668796539306641 -2.6744999885559082031 -1.9321666955947875977 -1.4915000200271606445 -1.2665001153945922852 -0.9529997706413269043 -1.0651665925979614258 -1.2373334169387817383 -1.3133333921432495117 -1.2790000438690185547 -1.3228334188461303711 -1.453499913215637207 -1.5331667661666870117 -1.6468333005905151367 -1.756833195686340332 -1.8804999589920043945 -1.9815000295639038086 -2.0031666755676269531 -1.7963331937789916992 -1.629833221435546875 -1.6954998970031738281 -1.5961667299270629883 -1.5723330974578857422 -1.6079999208450317383 -1.7331665754318237305 -1.731833338737487793 -1.9526667594909667969 -2.0713331699371337891 -1.9440000057220458984 -1.9943333864212036133 -2.0929999351501464844 -2.0119998455047607422 -1.929833531379699707 -1.8768333196640014648 -1.8463333845138549805 -1.8926665782928466797 -1.8956665992736816406 -1.8703331947326660156 -1.8489999771118164062 -1.856833338737487793 -1.9166666269302368164 -2.0193336009979248047 -2.0556666851043701172 -2.11100006103515625 -2.2166666984558105469 -2.2514998912811279297 -2.3105001449584960938 -2.3463335037231445312 -2.4031667709350585938 -2.5443334579467773438 -2.6254999637603759766 -2.6268332004547119141 -2.6653335094451904297 -2.7201666831970214844 -2.7575001716613769531 -2.8041667938232421875 -2.7658333778381347656 -2.7873334884643554688 -2.8473334312438964844 -2.9398334026336669922 -2.9511668682098388672 -2.9961669445037841797 -3.0613331794738769531 -3.1138334274291992188 -3.1164999008178710938 -3.0626666545867919922 -3.0375001430511474609 -3.0131664276123046875 -3.0108332633972167969 -3.0238332748413085938 -3.0433332920074462891 -3.0783333778381347656 -3.1473333835601806641 -3.1924998760223388672 -3.2463333606719970703 -3.2239999771118164062 -3.2153332233428955078 -3.2431664466857910156 -3.2838332653045654297 -3.2999999523162841797 -3.3013331890106201172 -3.2740001678466796875 -3.2803332805633544922 -3.2833335399627685547 -3.2625000476837158203 -3.2419998645782470703 -3.259166717529296875 -3.2853331565856933594 -3.2821667194366455078 -3.2598333358764648438 -3.26616668701171875 -3.2723333835601806641 -3.2704999446868896484 -3.247833251953125 -3.2470002174377441406 -3.2365000247955322266 -3.2308332920074462891 -3.2213332653045654297 -3.2186667919158935547 -3.2451665401458740234 -3.2793331146240234375 -3.2966663837432861328
 -0.11399992555379867554 0.0869998931884765625 0.33966660499572753906 0.40883326530456542969 0.71100002527236938477 0.58033329248428344727 0.41850003600120544434 0.4491666257381439209 0.22750003635883331299 0.21683318912982940674 0.49249997735023498535 0.16233332455158233643 -0.063166700303554534912 0.31383338570594787598 0.052166700363159179688 0.022833267226815223694 0.012333393096923828125 -0.1123332977294921875 -0.10783338546752929688 -0.42183336615562438965 -0.27499994635581970215 -0.83516669273376464844 -0.67416667938232421875 -0.97566658258438110352 -1.0391666889190673828 -1.1056666374206542969 -1.1708332300186157227 -1.9445000886917114258 -1.9703332185745239258 -1.9796668291091918945 -2.0029997825622558594 -2.0891666412353515625 -2.2286667823791503906 -2.35666656494140625 -2.6408331394195556641 -2.7061667442321777344 -2.6325001716613769531 -3.1401667594909667969 -3.9535000324249267578 -4.3246665000915527344 -3.2391667366027832031 -3.1363332271575927734 -2.6238334178924560547 -2.7060000896453857422 -2.7148332595825195312 -2.8583333492279052734 -3.4376666545867919922 -3.3764998912811279297 -3.2576665878295898438 -3.5295000076293945312 -3.5946667194366455078 -3.2721667289733886719 -2.3366668224334716797 -1.807500004768371582 -1.4298334121704101562 -1.4058332443237304688 -1.9969999790191650391 -2.1435000896453857422 -1.3669999837875366211 -1.3543331623077392578 -1.8783334493637084961 -1.9944999217987060547 -1.8525000810623168945 -1.8201667070388793945 -1.9096666574478149414 -1.9311666488647460938 -1.7716666460037231445 -1.7576668262481689453 -1.346833348274230957 -1.1608334779739379883 -1.1511665582656860352 -1.0104998350143432617 -0.68933337926864624023 -0.74916678667068481445 -0.13666658103466033936 0.070500053465366363525 -0.90033334493637084961 -1.0540000200271606445 -0.52833336591720581055 -0.1450001448392868042 -0.15383331477642059326 -1.3578333854675292969 -3.6581666469573974609 -4.5166668891906738281 -4.4656667709350585938 -4.7094998359680175781 -4.4581665992736816406 -4.432666778564453125 -5.1373333930969238281 -6.0011668205261230469 -6.6011667251586914062 -6.8718333244323730469 -7.0844998359680175781 -7.7438335418701171875 -7.773166656494140625 -8.1914997100830078125 -7.6231665611267089844 -8.1443328857421875 -8.0741672515869140625 -8.0536661148071289062 -7.0233330726623535156 -7.9128332138061523438 -7.3716664314270019531 -7.6371665000915527344 -7.6696667671203613281 -7.47733306884765625 -6.8021664619445800781 -6.7956666946411132812 -6.8551669120788574219 -7.0783333778381347656 -7.1259999275207519531 -7.057666778564453125 -6.6591668128967285156 -6.1001667976379394531 -5.670833587646484375 -5.1326665878295898438 -4.2806668281555175781 -4.3418335914611816406 -4.5963335037231445312 -4.8866667747497558594 -5.7520003318786621094 -5.9983334541320800781 -5.9736666679382324219 -5.8793330192565917969 -5.8041663169860839844 -5.8350000381469726562 -5.9035000801086425781 -5.9458332061767578125 -5.8340001106262207031 -5.9351663589477539062 -5.8891668319702148438 -6.081333160400390625 -6.2476668357849121094 -5.8519997596740722656 -5.9495000839233398438 -6.1575002670288085938 -6.63899993896484375 -7.3434996604919433594 -6.6331667900085449219 -6.613666534423828125 -6.8895001411437988281 -7.0558333396911621094 -8.1448335647583007812 -7.3858332633972167969 -6.7769999504089355469 -7.2221670150756835938 -7.3489999771118164062 -7.3318333625793457031 -7.388500213623046875 -7.5993337631225585938 -7.3576669692993164062 -7.3516664505004882812 -6.0606665611267089844 -5.8393335342407226562 -5.0079998970031738281 -3.849666595458984375 -3.0984997749328613281 -2.3566668033599853516 -1.866000056266784668 -1.4540001153945922852 -1.0533334016799926758 -0.94150012731552124023 -1.1801664829254150391 -1.2253333330154418945 -1.2596665620803833008 -1.2425001859664916992 -1.279999852180480957 -1.3183335065841674805 -1.3151665925979614258 -1.3706666231155395508 -1.6015001535415649414 -1.8236664533615112305 -2.0276668071746826172 -2.0356667041778564453 -2.0143334865570068359 -1.8564999103546142578 -1.8158330917358398438 -1.8033331632614135742 -1.7549998760223388672 -1.7833334207534790039 -1.9196666479110717773 -1.930666804313659668 -1.9696668386459350586 -2.0940001010894775391 -2.0664999485015869141 -2.0729999542236328125 -2.1098334789276123047 -1.9908335208892822266 -1.8876668214797973633 -1.8698332309722900391 -1.9023332595825195312 -1.9621665477752685547 -1.9415000677108764648 -1.9576665163040161133 -1.8626664876937866211 -1.7988333702087402344 -1.8286665678024291992 -1.8996667861938476562 -1.9438333511352539062 -2.0483334064483642578 -2.1509997844696044922 -2.2206666469573974609 -2.2671666145324707031 -2.3038334846496582031 -2.3543331623077392578 -2.5166666507720947266 -2.645999908447265625 -2.7083332538604736328 -2.6381666660308837891 -2.6224999427795410156 -2.5785000324249267578 -2.6380000114440917969 -2.7421665191650390625 -2.7019999027252197266 -2.6865000724792480469 -2.7673332691192626953 -2.7956666946411132812 -2.8818335533142089844 -2.9574999809265136719 -3.0078334808349609375 -3.0793333053588867188 -3.0955002307891845703 -3.0855000019073486328 -3.0758333206176757812 -3.0640001296997070312 -2.997333526611328125 -2.9571666717529296875 -2.9824998378753662109 -3.0073332786560058594 -3.0366666316986083984 -3.0748333930969238281 -3.1119999885559082031 -3.1429998874664306641 -3.1403334140777587891 -3.1426668167114257812 -3.17350006103515625 -3.1863334178924560547 -3.1914999485015869141 -3.198833465576171875 -3.2280001640319824219 -3.2448334693908691406 -3.23383331298828125 -3.2105000019073486328 -3.1963334083557128906 -3.1865000724792480469 -3.1798334121704101562 -3.1705000400543212891 -3.1638336181640625 -3.1519999504089355469 -3.1363332271575927734 -3.1441667079925537109 -3.1300001144409179688 -3.1586668491363525391 -3.1686666011810302734 -3.1593334674835205078 -3.1535000801086425781 -3.1438333988189697266 -3.1545000076293945312
 -0.013666629791259765625 0.050833463668823242188 0.51533359289169311523 0.36000004410743713379 0.15616655349731445312 0.18516667187213897705 0.49849995970726013184 0.32916674017906188965 -0.04349986836314201355 0.39149990677833557129 0.48433327674865722656 0.64533334970474243164 0.28533339500427246094 -0.15199995040893554688 0.14050006866455078125 0.14916665852069854736 -0.46333336830139160156 -0.7741667628288269043 0.10983339697122573853 -0.27950009703636169434 -0.52150011062622070312 -0.44983324408531188965 -0.56166666746139526367 -0.81833338737487792969 -0.7604999542236328125 -1.0735001564025878906 -1.1344999074935913086 -1.4098334312438964844 -1.8960000276565551758 -1.8783332109451293945 -2.1760001182556152344 -2.1329998970031738281 -2.0836665630340576172 -2.2339999675750732422 -2.4496667385101318359 -2.4839999675750732422 -2.8921666145324707031 -4.5203332901000976562 -4.9446668624877929688 -3.3156666755676269531 -3.1738333702087402344 -2.9091668128967285156 -2.6129999160766601562 -2.5798332691192626953 -2.8009998798370361328 -3.1228334903717041016 -3.1630001068115234375 -3.3143334388732910156 -3.2208333015441894531 -3.4441666603088378906 -3.5539999008178710938 -3.2386667728424072266 -2.2934999465942382812 -1.7328333854675292969 -1.6851667165756225586 -1.7750000953674316406 -1.8216665983200073242 -1.6921666860580444336 -1.3024998903274536133 -1.4499999284744262695 -1.9623332023620605469 -1.9914999008178710938 -2.0490000247955322266 -1.9643332958221435547 -1.9018334150314331055 -1.8323332071304321289 -1.7138332128524780273 -1.7901666164398193359 -1.2745000123977661133 -1.2526668310165405273 -1.1906666755676269531 -1.7631666660308837891 -1.0618333816528320312 -0.80250000953674316406 -0.72950005531311035156 -0.86483335494995117188 -2.4314999580383300781 -2.101833343505859375 -0.91250008344650268555 -0.27633342146873474121 -0.26083326339721679688 -1.5279998779296875 -4.5870003700256347656 -5.4963331222534179688 -5.4173331260681152344 -4.462833404541015625 -4.4898333549499511719 -4.560333251953125 -4.73166656494140625 -5.4668335914611816406 -6.087833404541015625 -6.5911669731140136719 -6.4883332252502441406 -6.8576669692993164062 -6.3598332405090332031 -7.0468335151672363281 -6.4471669197082519531 -6.833499908447265625 -6.5304999351501464844 -7.0158333778381347656 -6.5433335304260253906 -6.3486666679382324219 -6.4010000228881835938 -6.2458333969116210938 -6.5240001678466796875 -6.3843336105346679688 -6.1989998817443847656 -6.2768330574035644531 -6.2928333282470703125 -6.2245001792907714844 -6.1743335723876953125 -6.6810002326965332031 -6.652500152587890625 -6.0881667137145996094 -5.8283333778381347656 -5.2509999275207519531 -5.1881666183471679688 -5.0428333282470703125 -5.1005001068115234375 -5.1420001983642578125 -5.5866665840148925781 -5.6801667213439941406 -5.7528333663940429688 -5.7891664505004882812 -5.7395000457763671875 -5.9611668586730957031 -6.0064997673034667969 -6 -6.062000274658203125 -6.0163335800170898438 -5.9291667938232421875 -6.0513334274291992188 -6.2568330764770507812 -6.3769998550415039062 -6.1366667747497558594 -6.208499908447265625 -6.4293332099914550781 -6.4970002174377441406 -6.6941666603088378906 -7.1833333969116210938 -6.8678331375122070312 -7.3516669273376464844 -8.6234998703002929688 -7.1209998130798339844 -6.9753332138061523438 -7.1275000572204589844 -7.1208333969116210938 -7.2276668548583984375 -7.3956665992736816406 -7.4749999046325683594 -7.3903331756591796875 -7.7539997100830078125 -6.8931665420532226562 -5.8895001411437988281 -6.1354999542236328125 -4.8204998970031738281 -3.5870001316070556641 -3.0243334770202636719 -2.3283331394195556641 -1.8488333225250244141 -1.2979999780654907227 -1.1280001401901245117 -1.289500117301940918 -1.3436666727066040039 -1.3441667556762695312 -1.2179999351501464844 -1.233666539192199707 -1.2318332195281982422 -1.2831667661666870117 -1.4074997901916503906 -1.5688333511352539062 -1.6898332834243774414 -1.8486665487289428711 -2.0013334751129150391 -2.1593334674835205078 -2.0541667938232421875 -1.9976667165756225586 -1.9104998111724853516 -1.9473333358764648438 -1.8955000638961791992 -1.8324998617172241211 -1.8816665410995483398 -2.0095000267028808594 -2.2056665420532226562 -2.1348333358764648438 -2.1565001010894775391 -2.0926666259765625 -1.9913332462310791016 -1.9150000810623168945 -1.830666661262512207 -1.8818334341049194336 -1.9151667356491088867 -1.7814999818801879883 -1.6973335742950439453 -1.6771667003631591797 -1.6899999380111694336 -1.7921667098999023438 -1.8676666021347045898 -1.9408333301544189453 -2.0731666088104248047 -2.1843333244323730469 -2.2693333625793457031 -2.2803335189819335938 -2.3048334121704101562 -2.3595001697540283203 -2.4853332042694091797 -2.5486667156219482422 -2.6558332443237304688 -2.6361665725708007812 -2.4641666412353515625 -2.4253332614898681641 -2.4105000495910644531 -2.6405000686645507812 -2.6294999122619628906 -2.4848332405090332031 -2.590000152587890625 -2.6528334617614746094 -2.7371666431427001953 -2.8199999332427978516 -2.8433332443237304688 -2.8866667747497558594 -2.8828337192535400391 -2.9498333930969238281 -2.9879999160766601562 -3.0126667022705078125 -2.9918332099914550781 -2.9873332977294921875 -3.0131664276123046875 -2.9920001029968261719 -2.9926667213439941406 -3.0175001621246337891 -3.0461666584014892578 -3.0620000362396240234 -3.0710000991821289062 -3.0916666984558105469 -3.1111667156219482422 -3.131999969482421875 -3.1541666984558105469 -3.1898334026336669922 -3.2116665840148925781 -3.1824998855590820312 -3.1445000171661376953 -3.1143333911895751953 -3.1064999103546142578 -3.1078333854675292969 -3.1216666698455810547 -3.1106667518615722656 -3.1051666736602783203 -3.0896666049957275391 -3.0851666927337646484 -3.0889999866485595703 -3.0968334674835205078 -3.0898332595825195312 -3.0898334980010986328 -3.0683333873748779297 -3.0440001487731933594 -3.0268332958221435547 -3.0388336181640625
 0.15783333778381347656 0.18199999630451202393 0.41349998116493225098 0.50166654586791992188 -0.95016652345657348633 -0.53100007772445678711 0.60716670751571655273 0.54516673088073730469 -0.11050009727478027344 0.014833291061222553253 0.41866660118103027344 0.5288333892822265625 0.31033334136009216309 -0.56583327054977416992 0.46849998831748962402 0.3079999387264251709 0.53766661882400512695 0.58099991083145141602 0.21116685867309570312 -0.34666666388511657715 -0.56333333253860473633 -0.49366655945777893066 -0.52366667985916137695 -0.7730000615119934082 -0.8669999241828918457 -1.2704999446868896484 -1.1209999322891235352 -1.150999903678894043 -1.4338332414627075195 -1.7254999876022338867 -2.2431666851043701172 -2.1476664543151855469 -2.0931665897369384766 -2.1428332328796386719 -2.45366668701171875 -2.4474999904632568359 -3.0171668529510498047 -4.6103334426879882812 -3.6675002574920654297 -2.9538333415985107422 -3.0061666965484619141 -2.7518334388732910156 -2.6591668128967285156 -2.7416667938232421875 -3.2883334159851074219 -3.5690000057220458984 -3.2836666107177734375 -2.8711667060852050781 -3.0901668071746826172 -3.3828332424163818359 -3.4168336391448974609 -3.2883334159851074219 -2.314666748046875 -1.7688335180282592773 -1.6731666326522827148 -1.8279998302459716797 -1.7221666574478149414 -1.7693334817886352539 -1.8456666469573974609 -1.7858332395553588867 -2.0208334922790527344 -2.0368332862854003906 -1.8506667613983154297 -1.626999974250793457 -1.7940001487731933594 -1.7259997129440307617 -1.515999913215637207 -1.8193333148956298828 -1.3023334741592407227 -1.3945000171661376953 -1.1791666746139526367 -2.6880002021789550781 -1.5588332414627075195 -0.99216657876968383789 -1.0381666421890258789 -1.3585000038146972656 -2.9448332786560058594 -2.6811666488647460938 -1.2351666688919067383 -0.72816663980484008789 -0.75766676664352416992 -2.8499999046325683594 -5.7030000686645507812 -5.7664999961853027344 -4.9614996910095214844 -4.0390000343322753906 -4.1881666183471679688 -4.6541666984558105469 -5.2898335456848144531 -5.4085001945495605469 -5.89550018310546875 -6.5351667404174804688 -5.5821666717529296875 -6.3778333663940429688 -5.9958333969116210938 -5.4793334007263183594 -5.3866667747497558594 -5.32649993896484375 -5.4625000953674316406 -5.7368330955505371094 -5.7614998817443847656 -5.73166656494140625 -5.5381665229797363281 -5.5918331146240234375 -5.668666839599609375 -5.8671665191650390625 -5.8971667289733886719 -5.6280002593994140625 -5.6240000724792480469 -5.6338329315185546875 -5.7185001373291015625 -5.5203332901000976562 -5.3220000267028808594 -5.384166717529296875 -5.1353335380554199219 -4.5801668167114257812 -4.7474999427795410156 -5.043666839599609375 -5.4454998970031738281 -5.4105000495910644531 -5.2420001029968261719 -5.2326664924621582031 -5.4064998626708984375 -5.7189998626708984375 -6.0471668243408203125 -6.31683349609375 -6.1865000724792480469 -6.1414999961853027344 -6.1634998321533203125 -6.1126666069030761719 -6.0533337593078613281 -6.0798330307006835938 -6.2336668968200683594 -6.39116668701171875 -6.3229999542236328125 -6.2789998054504394531 -6.5515003204345703125 -6.2563333511352539062 -6.5344996452331542969 -7.5888333320617675781 -7.7496671676635742188 -6.999500274658203125 -7.91916656494140625 -6.9460000991821289062 -7.0056667327880859375 -7.0676665306091308594 -7.1188335418701171875 -7.2484998703002929688 -7.4728331565856933594 -7.1696667671203613281 -7.0566668510437011719 -7.0853333473205566406 -7.694499969482421875 -7.4726667404174804688 -7.8530001640319824219 -7.2509999275207519531 -5.1754999160766601562 -3.9293332099914550781 -2.8678331375122070312 -1.8896667957305908203 -1.2575000524520874023 -1.1223334074020385742 -1.3944998979568481445 -1.5774999856948852539 -1.5459998846054077148 -1.4320001602172851562 -1.3961668014526367188 -1.4129999876022338867 -1.4671667814254760742 -1.6668332815170288086 -1.7551664113998413086 -1.652666926383972168 -1.5926665067672729492 -1.663666844367980957 -1.9371665716171264648 -1.9398332834243774414 -2.0148334503173828125 -2.0109999179840087891 -2.0908331871032714844 -2.0266668796539306641 -1.9421669244766235352 -1.875166773796081543 -2.1326665878295898438 -2.2773332595825195312 -2.2799999713897705078 -2.1668334007263183594 -2.0353333950042724609 -1.9258334636688232422 -1.849499821662902832 -1.7946667671203613281 -1.7651665210723876953 -1.6693332195281982422 -1.6260000467300415039 -1.6021667718887329102 -1.5958334207534790039 -1.6139999628067016602 -1.7880001068115234375 -1.8156666755676269531 -1.909333348274230957 -2.0058333873748779297 -2.1768333911895751953 -2.3046667575836181641 -2.3436665534973144531 -2.3663334846496582031 -2.3983333110809326172 -2.4001665115356445312 -2.4211666584014892578 -2.4325001239776611328 -2.5888333320617675781 -2.4808332920074462891 -2.3153333663940429688 -2.2825000286102294922 -2.3551666736602783203 -2.51399993896484375 -2.4656667709350585938 -2.4643332958221435547 -2.4898333549499511719 -2.6026668548583984375 -2.6313333511352539062 -2.7055001258850097656 -2.7644999027252197266 -2.7554998397827148438 -2.7626667022705078125 -2.8098332881927490234 -2.8448333740234375 -2.8809998035430908203 -2.9323334693908691406 -2.9698333740234375 -2.9761664867401123047 -2.9666666984558105469 -2.9751665592193603516 -2.9968333244323730469 -3.0299999713897705078 -3.0583333969116210938 -3.0883333683013916016 -3.0940001010894775391 -3.0903334617614746094 -3.1023335456848144531 -3.1038334369659423828 -3.1016664505004882812 -3.0766665935516357422 -3.0476667881011962891 -3.0496664047241210938 -3.0444998741149902344 -3.0456669330596923828 -3.0469999313354492188 -3.0394999980926513672 -3.0306668281555175781 -3.0268332958221435547 -3.0059998035430908203 -2.9896664619445800781 -2.9878332614898681641 -2.9896664619445800781 -2.9641666412353515625 -2.9491665363311767578 -2.9489998817443847656 -2.9691665172576904297 -2.9565000534057617188
 -0.16649992763996124268 0.0406665802001953125 0.35433340072631835938 0.34333315491676330566 -0.96100002527236938477 -0.055833339691162109375 0.75516659021377563477 0.83316665887832641602 1.0873333215713500977 -0.4745000302791595459 0.42883339524269104004 0.63500016927719116211 -0.099166631698608398438 -0.22466675937175750732 0.54600000381469726562 0.078166723251342773438 0.14133334159851074219 0.014333248138427734375 -0.11999988555908203125 -0.13783335685729980469 -0.97066664695739746094 -0.87650012969970703125 -1.0869998931884765625 -0.62716650962829589844 -1.0353335142135620117 -1.006833195686340332 -0.78466659784317016602 -0.94483327865600585938 -1.4433333873748779297 -1.8070000410079956055 -2.1015000343322753906 -2.5460000038146972656 -2.3209998607635498047 -2.067333221435546875 -2.3815000057220458984 -2.2298333644866943359 -3.1561665534973144531 -3.85666656494140625 -2.5013332366943359375 -2.8994998931884765625 -2.8389999866485595703 -2.5245001316070556641 -2.4968333244323730469 -2.7426664829254150391 -2.8386664390563964844 -2.8241667747497558594 -2.710666656494140625 -2.9755001068115234375 -3.129833221435546875 -3.2441666126251220703 -3.1576666831970214844 -3.0521667003631591797 -2.4733333587646484375 -1.8625000715255737305 -1.5701668262481689453 -1.5559999942779541016 -1.5531667470932006836 -1.6786665916442871094 -1.9060001373291015625 -1.9025000333786010742 -2.0699999332427978516 -1.9598332643508911133 -1.7015000581741333008 -1.5083334445953369141 -1.6513334512710571289 -1.648166656494140625 -1.4268333911895751953 -1.4729998111724853516 -1.2776665687561035156 -1.404500126838684082 -1.1826666593551635742 -3.3693332672119140625 -2.7330002784729003906 -1.6408332586288452148 -1.4683332443237304688 -2.2734999656677246094 -4.2404999732971191406 -2.9853332042694091797 -1.8868333101272583008 -1.4036664962768554688 -1.2468333244323730469 -1.3696664571762084961 -3.5133333206176757812 -4.4843335151672363281 -4.0613331794738769531 -3.743000030517578125 -4.0563330650329589844 -4.465000152587890625 -6.0146665573120117188 -6.3348336219787597656 -6.0254998207092285156 -5.3908333778381347656 -4.7696666717529296875 -4.6181664466857910156 -4.8144998550415039062 -5.3505001068115234375 -5.031833648681640625 -5.2148332595825195312 -5.5431666374206542969 -5.4900002479553222656 -5.5311665534973144531 -5.5083332061767578125 -5.5879998207092285156 -5.5526666641235351562 -5.7325000762939453125 -5.7263331413269042969 -5.5268335342407226562 -5.7684998512268066406 -5.9023332595825195312 -6.0688333511352539062 -5.8826665878295898438 -5.4048333168029785156 -5.0718336105346679688 -5.8074998855590820312 -6.04199981689453125 -5.6695003509521484375 -5.2034997940063476562 -5.4019999504089355469 -5.5083332061767578125 -5.3498334884643554688 -5.1310000419616699219 -5.4393334388732910156 -5.3485002517700195312 -5.6508331298828125 -6.0058336257934570312 -6.2308330535888671875 -6.0199999809265136719 -6.1686663627624511719 -6.1128334999084472656 -6.1776666641235351562 -6.2141666412353515625 -6.2966666221618652344 -6.1288332939147949219 -5.9980001449584960938 -6.4955000877380371094 -6.9483332633972167969 -6.6941666603088378906 -6.5593333244323730469 -7.3623332977294921875 -8.142833709716796875 -7.625499725341796875 -7.2888336181640625 -7.6888332366943359375 -7.4035000801086425781 -7.3480000495910644531 -7.3139996528625488281 -7.0603337287902832031 -6.7586665153503417969 -7.2035002708435058594 -7.2421669960021972656 -6.8569998741149902344 -7.5228333473205566406 -8.452667236328125 -8.3118333816528320312 -8.1163330078125 -6.8975000381469726562 -4.3643331527709960938 -2.9681665897369384766 -2.4771666526794433594 -1.6984999179840087891 -1.0658333301544189453 -1.1280000209808349609 -1.652500152587890625 -1.6831666231155395508 -1.6721667051315307617 -1.6371668577194213867 -1.3831667900085449219 -1.4786666631698608398 -1.6214997768402099609 -1.7581664323806762695 -1.7286666631698608398 -1.7931666374206542969 -1.8248332738876342773 -1.7993335723876953125 -1.7684998512268066406 -1.8149999380111694336 -1.7894999980926513672 -1.9036666154861450195 -1.9954999685287475586 -1.9410001039505004883 -1.9229999780654907227 -1.9996668100357055664 -2.2306666374206542969 -2.3451666831970214844 -2.2503333091735839844 -2.1463334560394287109 -2.0093333721160888672 -1.8783334493637084961 -1.7838332653045654297 -1.7411664724349975586 -1.6760001182556152344 -1.6146667003631591797 -1.6346668004989624023 -1.7371666431427001953 -1.7331666946411132812 -1.6859999895095825195 -1.6684999465942382812 -1.7693334817886352539 -1.8918333053588867188 -1.9365001916885375977 -2.0443332195281982422 -2.2061667442321777344 -2.2964999675750732422 -2.3039999008178710938 -2.4513332843780517578 -2.4144997596740722656 -2.2613332271575927734 -2.2086668014526367188 -2.3083333969116210938 -2.3711664676666259766 -2.2073333263397216797 -2.2478334903717041016 -2.2539999485015869141 -2.2720000743865966797 -2.3458335399627685547 -2.4661667346954345703 -2.5093333721160888672 -2.5051665306091308594 -2.5081667900085449219 -2.5 -2.5713331699371337891 -2.5906667709350585938 -2.5756664276123046875 -2.6053333282470703125 -2.6549997329711914062 -2.6881666183471679688 -2.7855000495910644531 -2.82649993896484375 -2.9076666831970214844 -2.9175000190734863281 -2.9301667213439941406 -2.9539999961853027344 -2.9681665897369384766 -3.0010001659393310547 -3.0326666831970214844 -3.0611667633056640625 -3.0596668720245361328 -3.0309998989105224609 -3 -2.99250030517578125 -2.9781668186187744141 -2.9368333816528320312 -2.9216666221618652344 -2.9371666908264160156 -2.9448332786560058594 -2.9508333206176757812 -2.9398331642150878906 -2.923999786376953125 -2.9096665382385253906 -2.8960001468658447266 -2.8865001201629638672 -2.8888335227966308594 -2.8811666965484619141 -2.8660001754760742188 -2.8989999294281005859 -2.8744997978210449219 -2.8070001602172851562 -2.8221666812896728516
 -0.36366662383079528809 0.23583333194255828857 0.54516673088073730469 0.43233337998390197754 -0.56666666269302368164 0.10466670989990234375 0.90466672182083129883 0.6145000457763671875 1.0354999303817749023 0.043333292007446289062 0.58783346414566040039 0.66800016164779663086 -0.52049994468688964844 0.33416661620140075684 0.31349992752075195312 0.22066664695739746094 0.59900003671646118164 0.042333286255598068237 0.24866659939289093018 -0.16733343899250030518 -1.9158332347869873047 -1.1956665515899658203 -0.4804998934268951416 -0.33750000596046447754 -1.0583333969116210938 -1.1078333854675292969 -1.2409999370574951172 -1.648333430290222168 -1.5801665782928466797 -1.9064999818801879883 -2.0616664886474609375 -2.5696666240692138672 -1.9618333578109741211 -1.8373333215713500977 -2.0618331432342529297 -1.9946665763854980469 -2.8934998512268066406 -2.666500091552734375 -2.4124999046325683594 -2.6751666069030761719 -2.381999969482421875 -2.2681665420532226562 -2.2611668109893798828 -2.4848332405090332031 -2.7664999961853027344 -2.7126667499542236328 -2.8896665573120117188 -2.97949981689453125 -3.0098333358764648438 -2.9471669197082519531 -3.0468332767486572266 -2.7950000762939453125 -2.1765000820159912109 -1.6608331203460693359 -1.5705000162124633789 -1.7221667766571044922 -1.6993333101272583008 -1.696666717529296875 -1.8274999856948852539 -1.8591665029525756836 -1.9691667556762695312 -1.9116666316986083984 -1.6446667909622192383 -1.5615000724792480469 -1.5201667547225952148 -1.4323332309722900391 -1.1821664571762084961 -1.3811668157577514648 -1.3305000066757202148 -1.428333282470703125 -1.2726666927337646484 -1.939499974250793457 -2.6260001659393310547 -1.9146666526794433594 -1.6653332710266113281 -2.0469999313354492188 -4.0429997444152832031 -2.9138331413269042969 -1.9066666364669799805 -1.6280000209808349609 -1.5840002298355102539 -1.2791665792465209961 -1.8168333768844604492 -4.2351665496826171875 -3.6636667251586914062 -4.0886664390563964844 -4.2096667289733886719 -4.7381663322448730469 -5.9615001678466796875 -6.2216668128967285156 -5.872333526611328125 -5.72949981689453125 -5.0585002899169921875 -5.0293331146240234375 -4.5433330535888671875 -4.5520000457763671875 -4.7309999465942382812 -5.0374999046325683594 -5.5511670112609863281 -5.622333526611328125 -5.6719999313354492188 -5.6838331222534179688 -5.8654999732971191406 -5.9244999885559082031 -6.0106668472290039062 -6.08083343505859375 -6.0029997825622558594 -5.9101662635803222656 -5.7588334083557128906 -6.0853333473205566406 -6.1354999542236328125 -5.9559998512268066406 -5.263500213623046875 -5.2899999618530273438 -5.7056665420532226562 -6.1586670875549316406 -6.2721667289733886719 -6.1668334007263183594 -5.6513333320617675781 -5.5201668739318847656 -5.4238333702087402344 -5.624500274658203125 -5.7760000228881835938 -5.8109998703002929688 -5.8134999275207519531 -5.6345000267028808594 -5.5713334083557128906 -5.8923335075378417969 -5.981166839599609375 -5.8788332939147949219 -5.8166666030883789062 -5.7593336105346679688 -5.7306666374206542969 -5.8511667251586914062 -5.9475002288818359375 -6.3181667327880859375 -6.2241668701171875 -6.876667022705078125 -7.9366664886474609375 -7.7200002670288085938 -7.6051669120788574219 -7.3168330192565917969 -7.3151669502258300781 -7.6104998588562011719 -7.86750030517578125 -7.6651663780212402344 -7.1646666526794433594 -7.24566650390625 -6.8744997978210449219 -7.0625 -6.8224997520446777344 -8.0023336410522460938 -7.8948335647583007812 -8.2049999237060546875 -7.7786664962768554688 -4.5721669197082519531 -3.4031667709350585938 -3.0113332271575927734 -2.7738332748413085938 -1.6146665811538696289 -0.99533325433731079102 -1.2208330631256103516 -1.5228334665298461914 -1.5353332757949829102 -1.5771666765213012695 -1.566666722297668457 -1.4303334951400756836 -1.7039998769760131836 -1.7381664514541625977 -1.775999903678894043 -1.9335001707077026367 -2.0299999713897705078 -2.0836665630340576172 -1.9839998483657836914 -2.0993332862854003906 -1.9823333024978637695 -1.9200000762939453125 -1.8998333215713500977 -1.8781667947769165039 -1.8734999895095825195 -2.0051665306091308594 -2.1003334522247314453 -2.1871666908264160156 -2.1445000171661376953 -2.0776665210723876953 -2.0808331966400146484 -2.0829999446868896484 -1.972666621208190918 -1.8019999265670776367 -1.6864998340606689453 -1.6664999723434448242 -1.7728332281112670898 -1.810166478157043457 -1.8558334112167358398 -1.6759999990463256836 -1.6911667585372924805 -1.7283333539962768555 -1.8286665678024291992 -1.9033333063125610352 -1.8910001516342163086 -1.9663335084915161133 -2.0968334674835205078 -2.2944998741149902344 -2.3781666755676269531 -2.3698332309722900391 -2.3923332691192626953 -2.321666717529296875 -2.1686666011810302734 -2.0791668891906738281 -2.0996668338775634766 -2.1435000896453857422 -2.1891667842864990234 -2.2259998321533203125 -2.2119998931884765625 -2.3286664485931396484 -2.4041666984558105469 -2.4073336124420166016 -2.4189999103546142578 -2.4045000076293945312 -2.3735001087188720703 -2.3684999942779541016 -2.3798334598541259766 -2.3821666240692138672 -2.3941669464111328125 -2.4651665687561035156 -2.4988334178924560547 -2.579166412353515625 -2.6423332691192626953 -2.733333587646484375 -2.8351666927337646484 -2.8780000209808349609 -2.8949999809265136719 -2.9194998741149902344 -2.9274997711181640625 -2.9501667022705078125 -2.9955000877380371094 -2.9990000724792480469 -2.9868335723876953125 -2.981166839599609375 -2.9286665916442871094 -2.9026668071746826172 -2.9083333015441894531 -2.8893332481384277344 -2.8429999351501464844 -2.8094999790191650391 -2.7955000400543212891 -2.8029999732971191406 -2.7943334579467773438 -2.7706668376922607422 -2.7590000629425048828 -2.7536668777465820312 -2.7518334388732910156 -2.7389998435974121094 -2.7303333282470703125 -2.7324995994567871094 -2.7185001373291015625 -2.6676666736602783203 -2.6310000419616699219
 0.61083334684371948242 0.90616655349731445312 0.57850003242492675781 0.28416666388511657715 0.050333421677350997925 -0.11700010299682617188 0.84733319282531738281 0.56349998712539672852 0.76516669988632202148 0.1446666717529296875 0.73083335161209106445 0.60949999094009399414 0.54183340072631835938 0.71216672658920288086 0.37799993157386779785 0.30316653847694396973 0.57466655969619750977 0.31233334541320800781 0.3226667940616607666 -0.58516663312911987305 -0.99683338403701782227 -0.38950014114379882812 0.086833395063877105713 -0.36816668510437011719 -0.8956667780876159668 -1.0049997568130493164 -1.7980000972747802734 -1.4619997739791870117 -1.3975000381469726562 -1.8576666116714477539 -1.8728333711624145508 -2.4190001487731933594 -1.7966667413711547852 -1.8488332033157348633 -1.8578335046768188477 -2.0543332099914550781 -2.9036667346954345703 -2.0639998912811279297 -1.9496666193008422852 -1.9453334808349609375 -2.5334999561309814453 -2.8096666336059570312 -2.4371666908264160156 -2.7088332176208496094 -2.9599997997283935547 -2.7578332424163818359 -2.8581666946411132812 -2.7083334922790527344 -2.8859999179840087891 -2.6909999847412109375 -2.8011667728424072266 -2.7428331375122070312 -2.2400000095367431641 -1.9220000505447387695 -1.7730003595352172852 -1.6988333463668823242 -1.6274998188018798828 -1.7511668205261230469 -1.9956667423248291016 -1.8775001764297485352 -1.7941666841506958008 -1.6614999771118164062 -1.4480000734329223633 -1.3568332195281982422 -1.3301666975021362305 -1.405333399772644043 -1.1788333654403686523 -0.97966653108596801758 -1.2506667375564575195 -1.3808333873748779297 -1.5086663961410522461 -1.5854997634887695312 -2.3791666030883789062 -1.9931666851043701172 -1.8473333120346069336 -1.3139998912811279297 -1.7298333644866943359 -1.8749997615814208984 -2.2790000438690185547 -1.9506667852401733398 -1.6189999580383300781 -1.7736667394638061523 -1.4359999895095825195 -2.0746667385101318359 -4.781833648681640625 -4.4058332443237304688 -4.743000030517578125 -5.6351666450500488281 -6.0193333625793457031 -6.1356663703918457031 -5.2455000877380371094 -4.7733330726623535156 -4.5726666450500488281 -4.4751667976379394531 -4.5380001068115234375 -4.3123335838317871094 -4.3831667900085449219 -4.7259998321533203125 -5.1251668930053710938 -5.3326663970947265625 -5.5111665725708007812 -5.7295002937316894531 -6.0655002593994140625 -6.2829999923706054688 -6.2664999961853027344 -6.3433332443237304688 -6.2866668701171875 -6.2171664237976074219 -6.0749998092651367188 -6.07866668701171875 -6.1848330497741699219 -5.9661664962768554688 -5.7065000534057617188 -5.4530000686645507812 -4.9415001869201660156 -4.9286665916442871094 -5.0720000267028808594 -5.0336666107177734375 -4.9701666831970214844 -5.2176666259765625 -5.9441666603088378906 -5.9246668815612792969 -5.6318330764770507812 -5.9681668281555175781 -5.5514998435974121094 -5.4666666984558105469 -5.4156665802001953125 -5.4338331222534179688 -5.5433335304260253906 -5.4891667366027832031 -5.8081669807434082031 -5.8585000038146972656 -5.7281665802001953125 -5.9866666793823242188 -6.1441664695739746094 -6.2473330497741699219 -6.6574997901916503906 -6.6593332290649414062 -6.6875 -6.5728330612182617188 -6.5841670036315917969 -6.5723333358764648438 -6.967166900634765625 -7.3463335037231445312 -8.1529998779296875 -7.9761667251586914062 -7.5478334426879882812 -7.1834998130798339844 -6.9668335914611816406 -7.0840001106262207031 -7.1658334732055664062 -7.5311665534973144531 -7.2244997024536132812 -7.3641667366027832031 -8.2196664810180664062 -6.6948332786560058594 -4.5539999008178710938 -3.5759999752044677734 -2.4648332595825195312 -0.95899993181228637695 -0.69300001859664916992 -1.1019998788833618164 -1.4571666717529296875 -1.4480000734329223633 -1.520333409309387207 -1.6098333597183227539 -1.6488332748413085938 -1.7381665706634521484 -1.8133333921432495117 -1.8868333101272583008 -1.9605000019073486328 -2.1326665878295898438 -2.2426667213439941406 -2.2528333663940429688 -2.2173333168029785156 -2.2356667518615722656 -2.125 -2.011333465576171875 -2.0963332653045654297 -2.0793330669403076172 -2.1141667366027832031 -2.2213332653045654297 -2.1320002079010009766 -1.9166666269302368164 -1.9816666841506958008 -1.9896665811538696289 -2.0213334560394287109 -2.0051665306091308594 -1.8481668233871459961 -1.7008333206176757812 -1.7735000848770141602 -1.7649998664855957031 -1.771166682243347168 -1.6788333654403686523 -1.5681667327880859375 -1.588499903678894043 -1.6576666831970214844 -1.7163332700729370117 -1.8158332109451293945 -1.9166666269302368164 -1.9749999046325683594 -2.0796663761138916016 -2.1546666622161865234 -2.3196668624877929688 -2.3675000667572021484 -2.2619998455047607422 -2.2263333797454833984 -2.1315000057220458984 -2.0111668109893798828 -1.9801667928695678711 -2.0280001163482666016 -2.0331666469573974609 -2.1553332805633544922 -2.2141666412353515625 -2.2436666488647460938 -2.1688332557678222656 -2.1458332538604736328 -2.23166656494140625 -2.2161667346954345703 -2.1806666851043701172 -2.14550018310546875 -2.1586666107177734375 -2.1763334274291992188 -2.1983332633972167969 -2.2329998016357421875 -2.2793333530426025391 -2.3388333320617675781 -2.4409999847412109375 -2.5365002155303955078 -2.6736669540405273438 -2.7496666908264160156 -2.8096666336059570312 -2.8683331012725830078 -2.8901665210723876953 -2.9019999504089355469 -2.8766665458679199219 -2.9135000705718994141 -2.9059998989105224609 -2.8945000171661376953 -2.8936665058135986328 -2.9130001068115234375 -2.9119997024536132812 -2.8866662979125976562 -2.8326666355133056641 -2.7576665878295898438 -2.7181665897369384766 -2.6490001678466796875 -2.6253333091735839844 -2.6328334808349609375 -2.6159999370574951172 -2.6011667251586914062 -2.5875000953674316406 -2.5761666297912597656 -2.5406665802001953125 -2.5473332405090332031 -2.5428333282470703125 -2.5508334636688232422 -2.5450000762939453125
 0.94516676664352416992 0.77633327245712280273 0.55249994993209838867 0.40999999642372131348 0.49633321166038513184 -0.006000041961669921875 0.88733345270156860352 0.28583326935768127441 0.62766671180725097656 0.76833337545394897461 0.90183347463607788086 1.0744998455047607422 0.92783349752426147461 0.69816666841506958008 -0.43300008773803710938 0.087500013411045074463 0.64883327484130859375 0.26633334159851074219 0.073000036180019378662 -0.5523331761360168457 -0.068500041961669921875 -0.052666902542114257812 0.093666709959506988525 -0.4791666567325592041 -1.1305000782012939453 -1.3683333396911621094 -1.2630000114440917969 -1.0823332071304321289 -1.4428335428237915039 -1.6784999370574951172 -1.9110000133514404297 -2.1446666717529296875 -1.9169999361038208008 -1.6808332204818725586 -1.5425000190734863281 -2.1631667613983154297 -3.8708331584930419922 -1.6349998712539672852 -1.8268333673477172852 -2.1226665973663330078 -2.745166778564453125 -3.3383333683013916016 -3.0755000114440917969 -3.3451666831970214844 -3.2025001049041748047 -2.7573332786560058594 -2.7841665744781494141 -2.5451667308807373047 -2.6666665077209472656 -2.6983332633972167969 -2.5766668319702148438 -2.4818334579467773438 -2.2238333225250244141 -1.9761667251586914062 -1.7831667661666870117 -1.805666804313659668 -1.8273333311080932617 -1.5479999780654907227 -1.8033334016799926758 -1.8989998102188110352 -1.6661666631698608398 -1.4870001077651977539 -1.4081665277481079102 -1.3638335466384887695 -1.3358333110809326172 -1.3358333110809326172 -1.2631664276123046875 -1.2056667804718017578 -1.10883331298828125 -1.1308332681655883789 -1.4156664609909057617 -1.6076667308807373047 -2.4484999179840087891 -1.7956665754318237305 -1.8408334255218505859 -1.6720000505447387695 -1.546500086784362793 -1.7186666727066040039 -2.2980000972747802734 -1.4671665430068969727 -1.3796665668487548828 -1.8719998598098754883 -2.2975001335144042969 -1.7826666831970214844 -3.9309999942779541016 -3.4744999408721923828 -4.2288331985473632812 -5.1426668167114257812 -5.8845000267028808594 -5.7353334426879882812 -5.6856670379638671875 -5.0095000267028808594 -4.5823330879211425781 -4.4778332710266113281 -4.5806665420532226562 -4.3973331451416015625 -4.4626665115356445312 -4.7944998741149902344 -5.194499969482421875 -5.3310003280639648438 -5.5770001411437988281 -5.8443331718444824219 -6.0060000419616699219 -6.20149993896484375 -6.3083333969116210938 -6.328166961669921875 -6.3913331031799316406 -6.3783335685729980469 -6.2196664810180664062 -5.9426665306091308594 -5.7698335647583007812 -5.5310001373291015625 -5.4128332138061523438 -5.1733331680297851562 -5.1554999351501464844 -5.0675001144409179688 -5.0286669731140136719 -5.127166748046875 -5.6276669502258300781 -5.7411665916442871094 -6.0211663246154785156 -5.7881669998168945312 -5.4346666336059570312 -5.87933349609375 -5.6353330612182617188 -5.2431669235229492188 -5.4756665229797363281 -5.4268336296081542969 -5.4306664466857910156 -5.4175000190734863281 -5.5481667518615722656 -6.0686664581298828125 -6.1269998550415039062 -6.1230001449584960938 -6.4419999122619628906 -6.5653333663940429688 -6.601833343505859375 -6.5619997978210449219 -6.6361665725708007812 -6.8293333053588867188 -6.8611664772033691406 -6.5223336219787597656 -6.7300000190734863281 -7.3014998435974121094 -7.73600006103515625 -8.10016632080078125 -8.1199998855590820312 -7.5643334388732910156 -7.0363330841064453125 -6.9720001220703125 -6.9063334465026855469 -7.1480002403259277344 -7.5326666831970214844 -7.3361668586730957031 -8.3699998855590820312 -7.5104999542236328125 -4.7265000343322753906 -3.2356667518615722656 -1.8921666145324707031 -0.75599980354309082031 -0.42333325743675231934 -0.87233346700668334961 -1.2513332366943359375 -1.3711668252944946289 -1.5820001363754272461 -1.5638332366943359375 -1.532500147819519043 -1.757166743278503418 -1.8071665763854980469 -1.8383334875106811523 -2.0241668224334716797 -2.1860001087188720703 -2.2171666622161865234 -2.1784999370574951172 -2.1926665306091308594 -2.2056667804718017578 -2.2273333072662353516 -2.2470002174377441406 -2.2393331527709960938 -2.2556667327880859375 -2.2149999141693115234 -2.2536666393280029297 -2.263500213623046875 -2.037166595458984375 -1.9039999246597290039 -1.9176665544509887695 -1.9026666879653930664 -1.9428333044052124023 -1.8985000848770141602 -1.8051666021347045898 -1.7503334283828735352 -1.7186666727066040039 -1.7228332757949829102 -1.6239999532699584961 -1.6154999732971191406 -1.692499995231628418 -1.6841665506362915039 -1.732333064079284668 -1.831499934196472168 -1.816666722297668457 -1.9826666116714477539 -2.0388333797454833984 -2.1494998931884765625 -2.1976666450500488281 -2.2153334617614746094 -2.0296666622161865234 -1.8901666402816772461 -1.8591665029525756836 -1.8456665277481079102 -1.8449999094009399414 -1.8880000114440917969 -1.9311667680740356445 -1.9888331890106201172 -1.9926668405532836914 -2.0014998912811279297 -1.9503332376480102539 -1.962833404541015625 -2.0055000782012939453 -2.0039999485015869141 -2.0215001106262207031 -2.055500030517578125 -2.0985000133514404297 -2.1488332748413085938 -2.2001667022705078125 -2.2108333110809326172 -2.2348334789276123047 -2.2511668205261230469 -2.270999908447265625 -2.3171665668487548828 -2.4718334674835205078 -2.5816667079925537109 -2.6520001888275146484 -2.6861667633056640625 -2.7718334197998046875 -2.7796666622161865234 -2.8004999160766601562 -2.7633333206176757812 -2.7496666908264160156 -2.7918334007263183594 -2.8245000839233398438 -2.8093333244323730469 -2.7690000534057617188 -2.7541666030883789062 -2.7533333301544189453 -2.7008333206176757812 -2.6183333396911621094 -2.5531666278839111328 -2.5036666393280029297 -2.4581665992736816406 -2.4541666507720947266 -2.4318332672119140625 -2.4140000343322753906 -2.4198334217071533203 -2.3835000991821289062 -2.3456666469573974609 -2.3304998874664306641 -2.3748333454132080078 -2.4023332595825195312
 0.90633344650268554688 0.86233347654342651367 0.83216673135757446289 0.90816664695739746094 0.92266672849655151367 0.90999990701675415039 0.5335000157356262207 0.24183344841003417969 0.56350016593933105469 0.89816671609878540039 1.2906664609909057617 1.4051668643951416016 1.2525000572204589844 0.66516661643981933594 -0.17316667735576629639 0.41016665101051330566 0.39816674590110778809 -0.0651666298508644104 -0.5034999847412109375 -0.35666671395301818848 -0.1546665877103805542 -0.13100004196166992188 -0.17783331871032714844 -0.87183326482772827148 -1.5816668272018432617 -1.0706667900085449219 -1.0248333215713500977 -1.2178331613540649414 -1.2299998998641967773 -1.4565000534057617188 -1.9156666994094848633 -2.3940000534057617188 -2.2609999179840087891 -1.6408332586288452148 -1.4870001077651977539 -2.6111664772033691406 -2.8296666145324707031 -1.1299998760223388672 -1.6238334178924560547 -2.6446666717529296875 -2.8814997673034667969 -3.0303332805633544922 -3.27050018310546875 -3.7228331565856933594 -3.7349998950958251953 -2.9133334159851074219 -2.7459998130798339844 -2.6811664104461669922 -2.5116665363311767578 -2.6744999885559082031 -2.6958334445953369141 -2.5073335170745849609 -2.0706665515899658203 -1.8526667356491088867 -2.0225000381469726562 -2.0543332099914550781 -1.956499934196472168 -1.4386665821075439453 -1.3553334474563598633 -1.6751667261123657227 -1.5859998464584350586 -1.3171666860580444336 -1.3329998254776000977 -1.0880000591278076172 -1.258999943733215332 -1.410166621208190918 -1.2656667232513427734 -1.1481665372848510742 -1.3383334875106811523 -1.123000025749206543 -1.0833333730697631836 -1.5165001153945922852 -1.8536666631698608398 -1.8203332424163818359 -1.6728333234786987305 -1.6076668500900268555 -1.5151666402816772461 -1.6255000829696655273 -2.0313334465026855469 -1.4463332891464233398 -1.5279998779296875 -1.9948333501815795898 -2.2243332862854003906 -1.6640000343322753906 -2.4893333911895751953 -3.5729999542236328125 -3.9190001487731933594 -4.6631665229797363281 -5.8051667213439941406 -6.0735001564025878906 -5.9120001792907714844 -5.4920001029968261719 -4.5123333930969238281 -4.2048335075378417969 -4.198833465576171875 -4.3020000457763671875 -4.4485001564025878906 -4.7991666793823242188 -5.1916666030883789062 -5.5116667747497558594 -5.653499603271484375 -5.8361668586730957031 -5.8131666183471679688 -5.9029998779296875 -5.9721665382385253906 -6.1531667709350585938 -6.3649997711181640625 -6.446666717529296875 -6.2501668930053710938 -5.8590002059936523438 -5.4985003471374511719 -5.4465003013610839844 -5.4253334999084472656 -5.5034999847412109375 -5.4475002288818359375 -5.1636667251586914062 -5.5643334388732910156 -5.2209997177124023438 -5.1410002708435058594 -5.4056668281555175781 -5.1748332977294921875 -5.1391663551330566406 -5.2969999313354492188 -5.3143334388732910156 -5.1726665496826171875 -4.9415001869201660156 -5.0634999275207519531 -5.4956669807434082031 -5.6076664924621582031 -5.9018335342407226562 -5.9438333511352539062 -6.3618335723876953125 -6.9664998054504394531 -7.0593333244323730469 -7.4188332557678222656 -7.2951664924621582031 -7.1218333244323730469 -7.7476668357849121094 -7.1786665916442871094 -7.04850006103515625 -6.9865002632141113281 -6.8064999580383300781 -6.7771668434143066406 -7.4083333015441894531 -7.3864998817443847656 -7.9901666641235351562 -8.094333648681640625 -8.0301666259765625 -7.3908333778381347656 -7.1598334312438964844 -7.1779999732971191406 -7.9658331871032714844 -7.9413332939147949219 -7.1858334541320800781 -7.8321666717529296875 -7.9710001945495605469 -5.4496665000915527344 -3.7866666316986083984 -2.4231665134429931641 -0.61583322286605834961 -0.2433335036039352417 -0.67849993705749511719 -1.1354999542236328125 -1.3470001220703125 -1.4983333349227905273 -1.4226666688919067383 -1.3976665735244750977 -1.5726665258407592773 -1.4621665477752685547 -1.6013333797454833984 -1.8784999847412109375 -1.9281667470932006836 -2.0448334217071533203 -2.0025000572204589844 -2.0994999408721923828 -2.0625 -2.0159997940063476562 -2.2475001811981201172 -2.3081667423248291016 -2.4276664257049560547 -2.2478334903717041016 -2.1760001182556152344 -2.1184999942779541016 -2.0886666774749755859 -1.9211664199829101562 -1.9204999208450317383 -1.9011667966842651367 -1.8846668004989624023 -1.8036667108535766602 -1.7951667308807373047 -1.7515000104904174805 -1.7188333272933959961 -1.5706667900085449219 -1.5676665306091308594 -1.5186667442321777344 -1.5065000057220458984 -1.4908331632614135742 -1.5243333578109741211 -1.6764999628067016602 -1.6801664829254150391 -1.7481665611267089844 -1.7936667203903198242 -1.9123334884643554688 -2.0440001487731933594 -1.9893335103988647461 -1.7906668186187744141 -1.7228333950042724609 -1.7445000410079956055 -1.8108333349227905273 -1.8705002069473266602 -1.8775000572204589844 -1.8601666688919067383 -1.842000126838684082 -1.7948333024978637695 -1.7916666269302368164 -1.8186665773391723633 -1.8600000143051147461 -1.9095000028610229492 -1.9308334589004516602 -1.9333335161209106445 -1.9253333806991577148 -1.9358332157135009766 -1.9709999561309814453 -1.9963334798812866211 -2.0201666355133056641 -2.0660002231597900391 -2.0916666984558105469 -2.1324999332427978516 -2.196666717529296875 -2.2628333568572998047 -2.3745000362396240234 -2.4851667881011962891 -2.5428333282470703125 -2.5595002174377441406 -2.5666666030883789062 -2.560333251953125 -2.5799999237060546875 -2.5696663856506347656 -2.5910000801086425781 -2.6248333454132080078 -2.6258335113525390625 -2.6043334007263183594 -2.58516693115234375 -2.5481665134429931641 -2.5363333225250244141 -2.5190000534057617188 -2.4919998645782470703 -2.4421665668487548828 -2.3854999542236328125 -2.3458333015441894531 -2.3116667270660400391 -2.2873332500457763672 -2.2461667060852050781 -2.2544999122619628906 -2.2450001239776611328 -2.2254998683929443359 -2.1529998779296875 -2.1813333034515380859
 0.79400008916854858398 1.0638333559036254883 0.82399988174438476562 0.84266656637191772461 0.68366664648056030273 0.52200025320053100586 0.26750007271766662598 0.27016654610633850098 0.51866674423217773438 1.1831666231155395508 1.2256666421890258789 0.96783334016799926758 0.67283326387405395508 0.07750018686056137085 0.05266666412353515625 0.23766668140888214111 0.09416659921407699585 0.15599989891052246094 -0.16800005733966827393 -0.084000110626220703125 -0.2233333587646484375 -0.49583339691162109375 -0.83983343839645385742 -1.3876667022705078125 -1.2143332958221435547 -1.3433333635330200195 -1.0701667070388793945 -1.0111665725708007812 -1.088499903678894043 -1.3723332881927490234 -2.1308333873748779297 -3.120166778564453125 -2.3568332195281982422 -1.7768334150314331055 -1.4721664190292358398 -2.0133333206176757812 -1.9964998960494995117 -1.1698333024978637695 -1.743166804313659668 -2.5368332862854003906 -2.8524999618530273438 -2.9573333263397216797 -3.2993333339691162109 -3.5843334197998046875 -3.7068333625793457031 -2.4673333168029785156 -2.474666595458984375 -2.6124999523162841797 -2.7236666679382324219 -2.9453332424163818359 -2.7395000457763671875 -2.2999999523162841797 -2.2723331451416015625 -1.9293333292007446289 -1.9901665449142456055 -2.0166666507720947266 -2.263500213623046875 -1.3878334760665893555 -1.2079999446868896484 -1.5201667547225952148 -1.4203335046768188477 -1.1914999485015869141 -1.3761667013168334961 -1.1808334589004516602 -1.0184999704360961914 -1.3528333902359008789 -1.33083343505859375 -1.2676664590835571289 -1.2083332538604736328 -1.2398334741592407227 -1.4823333024978637695 -1.8873333930969238281 -2.5040001869201660156 -2.1545000076293945312 -1.8475002050399780273 -1.7301667928695678711 -1.7721667289733886719 -1.7848333120346069336 -1.5549999475479125977 -1.4289999008178710938 -1.6256667375564575195 -1.7530001401901245117 -2.0473334789276123047 -2.5436666011810302734 -3.0696663856506347656 -3.2701666355133056641 -3.8439998626708984375 -4.525333404541015625 -5.5240001678466796875 -6.1058330535888671875 -6.0044999122619628906 -5.8780002593994140625 -4.7905001640319824219 -4.3956665992736816406 -4.3791666030883789062 -4.2298336029052734375 -4.2746667861938476562 -4.3169999122619628906 -4.724666595458984375 -5.0343332290649414062 -5.1553335189819335938 -5.3074998855590820312 -5.4408335685729980469 -5.7208333015441894531 -5.8204998970031738281 -5.7668333053588867188 -6.076000213623046875 -6.2673335075378417969 -6.1900000572204589844 -6.0188336372375488281 -5.6686663627624511719 -5.5194997787475585938 -5.3341665267944335938 -5.194000244140625 -5.1798334121704101562 -5.069000244140625 -5.2148332595825195312 -5.0508332252502441406 -4.5514998435974121094 -4.4436669349670410156 -4.6103334426879882812 -4.80283355712890625 -4.9128332138061523438 -4.8718333244323730469 -5.0279998779296875 -4.9535002708435058594 -5.1316666603088378906 -5.495166778564453125 -5.7111668586730957031 -5.8878335952758789062 -5.9409999847412109375 -6.3698334693908691406 -6.7303333282470703125 -6.9004998207092285156 -7.2694997787475585938 -7.7173333168029785156 -8.4883337020874023438 -8.8503332138061523438 -7.8578333854675292969 -7.3924999237060546875 -7.6353335380554199219 -7.467166900634765625 -7.1753330230712890625 -7.5296664237976074219 -7.085666656494140625 -7.4323334693908691406 -7.9141669273376464844 -8.1210002899169921875 -8.11100006103515625 -7.9308338165283203125 -7.7441668510437011719 -8.0366659164428710938 -8.2320003509521484375 -7.4226665496826171875 -7.6935000419616699219 -8.1488332748413085938 -5.551666259765625 -3.6906666755676269531 -2.0276665687561035156 -0.24316661059856414795 0.067666769027709960938 -0.37533330917358398438 -0.8079999089241027832 -0.93833333253860473633 -1.0566666126251220703 -1.153166651725769043 -1.2464998960494995117 -1.3241665363311767578 -1.1794997453689575195 -1.4053331613540649414 -1.5679999589920043945 -1.5844999551773071289 -1.7700001001358032227 -1.7933332920074462891 -2.0473332405090332031 -1.9418333768844604492 -1.7958332300186157227 -1.9630000591278076172 -2.1229999065399169922 -2.2643332481384277344 -2.2281665802001953125 -2.1846666336059570312 -2.0544998645782470703 -1.9949998855590820312 -1.9156666994094848633 -1.9170000553131103516 -1.8676666021347045898 -1.8450000286102294922 -1.7561665773391723633 -1.6646666526794433594 -1.620000004768371582 -1.6241667270660400391 -1.4509999752044677734 -1.5481665134429931641 -1.5463334321975708008 -1.3804999589920043945 -1.2840000391006469727 -1.2368334531784057617 -1.3428331613540649414 -1.3786666393280029297 -1.4004999399185180664 -1.4630000591278076172 -1.5316667556762695312 -1.6428332328796386719 -1.6863332986831665039 -1.6661666631698608398 -1.6116667985916137695 -1.669333338737487793 -1.7123333215713500977 -1.7415000200271606445 -1.7653335332870483398 -1.747666478157043457 -1.7399998903274536133 -1.7228335142135620117 -1.7323334217071533203 -1.7075001001358032227 -1.7094999551773071289 -1.712833404541015625 -1.752833247184753418 -1.7785000801086425781 -1.8051666021347045898 -1.8558331727981567383 -1.8816667795181274414 -1.8691667318344116211 -1.9028335809707641602 -1.9556668996810913086 -2.0185000896453857422 -2.1433331966400146484 -2.1895000934600830078 -2.2358331680297851562 -2.2690000534057617188 -2.3141667842864990234 -2.4066667556762695312 -2.4263334274291992188 -2.4596667289733886719 -2.5 -2.5163333415985107422 -2.4978334903717041016 -2.4913334846496582031 -2.5156667232513427734 -2.5081665515899658203 -2.5033335685729980469 -2.4401667118072509766 -2.3786668777465820312 -2.3104999065399169922 -2.2604999542236328125 -2.2193334102630615234 -2.2141666412353515625 -2.2310001850128173828 -2.2233333587646484375 -2.2173333168029785156 -2.1930000782012939453 -2.1461668014526367188 -2.0735001564025878906 -2.0838332176208496094 -2.0645000934600830078 -2.0736665725708007812 -2.0456666946411132812
 1.0936665534973144531 1.195166468620300293 0.8051669001579284668 0.47499981522560119629 0.6829999089241027832 0.38099995255470275879 0.066166795790195465088 1.2819999456405639648 1.632166743278503418 1.2300001382827758789 1.028166651725769043 0.89183336496353149414 0.85400003194808959961 -0.28483319282531738281 -0.56233316659927368164 -0.03216648101806640625 0.27633342146873474121 0.34166669845581054688 -0.024166584014892578125 -0.25049981474876403809 -0.40400004386901855469 -0.86016660928726196289 -0.86650013923645019531 -1.5691666603088378906 -1.4325001239776611328 -1.6813333034515380859 -1.1421667337417602539 -1.3438333272933959961 -1.2311666011810302734 -1.2038333415985107422 -2.3470001220703125 -3.0241665840148925781 -1.998000025749206543 -2.034999847412109375 -1.626999974250793457 -1.8311667442321777344 -2.6233334541320800781 -2.1154999732971191406 -2.4078333377838134766 -2.5983333587646484375 -2.7263333797454833984 -2.8478331565856933594 -3.0706667900085449219 -3.1028332710266113281 -2.5304999351501464844 -2.2051665782928466797 -2.2298333644866943359 -2.9366667270660400391 -3.2326667308807373047 -3.5061666965484619141 -3.1501665115356445312 -2.1731667518615722656 -2.3563334941864013672 -2.2105000019073486328 -2.1440000534057617188 -2.2288334369659423828 -3.4493334293365478516 -1.8008333444595336914 -1.2120000123977661133 -1.3468331098556518555 -1.2048333883285522461 -1.0053334236145019531 -1.1315000057220458984 -1.1904999017715454102 -0.79599994421005249023 -0.75550007820129394531 -1.1183333396911621094 -1.3143333196640014648 -1.0580002069473266602 -0.93566656112670898438 -1.8454999923706054688 -2.0168333053588867188 -2.4778335094451904297 -3.2295000553131103516 -3.2366666793823242188 -2.7319998741149902344 -2.4629998207092285156 -2.4318332672119140625 -1.6718332767486572266 -1.0348333120346069336 -1.3826667070388793945 -1.8023332357406616211 -3.36316680908203125 -4.3161668777465820312 -3.2874999046325683594 -3.5569996833801269531 -3.7543332576751708984 -4.0433330535888671875 -4.2293334007263183594 -5.1986665725708007812 -5.9240002632141113281 -5.7583332061767578125 -5.0959997177124023438 -4.7481665611267089844 -4.7368330955505371094 -4.5486664772033691406 -4.4638333320617675781 -4.4695000648498535156 -4.42133331298828125 -4.3730001449584960938 -4.5215001106262207031 -4.7168335914611816406 -4.8648333549499511719 -5.1891665458679199219 -5.1926665306091308594 -5.2459998130798339844 -5.4120001792907714844 -5.6065001487731933594 -5.5051670074462890625 -5.1016664505004882812 -4.8838334083557128906 -4.752166748046875 -4.73166656494140625 -4.4334998130798339844 -3.9873335361480712891 -4.2340002059936523438 -4.1866664886474609375 -4.0941667556762695312 -3.6881663799285888672 -3.8854999542236328125 -4.3635001182556152344 -4.5875000953674316406 -4.72733306884765625 -4.6386666297912597656 -4.6094999313354492188 -4.6991667747497558594 -4.92783355712890625 -5.3858332633972167969 -5.9733333587646484375 -5.9583330154418945312 -6.2663331031799316406 -6.4800000190734863281 -6.4710001945495605469 -7.3433332443237304688 -8.3590002059936523438 -9.3660001754760742188 -9.5411663055419921875 -8.8114995956420898438 -7.9576663970947265625 -7.2730002403259277344 -6.8628334999084472656 -6.2045001983642578125 -6.0863332748413085938 -6.5013332366943359375 -6.3445000648498535156 -7.0633335113525390625 -7.6759996414184570312 -7.868000030517578125 -7.8988332748413085938 -7.8961668014526367188 -7.1466665267944335938 -7.2533335685729980469 -7.5036664009094238281 -7.9598336219787597656 -7.4714999198913574219 -6.2820000648498535156 -4.5893330574035644531 -3.696666717529296875 -2.7298333644866943359 -1.0636665821075439453 0.17416667938232421875 0.26050004363059997559 0.0869998931884765625 -0.15966670215129852295 -0.53066653013229370117 -0.85666662454605102539 -1.0614999532699584961 -1.1366666555404663086 -1.0303331613540649414 -1.2473334074020385742 -1.3951667547225952148 -1.3881665468215942383 -1.3648332357406616211 -1.6556668281555175781 -1.9496665000915527344 -1.7755000591278076172 -1.6703332662582397461 -1.7021666765213012695 -1.8778333663940429688 -2.0899999141693115234 -2.0889999866485595703 -2.1315000057220458984 -2.0106666088104248047 -1.9776667356491088867 -1.8065001964569091797 -1.7764999866485595703 -1.8056665658950805664 -1.7756667137145996094 -1.669333338737487793 -1.6168333292007446289 -1.5293334722518920898 -1.5208333730697631836 -1.5536667108535766602 -1.5720000267028808594 -1.6355000734329223633 -1.5455001592636108398 -1.1866667270660400391 -1.1101666688919067383 -1.1721667051315307617 -1.1096668243408203125 -1.1818333864212036133 -1.2166666984558105469 -1.3328331708908081055 -1.3768333196640014648 -1.416333317756652832 -1.433333277702331543 -1.4358333349227905273 -1.5625001192092895508 -1.5941666364669799805 -1.6793333292007446289 -1.6728333234786987305 -1.6421667337417602539 -1.6418334245681762695 -1.6298333406448364258 -1.5906665325164794922 -1.5616666078567504883 -1.5931667089462280273 -1.645333409309387207 -1.6358333826065063477 -1.6296666860580444336 -1.6551666259765625 -1.6808334589004516602 -1.7383333444595336914 -1.8409999608993530273 -1.9238333702087402344 -1.9606667757034301758 -1.9813333749771118164 -2.0063333511352539062 -2.0411665439605712891 -2.1463332176208496094 -2.2714998722076416016 -2.3923332691192626953 -2.4568336009979248047 -2.4758334159851074219 -2.5143332481384277344 -2.5131666660308837891 -2.4814999103546142578 -2.5499999523162841797 -2.5368332862854003906 -2.5364999771118164062 -2.5315001010894775391 -2.5169999599456787109 -2.4548335075378417969 -2.3956665992736816406 -2.3221666812896728516 -2.2295000553131103516 -2.1380000114440917969 -2.053333282470703125 -1.9716666936874389648 -2.0286667346954345703 -2.0938334465026855469 -2.0408332347869873047 -2.0073332786560058594 -2.0101666450500488281 -2.0126667022705078125 -1.9739999771118164062 -1.9886666536331176758 -1.9453333616256713867
 1.0116666555404663086 0.71499991416931152344 0.60183328390121459961 0.44149985909461975098 0.37366661429405212402 -0.12066658586263656616 0.86866664886474609375 1.7565001249313354492 1.2831667661666870117 0.98416668176651000977 0.73383325338363647461 0.50499987602233886719 0.4238332211971282959 0.037999868392944335938 -0.29016670584678649902 0.0996667519211769104 -0.12000004202127456665 0.040833313018083572388 -0.064999900758266448975 -0.36716666817665100098 -0.7234999537467956543 -0.76850008964538574219 -0.91766667366027832031 -1.4626667499542236328 -1.9344999790191650391 -2.2326667308807373047 -2.1941666603088378906 -2.7614998817443847656 -1.8256667852401733398 -1.3801666498184204102 -1.8538334369659423828 -2.0508334636688232422 -1.8228332996368408203 -2.48383331298828125 -1.749333500862121582 -1.7285000085830688477 -2.0116667747497558594 -2.2493333816528320312 -2.5955002307891845703 -2.7446668148040771484 -2.7003333568572998047 -3.0251667499542236328 -2.9706668853759765625 -2.7946667671203613281 -2.1403334140777587891 -2.0243332386016845703 -2.2671668529510498047 -3.1219999790191650391 -2.9151668548583984375 -3.1783335208892822266 -2.5078332424163818359 -2.2550001144409179688 -2.1473333835601806641 -2.2658333778381347656 -2.4091665744781494141 -3.2198333740234375 -4.1126666069030761719 -1.6404999494552612305 -1.2438333034515380859 -1.1958330869674682617 -1.0525001287460327148 -0.9898331761360168457 -0.70166659355163574219 -0.74433332681655883789 -0.77199989557266235352 -0.73000007867813110352 -0.95799988508224487305 -1.2826665639877319336 -1.1515001058578491211 -1.1351665258407592773 -0.84299999475479125977 -0.86549991369247436523 -1.242333531379699707 -1.7645000219345092773 -2.5994999408721923828 -2.4863336086273193359 -2.2238333225250244141 -2.3756668567657470703 -2.043666839599609375 -1.2198334932327270508 -1.4146667718887329102 -2.9678330421447753906 -4.8043332099914550781 -3.8643331527709960938 -3.3803334236145019531 -4.0085000991821289062 -4.8305001258850097656 -5.6556668281555175781 -5.3004999160766601562 -6.2350001335144042969 -5.9545001983642578125 -5.6253333091735839844 -5.4051666259765625 -5.243000030517578125 -5.1605000495910644531 -4.9774999618530273438 -4.504833221435546875 -4.1891665458679199219 -4.0278334617614746094 -3.9411664009094238281 -4.1336665153503417969 -4.1471667289733886719 -4.2101664543151855469 -4.4730000495910644531 -4.767833709716796875 -4.8253335952758789062 -4.9081668853759765625 -4.8816666603088378906 -4.7139997482299804688 -4.47733306884765625 -4.2204999923706054688 -4.2610001564025878906 -4.1493334770202636719 -3.8813333511352539062 -3.4263334274291992188 -3.5821666717529296875 -3.5728335380554199219 -3.4316666126251220703 -3.5 -3.4825000762939453125 -4.1823334693908691406 -4.2216663360595703125 -4.3436665534973144531 -4.347499847412109375 -4.2144999504089355469 -4.5961666107177734375 -5.1116666793823242188 -5.4028334617614746094 -6.002166748046875 -6.1139998435974121094 -6.439167022705078125 -6.4349999427795410156 -6.8494997024536132812 -7.5353331565856933594 -8.2443332672119140625 -8.5880002975463867188 -8.6198329925537109375 -8.5771665573120117188 -7.3350000381469726562 -6.35666656494140625 -6.1976666450500488281 -6.4961667060852050781 -6.5238332748413085938 -6.3899998664855957031 -7.0910000801086425781 -7.2899999618530273438 -7.4759998321533203125 -7.5071668624877929688 -7.2798333168029785156 -7.5223331451416015625 -7.2860002517700195312 -7.8161668777465820312 -7.4498333930969238281 -7.514499664306640625 -7.7026667594909667969 -6.2090001106262207031 -4.8970003128051757812 -4.1846666336059570312 -3.4319999217987060547 -1.8493332862854003906 -0.074333429336547851562 0.33549991250038146973 0.3713334500789642334 0.27233323454856872559 -0.4629999697208404541 -0.77166676521301269531 -0.72666645050048828125 -0.89566665887832641602 -1.0183333158493041992 -1.1738331317901611328 -1.3488333225250244141 -1.3578333854675292969 -1.3441667556762695312 -1.7166665792465209961 -1.8219997882843017578 -1.6206667423248291016 -1.568833470344543457 -1.6794999837875366211 -1.9048334360122680664 -2.0128331184387207031 -1.9429999589920043945 -1.9059998989105224609 -1.8809999227523803711 -1.9496666193008422852 -1.8401666879653930664 -1.7215000391006469727 -1.6900001764297485352 -1.6746666431427001953 -1.6546665430068969727 -1.5586665868759155273 -1.5386666059494018555 -1.5313332080841064453 -1.5498331785202026367 -1.4826666116714477539 -1.4095000028610229492 -1.3696665763854980469 -1.1880000829696655273 -1.2305001020431518555 -1.2818335294723510742 -1.2748333215713500977 -1.247666478157043457 -1.2311667203903198242 -1.3786668777465820312 -1.3729999065399169922 -1.3271666765213012695 -1.4783333539962768555 -1.5093332529067993164 -1.5059999227523803711 -1.4960001707077026367 -1.5479999780654907227 -1.5693334341049194336 -1.5054999589920043945 -1.4868332147598266602 -1.4873334169387817383 -1.4916666746139526367 -1.5018332004547119141 -1.5016666650772094727 -1.4798333644866943359 -1.5178333520889282227 -1.6065000295639038086 -1.6123335361480712891 -1.6620000600814819336 -1.7211668491363525391 -1.7359999418258666992 -1.7369998693466186523 -1.7615000009536743164 -1.8066668510437011719 -1.9154999256134033203 -2.0266666412353515625 -2.1076667308807373047 -2.180999755859375 -2.2178332805633544922 -2.2790000438690185547 -2.291500091552734375 -2.2738332748413085938 -2.3101665973663330078 -2.2398335933685302734 -2.2935001850128173828 -2.4048333168029785156 -2.393833160400390625 -2.3700001239776611328 -2.3353333473205566406 -2.2723333835601806641 -2.2063336372375488281 -2.1953332424163818359 -2.1494998931884765625 -2.0625 -1.9384999275207519531 -1.8661668300628662109 -1.8201667070388793945 -1.9090001583099365234 -1.8688334226608276367 -1.8795000314712524414 -1.8226666450500488281 -1.7578333616256713867 -1.719666600227355957 -1.6879999637603759766 -1.6808332204818725586
 0.83750015497207641602 0.63399988412857055664 0.48583316802978515625 0.29333329200744628906 0.31983327865600585938 1.4020000696182250977 1.7714999914169311523 1.4236665964126586914 1.1241667270660400391 0.47300013899803161621 -0.00066669780062511563301 0.076999984681606292725 -0.070833288133144378662 -0.22050015628337860107 -0.22399997711181640625 0.20683343708515167236 -0.1236667633056640625 -0.023833433166146278381 -0.3113333284854888916 -1.1673333644866943359 -1.6436667442321777344 -0.69083327054977416992 -0.58750009536743164062 -1.302666783332824707 -2.0386667251586914062 -1.9291665554046630859 -2.1626665592193603516 -2.0616664886474609375 -1.9433332681655883789 -1.4226667881011962891 -1.354666590690612793 -1.6603332757949829102 -1.8033334016799926758 -2.2135000228881835938 -1.9271665811538696289 -1.9015001058578491211 -2.254833221435546875 -2.5805001258850097656 -2.9505000114440917969 -2.6529998779296875 -2.8171668052673339844 -2.8740000724792480469 -2.98383331298828125 -2.8813333511352539062 -2.6239998340606689453 -1.9483333826065063477 -2.1428332328796386719 -3.0688333511352539062 -2.5174999237060546875 -2.30066680908203125 -1.8316667079925537109 -2.0868334770202636719 -2.2841668128967285156 -2.7888333797454833984 -3.5486664772033691406 -4.4758334159851074219 -2.8121666908264160156 -1.1330001354217529297 -1.3171665668487548828 -0.99750000238418579102 -0.83583331108093261719 -0.74633330106735229492 -0.57250005006790161133 -0.61800009012222290039 -0.57083338499069213867 -1.0489999055862426758 -1.2816666364669799805 -1.1388334035873413086 -1.1911666393280029297 -1.1768332719802856445 -1.3689998388290405273 -1.196666717529296875 -1.1833333969116210938 -1.2418332099914550781 -1.4334999322891235352 -1.6286666393280029297 -1.8833335638046264648 -2.1659998893737792969 -2.3710000514984130859 -1.8138332366943359375 -1.4390000104904174805 -3.359333038330078125 -3.7755000591278076172 -4.1163334846496582031 -4.0233335494995117188 -3.8463335037231445312 -5.2096667289733886719 -6.314167022705078125 -6.0383334159851074219 -6.5806665420532226562 -6.0971665382385253906 -5.6178331375122070312 -5.0861668586730957031 -5.4075002670288085938 -5.44183349609375 -5.1206669807434082031 -4.7560000419616699219 -4.1989998817443847656 -3.7588334083557128906 -3.7578332424163818359 -3.7450001239776611328 -3.8949999809265136719 -4.1196665763854980469 -4.2599997520446777344 -4.5549998283386230469 -4.5098333358764648438 -4.3123331069946289062 -4.2385001182556152344 -4.0386667251586914062 -3.9233334064483642578 -3.8949999809265136719 -3.6616666316986083984 -3.6216666698455810547 -3.3616666793823242188 -3.3434998989105224609 -3.2576668262481689453 -3.0451667308807373047 -3.1501665115356445312 -3.2693333625793457031 -3.3866667747497558594 -4.1798334121704101562 -4.1123332977294921875 -3.9384999275207519531 -4.1403331756591796875 -4.3893332481384277344 -4.5155000686645507812 -5.0145001411437988281 -5.4914999008178710938 -6.3695001602172851562 -7.3691663742065429688 -7.17350006103515625 -7.2293334007263183594 -7.9646668434143066406 -8.879833221435546875 -9.3415002822875976562 -9.0684995651245117188 -7.86316680908203125 -6.9550004005432128906 -5.9453334808349609375 -5.5736665725708007812 -7.3971667289733886719 -7.7706665992736816406 -7.2368335723876953125 -7.0421667098999023438 -7.1703333854675292969 -7.4783334732055664062 -8.4863328933715820312 -8.171833038330078125 -7.6736669540405273438 -7.6741666793823242188 -7.4718332290649414062 -7.9615001678466796875 -8.7286663055419921875 -8.058666229248046875 -7.0088334083557128906 -4.5868330001831054688 -3.8250000476837158203 -3.2841665744781494141 -2.9319999217987060547 -1.8344999551773071289 0.055499870330095291138 0.39183339476585388184 0.45583334565162658691 0.37633314728736877441 -0.13833332061767578125 -0.45150002837181091309 -0.78200000524520874023 -0.89916652441024780273 -1.0003334283828735352 -1.0515000820159912109 -1.1560000181198120117 -1.1913332939147949219 -1.3376667499542236328 -1.629999995231628418 -1.613833308219909668 -1.5908333063125610352 -1.4100000858306884766 -1.5164998769760131836 -1.7586665153503417969 -1.8219999074935913086 -1.8299999237060546875 -1.8318332433700561523 -1.8981667757034301758 -1.9080001115798950195 -1.8489998579025268555 -1.7318331003189086914 -1.581000208854675293 -1.6074999570846557617 -1.6043332815170288086 -1.5038330554962158203 -1.4856667518615722656 -1.4511667490005493164 -1.4686666727066040039 -1.3830000162124633789 -1.2643332481384277344 -1.2933334112167358398 -1.3423333168029785156 -1.3701668977737426758 -1.3876665830612182617 -1.2941666841506958008 -1.2203334569931030273 -1.3101667165756225586 -1.4389998912811279297 -1.4720000028610229492 -1.4556665420532226562 -1.4364997148513793945 -1.3378332853317260742 -1.3018332719802856445 -1.3079999685287475586 -1.3843332529067993164 -1.4629999399185180664 -1.4785000085830688477 -1.4735001325607299805 -1.4278334379196166992 -1.3518334627151489258 -1.3233333826065063477 -1.3478332757949829102 -1.4371665716171264648 -1.4710000753402709961 -1.4891668558120727539 -1.4819999933242797852 -1.4728332757949829102 -1.4881669282913208008 -1.538666844367980957 -1.6169999837875366211 -1.6998332738876342773 -1.7756668329238891602 -1.810500025749206543 -1.8578333854675292969 -1.8856667280197143555 -1.9133334159851074219 -1.9889999628067016602 -2.0235002040863037109 -2.0936667919158935547 -2.0736665725708007812 -2.0774998664855957031 -2.0390000343322753906 -2.0703332424163818359 -2.1698331832885742188 -2.1448333263397216797 -2.1736667156219482422 -2.1773333549499511719 -2.150333404541015625 -2.1644999980926513672 -2.1754999160766601562 -2.0975000858306884766 -1.868000030517578125 -1.7465000152587890625 -1.7026667594909667969 -1.6476665735244750977 -1.678333282470703125 -1.6265000104904174805 -1.6624999046325683594 -1.6868333816528320312 -1.6901665925979614258 -1.6711667776107788086 -1.6258332729339599609 -1.5530000925064086914
 0.85650008916854858398 0.65716654062271118164 0.5359999537467956543 0.45500007271766662598 0.56866669654846191406 1.5046666860580444336 1.0888332128524780273 1.0756665468215942383 0.70450013875961303711 -0.43599995970726013184 -0.3229999542236328125 -0.68433350324630737305 -0.56783336400985717773 -0.4546667635440826416 -0.071833290159702301025 0.0266666412353515625 -0.27750006318092346191 -0.20999987423419952393 -0.67650002241134643555 -2.4479999542236328125 -0.83000010251998901367 -0.1314999312162399292 -0.30849990248680114746 -1.4361666440963745117 -1.5551666021347045898 -1.6813331842422485352 -1.8261666297912597656 -1.9539999961853027344 -1.7888332605361938477 -1.6590000391006469727 -1.5576666593551635742 -1.7279998064041137695 -1.8866666555404663086 -2.0529999732971191406 -1.9633331298828125 -2.4676666259765625 -2.4818334579467773438 -2.6938333511352539062 -2.9248335361480712891 -2.9851667881011962891 -2.7631666660308837891 -2.8070001602172851562 -2.6543333530426025391 -3.3313333988189697266 -3.1353332996368408203 -1.8901666402816772461 -2.2588334083557128906 -3.5726666450500488281 -2.2751665115356445312 -1.909333348274230957 -1.9415000677108764648 -2.2604999542236328125 -3.0636668205261230469 -2.6091666221618652344 -2.2585000991821289062 -2.3086667060852050781 -0.89816671609878540039 -0.98183321952819824219 -1.1404999494552612305 -0.80133336782455444336 -0.84350007772445678711 -0.76216667890548706055 -0.64950013160705566406 -0.71966671943664550781 -0.38600000739097595215 -0.67533320188522338867 -1.2586666345596313477 -1.1214998960494995117 -0.82650011777877807617 -0.93433350324630737305 -1.342833399772644043 -1.1995002031326293945 -0.97483330965042114258 -0.99099999666213989258 -1.2405000925064086914 -1.2994998693466186523 -1.6473332643508911133 -1.7691665887832641602 -1.8945002555847167969 -1.7016665935516357422 -1.5076667070388793945 -1.8634999990463256836 -2.9788331985473632812 -3.6324999332427978516 -3.821666717529296875 -3.7286665439605712891 -5.2520003318786621094 -6.80283355712890625 -6.1005001068115234375 -6.305500030517578125 -5.6071667671203613281 -4.4586668014526367188 -3.3350000381469726562 -3.8921666145324707031 -4.0920000076293945312 -4.1186666488647460938 -4.5518331527709960938 -4.5408334732055664062 -4.5279998779296875 -4.1215000152587890625 -3.731166839599609375 -3.5818333625793457031 -3.4003331661224365234 -3.5268332958221435547 -3.8918335437774658203 -3.990833282470703125 -3.9409999847412109375 -3.9706666469573974609 -3.7899999618530273438 -3.5863332748413085938 -3.4803335666656494141 -3.2721667289733886719 -2.8528335094451904297 -2.6905000209808349609 -2.743499755859375 -2.5948333740234375 -2.8458333015441894531 -3.0903332233428955078 -3.3029999732971191406 -3.9070000648498535156 -4.9914999008178710938 -5.0145001411437988281 -4.5806665420532226562 -4.4288334846496582031 -4.6675000190734863281 -4.930500030517578125 -5.1466665267944335938 -5.3590002059936523438 -5.4361667633056640625 -5.5348334312438964844 -5.6101665496826171875 -5.9358334541320800781 -6.6238331794738769531 -8.3459997177124023438 -9.510166168212890625 -9.3118333816528320312 -8.4291667938232421875 -6.9703335762023925781 -5.5819997787475585938 -5.8506665229797363281 -6.4108333587646484375 -6.7776665687561035156 -6.9254999160766601562 -7.1098332405090332031 -7.5311670303344726562 -7.4895000457763671875 -7.8105001449584960938 -9.0950002670288085938 -8.1931667327880859375 -7.6663331985473632812 -8.048000335693359375 -8.9351663589477539062 -9.1043338775634765625 -8.1649999618530273438 -6.3501667976379394531 -4.6345000267028808594 -4.0076665878295898438 -3.6629998683929443359 -2.6265001296997070312 -1.9868333339691162109 -0.75333327054977416992 0.303333282470703125 0.42383328080177307129 0.43733334541320800781 0.15999992191791534424 -0.082833372056484222412 -0.71483331918716430664 -0.92983347177505493164 -1.0774999856948852539 -1.0501668453216552734 -1.192499995231628418 -1.1673332452774047852 -1.2821667194366455078 -1.6445000171661376953 -1.6898332834243774414 -1.6001666784286499023 -1.3103334903717041016 -1.4484999179840087891 -1.7571666240692138672 -1.8081666231155395508 -1.7678333520889282227 -1.8818334341049194336 -1.8308335542678833008 -1.8691664934158325195 -1.8209998607635498047 -1.7480001449584960938 -1.6280000209808349609 -1.5453333854675292969 -1.5291665792465209961 -1.4523330926895141602 -1.4364999532699584961 -1.4294999837875366211 -1.5396665334701538086 -1.3388332128524780273 -1.3158332109451293945 -1.3839997053146362305 -1.3836666345596313477 -1.3468332290649414062 -1.3393332958221435547 -1.2883332967758178711 -1.2780001163482666016 -1.3110001087188720703 -1.3296667337417602539 -1.4391666650772094727 -1.384833216667175293 -1.2966668605804443359 -1.2385001182556152344 -1.2323334217071533203 -1.2451666593551635742 -1.3714998960494995117 -1.4519999027252197266 -1.3985000848770141602 -1.3439999818801879883 -1.3113332986831665039 -1.2515000104904174805 -1.264166712760925293 -1.3146668672561645508 -1.3108333349227905273 -1.2964998483657836914 -1.2938333749771118164 -1.331333160400390625 -1.3930001258850097656 -1.4434999227523803711 -1.4758332967758178711 -1.4708334207534790039 -1.4916667938232421875 -1.5260000228881835938 -1.5559998750686645508 -1.6099998950958251953 -1.6703332662582397461 -1.7218332290649414062 -1.7501666545867919922 -1.8328331708908081055 -1.8896666765213012695 -1.896166682243347168 -1.8571667671203613281 -1.8381665945053100586 -1.8811666965484619141 -1.9850001335144042969 -1.9588333368301391602 -1.9331667423248291016 -1.9909999370574951172 -1.9066666364669799805 -1.967499852180480957 -1.9455001354217529297 -1.8006666898727416992 -1.682666778564453125 -1.5586665868759155273 -1.5538332462310791016 -1.4771667718887329102 -1.5275000333786010742 -1.4173333644866943359 -1.4006667137145996094 -1.4276666641235351562 -1.4531668424606323242 -1.4386667013168334961 -1.4336668252944946289 -1.4661668539047241211
 0.86783331632614135742 0.90183329582214355469 0.85850024223327636719 0.48433351516723632812 0.24016666412353515625 1.2434998750686645508 1.0516667366027832031 0.061833221465349197388 -0.81983333826065063477 -0.37350001931190490723 -0.775333404541015625 -1.4363334178924560547 -0.50749999284744262695 -1.1111667156219482422 -0.58283334970474243164 -0.08233340829610824585 -0.26333332061767578125 -0.15733321011066436768 -0.95266681909561157227 -1.7878332138061523438 -0.74816679954528808594 -0.6051667332649230957 -1.321666717529296875 -1.5405000448226928711 -1.463000178337097168 -1.8755000829696655273 -2.1588332653045654297 -2.1138334274291992188 -1.9668332338333129883 -1.8225001096725463867 -1.6293333768844604492 -1.623000025749206543 -1.9383335113525390625 -2.3871667385101318359 -2.0083334445953369141 -1.9086664915084838867 -2.0138332843780517578 -2.7881665229797363281 -2.8556666374206542969 -2.8691666126251220703 -2.9208331108093261719 -2.8128333091735839844 -2.8198332786560058594 -3.0331664085388183594 -2.2688333988189697266 -1.8975000381469726562 -2.6001665592193603516 -3.8656666278839111328 -2.2586667537689208984 -1.8578332662582397461 -1.8071665763854980469 -2.1705000400543212891 -2.5334999561309814453 -2.4101667404174804688 -1.5694998502731323242 -0.71133333444595336914 -1.0983332395553588867 -1.1315000057220458984 -0.7891667485237121582 -0.64133334159851074219 -0.57333332300186157227 -0.28933325409889221191 -0.32483339309692382812 -0.54916650056838989258 -0.50933343172073364258 -0.58266669511795043945 -1.071499943733215332 -1.1245001554489135742 -1.0111668109893798828 -0.96916669607162475586 -1.1041665077209472656 -1.224833369255065918 -1.2099999189376831055 -0.88500005006790161133 -0.96700000762939453125 -1.0284999608993530273 -1.5183333158493041992 -1.5246665477752685547 -1.8366665840148925781 -1.6423333883285522461 -1.8881665468215942383 -2.5368332862854003906 -4.2006669044494628906 -2.7004997730255126953 -3.0293333530426025391 -3.0836668014526367188 -4.5858335494995117188 -6.779666900634765625 -6.4458332061767578125 -5.6983332633972167969 -4.6256666183471679688 -3.6560001373291015625 -2.8696668148040771484 -2.7905001640319824219 -3.0034999847412109375 -3.1299998760223388672 -3.1718335151672363281 -3.4156665802001953125 -4.2121667861938476562 -4.8066668510437011719 -4.4753332138061523438 -3.673999786376953125 -3.1036665439605712891 -3.0386667251586914062 -3.4393334388732910156 -3.5141668319702148438 -3.4709997177124023438 -3.2320001125335693359 -3.0204999446868896484 -2.9398334026336669922 -2.9678335189819335938 -2.7843334674835205078 -2.5411665439605712891 -2.5156667232513427734 -2.7906668186187744141 -2.8256666660308837891 -3.3135001659393310547 -3.5526666641235351562 -3.7918334007263183594 -4.5585002899169921875 -5.060333251953125 -5.1764998435974121094 -5.03983306884765625 -5.3768334388732910156 -5.645999908447265625 -5.2623333930969238281 -5.41699981689453125 -5.9384999275207519531 -4.7581667900085449219 -3.8026666641235351562 -4.1038331985473632812 -4.5518336296081542969 -4.4976668357849121094 -5.7491664886474609375 -7.6143331527709960938 -7.9266667366027832031 -7.5383334159851074219 -6.1741666793823242188 -5.8296666145324707031 -5.7996664047241210938 -6.0918331146240234375 -6.4105000495910644531 -7.3046665191650390625 -7.0913333892822265625 -7.1160001754760742188 -7.1273331642150878906 -7.4301667213439941406 -8.0658330917358398438 -9.05716705322265625 -7.82433319091796875 -7.4006667137145996094 -7.7790002822875976562 -8.6781663894653320312 -9.4521665573120117188 -8.4088335037231445312 -7.3851671218872070312 -4.6796669960021972656 -3.7006666660308837891 -3.0478334426879882812 -2.6653332710266113281 -1.4561666250228881836 0.082333326339721679688 0.18816661834716796875 0.10699987411499023438 -0.047500133514404296875 -0.089833498001098632812 -0.45033335685729980469 -0.92833352088928222656 -1.187333226203918457 -1.1971665620803833008 -1.3716667890548706055 -1.3646665811538696289 -1.4043332338333129883 -1.5151665210723876953 -1.7923332452774047852 -1.6433333158493041992 -1.3451668024063110352 -1.4120000600814819336 -1.7556667327880859375 -1.8143333196640014648 -1.7954999208450317383 -1.8923333883285522461 -1.9336667060852050781 -1.9253333806991577148 -1.8126665353775024414 -1.6926666498184204102 -1.6605001688003540039 -1.5721665620803833008 -1.4768332242965698242 -1.402333378791809082 -1.4461665153503417969 -1.4173333644866943359 -1.4573334455490112305 -1.4201666116714477539 -1.254666447639465332 -1.2556666135787963867 -1.3604999780654907227 -1.3695000410079956055 -1.3658334016799926758 -1.2868334054946899414 -1.2448333501815795898 -1.2853331565856933594 -1.2333332300186157227 -1.243000030517578125 -1.2391666173934936523 -1.1931666135787963867 -1.1733334064483642578 -1.1813333034515380859 -1.302666783332824707 -1.4049999713897705078 -1.3813332319259643555 -1.314833521842956543 -1.2971667051315307617 -1.2588334083557128906 -1.2531666755676269531 -1.2186666727066040039 -1.1673333644866943359 -1.1751664876937866211 -1.1896665096282958984 -1.2215000391006469727 -1.2461667060852050781 -1.2301665544509887695 -1.2099999189376831055 -1.2208331823348999023 -1.222666621208190918 -1.2626665830612182617 -1.3318332433700561523 -1.4063333272933959961 -1.4993333816528320312 -1.5793333053588867188 -1.6360000371932983398 -1.7138333320617675781 -1.7128335237503051758 -1.7903332710266113281 -1.7750000953674316406 -1.7286666631698608398 -1.696499943733215332 -1.6681667566299438477 -1.7791666984558105469 -1.7910000085830688477 -1.7631666660308837891 -1.7770000696182250977 -1.6906667947769165039 -1.710833430290222168 -1.69933319091796875 -1.6106666326522827148 -1.520999908447265625 -1.4566667079925537109 -1.3690000772476196289 -1.3028333187103271484 -1.282999873161315918 -1.2563333511352539062 -1.1848334074020385742 -1.1786665916442871094 -1.184666752815246582 -1.1901665925979614258 -1.2356667518615722656 -1.2925000190734863281
 1.081499934196472168 0.99616646766662597656 0.54283314943313598633 -0.92316675186157226562 0.50749993324279785156 1.2914999723434448242 0.80233329534530639648 -0.98816674947738647461 -1.9885001182556152344 -0.60549980401992797852 -0.86766666173934936523 -0.79483342170715332031 -0.66933339834213256836 -1.0299999713897705078 -0.86616677045822143555 -0.30850005149841308594 -0.23850004374980926514 -0.4061667025089263916 -1.0613332986831665039 -1.2343335151672363281 -0.96983319520950317383 -1.6491667032241821289 -1.8135000467300415039 -1.2885001897811889648 -1.7308334112167358398 -2.0643334388732910156 -2.1234998703002929688 -2.0414998531341552734 -1.872666478157043457 -1.9889999628067016602 -1.7408331632614135742 -1.7009999752044677734 -2.3029999732971191406 -2.0410001277923583984 -1.9674999713897705078 -1.9750001430511474609 -1.9835000038146972656 -2.7055001258850097656 -2.8696668148040771484 -2.9934999942779541016 -3.2581665515899658203 -2.8341667652130126953 -2.7476668357849121094 -2.8040001392364501953 -1.9016666412353515625 -1.8436664342880249023 -2.7309999465942382812 -3.9100000858306884766 -2.2168333530426025391 -1.807500004768371582 -1.8671666383743286133 -2.3918333053588867188 -2.5746667385101318359 -1.7691667079925537109 -1.0488334894180297852 -1.0683332681655883789 -1.3413335084915161133 -0.9130001068115234375 -0.62016671895980834961 -0.25866651535034179688 -0.15583324432373046875 -0.60033339262008666992 -0.26116666197776794434 -0.44533333182334899902 -0.54666668176651000977 -0.28166660666465759277 -0.60349994897842407227 -0.62349992990493774414 -1.1080000400543212891 -1.1668332815170288086 -1.3133332729339599609 -1.3868333101272583008 -1.266333460807800293 -1.0881665945053100586 -0.98649996519088745117 -0.79083329439163208008 -0.884166717529296875 -1.3573333024978637695 -1.7503331899642944336 -1.7311666011810302734 -2.2601666450500488281 -2.6569998264312744141 -3.8404998779296875 -2.622833251953125 -2.6010000705718994141 -3.0109999179840087891 -4.395999908447265625 -6.6378335952758789062 -6.356166839599609375 -5.6603331565856933594 -4.9616665840148925781 -3.7018332481384277344 -3.0208332538604736328 -3.0174999237060546875 -3.2853331565856933594 -3.254833221435546875 -3.4024999141693115234 -3.0523331165313720703 -2.9578335285186767578 -4.2446665763854980469 -4.4346666336059570312 -3.2028334140777587891 -2.7928333282470703125 -3.2453331947326660156 -3.5044999122619628906 -3.4151666164398193359 -3.2846665382385253906 -2.9346666336059570312 -2.7683331966400146484 -2.5994999408721923828 -2.3906667232513427734 -2.3751666545867919922 -2.4483332633972167969 -2.6026668548583984375 -3.1576666831970214844 -2.8523333072662353516 -2.7848331928253173828 -2.9463334083557128906 -3.1174998283386230469 -3.8970000743865966797 -3.9848332405090332031 -4.0019998550415039062 -4.0983333587646484375 -4.5466666221618652344 -5.5334997177124023438 -4.7696666717529296875 -5.0178332328796386719 -5.0671668052673339844 -3.5913331508636474609 -3.0496666431427001953 -3.1036665439605712891 -3.4608333110809326172 -3.9401667118072509766 -4.768833160400390625 -5.3660001754760742188 -5.3601665496826171875 -6.6118330955505371094 -7.5958333015441894531 -7.2249999046325683594 -6.9921665191650390625 -7.4471669197082519531 -7.3699998855590820312 -7.4381666183471679688 -8.0303335189819335938 -8.3383331298828125 -8.0386667251586914062 -7.6971669197082519531 -8.3336668014526367188 -8.7698335647583007812 -7.8716664314270019531 -7.4441666603088378906 -7.5729999542236328125 -8.9571666717529296875 -8.7301664352416992188 -7.611499786376953125 -8.1011667251586914062 -5.5298333168029785156 -4.6865000724792480469 -4.1174998283386230469 -3.7201666831970214844 -2.5634999275207519531 -0.66966676712036132812 -0.077666521072387695312 0.13666670024394989014 -0.063999891281127929688 -0.46583342552185058594 -0.72233343124389648438 -0.95983332395553588867 -1.2329999208450317383 -1.3235000371932983398 -1.4056667089462280273 -1.4308334589004516602 -1.3720000982284545898 -1.3908333778381347656 -1.7956665754318237305 -1.8506667613983154297 -1.4843332767486572266 -1.3233333826065063477 -1.360833287239074707 -1.6279999017715454102 -1.9645000696182250977 -2.0813333988189697266 -2.0175001621246337891 -1.8969999551773071289 -1.7796665430068969727 -1.7406666278839111328 -1.7023333311080932617 -1.6316665410995483398 -1.4958333969116210938 -1.3745000362396240234 -1.3450000286102294922 -1.3006666898727416992 -1.2375000715255737305 -1.1985000371932983398 -1.1333332061767578125 -1.1278334856033325195 -1.2048332691192626953 -1.1893333196640014648 -1.2250001430511474609 -1.1948333978652954102 -1.1899999380111694336 -1.2321666479110717773 -1.187666773796081543 -1.1068334579467773438 -1.0805000066757202148 -1.1256666183471679688 -1.2254999876022338867 -1.3066667318344116211 -1.3443331718444824219 -1.3813332319259643555 -1.3801666498184204102 -1.3203333616256713867 -1.2730001211166381836 -1.2565000057220458984 -1.1885000467300415039 -1.1526665687561035156 -1.1294997930526733398 -1.1228331327438354492 -1.0916665792465209961 -1.0983333587646484375 -1.1273332834243774414 -1.1754999160766601562 -1.2029998302459716797 -1.2211664915084838867 -1.2516666650772094727 -1.2956665754318237305 -1.3386666774749755859 -1.405333399772644043 -1.4606667757034301758 -1.5135000944137573242 -1.555333256721496582 -1.5725001096725463867 -1.6590002775192260742 -1.7158335447311401367 -1.7168333530426025391 -1.6861667633056640625 -1.6800000667572021484 -1.5966665744781494141 -1.5101666450500488281 -1.5154999494552612305 -1.5216666460037231445 -1.5136667490005493164 -1.5071666240692138672 -1.504833221435546875 -1.4730000495910644531 -1.4398332834243774414 -1.4026666879653930664 -1.3991665840148925781 -1.3305000066757202148 -1.2578334808349609375 -1.1955000162124633789 -1.1610001325607299805 -1.0985000133514404297 -1.0453333854675292969 -1.0268334150314331055 -1.0008333921432495117 -1.0473334789276123047 -1.1503330469131469727
 1.2153333425521850586 1.0390000343322753906 0.43816676735877990723 0.022833188995718955994 1.0670000314712524414 0.99366664886474609375 0.36333331465721130371 -0.59783321619033813477 -0.74583339691162109375 -0.80800008773803710938 -0.87766677141189575195 -1.117833256721496582 -1.1013331413269042969 -1.3439999818801879883 -0.78899985551834106445 -0.28416672348976135254 -0.66866660118103027344 -0.81316679716110229492 -1.5908333063125610352 -0.95750004053115844727 -0.31316676735877990723 -0.63683336973190307617 -1.1496666669845581055 -1.587666630744934082 -1.7348333597183227539 -1.9679999351501464844 -1.6836668252944946289 -1.8481664657592773438 -1.8516666889190673828 -2.0478334426879882812 -2.3178331851959228516 -2.3258333206176757812 -2.1785001754760742188 -1.6561666727066040039 -1.935500025749206543 -2.0173335075378417969 -2.1570000648498535156 -2.8164999485015869141 -3.0133333206176757812 -3.1156666278839111328 -3.2391667366027832031 -3.37066650390625 -3.5001666545867919922 -3.2449998855590820312 -2.1321666240692138672 -1.8271665573120117188 -2.8716666698455810547 -4.2688336372375488281 -2.5341665744781494141 -1.6666666269302368164 -2.1076667308807373047 -3.3961665630340576172 -2.715000152587890625 -1.6373332738876342773 -0.9931666254997253418 -1.1910001039505004883 -1.034833073616027832 -0.6480000615119934082 -0.36816668510437011719 -0.20783336460590362549 -0.52866655588150024414 -0.90333336591720581055 -0.43333339691162109375 -0.96733337640762329102 -0.51699995994567871094 -0.17100000381469726562 -0.070666633546352386475 -0.20916652679443359375 -0.93716651201248168945 -1.5791665315628051758 -1.6393333673477172852 -1.4338332414627075195 -1.316666722297668457 -1.2006667852401733398 -1.1053334474563598633 -1.0759999752044677734 -1.7676666975021362305 -1.8251665830612182617 -1.8626666069030761719 -2.0604999065399169922 -2.2041666507720947266 -3.3663332462310791016 -3.868499755859375 -2.7131664752960205078 -3.0243334770202636719 -3.6233334541320800781 -5.5011668205261230469 -6.4616665840148925781 -6.0088334083557128906 -5.0648331642150878906 -4.6453332901000976562 -3.4923334121704101562 -3.1024999618530273438 -3.1714999675750732422 -3.3365001678466796875 -3.1356666088104248047 -3.1123332977294921875 -2.9533333778381347656 -2.537166595458984375 -3.1093335151672363281 -3.6636667251586914062 -3.2003333568572998047 -2.4806666374206542969 -2.5500001907348632812 -3.4013333320617675781 -3.4596664905548095703 -3.0774998664855957031 -2.8893332481384277344 -2.85883331298828125 -2.7675001621246337891 -2.3256669044494628906 -2.3398332595825195312 -2.4048333168029785156 -2.2834999561309814453 -2.1516666412353515625 -1.9429999589920043945 -2.0171666145324707031 -2.0953333377838134766 -2.4633333683013916016 -3.1545000076293945312 -3.6198332309722900391 -3.5288333892822265625 -3.1681666374206542969 -3.0168333053588867188 -3.8246667385101318359 -3.4631667137145996094 -2.6791667938232421875 -3.6328332424163818359 -4.3383331298828125 -4.8973336219787597656 -4.2353334426879882812 -4.2896666526794433594 -5.2664999961853027344 -6.2968335151672363281 -6.8306665420532226562 -5.4856667518615722656 -5.965000152587890625 -6.6598334312438964844 -7.3604998588562011719 -7.7398333549499511719 -7.7313332557678222656 -7.7531666755676269531 -7.7645001411437988281 -9.0054998397827148438 -9.7460002899169921875 -9.220333099365234375 -8.2130002975463867188 -8.52266693115234375 -9.5138339996337890625 -9.1868333816528320312 -7.962833404541015625 -8.3074998855590820312 -8.4366664886474609375 -7.2826666831970214844 -6.4070000648498535156 -6.3693332672119140625 -4.9489998817443847656 -4.3853335380554199219 -4.0008335113525390625 -3.7165002822875976562 -2.9853334426879882812 -1.3230000734329223633 -0.63183349370956420898 -0.60799986124038696289 -0.82716655731201171875 -0.83566683530807495117 -1.0301665067672729492 -1.3396667242050170898 -1.4155000448226928711 -1.492833256721496582 -1.5116667747497558594 -1.5540000200271606445 -1.6555000543594360352 -1.6528334617614746094 -1.8913332223892211914 -2.0895001888275146484 -1.895999908447265625 -1.6190000772476196289 -1.823666691780090332 -2.1484999656677246094 -2.2328333854675292969 -2.1354999542236328125 -1.9771664142608642578 -1.8786665201187133789 -1.7509999275207519531 -1.6386666297912597656 -1.5476666688919067383 -1.4936666488647460938 -1.493000030517578125 -1.3133332729339599609 -1.1921666860580444336 -1.1286666393280029297 -1.133500218391418457 -1.0608333349227905273 -0.96833342313766479492 -0.98166656494140625 -1.0405000448226928711 -1.0805000066757202148 -1.0963331460952758789 -1.046166539192199707 -1.0576666593551635742 -1.0673333406448364258 -1.0370000600814819336 -1.0553333759307861328 -1.0708334445953369141 -1.1450001001358032227 -1.1955000162124633789 -1.2586666345596313477 -1.3076666593551635742 -1.3363332748413085938 -1.3318333625793457031 -1.3101667165756225586 -1.2710000276565551758 -1.1896666288375854492 -1.1356667280197143555 -1.0828331708908081055 -1.0424998998641967773 -1.0166665315628051758 -1.0398331880569458008 -1.0378332138061523438 -1.0568332672119140625 -1.076666712760925293 -1.0974999666213989258 -1.1231665611267089844 -1.1304999589920043945 -1.1283334493637084961 -1.1340000629425048828 -1.2111666202545166016 -1.3016667366027832031 -1.3103333711624145508 -1.3460000753402709961 -1.3668333292007446289 -1.4218333959579467773 -1.4388332366943359375 -1.4360001087188720703 -1.4371665716171264648 -1.4108333587646484375 -1.4104999303817749023 -1.4188332557678222656 -1.379166722297668457 -1.3446667194366455078 -1.3310000896453857422 -1.3666666746139526367 -1.3335000276565551758 -1.2656667232513427734 -1.201666712760925293 -1.1613334417343139648 -1.1908333301544189453 -1.2228332757949829102 -1.2055000066757202148 -1.1804999113082885742 -1.2013332843780517578 -1.0911664962768554688 -0.99916666746139526367 -0.97150015830993652344 -0.91850012540817260742 -0.86183339357376098633 -0.96733337640762329102
 1.4936666488647460938 1.3466665744781494141 1.0333334207534790039 0.99166661500930786133 0.79949992895126342773 0.78049987554550170898 0.58966684341430664062 0.46583318710327148438 0.25149989128112792969 -1.7348333597183227539 -2.3528332710266113281 -1.1431667804718017578 -1.1189998388290405273 -1.636999964714050293 -0.58449983596801757812 -0.35549998283386230469 -0.44999989867210388184 -1.6705000400543212891 -1.4956666231155395508 -0.029333353042602539062 -0.20500008761882781982 -0.19183342158794403076 -0.93883341550827026367 -1.5381666421890258789 -2.1085000038146972656 -2.8086667060852050781 -1.3908333778381347656 -1.5843334197998046875 -1.8463332653045654297 -1.8823331594467163086 -1.9143334627151489258 -1.7933332920074462891 -1.7501664161682128906 -1.9338334798812866211 -2.1166665554046630859 -2.1611666679382324219 -2.4246666431427001953 -3.1831667423248291016 -3.1688334941864013672 -3.2403330802917480469 -3.4073333740234375 -3.4351663589477539062 -3.8669998645782470703 -3.2255001068115234375 -2.4359998703002929688 -2.4696667194366455078 -3.768833160400390625 -4.9871664047241210938 -3.3873333930969238281 -1.5731667280197143555 -2.0753331184387207031 -3.2516667842864990234 -3.4311666488647460938 -2.2011666297912597656 -1.1721665859222412109 -1.2541664838790893555 -1.1298334598541259766 -0.48650011420249938965 -0.10800004005432128906 -0.12200006097555160522 -0.58550018072128295898 -0.88233333826065063477 -0.16649985313415527344 -1.3523334264755249023 -0.27933344244956970215 -0.42099991440773010254 -0.20333337783813476562 -0.33933338522911071777 -1.1534998416900634766 -1.5921665430068969727 -1.6050000190734863281 -1.4278334379196166992 -1.3761667013168334961 -1.2970000505447387695 -0.99100011587142944336 -1.5171664953231811523 -2.8761665821075439453 -1.8173333406448364258 -1.9349999427795410156 -1.9328333139419555664 -1.9480000734329223633 -3.3505001068115234375 -2.7044999599456787109 -2.8298335075378417969 -3.152500152587890625 -5.2786664962768554688 -6.5283331871032714844 -5.0460000038146972656 -5.3513336181640625 -4.5171666145324707031 -3.0724999904632568359 -2.9708335399627685547 -3.2881667613983154297 -3.3678333759307861328 -3.1751666069030761719 -2.8693332672119140625 -2.3575000762939453125 -2.25 -2.1486666202545166016 -2.2651667594909667969 -2.1476666927337646484 -1.9329999685287475586 -1.7868334054946899414 -2.1543333530426025391 -3.1098332405090332031 -3.9804999828338623047 -3.2721667289733886719 -2.976833343505859375 -3.1086666584014892578 -2.7724997997283935547 -1.9483332633972167969 -1.6046667098999023438 -1.4273333549499511719 -1.3584998846054077148 -1.356000065803527832 -1.4029998779296875 -1.3633333444595336914 -1.2985001802444458008 -1.2628333568572998047 -1.8533333539962768555 -2.8589999675750732422 -3.0213334560394287109 -2.5678331851959228516 -2.1221668720245361328 -1.953499913215637207 -2.273166656494140625 -3.5558333396911621094 -6.1483330726623535156 -6.9133334159851074219 -6.2899999618530273438 -5.6361665725708007812 -5.2096667289733886719 -6.3233332633972167969 -7.1948332786560058594 -7.4639997482299804688 -6.5706667900085449219 -5.7843332290649414062 -6.4806666374206542969 -6.4539999961853027344 -6.6750001907348632812 -7.0366668701171875 -7.6043334007263183594 -7.8449997901916503906 -8.1649999618530273438 -9.2243337631225585938 -9.4356660842895507812 -8.9831666946411132812 -8.75749969482421875 -10.032166481018066406 -10.254166603088378906 -8.9508333206176757812 -8.2249994277954101562 -7.067333221435546875 -6.7568335533142089844 -6.69183349609375 -7.1511664390563964844 -6.3611664772033691406 -4.6016669273376464844 -3.6943333148956298828 -3.2751667499542236328 -2.9041666984558105469 -2.6224999427795410156 -1.714833378791809082 -1.0565000772476196289 -1.103833317756652832 -1.3981667757034301758 -1.6294999122619628906 -2.0039999485015869141 -1.9351665973663330078 -1.8991667032241821289 -1.7035001516342163086 -1.7029999494552612305 -2.0058333873748779297 -2.0336666107177734375 -2.0758333206176757812 -2.1075000762939453125 -2.2671666145324707031 -2.3656666278839111328 -2.4160001277923583984 -2.4166667461395263672 -2.2526667118072509766 -2.0599999427795410156 -1.9111665487289428711 -1.7748334407806396484 -1.6376668214797973633 -1.548333287239074707 -1.4278331995010375977 -1.2716665267944335938 -1.3001667261123657227 -1.2313333749771118164 -1.136166691780090332 -1.0695000886917114258 -1.060500025749206543 -0.94066661596298217773 -0.92966669797897338867 -0.84499979019165039062 -0.80216675996780395508 -0.87816661596298217773 -0.89433336257934570312 -0.86299997568130493164 -0.87333339452743530273 -0.92366653680801391602 -0.91733336448669433594 -0.9436664581298828125 -0.97750014066696166992 -1.0413335561752319336 -1.0793333053588867188 -1.111666560173034668 -1.1963334083557128906 -1.26616668701171875 -1.2730001211166381836 -1.2248332500457763672 -1.1551667451858520508 -1.106333613395690918 -1.0598334074020385742 -1.0013332366943359375 -0.92750000953674316406 -0.85383325815200805664 -0.84900015592575073242 -0.83833318948745727539 -0.85249996185302734375 -0.84616667032241821289 -0.8686669468879699707 -0.85800009965896606445 -0.85533326864242553711 -0.8598334193229675293 -0.92416667938232421875 -0.96416670083999633789 -1.0299999713897705078 -1.1133334636688232422 -1.2026666402816772461 -1.2683333158493041992 -1.3483332395553588867 -1.3709999322891235352 -1.4316667318344116211 -1.4146667718887329102 -1.3745001554489135742 -1.3481668233871459961 -1.3058334589004516602 -1.2755000591278076172 -1.3125 -1.287166595458984375 -1.3323333263397216797 -1.2813333272933959961 -1.2065000534057617188 -1.1311666965484619141 -1.0673333406448364258 -0.96450001001358032227 -0.88883346319198608398 -0.91133338212966918945 -1.0043333768844604492 -1.0026665925979614258 -1.0040000677108764648 -0.92666673660278320312 -0.87633329629898071289 -0.79783338308334350586 -0.7488333582878112793 -0.78783321380615234375
 1.5261666774749755859 1.7300000190734863281 1.3860000371932983398 0.82199996709823608398 0.55066657066345214844 0.46916666626930236816 0.50700002908706665039 0.21983353793621063232 -0.057833194732666015625 -1.1004999876022338867 -2.0948331356048583984 -1.1769999265670776367 -1.5298331975936889648 -1.6679999828338623047 -0.87566685676574707031 -0.32199978828430175781 -1.4014999866485595703 -2.9120001792907714844 -0.37900009751319885254 0.023999849334359169006 -0.12333329766988754272 -0.55066663026809692383 -1.4264999628067016602 -1.5471667051315307617 -2.0531666278839111328 -2.7633333206176757812 -1.6386665105819702148 -1.6069999933242797852 -1.9595001935958862305 -2.0954999923706054688 -1.7811667919158935547 -1.9930001497268676758 -1.9671666622161865234 -2.0146665573120117188 -2.3106665611267089844 -2.4118335247039794922 -2.8485000133514404297 -3.6510000228881835938 -3.3090000152587890625 -3.5096666812896728516 -4.0541667938232421875 -3.4489998817443847656 -3.5643334388732910156 -3.6954998970031738281 -2.62933349609375 -2.8525002002716064453 -4.3871665000915527344 -4.7534999847412109375 -3.5116665363311767578 -1.4753333330154418945 -1.6920000314712524414 -3.0093333721160888672 -4.7105002403259277344 -3.2118334770202636719 -1.1558336019515991211 -1.1820000410079956055 -1.224833369255065918 -0.70616674423217773438 -0.81199979782104492188 -0.19166676700115203857 -0.1926666945219039917 -0.44683346152305603027 -0.83583331108093261719 -0.20416681468486785889 0.37149992585182189941 -0.16416661441326141357 -0.44016662240028381348 -0.94333320856094360352 -1.5373332500457763672 -1.6026667356491088867 -1.6729999780654907227 -1.5341666936874389648 -1.3850001096725463867 -1.1850000619888305664 -0.85166662931442260742 -1.6288334131240844727 -2.61100006103515625 -1.9813334941864013672 -2.1473331451416015625 -2.0073332786560058594 -1.7756667137145996094 -2.4063332080841064453 -2.3618333339691162109 -2.9085001945495605469 -4.2851667404174804688 -6.3966665267944335938 -5.9656662940979003906 -4.6205000877380371094 -4.4073333740234375 -3.3121666908264160156 -2.7800002098083496094 -3.3025000095367431641 -3.5629999637603759766 -3.3056666851043701172 -3.3129999637603759766 -3.1126666069030761719 -2.4140000343322753906 -2.2671668529510498047 -2.3543334007263183594 -2.0818333625793457031 -1.8908334970474243164 -1.9823331832885742188 -1.7471666336059570312 -1.8176666498184204102 -2.6268332004547119141 -3.863666534423828125 -3.3966667652130126953 -3.2013335227966308594 -2.9024999141693115234 -2.2078332901000976562 -1.8135000467300415039 -1.3429999351501464844 -1.2459999322891235352 -1.8088332414627075195 -1.9036666154861450195 -1.8653333187103271484 -1.7581665515899658203 -1.5188333988189697266 -1.4018334150314331055 -1.0591666698455810547 -2.0766665935516357422 -2.5618333816528320312 -2.3428332805633544922 -1.8658334016799926758 -1.8908332586288452148 -2.75 -3.4224998950958251953 -3.9913332462310791016 -4.7544999122619628906 -5.6851663589477539062 -6.1696667671203613281 -6.4525003433227539062 -6.5953335762023925781 -7.4454998970031738281 -8.0081663131713867188 -6.8721666336059570312 -6.729000091552734375 -8.31683349609375 -7.6658334732055664062 -7.4161667823791503906 -7.3708333969116210938 -8.2135000228881835938 -8.746166229248046875 -8.612667083740234375 -9.2903337478637695312 -9.6478338241577148438 -8.495166778564453125 -8.801166534423828125 -10.090833663940429688 -9.2626667022705078125 -7.6901669502258300781 -7.2383332252502441406 -6.9249997138977050781 -7.1174998283386230469 -6.8451666831970214844 -6.7221665382385253906 -7.076000213623046875 -6.4380002021789550781 -5.3154997825622558594 -3.9988331794738769531 -2.4691665172576904297 -3.4829998016357421875 -2.6493332386016845703 -1.3938333988189697266 -1.9328333139419555664 -2.2864999771118164062 -2.5706667900085449219 -2.6486666202545166016 -2.5044999122619628906 -2.3984999656677246094 -1.7626665830612182617 -1.8809999227523803711 -2.1458332538604736328 -2.1578333377838134766 -2.2343332767486572266 -2.2335000038146972656 -2.2908332347869873047 -2.2728333473205566406 -2.2581667900085449219 -2.2046666145324707031 -2.0325000286102294922 -1.9518333673477172852 -1.9116667509078979492 -1.7155001163482666016 -1.6081666946411132812 -1.4569998979568481445 -1.3258333206176757812 -1.2666665315628051758 -1.2830001115798950195 -1.1918332576751708984 -1.1280000209808349609 -1.0670001506805419922 -0.96849995851516723633 -0.91416662931442260742 -0.84983348846435546875 -0.74116659164428710938 -0.67666673660278320312 -0.68283343315124511719 -0.71333330869674682617 -0.79633349180221557617 -0.82366681098937988281 -0.84133344888687133789 -0.84866672754287719727 -0.8451665043830871582 -0.85866665840148925781 -0.92483311891555786133 -0.97899991273880004883 -1.0028336048126220703 -1.0728332996368408203 -1.1049998998641967773 -1.1021667718887329102 -1.0436666011810302734 -0.9896666407585144043 -0.93899989128112792969 -0.9086666107177734375 -0.8693332672119140625 -0.80300003290176391602 -0.78000015020370483398 -0.77799993753433227539 -0.82583349943161010742 -0.84416669607162475586 -0.87083339691162109375 -0.884166717529296875 -0.87450021505355834961 -0.85416680574417114258 -0.92416667938232421875 -0.96616667509078979492 -1.0053334236145019531 -1.073833465576171875 -1.0883333683013916016 -1.1794999837875366211 -1.2341665029525756836 -1.3100000619888305664 -1.3265000581741333008 -1.4226666688919067383 -1.3691667318344116211 -1.3928333520889282227 -1.3149999380111694336 -1.2944999933242797852 -1.2990001440048217773 -1.3051667213439941406 -1.23383331298828125 -1.32649993896484375 -1.1231666803359985352 -1.0080001354217529297 -0.97149997949600219727 -0.97733324766159057617 -0.98883336782455444336 -0.87850004434585571289 -0.67100000381469726562 -0.70783329010009765625 -0.72616666555404663086 -0.75983327627182006836 -0.77333337068557739258 -0.73566669225692749023 -0.77733331918716430664 -0.74833327531814575195 -0.75216656923294067383
 1.1719999313354492188 1.3474999666213989258 0.82833331823348999023 0.86516666412353515625 0.40400004386901855469 -0.23533344268798828125 0.012833356857299804688 -0.12616650760173797607 -0.55450004339218139648 -1.0001666545867919922 -1.4806665182113647461 -1.1101666688919067383 -1.243666529655456543 -1.7010000944137573242 -0.99599975347518920898 -0.47683325409889221191 -2.3730001449584960938 -1.5696668624877929688 0.2628332674503326416 -0.09200000762939453125 -0.34133324027061462402 -1.375499725341796875 -1.4606667757034301758 -1.5313333272933959961 -2.0989999771118164062 -2.3865001201629638672 -1.6161667108535766602 -1.7151668071746826172 -2.1991665363311767578 -2.240833282470703125 -1.9553331136703491211 -2.2281665802001953125 -2.1261665821075439453 -2.0733332633972167969 -2.1741664409637451172 -2.2583334445953369141 -2.6086666584014892578 -3.696666717529296875 -3.6415002346038818359 -3.4704999923706054688 -3.8611664772033691406 -3.3171668052673339844 -3.0488333702087402344 -3.3698332309722900391 -3.2168333530426025391 -2.9871668815612792969 -3.5246667861938476562 -3.9335000514984130859 -1.8664999008178710938 -1.3248332738876342773 -1.873000025749206543 -2.8860001564025878906 -3.1523332595825195312 -2.0850000381469726562 -0.7223332524299621582 -0.98133331537246704102 -0.87949997186660766602 -0.78633332252502441406 -1.4309999942779541016 -0.4006665647029876709 0.0751667022705078125 -0.23149991035461425781 -1.6611667871475219727 -0.38416662812232971191 0.26950001716613769531 -0.033833343535661697388 -0.40583339333534240723 -1.1039999723434448242 -1.4294999837875366211 -1.4026664495468139648 -1.3998333215713500977 -1.4056667089462280273 -1.0671666860580444336 -1.2791666984558105469 -1.1651666164398193359 -1.1211667060852050781 -1.5676665306091308594 -2.2478334903717041016 -2.1776666641235351562 -1.9565000534057617188 -1.7146664857864379883 -1.5018330812454223633 -2.0238335132598876953 -3.4916665554046630859 -5.4579997062683105469 -6.6970000267028808594 -5.1308331489562988281 -4.5553331375122070312 -4.6149997711181640625 -3.0543334484100341797 -2.8931665420532226562 -3.4903333187103271484 -3.3933331966400146484 -3.1548333168029785156 -3.2153334617614746094 -3.3468332290649414062 -2.5875000953674316406 -2.2154998779296875 -2.2310001850128173828 -2.2073333263397216797 -2.0178332328796386719 -1.7253333330154418945 -1.7580000162124633789 -1.8686666488647460938 -1.938166499137878418 -3.0198333263397216797 -3.4651665687561035156 -3.1796667575836181641 -2.3008334636688232422 -1.6525000333786010742 -1.251999974250793457 -1.208666682243347168 -1.4044998884201049805 -1.9946666955947875977 -1.8513332605361938477 -1.571499943733215332 -1.6731666326522827148 -1.6624997854232788086 -1.4978333711624145508 -1.2494999170303344727 -1.0628334283828735352 -1.8071666955947875977 -1.8811668157577514648 -1.7433332204818725586 -2.1584999561309814453 -2.4244999885559082031 -3.2203333377838134766 -4.2890000343322753906 -5.0531663894653320312 -6.2741665840148925781 -6.7046666145324707031 -7.3226666450500488281 -7.8531665802001953125 -7.5993332862854003906 -8.448333740234375 -7.6601667404174804688 -7.3093333244323730469 -9.1361665725708007812 -9.2090005874633789062 -8.7981662750244140625 -8.0271663665771484375 -8.1395006179809570312 -9.2778329849243164062 -10.4051666259765625 -10.586666107177734375 -10.15200042724609375 -8.2460002899169921875 -8.5128335952758789062 -10.058500289916992188 -8.99566650390625 -7.340000152587890625 -6.9516668319702148438 -6.9901666641235351562 -7.3270001411437988281 -7.2484998703002929688 -6.9544997215270996094 -6.4673333168029785156 -6.4473333358764648438 -5.1858334541320800781 -3.1258332729339599609 -3.3386666774749755859 -3.5934998989105224609 -4.354000091552734375 -2.6488335132598876953 -2.5799999237060546875 -2.9011666774749755859 -2.9733333587646484375 -3.1644999980926513672 -3.0228333473205566406 -2.5841667652130126953 -1.7580000162124633789 -2.0818333625793457031 -2.2366666793823242188 -2.1835000514984130859 -2.16916656494140625 -2.1576666831970214844 -2.1493332386016845703 -2.0111665725708007812 -2.0163333415985107422 -1.9908334016799926758 -1.8561667203903198242 -1.8286668062210083008 -1.7694998979568481445 -1.6231664419174194336 -1.4861665964126586914 -1.4346666336059570312 -1.4543336629867553711 -1.3431668281555175781 -1.2743333578109741211 -1.2351666688919067383 -1.2059999704360961914 -1.0798335075378417969 -0.94783329963684082031 -0.8601665496826171875 -0.83666664361953735352 -0.74749988317489624023 -0.67883342504501342773 -0.67883330583572387695 -0.6828333735466003418 -0.65483337640762329102 -0.65383321046829223633 -0.6145000457763671875 -0.58183330297470092773 -0.62999987602233886719 -0.68433332443237304688 -0.7431666254997253418 -0.85383319854736328125 -0.87750005722045898438 -0.93133348226547241211 -0.97149991989135742188 -0.95033335685729980469 -0.88849991559982299805 -0.85033339262008666992 -0.80749994516372680664 -0.77600002288818359375 -0.75866681337356567383 -0.76616686582565307617 -0.75750011205673217773 -0.74966675043106079102 -0.77016681432723999023 -0.79250007867813110352 -0.80949997901916503906 -0.83100014925003051758 -0.87483352422714233398 -0.8875001072883605957 -0.91400003433227539062 -0.95733338594436645508 -1.0084998607635498047 -1.0831667184829711914 -1.1193333864212036133 -1.1521667242050170898 -1.2061667442321777344 -1.214833378791809082 -1.2141666412353515625 -1.2041666507720947266 -1.2053333520889282227 -1.2786667346954345703 -1.2254999876022338867 -1.1898332834243774414 -1.1823333501815795898 -1.1783331632614135742 -1.0876667499542236328 -1.0378333330154418945 -1.0001666545867919922 -0.91616660356521606445 -0.82066673040390014648 -0.73700004816055297852 -0.75433343648910522461 -0.71149998903274536133 -0.53083318471908569336 -0.50316661596298217773 -0.54299998283386230469 -0.6470000147819519043 -0.67133337259292602539 -0.6331666111946105957 -0.58216661214828491211 -0.63216668367385864258 -0.73333334922790527344
 1.3691668510437011719 1.007166743278503418 0.50783324241638183594 0.78616660833358764648 0.31549987196922302246 -0.13466684520244598389 0.052666902542114257812 -0.17983341217041015625 -0.25899991393089294434 -1.0475000143051147461 -1.5018333196640014648 -1.4411666393280029297 -2.1663331985473632812 -1.9606667757034301758 -0.89533334970474243164 -1.3009999990463256836 -2.4686665534973144531 -0.27083340287208557129 0.063499927520751953125 -0.1268332749605178833 -1.1896666288375854492 -2.4654998779296875 -1.6768332719802856445 -1.7215000391006469727 -1.981833338737487793 -2.8005001544952392578 -2.3155000209808349609 -2.5086667537689208984 -2.5300002098083496094 -2.0066666603088378906 -1.9474999904632568359 -2.3803334236145019531 -2.4111666679382324219 -1.9783332347869873047 -1.801166534423828125 -1.8808332681655883789 -2.0578331947326660156 -3.2020001411437988281 -3.752166748046875 -3.4149999618530273438 -3.4265000820159912109 -2.9084999561309814453 -2.6276667118072509766 -3.2773332595825195312 -3.5390000343322753906 -3.3466668128967285156 -3.377166748046875 -3.0548334121704101562 -1.5965000391006469727 -1.3099999427795410156 -1.9203333854675292969 -1.7425000667572021484 -0.72566658258438110352 -0.3079999387264251709 -0.5671666264533996582 -0.84549999237060546875 -0.60266643762588500977 -0.44616660475730895996 -0.56733328104019165039 -1.0448333024978637695 -0.13666670024394989014 0.068000078201293945312 -1.1623332500457763672 -0.2215000838041305542 0.16883341968059539795 0.14149992167949676514 -0.23999993503093719482 -0.976833343505859375 -1.078499913215637207 -1.2741665840148925781 -1.2776665687561035156 -1.2019999027252197266 -0.98916649818420410156 -1.3525000810623168945 -1.3624998331069946289 -1.3441666364669799805 -1.7914999723434448242 -3.0453331470489501953 -2.4088335037231445312 -1.9666668176651000977 -1.7096667289733886719 -1.6410000324249267578 -2.0861668586730957031 -3.3546667098999023438 -5.2008333206176757812 -6.6041665077209472656 -5.7115001678466796875 -4.2761669158935546875 -3.2558333873748779297 -2.5758333206176757812 -3.1218333244323730469 -3.3376665115356445312 -3.3758332729339599609 -3.2228333950042724609 -2.7059998512268066406 -2.625 -2.5290000438690185547 -2.1166667938232421875 -1.7319998741149902344 -1.6498333215713500977 -1.6378332376480102539 -1.5265001058578491211 -1.7175000905990600586 -1.7894999980926513672 -1.9596666097640991211 -2.1813333034515380859 -2.3563332557678222656 -2.0106668472290039062 -1.7683333158493041992 -1.298333287239074707 -1.3036667108535766602 -1.5794999599456787109 -1.8538334369659423828 -1.5523332357406616211 -1.3009999990463256836 -1.1911666393280029297 -1.3381668329238891602 -1.6241667270660400391 -1.4283334016799926758 -1.1260000467300415039 -0.6794999241828918457 -0.43549990653991699219 -0.58099991083145141602 -1.6508333683013916016 -3.7490000724792480469 -3.8420000076293945312 -4.9856667518615722656 -6.1645002365112304688 -7.4039998054504394531 -8.0381669998168945312 -8.4356670379638671875 -7.8186664581298828125 -7.6104998588562011719 -6.8738336563110351562 -7.0994997024536132812 -7.6913332939147949219 -8.6108331680297851562 -10.23383331298828125 -10.774999618530273438 -10.617833137512207031 -9.5483331680297851562 -9.0295000076293945312 -10.036999702453613281 -10.8125 -11.18000030517578125 -10.486333847045898438 -8.5083332061767578125 -7.9721665382385253906 -9.5151662826538085938 -8.4676666259765625 -7.2684998512268066406 -7.0935001373291015625 -7.3973331451416015625 -7.6416668891906738281 -7.6025004386901855469 -7.1513333320617675781 -6.4763331413269042969 -5.9621667861938476562 -5.3858332633972167969 -4.3268332481384277344 -4.8461666107177734375 -4.2599997520446777344 -4.9713330268859863281 -4.1684999465942382812 -2.9105002880096435547 -3.3740000724792480469 -3.6631665229797363281 -3.6124999523162841797 -3.3364999294281005859 -2.4823334217071533203 -2.1905000209808349609 -2.1703333854675292969 -2.2123332023620605469 -2.2473332881927490234 -2.2258334159851074219 -2.1628334522247314453 -2.0290000438690185547 -1.886166691780090332 -1.7606667280197143555 -1.6710000038146972656 -1.6878331899642944336 -1.6938332319259643555 -1.6113333702087402344 -1.5245001316070556641 -1.5196667909622192383 -1.4941667318344116211 -1.4406667947769165039 -1.3183332681655883789 -1.2953332662582397461 -1.3078331947326660156 -1.3040001392364501953 -1.1933332681655883789 -1.0821666717529296875 -0.93733328580856323242 -0.85650008916854858398 -0.78600007295608520508 -0.72516661882400512695 -0.71933341026306152344 -0.65216666460037231445 -0.51733344793319702148 -0.40400004386901855469 -0.38283324241638183594 -0.36833333969116210938 -0.34433326125144958496 -0.41416668891906738281 -0.49983334541320800781 -0.65199989080429077148 -0.7880001068115234375 -0.82599979639053344727 -0.81783324480056762695 -0.77266687154769897461 -0.72533339262008666992 -0.69616681337356567383 -0.6689999699592590332 -0.70416688919067382812 -0.70700019598007202148 -0.69049996137619018555 -0.68783330917358398438 -0.70816653966903686523 -0.70700001716613769531 -0.70516663789749145508 -0.68966668844223022461 -0.6829999089241027832 -0.70083326101303100586 -0.71433335542678833008 -0.75366669893264770508 -0.78149992227554321289 -0.81333333253860473633 -0.84583336114883422852 -0.91650003194808959961 -0.89416676759719848633 -0.92583346366882324219 -0.93350011110305786133 -0.97666662931442260742 -1.0656667947769165039 -0.95216661691665649414 -0.93683338165283203125 -0.93333339691162109375 -0.86999994516372680664 -0.88333338499069213867 -0.89616680145263671875 -0.91333335638046264648 -0.84233337640762329102 -0.82749992609024047852 -0.87766653299331665039 -0.82783335447311401367 -0.75866657495498657227 -0.60766673088073730469 -0.5036665797233581543 -0.40783324837684631348 -0.32699990272521972656 -0.39383339881896972656 -0.48450008034706115723 -0.49100002646446228027 -0.58433324098587036133 -0.54233318567276000977 -0.52766662836074829102 -0.57850003242492675781
 1.4831664562225341797 1.1195000410079956055 0.77899986505508422852 0.71350002288818359375 0.80866652727127075195 0.47000011801719665527 0.63733321428298950195 0.59933334589004516602 0.60533326864242553711 -0.47949996590614318848 -1.5958331823348999023 -1.8028334379196166992 -2.4996666908264160156 -1.2950000762939453125 -1.2085000276565551758 -2.2008333206176757812 -0.78416681289672851562 0.026333332061767578125 0.03250018879771232605 -0.088000059127807617188 -1.4590001106262207031 -3.3173334598541259766 -1.886999964714050293 -1.8773334026336669922 -2.3478333950042724609 -3.2493333816528320312 -2.8341667652130126953 -2.8935000896453857422 -2.3533334732055664062 -1.9978333711624145508 -1.9280000925064086914 -2.2404999732971191406 -2.3193333148956298828 -1.6576665639877319336 -1.404999852180480957 -1.6985000371932983398 -1.8535000085830688477 -2.8933331966400146484 -3.4343333244323730469 -2.8214998245239257812 -2.6871664524078369141 -2.1919999122619628906 -1.856000065803527832 -2.4644999504089355469 -3.3296666145324707031 -3.435333251953125 -3.3511667251586914062 -2.6535000801086425781 -1.3964998722076416016 -1.342000126838684082 -2.4791665077209472656 -3.2118334770202636719 -1.2098332643508911133 -0.48333325982093811035 -0.745166778564453125 -0.69683361053466796875 -0.37700000405311584473 0.0546665973961353302 -0.10783346742391586304 -1.4991666078567504883 -1.6035000085830688477 -0.27633342146873474121 0.25333333015441894531 0.2190001755952835083 0.062166530638933181763 0.20699985325336456299 0.018000045791268348694 -0.53033334016799926758 -0.36066666245460510254 -0.84383320808410644531 -1.1751667261123657227 -1.1348334550857543945 -1.0378333330154418945 -1.2466666698455810547 -1.3195000886917114258 -1.4080001115798950195 -2.4318332672119140625 -3.9749999046325683594 -2.5873332023620605469 -1.9518333673477172852 -1.6275001764297485352 -1.8286665678024291992 -2.456333160400390625 -4.0573329925537109375 -5.9619998931884765625 -6.1784996986389160156 -4.9210000038146972656 -4.5739998817443847656 -3.1404998302459716797 -2.8080000877380371094 -3.0673334598541259766 -3.0146665573120117188 -3.1483335494995117188 -2.7695000171661376953 -2.3906667232513427734 -2.2214999198913574219 -2.0666666030883789062 -1.7999999523162841797 -1.5933333635330200195 -1.6179999113082885742 -1.5494998693466186523 -1.5491666793823242188 -1.4838334321975708008 -1.5335000753402709961 -1.7151666879653930664 -1.680500030517578125 -1.7083333730697631836 -1.4826666116714477539 -1.3964999914169311523 -1.3261665105819702148 -1.4778333902359008789 -1.636166691780090332 -1.6538335084915161133 -1.3879998922348022461 -1.3008334636688232422 -1.45583343505859375 -1.960666656494140625 -2.3984999656677246094 -1.9529998302459716797 -1.1250001192092895508 -0.45900011062622070312 -0.24933330714702606201 -0.32150006294250488281 -1.9496667385101318359 -5.9970002174377441406 -6.8546667098999023438 -7.6213335990905761719 -7.4825000762939453125 -7.6831669807434082031 -8.1251668930053710938 -8.453166961669921875 -7.9931664466857910156 -6.9898333549499511719 -6.8918333053588867188 -6.73600006103515625 -8.6586666107177734375 -9.3128337860107421875 -10.143666267395019531 -10.978333473205566406 -11.250499725341796875 -10.812666893005371094 -10.394166946411132812 -10.999166488647460938 -11.242666244506835938 -10.849499702453613281 -10.322666168212890625 -9.2956666946411132812 -7.8323335647583007812 -8.493499755859375 -8.4291667938232421875 -7.5046668052673339844 -7.5903334617614746094 -7.9355001449584960938 -7.8031668663024902344 -7.6163334846496582031 -7.3418335914611816406 -6.9138331413269042969 -6.329166412353515625 -5.7048330307006835938 -6.0513334274291992188 -6.1690001487731933594 -5.4569997787475585938 -5.3428335189819335938 -5.0731668472290039062 -2.3981668949127197266 -2.6526665687561035156 -3.5034999847412109375 -3.5734999179840087891 -2.997833251953125 -2.5908334255218505859 -2.4788334369659423828 -2.4678332805633544922 -2.6124999523162841797 -2.5096666812896728516 -2.354000091552734375 -2.0811667442321777344 -1.8246666193008422852 -1.6840001344680786133 -1.5433331727981567383 -1.3899999856948852539 -1.5105000734329223633 -1.3999999761581420898 -1.4811667203903198242 -1.4161666631698608398 -1.2510000467300415039 -1.3359998464584350586 -1.3488334417343139648 -1.2511669397354125977 -1.2433333396911621094 -1.2798333168029785156 -1.3068333864212036133 -1.2646666765213012695 -1.1909996271133422852 -1.0240000486373901367 -0.916500091552734375 -0.79000020027160644531 -0.65483337640762329102 -0.5544999241828918457 -0.38499999046325683594 -0.20649997889995574951 -0.0926667824387550354 -0.18333332240581512451 -0.17266671359539031982 -0.18483328819274902344 -0.23733322322368621826 -0.30083331465721130371 -0.41749992966651916504 -0.55033344030380249023 -0.61650007963180541992 -0.65116673707962036133 -0.65383315086364746094 -0.60616660118103027344 -0.58850002288818359375 -0.5961666107177734375 -0.59483343362808227539 -0.62083339691162109375 -0.63266682624816894531 -0.64616674184799194336 -0.6681664586067199707 -0.69583338499069213867 -0.70249986648559570312 -0.70366650819778442383 -0.72666651010513305664 -0.75533336400985717773 -0.76833337545394897461 -0.8206666111946105957 -0.8564999699592590332 -0.90799999237060546875 -0.88550001382827758789 -0.85600000619888305664 -0.90833330154418945312 -0.94033330678939819336 -0.96216660737991333008 -0.82849997282028198242 -0.73316651582717895508 -0.73600006103515625 -0.74233323335647583008 -0.7571665644645690918 -0.79083323478698730469 -0.73899984359741210938 -0.67750000953674316406 -0.69583326578140258789 -0.70866662263870239258 -0.631999969482421875 -0.60466676950454711914 -0.618000030517578125 -0.60533338785171508789 -0.52499991655349731445 -0.44633331894874572754 -0.4156665802001953125 -0.30816683173179626465 -0.24149997532367706299 -0.27783337235450744629 -0.314666748046875 -0.41266664862632751465 -0.40616655349731445312 -0.48633345961570739746 -0.50399988889694213867
 1.6774998903274536133 1.5926665067672729492 1.8683334589004516602 1.8048332929611206055 1.89333343505859375 1.3328332901000976562 1.0473332405090332031 1.1661665439605712891 1.1519999504089355469 -0.98633331060409545898 -1.4099999666213989258 -1.3971666097640991211 -1.745000004768371582 -1.5024999380111694336 -2.1740000247955322266 -3.3029999732971191406 -0.4586664736270904541 -0.13299989700317382812 -0.014000177383422851562 -0.54233342409133911133 -1.9788331985473632812 -2.1975002288818359375 -1.768166661262512207 -2.1279997825622558594 -2.7745001316070556641 -2.7838332653045654297 -2.1475000381469726562 -2.4623334407806396484 -2.3633334636688232422 -2.2038333415985107422 -2.1510000228881835938 -2.0978331565856933594 -1.9938334226608276367 -1.5538332462310791016 -1.356000065803527832 -1.1945000886917114258 -1.5100001096725463867 -3.0883331298828125 -3.2441666126251220703 -2.2886667251586914062 -1.8574999570846557617 -1.2951666116714477539 -1.2861664295196533203 -1.7171666622161865234 -3.1994998455047607422 -3.3013334274291992188 -3.2766666412353515625 -2.7001667022705078125 -1.5170000791549682617 -1.4063334465026855469 -2.298999786376953125 -4.8381667137145996094 -2.6236667633056640625 -1.2013332843780517578 -0.72466677427291870117 -0.64833354949951171875 -0.64900010824203491211 -0.30150017142295837402 -0.052333194762468338013 -0.69499999284744262695 -1.9539999961853027344 -0.75866669416427612305 -0.0983332023024559021 -0.033666770905256271362 -0.088500104844570159912 -0.055500030517578125 -0.24516670405864715576 -0.44199982285499572754 -0.22949989140033721924 -0.6260001063346862793 -0.9039999842643737793 -0.93699997663497924805 -0.90316659212112426758 -1.1464997529983520508 -1.1399999856948852539 -1.4688333272933959961 -2.8930001258850097656 -4.3768334388732910156 -2.7618334293365478516 -1.6628333330154418945 -1.430333256721496582 -1.9776667356491088867 -2.8398332595825195312 -3.9026668071746826172 -4.4211668968200683594 -5.0399999618530273438 -4.5688333511352539062 -3.3600001335144042969 -2.6055002212524414062 -3.0343332290649414062 -2.8004999160766601562 -2.9136667251586914062 -2.7461667060852050781 -2.6273334026336669922 -2.6243331432342529297 -2.5833332538604736328 -2.3218333721160888672 -1.7536667585372924805 -1.4978333711624145508 -1.9223332405090332031 -1.8309998512268066406 -1.5691665410995483398 -1.6566666364669799805 -1.4019999504089355469 -1.4516668319702148438 -1.5785001516342163086 -1.6926665306091308594 -1.6676665544509887695 -1.6398333311080932617 -1.568833470344543457 -1.710499882698059082 -1.6581666469573974609 -1.2254999876022338867 -1.1861665248870849609 -1.8768332004547119141 -2.1464998722076416016 -2.3716666698455810547 -2.7116668224334716797 -2.9723334312438964844 -2.2900002002716064453 -1.0305000543594360352 -0.48716664314270019531 -0.46916660666465759277 -1.0723333358764648438 -3.2339999675750732422 -6.3651666641235351562 -5.7160000801086425781 -3.8090000152587890625 -4.4829998016357421875 -5.5619997978210449219 -7.04199981689453125 -6.6558332443237304688 -5.2109999656677246094 -5.9436664581298828125 -6.3411664962768554688 -6.8810000419616699219 -8.4316663742065429688 -10.335833549499511719 -10.847666740417480469 -10.847332954406738281 -11.226666450500488281 -11.17133331298828125 -10.74683380126953125 -10.697333335876464844 -10.941666603088378906 -10.85016632080078125 -10.435167312622070312 -9.40399932861328125 -6.965000152587890625 -8.0086669921875 -7.6141667366027832031 -7.6775002479553222656 -8.162166595458984375 -8.2158336639404296875 -7.8779997825622558594 -7.5676670074462890625 -7.0400004386901855469 -6.7336668968200683594 -6.1403331756591796875 -6.2051663398742675781 -6.6811666488647460938 -6.6395001411437988281 -5.3179998397827148438 -5.1838331222534179688 -2.1733331680297851562 -1.4361666440963745117 -2.3488333225250244141 -2.5914998054504394531 -2.2863330841064453125 -2.0383331775665283203 -2.0735001564025878906 -2.6465001106262207031 -2.67133331298828125 -2.2068333625793457031 -1.9678332805633544922 -1.7646666765213012695 -1.5894999504089355469 -1.3704999685287475586 -1.2409999370574951172 -1.1840000152587890625 -1.2376667261123657227 -1.1796666383743286133 -1.2604999542236328125 -1.2683333158493041992 -1.0963333845138549805 -1.0221668481826782227 -1.0933334827423095703 -1.1225000619888305664 -1.133999943733215332 -1.1301666498184204102 -1.2068333625793457031 -1.2869999408721923828 -1.1864999532699584961 -1.0523331165313720703 -0.91483330726623535156 -0.72850006818771362305 -0.56399995088577270508 -0.47850012779235839844 -0.29433345794677734375 -0.08450015634298324585 0.15200002491474151611 0.069500051438808441162 0.034833353012800216675 -0.0084999399259686470032 -0.11116663366556167603 -0.25433325767517089844 -0.35250005125999450684 -0.35016664862632751465 -0.39566668868064880371 -0.40583324432373046875 -0.45783329010009765625 -0.49200010299682617188 -0.5310001373291015625 -0.53383326530456542969 -0.50733304023742675781 -0.48383322358131408691 -0.46716657280921936035 -0.46383333206176757812 -0.47966679930686950684 -0.54333329200744628906 -0.56383329629898071289 -0.60549980401992797852 -0.6458333134651184082 -0.68983322381973266602 -0.71499997377395629883 -0.75366663932800292969 -0.76349997520446777344 -0.74850004911422729492 -0.7740001678466796875 -0.79066681861877441406 -0.84250015020370483398 -0.86733341217041015625 -0.83366656303405761719 -0.81916660070419311523 -0.71399998664855957031 -0.60383325815200805664 -0.55733340978622436523 -0.57316666841506958008 -0.55283331871032714844 -0.57283324003219604492 -0.58950001001358032227 -0.58783334493637084961 -0.61000007390975952148 -0.67966675758361816406 -0.60699981451034545898 -0.51916670799255371094 -0.46699985861778259277 -0.4181664884090423584 -0.36283335089683532715 -0.2835000455379486084 -0.22166681289672851562 -0.25099992752075195312 -0.21666662395000457764 -0.16650001704692840576 -0.24016666412353515625 -0.2929998934268951416 -0.29599991440773010254 -0.36199998855590820312
 1.3783332109451293945 1.5213333368301391602 1.9214997291564941406 1.5466667413711547852 1.5423332452774047852 1.6325000524520874023 1.4243332147598266602 1.1636667251586914062 0.44116663932800292969 -1.1331666707992553711 -0.87583345174789428711 -0.93500000238418579102 -1.8204997777938842773 -2.2668335437774658203 -3.6638333797454833984 -3.5493333339691162109 -0.63966679573059082031 -0.027499994263052940369 -0.021166643127799034119 -1.6484998464584350586 -2.4730000495910644531 -1.9263334274291992188 -2.0848333835601806641 -3.0810000896453857422 -3.0848331451416015625 -2.3085000514984130859 -2.2476668357849121094 -2.1563334465026855469 -1.9970000982284545898 -1.900500178337097168 -2.0103335380554199219 -1.7956665754318237305 -1.9493333101272583008 -1.7411665916442871094 -1.3611665964126586914 -0.97600007057189941406 -1.160166621208190918 -2.3353333473205566406 -2.55066680908203125 -2.2725000381469726562 -1.8971668481826782227 -0.94199997186660766602 -0.76616674661636352539 -1.4371666908264160156 -3.1938335895538330078 -3.2969999313354492188 -3.2483332157135009766 -2.58083343505859375 -1.3441667556762695312 -1.417166590690612793 -1.8826667070388793945 -4.3343334197998046875 -2.9868333339691162109 -1.4591666460037231445 -0.78900009393692016602 -0.79149991273880004883 -1.26616668701171875 -1.2418333292007446289 -0.42433348298072814941 -0.46583333611488342285 -0.76616686582565307617 -0.27699986100196838379 -0.047499973326921463013 -0.014499902725219726562 -0.046500045806169509888 -0.16216675937175750732 -0.32449999451637268066 -0.54816675186157226562 -0.31533336639404296875 -0.5706666111946105957 -0.81783318519592285156 -0.91149991750717163086 -0.9675000309944152832 -1.0740000009536743164 -1.2071667909622192383 -3.10666656494140625 -4.0608334541320800781 -3.1029999256134033203 -1.9786667823791503906 -1.5954999923706054688 -1.8113335371017456055 -2.5701668262481689453 -3.0853331089019775391 -3.7706668376922607422 -3.9815001487731933594 -4.1928334236145019531 -2.6189999580383300781 -2.0853333473205566406 -1.9750001430511474609 -1.9585000276565551758 -2.0160000324249267578 -2.5606667995452880859 -2.9208333492279052734 -3.0788333415985107422 -3.1789999008178710938 -2.9560003280639648438 -2.4038333892822265625 -1.6724998950958251953 -1.5444999933242797852 -1.6723332405090332031 -1.5870000123977661133 -1.4006667137145996094 -1.3518334627151489258 -1.4208332300186157227 -1.8191665410995483398 -1.8331667184829711914 -1.6881667375564575195 -1.7209999561309814453 -1.518166661262512207 -1.3525000810623168945 -1.3111666440963745117 -1.2489999532699584961 -0.9340000152587890625 -0.82500004768371582031 -1.9408332109451293945 -3.5861666202545166016 -4.3038334846496582031 -4.3706669807434082031 -4.3971667289733886719 -3.6441667079925537109 -1.9356669187545776367 -1.0604999065399169922 -0.38383349776268005371 -0.62683326005935668945 -1.5581666231155395508 -2.4230000972747802734 -1.1070002317428588867 -0.87850004434585571289 -1.6065000295639038086 -2.5206668376922607422 -3.1183333396911621094 -2.66699981689453125 -3.8316667079925537109 -5.7799997329711914062 -7.1651668548583984375 -7.6401667594909667969 -9.256500244140625 -9.859832763671875 -10.246999740600585938 -10.788000106811523438 -11.093166351318359375 -10.526000022888183594 -10.600666999816894531 -10.740833282470703125 -11.46450042724609375 -10.730166435241699219 -10.78116607666015625 -9.743999481201171875 -6.23816680908203125 -5.2183332443237304688 -6.6603336334228515625 -7.4436664581298828125 -8.0431661605834960938 -8.3775005340576171875 -7.9935002326965332031 -7.5963335037231445312 -7.4031667709350585938 -7.2506666183471679688 -6.6585001945495605469 -6.3363332748413085938 -6.4253334999084472656 -7.3369998931884765625 -7.5783333778381347656 -4.4100003242492675781 -1.0364998579025268555 -0.37400007247924804688 -0.96399992704391479492 -1.1648334264755249023 -1.3559999465942382812 -1.3969999551773071289 -1.4573333263397216797 -1.6468333005905151367 -1.7673333883285522461 -1.6906667947769165039 -1.5946667194366455078 -1.3938333988189697266 -1.291333317756652832 -1.1553332805633544922 -1.1325000524520874023 -1.0623333454132080078 -0.98199993371963500977 -0.99983328580856323242 -1.1606667041778564453 -1.3394999504089355469 -1.2566665410995483398 -1.0941666364669799805 -1.0549999475479125977 -1.1620000600814819336 -1.2745000123977661133 -1.2634999752044677734 -1.4129999876022338867 -1.4630000591278076172 -1.2630000114440917969 -1.1310000419616699219 -0.91599982976913452148 -0.70416665077209472656 -0.58516663312911987305 -0.48699989914894104004 -0.47233334183692932129 -0.3114999234676361084 -0.13166666030883789062 0.020500024780631065369 0.083999954164028167725 0.015666723251342773438 -0.058833438903093338013 -0.07866668701171875 -0.1983334273099899292 -0.20600001513957977295 -0.23416662216186523438 -0.25066661834716796875 -0.2673333585262298584 -0.29716667532920837402 -0.36799988150596618652 -0.36233338713645935059 -0.32850003242492675781 -0.3541666567325592041 -0.40266656875610351562 -0.39850005507469177246 -0.40916672348976135254 -0.41316652297973632812 -0.40750017762184143066 -0.39849996566772460938 -0.45633339881896972656 -0.53899985551834106445 -0.62283343076705932617 -0.68700003623962402344 -0.70516675710678100586 -0.7498334050178527832 -0.75550001859664916992 -0.7453333735466003418 -0.67066669464111328125 -0.65000009536743164062 -0.63533347845077514648 -0.5971667170524597168 -0.57899999618530273438 -0.56066650152206420898 -0.55300003290176391602 -0.56400012969970703125 -0.58700007200241088867 -0.59400010108947753906 -0.58783334493637084961 -0.58733320236206054688 -0.6548334956169128418 -0.73400002717971801758 -0.70699995756149291992 -0.62549990415573120117 -0.61849981546401977539 -0.44383326172828674316 -0.33816662430763244629 -0.2524999082088470459 -0.17799997329711914062 -0.09899982064962387085 -0.0983333587646484375 -0.087833404541015625 -0.10016655921936035156 -0.13099996745586395264 -0.1836665421724319458 -0.29399991035461425781
 1.1188334226608276367 0.99550002813339233398 1.2058333158493041992 1.4116669893264770508 1.4236667156219482422 1.6089999675750732422 1.4318332672119140625 1.0576666593551635742 0.25149998068809509277 -0.82516664266586303711 -0.5658333897590637207 -0.82099992036819458008 -2.3408334255218505859 -3.0331666469573974609 -3.4819998741149902344 -4.01183319091796875 -1.1621667146682739258 -0.015833377838134765625 -0.24966676533222198486 -3.3929998874664306641 -3.4726667404174804688 -2.1778333187103271484 -2.1744999885559082031 -4.0066666603088378906 -2.8646667003631591797 -2.2703335285186767578 -2.4328331947326660156 -2.1278336048126220703 -1.6686667203903198242 -1.8808335065841674805 -1.8981667757034301758 -1.9188333749771118164 -2.1773333549499511719 -1.9865000247955322266 -1.2946666479110717773 -0.72283333539962768555 -0.90066665410995483398 -0.96266669034957885742 -1.6606667041778564453 -1.9228333234786987305 -0.99366664886474609375 -0.6413332819938659668 -0.57583338022232055664 -1.6354999542236328125 -2.8324999809265136719 -2.9405000209808349609 -2.7455000877380371094 -1.685166478157043457 -1.2726666927337646484 -1.4208332300186157227 -1.6588333845138549805 -2.8128333091735839844 -2.8171665668487548828 -1.0566666126251220703 -0.64866662025451660156 -0.78999978303909301758 -1.0216666460037231445 -1.4161667823791503906 -1.0489999055862426758 -1.0433331727981567383 -0.69950008392333984375 -0.24633328616619110107 -0.16883341968059539795 -0.015500147826969623566 -0.39383339881896972656 -0.31333336234092712402 -0.196666717529296875 -0.33083319664001464844 -0.61483329534530639648 -0.69733333587646484375 -0.63933324813842773438 -0.72550004720687866211 -0.86116671562194824219 -0.97000008821487426758 -1.5988333225250244141 -3.5959999561309814453 -3.4988331794738769531 -1.6733331680297851562 -1.0894999504089355469 -1.8845000267028808594 -2.7829999923706054688 -3.4000000953674316406 -4.8080000877380371094 -5.7051668167114257812 -5.1760001182556152344 -3.9153332710266113281 -2.1111667156219482422 -1.721833348274230957 -1.1968332529067993164 -1.2221666574478149414 -1.6646667718887329102 -2.3753333091735839844 -2.6578335762023925781 -2.9876666069030761719 -2.7393333911895751953 -2.0758333206176757812 -1.5468332767486572266 -1.4984999895095825195 -1.7993332147598266602 -1.5731667280197143555 -1.57649993896484375 -1.349833369255065918 -1.1956666707992553711 -1.3901666402816772461 -1.5951665639877319336 -1.5985001325607299805 -1.1131664514541625977 -1.018833160400390625 -0.89466661214828491211 -1.032166600227355957 -0.87283331155776977539 -0.58533316850662231445 -0.87766671180725097656 -0.50899988412857055664 -0.49900007247924804688 -1.722666621208190918 -2.3045001029968261719 -3.3488333225250244141 -3.7136664390563964844 -3.9341666698455810547 -2.7148332595825195312 -1.7576667070388793945 -0.85700005292892456055 -0.5056667327880859375 -0.30916666984558105469 0.072166681289672851562 0.002166748046875 -0.35116672515869140625 -0.78716665506362915039 -1.2180000543594360352 -1.5156668424606323242 -2.4458332061767578125 -5.6583333015441894531 -7.5749998092651367188 -8.52266693115234375 -8.0223331451416015625 -9.5553331375122070312 -9.96233367919921875 -10.333833694458007812 -10.57433319091796875 -10.8491668701171875 -10.329833984375 -10.272000312805175781 -10.510833740234375 -11.10233306884765625 -10.554666519165039062 -10.649999618530273438 -9.2853336334228515625 -7.0310001373291015625 -4.5068335533142089844 -5.3376665115356445312 -7.4593334197998046875 -7.997333526611328125 -8.3543329238891601562 -8.28116607666015625 -7.12933349609375 -6.6033334732055664062 -6.5931668281555175781 -6.0009999275207519531 -5.3828330039978027344 -6.1325001716613769531 -7.4769997596740722656 -7.7113332748413085938 -6.35883331298828125 -2.3233335018157958984 -0.35199999809265136719 -0.49483323097229003906 -0.58799988031387329102 -0.86383348703384399414 -1.0321667194366455078 -1.2304999828338623047 -1.3544999361038208008 -1.3966665267944335938 -1.2680000066757202148 -1.2613332271575927734 -1.1378333568572998047 -1.1113332509994506836 -0.93449997901916503906 -0.96849989891052246094 -1.0140000581741333008 -0.90183329582214355469 -0.9226665496826171875 -1.0916666984558105469 -1.2501666545867919922 -1.0659997463226318359 -0.98949986696243286133 -1.1139999628067016602 -1.2164999246597290039 -1.3505002260208129883 -1.4475001096725463867 -1.6066668033599853516 -1.4828332662582397461 -1.2491666078567504883 -1.1293333768844604492 -0.95300024747848510742 -0.78349995613098144531 -0.63166648149490356445 -0.53066664934158325195 -0.43099999427795410156 -0.3348331451416015625 -0.28583326935768127441 -0.24183337390422821045 -0.28016671538352966309 -0.29050016403198242188 -0.33016657829284667969 -0.23483331501483917236 -0.196666717529296875 -0.22749996185302734375 -0.21333336830139160156 -0.18433332443237304688 -0.17166669666767120361 -0.14783334732055664062 -0.14133334159851074219 -0.1463333815336227417 -0.14966654777526855469 -0.18383352458477020264 -0.19166667759418487549 -0.23933346569538116455 -0.25666666030883789062 -0.2534999847412109375 -0.26550006866455078125 -0.29416665434837341309 -0.35083332657814025879 -0.38199988007545471191 -0.43433332443237304688 -0.49133339524269104004 -0.5428333282470703125 -0.53066664934158325195 -0.51116675138473510742 -0.54850006103515625 -0.53966665267944335938 -0.49816671013832092285 -0.45483326911926269531 -0.42750000953674316406 -0.40533328056335449219 -0.34316673874855041504 -0.35800012946128845215 -0.36233338713645935059 -0.37383326888084411621 -0.39616665244102478027 -0.40933313965797424316 -0.43516659736633300781 -0.45683327317237854004 -0.53883337974548339844 -0.60633325576782226562 -0.59249991178512573242 -0.60949999094009399414 -0.47133350372314453125 -0.31150007247924804688 -0.17716662585735321045 -0.12483326345682144165 -0.05833339691162109375 -0.12000012397766113281 -0.07183345407247543335 -0.12466660887002944946 -0.12950007617473602295 -0.1893332749605178833 -0.3344999849796295166
 0.63066667318344116211 0.049499988555908203125 0.058166664093732833862 0.086833238601684570312 0.1796668320894241333 0.66283339262008666992 1.1328333616256713867 0.72983336448669433594 0.31849995255470275879 -0.24083335697650909424 -0.27600002288818359375 -0.66966670751571655273 -1.7293334007263183594 -2.1526668071746826172 -2.4101667404174804688 -1.9341665506362915039 -0.55233329534530639648 -0.13683335483074188232 -1.0686668157577514648 -2.9774999618530273438 -3.0051665306091308594 -2.2393333911895751953 -2.3529999256134033203 -3.4076666831970214844 -2.4611666202545166016 -2.2526667118072509766 -2.5613331794738769531 -2.6224999427795410156 -1.7036668062210083008 -1.606833338737487793 -1.660166621208190918 -1.8243333101272583008 -1.9611666202545166016 -1.3298331499099731445 -0.68583327531814575195 -0.67233324050903320312 -0.86883324384689331055 -0.97283339500427246094 -1.4483332633972167969 -1.3588331937789916992 -0.66266661882400512695 -0.61283320188522338867 -0.45349988341331481934 -2.1438333988189697266 -2.1593332290649414062 -2.4936666488647460938 -2.6959998607635498047 -1.2910000085830688477 -1.3886667490005493164 -1.4011667966842651367 -1.3516668081283569336 -1.5509999990463256836 -1.4455000162124633789 -0.69733339548110961914 -0.82699996232986450195 -1.1749999523162841797 -1.0648332834243774414 -0.9095001220703125 -0.56966668367385864258 -1.0266666412353515625 -0.9061667323112487793 -0.32716646790504455566 -0.15666651725769042969 -0.47416654229164123535 -0.59249997138977050781 -0.39366650581359863281 -0.67750006914138793945 -0.83833318948745727539 -0.80683332681655883789 -0.89449977874755859375 -1.0809999704360961914 -1.1471666097640991211 -1.5221667289733886719 -2.7220001220703125 -3.2556667327880859375 -3.7744998931884765625 -2.5455000400543212891 -0.87316662073135375977 -1.705666661262512207 -3.7038331031799316406 -3.8450000286102294922 -4.5250000953674316406 -6.4041666984558105469 -6.823833465576171875 -6.131500244140625 -4.55066680908203125 -2.4633331298828125 -1.2183333635330200195 -0.98050004243850708008 -1.1488332748413085938 -1.3896666765213012695 -1.3088333606719970703 -2.2213332653045654297 -2.1888334751129150391 -1.6596667766571044922 -1.4189999103546142578 -1.6086666584014892578 -1.7500001192092895508 -1.7693332433700561523 -1.7233333587646484375 -1.3951667547225952148 -1.1411668062210083008 -1.2678333520889282227 -1.460499882698059082 -1.464833378791809082 -1.1849999427795410156 -0.69000011682510375977 -0.460666656494140625 -0.38616666197776794434 -0.39466658234596252441 -0.04783336445689201355 -0.51533335447311401367 -1.2011667490005493164 -1.1816667318344116211 -0.74383330345153808594 -0.040500164031982421875 -1.478833317756652832 -3.1365001201629638672 -4.3293333053588867188 -4.7034997940063476562 -3.3919999599456787109 -2.3083333969116210938 -1.8048332929611206055 -0.97483330965042114258 -0.6888332366943359375 -0.34650006890296936035 -0.40366649627685546875 -0.85233330726623535156 -1.2551666498184204102 -2.5086665153503417969 -2.9430000782012939453 -3.476833343505859375 -5.0303335189819335938 -7.2125000953674316406 -9.19499969482421875 -9.3406667709350585938 -10.142999649047851562 -9.9938335418701171875 -10.182000160217285156 -11.082666397094726562 -10.642000198364257812 -10.668333053588867188 -10.326167106628417969 -10.587666511535644531 -10.555999755859375 -10.710499763488769531 -10.578000068664550781 -9.9801664352416992188 -7.9721665382385253906 -5.2901668548583984375 -4.5223331451416015625 -7.5383334159851074219 -8.0011663436889648438 -8.0954999923706054688 -7.8961668014526367188 -6.962833404541015625 -5.8673334121704101562 -6.0083332061767578125 -5.3975000381469726562 -4.3979997634887695312 -4.7176666259765625 -6.4285001754760742188 -6.2484998703002929688 -5.61316680908203125 -2.6226665973663330078 -0.45683327317237854004 -0.24566666781902313232 -0.41350007057189941406 -0.4861666262149810791 -0.66083329916000366211 -0.7928333282470703125 -0.85733342170715332031 -1.0288332700729370117 -1.0338333845138549805 -0.9861666560173034668 -0.96183317899703979492 -0.9004999995231628418 -0.7523333430290222168 -0.68683338165283203125 -0.80383330583572387695 -0.7210000157356262207 -0.66833329200744628906 -0.9455000758171081543 -1.118000030517578125 -1.1310000419616699219 -1.0429998636245727539 -1.1841665506362915039 -1.2401665449142456055 -1.3248332738876342773 -1.4376665353775024414 -1.5271667242050170898 -1.4190000295639038086 -1.1448333263397216797 -1.1119998693466186523 -0.99916642904281616211 -0.81416672468185424805 -0.62683337926864624023 -0.52933329343795776367 -0.43483319878578186035 -0.3811664581298828125 -0.35883340239524841309 -0.35750022530555725098 -0.3101666867733001709 -0.32950004935264587402 -0.42350006103515625 -0.4128335416316986084 -0.39750003814697265625 -0.38299989700317382812 -0.31616663932800292969 -0.26216673851013183594 -0.19933326542377471924 -0.15316653251647949219 -0.25033321976661682129 -0.16283328831195831299 -0.12900011241436004639 -0.12250002473592758179 -0.13316662609577178955 -0.14666669070720672607 -0.17016680538654327393 -0.23833329975605010986 -0.35183343291282653809 -0.38383331894874572754 -0.47299996018409729004 -0.45783337950706481934 -0.53583317995071411133 -0.54099988937377929688 -0.64133334159851074219 -0.61316663026809692383 -0.50333327054977416992 -0.398166656494140625 -0.36383333802223205566 -0.34216681122779846191 -0.32333335280418395996 -0.29016670584678649902 -0.26966676115989685059 -0.31783327460289001465 -0.30483350157737731934 -0.31866660714149475098 -0.33833321928977966309 -0.37349995970726013184 -0.38233327865600585938 -0.41216650605201721191 -0.39933338761329650879 -0.38699984550476074219 -0.38750004768371582031 -0.3946666717529296875 -0.41050004959106445312 -0.42133322358131408691 -0.24000000953674316406 -0.16983325779438018799 -0.061000186949968338013 -0.01333332061767578125 -0.083166681230068206787 -0.045166809111833572388 -0.11099997907876968384 -0.14000010490417480469 -0.18850009143352508545 -0.30766654014587402344
 2.3744997978210449219 1.4803332090377807617 0.63899999856948852539 0.68316680192947387695 0.40599989891052246094 0.25366672873497009277 0.045333385467529296875 0.43249988555908203125 0.073333345353603363037 -0.48716664314270019531 -0.26566681265830993652 -0.1158331260085105896 -0.47483348846435546875 -1.0025000572204589844 -1.1389998197555541992 -0.91699999570846557617 -0.30783328413963317871 -0.53216654062271118164 -1.7216666936874389648 -2.4478332996368408203 -2.3381667137145996094 -2.5431666374206542969 -2.5759999752044677734 -2.2330000400543212891 -2.0644998550415039062 -2.1726665496826171875 -2.1526665687561035156 -2.10666656494140625 -1.1293332576751708984 -1.1068334579467773438 -1.3776665925979614258 -1.6443334817886352539 -1.6091667413711547852 -0.86933332681655883789 -0.56383341550827026367 -0.98349994421005249023 -1.0586665868759155273 -1.6176666021347045898 -1.9360001087188720703 -1.388833165168762207 -0.63133335113525390625 -0.35850000381469726562 -0.16149997711181640625 -1.3916666507720947266 -1.6803333759307861328 -1.5108333826065063477 -2.0754997730255126953 -1.2151666879653930664 -1.2169998884201049805 -1.2879999876022338867 -1.2158331871032714844 -1.0206668376922607422 -0.66449975967407226562 -0.77583354711532592773 -1.0558334589004516602 -1.9523333311080932617 -1.2688332796096801758 -0.63000005483627319336 -0.71083331108093261719 -0.82316660881042480469 -1.6223334074020385742 -0.51383346319198608398 -0.4378331601619720459 -0.77350002527236938477 -0.92983323335647583008 -0.64266687631607055664 -1.0746667385101318359 -1.0849999189376831055 -0.78883320093154907227 -0.948833465576171875 -1.0531667470932006836 -1.4365001916885375977 -2.2326664924621582031 -3.1508333683013916016 -3.4330000877380371094 -2.5929999351501464844 -0.6550000309944152832 -0.84500008821487426758 -3.5634999275207519531 -5.6178331375122070312 -4.1273336410522460938 -4.7611665725708007812 -6.3476667404174804688 -5.7073335647583007812 -5.6019997596740722656 -4.4316663742065429688 -1.6883333921432495117 -0.86783331632614135742 -0.83749985694885253906 -0.93166661262512207031 -1.1831667423248291016 -0.86750006675720214844 -0.94849991798400878906 -0.91433340311050415039 -1.0803333520889282227 -1.6124998331069946289 -2.0319998264312744141 -2.0265002250671386719 -1.9631665945053100586 -1.9079999923706054688 -1.7578333616256713867 -1.3981665372848510742 -0.92183327674865722656 -1.0429998636245727539 -1.2818332910537719727 -1.2713333368301391602 -0.51416665315628051758 0.10566663742065429688 0.24616670608520507812 -0.30316653847694396973 -0.82133340835571289062 -1.5238332748413085938 -2.6946666240692138672 -2.6928331851959228516 -2.3019998073577880859 -0.81766676902770996094 -0.90533334016799926758 -1.7623333930969238281 -3.6108334064483642578 -4.9745001792907714844 -3.9146664142608642578 -2.5399999618530273438 -2.16916656494140625 -1.8633334636688232422 -1.1758333444595336914 -0.91066664457321166992 -0.66366654634475708008 -0.96100020408630371094 -1.4909999370574951172 -3.1819999217987060547 -4.9184999465942382812 -5.3756666183471679688 -5.6059999465942382812 -7.9869999885559082031 -9.0388336181640625 -9.1140003204345703125 -9.4008331298828125 -9.4791660308837890625 -9.7813329696655273438 -10.394833564758300781 -10.539333343505859375 -10.817500114440917969 -10.296833992004394531 -10.160166740417480469 -10.055167198181152344 -10.151666641235351562 -10.861499786376953125 -10.618499755859375 -8.3491668701171875 -5.1579999923706054688 -3.8110001087188720703 -6.3185000419616699219 -7.4035000801086425781 -7.2028331756591796875 -7.8371667861938476562 -6.8611664772033691406 -5.1281666755676269531 -3.7928333282470703125 -4.1218333244323730469 -3.5490000247955322266 -1.9666666984558105469 -4.3121666908264160156 -3.4040000438690185547 -2.4533333778381347656 -0.86799997091293334961 -0.1384999006986618042 -0.030499855056405067444 -0.16549992561340332031 -0.18666665256023406982 -0.36383327841758728027 -0.65216660499572753906 -0.6794999241828918457 -0.76466679573059082031 -0.69833344221115112305 -0.70716673135757446289 -0.71449995040893554688 -0.62249994277954101562 -0.50366669893264770508 -0.39799991250038146973 -0.56850004196166992188 -0.58866673707962036133 -0.48466658592224121094 -0.72116678953170776367 -0.95749998092651367188 -1.1178333759307861328 -1.1899999380111694336 -1.2671666145324707031 -1.2916667461395263672 -1.3249999284744262695 -1.3423333168029785156 -1.3726667165756225586 -1.3426667451858520508 -1.1555000543594360352 -1.0214999914169311523 -0.95983332395553588867 -0.80633348226547241211 -0.62416654825210571289 -0.5148334503173828125 -0.43900004029273986816 -0.43399968743324279785 -0.39649996161460876465 -0.35716661810874938965 -0.29450020194053649902 -0.32199993729591369629 -0.34666666388511657715 -0.41616654396057128906 -0.42200002074241638184 -0.39983335137367248535 -0.34816655516624450684 -0.37766662240028381348 -0.36216664314270019531 -0.28950014710426330566 -0.32383337616920471191 -0.3473332822322845459 -0.28250011801719665527 -0.27499994635581970215 -0.28849998116493225098 -0.31666669249534606934 -0.33166679739952087402 -0.3519999086856842041 -0.39399996399879455566 -0.40833330154418945312 -0.43433323502540588379 -0.49283328652381896973 -0.52349996566772460938 -0.53083330392837524414 -0.51733344793319702148 -0.43816652894020080566 -0.36133328080177307129 -0.32466673851013183594 -0.30733337998390197754 -0.30933347344398498535 -0.30216678977012634277 -0.25650000572204589844 -0.2433335036039352417 -0.25050005316734313965 -0.23000009357929229736 -0.22999978065490722656 -0.23150007426738739014 -0.25533342361450195312 -0.31766667962074279785 -0.36250004172325134277 -0.38399997353553771973 -0.3948332369327545166 -0.33883324265480041504 -0.32449999451637268066 -0.273166656494140625 -0.23933331668376922607 -0.2233333587646484375 -0.17383313179016113281 -0.072333417832851409912 0.015666643157601356506 -0.076833330094814300537 -0.0244998931884765625 -0.10716676712036132812 -0.24349999427795410156 -0.22616679966449737549 -0.27116671204566955566
 2.6936666965484619141 2.196666717529296875 2.2141666412353515625 2.039333343505859375 2.0469999313354492188 1.2809998989105224609 -0.73633331060409545898 -0.37500008940696716309 -0.45450004935264587402 -0.98216676712036132812 -0.201000213623046875 0.33099994063377380371 0.71383333206176757812 0.53166675567626953125 0.21683335304260253906 0.2343333512544631958 -0.018500009551644325256 -0.90333336591720581055 -1.76183319091796875 -1.5661666393280029297 -1.7784999608993530273 -2.569499969482421875 -2.5596668720245361328 -1.5008331537246704102 -1.6530001163482666016 -1.8768332004547119141 -1.3741667270660400391 -0.60716658830642700195 -0.73450011014938354492 -1.080666661262512207 -1.2121666669845581055 -0.90499997138977050781 -0.84116667509078979492 -0.67350006103515625 -1.3971666097640991211 -1.6728332042694091797 -1.4471666812896728516 -1.9896667003631591797 -2.0039999485015869141 -1.2221666574478149414 -0.18866665661334991455 -0.09416659921407699585 0.007333278656005859375 -0.24916665256023406982 -1.3278332948684692383 -0.95399999618530273438 -1.4226666688919067383 -1.2960001230239868164 -1.2291665077209472656 -1.1919999122619628906 -1.0930000543594360352 -1.1155000925064086914 -0.76649999618530273438 -0.80350011587142944336 -1.095499873161315918 -2.2039999961853027344 -1.4183334112167358398 -0.60050004720687866211 -0.7686665654182434082 -0.74116677045822143555 -1.3410000801086425781 -0.3218332827091217041 -0.35666665434837341309 -1.1486666202545166016 -1.4528332948684692383 -0.8516667485237121582 -0.88383316993713378906 -1.0213334560394287109 -0.91533350944519042969 -1.742833256721496582 -1.5261665582656860352 -1.7169997692108154297 -3.2660000324249267578 -3.1849999427795410156 -2.8431668281555175781 -2.4376664161682128906 -1.7091668844223022461 -2.8403332233428955078 -5.1719999313354492188 -4.9941668510437011719 -3.6818332672119140625 -5.13899993896484375 -5.5149998664855957031 -4.972499847412109375 -4.5553331375122070312 -4.4600000381469726562 -1.798333287239074707 -0.89716666936874389648 -0.70333313941955566406 -0.50466674566268920898 -0.84799998998641967773 -0.60966664552688598633 -0.31499996781349182129 -0.61033344268798828125 -0.75016671419143676758 -1.2723332643508911133 -1.7876666784286499023 -1.7424999475479125977 -1.8650000095367431641 -1.8388334512710571289 -1.7101666927337646484 -1.3023334741592407227 -0.79150015115737915039 -0.72583341598510742188 -0.97683328390121459961 -1.3055001497268676758 -0.31616672873497009277 0.56216675043106079102 0.0948333740234375 -0.25216659903526306152 -1.5965000391006469727 -3.4316668510437011719 -5.0054998397827148438 -4.0266666412353515625 -2.2076666355133056641 -0.85833328962326049805 -0.28466644883155822754 -0.6041666865348815918 -1.9196666479110717773 -4.1690001487731933594 -4.1458334922790527344 -3.4486665725708007812 -3.2856667041778564453 -2.8716666698455810547 -1.9874999523162841797 -1.8501664400100708008 -1.2819999456405639648 -1.0926665067672729492 -1.5368332862854003906 -2.5606670379638671875 -4.7306666374206542969 -6.0658330917358398438 -6.8751664161682128906 -8.3393335342407226562 -8.937999725341796875 -8.7523336410522460938 -9.315166473388671875 -9.6166667938232421875 -9.7185001373291015625 -9.94716644287109375 -10.223499298095703125 -10.178166389465332031 -10.2133331298828125 -10.164999961853027344 -10.039333343505859375 -10.116000175476074219 -10.151499748229980469 -9.5308332443237304688 -7.0836668014526367188 -4.6218333244323730469 -2.6989998817443847656 -3.7348332405090332031 -4.7558331489562988281 -5.8626666069030761719 -6.6248331069946289062 -6.1868333816528320312 -4.9561667442321777344 -2.7526667118072509766 -1.4056667089462280273 -1.264166712760925293 -0.17816670238971710205 -1.3086665868759155273 -0.079166807234287261963 -0.26716652512550354004 -0.081166744232177734375 0.06183338165283203125 0.11566662788391113281 0.080333389341831207275 0.016833225265145301819 -0.131999969482421875 -0.43883356451988220215 -0.54200011491775512695 -0.61383342742919921875 -0.57800012826919555664 -0.59766680002212524414 -0.38749995827674865723 -0.2330001145601272583 -0.24666650593280792236 -0.37700009346008300781 -0.49149990081787109375 -0.42533341050148010254 -0.32150006294250488281 -0.6373335719108581543 -0.68833345174789428711 -0.90566658973693847656 -1.113833308219909668 -1.1720000505447387695 -1.2143332958221435547 -1.2948335409164428711 -1.2321668863296508789 -1.2258332967758178711 -1.2276667356491088867 -1.1934999227523803711 -1.059666752815246582 -0.95166677236557006836 -0.84366655349731445312 -0.62516665458679199219 -0.52100008726119995117 -0.45299983024597167969 -0.3390000760555267334 -0.32199993729591369629 -0.3228333890438079834 -0.33516669273376464844 -0.30199995636940002441 -0.35183349251747131348 -0.40666660666465759277 -0.41849994659423828125 -0.36966672539710998535 -0.37016668915748596191 -0.3435001373291015625 -0.30900010466575622559 -0.27783346176147460938 -0.33333325386047363281 -0.33383330702781677246 -0.3241666257381439209 -0.3023332059383392334 -0.28599986433982849121 -0.27950000762939453125 -0.28833332657814025879 -0.26050004363059997559 -0.21749989688396453857 -0.23100002110004425049 -0.24866668879985809326 -0.31450000405311584473 -0.35499987006187438965 -0.29533305764198303223 -0.3023332059383392334 -0.2571665346622467041 -0.25783315300941467285 -0.2660001218318939209 -0.26116672158241271973 -0.2176666259765625 -0.17883324623107910156 -0.15766651928424835205 -0.14066655933856964111 -0.084500074386596679688 -0.011000077240169048309 -0.00066677731228992342949 0.016166606917977333069 -0.036666709929704666138 -0.08016666024923324585 -0.13866655528545379639 -0.16983342170715332031 -0.23650018870830535889 -0.29600009322166442871 -0.28683337569236755371 -0.25383329391479492188 -0.19466654956340789795 -0.075999975204467773438 0.011833350174129009247 0.056000072509050369263 0.029333433136343955994 -0.061166603118181228638 0.010333458893001079559 -0.13833332061767578125 -0.19416658580303192139 -0.23449993133544921875 -0.26833328604698181152
 2.1766667366027832031 1.2191667556762695312 0.82700014114379882812 0.068333305418491363525 0.92183327674865722656 2.0848333835601806641 1.3798333406448364258 -0.068833269178867340088 -0.43583336472511291504 0.16333325207233428955 0.39549985527992248535 0.61816674470901489258 0.85333341360092163086 1.0143332481384277344 0.97983354330062866211 0.64033347368240356445 -0.032333213835954666138 -1.1680001020431518555 -1.1193333864212036133 -1.0414999723434448242 -1.7483334541320800781 -2.1139998435974121094 -1.8209999799728393555 -1.0751667022705078125 -1.5436667203903198242 -2.1148333549499511719 -1.3576667308807373047 -0.89466661214828491211 -0.87749999761581420898 -0.90799999237060546875 -1.1655000448226928711 -0.75216656923294067383 -0.30833324790000915527 -0.73299998044967651367 -1.7658333778381347656 -1.7043334245681762695 -1.0153332948684692383 -1.6315001249313354492 -1.633999943733215332 -0.3556664884090423584 -0.11600017547607421875 -0.051999885588884353638 0.0070001282729208469391 -0.49116668105125427246 -0.83383351564407348633 -0.71466654539108276367 -1.1653331518173217773 -1.1390001773834228516 -1.2178332805633544922 -0.71966671943664550781 -1.2404999732971191406 -1.4024999141693115234 -0.93449991941452026367 -0.73166656494140625 -1.0468333959579467773 -2.0061664581298828125 -1.6198333501815795898 -0.74966669082641601562 -0.75699990987777709961 -0.80349999666213989258 -1.3391667604446411133 -0.2568334043025970459 -0.26016673445701599121 -0.69466662406921386719 -1.0276664495468139648 -0.69033336639404296875 -0.79116672277450561523 -1.0164997577667236328 -1.2768335342407226562 -2.7218334674835205078 -3.0671668052673339844 -2.6316666603088378906 -3.6471667289733886719 -4.4428334236145019531 -5.1813335418701171875 -2.8594999313354492188 -1.2864998579025268555 -3.4279999732971191406 -5.2379999160766601562 -4.0590000152587890625 -3.7651667594909667969 -4.9483332633972167969 -4.3133335113525390625 -3.5246665477752685547 -3.9123332500457763672 -5.0718331336975097656 -2.2498333454132080078 -1.065333247184753418 -0.4004999697208404541 -0.029666662216186523438 -0.070833444595336914062 0.025666713714599609375 -0.1630001068115234375 -0.48799982666969299316 -0.64966654777526855469 -1.0286666154861450195 -1.3043333292007446289 -1.2960001230239868164 -1.590666651725769043 -1.7021665573120117188 -1.4991666078567504883 -1.2221667766571044922 -0.53183341026306152344 -0.36950001120567321777 -0.66083329916000366211 -0.53899997472763061523 0.71133333444595336914 0.40866670012474060059 -0.19466669857501983643 -0.51433330774307250977 -1.2046667337417602539 -3.4188332557678222656 -5.3408331871032714844 -3.9498333930969238281 -2.5148332118988037109 -1.3129999637603759766 -0.37633338570594787598 -0.34833344817161560059 -0.76850008964538574219 -1.9471665620803833008 -3.8471665382385253906 -4.3350000381469726562 -4.6403331756591796875 -4.3573331832885742188 -3.23383331298828125 -3.0740001201629638672 -2.0698335170745849609 -1.606000065803527832 -1.6301667690277099609 -2.4398331642150878906 -4.2681670188903808594 -6.3213334083557128906 -6.7554998397827148438 -7.9006667137145996094 -8.7878332138061523438 -8.1830005645751953125 -8.6741666793823242188 -9.2738332748413085938 -9.8975000381469726562 -10.313333511352539062 -10.542666435241699219 -10.244333267211914062 -10.270999908447265625 -10.125 -10.130833625793457031 -10.083666801452636719 -9.8629999160766601562 -9.8918333053588867188 -8.8826665878295898438 -7.0443334579467773438 -7.0178332328796386719 -5.4856667518615722656 -2.9633333683013916016 -3.2525000572204589844 -4.5715003013610839844 -3.2131664752960205078 -2.1963331699371337891 -1.6849999427795410156 -0.51716667413711547852 -0.084833383560180664062 1.2953332662582397461 1.2655000686645507812 1.1248334646224975586 0.90299993753433227539 0.65300011634826660156 0.39750012755393981934 0.42500004172325134277 0.40033331513404846191 0.14049990475177764893 0.038666564971208572388 -0.22983320057392120361 -0.30716657638549804688 -0.35733333230018615723 -0.34383320808410644531 -0.44999989867210388184 -0.36966657638549804688 -0.22566659748554229736 -0.20933325588703155518 -0.32466673851013183594 -0.28616666793823242188 -0.39883351325988769531 -0.337833404541015625 -0.57866662740707397461 -0.63466674089431762695 -0.7163333892822265625 -0.89866662025451660156 -1.015999913215637207 -1.0716665983200073242 -1.0586665868759155273 -1.0293333530426025391 -1.0518335103988647461 -1.0651667118072509766 -1.0271667242050170898 -0.99150013923645019531 -0.92650002241134643555 -0.81050014495849609375 -0.67816662788391113281 -0.59266668558120727539 -0.52416682243347167969 -0.42666649818420410156 -0.37433329224586486816 -0.38699993491172790527 -0.32866644859313964844 -0.30616655945777893066 -0.35083332657814025879 -0.33833336830139160156 -0.33433333039283752441 -0.3104998171329498291 -0.31900015473365783691 -0.31833347678184509277 -0.27266660332679748535 -0.22266666591167449951 -0.25900006294250488281 -0.30633339285850524902 -0.28583344817161560059 -0.26216664910316467285 -0.23849995434284210205 -0.22699992358684539795 -0.23066671192646026611 -0.2193333357572555542 -0.18766672909259796143 -0.18416666984558105469 -0.14883334934711456299 -0.12300014495849609375 -0.14083337783813476562 -0.13466660678386688232 -0.11616650968790054321 -0.12566669285297393799 -0.12616665661334991455 -0.10149995237588882446 -0.080333471298217773438 -0.054999906569719314575 -0.035666704177856445312 -0.014499981887638568878 0.05483341217041015625 0.11150002479553222656 0.15116667747497558594 0.19599993526935577393 0.23216669261455535889 0.17849993705749511719 0.11349996179342269897 0.083666883409023284912 0.025166830047965049744 -0.045833349227905273438 -0.11749998480081558228 -0.13016653060913085938 -0.11733317375183105469 -0.15400004386901855469 -0.050166767090559005737 0.051999885588884353638 0.041333358734846115112 -0.0068333148956298828125 -0.040999889373779296875 -0.059499900788068771362 -0.10283318907022476196 -0.11916669458150863647 -0.092666707932949066162 -0.14116668701171875
 0.94316655397415161133 -0.13249993324279785156 0.20933349430561065674 0.83649992942810058594 0.9873332977294921875 2.11316680908203125 1.2218332290649414062 -0.94816660881042480469 -0.76266652345657348633 0.59500002861022949219 0.60766655206680297852 0.7388331294059753418 0.91750001907348632812 1.0926665067672729492 0.9479999542236328125 0.45299997925758361816 -0.19683337211608886719 -0.24416677653789520264 -0.18316666781902313232 -0.49566659331321716309 -1.7326667308807373047 -2.6340003013610839844 -1.9771667718887329102 -0.92516678571701049805 -1.0331667661666870117 -1.9229999780654907227 -1.3296667337417602539 -0.81950014829635620117 -0.7441666722297668457 -0.94133335351943969727 -1.168999791145324707 -0.90966653823852539062 -0.3564999997615814209 -1.0148333311080932617 -1.4471665620803833008 -1.1983332633972167969 -1.1743333339691162109 -1.7189998626708984375 -0.74483329057693481445 -0.19183349609375 -0.088833488523960113525 0.016166528686881065369 0.10000006109476089478 -0.54816669225692749023 -0.96683335304260253906 -0.33216682076454162598 -0.57316678762435913086 -0.81633329391479492188 -0.89966672658920288086 -0.59133332967758178711 -1.3071665763854980469 -2.1661665439605712891 -1.1734998226165771484 -0.95766657590866088867 -0.96333330869674682617 -1.7041667699813842773 -1.7568334341049194336 -0.96033328771591186523 -0.74166661500930786133 -1.4524999856948852539 -1.587833404541015625 -0.58499985933303833008 -0.46949997544288635254 -0.76033353805541992188 -1.1194999217987060547 -0.76566672325134277344 -0.75900000333786010742 -1.0258334875106811523 -1.7736667394638061523 -2.51183319091796875 -1.9641666412353515625 -2.0893332958221435547 -3.0334997177124023438 -5.1364998817443847656 -6.5216670036315917969 -4.3138332366943359375 -1.5050001144409179688 -2.1361665725708007812 -4.3476667404174804688 -3.448833465576171875 -4.66266632080078125 -4.9730000495910644531 -3.8316667079925537109 -2.7614998817443847656 -3.1684999465942382812 -4.0549998283386230469 -2.3725001811981201172 -1.4581664800643920898 -0.28549996018409729004 -0.0078333215788006782532 0.01116657257080078125 -0.034166574478149414062 -0.26500010490417480469 -0.43216666579246520996 -0.67100006341934204102 -0.80850011110305786133 -0.91049998998641967773 -0.95149987936019897461 -1.1143332719802856445 -1.4006665945053100586 -1.316666722297668457 -0.95766663551330566406 0.093166589736938476562 0.31783327460289001465 -0.36333331465721130371 0.36883345246315002441 0.55066657066345214844 -0.7083333134651184082 -0.63683336973190307617 -0.70800012350082397461 -1.3671666383743286133 -2.8675000667572021484 -3.8611667156219482422 -3.2263331413269042969 -2.1499998569488525391 -0.68516653776168823242 -0.5670000910758972168 -0.52050000429153442383 -0.5521666407585144043 -0.8564999699592590332 -1.9246667623519897461 -2.8573331832885742188 -3.7961666584014892578 -4.912166595458984375 -4.7431664466857910156 -4.5650000572204589844 -3.5490000247955322266 -2.5908334255218505859 -2.3476667404174804688 -2.6275000572204589844 -4.4823331832885742188 -7.0526666641235351562 -7.0824999809265136719 -7.9371666908264160156 -9.4566669464111328125 -9.8488330841064453125 -9.6096668243408203125 -9.8498334884643554688 -10.26183319091796875 -10.565999984741210938 -10.622666358947753906 -10.277500152587890625 -10.48383331298828125 -10.564167022705078125 -10.297332763671875 -9.65416717529296875 -9.8368330001831054688 -9.8063335418701171875 -9.2239999771118164062 -8.3283338546752929688 -7.9288334846496582031 -8.2418336868286132812 -6.79850006103515625 -3.0674998760223388672 -2.3271667957305908203 -1.6526666879653930664 -2.4849998950958251953 -2.7471666336059570312 -1.7373332977294921875 -1.3554998636245727539 0.57949995994567871094 1.2488334178924560547 1.1468333005905151367 1.0801666975021362305 1.0161665678024291992 0.9178333282470703125 0.7269999384880065918 0.46899995207786560059 0.3948332369327545166 0.30049991607666015625 -0.0058333873748779296875 -0.043166715651750564575 -0.19699995219707489014 -0.16583330929279327393 -0.27166667580604553223 -0.26266661286354064941 -0.040166694670915603638 -0.28433322906494140625 -0.29416671395301818848 -0.24516670405864715576 -0.23183329403400421143 -0.23799999058246612549 -0.50733327865600585938 -0.66000002622604370117 -0.6529998779296875 -0.76883333921432495117 -0.95950007438659667969 -0.91999989748001098633 -0.77583336830139160156 -0.73783355951309204102 -0.92166662216186523438 -0.96883344650268554688 -0.91650003194808959961 -0.91849994659423828125 -0.80650001764297485352 -0.68416672945022583008 -0.70066648721694946289 -0.60916686058044433594 -0.56083339452743530273 -0.48500004410743713379 -0.4328333437442779541 -0.40016651153564453125 -0.363666534423828125 -0.39183339476585388184 -0.36450028419494628906 -0.34200009703636169434 -0.26583346724510192871 -0.22466683387756347656 -0.21383333206176757812 -0.20633339881896972656 -0.1988331526517868042 -0.20649997889995574951 -0.23683333396911621094 -0.26133337616920471191 -0.24966669082641601562 -0.23400013148784637451 -0.22533321380615234375 -0.2079998701810836792 -0.19916661083698272705 -0.1721668243408203125 -0.1775000840425491333 -0.17183327674865722656 -0.0716665610671043396 -0.050166606903076171875 -0.053166627883911132812 -0.0620001964271068573 -0.10383335500955581665 -0.14183330535888671875 -0.15149982273578643799 -0.12816667556762695312 -0.10616651922464370728 -0.055333375930786132812 -0.0371666736900806427 0.04566669464111328125 0.16599988937377929688 0.24933321774005889893 0.31849995255470275879 0.37700000405311584473 0.35499992966651916504 0.31149998307228088379 0.28383326530456542969 0.2101666182279586792 0.17883341014385223389 0.13966679573059082031 0.065999902784824371338 -0.011500041000545024872 0.019499937072396278381 0.0659999847412109375 0.023833194747567176819 0.11333330720663070679 0.14566659927368164062 0.10033329576253890991 0.03650005534291267395 -0.034833353012800216675 -0.065666675567626953125 -0.039166688919067382812 -0.025333324447274208069 -0.023000001907348632812
 0.12933333218097686768 -0.60899996757507324219 -0.0068332352675497531891 0.4363333284854888916 0.79816651344299316406 2.4486665725708007812 2.1050000190734863281 0.70883321762084960938 0.57450014352798461914 0.50766676664352416992 0.40116667747497558594 0.80416661500930786133 1.2123333215713500977 1.3873335123062133789 1.2216668128967285156 0.91516679525375366211 -0.35650005936622619629 0.05183323100209236145 -0.021999994292855262756 -0.51366686820983886719 -1.2326668500900268555 -1.4613333940505981445 -0.74799996614456176758 -0.33816662430763244629 -0.54799991846084594727 -1.3533333539962768555 -0.86333316564559936523 -0.74583321809768676758 -0.89416652917861938477 -0.65050011873245239258 -0.5973332524299621582 -0.38300013542175292969 -0.59783339500427246094 -0.78166681528091430664 -0.89733332395553588867 -0.86599999666213989258 -1.960833430290222168 -1.1705001592636108398 0.041166622191667556763 0.080333314836025238037 0.037333328276872634888 0.40450000762939453125 0.42683315277099609375 0.24966661632061004639 -0.091500043869018554688 0.40283346176147460938 0.23749995231628417969 -0.38866662979125976562 -0.56399995088577270508 -0.67766648530960083008 -1.640999913215637207 -1.8138333559036254883 -1.5691665410995483398 -1.9281667470932006836 -1.6288334131240844727 -1.5926666259765625 -2.2214999198913574219 -1.5511667728424072266 -1.2350000143051147461 -1.9174998998641967773 -1.9931665658950805664 -1.3975000381469726562 -0.90850013494491577148 -0.64799994230270385742 -0.54350000619888305664 -0.5831667780876159668 -0.71449995040893554688 -0.60783338546752929688 -1.4531666040420532227 -1.2621666193008422852 -1.2461665868759155273 -1.4618332386016845703 -2.6376667022705078125 -4.5829997062683105469 -5.7074999809265136719 -3.4850001335144042969 -1.4579998254776000977 -2.684833526611328125 -4.0553331375122070312 -2.8993332386016845703 -5.7566666603088378906 -5.4579997062683105469 -4.821666717529296875 -3.6406667232513427734 -3.0616667270660400391 -2.8090000152587890625 -1.7553333044052124023 -1.3184999227523803711 -0.36533340811729431152 0.11683336645364761353 0.11299991607666015625 0.043166637420654296875 -0.36500009894371032715 -0.44933328032493591309 -0.6543331146240234375 -0.79916673898696899414 -0.7881667017936706543 -0.62300008535385131836 -0.81416672468185424805 -1.4296666383743286133 -1.4301666021347045898 -1.0366665124893188477 -0.39666676521301269531 0.21316663920879364014 0.28650012612342834473 0.67566663026809692383 0.29699993133544921875 -1.0576666593551635742 -1.4644999504089355469 -1.2225000858306884766 -1.3228334188461303711 -2.2141666412353515625 -2.7651667594909667969 -2.0311665534973144531 -1.4303333759307861328 -0.76450014114379882812 -0.66983324289321899414 -0.87083333730697631836 -0.6598332524299621582 -0.63266682624816894531 -0.89233350753784179688 -1.4763332605361938477 -2.3469998836517333984 -3.3853332996368408203 -4.3078331947326660156 -4.91916656494140625 -5.0178332328796386719 -4.4594998359680175781 -3.6495001316070556641 -3.2881665229797363281 -3.9651668071746826172 -7.0983333587646484375 -7.3501667976379394531 -8.2826662063598632812 -9.0543336868286132812 -9.4624996185302734375 -9.301166534423828125 -9.6785001754760742188 -10.077833175659179688 -10.389666557312011719 -10.106165885925292969 -10.487999916076660156 -10.569000244140625 -9.8874998092651367188 -9.5196666717529296875 -9.0788335800170898438 -9.3118333816528320312 -8.78133392333984375 -9.0124998092651367188 -8.360500335693359375 -7.708499908447265625 -7.0179996490478515625 -7.6763334274291992188 -6.9851665496826171875 -5.6501665115356445312 -3.7411665916442871094 -3.8321666717529296875 -3.6453335285186767578 -3.1356666088104248047 -3.9885001182556152344 -2.5658330917358398438 -0.1983334273099899292 0.64316678047180175781 0.78533321619033813477 0.89516663551330566406 0.74233335256576538086 0.7351665496826171875 0.82116657495498657227 0.50766664743423461914 0.18099991977214813232 0.096333421766757965088 0.072666727006435394287 0.0380001068115234375 0.036000091582536697388 -0.2581666409969329834 -0.10800012201070785522 -0.019999822601675987244 -0.15833337604999542236 -0.31066679954528808594 -0.34300008416175842285 -0.30733314156532287598 -0.29449996352195739746 -0.48699989914894104004 -0.66583329439163208008 -0.97450011968612670898 -0.77800005674362182617 -0.75283312797546386719 -0.80216652154922485352 -0.6676667332649230957 -0.676166534423828125 -0.90100002288818359375 -0.8451665043830871582 -0.83100008964538574219 -0.83883333206176757812 -0.74916678667068481445 -0.6596667170524597168 -0.58383327722549438477 -0.56199997663497924805 -0.58583331108093261719 -0.46466669440269470215 -0.38833332061767578125 -0.31750011444091796875 -0.34416666626930236816 -0.31366673111915588379 -0.25366678833961486816 -0.25533342361450195312 -0.29949989914894104004 -0.23966677486896514893 -0.19316680729389190674 -0.12816660106182098389 -0.093499816954135894775 -0.12649981677532196045 -0.16683332622051239014 -0.15133340656757354736 -0.14049999415874481201 -0.14266665279865264893 -0.17383337020874023438 -0.1393334120512008667 -0.081333398818969726562 -0.044666606932878494263 -0.0028332869987934827805 0.0043333373032510280609 0.005333423614501953125 0.026333412155508995056 0.027833303436636924744 0.03649997711181640625 0.027000030502676963806 -0.013666550628840923309 0.030166706070303916931 0.012166738510131835938 0.019333282485604286194 0.048333406448364257812 0.12949998676776885986 0.19650006294250488281 0.23883318901062011719 0.34349989891052246094 0.42899999022483825684 0.46216639876365661621 0.46749997138977050781 0.44249996542930603027 0.41666659712791442871 0.36799994111061096191 0.29750004410743713379 0.30266675353050231934 0.27266669273376464844 0.21833355724811553955 0.14983327686786651611 0.21266658604145050049 0.2079998701810836792 0.23150007426738739014 0.26149997115135192871 0.22450001537799835205 0.14733338356018066406 0.0948335304856300354 0.05266666412353515625 0.08583339303731918335 0.098833322525024414062 0.0778333321213722229
 -0.25600004196166992188 0.25433316826820373535 1.5499998331069946289 1.3163334131240844727 1.136166691780090332 1.4841668605804443359 1.7068332433700561523 1.7110002040863037109 1.4273333549499511719 0.40100002288818359375 0.068000078201293945312 0.7038332819938659668 1.4320000410079956055 1.3253332376480102539 1.2108331918716430664 1.0486667156219482422 0.14550001919269561768 0.55333334207534790039 0.30950012803077697754 -0.66883325576782226562 -0.98549979925155639648 -0.70633357763290405273 -0.55783343315124511719 -0.28033351898193359375 -0.40983334183692932129 -0.72049999237060546875 -0.67133331298828125 -0.75816679000854492188 -0.90966653823852539062 -0.59083342552185058594 -0.3393332064151763916 -0.54666668176651000977 -0.55166655778884887695 -0.78216665983200073242 -1.4515000581741333008 -1.9279999732971191406 -1.694666743278503418 -0.24033339321613311768 0.29349994659423828125 0.60116654634475708008 0.26616659760475158691 0.5521666407585144043 0.87766653299331665039 0.75333333015441894531 0.77516669034957885742 1.0641666650772094727 0.64983338117599487305 0.05483341217041015625 -0.15766675770282745361 -0.31933331489562988281 -1.2705000638961791992 -1.3751665353775024414 -1.0745002031326293945 -1.5599999427795410156 -1.7666665315628051758 -1.5663334131240844727 -2.2958333492279052734 -2.0883333683013916016 -1.6381667852401733398 -1.7068333625793457031 -1.6976665258407592773 -1.1511666774749755859 -0.70716661214828491211 -0.37799993157386779785 -0.37416663765907287598 -0.60133343935012817383 -0.54233330488204956055 -0.34650000929832458496 -0.94216680526733398438 -1.5581666231155395508 -1.6266667842864990234 -1.8000000715255737305 -2.9934999942779541016 -4.7389998435974121094 -4.7806668281555175781 -1.9849998950958251953 -1.2988333702087402344 -2.5104999542236328125 -2.8219997882843017578 -2.9726667404174804688 -6.0211668014526367188 -6.1980004310607910156 -5.9654998779296875 -5.3821663856506347656 -5.868499755859375 -5.9120001792907714844 -3.5201666355133056641 -2.4004998207092285156 -1.1541668176651000977 -0.31799992918968200684 -0.081333398818969726562 -0.36833325028419494629 -1.0228332281112670898 -1.2821668386459350586 -0.74866652488708496094 -0.6829999089241027832 -0.89783328771591186523 -0.51416665315628051758 -0.34616652131080627441 -0.68616670370101928711 -0.86933332681655883789 -1.0686665773391723633 -0.40349993109703063965 -0.11833325773477554321 0.15066678822040557861 0.14483325183391571045 0.093166671693325042725 -0.24200002849102020264 -1.1744999885559082031 -1.4041666984558105469 -1.2963331937789916992 -1.4208332300186157227 -2.0155000686645507812 -1.6476665735244750977 -1.1991666555404663086 -0.48849987983703613281 -0.60616660118103027344 -1.3533332347869873047 -1.622666478157043457 -1.0908331871032714844 -1.1703332662582397461 -1.3580001592636108398 -1.974000096321105957 -2.5281667709350585938 -3.2953333854675292969 -4.1824998855590820312 -5.5434999465942382812 -6.4271664619445800781 -4.9383335113525390625 -3.7221667766571044922 -3.7401666641235351562 -5.6493334770202636719 -7.51616668701171875 -8.6543331146240234375 -8.9248332977294921875 -8.6063327789306640625 -9.1908330917358398438 -9.3951663970947265625 -9.622333526611328125 -10.565333366394042969 -10.168833732604980469 -10.667333602905273438 -10.726666450500488281 -10.081166267395019531 -8.9490003585815429688 -8.3276662826538085938 -7.9045000076293945312 -7.0448336601257324219 -7.57216644287109375 -7.4786663055419921875 -7.1483335494995117188 -6.6595001220703125 -6.370166778564453125 -7.6113333702087402344 -8.789333343505859375 -6.0329999923706054688 -4.8843336105346679688 -4.5085000991821289062 -4.4023332595825195312 -5.0976667404174804688 -5.4286665916442871094 -2.3934998512268066406 -0.32483348250389099121 0.28966665267944335938 0.63450020551681518555 0.65333336591720581055 0.51766657829284667969 0.6536667943000793457 0.36816677451133728027 0.18400017917156219482 0.074166856706142425537 0.087999977171421051025 0.12566669285297393799 -0.001000086427666246891 -0.099500097334384918213 -0.012166738510131835938 -0.10733333975076675415 -0.28366670012474060059 -0.53850001096725463867 -0.60816651582717895508 -0.48700007796287536621 -0.44699993729591369629 -0.50783342123031616211 -0.59416651725769042969 -0.59816688299179077148 -0.44833335280418395996 -0.56466656923294067383 -0.53250002861022949219 -0.38966679573059082031 -0.47650027275085449219 -0.52733319997787475586 -0.57699990272521972656 -0.6574999690055847168 -0.77249997854232788086 -0.67683333158493041992 -0.59450006484985351562 -0.55733329057693481445 -0.52399998903274536133 -0.48483324050903320312 -0.37399998307228088379 -0.29733332991600036621 -0.24183337390422821045 -0.26083326339721679688 -0.21433329582214355469 -0.15266673266887664795 -0.13616657257080078125 -0.20333337783813476562 -0.19200007617473602295 -0.12416672706604003906 -0.024833360686898231506 -0.032833416014909744263 -0.056000072509050369263 -0.0996667519211769104 -0.12216671556234359741 -0.11750006675720214844 -0.065833412110805511475 0.027000108733773231506 0.014333327300846576691 0.0240001678466796875 0.023166736587882041931 0.0751665458083152771 0.10883339494466781616 0.07366672903299331665 0.025166669860482215881 0.0046666464768350124359 0.050333183258771896362 0.11249987035989761353 0.18066652119159698486 0.19999980926513671875 0.22083330154418945312 0.23666675388813018799 0.25933337211608886719 0.28233328461647033691 0.33949995040893554688 0.40783333778381347656 0.46733340620994567871 0.49899983406066894531 0.53033328056335449219 0.5544999241828918457 0.54950004816055297852 0.5683333277702331543 0.51350003480911254883 0.47466674447059631348 0.44883322715759277344 0.41916665434837341309 0.38849988579750061035 0.33299985527992248535 0.2708333432674407959 0.36550006270408630371 0.35016679763793945312 0.38533329963684082031 0.34899997711181640625 0.28733348846435546875 0.2413333207368850708 0.17983333766460418701 0.1206666603684425354 0.1394999772310256958 0.16683308780193328857
 0.5543333888053894043 0.98533350229263305664 1.1504999399185180664 1.004999995231628418 0.31399989128112792969 1.1701667308807373047 2.1446666717529296875 2.1174998283386230469 1.7416665554046630859 0.6688334345817565918 0.99850004911422729492 1.6053334474563598633 1.174166560173034668 0.95149993896484375 0.78149992227554321289 0.78600007295608520508 0.27600002288818359375 0.83733326196670532227 0.87966674566268920898 0.59899991750717163086 0.11516666412353515625 0.16499996185302734375 -0.23049990832805633545 -0.2403332442045211792 -0.3774999082088470459 -0.98333328962326049805 -1.0914998054504394531 -0.81183320283889770508 -1.0111665725708007812 -0.65216678380966186523 -0.44599995017051696777 -0.41116675734519958496 -0.64566665887832641602 -1.4380000829696655273 -2.3343334197998046875 -1.1136666536331176758 -0.03566654399037361145 0.13116693496704101562 0.45633339881896972656 0.77683311700820922852 0.86716669797897338867 0.61066669225692749023 0.89016669988632202148 1.157999873161315918 1.4436668157577514648 1.5883333683013916016 1.4551666975021362305 0.43116664886474609375 0.025166749954223632812 0.11116663366556167603 -0.25633335113525390625 -1.180500030517578125 -1.0290001630783081055 -1.2846666574478149414 -1.7331665754318237305 -1.7400001287460327148 -1.9691665172576904297 -2.0798332691192626953 -1.6703332662582397461 -1.5383332967758178711 -1.3088332414627075195 -0.80933332443237304688 -0.27583336830139160156 -0.5409997105598449707 -0.57766675949096679688 -0.97366684675216674805 -1.3054999113082885742 -1.4933334589004516602 -2.3516666889190673828 -3.173999786376953125 -2.247333526611328125 -1.7821668386459350586 -2.9706666469573974609 -4.3744997978210449219 -3.6396667957305908203 -2.3538334369659423828 -2.9323332309722900391 -4.7486667633056640625 -3.1203334331512451172 -2.6245000362396240234 -5.0498332977294921875 -6.9060001373291015625 -6.976833343505859375 -6.5964999198913574219 -7.1286668777465820312 -7.6419997215270996094 -5.2820000648498535156 -2.7428333759307861328 -1.5604999065399169922 -0.67833334207534790039 -0.27616667747497558594 -0.59433317184448242188 -2.2001667022705078125 -3.5251665115356445312 -1.2348333597183227539 -0.37683328986167907715 -0.41899991035461425781 -0.11683329194784164429 0.30299988389015197754 -0.23066663742065429688 -0.6793333888053894043 -0.8693332672119140625 -0.20200014114379882812 -0.12966656684875488281 -0.40933331847190856934 -0.37483325600624084473 -0.27699995040893554688 -0.2891667783260345459 -1.2076667547225952148 -1.5740000009536743164 -1.6121666431427001953 -1.5276668071746826172 -1.8893331289291381836 -2.1239998340606689453 -1.7811666727066040039 -1.0423332452774047852 -0.58116674423217773438 -1.1734999418258666992 -1.6368335485458374023 -1.5753334760665893555 -1.8346667289733886719 -2.1545000076293945312 -2.5158333778381347656 -3.0058333873748779297 -3.0710000991821289062 -3.8128333091735839844 -5.1998333930969238281 -5.9904999732971191406 -5.0060000419616699219 -4.2681665420532226562 -4.5641665458679199219 -6.0448331832885742188 -8.7170000076293945312 -10.156666755676269531 -9.544666290283203125 -8.6864995956420898438 -10.505333900451660156 -10.019166946411132812 -9.7168331146240234375 -9.9604997634887695312 -9.9258337020874023438 -10.280833244323730469 -10.344333648681640625 -9.5145006179809570312 -8.3961668014526367188 -7.9706664085388183594 -7.6521663665771484375 -7.0921664237976074219 -6.0104999542236328125 -6.1646666526794433594 -6.2111663818359375 -6.3460001945495605469 -5.8763332366943359375 -6.1989998817443847656 -8.5650005340576171875 -8.2173337936401367188 -5.157833099365234375 -4.6716670989990234375 -5.0993332862854003906 -6.0630002021789550781 -6.099666595458984375 -4.7983331680297851562 -1.7716666460037231445 -0.80899983644485473633 0.070500135421752929688 0.33899998664855957031 0.38266649842262268066 0.321666717529296875 0.30066671967506408691 0.26916670799255371094 0.14783342182636260986 0.25049996376037597656 0.29366669058799743652 -0.012833277694880962372 -0.072333417832851409912 -0.11900003999471664429 -0.19083316624164581299 -0.3078333437442779541 -0.43266654014587402344 -0.39566650986671447754 -0.23533344268798828125 -0.27500000596046447754 -0.32849994301795959473 -0.25933313369750976562 -0.22833339869976043701 -0.24033331871032714844 -0.36116671562194824219 -0.33433350920677185059 -0.30099987983703613281 -0.39883336424827575684 -0.44016662240028381348 -0.51866668462753295898 -0.60816645622253417969 -0.62683320045471191406 -0.50066643953323364258 -0.44433307647705078125 -0.38683319091796875 -0.35766658186912536621 -0.32466673851013183594 -0.18966650962829589844 -0.18316657841205596924 -0.15133340656757354736 -0.11383327096700668335 -0.098500169813632965088 -0.055999916046857833862 -0.029666582122445106506 -0.041166622191667556763 -0.050333339720964431763 0.026666799560189247131 0.0773332938551902771 0.052166700363159179688 0.013666708953678607941 -0.014666636474430561066 -0.0590000934898853302 -0.06183345988392829895 0.010166565887629985809 0.150333404541015625 0.10099991410970687866 0.13849997520446777344 0.15633337199687957764 0.13600008189678192139 0.071500144898891448975 0.046833436936140060425 0.045166652649641036987 0.098000131547451019287 0.15866653621196746826 0.24083335697650909424 0.22333319485187530518 0.20099997520446777344 0.26916670799255371094 0.31316670775413513184 0.35833320021629333496 0.39766678214073181152 0.43366655707359313965 0.47166681289672851562 0.52400010824203491211 0.57416671514511108398 0.6216666102409362793 0.65666657686233520508 0.65450000762939453125 0.63883346319198608398 0.59883332252502441406 0.55983328819274902344 0.51949983835220336914 0.49916672706604003906 0.49616661667823791504 0.48383340239524841309 0.41666674613952636719 0.4038333892822265625 0.46016660332679748535 0.48500004410743713379 0.47916674613952636719 0.43250012397766113281 0.38483318686485290527 0.32483315467834472656 0.26633334159851074219 0.25200009346008300781 0.28450003266334533691
 -1.2431665658950805664 -0.9259999394416809082 -0.65900015830993652344 0.14316685497760772705 0.092333555221557617188 1.3323333263397216797 2.2841665744781494141 2.0090000629425048828 1.8603330850601196289 1.9530000686645507812 1.9715000391006469727 1.4033334255218505859 0.37183341383934020996 -0.12633347511291503906 0.48616680502891540527 0.56400007009506225586 0.43566671013832092285 0.86949992179870605469 0.75333356857299804688 0.65283340215682983398 0.4940001070499420166 0.4351666867733001709 0.30300006270408630371 -0.039833307266235351562 -0.61066669225692749023 -1.7361665964126586914 -1.1791666746139526367 -0.90949994325637817383 -1.0818333625793457031 -0.78300017118453979492 -0.34916672110557556152 -0.13916659355163574219 -0.79733324050903320312 -1.5686665773391723633 -1.1416667699813842773 -0.053666751831769943237 0.38816666603088378906 0.22533337771892547607 0.57633310556411743164 0.61750012636184692383 1.1301666498184204102 0.44200015068054199219 0.26566663384437561035 1.2901666164398193359 1.6456667184829711914 1.7783333063125610352 1.6749998331069946289 0.24233333766460418701 0.03166675567626953125 0.24233324825763702393 0.22666661441326141357 -0.25716671347618103027 -0.68283325433731079102 -1.2750002145767211914 -1.8764998912811279297 -1.9144999980926513672 -1.985333561897277832 -1.6511667966842651367 -1.1741666793823242188 -0.81183320283889770508 -0.60683345794677734375 -0.28849974274635314941 -0.38450011610984802246 -0.62066668272018432617 -0.52616661787033081055 -0.85450011491775512695 -1.578833460807800293 -1.6055001020431518555 -2.0016665458679199219 -1.4524999856948852539 -0.8226668238639831543 -2.2528333663940429688 -3.7860000133514404297 -3.9983334541320800781 -3.0191664695739746094 -3.7504999637603759766 -4.9968333244323730469 -5.0549998283386230469 -3.6061666011810302734 -3.2028334140777587891 -5.490833282470703125 -7.0796666145324707031 -6.6436667442321777344 -5.9486665725708007812 -6.194499969482421875 -5.1961665153503417969 -5.0301666259765625 -3.1946666240692138672 -1.7476665973663330078 -0.93899995088577270508 -0.35349997878074645996 -0.67916673421859741211 -1.9024999141693115234 -3.0078332424163818359 -0.8751665949821472168 -0.087333358824253082275 -0.098499931395053863525 0.10649999231100082397 0.5855000615119934082 -0.024499973282217979431 -0.42383337020874023438 -0.24500012397766113281 -0.30183330178260803223 -0.98300004005432128906 -1.0849999189376831055 -0.85199999809265136719 -0.71216672658920288086 -0.82566666603088378906 -1.2486666440963745117 -1.9046667814254760742 -1.9816666841506958008 -2.4861664772033691406 -2.5626666545867919922 -2.8176667690277099609 -2.4579999446868896484 -1.6423332691192626953 -0.66383320093154907227 -0.44366669654846191406 -0.70166659355163574219 -1.5533334016799926758 -2.1248333454132080078 -2.9638333320617675781 -3.5894999504089355469 -3.7486667633056640625 -4.1203331947326660156 -3.8433332443237304688 -4.3686666488647460938 -6.2173333168029785156 -7.3556666374206542969 -7.2474999427795410156 -6.4435000419616699219 -8.0228338241577148438 -10.248999595642089844 -10.301166534423828125 -9.1733331680297851562 -8.8823337554931640625 -10.05816650390625 -9.7418336868286132812 -9.7480001449584960938 -9.8703336715698242188 -10.372166633605957031 -10.153666496276855469 -10.173999786376953125 -9.30816650390625 -8.4633331298828125 -8.76399993896484375 -8.6448335647583007812 -7.9853334426879882812 -6.3826670646667480469 -6.0871663093566894531 -6.2511663436889648438 -6.3133330345153808594 -5.9953336715698242188 -5.7055001258850097656 -6.9194998741149902344 -9.4846668243408203125 -7.069499969482421875 -5.1628332138061523438 -5.0178332328796386719 -5.6458334922790527344 -6.8508334159851074219 -6.2328333854675292969 -2.8609998226165771484 -0.93566650152206420898 -0.21549995243549346924 0.19966650009155273438 0.22083337604999542236 0.21216662228107452393 0.45633339881896972656 0.49866667389869689941 0.3136666715145111084 0.41616654396057128906 0.30633339285850524902 0.0458335094153881073 -0.088666677474975585938 -0.065333284437656402588 7.94728620689966192e-08 -0.07533343881368637085 -0.17766658961772918701 -0.2843335568904876709 -0.23533336818218231201 -0.17733335494995117188 -0.17766682803630828857 -0.14183337986469268799 -0.19933335483074188232 -0.33066654205322265625 -0.38733339309692382812 -0.51166653633117675781 -0.4640000760555267334 -0.43683329224586486816 -0.40300011634826660156 -0.48416677117347717285 -0.4608332216739654541 -0.35816678404808044434 -0.28483343124389648438 -0.2823333740234375 -0.28700008988380432129 -0.28016653656959533691 -0.25333333015441894531 -0.15216676890850067139 -0.061333257704973220825 -0.0078334808349609375 0.016999879851937294006 0.0019999344367533922195 0.0098335742950439453125 -0.00333309173583984375 0.018333196640014648438 0.084999956190586090088 0.2019999772310256958 0.18099983036518096924 0.16049997508525848389 0.14800000190734863281 0.11233321577310562134 0.015500147826969623566 -0.010000149719417095184 0.046166658401489257812 0.11416665464639663696 0.06183330342173576355 0.087333358824253082275 0.099333204329013824463 0.11650013923645019531 0.14333343505859375 0.15683341026306152344 0.18266661465167999268 0.19050009548664093018 0.23149998486042022705 0.28433322906494140625 0.17550007998943328857 0.19783322513103485107 0.26016688346862792969 0.31250008940696716309 0.40916666388511657715 0.44483342766761779785 0.48816689848899841309 0.53433340787887573242 0.59383344650268554688 0.66100007295608520508 0.71783334016799926758 0.74116677045822143555 0.73616671562194824219 0.72283333539962768555 0.68233340978622436523 0.65033322572708129883 0.622333526611328125 0.61500006914138793945 0.60183316469192504883 0.57066679000854492188 0.57350009679794311523 0.56233328580856323242 0.54466658830642700195 0.56649994850158691406 0.56433337926864624023 0.5683333277702331543 0.53066664934158325195 0.47916641831398010254 0.38016662001609802246 0.39833331108093261719 0.39666643738746643066
 -1.1651666164398193359 -0.96566659212112426758 -0.64700007438659667969 -1.1593332290649414062 0.41833314299583435059 1.3758332729339599609 1.6456665992736816406 1.9138332605361938477 1.3604999780654907227 1.4028334617614746094 1.3234999179840087891 1.0516667366027832031 0.29350009560585021973 0.45483341813087463379 1.1236666440963745117 1.0936665534973144531 1.0646666288375854492 1.1041666269302368164 0.66833329200744628906 0.4086666107177734375 0.42416658997535705566 0.38599991798400878906 0.36383342742919921875 -0.046833354979753494263 -1.1456665992736816406 -2.0065000057220458984 -1.4878333806991577148 -1.192333221435546875 -1.1150000095367431641 -0.88066655397415161133 -0.53200006484985351562 -0.20049993693828582764 -0.71499997377395629883 -0.18683345615863800049 0.27350005507469177246 -0.082166753709316253662 -0.0053332648240029811859 0.22233326733112335205 0.5926666259765625 0.72483330965042114258 1.1866666078567504883 0.85233330726623535156 0.81783336400985717773 1.5651665925979614258 1.9015001058578491211 1.8406667709350585938 1.7176667451858520508 0.64416664838790893555 -0.18899981677532196045 0.32933330535888671875 0.3078333437442779541 0.35283327102661132812 0.087999977171421051025 -0.88000017404556274414 -1.814499974250793457 -1.7876666784286499023 -1.6931663751602172852 -0.87683337926864624023 -0.42166662216186523438 -0.4156665802001953125 -0.49999991059303283691 -0.48699998855590820312 -0.53083342313766479492 -0.51349997520446777344 -0.30566677451133728027 -0.27716669440269470215 -0.49616670608520507812 -0.74666666984558105469 -1.2339999675750732422 -1.0991665124893188477 -1.6589999198913574219 -3.152500152587890625 -3.8980000019073486328 -3.0475003719329833984 -2.8958334922790527344 -3.6814999580383300781 -5.0896668434143066406 -4.6446666717529296875 -3.7593331336975097656 -4.062000274658203125 -5.9608335494995117188 -5.9960002899169921875 -5.2266664505004882812 -3.4178333282470703125 -3.1956665515899658203 -2.6648333072662353516 -2.0096666812896728516 -1.3681665658950805664 -0.80500006675720214844 -1.0136666297912597656 -0.49083337187767028809 -0.45650014281272888184 -1.0070002079010009766 -2.8704998493194580078 -1.5838333368301391602 -0.35316666960716247559 0.33733320236206054688 0.61233323812484741211 0.96699982881546020508 0.34200015664100646973 0.092166580259799957275 -0.4006665647029876709 -0.85616660118103027344 -1.3054999113082885742 -1.4188333749771118164 -1.7184998989105224609 -1.588499903678894043 -1.7063333988189697266 -2.3123331069946289062 -2.5048334598541259766 -2.9063334465026855469 -3.2664999961853027344 -3.5443334579467773438 -3.3266663551330566406 -2.8888332843780517578 -2.627166748046875 -2.3165001869201660156 -1.3803333044052124023 -1.0223332643508911133 -0.95316672325134277344 -2.2376666069030761719 -3.3309998512268066406 -4.3348331451416015625 -4.4976668357849121094 -5.0946669578552246094 -5.8713331222534179688 -5.5458331108093261719 -5.5120000839233398438 -6.6188335418701171875 -8.6313333511352539062 -9.3765001296997070312 -9.6636667251586914062 -11.023500442504882812 -10.431666374206542969 -9.5609998703002929688 -9.3908338546752929688 -10.214333534240722656 -10.49683380126953125 -10.602499961853027344 -10.575666427612304688 -10.567667007446289062 -10.071000099182128906 -9.7714996337890625 -9.8369998931884765625 -9.204166412353515625 -8.3251667022705078125 -7.8594999313354492188 -7.1269998550415039062 -6.2791666984558105469 -6.5496668815612792969 -6.6445002555847167969 -6.4935002326965332031 -6.2734999656677246094 -5.8949999809265136719 -5.6758332252502441406 -8.2089996337890625 -9.1431665420532226562 -6.3435001373291015625 -5.7255001068115234375 -5.7540001869201660156 -5.9301667213439941406 -6.6296668052673339844 -4.9556665420532226562 -1.979000091552734375 -0.58583331108093261719 0.0078333215788006782532 0.0126667022705078125 0.22366674244403839111 0.46566677093505859375 0.5160000920295715332 0.5868332982063293457 0.68366670608520507812 0.42583331465721130371 0.29899987578392028809 0.10066684335470199585 0.1494998931884765625 0.09683322906494140625 0.051333267241716384888 -0.054500181227922439575 -0.086666584014892578125 -0.026499828323721885681 0.050833225250244140625 0.24400019645690917969 0.069166816771030426025 0.041833240538835525513 0.039499998092651367188 -0.11350011825561523438 -0.036000091582536697388 -0.044999916106462478638 -0.12083315849304199219 -0.11683329194784164429 -0.15049989521503448486 -0.15633352100849151611 -0.06583324819803237915 -0.037499904632568359375 0.032333534210920333862 -0.059833288192749023438 -0.14616648852825164795 -0.051166772842407226562 -0.018000045791268348694 0.003666559932753443718 0.0870000496506690979 0.14883327484130859375 0.16733336448669433594 0.17499995231628417969 0.14533345401287078857 0.17833344638347625732 0.34050020575523376465 0.36733332276344299316 0.30016660690307617188 0.28333321213722229004 0.25300002098083496094 0.2391665726900100708 0.13183331489562988281 0.051499921828508377075 0.0668333396315574646 0.09200000762939453125 0.10766664892435073853 0.12266675382852554321 0.15883326530456542969 0.19900004565715789795 0.20883329212665557861 0.21283347904682159424 0.21066682040691375732 0.25766658782958984375 0.32233357429504394531 0.29866680502891540527 0.28983339667320251465 0.33833351731300354004 0.38833346962928771973 0.45883336663246154785 0.47383341193199157715 0.50516694784164428711 0.54916667938232421875 0.60233348608016967773 0.65633350610733032227 0.71499997377395629883 0.76800012588500976562 0.78299993276596069336 0.79433321952819824219 0.78233331441879272461 0.77933335304260253906 0.77183336019515991211 0.74933338165283203125 0.72533339262008666992 0.68516683578491210938 0.68233340978622436523 0.66516667604446411133 0.66516667604446411133 0.68783330917358398438 0.68866658210754394531 0.68316668272018432617 0.67199999094009399414 0.66616654396057128906 0.59766668081283569336 0.520999908447265625 0.54733318090438842773 0.55383330583572387695
 0.0541667938232421875 1.4310001134872436523 -1.5900000333786010742 -2.6008331775665283203 0.18099999427795410156 1.8233331441879272461 1.905333399772644043 1.8455001115798950195 1.0654999017715454102 0.58150005340576171875 1.1015000343322753906 1.6688332557678222656 1.5719999074935913086 1.5676666498184204102 1.6194999217987060547 1.2956665754318237305 1.2685000896453857422 0.80116671323776245117 0.16266655921936035156 0.40716648101806640625 0.44216656684875488281 0.31549993157386779785 0.33650001883506774902 0.30833324790000915527 -0.26750001311302185059 -0.94716668128967285156 -1.5540001392364501953 -1.2415000200271606445 -0.81916660070419311523 -0.83400005102157592773 -0.43783330917358398438 -0.25416675209999084473 0.13300006091594696045 0.680500030517578125 0.73400002717971801758 0.021833181381225585938 -0.25750002264976501465 -0.23883342742919921875 0.45416679978370666504 0.45550012588500976562 1.1315001249313354492 1.4691665172576904297 2.0986666679382324219 1.7876666784286499023 2.0018334388732910156 1.8308333158493041992 1.7956665754318237305 0.91750001907348632812 -0.0088334875181317329407 1.0613332986831665039 0.90050011873245239258 0.57699990272521972656 0.051833391189575195312 -0.77966672182083129883 -1.1266666650772094727 -1.0985000133514404297 -0.67133337259292602539 -0.44766673445701599121 -0.68050020933151245117 -0.79650002717971801758 -0.79199999570846557617 -0.59450006484985351562 -0.47016668319702148438 -0.48899993300437927246 -0.34983333945274353027 -0.24416668713092803955 -0.19600009918212890625 -0.75799989700317382812 -1.564499974250793457 -1.7638332843780517578 -2.8266668319702148438 -3.9288334846496582031 -3.5826666355133056641 -2.9963333606719970703 -3.0864999294281005859 -3.8383331298828125 -4.9938330650329589844 -4.41699981689453125 -3.9211666584014892578 -4.2051668167114257812 -5.3256664276123046875 -3.571666717529296875 -2.6965000629425048828 -1.9155000448226928711 -1.597666621208190918 -1.1726665496826171875 -0.56800001859664916992 -0.31683340668678283691 -0.11050001531839370728 -0.83983325958251953125 -0.24583332240581512451 0.37499991059303283691 0.57666659355163574219 -0.17549999058246612549 -1.7835000753402709961 -0.4293333590030670166 0.88399988412857055664 1.1308332681655883789 1.5031665563583374023 0.88966673612594604492 0.32233342528343200684 -0.5368334650993347168 -1.4378334283828735352 -1.9199999570846557617 -2.1706666946411132812 -2.8429999351501464844 -2.7465000152587890625 -2.5498332977294921875 -3.3736665248870849609 -3.9233331680297851562 -3.1868333816528320312 -3.1354999542236328125 -3.5713334083557128906 -3.4689998626708984375 -3.0863332748413085938 -2.9380002021789550781 -2.9843332767486572266 -2.6483333110809326172 -2.8086667060852050781 -2.0869998931884765625 -2.0055000782012939453 -2.6188333034515380859 -3.7481665611267089844 -5.261333465576171875 -6.476833343505859375 -6.7901663780212402344 -6.8791666030883789062 -7.4219999313354492188 -7.1378335952758789062 -9.6286668777465820312 -9.7331666946411132812 -10.132666587829589844 -10.480500221252441406 -10.53983306884765625 -9.890167236328125 -10.178999900817871094 -10.27899932861328125 -10.470000267028808594 -10.617000579833984375 -9.678333282470703125 -9.6625003814697265625 -10.208333015441894531 -10.436166763305664062 -9.9801664352416992188 -8.8991670608520507812 -7.8066668510437011719 -6.9720001220703125 -6.3298330307006835938 -6.4043331146240234375 -6.6785001754760742188 -6.6804995536804199219 -6.6703333854675292969 -6.5223336219787597656 -6.2648334503173828125 -5.7925004959106445312 -5.7856669425964355469 -8.1338338851928710938 -7.5213332176208496094 -5.1046667098999023438 -4.4966669082641601562 -3.648166656494140625 -3.726833343505859375 -5.7773332595825195312 -2.9483332633972167969 -0.349666595458984375 0.32450008392333984375 0.55666685104370117188 0.48883342742919921875 0.4616667330265045166 0.52233338356018066406 0.66483336687088012695 0.88716655969619750977 0.66116666793823242188 0.52350014448165893555 0.32483330368995666504 0.36933335661888122559 0.24483346939086914062 0.12266675382852554321 0.063499927520751953125 0.071499906480312347412 0.19866657257080078125 0.33933329582214355469 0.42533317208290100098 0.21583326160907745361 0.10999997705221176147 0.1371666640043258667 0.13600008189678192139 0.1950000077486038208 0.19549997150897979736 0.2378333359956741333 0.1551666259765625 0.077499948441982269287 0.11366661638021469116 0.14450009167194366455 0.15616671741008758545 0.28733333945274353027 0.19783313572406768799 0.10883323103189468384 0.21116678416728973389 0.20933318138122558594 0.27266660332679748535 0.32233342528343200684 0.3876667022705078125 0.33066669106483459473 0.27183318138122558594 0.26999998092651367188 0.35533347725868225098 0.41933354735374450684 0.38183331489562988281 0.34816670417785644531 0.32750010490417480469 0.30600014328956604004 0.28166690468788146973 0.2268336564302444458 0.21116685867309570312 0.21750013530254364014 0.23783349990844726562 0.21633346378803253174 0.19883306324481964111 0.23500005900859832764 0.25133314728736877441 0.27983322739601135254 0.30549994111061096191 0.34533318877220153809 0.3770001828670501709 0.31533336639404296875 0.32533350586891174316 0.38316679000854492188 0.44516673684120178223 0.49633327126502990723 0.51149994134902954102 0.53083330392837524414 0.58016681671142578125 0.63100004196166992188 0.68449991941452026367 0.73299986124038696289 0.78066658973693847656 0.8126665949821472168 0.84116673469543457031 0.86149984598159790039 0.87183332443237304688 0.85649985074996948242 0.84349995851516723633 0.85550004243850708008 0.85816651582717895508 0.84516668319702148438 0.84133315086364746094 0.84316664934158325195 0.78466653823852539062 0.75283330678939819336 0.7779998779296875 0.78516668081283569336 0.77833312749862670898 0.77383351325988769531 0.7301667332649230957 0.6421667933464050293 0.6666666865348815918 0.69983345270156860352
 0.35483336448669433594 1.4838331937789916992 -2.6013331413269042969 -4.141666412353515625 -0.50583338737487792969 1.5795000791549682617 1.5364998579025268555 1.0199999809265136719 0.15399996936321258545 -0.7810001373291015625 0.50949996709823608398 2.0343334674835205078 2.1291666030883789062 1.6535000801086425781 0.95066666603088378906 0.76516669988632202148 0.8229999542236328125 0.66050004959106445312 0.64149993658065795898 0.59249997138977050781 0.12983345985412597656 0.38883361220359802246 0.35433331131935119629 0.26533350348472595215 0.0970001220703125 -0.083999872207641601562 -1.0241668224334716797 -1.2071666717529296875 -0.61566662788391113281 -0.23133333027362823486 -0.32799997925758361816 -0.32199993729591369629 0.24133348464965820312 0.64849996566772460938 0.69633340835571289062 0.51400011777877807617 -0.1416667252779006958 0.17666649818420410156 0.83400011062622070312 0.89283323287963867188 1.4466668367385864258 2.1013333797454833984 2.2418329715728759766 1.7258335351943969727 1.9633333683013916016 1.618166804313659668 1.844666600227355957 1.532999873161315918 1.1918333768844604492 1.3208332061767578125 1.3186666965484619141 0.61716657876968383789 -0.30749997496604919434 -0.93183332681655883789 -0.88499993085861206055 -0.62516671419143676758 -0.57883340120315551758 -0.69733351469039916992 -0.93616658449172973633 -0.9723332524299621582 -0.75066679716110229492 -0.58033341169357299805 -0.55083328485488891602 -0.31266650557518005371 -0.28033328056335449219 -0.27333340048789978027 -0.30583342909812927246 -1.3388334512710571289 -2.3253331184387207031 -2.6510000228881835938 -4.5844998359680175781 -4.9015002250671386719 -3.8893332481384277344 -3.3926665782928466797 -3.2299997806549072266 -3.9341669082641601562 -4.60883331298828125 -4.3585000038146972656 -4.3156666755676269531 -4.2933335304260253906 -4.1823329925537109375 -2.3308331966400146484 -1.5588332414627075195 -0.88516670465469360352 -0.85100007057189941406 -0.45699992775917053223 0.027500152587890625 0.18449997901916503906 0.19933326542377471924 -0.10250004380941390991 -0.2906665802001953125 0.65783333778381347656 1.2566667795181274414 1.2051665782928466797 0.91916656494140625 0.42466664314270019531 0.70666664838790893555 1.905333399772644043 1.9075000286102294922 0.875 0.26700004935264587402 -0.55550009012222290039 -1.3375000953674316406 -1.988000035285949707 -2.4763333797454833984 -2.9288332462310791016 -2.3859999179840087891 -2.1148333549499511719 -2.937999725341796875 -3.3064999580383300781 -2.807666778564453125 -2.5271666049957275391 -2.8171665668487548828 -3.2571666240692138672 -3.1296665668487548828 -2.9595000743865966797 -2.7046666145324707031 -2.3660001754760742188 -3.2206666469573974609 -3.7393331527709960938 -2.9691665172576904297 -3.5186667442321777344 -4.2059998512268066406 -5.2485003471374511719 -6.1041665077209472656 -6.0303330421447753906 -6.7861666679382324219 -7.6883335113525390625 -8.5403337478637695312 -9.6396665573120117188 -8.9793338775634765625 -9.4743337631225585938 -10.611666679382324219 -10.565333366394042969 -9.8009996414184570312 -9.8905000686645507812 -9.64766693115234375 -10.035666465759277344 -9.8848333358764648438 -9.4753332138061523438 -9.3043336868286132812 -9.2621669769287109375 -9.5548334121704101562 -8.7546672821044921875 -7.3860001564025878906 -7.2006669044494628906 -6.5153331756591796875 -6.01616668701171875 -6.4874997138977050781 -6.7093334197998046875 -6.636333465576171875 -6.4831666946411132812 -6.2411665916442871094 -6.2244997024536132812 -5.7576665878295898438 -4.9231667518615722656 -5.0351667404174804688 -6.7651667594909667969 -4.7280001640319824219 -2.9626667499542236328 -2.0739998817443847656 -1.6150000095367431641 -2.0196666717529296875 -0.98566669225692749023 0.65700000524520874023 1.0091665983200073242 0.92183327674865722656 0.83533334732055664062 0.54250001907348632812 0.36749997735023498535 0.53549998998641967773 0.85950016975402832031 0.96766668558120727539 0.95083332061767578125 0.68550008535385131836 0.56633335351943969727 0.44599986076354980469 0.46783336997032165527 0.44766649603843688965 0.50633329153060913086 0.53349989652633666992 0.59033322334289550781 0.59233331680297851562 0.46133318543434143066 0.44633331894874572754 0.3068332672119140625 0.33599996566772460938 0.32616648077964782715 0.42083334922790527344 0.45666670799255371094 0.41100001335144042969 0.32616671919822692871 0.19516658782958984375 0.15849995613098144531 0.27949985861778259277 0.37699985504150390625 0.3323332369327545166 0.32583341002464294434 0.30783328413963317871 0.229000091552734375 0.23616671562194824219 0.40700006484985351562 0.42433333396911621094 0.40450015664100646973 0.44799986481666564941 0.42866668105125427246 0.40166673064231872559 0.38133344054222106934 0.4019998013973236084 0.39616665244102478027 0.412166595458984375 0.39866676926612854004 0.35783329606056213379 0.31816658377647399902 0.31666675209999084473 0.32083344459533691406 0.34383335709571838379 0.38249993324279785156 0.40033331513404846191 0.40433350205421447754 0.40033349394798278809 0.38600000739097595215 0.3690001070499420166 0.36483344435691833496 0.37316694855690002441 0.40366673469543457031 0.43866673111915588379 0.49733337759971618652 0.55016660690307617188 0.54050010442733764648 0.56216675043106079102 0.6075000762939453125 0.65216666460037231445 0.70783346891403198242 0.75549989938735961914 0.79000014066696166992 0.83283334970474243164 0.87433320283889770508 0.90300011634826660156 0.90716671943664550781 0.89950007200241088867 0.9061667323112487793 0.94649988412857055664 0.92566657066345214844 0.93933320045471191406 0.91349989175796508789 0.9074999690055847168 0.9201666712760925293 0.98300004005432128906 0.91049998998641967773 0.8205000758171081543 0.85433334112167358398 0.8760001063346862793 0.87300002574920654297 0.86500006914138793945 0.7951666712760925293 0.76466661691665649414 0.79466670751571655273
 -0.059666473418474197388 2.3648333549499511719 1.5544999837875366211 -5.0306668281555175781 -2.5750000476837158203 0.66249996423721313477 1.4551666975021362305 0.68216657638549804688 -0.94549995660781860352 0.11066666990518569946 1.8321665525436401367 1.9473334550857543945 1.7108331918716430664 0.81083321571350097656 -0.22250008583068847656 0.27566662430763244629 0.9873332977294921875 1.4370000362396240234 1.844666600227355957 1.5866665840148925781 1.0154999494552612305 0.58016675710678100586 0.49966654181480407715 0.34950017929077148438 0.30616664886474609375 0.4155000150203704834 -0.018833318725228309631 -0.79100012779235839844 -0.395999908447265625 -0.34899997711181640625 -0.33950003981590270996 0.18600010871887207031 0.54199999570846557617 0.35733318328857421875 0.41983318328857421875 0.40666666626930236816 -0.22800016403198242188 -0.36933335661888122559 0.040166694670915603638 1.3431667089462280273 2.2738335132598876953 2.2493331432342529297 2.2323331832885742188 1.8171669244766235352 1.8771666288375854492 1.7578333616256713867 1.6323333978652954102 1.2756668329238891602 1.4503331184387207031 1.5393334627151489258 1.2243332862854003906 0.48316660523414611816 -0.42266663908958435059 -0.69316667318344116211 -0.7383334040641784668 -0.81816655397415161133 -0.77349990606307983398 -0.64933341741561889648 -0.72399997711181640625 -0.71066689491271972656 -0.28566670417785644531 -0.64583325386047363281 -0.70033311843872070312 -0.22150015830993652344 0.039833307266235351562 -0.046333152800798416138 -0.69749993085861206055 -3.1749999523162841797 -4.5106668472290039062 -6.0286664962768554688 -5.1963334083557128906 -4.5291666984558105469 -4.02266693115234375 -3.7066667079925537109 -3.5425000190734863281 -4.1395001411437988281 -4.7448334693908691406 -4.1726665496826171875 -2.6594998836517333984 -2.8673334121704101562 -3.5295000076293945312 -2.5581667423248291016 -1.7763330936431884766 -1.2056667804718017578 -0.41816663742065429688 -0.00983333587646484375 0.1979999542236328125 0.49100002646446228027 0.66766667366027832031 0.69866657257080078125 0.66383320093154907227 0.50683331489562988281 1.3048332929611206055 1.551333308219909668 1.4238333702087402344 1.2258335351943969727 1.5893334150314331055 2.2578334808349609375 1.6686666011810302734 0.86749988794326782227 0.23383347690105438232 -0.0751665458083152771 -1.011999964714050293 -2.0599999427795410156 -2.8424999713897705078 -2.6231665611267089844 -1.3213332891464233398 -0.79083323478698730469 -1.3776665925979614258 -1.5483335256576538086 -1.5610001087188720703 -1.2610000371932983398 -1.1595001220703125 -1.7830001115798950195 -2.3776667118072509766 -2.488666534423828125 -2.2255001068115234375 -2.2634999752044677734 -2.2318332195281982422 -3.0898332595825195312 -4.0488333702087402344 -4.1034998893737792969 -4.4355001449584960938 -4.8633332252502441406 -4.9406666755676269531 -6.1588335037231445312 -6.4704999923706054688 -7.1181664466857910156 -7.6880002021789550781 -7.7363333702087402344 -8.4446668624877929688 -8.9189996719360351562 -10.298999786376953125 -10.083832740783691406 -9.6620006561279296875 -9.6301670074462890625 -9.60233306884765625 -10.069000244140625 -9.7178335189819335938 -9.3576669692993164062 -9.0896663665771484375 -8.671833038330078125 -7.7968335151672363281 -7.4453334808349609375 -6.8573331832885742188 -6.6048331260681152344 -6.2428331375122070312 -6.2210001945495605469 -6.7918334007263183594 -6.9333333969116210938 -6.9053335189819335938 -6.6581668853759765625 -6.2226667404174804688 -6.0149998664855957031 -5.8006663322448730469 -5.1649999618530273438 -5.3385000228881835938 -7.0083336830139160156 -5.5255002975463867188 -4.5079998970031738281 -3.8224999904632568359 -2.2135000228881835938 -0.80883330106735229492 -0.069166660308837890625 0.66483324766159057617 1.2919999361038208008 1.2788333892822265625 1.1195000410079956055 0.78533333539962768555 0.92600005865097045898 1.0370000600814819336 0.97416669130325317383 0.96983319520950317383 0.86633342504501342773 0.81666654348373413086 0.65616655349731445312 0.48816671967506408691 0.41366648674011230469 0.59166675806045532227 0.66566663980484008789 0.76950001716613769531 0.86916661262512207031 0.87866681814193725586 0.7756665349006652832 0.75183337926864624023 0.63483327627182006836 0.52749997377395629883 0.47416663169860839844 0.51116675138473510742 0.4039999544620513916 0.40266647934913635254 0.3704999387264251709 0.3505001068115234375 0.36583352088928222656 0.4463335573673248291 0.49549975991249084473 0.48933339118957519531 0.5268332362174987793 0.55599969625473022461 0.49783334136009216309 0.47983336448669433594 0.50049996376037597656 0.50850003957748413086 0.47833332419395446777 0.51649993658065795898 0.5671666264533996582 0.55266666412353515625 0.47933331131935119629 0.46283331513404846191 0.47650003433227539062 0.53100007772445678711 0.54850006103515625 0.51666671037673950195 0.49616670608520507812 0.49616655707359313965 0.46049991250038146973 0.45116654038429260254 0.45750012993812561035 0.46433329582214355469 0.44683337211608886719 0.44066658616065979004 0.45900002121925354004 0.49000009894371032715 0.49533328413963317871 0.49483332037925720215 0.50416678190231323242 0.5129998326301574707 0.57083326578140258789 0.58999997377395629883 0.60050016641616821289 0.62333327531814575195 0.67533332109451293945 0.72800016403198242188 0.76983314752578735352 0.81016659736633300781 0.84416669607162475586 0.898166656494140625 0.95083332061767578125 0.97383332252502441406 0.99250012636184692383 0.99333351850509643555 1.0128332376480102539 0.98866671323776245117 0.99433332681655883789 1.0110000371932983398 1.0491666793823242188 1.0596666336059570312 1.0743333101272583008 1.0381666421890258789 1.0766665935516357422 0.95916676521301269531 0.91100001335144042969 0.9376665949821472168 0.9676666259765625 0.97250002622604370117 0.92916673421859741211 0.89266669750213623047 0.91349995136260986328
 0.2046664506196975708 2.9428334236145019531 3.0034999847412109375 -3.4850001335144042969 -5.0156664848327636719 -0.87016683816909790039 1.1459997892379760742 1.3958333730697631836 0.44866666197776794434 0.74916666746139526367 1.6905001401901245117 1.565333247184753418 1.3029998540878295898 0.37766656279563903809 0.71933323144912719727 1.3103331327438354492 1.4963334798812866211 1.9273332357406616211 2.0401668548583984375 1.8086664676666259766 1.514166712760925293 0.81399995088577270508 0.6041666865348815918 0.46516665816307067871 0.57366663217544555664 0.69583326578140258789 0.56616663932800292969 -0.12666662037372589111 -0.07799991220235824585 -0.3393332064151763916 -0.20683336257934570312 0.33383330702781677246 0.41616663336753845215 0.34933328628540039062 0.38616657257080078125 0.38466668128967285156 0.45900011062622070312 0.4720001220703125 0.76066666841506958008 2.4799997806549072266 3.0008332729339599609 2.8735001087188720703 2.5906665325164794922 2.2418332099914550781 2.0946667194366455078 1.8276664018630981445 1.1688333749771118164 1.2705000638961791992 1.8581666946411132812 1.5893331766128540039 1.2774999141693115234 0.26183333992958068848 -0.14466650784015655518 -0.3171666562557220459 -0.63999980688095092773 -0.78349995613098144531 -0.75249999761581420898 -0.65516656637191772461 -0.4168332517147064209 -0.31466642022132873535 -0.36800011992454528809 -0.41849994659423828125 -0.89766663312911987305 -0.91499996185302734375 0.11766656488180160522 -0.43166661262512207031 -3.2154998779296875 -3.8134999275207519531 -4.4916667938232421875 -6.4818329811096191406 -5.4116668701171875 -4.1371665000915527344 -3.8436665534973144531 -3.6328334808349609375 -3.8443331718444824219 -4.3681664466857910156 -4.2809996604919433594 -2.5611665248870849609 -0.86750006675720214844 -1.1875001192092895508 -2.0681667327880859375 -2.7611668109893798828 -2.0346667766571044922 -1.565166473388671875 -1.0538331270217895508 -0.043999910354614257812 0.7081667780876159668 0.72516673803329467773 1.0176665782928466797 1.2413333654403686523 1.1548334360122680664 0.57049995660781860352 1.6956665515899658203 2.3768334388732910156 2.0601665973663330078 2.2378332614898681641 2.3020000457763671875 1.5656666755676269531 1.116000056266784668 0.94466662406921386719 0.080833196640014648438 0.0038333733100444078445 -0.49716678261756896973 -0.94100004434585571289 -1.8938333988189697266 -1.7615000009536743164 -0.6724999547004699707 -0.28966674208641052246 -0.53200000524520874023 -0.58333343267440795898 -0.63850003480911254883 -0.48566660284996032715 -0.34916672110557556152 -0.81400012969970703125 -1.4601665735244750977 -1.8671665191650390625 -2.1631665229797363281 -2.3619999885559082031 -2.2373332977294921875 -2.3686666488647460938 -2.9714999198913574219 -3.0575001239776611328 -3.6799998283386230469 -4.0443334579467773438 -5.0676670074462890625 -5.1510000228881835938 -5.2961664199829101562 -5.4748334884643554688 -6.1884999275207519531 -5.5551667213439941406 -7.1383333206176757812 -9.2721662521362304688 -9.226833343505859375 -9.6436662673950195312 -9.1041669845581054688 -9.090000152587890625 -9.6005001068115234375 -9.2805004119873046875 -9.363666534423828125 -9.6908330917358398438 -9.1281671524047851562 -8.2609996795654296875 -7.500499725341796875 -7.8845000267028808594 -7.7858328819274902344 -6.8514995574951171875 -6.895999908447265625 -6.5450000762939453125 -6.83950042724609375 -7.0561671257019042969 -7.0853338241577148438 -6.9415001869201660156 -6.6161665916442871094 -6.3543334007263183594 -6.0588331222534179688 -5.3668332099914550781 -7.1519999504089355469 -8.8748331069946289062 -7.5621666908264160156 -7.0314998626708984375 -6.4576668739318847656 -4.7868332862854003906 -1.8683334589004516602 -0.8865000605583190918 0.076833330094814300537 0.92233330011367797852 1.1468334197998046875 0.96283322572708129883 0.80466669797897338867 1.1093333959579467773 1.1404998302459716797 1.0586665868759155273 0.69633340835571289062 0.84283351898193359375 0.84850007295608520508 0.7131665349006652832 0.42016673088073730469 0.4271666109561920166 0.76366668939590454102 0.89266657829284667969 0.86733347177505493164 0.95450013875961303711 1.104666590690612793 1.0411666631698608398 0.93883347511291503906 0.9791666865348815918 0.80350011587142944336 0.54149985313415527344 0.43333348631858825684 0.36933335661888122559 0.448833465576171875 0.47350010275840759277 0.47949996590614318848 0.46049991250038146973 0.55583328008651733398 0.62833333015441894531 0.62883323431015014648 0.66783356666564941406 0.68316668272018432617 0.69849997758865356445 0.73983335494995117188 0.75816679000854492188 0.70466661453247070312 0.66633325815200805664 0.64249986410140991211 0.63700002431869506836 0.6746667027473449707 0.60683339834213256836 0.54499983787536621094 0.5556666254997253418 0.58599990606307983398 0.62966674566268920898 0.62483328580856323242 0.57783335447311401367 0.55649977922439575195 0.58649986982345581055 0.54433327913284301758 0.51816672086715698242 0.48316684365272521973 0.4698333740234375 0.48466667532920837402 0.51433330774307250977 0.52233320474624633789 0.53233313560485839844 0.55299991369247436523 0.58683317899703979492 0.60433334112167358398 0.6218331456184387207 0.63350003957748413086 0.6658331751823425293 0.68783336877822875977 0.71499997377395629883 0.77333331108093261719 0.80816656351089477539 0.84866660833358764648 0.89716666936874389648 0.95283335447311401367 1.0298334360122680664 1.0491667985916137695 1.0773333311080932617 1.0794999599456787109 1.0885000228881835938 1.1196666955947875977 1.1360000371932983398 1.1600000858306884766 1.1546667814254760742 1.1674998998641967773 1.1991668939590454102 1.224833369255065918 1.2201665639877319336 1.1573332548141479492 1.0765000581741333008 1.0260000228881835938 1.0691665410995483398 1.0930000543594360352 1.0685001611709594727 1.0055000782012939453 1.0289999246597290039
 1.9701665639877319336 3.4573333263397216797 3.9201667308807373047 -1.0335000753402709961 -5.5728330612182617188 -3.6689999103546142578 -0.75983339548110961914 1.1794999837875366211 1.2056667804718017578 0.53283333778381347656 -0.043333292007446289062 -0.75666671991348266602 -0.3833332061767578125 0.46116676926612854004 1.6323331594467163086 1.4943336248397827148 1.8753333091735839844 1.7539999485015869141 0.63050001859664916992 1.2624999284744262695 1.1748332977294921875 0.91183334589004516602 0.64400011301040649414 0.74599999189376831055 0.92616659402847290039 0.73716658353805541992 0.78516674041748046875 0.23950012028217315674 0.02466678619384765625 -0.24683316051959991455 -0.31799992918968200684 0.31733313202857971191 0.34983333945274353027 -0.12916667759418487549 0.26233330368995666504 1.4416666030883789062 2.0438334941864013672 1.3798333406448364258 1.6850000619888305664 3.0241665840148925781 3.3235001564025878906 2.7456667423248291016 1.4896665811538696289 1.9091666936874389648 2.3013331890106201172 1.8721665143966674805 0.583499908447265625 1.6578334569931030273 1.784333348274230957 0.90599995851516723633 0.87566661834716796875 0.60500001907348632812 0.38600000739097595215 0.2918332517147064209 0.32016673684120178223 -0.65933322906494140625 -0.6366665959358215332 -0.76466673612594604492 -0.54233330488204956055 -0.60366672277450561523 -0.97816675901412963867 -1.3056666851043701172 -1.4843333959579467773 -0.61650007963180541992 0.31866678595542907715 -2.3913333415985107422 -5.0039997100830078125 -4.4806666374206542969 -4.1405000686645507812 -5.2449998855590820312 -5.1906666755676269531 -4.3698334693908691406 -3.8340001106262207031 -3.8793332576751708984 -4.2455000877380371094 -4.3733334541320800781 -2.6943333148956298828 -1.1674998998641967773 -0.20799994468688964844 -0.39316678047180175781 -1.1935000419616699219 -1.2298334836959838867 -1.3133333921432495117 -1.1193331480026245117 -0.83733326196670532227 -0.30450019240379333496 0.30566668510437011719 0.90000003576278686523 1.2296668291091918945 1.3226667642593383789 1.5411666631698608398 1.2910000085830688477 1.5578333139419555664 2.599666595458984375 2.8073332309722900391 2.7599999904632568359 1.8626666069030761719 1.2335001230239868164 0.9778334498405456543 0.77150005102157592773 0.8021666407585144043 0.33683314919471740723 -0.2891667783260345459 -0.77916669845581054688 -1.2056667804718017578 -0.74783331155776977539 -0.069333314895629882812 0.0074998536147177219391 -0.15733344852924346924 -0.18833327293395996094 -0.333499908447265625 -0.24750001728534698486 -0.015166680328547954559 -0.30516672134399414062 -0.58416676521301269531 -1.0378333330154418945 -1.5429999828338623047 -1.8726665973663330078 -2.1791665554046630859 -2.0168333053588867188 -1.9196665287017822266 -2.625 -3.1561665534973144531 -3.9878332614898681641 -4.7441668510437011719 -5.5910000801086425781 -6.0939998626708984375 -4.5473332405090332031 -5.13683319091796875 -4.5500001907348632812 -7.5318331718444824219 -8.87183380126953125 -8.3118333816528320312 -8.219333648681640625 -8.0386667251586914062 -7.3903331756591796875 -7.4478330612182617188 -8.1006669998168945312 -9.2411661148071289062 -9.2766666412353515625 -8.854000091552734375 -8.0343332290649414062 -7.8791670799255371094 -8.2636661529541015625 -8.2091665267944335938 -7.4771666526794433594 -7.6671667098999023438 -6.7838335037231445312 -6.7595005035400390625 -6.9593334197998046875 -7.0911669731140136719 -6.9048333168029785156 -6.7101664543151855469 -6.4974999427795410156 -6.2163333892822265625 -5.6284999847412109375 -6.1125001907348632812 -7.2760000228881835938 -6.8108334541320800781 -6.4131665229797363281 -6.6608333587646484375 -4.4883332252502441406 -1.8235001564025878906 -1.0660001039505004883 -0.71333336830139160156 -0.24983334541320800781 0.377166748046875 0.66950005292892456055 0.70633339881896972656 1.0038334131240844727 1.1328333616256713867 1.0430001020431518555 0.60133332014083862305 0.55033326148986816406 0.7441666722297668457 0.65633338689804077148 0.34883323311805725098 0.45683336257934570312 0.83300012350082397461 0.87916660308837890625 0.92216664552688598633 0.98616671562194824219 1.0176666975021362305 1.0464999675750732422 1.0170000791549682617 0.94066661596298217773 0.77283328771591186523 0.58599996566772460938 0.5869998931884765625 0.65933322906494140625 0.72849982976913452148 0.70799994468688964844 0.68516653776168823242 0.64966672658920288086 0.6678333282470703125 0.77249997854232788086 0.82033324241638183594 0.89300018548965454102 0.88499999046325683594 0.86750006675720214844 0.85183358192443847656 0.89383345842361450195 0.86316680908203125 0.81816655397415161133 0.84966665506362915039 0.85966658592224121094 0.86033338308334350586 0.82783335447311401367 0.77600002288818359375 0.77316671609878540039 0.7776667475700378418 0.7744998931884765625 0.76783317327499389648 0.72216659784317016602 0.70466667413711547852 0.7151667475700378418 0.72466665506362915039 0.6808331608772277832 0.63483333587646484375 0.6551666259765625 0.66316658258438110352 0.66433352231979370117 0.59933328628540039062 0.60599988698959350586 0.6043332219123840332 0.58300000429153442383 0.62499994039535522461 0.66349989175796508789 0.67433315515518188477 0.68266659975051879883 0.72483325004577636719 0.78500008583068847656 0.88066667318344116211 0.9676666259765625 0.9988333582878112793 1.0158333778381347656 1.0071666240692138672 1.045833587646484375 1.0509999990463256836 1.0544999837875366211 1.0776666402816772461 1.1011667251586914062 1.1213334798812866211 1.1491667032241821289 1.1688334941864013672 1.1996666193008422852 1.2136666774749755859 1.2571668624877929688 1.3201668262481689453 1.3281666040420532227 1.3178334236145019531 1.2641668319702148438 1.1988332271575927734 1.1863334178924560547 1.1871665716171264648 1.1983333826065063477 1.1358332633972167969 1.1498332023620605469
 3.5096666812896728516 3.7105000019073486328 4.1256666183471679688 1.7768334150314331055 -3.4543333053588867188 -3.4795000553131103516 -1.2819999456405639648 0.7765000462532043457 1.3273333311080932617 0.88066679239273071289 -0.015333254821598529816 -0.7925001978874206543 -0.79416650533676147461 1.0184998512268066406 1.939833521842956543 2.0033333301544189453 2.1909999847412109375 2.3343334197998046875 1.9174998998641967773 1.7366666793823242188 1.1879998445510864258 0.88383334875106811523 0.94733333587646484375 0.95966666936874389648 0.87316650152206420898 0.7001667022705078125 0.64400011301040649414 0.25999990105628967285 -0.0046664872206747531891 -0.28833341598510742188 0.21350009739398956299 1.0980000495910644531 1.1263333559036254883 0.41983327269554138184 -0.093833364546298980713 1.7124997377395629883 2.4959998130798339844 2.2964999675750732422 1.7933334112167358398 2.5531668663024902344 3.9163331985473632812 3.3875000476837158203 1.9665001630783081055 2.6259999275207519531 2.8653333187103271484 2.2095000743865966797 0.99016672372817993164 1.9213331937789916992 2.4971666336059570312 1.0925000905990600586 0.85883331298828125 0.25849995017051696777 0.38933339715003967285 0.69100004434585571289 1.9313334226608276367 0.91816663742065429688 0.14666669070720672607 0.39083337783813476562 0.55266666412353515625 0.45066651701927185059 -1.229000091552734375 -2.0855000019073486328 -2.4853332042694091797 0.83916658163070678711 1.0808333158493041992 -1.370166778564453125 -3.3198332786560058594 -2.4005000591278076172 -2.7064998149871826172 -2.4233331680297851562 -3.2153334617614746094 -3.4526667594909667969 -2.9788334369659423828 -2.9788331985473632812 -3.8921666145324707031 -4.0093331336975097656 -2.3313333988189697266 -1.1540000438690185547 -0.40799990296363830566 -0.41983333230018615723 -0.59383350610733032227 -0.084166608750820159912 -0.26566681265830993652 -0.22816665470600128174 -0.35950016975402832031 -0.31616663932800292969 -0.28433337807655334473 0.18533341586589813232 1.4683333635330200195 1.7651666402816772461 1.8313333988189697266 2.0359997749328613281 1.504166722297668457 2.3205001354217529297 3.1563334465026855469 2.3740000724792480469 1.6315000057220458984 0.94433331489562988281 0.6239998936653137207 0.7395000457763671875 1.0081666707992553711 0.69150018692016601562 0.15416669845581054688 -0.67583346366882324219 -0.78316670656204223633 -0.18416674435138702393 0.26700004935264587402 0.23983335494995117188 0.24999992549419403076 0.18666672706604003906 -0.040499925613403320312 -0.006999969482421875 0.073333345353603363037 -0.029166698455810546875 -0.28266659379005432129 -0.57799988985061645508 -0.75033324956893920898 -1.1569999456405639648 -1.7576667070388793945 -1.549166560173034668 -1.6021665334701538086 -2.2493331432342529297 -2.8521666526794433594 -3.3548333644866943359 -4.5271668434143066406 -6.3498334884643554688 -7.1143331527709960938 -4.9988331794738769531 -3.754833221435546875 -3.7791666984558105469 -6.3660001754760742188 -7.0213332176208496094 -5.9931664466857910156 -6.6740002632141113281 -7.10666656494140625 -6.4436669349670410156 -6.3816666603088378906 -7.00533294677734375 -8.301666259765625 -8.0951662063598632812 -7.4828333854675292969 -7.8858332633972167969 -8.26833343505859375 -9.264499664306640625 -8.9131669998168945312 -8.4033327102661132812 -8.0179996490478515625 -6.9974999427795410156 -6.7273335456848144531 -6.8794999122619628906 -6.9383335113525390625 -6.9019999504089355469 -6.6603331565856933594 -6.2946667671203613281 -6.1405000686645507812 -5.8600001335144042969 -5.5264997482299804688 -5.4654998779296875 -5.7055001258850097656 -5.9755001068115234375 -6.3755002021789550781 -5.073833465576171875 -2.8493332862854003906 -2.9783332347869873047 -2.0364999771118164062 -1.245833277702331543 -0.66750001907348632812 0.48933330178260803223 0.78066664934158325195 0.77950006723403930664 0.68650013208389282227 0.83383351564407348633 0.57649993896484375 0.41800007224082946777 0.89666652679443359375 0.5948333740234375 0.3843332827091217041 0.62466663122177124023 0.70550006628036499023 0.83733338117599487305 0.83233332633972167969 1.0056666135787963867 0.7988331913948059082 0.6423333287239074707 0.56600004434585571289 0.62150019407272338867 0.89616662263870239258 0.75083321332931518555 0.82299989461898803711 0.95483350753784179688 0.96083348989486694336 0.98000025749206542969 0.98533326387405395508 0.88766676187515258789 0.84716647863388061523 0.87983328104019165039 0.95266669988632202148 1.0148333311080932617 0.9986667633056640625 1.0211664438247680664 0.99733328819274902344 0.96516662836074829102 0.98483330011367797852 0.97366660833358764648 1.001999974250793457 0.98850029706954956055 0.99083334207534790039 1.0369999408721923828 1.0443332195281982422 1.0323332548141479492 0.97799992561340332031 0.93866676092147827148 0.92350012063980102539 0.89183336496353149414 0.85466688871383666992 0.81833356618881225586 0.80083328485488891602 0.82150006294250488281 0.83150005340576171875 0.8528334498405456543 0.86500000953674316406 0.79883331060409545898 0.7301667332649230957 0.70366668701171875 0.69350004196166992188 0.74016684293746948242 0.74550008773803710938 0.77699989080429077148 0.81133323907852172852 0.87349992990493774414 0.8668333888053894043 0.96366661787033081055 1.0896667242050170898 1.1976667642593383789 1.2570000886917114258 1.197333216667175293 1.1518334150314331055 1.1476666927337646484 1.1818332672119140625 1.1566666364669799805 1.1193332672119140625 1.1493332386016845703 1.1986668109893798828 1.2596668004989624023 1.3218332529067993164 1.3693335056304931641 1.4061666727066040039 1.4153332710266113281 1.3846666812896728516 1.3506666421890258789 1.3598332405090332031 1.3321667909622192383 1.2984999418258666992 1.3018333911895751953 1.3036667108535766602 1.3215000629425048828 1.2911666631698608398 1.287166595458984375
 2.6623332500457763672 3.73816680908203125 4.2038335800170898438 3.0686666965484619141 -1.6748331785202026367 -1.3986666202545166016 1.0241667032241821289 1.8126665353775024414 3.037166595458984375 1.5748332738876342773 0.12316664308309555054 -0.20716683566570281982 0.75316667556762695312 1.8801666498184204102 1.7610000371932983398 1.4650000333786010742 1.9558331966400146484 2.8759999275207519531 3.2023332118988037109 1.8228334188461303711 1.377166748046875 1.0901668071746826172 0.90550011396408081055 0.71583348512649536133 0.7695000767707824707 0.69733333587646484375 0.073333263397216796875 -0.42466655373573303223 -0.033999998122453689575 -0.63833332061767578125 1.1346666812896728516 1.7431666851043701172 1.814499974250793457 1.3856667280197143555 0.78533345460891723633 1.9346665143966674805 2.6883332729339599609 2.9388332366943359375 1.3868334293365478516 1.6170002222061157227 3.870166778564453125 4.1244997978210449219 3.7973334789276123047 3.4595000743865966797 2.9878334999084472656 2.1641666889190673828 1.1234999895095825195 2.872833251953125 4.1673331260681152344 3.0904998779296875 2.7166666984558105469 0.77699989080429077148 1.2354999780654907227 2.7616665363311767578 3.446666717529296875 3.5556666851043701172 2.1426668167114257812 2.2450001239776611328 3.1191666126251220703 1.8676668405532836914 -0.92916661500930786133 -2.3029999732971191406 -1.2824997901916503906 2.3309998512268066406 2.2113335132598876953 -0.19266660511493682861 -1.8741666078567504883 -0.25849995017051696777 -0.49216675758361816406 -1.3130000829696655273 -1.4924999475479125977 -1.3073333501815795898 -1.653166651725769043 -1.6701666116714477539 -2.0178334712982177734 -1.7890000343322753906 -1.3653334379196166992 -1.3130000829696655273 -0.2228333204984664917 0.12866647541522979736 0.094500146806240081787 0.43449988961219787598 0.13450010120868682861 0.13366675376892089844 0.81216663122177124023 0.7163333892822265625 0.3056665956974029541 -0.1241666451096534729 -0.44749990105628967285 1.2916666269302368164 2.1418333053588867188 2.5178332328796386719 2.4823334217071533203 2.4629998207092285156 2.745166778564453125 1.8291666507720947266 1.3339998722076416016 0.86483329534530639648 1.0626666545867919922 1.7244999408721923828 1.4596667289733886719 0.75016683340072631836 0.090166568756103515625 -0.57666683197021484375 -0.37283340096473693848 0.16466672718524932861 0.49600005149841308594 0.46016678214073181152 0.50816655158996582031 0.55416661500930786133 0.26050004363059997559 0.15266664326190948486 0.27983331680297851562 -0.12016654014587402344 -0.1245001181960105896 -0.061499994248151779175 -0.26599988341331481934 -0.75099986791610717773 -1.2241667509078979492 -1.3449999094009399414 -1.2960001230239868164 -1.6158334016799926758 -2.2441666126251220703 -2.7135000228881835938 -3.6476664543151855469 -5.1303334236145019531 -5.3775000572204589844 -4.1050000190734863281 -3.3494999408721923828 -4.3446664810180664062 -4.9503331184387207031 -4.8241667747497558594 -5.1011667251586914062 -6.1529998779296875 -5.4708333015441894531 -5.5590000152587890625 -6.39550018310546875 -6.9813332557678222656 -6.2866668701171875 -5.7795000076293945312 -6.1548333168029785156 -7.1921668052673339844 -8.8338336944580078125 -9.2539997100830078125 -8.2876672744750976562 -8.0538330078125 -7.2351665496826171875 -6.5653333663940429688 -6.4263334274291992188 -6.6471667289733886719 -6.6255002021789550781 -6.6213331222534179688 -6.3854999542236328125 -6.0364999771118164062 -5.8849997520446777344 -5.6774997711181640625 -5.5610003471374511719 -5.3376669883728027344 -5.4483332633972167969 -5.9058332443237304688 -6.9958333969116210938 -6.1876668930053710938 -5.1220002174377441406 -5.0291666984558105469 -3.0148334503173828125 -1.4039999246597290039 -0.73100000619888305664 -0.013666629791259765625 0.56349998712539672852 0.47216677665710449219 0.52399992942810058594 0.833499908447265625 0.76350003480911254883 0.38566675782203674316 0.67466664314270019531 0.52349996566772460938 0.53416657447814941406 0.37683328986167907715 0.43283343315124511719 0.29500016570091247559 0.20216672122478485107 0.31916666030883789062 0.4281667172908782959 0.51766657829284667969 0.57683342695236206055 0.52183336019515991211 0.79983311891555786133 0.80300003290176391602 0.88733333349227905273 1.0660001039505004883 1.1441665887832641602 1.1105000972747802734 1.0831667184829711914 1.0421667098999023438 0.93899989128112792969 0.96800011396408081055 1.0235000848770141602 1.0696666240692138672 1.0658333301544189453 1.1148331165313720703 1.1311665773391723633 1.120166778564453125 1.1551667451858520508 1.173333287239074707 1.1438333988189697266 1.1353332996368408203 1.1261667013168334961 1.1064999103546142578 1.1618331670761108398 1.1933333873748779297 1.2261666059494018555 1.1096667051315307617 1.0416666269302368164 1.0238332748413085938 0.9631665349006652832 0.94350004196166992188 0.92783337831497192383 0.91299992799758911133 0.96933323144912719727 1.0643330812454223633 1.0271666049957275391 0.89266675710678100586 0.84999984502792358398 0.79483336210250854492 0.79349994659423828125 0.91249996423721313477 1.020833134651184082 1.0466667413711547852 1.0956667661666870117 1.1683331727981567383 1.0916665792465209961 1.110833287239074707 1.148333430290222168 1.2066668272018432617 1.2845000028610229492 1.4114999771118164062 1.4429999589920043945 1.3978331089019775391 1.342833399772644043 1.3343333005905151367 1.2600001096725463867 1.2173331975936889648 1.2551666498184204102 1.2893334627151489258 1.3063334226608276367 1.3158333301544189453 1.3689999580383300781 1.4940000772476196289 1.5600000619888305664 1.4636666774749755859 1.4034999608993530273 1.4086667299270629883 1.3811666965484619141 1.3488332033157348633 1.3366667032241821289 1.4160000085830688477 1.4621666669845581055 1.4290000200271606445
 -0.73116677999496459961 0.12350002676248550415 3.1903336048126220703 3.8804998397827148438 0.19316656887531280518 0.66716670989990234375 1.6478332281112670898 2.0156667232513427734 4.5806665420532226562 4.2453331947326660156 1.3518334627151489258 3.1203331947326660156 3.7214999198913574219 2.4761667251586914062 1.4106665849685668945 0.34833320975303649902 2.1495001316070556641 3.4773333072662353516 3.85666656494140625 3.1440000534057617188 2.4874999523162841797 1.3028331995010375977 0.77349996566772460938 0.58783334493637084961 0.3598333895206451416 0.015333414077758789062 -0.77749991416931152344 -1.3423333168029785156 -0.85883313417434692383 -0.47133335471153259277 1.2534999847412109375 1.863833308219909668 2.0099999904632568359 1.9065001010894775391 1.9911665916442871094 1.916333317756652832 2.4778332710266113281 3.3038334846496582031 2.5119998455047607422 2.1030001640319824219 3.3928332328796386719 4.7301664352416992188 4.4539999961853027344 3.3828332424163818359 2.7493333816528320312 2.2301666736602783203 3.1679999828338623047 4.4593334197998046875 4.4068331718444824219 5.5380001068115234375 4.1895003318786621094 3.2096667289733886719 3.9743332862854003906 4.5405001640319824219 4.8601665496826171875 4.847499847412109375 4.065166473388671875 4.1219997406005859375 3.5658333301544189453 2.5206665992736816406 0.7986666560173034668 1.0079998970031738281 3.0313332080841064453 4.5563335418701171875 3.5166666507720947266 2.8503334522247314453 1.1146668195724487305 0.51033329963684082031 -0.36966657638549804688 -1.1006667613983154297 0.31000003218650817871 0.48949995636940002441 -0.45799994468688964844 -0.69399994611740112305 -0.51233333349227905273 -0.73583340644836425781 -0.8693332672119140625 -0.47599998116493225098 0.28383326530456542969 1.1706666946411132812 0.89183324575424194336 0.99066656827926635742 0.63400006294250488281 0.85516649484634399414 1.3899999856948852539 1.4196666479110717773 1.3253334760665893555 1.5301666259765625 0.66750001907348632812 -0.79866671562194824219 1.1346666812896728516 2.4538333415985107422 3.1378335952758789062 2.7490000724792480469 2.38899993896484375 1.9483332633972167969 1.5646666288375854492 2.0843334197998046875 2.5051665306091308594 2.0151667594909667969 1.4331666231155395508 1.0656666755676269531 0.45716658234596252441 0.04783336445689201355 0.70066666603088378906 0.94300001859664916992 0.72449994087219238281 0.50016647577285766602 0.43249997496604919434 0.53883337974548339844 0.63366669416427612305 0.66899985074996948242 0.49850010871887207031 0.32233348488807678223 0.21783328056335449219 -0.025000015273690223694 -0.50849992036819458008 -1.4011666774749755859 -1.1105000972747802734 -1.0221668481826782227 -1.5270000696182250977 -1.9900001287460327148 -2.1113333702087402344 -2.2829999923706054688 -2.8478331565856933594 -3.4858334064483642578 -3.9585001468658447266 -3.1405000686645507812 -2.4241666793823242188 -3.1133332252502441406 -3.6150000095367431641 -3.6356668472290039062 -3.8854999542236328125 -4.7059998512268066406 -4.5095000267028808594 -5.41699981689453125 -5.099666595458984375 -5.4914999008178710938 -5.259166717529296875 -5.0773334503173828125 -6.0625 -7.5885000228881835938 -8.5201663970947265625 -9.0500001907348632812 -8.8318328857421875 -7.9415001869201660156 -8.0078334808349609375 -7.3930001258850097656 -6.4225001335144042969 -6.3968334197998046875 -6.3480000495910644531 -6.30066680908203125 -6.0815000534057617188 -5.7656664848327636719 -5.4898333549499511719 -5.4375 -5.8013334274291992188 -5.6593332290649414062 -5.537166595458984375 -6.6009998321533203125 -7.898166656494140625 -7.7208333015441894531 -4.8225002288818359375 -3.252166748046875 -2.0271666049957275391 -1.4158333539962768555 -1.3078333139419555664 -0.62883347272872924805 0.42916664481163024902 0.6689999699592590332 0.58749985694885253906 0.69199997186660766602 0.64816647768020629883 0.39083337783813476562 0.55583357810974121094 0.46933341026306152344 0.42216667532920837402 0.42933329939842224121 0.46133336424827575684 0.098666667938232421875 -0.15616671741008758545 0.001833120943047106266 0.10499986261129379272 0.29583334922790527344 0.56116652488708496094 0.62766671180725097656 0.81116670370101928711 0.84433323144912719727 0.9271666407585144043 1.1438332796096801758 1.2488332986831665039 1.1639997959136962891 1.103833317756652832 1.0751667022705078125 1.1518334150314331055 1.1488333940505981445 1.0809999704360961914 1.1243333816528320312 1.175500035285949707 1.2680000066757202148 1.2524999380111694336 1.2560000419616699219 1.2575000524520874023 1.3026666641235351562 1.3226667642593383789 1.2511664628982543945 1.1621667146682739258 1.1630002260208129883 1.1928335428237915039 1.2484999895095825195 1.3609999418258666992 1.383999943733215332 1.2426666021347045898 1.1628333330154418945 1.1143332719802856445 1.0746666193008422852 1.0441664457321166992 1.0886664390563964844 1.1799999475479125977 1.1749999523162841797 1.1088331937789916992 1.1603330373764038086 1.1399999856948852539 1.0313333272933959961 1.0679999589920043945 1.076666712760925293 1.1798331737518310547 1.3211665153503417969 1.4025000333786010742 1.3871666193008422852 1.29416656494140625 1.2461665868759155273 1.273166656494140625 1.314666748046875 1.3888334035873413086 1.3381665945053100586 1.3836665153503417969 1.5026665925979614258 1.5319999456405639648 1.5399999618530273438 1.5113333463668823242 1.4420000314712524414 1.4758332967758178711 1.4763333797454833984 1.5074999332427978516 1.5228331089019775391 1.5458333492279052734 1.5904999971389770508 1.6378332376480102539 1.643999934196472168 1.597666621208190918 1.5440000295639038086 1.4859999418258666992 1.4685001373291015625 1.4458334445953369141 1.481000065803527832 1.5493334531784057617 1.6031665802001953125
 -5.190166473388671875 -4.7284998893737792969 0.71866655349731445312 4.3116669654846191406 3.0329999923706054688 0.29250001907348632812 -0.7939999699592590332 0.73666667938232421875 4.1009998321533203125 5.403499603271484375 3.2923333644866943359 3.8536667823791503906 5.7283334732055664062 4.124500274658203125 1.6456667184829711914 1.5186666250228881836 3.5046668052673339844 3.9128332138061523438 3.9443335533142089844 3.8666665554046630859 3.6801667213439941406 3.1696667671203613281 2.4008331298828125 2.1606667041778564453 1.217000126838684082 0.63899993896484375 -0.2663332521915435791 -0.75983339548110961914 -0.73050004243850708008 1.0568333864212036133 2.2076666355133056641 1.8741666078567504883 1.8601665496826171875 1.8805001974105834961 2.0614998340606689453 1.8868333101272583008 2.2036664485931396484 3.5418334007263183594 3.4251666069030761719 3.3366668224334716797 3.7960000038146972656 4.7255001068115234375 5.1849999427795410156 4.1953334808349609375 3.3586666584014892578 4.3073334693908691406 6.0986666679382324219 5.5180001258850097656 6.0993337631225585938 6.8551664352416992188 5.3386664390563964844 5.0725002288818359375 5.1998333930969238281 5.4134998321533203125 5.8436665534973144531 5.5076665878295898438 3.5551667213439941406 4.4590001106262207031 4.3241667747497558594 4.3353333473205566406 4.224666595458984375 4.7301664352416992188 5.6176667213439941406 5.6836667060852050781 5.1036667823791503906 4.7168335914611816406 3.7961666584014892578 2.5479998588562011719 1.4303333759307861328 1.390999913215637207 1.3811666965484619141 0.65600007772445678711 0.71049994230270385742 0.17816679179668426514 0.14783334732055664062 -0.83700007200241088867 -0.89216667413711547852 0.16650001704692840576 0.82783347368240356445 1.9249999523162841797 1.7098333835601806641 1.9108333587646484375 2.1778333187103271484 2.0921666622161865234 2.1206667423248291016 1.8031667470932006836 2.6428332328796386719 3.1529998779296875 2.7493333816528320312 1.0468333959579467773 -0.40900015830993652344 1.9526667594909667969 3.0915000438690185547 2.6231667995452880859 2.8291666507720947266 2.8645000457763671875 2.6480000019073486328 2.3753333091735839844 2.4306669235229492188 1.7118332386016845703 1.1753333806991577148 0.66633337736129760742 0.90066665410995483398 0.92783337831497192383 1.2670000791549682617 1.1605000495910644531 0.79799991846084594727 0.39983344078063964844 0.27966675162315368652 0.28333330154418945312 0.56316661834716796875 0.62099987268447875977 0.64899992942810058594 0.54783338308334350586 0.32133331894874572754 0.25166654586791992188 -0.17050004005432128906 -1.0835000276565551758 -0.60116648674011230469 -0.72300004959106445312 -1.3916665315628051758 -1.6694998741149902344 -1.6821666955947875977 -1.8163330554962158203 -2.2238333225250244141 -2.6621668338775634766 -3.4208333492279052734 -2.9946665763854980469 -2.1958334445953369141 -2.8045001029968261719 -2.9626667499542236328 -3.0171666145324707031 -3.3468332290649414062 -4.1011667251586914062 -3.0719997882843017578 -3.2438335418701171875 -3.7653334140777587891 -4.6046667098999023438 -4.7094998359680175781 -5.0293335914611816406 -5.0776667594909667969 -5.9264998435974121094 -7.4349999427795410156 -9.0558328628540039062 -8.425167083740234375 -7.5220003128051757812 -7.9948334693908691406 -7.9008331298828125 -6.4903330802917480469 -6.414333343505859375 -6.27050018310546875 -6.1036667823791503906 -5.7855000495910644531 -5.393833160400390625 -5.2556667327880859375 -5.4158334732055664062 -5.7313332557678222656 -5.5250000953674316406 -5.5573329925537109375 -6.1989998817443847656 -8.16266632080078125 -7.9419999122619628906 -3.5170001983642578125 -2.1005001068115234375 -1.6051667928695678711 -1.3478332757949829102 -1.0048333406448364258 -0.6759999394416809082 0.35850000381469726562 0.89383333921432495117 0.83833330869674682617 0.59199994802474975586 0.18416666984558105469 0.18683321774005889893 0.3439998626708984375 0.35783338546752929688 0.37350001931190490723 0.32833337783813476562 0.32166662812232971191 0.1591666489839553833 0.057333309203386306763 0.20266668498516082764 0.28700008988380432129 0.65850013494491577148 0.86266678571701049805 0.86366671323776245117 1.0143333673477172852 1.0123332738876342773 1.0370000600814819336 1.1691664457321166992 1.3016666173934936523 1.2958333492279052734 1.1971668004989624023 1.2080000638961791992 1.2973333597183227539 1.293500065803527832 1.2359998226165771484 1.2738333940505981445 1.3656666278839111328 1.42783355712890625 1.3896666765213012695 1.3774998188018798828 1.4199998378753662109 1.4076664447784423828 1.3265000581741333008 1.2796667814254760742 1.3033331632614135742 1.3370001316070556641 1.351833343505859375 1.3596665859222412109 1.4156666994094848633 1.4733334779739379883 1.5066666603088378906 1.3943333625793457031 1.2723332643508911133 1.199499964714050293 1.1891666650772094727 1.2981666326522827148 1.3798333406448364258 1.3148334026336669922 1.3613333702087402344 1.4471668004989624023 1.4641666412353515625 1.4008334875106811523 1.3755000829696655273 1.427666783332824707 1.448666691780090332 1.5065000057220458984 1.6143335103988647461 1.6288334131240844727 1.5170000791549682617 1.4076666831970214844 1.4893332719802856445 1.4666666984558105469 1.576333165168762207 1.5068334341049194336 1.4178332090377807617 1.4228333234786987305 1.5490000247955322266 1.6219999790191650391 1.6931667327880859375 1.6043335199356079102 1.6979999542236328125 1.6946666240692138672 1.6601667404174804688 1.6775000095367431641 1.6590001583099365234 1.6773333549499511719 1.681166529655456543 1.7104997634887695312 1.6986665725708007812 1.708666682243347168 1.6354999542236328125 1.5658333301544189453 1.5924999713897705078 1.66916656494140625 1.7141666412353515625 1.7426667213439941406
 -7.0538334846496582031 -6.2913331985473632812 -1.8683332204818725586 3.9636666774749755859 3.7051665782928466797 -0.18166677653789520264 -1.0783332586288452148 0.55333334207534790039 3.0734999179840087891 4.6160001754760742188 5.3204998970031738281 3.5890002250671386719 5.76183319091796875 5.9513330459594726562 3.7810001373291015625 3.5696666240692138672 3.615833282470703125 2.8293333053588867188 3.6596665382385253906 3.7935001850128173828 3.7504999637603759766 3.7641665935516357422 3.5988333225250244141 3.2763333320617675781 2.3193333148956298828 1.1664999723434448242 1.6893335580825805664 1.6879998445510864258 1.5318335294723510742 2.7401666641235351562 3.1996667385101318359 2.4286665916442871094 2.2614998817443847656 2.1600000858306884766 2.0471668243408203125 1.7791666984558105469 1.8391666412353515625 3.162166595458984375 3.8755002021789550781 4.16266632080078125 4.3013334274291992188 4.0938334465026855469 5.620166778564453125 5.3301668167114257812 5.0383334159851074219 6.1795001029968261719 6.1051669120788574219 6.6053333282470703125 7.0809998512268066406 6.7925000190734863281 6.2623333930969238281 6.4833331108093261719 6.0701665878295898438 6.17350006103515625 6.9831666946411132812 5.946666717529296875 3.8616666793823242188 4.17350006103515625 5.6333332061767578125 5.9196667671203613281 6.0155000686645507812 5.8109998703002929688 5.5826663970947265625 5.1446666717529296875 3.9865000247955322266 3.9076666831970214844 3.6818335056304931641 2.3348331451416015625 1.2896667718887329102 1.1495001316070556641 0.69766664505004882812 0.7568333745002746582 1.6853331327438354492 1.1021667718887329102 1.2321665287017822266 0.65899997949600219727 0.31316676735877990723 0.61749982833862304688 0.83700007200241088867 2.2663333415985107422 2.6410000324249267578 2.8086667060852050781 2.9286668300628662109 2.7118334770202636719 2.8993334770202636719 3.2543330192565917969 3.2008333206176757812 4.2880001068115234375 4.0273332595825195312 3.6838333606719970703 2.91916656494140625 3.2196667194366455078 2.1510000228881835938 2.0088334083557128906 2.2343332767486572266 1.4219999313354492188 1.8226666450500488281 2.1806666851043701172 1.9153333902359008789 1.3695000410079956055 0.82916665077209472656 0.46016660332679748535 0.68283343315124511719 1.0601665973663330078 1.4751666784286499023 1.2185000181198120117 0.64699989557266235352 0.1451667100191116333 0.15516678988933563232 0.10699995607137680054 0.26899990439414978027 0.36150002479553222656 0.50449991226196289062 0.68483346700668334961 0.46099996566772460938 0.44583335518836975098 0.25433325767517089844 0.038333337754011154175 0.17016656696796417236 -0.12699992954730987549 -0.58116674423217773438 -0.8311665654182434082 -1.4808332920074462891 -1.9773331880569458008 -1.8399997949600219727 -1.8021665811538696289 -2.0514998435974121094 -2.0186667442321777344 -1.7303333282470703125 -2.4179999828338623047 -2.7395000457763671875 -2.5304999351501464844 -2.6141667366027832031 -3.1343333721160888672 -2.6806666851043701172 -3.4473333358764648438 -3.6384999752044677734 -3.7158331871032714844 -3.7583334445953369141 -4.4846668243408203125 -4.9730000495910644531 -6.1929998397827148438 -6.3169999122619628906 -7.928333282470703125 -8.3738336563110351562 -8.2855005264282226562 -7.5481667518615722656 -7.3051667213439941406 -6.9461665153503417969 -6.2646665573120117188 -5.8816661834716796875 -5.8645000457763671875 -5.5058336257934570312 -4.9696664810180664062 -5.2904996871948242188 -5.5816664695739746094 -5.5103330612182617188 -5.7766666412353515625 -5.814666748046875 -6.4085001945495605469 -8.4455003738403320312 -6.6565003395080566406 -3.0713334083557128906 -1.9916666746139526367 -1.2683333158493041992 -0.97183328866958618164 -0.64416664838790893555 -0.29550004005432128906 -0.066333293914794921875 -1.0831667184829711914 -0.088166795670986175537 0.48983335494995117188 0.35266676545143127441 0.30933332443237304688 0.45150017738342285156 0.37566652894020080566 0.20916660130023956299 0.22149984538555145264 0.19866673648357391357 -0.010333299636840820312 0.19816660881042480469 0.4836667478084564209 0.81783342361450195312 1.0383335351943969727 1.2261666059494018555 1.3036668300628662109 1.4481667280197143555 1.2838332653045654297 1.398333430290222168 1.4233335256576538086 1.4615000486373901367 1.4605001211166381836 1.4673334360122680664 1.4353334903717041016 1.5081666707992553711 1.4968333244323730469 1.5494998693466186523 1.4836666584014892578 1.5748335123062133789 1.6198333501815795898 1.5713331699371337891 1.5678333044052124023 1.5761665105819702148 1.4983332157135009766 1.467833399772644043 1.4673331975936889648 1.441666722297668457 1.4573333263397216797 1.4371665716171264648 1.4588333368301391602 1.4748331308364868164 1.5323332548141479492 1.5405001640319824219 1.5811667442321777344 1.5506666898727416992 1.4156666994094848633 1.3846665620803833008 1.5153332948684692383 1.5468333959579467773 1.5221666097640991211 1.4806665182113647461 1.6006666421890258789 1.6893333196640014648 1.7061666250228881836 1.6858333349227905273 1.6711666584014892578 1.6879999637603759766 1.7103334665298461914 1.7776665687561035156 1.7848333120346069336 1.6395000219345092773 1.6346665620803833008 1.7001667022705078125 1.7493332624435424805 1.7863333225250244141 1.7695000171661376953 1.7208333015441894531 1.6063334941864013672 1.7171666622161865234 1.7713333368301391602 1.8343334197998046875 1.7606666088104248047 1.8218333721160888672 1.8491666316986083984 1.8083333969116210938 1.7390000820159912109 1.7776665687561035156 1.7976666688919067383 1.8001667261123657227 1.8006666898727416992 1.8003333806991577148 1.8009998798370361328 1.8108334541320800781 1.7624999284744262695 1.7336666584014892578 1.7221666574478149414 1.8218333721160888672 1.8953332901000976562
 -5.1048336029052734375 -7.6951665878295898438 -3.7331666946411132812 4.1111669540405273438 4.4010000228881835938 -0.88850003480911254883 -2.4166665077209472656 -0.1748332977294921875 2.2326667308807373047 2.9194998741149902344 4.5211668014526367188 2.8970000743865966797 4.3865003585815429688 7.3733334541320800781 6.9946665763854980469 5.5910000801086425781 2.2466666698455810547 1.1338335275650024414 2.9088332653045654297 3.5604999065399169922 3.7088334560394287109 3.9643332958221435547 4.3565001487731933594 3.5966668128967285156 2.9256665706634521484 2.0334999561309814453 2.4056665897369384766 2.2928333282470703125 2.1521666049957275391 2.9498331546783447266 3.3971667289733886719 3.2386667728424072266 2.7171666622161865234 2.2738332748413085938 2.1886665821075439453 2.7088334560394287109 2.9528334140777587891 3.6793332099914550781 3.9253332614898681641 4.9308333396911621094 4.8943328857421875 3.198833465576171875 5.9489998817443847656 6.6595001220703125 6.5055003166198730469 5.7803335189819335938 6.8878335952758789062 7.6758332252502441406 6.5904998779296875 4.6013331413269042969 5.3973331451416015625 7.073833465576171875 7.2243332862854003906 7.3788332939147949219 7.6964998245239257812 7.263500213623046875 6.2148332595825195312 4.5064997673034667969 5.8076663017272949219 6.0881667137145996094 5.9620003700256347656 5.8418335914611816406 5.5279998779296875 4.8851666450500488281 3.3343334197998046875 3.4596667289733886719 2.7146666049957275391 1.6858333349227905273 1.3718332052230834961 1.0579999685287475586 0.55749994516372680664 1.6263333559036254883 2.8429999351501464844 2.319499969482421875 2.1618335247039794922 1.6198333501815795898 1.171166539192199707 0.25666657090187072754 0.67866677045822143555 1.8594999313354492188 2.3296666145324707031 2.0814998149871826172 1.8906668424606323242 3.0136666297912597656 3.5620000362396240234 3.9879999160766601562 3.8936667442321777344 4.7369999885559082031 4.2751669883728027344 2.7501666545867919922 2.2976665496826171875 2.1990001201629638672 -0.58966678380966186523 0.34533333778381347656 1.1116666793823242188 0.57016658782958984375 1.3411666154861450195 1.5438332557678222656 1.3044999837875366211 1.2953332662582397461 0.87700009346008300781 0.75150007009506225586 1.0793334245681762695 1.1198333501815795898 1.2321668863296508789 0.74116677045822143555 0.50550007820129394531 0.23916666209697723389 0.35266652703285217285 0.25450015068054199219 0.060166675597429275513 0.28133344650268554688 0.42966666817665100098 0.76183342933654785156 0.72850006818771362305 0.55166649818420410156 0.54766660928726196289 0.23299987614154815674 0.2373332977294921875 0.10183326154947280884 -0.44849991798400878906 -0.83933329582214355469 -1.3095000982284545898 -1.6204999685287475586 -1.2291666269302368164 -0.91449999809265136719 -1.0319999456405639648 -1.327166438102722168 -1.3919999599456787109 -2.1873333454132080078 -2.4739999771118164062 -2.2074999809265136719 -2.1421666145324707031 -1.8484998941421508789 -2.1190001964569091797 -2.6568331718444824219 -2.8029999732971191406 -3.0520000457763671875 -3.6751666069030761719 -4.6558332443237304688 -4.823833465576171875 -5.2463335990905761719 -5.6771664619445800781 -6.8171668052673339844 -7.0116667747497558594 -7.9363331794738769531 -8.5374994277954101562 -7.8078331947326660156 -6.3563332557678222656 -5.7523336410522460938 -5.4476666450500488281 -5.5383334159851074219 -5.360500335693359375 -5.1108331680297851562 -5.2336664199829101562 -5.3668332099914550781 -5.3654999732971191406 -5.8513331413269042969 -6.210666656494140625 -7.4359998703002929688 -7.6210002899169921875 -5.1391668319702148438 -3.6206667423248291016 -2.9024999141693115234 -2.0408332347869873047 -1.5498331785202026367 -1.0931667089462280273 -0.87650007009506225586 -1.1899999380111694336 -2.9573333263397216797 -3.0741667747497558594 -2.1418333053588867188 -0.38583335280418395996 0.44866681098937988281 0.5276667475700378418 0.2615000307559967041 0.14316661655902862549 0.20216672122478485107 0.24283321201801300049 0.62533336877822875977 0.87133336067199707031 0.99099993705749511719 1.3036667108535766602 1.4986666440963745117 1.5035001039505004883 1.618166804313659668 1.8530002832412719727 1.7345000505447387695 1.7199999094009399414 1.6558332443237304688 1.5886665582656860352 1.5973334312438964844 1.6606665849685668945 1.7033332586288452148 1.6418334245681762695 1.6596666574478149414 1.5985000133514404297 1.6046667098999023438 1.5811667442321777344 1.6418333053588867188 1.7451666593551635742 1.7081665992736816406 1.6533334255218505859 1.5528334379196166992 1.5116666555404663086 1.5328334569931030273 1.5146666765213012695 1.5156668424606323242 1.5218335390090942383 1.5610001087188720703 1.557500004768371582 1.6301666498184204102 1.6308332681655883789 1.5801666975021362305 1.5685001611709594727 1.6558332443237304688 1.6541665792465209961 1.6879999637603759766 1.6705001592636108398 1.6966665983200073242 1.7119998931884765625 1.7378333806991577148 1.8539997339248657227 1.870833277702331543 1.875 1.8653333187103271484 1.8324998617172241211 1.866000056266784668 1.9105000495910644531 1.9560000896453857422 1.8046666383743286133 1.6641664505004882812 1.7308334112167358398 1.7599999904632568359 1.7786667346954345703 1.913666844367980957 1.9658333063125610352 1.881333470344543457 1.9181666374206542969 1.9518332481384277344 1.9685000181198120117 1.9701666831970214844 1.95583343505859375 1.9690002202987670898 1.9393333196640014648 1.851833343505859375 1.8063333034515380859 1.8436664342880249023 1.8864998817443847656 1.8976668119430541992 1.9130001068115234375 1.9306665658950805664 1.951000213623046875 1.9543334245681762695 1.9551666975021362305 1.9455000162124633789 1.9234999418258666992 1.9513332843780517578
 -5.55066680908203125 -6.8280000686645507812 -5.2186670303344726562 3.5726666450500488281 4.9813332557678222656 0.94716668128967285156 -2.1318333148956298828 0.93500000238418579102 4.761333465576171875 3.9066667556762695312 3.7298333644866943359 1.9229999780654907227 2.9000000953674316406 5.1251664161682128906 7.5078334808349609375 7.6648335456848144531 2.9164998531341552734 0.62199991941452026367 2.0766668319702148438 3.3564999103546142578 3.6931667327880859375 4.5408334732055664062 5.1256666183471679688 4.3429999351501464844 3.516666412353515625 3.0144999027252197266 3.4531667232513427734 2.1673333644866943359 2.3921668529510498047 3.1156666278839111328 3.3243334293365478516 3.6033334732055664062 3.7279999256134033203 2.6878333091735839844 3.4476666450500488281 4.6270003318786621094 3.6156666278839111328 4.787166595458984375 3.9549999237060546875 4.6818332672119140625 4.6638331413269042969 2.6136667728424072266 5.6360001564025878906 7.0236668586730957031 6.6010003089904785156 5.9556665420532226562 7.6374998092651367188 8.0430002212524414062 5.5948333740234375 3.0908331871032714844 5.2886667251586914062 7.2561664581298828125 8.0459995269775390625 7.9175000190734863281 7.8984999656677246094 7.9980001449584960938 7.4981665611267089844 6.2446665763854980469 5.4591665267944335938 5.5828332901000976562 5.6538333892822265625 5.4526667594909667969 5.3893332481384277344 4.363666534423828125 3.9856665134429931641 3.36533355712890625 3.1520001888275146484 3.0318334102630615234 2.5616667270660400391 1.36316680908203125 2.1488332748413085938 2.9758334159851074219 3.2223331928253173828 2.8633332252502441406 2.4086666107177734375 1.8114999532699584961 0.95000004768371582031 -0.27883329987525939941 0.504833221435546875 0.62816673517227172852 0.82499998807907104492 1.4335001707077026367 1.4370001554489135742 2.5550000667572021484 3.1181666851043701172 3.7645001411437988281 3.1533334255218505859 3.1405000686645507812 3.0551667213439941406 2.8094997406005859375 1.9313333034515380859 1.9264998435974121094 0.60383343696594238281 0.08716662973165512085 0.40766668319702148438 0.31266665458679199219 1.0775001049041748047 1.0001666545867919922 0.96616655588150024414 1.2533333301544189453 0.98233336210250854492 0.94683337211608886719 1.1326667070388793945 0.92733335494995117188 0.85883325338363647461 0.54183340072631835938 0.51633340120315551758 0.46550011634826660156 0.44966664910316467285 0.35966673493385314941 0.31433320045471191406 0.42566671967506408691 0.53149992227554321289 0.88749998807907104492 0.86149996519088745117 0.81549996137619018555 0.60516667366027832031 0.19566662609577178955 0.14716672897338867188 0.21516664326190948486 0.0738333091139793396 -0.48050007224082946777 -0.57666677236557006836 -0.56866687536239624023 -0.54466670751571655273 -0.59699994325637817383 -0.79016679525375366211 -0.60666674375534057617 -0.84716683626174926758 -1.7038336992263793945 -1.8003332614898681641 -1.9006668329238891602 -1.9723333120346069336 -1.6396667957305908203 -2.064666748046875 -2.7341666221618652344 -2.9643330574035644531 -3.2260000705718994141 -3.4539999961853027344 -3.8580000400543212891 -4.3940000534057617188 -5.1186666488647460938 -5.5586667060852050781 -5.8344998359680175781 -6.0651669502258300781 -7.4878334999084472656 -8.5389995574951171875 -7.3998332023620605469 -6.2540001869201660156 -6.037166595458984375 -5.6136670112609863281 -5.4316668510437011719 -5.3201665878295898438 -5.3576664924621582031 -5.1849999427795410156 -5.240833282470703125 -5.2851667404174804688 -5.5001668930053710938 -6.756999969482421875 -7.9031667709350585938 -6.2975001335144042969 -3.7230000495910644531 -3.0111665725708007812 -2.9869999885559082031 -2.8946666717529296875 -2.4416668415069580078 -1.8815000057220458984 -1.7526665925979614258 -1.5583333969116210938 -1.9331666231155395508 -2.1616666316986083984 -2.9273333549499511719 -2.8596665859222412109 -1.9599999189376831055 -0.87999993562698364258 -0.99500006437301635742 -0.026333173736929893494 0.46466660499572753906 0.73316675424575805664 0.95199996232986450195 1.0698331594467163086 1.3736665248870849609 1.588499903678894043 1.8053333759307861328 1.8149999380111694336 1.9364998340606689453 2.0759999752044677734 1.9700000286102294922 1.9098333120346069336 1.8323333263397216797 1.7563333511352539062 1.8463333845138549805 1.9116667509078979492 1.8663331270217895508 1.7098332643508911133 1.6466666460037231445 1.6728333234786987305 1.7453333139419555664 1.6613335609436035156 1.6880000829696655273 1.733166813850402832 1.6899999380111694336 1.650166630744934082 1.6213333606719970703 1.6069999933242797852 1.6218334436416625977 1.6198332309722900391 1.6373335123062133789 1.6639999151229858398 1.6571668386459350586 1.6451667547225952148 1.6693334579467773438 1.6436668634414672852 1.5889998674392700195 1.5528334379196166992 1.5869998931884765625 1.6788333654403686523 1.6791666746139526367 1.7728334665298461914 1.8090000152587890625 1.854166865348815918 1.9206665754318237305 1.9390000104904174805 1.9338333606719970703 1.9285001754760742188 1.8840000629425048828 1.8458331823348999023 1.8623334169387817383 1.9383333921432495117 2.0328333377838134766 1.9805001020431518555 1.8283332586288452148 1.6953334808349609375 1.6523332595825195312 1.7774999141693115234 1.914166569709777832 2.0523333549499511719 2.1065001487731933594 2.0756666660308837891 2.1480000019073486328 2.1534998416900634766 2.1330001354217529297 2.0893332958221435547 2.0728335380554199219 2.0381665229797363281 1.9591665267944335938 2.0156664848327636719 2.0216665267944335938 2.0138332843780517578 2.0174999237060546875 1.9925000667572021484 1.9785001277923583984 2.0353333950042724609 2.0961666107177734375 2.1473333835601806641 2.1323332786560058594 2.1140000820159912109 2.0608334541320800781
 -4.5108332633972167969 -5.2909998893737792969 -5.9075002670288085938 1.7561668157577514648 5.27050018310546875 4.1630001068115234375 0.77700001001358032227 3.6006665229797363281 7.5770001411437988281 7.2428336143493652344 6.4206666946411132812 2.6154999732971191406 1.8890000581741333008 1.2299998998641967773 4.7864999771118164062 8.9139995574951171875 7.9660000801086425781 4.4346666336059570312 3.1424999237060546875 4.5278334617614746094 5.5843334197998046875 6.2804999351501464844 4.9551668167114257812 4.9271664619445800781 5.1224999427795410156 4.698833465576171875 5.0496668815612792969 4.2356667518615722656 3.8576664924621582031 3.7713332176208496094 4.7226667404174804688 4.9509997367858886719 4.7208333015441894531 3.3448331356048583984 3.3624999523162841797 5.1726665496826171875 3.8288335800170898438 5.0396671295166015625 3.9559998512268066406 3.2281665802001953125 3.9021666049957275391 2.4385001659393310547 4.9524998664855957031 6.9965004920959472656 6.8908333778381347656 6.7214999198913574219 7.8990001678466796875 8.1941661834716796875 7.2954998016357421875 5.8703331947326660156 6.9343333244323730469 7.8345003128051757812 8.4735002517700195312 8.3789997100830078125 8.3404998779296875 8.2390003204345703125 6.5885000228881835938 3.7439999580383300781 3.2888333797454833984 3.6944997310638427734 3.9731667041778564453 4.2763333320617675781 4.54199981689453125 3.6381669044494628906 3.6353332996368408203 3.2983334064483642578 3.0090000629425048828 2.7478334903717041016 2.7674996852874755859 2.7489998340606689453 3.0041666030883789062 3.1691668033599853516 3.1108334064483642578 2.6401667594909667969 1.9771667718887329102 1.2506667375564575195 -0.12849991023540496826 -1.1223331689834594727 -0.14033333957195281982 -0.23850004374980926514 -0.30466675758361816406 -0.17166662216186523438 0.069500051438808441162 3.5051667690277099609 3.6284999847412109375 2.7230000495910644531 2.4198334217071533203 2.4263334274291992188 2.9086666107177734375 2.6830000877380371094 2.3559999465942382812 2.1048333644866943359 1.5214999914169311523 0.59766668081283569336 -0.023833354935050010681 -0.31166657805442810059 0.081000007688999176025 0.27483329176902770996 0.9723332524299621582 1.1154999732971191406 1.0424998998641967773 0.94516676664352416992 0.96349984407424926758 0.80733340978622436523 0.61433339118957519531 0.65549999475479125977 0.47516655921936035156 0.15950004756450653076 0.13833324611186981201 0.38183346390724182129 0.44149994850158691406 0.18900005519390106201 -0.50966668128967285156 -0.36799988150596618652 0.59983330965042114258 0.89166659116744995117 0.73233318328857421875 0.49850001931190490723 0.21933348476886749268 0.071333408355712890625 0.185333251953125 0.21416656672954559326 0.15716648101806640625 -0.091499961912631988525 -0.32033324241638183594 -0.53900003433227539062 -0.43983349204063415527 -0.37483325600624084473 -0.80216670036315917969 -1.0841666460037231445 -1.0475000143051147461 -1.0173333883285522461 -0.90933316946029663086 -1.2189999818801879883 -1.8928333520889282227 -2.3450002670288085938 -2.9056665897369384766 -3.3551666736602783203 -3.7073333263397216797 -3.9958331584930419922 -4.3526668548583984375 -5.0304999351501464844 -5.2623333930969238281 -5.1145000457763671875 -5.3449997901916503906 -7.1521668434143066406 -8.3734998703002929688 -7.7813334465026855469 -6.8428335189819335938 -6.8326663970947265625 -6.3396668434143066406 -5.3696665763854980469 -5.1256666183471679688 -5.26183319091796875 -5.1263332366943359375 -4.9941663742065429688 -5.2785000801086425781 -6.1589999198913574219 -6.0230002403259277344 -6.5935001373291015625 -6.3766665458679199219 -3.9156668186187744141 -2.4014999866485595703 -1.6551667451858520508 -1.8158334493637084961 -1.786500096321105957 -1.9878332614898681641 -1.5475000143051147461 -0.90466666221618652344 -0.17666666209697723389 -0.25583314895629882812 -1.9224998950958251953 -2.3545000553131103516 -2.5248334407806396484 -1.6998335123062133789 -0.72899991273880004883 -0.11033328622579574585 0.27166676521301269531 0.55816674232482910156 0.66333341598510742188 0.84049993753433227539 1.2036668062210083008 1.2975000143051147461 1.4776666164398193359 1.6588331460952758789 1.8120000362396240234 1.9175001382827758789 1.9151666164398193359 1.9963334798812866211 1.819333195686340332 1.9118334054946899414 1.8971666097640991211 1.9799998998641967773 1.8811666965484619141 1.7563332319259643555 1.6806665658950805664 1.6326667070388793945 1.6610001325607299805 1.6939998865127563477 1.7658332586288452148 1.7043334245681762695 1.7035000324249267578 1.7215000391006469727 1.7300000190734863281 1.7046666145324707031 1.7143332958221435547 1.7065001726150512695 1.7228332757949829102 1.7451666593551635742 1.747166752815246582 1.7316666841506958008 1.7218334674835205078 1.6993335485458374023 1.6698333024978637695 1.6384999752044677734 1.6603333950042724609 1.6820000410079956055 1.6473332643508911133 1.6851668357849121094 1.6746666431427001953 1.7188333272933959961 1.8813333511352539062 1.9801666736602783203 1.8951666355133056641 1.8943332433700561523 1.8913332223892211914 1.9743331670761108398 2.04850006103515625 2.0685000419616699219 2.0551664829254150391 2.1281666755676269531 2.0823333263397216797 2.025333404541015625 1.9580000638961791992 1.9153333902359008789 1.8871666193008422852 2.0423333644866943359 2.1939997673034667969 2.2566666603088378906 2.2655000686645507812 2.2659997940063476562 2.2355000972747802734 2.2116665840148925781 2.1873333454132080078 2.1335000991821289062 1.9570000171661376953 2.1218333244323730469 2.1449999809265136719 2.1593332290649414062 2.1679999828338623047 2.1164999008178710938 2.1241667270660400391 2.1679999828338623047 2.1796665191650390625 2.2623331546783447266 2.3361663818359375 2.2729997634887695312 2.2758333683013916016
 -1.9850000143051147461 -5.2255001068115234375 -6.365833282470703125 0.79266649484634399414 5.0373334884643554688 5.4378333091735839844 2.2139999866485595703 0.99150007963180541992 8.0016660690307617188 9.3283329010009765625 7.2021665573120117188 4.8368334770202636719 3.7256667613983154297 1.4006665945053100586 4.2626667022705078125 9.5633335113525390625 11.048999786376953125 8.78766632080078125 5.8878335952758789062 5.2136669158935546875 5.8159999847412109375 6.6308331489562988281 6.9161667823791503906 6.3715000152587890625 6.4885001182556152344 5.9865002632141113281 6.0925002098083496094 5.6181664466857910156 4.8464999198913574219 4.2350001335144042969 4.9615001678466796875 5.0421667098999023438 4.3494997024536132812 3.8783333301544189453 3.6785001754760742188 5.3616666793823242188 4.4054999351501464844 5.1063332557678222656 4.8471665382385253906 3.7625000476837158203 2.7478334903717041016 1.5936666727066040039 4.6608333587646484375 6.9443335533142089844 7.5728335380554199219 7.8079996109008789062 8.539333343505859375 8.8153333663940429688 8.2511663436889648438 8.2071666717529296875 8.5421667098999023438 8.6449995040893554688 8.8268337249755859375 8.7049999237060546875 8.4189996719360351562 7.6726665496826171875 4.1055002212524414062 2.0785000324249267578 2.5916664600372314453 2.3211667537689208984 2.8358333110809326172 3.7603332996368408203 4.5573334693908691406 3.8061666488647460938 3.2636668682098388672 3.1824998855590820312 2.9556665420532226562 2.5628333091735839844 2.5976667404174804688 3.0136666297912597656 3.2099997997283935547 3.2581665515899658203 2.4836666584014892578 1.8884999752044677734 1.1990001201629638672 -0.17200009524822235107 -1.7466666698455810547 -1.6248334646224975586 0.039666812866926193237 -0.71783328056335449219 -0.92966669797897338867 -0.56383329629898071289 2.6256666183471679688 4.1195001602172851562 2.0601668357849121094 1.5933333635330200195 1.6770001649856567383 1.5581666231155395508 2.1211667060852050781 1.7486665248870849609 1.4019998311996459961 1.3331668376922607422 1.5863333940505981445 1.3395000696182250977 -0.13433329761028289795 -1.0068334341049194336 -0.97350001335144042969 -0.73550003767013549805 0.33599987626075744629 0.80666661262512207031 1.1159999370574951172 1.1485000848770141602 1.0036665201187133789 0.8113333582878112793 0.48866662383079528809 0.44433331489562988281 0.569499969482421875 0.36833333969116210938 0.23300004005432128906 0.35100007057189941406 0.35816678404808044434 0.083166517317295074463 -1.8848333358764648438 -1.636999964714050293 0.35133337974548339844 0.91000002622604370117 0.81116658449172973633 0.46466684341430664062 0.45616650581359863281 0.3310000002384185791 0.40466666221618652344 0.49983325600624084473 0.38933339715003967285 0.08416652679443359375 -0.13266675174236297607 -0.19016671180725097656 -0.13483333587646484375 -0.23500013351440429688 -0.49100017547607421875 -0.5013332366943359375 -0.53200000524520874023 -0.5879999995231628418 -1.0070000886917114258 -1.5701667070388793945 -1.8449999094009399414 -2.6823334693908691406 -3.131999969482421875 -3.3851664066314697266 -3.5686664581298828125 -3.83083343505859375 -4.39550018310546875 -4.6763334274291992188 -4.8456668853759765625 -4.6690001487731933594 -4.5828332901000976562 -5.8784999847412109375 -7.7508330345153808594 -8.0983333587646484375 -6.745166778564453125 -6.6366667747497558594 -5.9004998207092285156 -5.4005002975463867188 -4.8999996185302734375 -5.0493335723876953125 -4.8666667938232421875 -4.8663334846496582031 -5.8511667251586914062 -7.377166748046875 -6.7031664848327636719 -6.4210000038146972656 -6.1606669425964355469 -3.4806668758392333984 -2.54850006103515625 -1.7676666975021362305 -1.1008332967758178711 -1.0806665420532226562 -1.2228333950042724609 -0.85933327674865722656 -0.47866663336753845215 -0.1188335418701171875 -0.14716649055480957031 -0.24833345413208007812 -0.85383319854736328125 -1.3431668281555175781 -1.4648331403732299805 -0.96799999475479125977 -0.6791667938232421875 0.069499887526035308838 0.48400005698204040527 0.65799999237060546875 0.81516677141189575195 1.042166590690612793 1.1629999876022338867 1.2961667776107788086 1.4711668491363525391 1.6336666345596313477 1.7223334312438964844 1.8374999761581420898 1.8814998865127563477 1.8224999904632568359 1.8446664810180664062 1.6743332147598266602 1.6309999227523803711 1.5471664667129516602 1.5026665925979614258 1.5074998140335083008 1.541500091552734375 1.6171667575836181641 1.6688332557678222656 1.654999852180480957 1.6998335123062133789 1.7215000391006469727 1.7483333349227905273 1.8203332424163818359 1.8413331508636474609 1.8320000171661376953 1.8948332071304321289 1.8973332643508911133 1.8639998435974121094 1.8278332948684692383 1.8054999113082885742 1.7964999675750732422 1.8505002260208129883 1.8893333673477172852 1.8535000085830688477 1.810500025749206543 1.7994999885559082031 1.8273332118988037109 1.8601665496826171875 1.8905000686645507812 1.9246667623519897461 1.9854998588562011719 2.0343332290649414062 2.0149998664855957031 1.9546667337417602539 1.9656667709350585938 2.0594999790191650391 2.1094999313354492188 2.1913332939147949219 2.2170000076293945312 2.1948332786560058594 2.2663333415985107422 2.2556667327880859375 2.2561666965484619141 2.1840000152587890625 2.0701665878295898438 2.1294999122619628906 2.2746665477752685547 2.3319997787475585938 2.3449997901916503906 2.2929999828338623047 2.3121666908264160156 2.3126666545867919922 2.2961664199829101562 2.2560000419616699219 2.1269998550415039062 2.2256665229797363281 2.2456667423248291016 2.2631666660308837891 2.2978334426879882812 2.3061666488647460938 2.3043332099914550781 2.3155000209808349609 2.3608331680297851562 2.4046666622161865234 2.4688334465026855469 2.4803333282470703125 2.4725000858306884766
 -4.3350000381469726562 -7.2008333206176757812 -7.7308330535888671875 -2.1646666526794433594 3.7388334274291992188 5.3913331031799316406 4.2931666374206542969 -0.46500000357627868652 4.3158335685729980469 8.87933349609375 9.3316659927368164062 7.2573332786560058594 4.2943334579467773438 2.9446668624877929688 5.192333221435546875 9.826999664306640625 11.369500160217285156 11.518166542053222656 10.351999282836914062 9.19933319091796875 5.9293332099914550781 6.2271666526794433594 7.3616666793823242188 7.4206666946411132812 7.2259998321533203125 7.1528334617614746094 6.8865003585815429688 5.9968333244323730469 5.5446667671203613281 5.2171664237976074219 4.7191667556762695312 4.10449981689453125 3.5013332366943359375 3.9124999046325683594 5.0473332405090332031 5.5019998550415039062 4.5954999923706054688 5.3461666107177734375 4.4310002326965332031 3.5693333148956298828 0.55766671895980834961 0.9249998927116394043 4.3893332481384277344 6.8403334617614746094 6.8128333091735839844 7.7765002250671386719 8.731166839599609375 9.0148334503173828125 8.7278337478637695312 8.7445001602172851562 8.85449981689453125 9.1876668930053710938 8.5973329544067382812 7.6015000343322753906 7.13249969482421875 6.0001668930053710938 4.3159999847412109375 4.2706665992736816406 3.6614999771118164062 2.8529999256134033203 2.8886666297912597656 3.3320000171661376953 4.1824998855590820312 4.1785001754760742188 3.1058332920074462891 3.0913333892822265625 2.8428332805633544922 2.7681667804718017578 2.8436665534973144531 2.9474999904632568359 3.0505001544952392578 3.0801665782928466797 2.0756666660308837891 1.2345000505447387695 0.37450003623962402344 -1.7005000114440917969 -2.8459999561309814453 -1.9960001707077026367 0.67299985885620117188 2.1511666774749755859 1.3028333187103271484 2.3480000495910644531 3.6519999504089355469 2.2006664276123046875 0.76999992132186889648 0.61533331871032714844 0.63683325052261352539 0.94783324003219604492 1.1608334779739379883 1.1941666603088378906 1.1275000572204589844 0.89183330535888671875 1.2071665525436401367 1.0576666593551635742 -0.14866678416728973389 -0.87699985504150390625 -0.65216660499572753906 -0.28600001335144042969 0.33733353018760681152 0.90200012922286987305 1.2283333539962768555 1.2053333520889282227 1.1165000200271606445 1.1088334321975708008 0.95950007438659667969 0.62216663360595703125 0.44816669821739196777 0.58033323287963867188 0.37933340668678283691 0.20283333957195281982 0.32799997925758361816 0.13766662776470184326 -0.73350006341934204102 -0.14883320033550262451 0.56516677141189575195 0.77066683769226074219 0.67950010299682617188 0.3358332216739654541 0.10683330148458480835 0.069499969482421875 0.54633331298828125 0.79449993371963500977 0.31466659903526306152 0.12599992752075195312 0.10616675764322280884 0.14549994468688964844 0.15366649627685546875 0.21483342349529266357 0.058999855071306228638 -0.14333336055278778076 -0.56649994850158691406 -1.0160001516342163086 -1.2873334884643554688 -1.6293333768844604492 -2.0303335189819335938 -2.6041665077209472656 -3.222499847412109375 -3.4290001392364501953 -3.4413332939147949219 -3.6291666030883789062 -3.8568332195281982422 -3.7296667098999023438 -3.3085000514984130859 -4.1005001068115234375 -4.5211668014526367188 -4.9756665229797363281 -6.5888333320617675781 -7.5883331298828125 -6.17566680908203125 -5.6321663856506347656 -5.6023335456848144531 -5.1835002899169921875 -4.7446665763854980469 -4.5430002212524414062 -4.3099999427795410156 -4.444000244140625 -4.835666656494140625 -5.6224999427795410156 -5.8379998207092285156 -6.1345000267028808594 -5.5311665534973144531 -3.1038331985473632812 -1.8919999599456787109 -1.6336666345596313477 -0.98800009489059448242 -0.75166678428649902344 -0.78183346986770629883 -0.18266670405864715576 -0.01766681671142578125 -0.33183345198631286621 -0.509166717529296875 -0.70399993658065795898 -0.98633331060409545898 -0.97766667604446411133 -1.1759999990463256836 -1.1866664886474609375 -1.2406667470932006836 0.24349991977214813232 0.54449987411499023438 0.70449990034103393555 0.90766668319702148438 1.0113332271575927734 1.1463333368301391602 1.2691668272018432617 1.4495000839233398438 1.616000056266784668 1.6428335905075073242 1.6818332672119140625 1.6961666345596313477 1.7101666927337646484 1.7298332452774047852 1.5536667108535766602 1.579333186149597168 1.5939998626708984375 1.5251667499542236328 1.4754999876022338867 1.6390000581741333008 1.698833465576171875 1.7775000333786010742 1.8034998178482055664 1.8281668424606323242 1.891833186149597168 1.919333338737487793 1.9793332815170288086 1.9938331842422485352 1.9945000410079956055 2.0281667709350585938 2.0828332901000976562 2.0899999141693115234 2.0195000171661376953 1.9671665430068969727 1.9594999551773071289 1.9600000381469726562 1.8890000581741333008 1.8246667385101318359 1.8078333139419555664 1.8063334226608276367 1.8596665859222412109 1.8769998550415039062 1.91916656494140625 1.9544999599456787109 1.9681665897369384766 2.0163331031799316406 2.0108332633972167969 2.0611667633056640625 1.9333333969116210938 1.8986666202545166016 2.0306668281555175781 2.1895000934600830078 2.2194998264312744141 2.2340002059936523438 2.2163331508636474609 2.2198331356048583984 2.2930002212524414062 2.4136667251586914062 2.2801666259765625 2.3268334865570068359 2.4083333015441894531 2.4119999408721923828 2.3989999294281005859 2.3108334541320800781 2.3391666412353515625 2.398166656494140625 2.3721666336059570312 2.335666656494140625 2.2940001487731933594 2.3498334884643554688 2.3849999904632568359 2.3995001316070556641 2.4271669387817382812 2.4545001983642578125 2.4769997596740722656 2.4903333187103271484 2.5215001106262207031 2.5796666145324707031 2.6076667308807373047 2.6490001678466796875 2.6558332443237304688
 -6.4416666030883789062 -7.6466665267944335938 -7.409000396728515625 -6.5081667900085449219 0.97316670417785644531 4.4306669235229492188 5.6164999008178710938 2.1071665287017822266 -0.0065000057220458984375 4.7841668128967285156 6.6013336181640625 7.1821665763854980469 3.5858333110809326172 3.3163335323333740234 5.70583343505859375 9.631500244140625 11.36750030517578125 11.373999595642089844 11.591666221618652344 11.904333114624023438 10.451000213623046875 7.6345000267028808594 7.1031665802001953125 7.4640002250671386719 7.6588339805603027344 7.5664997100830078125 7.3505001068115234375 6.7631669044494628906 5.8288331031799316406 5.1079998016357421875 5.5030002593994140625 4.3871665000915527344 4.1351666450500488281 4.7458333969116210938 5.606166839599609375 5.6593332290649414062 5.7991666793823242188 5.923000335693359375 4.3726663589477539062 2.0946669578552246094 -0.7303333282470703125 0.6955000758171081543 3.9178333282470703125 6.7953333854675292969 6.6191668510437011719 8.0911664962768554688 8.6864995956420898438 8.8454999923706054688 8.9294996261596679688 9.1536664962768554688 9.0924997329711914062 9.1905002593994140625 7.6765003204345703125 4.3986668586730957031 4.1618332862854003906 5.6003332138061523438 5.525333404541015625 5.1078333854675292969 4.1423335075378417969 2.9605000019073486328 2.6794998645782470703 2.9670000076293945312 3.6466667652130126953 3.9901669025421142578 2.8694999217987060547 2.8541667461395263672 2.8733332157135009766 2.7695002555847167969 2.8274998664855957031 2.8754999637603759766 3.0410001277923583984 3.212833404541015625 1.599833369255065918 0.37566676735877990723 -1.030333399772644043 -2.7993333339691162109 -3.6825003623962402344 -2.7566666603088378906 -0.68149989843368530273 2.2976665496826171875 2.6776666641235351562 2.9308333396911621094 2.4679999351501464844 1.0080000162124633789 -0.022000074386596679688 0.086833238601684570312 0.0498332977294921875 0.37116655707359313965 0.6435000300407409668 0.68616670370101928711 0.74916672706604003906 0.48899993300437927246 0.40366673469543457031 0.15350000560283660889 -0.26133337616920471191 -0.50183320045471191406 -0.62500005960464477539 -0.2996667325496673584 -0.71950006484985351562 -0.74999994039535522461 0.61733341217041015625 1.0601667165756225586 1.241000056266784668 1.2233333587646484375 1.2233333587646484375 0.90550011396408081055 0.58716660737991333008 0.58116668462753295898 0.34449991583824157715 0.35633334517478942871 0.36166658997535705566 -0.094999872148036956787 -0.28449997305870056152 0.25133332610130310059 0.33733320236206054688 0.63249993324279785156 0.40349993109703063965 0.26750007271766662598 -0.053500015288591384888 -0.0838335379958152771 0.61099988222122192383 0.69333320856094360352 0.10549982637166976929 -0.10350004583597183228 -0.20783345401287078857 -0.023166576400399208069 0.003166834590956568718 0.0611666850745677948 -0.035333316773176193237 -0.4328333437442779541 -0.44933342933654785156 -0.76133340597152709961 -1.1546666622161865234 -1.5096665620803833008 -1.9433333873748779297 -2.4956667423248291016 -3.127166748046875 -3.2841665744781494141 -3.4500000476837158203 -3.5874998569488525391 -3.7013332843780517578 -3.4954998493194580078 -3.2173335552215576172 -3.7523334026336669922 -3.8466665744781494141 -4.2925000190734863281 -6.0669999122619628906 -6.7973332405090332031 -5.0956664085388183594 -4.9134998321533203125 -4.8924999237060546875 -4.6258335113525390625 -4.2738332748413085938 -4.1211667060852050781 -3.6430001258850097656 -4.2754998207092285156 -6.0616664886474609375 -6.8155002593994140625 -6.0844998359680175781 -5.4076666831970214844 -5.8291668891906738281 -3.31683349609375 -1.4581668376922607422 -0.88600009679794311523 -0.67600005865097045898 -0.22283339500427246094 0.13033334910869598389 0.1625000685453414917 -0.10566679388284683228 -0.081833280622959136963 -0.25300011038780212402 -0.77450007200241088867 -1.3898333311080932617 -1.2123332023620605469 -1.1016664505004882812 -0.96683335304260253906 -0.30933332443237304688 0.16716670989990234375 0.46233320236206054688 0.75683313608169555664 0.83149981498718261719 0.96300005912780761719 1.2603332996368408203 1.4108333587646484375 1.5628334283828735352 1.777333378791809082 1.7678333520889282227 1.6963332891464233398 1.7305001020431518555 1.6726666688919067383 1.7044998407363891602 1.6546666622161865234 1.7146667242050170898 1.7734999656677246094 1.7591665983200073242 1.625 1.6628334522247314453 1.8583333492279052734 1.9164999723434448242 1.8863333463668823242 1.9281666278839111328 1.9746667146682739258 1.9103331565856933594 1.9426666498184204102 1.9940001964569091797 2.0366666316986083984 2.120166778564453125 2.2151668071746826172 2.2178335189819335938 2.1466667652130126953 2.1426668167114257812 2.0769999027252197266 1.9494998455047607422 1.7798333168029785156 1.7003332376480102539 1.7304998636245727539 1.7973333597183227539 1.798333287239074707 1.8275001049041748047 1.8729999065399169922 1.9858334064483642578 2.0018334388732910156 1.9430000782012939453 1.9556667804718017578 2.0421667098999023438 2.1083333492279052734 2.0730001926422119141 2.0683333873748779297 2.0538334846496582031 2.0721666812896728516 2.0831665992736816406 2.1128334999084472656 2.1859998703002929688 2.2864999771118164062 2.4403333663940429688 2.5111668109893798828 2.4783334732055664062 2.3541667461395263672 2.4558331966400146484 2.4783334732055664062 2.4593334197998046875 2.3898334503173828125 2.4063332080841064453 2.3361663818359375 2.3340001106262207031 2.3341665267944335938 2.3924999237060546875 2.4453334808349609375 2.4896664619445800781 2.5309998989105224609 2.5473332405090332031 2.5773334503173828125 2.6005001068115234375 2.6506664752960205078 2.6601667404174804688 2.7509999275207519531 2.7928333282470703125 2.8273332118988037109
 -6.4714999198913574219 -6.9010000228881835938 -5.3758335113525390625 -7.8155002593994140625 -5.0186667442321777344 1.1858333349227905273 5.2368330955505371094 5.5613331794738769531 3.8953332901000976562 1.3908332586288452148 2.0504999160766601562 3.4023332595825195312 3.1511666774749755859 3.6808333396911621094 5.8390002250671386719 7.6106667518615722656 9.1789999008178710938 6.2813334465026855469 9.4168329238891601562 12.146166801452636719 12.12400054931640625 9.3788328170776367188 6.0473332405090332031 6.5538334846496582031 7.6154999732971191406 7.7821664810180664062 7.5475001335144042969 7.2129998207092285156 7.0686664581298828125 7.087833404541015625 5.2153334617614746094 3.8546667098999023438 4.3056664466857910156 4.6856665611267089844 4.8511667251586914062 5.2943329811096191406 5.9836664199829101562 6.0486669540405273438 5.5538330078125 2.3223333358764648438 2.0211665630340576172 2.4309999942779541016 3.9933333396911621094 7.2649998664855957031 7.9250001907348632812 8.4033336639404296875 8.5828332901000976562 8.440166473388671875 8.9033336639404296875 9.3986663818359375 9.3996667861938476562 9.2534999847412109375 8.2790002822875976562 6.2404999732971191406 5.7776665687561035156 7.07433319091796875 7.4229998588562011719 6.9068331718444824219 4.4594998359680175781 2.8011667728424072266 2.4243333339691162109 2.79199981689453125 3.2445001602172851562 2.4990000724792480469 1.8781666755676269531 2.2326664924621582031 2.5611667633056640625 2.4844999313354492188 2.4928333759307861328 2.6013333797454833984 3.0041666030883789062 4.1345000267028808594 2.1928334236145019531 -0.39766669273376464844 -1.9743332862854003906 -3.0501668453216552734 -4.01833343505859375 -3.8541667461395263672 -1.647999882698059082 1.7646666765213012695 2.5799999237060546875 2.2953333854675292969 1.3549998998641967773 0.80016654729843139648 -0.31100001931190490723 -0.058666706085205078125 0.18283335864543914795 0.10283342748880386353 0.27149987220764160156 0.17999990284442901611 0.1325000077486038208 -0.032166879624128341675 0.21016685664653778076 0.33450007438659667969 0.30616673827171325684 -0.0015000501880422234535 -0.59233331680297851562 -0.47033333778381347656 -0.39783343672752380371 -0.6991665959358215332 -0.6749998927116394043 0.2470000535249710083 0.75566655397415161133 1.0541665554046630859 1.1956667900085449219 1.0484999418258666992 0.5590000152587890625 0.59933328628540039062 0.80250000953674316406 0.74600005149841308594 0.66133350133895874023 -0.14650018513202667236 -1.3211666345596313477 -1.2090001106262207031 -0.67633318901062011719 -0.57616662979125976562 0.24233324825763702393 0.26349988579750061035 0.40266680717468261719 0.46466660499572753906 0.72616654634475708008 0.65349990129470825195 0.26199999451637268066 -0.13683326542377471924 -0.19700026512145996094 -0.0948333740234375 -0.22133333981037139893 -0.42733335494995117188 -0.84333342313766479492 -0.76216667890548706055 -0.71516650915145874023 -0.92583322525024414062 -1.3353332281112670898 -1.5798333883285522461 -1.9361667633056640625 -2.2714998722076416016 -2.7980000972747802734 -3.1425001621246337891 -3.2996666431427001953 -3.5676667690277099609 -3.4935002326965332031 -3.4304997920989990234 -3.3891665935516357422 -3.7733333110809326172 -3.7325000762939453125 -3.8783333301544189453 -5.2006669044494628906 -5.9425001144409179688 -4.2039999961853027344 -3.520999908447265625 -3.4614999294281005859 -3.5661666393280029297 -3.7291667461395263672 -3.3654999732971191406 -2.9708333015441894531 -3.4035000801086425781 -4.6851668357849121094 -6.8046665191650390625 -6.5789999961853027344 -5.2096667289733886719 -5.250499725341796875 -3.7301669120788574219 -1.7368333339691162109 -0.33866667747497558594 0.12566661834716796875 0.166500091552734375 0.021999994292855262756 -0.2228333204984664917 -0.2403332442045211792 -0.054666835814714431763 0.04199981689453125 -0.398166656494140625 -0.91766667366027832031 -0.79316669702529907227 -0.40933346748352050781 -0.23383338749408721924 -0.070500053465366363525 0.043833415955305099487 0.30950006842613220215 0.56416660547256469727 0.92916661500930786133 1.0623333454132080078 1.418500065803527832 1.5101665258407592773 1.7926665544509887695 2.0381667613983154297 1.8255001306533813477 1.6934999227523803711 1.7626665830612182617 1.8431669473648071289 1.8193333148956298828 1.7086665630340576172 1.6953331232070922852 1.7359999418258666992 1.7968332767486572266 1.7356667518615722656 1.8141666650772094727 1.8841665983200073242 1.8744999170303344727 1.928999781608581543 1.8946665525436401367 1.9303333759307861328 1.9775000810623168945 2.0669999122619628906 2.1749999523162841797 2.2683331966400146484 2.2723333835601806641 2.2144999504089355469 2.3108332157135009766 2.3345000743865966797 2.2476665973663330078 2.0683333873748779297 1.8753334283828735352 1.6960000991821289062 1.6171666383743286133 1.5841666460037231445 1.6146668195724487305 1.7245001792907714844 1.8283332586288452148 1.9458333253860473633 1.9800000190734863281 1.900500178337097168 1.9366666078567504883 1.9924998283386230469 1.9858334064483642578 2.0233333110809326172 2.0358333587646484375 2.0833334922790527344 2.1448335647583007812 2.1731665134429931641 2.0954999923706054688 2.0143332481384277344 2.0838334560394287109 2.2496666908264160156 2.4320001602172851562 2.6224999427795410156 2.6521666049957275391 2.5325000286102294922 2.4528331756591796875 2.5203332901000976562 2.5353331565856933594 2.5223333835601806641 2.3983333110809326172 2.3215000629425048828 2.335666656494140625 2.3480002880096435547 2.3845000267028808594 2.4381666183471679688 2.5498332977294921875 2.5889999866485595703 2.6153333187103271484 2.6646666526794433594 2.7078332901000976562 2.7413332462310791016 2.7828335762023925781 2.81683349609375 2.8848335742950439453 2.9359998703002929688
 -6.1205000877380371094 -4.7803335189819335938 -4.10666656494140625 -6.0278334617614746094 -5.9051666259765625 -2.9656667709350585938 4.3153333663940429688 5.7428331375122070312 5.8755002021789550781 3.6475000381469726562 2.5748333930969238281 3.9110000133514404297 6.1339998245239257812 8.8760004043579101562 6.2983331680297851562 4.3070001602172851562 5.7725000381469726562 4.2288331985473632812 8.5083332061767578125 11.709499359130859375 12.147500038146972656 10.518500328063964844 7.0880002975463867188 5.275333404541015625 7.0968332290649414062 7.5454998016357421875 7.7418332099914550781 7.0783333778381347656 7.0164999961853027344 7.0995001792907714844 5.3438334465026855469 2.1551666259765625 1.3948332071304321289 1.9205000400543212891 2.7118332386016845703 3.1246666908264160156 4.4390001296997070312 5.9085001945495605469 6.601833343505859375 5.3485002517700195312 4.6333332061767578125 3.8148331642150878906 5.7536668777465820312 7.6486668586730957031 8.425167083740234375 8.3420000076293945312 8.3295001983642578125 7.9583334922790527344 8.7604999542236328125 9.2793331146240234375 9.49033355712890625 9.4040002822875976562 8.4043331146240234375 7.9320001602172851562 7.6718335151672363281 8.2204999923706054688 8.3681669235229492188 6.7189998626708984375 3.0755000114440917969 2.4108333587646484375 2.1336665153503417969 2.6335000991821289062 3.0421667098999023438 2.3118333816528320312 1.2571665048599243164 1.6396666765213012695 2.3278334140777587891 1.930333256721496582 2.0355000495910644531 1.9279999732971191406 2.2311666011810302734 4.8181667327880859375 3.0696666240692138672 0.68383336067199707031 -1.6521664857864379883 -3.1646666526794433594 -4.1763334274291992188 -4.5510001182556152344 -2.2961666584014892578 0.88800001144409179688 2.6636667251586914062 1.4503333568572998047 0.66816669702529907227 0.3576666414737701416 0.37566661834716796875 0.50166660547256469727 0.73516660928726196289 0.62983345985412597656 0.36766672134399414062 0.25383353233337402344 0.30549994111061096191 0.58699995279312133789 0.66049987077713012695 0.52533316612243652344 0.24016682803630828857 0.025499979034066200256 -0.16699998080730438232 -0.069499969482421875 -0.22150023281574249268 -0.72416663169860839844 -1.3065000772476196289 -1.2300001382827758789 -0.87316673994064331055 -0.26516667008399963379 0.67833334207534790039 0.89616686105728149414 0.80199998617172241211 0.83650010824203491211 0.93116664886474609375 0.83133345842361450195 0.51333326101303100586 0.16566650569438934326 -1.2041667699813842773 -2.9340000152587890625 -1.8893333673477172852 -0.80616658926010131836 0.29783344268798828125 0.36333346366882324219 0.46100005507469177246 0.63949996232986450195 0.622333526611328125 0.5906664729118347168 0.41983327269554138184 0.012166659347712993622 -0.1513331681489944458 -0.16850002110004425049 -0.3253332674503326416 -0.68666672706604003906 -1.2603331804275512695 -0.92183333635330200195 -0.79216688871383666992 -1.184666752815246582 -1.2888332605361938477 -1.6135001182556152344 -2.0338332653045654297 -2.279666900634765625 -2.7253334522247314453 -3.1229999065399169922 -3.2779998779296875 -3.4484999179840087891 -3.2890000343322753906 -3.3341667652130126953 -3.1196668148040771484 -3.7439997196197509766 -3.675167083740234375 -3.2821667194366455078 -4.0316667556762695312 -4.7973332405090332031 -3.4939999580383300781 -2.7231667041778564453 -2.2265000343322753906 -2.4299998283386230469 -3.1003334522247314453 -2.9366664886474609375 -2.7570002079010009766 -2.7964999675750732422 -3.3066666126251220703 -4.9123330116271972656 -5.2001667022705078125 -5.2913331985473632812 -6.039333343505859375 -5.2969999313354492188 -2.0819997787475585938 -0.4131666719913482666 0.31433328986167907715 0.22433328628540039062 -0.017166456207633018494 -0.20300006866455078125 -0.21283324062824249268 -0.071666717529296875 0.019333442673087120056 -0.0073331990279257297516 -0.20900011062622070312 0.10866657644510269165 0.31316670775413513184 0.078999914228916168213 -0.093833364546298980713 0.082333326339721679688 0.37300014495849609375 0.7023334503173828125 1.099833369255065918 1.3004999160766601562 1.4953333139419555664 1.5741666555404663086 1.7076666355133056641 1.8849998712539672852 1.8423334360122680664 1.7931665182113647461 1.8353332281112670898 1.8704999685287475586 1.928500056266784668 1.8400000333786010742 1.8159999847412109375 1.8481665849685668945 1.8388332128524780273 1.7459999322891235352 1.7420001029968261719 1.7656664848327636719 1.8168333768844604492 1.8331665992736816406 1.7713333368301391602 1.9246665239334106445 2.1346666812896728516 2.1514997482299804688 2.2114999294281005859 2.3161666393280029297 2.2428333759307861328 2.2333331108093261719 2.2988333702087402344 2.4258334636688232422 2.2218334674835205078 1.9801666736602783203 1.775500178337097168 1.6969999074935913086 1.6288334131240844727 1.5966668128967285156 1.6156667470932006836 1.7258334159851074219 1.8659999370574951172 1.9366667270660400391 1.8969999551773071289 1.9188332557678222656 1.9586665630340576172 1.9508333206176757812 1.9771666526794433594 1.9856666326522827148 2.0258333683013916016 2.1514997482299804688 2.1328332424163818359 2.240833282470703125 2.2801666259765625 2.27050018310546875 2.2629997730255126953 2.2675001621246337891 2.4708333015441894531 2.6051666736602783203 2.7196667194366455078 2.7678334712982177734 2.7244999408721923828 2.6330001354217529297 2.6256666183471679688 2.6666667461395263672 2.5428333282470703125 2.4596667289733886719 2.4478332996368408203 2.5168333053588867188 2.4943335056304931641 2.4904999732971191406 2.5629999637603759766 2.6405000686645507812 2.6881668567657470703 2.7436666488647460938 2.7810001373291015625 2.8769998550415039062 2.9463331699371337891 3.0109999179840087891 3.0548334121704101562 3.0838334560394287109
 -4.9656667709350585938 -4.86100006103515625 -3.0896666049957275391 -4.50966644287109375 -4.7038335800170898438 -3.5838334560394287109 3.3829998970031738281 5.9800000190734863281 5.5796666145324707031 4.6856665611267089844 3.8341665267944335938 4.3121666908264160156 6.8559999465942382812 9.7810001373291015625 9.1695003509521484375 5.9404997825622558594 2.8938333988189697266 3.6003332138061523438 6.1034998893737792969 10.946666717529296875 12.443833351135253906 11.119832992553710938 8.9233331680297851562 6.210666656494140625 6.085666656494140625 7.4583334922790527344 7.9491667747497558594 7.5803332328796386719 7.1006665229797363281 6.5356664657592773438 6.6038336753845214844 4.6610002517700195312 0.8970000147819519043 -0.14000003039836883545 -1.0676667690277099609 0.077333532273769378662 2.1438333988189697266 5.1741666793823242188 6.5999999046325683594 7.2634997367858886719 6.8058333396911621094 6.6710000038146972656 7.0496664047241210938 7.8636670112609863281 8.011333465576171875 7.9246664047241210938 7.5216665267944335938 7.4821667671203613281 8.13899993896484375 8.971500396728515625 9.9750003814697265625 8.6549997329711914062 7.2196664810180664062 7.5346665382385253906 8.5676670074462890625 9.0701665878295898438 8.4993333816528320312 6.0833334922790527344 2.8826668262481689453 1.9746667146682739258 2.2170000076293945312 2.7031667232513427734 2.9156665802001953125 2.7016668319702148438 1.5498334169387817383 1.8698333501815795898 2.9171667098999023438 2.1916666030883789062 3.2946667671203613281 2.5975000858306884766 4.2341666221618652344 5.1973333358764648438 3.9206666946411132812 4.9533333778381347656 0.3611666262149810791 -2.6549999713897705078 -3.6925001144409179688 -4.5159997940063476562 -3.4370000362396240234 -0.39566683769226074219 2.8629999160766601562 0.36933341622352600098 0.24816656112670898438 0.30500021576881408691 0.6133334040641784668 1.0641667842864990234 0.95500010251998901367 0.94483327865600585938 0.53150004148483276367 0.50583338737487792969 0.65700006484985351562 0.99850004911422729492 1.0316663980484008789 0.47383332252502441406 0.28550004959106445312 0.48433342576026916504 0.41966667771339416504 -0.077500022947788238525 -0.65983337163925170898 -0.96550011634826660156 -1.2876666784286499023 -1.1864999532699584961 -1.2458335161209106445 -1.2373334169387817383 -1.0268332958221435547 0.40000000596046447754 1.0221666097640991211 0.89499998092651367188 0.95733332633972167969 0.58950012922286987305 0.009166717529296875 -0.64866667985916137695 -1.4188333749771118164 -3.0991666316986083984 -2.7321667671203613281 -1.2143334150314331055 0.08416668325662612915 0.3784999847412109375 0.62350004911422729492 0.72100019454956054688 0.6726665496826171875 0.55966681241989135742 0.38850006461143493652 0.1696666032075881958 -0.1083334311842918396 -0.1661666184663772583 -0.39900007843971252441 -0.91283321380615234375 -1.356166839599609375 -1.2706665992736816406 -1.1661666631698608398 -1.428166508674621582 -1.6395000219345092773 -1.7496668100357055664 -2.1398334503173828125 -2.3281667232513427734 -2.6553332805633544922 -3.0440001487731933594 -3.2649998664855957031 -3.3923332691192626953 -3.194499969482421875 -3.1503331661224365234 -2.4889998435974121094 -2.7633333206176757812 -2.6788334846496582031 -1.9603333473205566406 -2.7730000019073486328 -3.0168333053588867188 -1.7523332834243774414 -1.5574997663497924805 -1.2115000486373901367 -1.6528333425521850586 -2.5748331546783447266 -2.4948334693908691406 -2.3289999961853027344 -2.4988331794738769531 -3.2381665706634521484 -4.6300001144409179688 -5.2030000686645507812 -5.1786665916442871094 -5.8736667633056640625 -5.201000213623046875 -2.6705000400543212891 -0.41016665101051330566 0.22583310306072235107 0.2123333662748336792 0.16366688907146453857 0.0080002145841717720032 -0.064166627824306488037 -0.0865000113844871521 -0.049333412200212478638 -0.01616668701171875 -0.0848331451416015625 0.053499858826398849487 0.17683315277099609375 0.19166643917560577393 0.30366674065589904785 0.5488331913948059082 0.73783320188522338867 0.90150016546249389648 1.1304999589920043945 1.2833331823348999023 1.5566667318344116211 1.6463333368301391602 1.6898331642150878906 1.8004999160766601562 1.8646665811538696289 1.9108334779739379883 1.7930001020431518555 1.8109999895095825195 1.8803333044052124023 1.8095000982284545898 1.8323334455490112305 1.9453332424163818359 1.9748331308364868164 1.9336665868759155273 1.7813333272933959961 1.7343332767486572266 1.7513333559036254883 1.8024998903274536133 1.8786667585372924805 2.0155000686645507812 2.0996663570404052734 2.2170000076293945312 2.3413333892822265625 2.3196666240692138672 2.3128333091735839844 2.3346664905548095703 2.3953335285186767578 2.4403333663940429688 2.1791667938232421875 1.9980001449584960938 1.8601666688919067383 1.7993334531784057617 1.7304999828338623047 1.7174999713897705078 1.7788332700729370117 1.8631666898727416992 1.8928334712982177734 1.883999943733215332 1.9738332033157348633 2.0283334255218505859 2.0801668167114257812 2.0793333053588867188 2.0598330497741699219 2.1605000495910644531 2.1881666183471679688 2.2193331718444824219 2.1006665229797363281 2.0809998512268066406 2.2301666736602783203 2.3178334236145019531 2.4431667327880859375 2.3705000877380371094 2.4803333282470703125 2.5995001792907714844 2.6171667575836181641 2.7460000514984130859 2.8096666336059570312 2.8478331565856933594 2.8331665992736816406 2.8313333988189697266 2.7163333892822265625 2.6731667518615722656 2.6403331756591796875 2.6651666164398193359 2.7208333015441894531 2.6993334293365478516 2.7254998683929443359 2.8073334693908691406 2.7918334007263183594 2.8421666622161865234 2.8908333778381347656 2.9548335075378417969 3.0256667137145996094 3.0918333530426025391 3.1251666545867919922 3.1429998874664306641
 -1.7463333606719970703 -2.5988333225250244141 -2.2261667251586914062 -4.0806665420532226562 -4.2028336524963378906 -3.9293334484100341797 3.3208334445953369141 5.5304999351501464844 3.8958332538604736328 2.7251665592193603516 3.5538334846496582031 4.1445002555847167969 6.1719999313354492188 7.2993330955505371094 9.4495000839233398438 8.2861661911010742188 5.1126666069030761719 2.6165001392364501953 3.634166717529296875 9.8811664581298828125 12.507666587829589844 12.027666091918945312 7.41916656494140625 6.6779999732971191406 7.6541666984558105469 8.2576665878295898438 8.1808328628540039062 7.3971667289733886719 7.1823334693908691406 6.763500213623046875 6.9433331489562988281 6.4109997749328613281 3.9808332920074462891 1.448666691780090332 -2.3173334598541259766 -1.8898334503173828125 1.3048332929611206055 4.4818334579467773438 6.1596665382385253906 7.9479999542236328125 8.4913330078125 8.6746664047241210938 8.8140001296997070312 8.5901670455932617188 8.2325000762939453125 7.8613333702087402344 7.0289998054504394531 8.3558340072631835938 8.9233331680297851562 9.3599996566772460938 10.233500480651855469 8.2773332595825195312 6.5401668548583984375 6.4086666107177734375 8.8876667022705078125 9.3036670684814453125 8.6161670684814453125 5.8158330917358398438 3.7351665496826171875 2.1531665325164794922 1.9899998903274536133 2.6611666679382324219 3.4128334522247314453 3.9641666412353515625 3.3101668357849121094 3.0423333644866943359 3.5816667079925537109 3.9488332271575927734 5.7318334579467773438 5.1703333854675292969 5.4993333816528320312 3.1321668624877929688 3.7186665534973144531 4 1.9738332033157348633 1.4745000600814819336 -2.3129999637603759766 -3.5606665611267089844 -3.7793333530426025391 -0.51449996232986450195 3.0965001583099365234 0.46083316206932067871 0.23449993133544921875 0.93849992752075195312 1.495333552360534668 1.5333333015441894531 1.1923333406448364258 1.1413332223892211914 1.0791667699813842773 0.88516664505004882812 0.99083346128463745117 1.1986665725708007812 1.1781667470932006836 0.87933331727981567383 0.86766666173934936523 0.5521666407585144043 0.19716651737689971924 -0.45849999785423278809 -0.65816658735275268555 -0.77833342552185058594 -0.77850002050399780273 -0.97033339738845825195 -1.4303333759307861328 -1.4793334007263183594 -1.1606665849685668945 -0.12766663730144500732 0.96216672658920288086 0.92799997329711914062 0.88866662979125976562 0.23199994862079620361 -0.74166661500930786133 -1.4765000343322753906 -2.0408332347869873047 -2.7479999065399169922 -3.6278333663940429688 -2.9701666831970214844 -0.4734999239444732666 0.44966658949851989746 0.70183330774307250977 0.66850012540817260742 0.60600012540817260742 0.58833342790603637695 0.42083334922790527344 0.30099987983703613281 0.22299981117248535156 -0.027499755844473838806 -0.22616656124591827393 -0.7594998478889465332 -1.3506666421890258789 -1.4831666946411132812 -1.5796667337417602539 -1.865833282470703125 -1.7498334646224975586 -1.8893331289291381836 -2.1510000228881835938 -2.4855000972747802734 -2.6676666736602783203 -2.9978334903717041016 -3.1423335075378417969 -3.3471667766571044922 -3.4896667003631591797 -3.6486666202545166016 -3.1743333339691162109 -2.1086666584014892578 -0.98266673088073730469 -0.39450001716613769531 -0.62116664648056030273 -0.69366669654846191406 -0.58999997377395629883 -0.47899994254112243652 -0.50183326005935668945 -1.1263332366943359375 -1.9835001230239868164 -2.12066650390625 -2.8200001716613769531 -3.3519999980926513672 -3.5341665744781494141 -5.0891666412353515625 -5.8676667213439941406 -5.0618333816528320312 -4.5720000267028808594 -4.1523332595825195312 -2.448833465576171875 -1.1428331136703491211 -0.19733333587646484375 0.20783321559429168701 0.40250006318092346191 0.1661666184663772583 0.015000025741755962372 -0.08366664499044418335 -0.10649999231100082397 -0.092666864395141601562 -0.1048334464430809021 -0.027333498001098632812 0.09683322906494140625 0.34683331847190856934 0.64433312416076660156 0.78049999475479125977 0.81649988889694213867 0.953166961669921875 1.1769998073577880859 1.4248334169387817383 1.5688332319259643555 1.6671667098999023438 1.7906668186187744141 1.7881666421890258789 1.7256666421890258789 1.6643334627151489258 1.7405000925064086914 1.7658334970474243164 1.8471666574478149414 1.8201667070388793945 1.8781665563583374023 1.9228333234786987305 2.0066666603088378906 2.0149998664855957031 1.8793333768844604492 1.7783333063125610352 1.8515000343322753906 1.8794999122619628906 1.9941666126251220703 2.0428333282470703125 2.2461664676666259766 2.3476667404174804688 2.2913334369659423828 2.3488335609436035156 2.4684998989105224609 2.5893335342407226562 2.6203334331512451172 2.4296667575836181641 2.2721667289733886719 2.1320002079010009766 2.0558331012725830078 2.0206668376922607422 1.9694998264312744141 1.9751665592193603516 2.0719997882843017578 2.1053333282470703125 2.0436666011810302734 2.0464999675750732422 2.1208333969116210938 2.1818335056304931641 2.2466666698455810547 2.2626667022705078125 2.2634999752044677734 2.2633333206176757812 2.2216665744781494141 2.1566665172576904297 2.0746667385101318359 2.1364998817443847656 2.2453331947326660156 2.354000091552734375 2.4861667156219482422 2.5559999942779541016 2.5356664657592773438 2.5234999656677246094 2.5893332958221435547 2.6654999256134033203 2.7389998435974121094 2.8023333549499511719 2.8693332672119140625 2.9346666336059570312 2.9263334274291992188 2.9048333168029785156 2.8411664962768554688 2.8186666965484619141 2.8665001392364501953 2.8608334064483642578 2.8956665992736816406 2.9813332557678222656 2.95583343505859375 2.9806666374206542969 2.98383331298828125 3.0306665897369384766 3.1041665077209472656 3.1593332290649414062 3.1941666603088378906 3.2595000267028808594
 -1.0311666727066040039 -0.071500062942504882812 -0.063499927520751953125 -2.6438333988189697266 -3.3716664314270019531 -3.4479999542236328125 1.7636667490005493164 5.347499847412109375 4.1164999008178710938 1.1701667308807373047 1.0913332700729370117 3.8271665573120117188 4.8956665992736816406 5.1371665000915527344 9.1003332138061523438 9.78116607666015625 6.8274998664855957031 1.1636666059494018555 2.662166595458984375 9.3148336410522460938 12.411166191101074219 12.379666328430175781 7.1558332443237304688 5.9968333244323730469 6.8105001449584960938 7.8823332786560058594 8.1273336410522460938 7.6579999923706054688 6.7921667098999023438 7.2783331871032714844 7.2375001907348632812 6.8125 5.6021666526794433594 3.7130000591278076172 0.78299993276596069336 -0.4398333132266998291 1.3573334217071533203 3.1436667442321777344 6.0461668968200683594 8.3393335342407226562 8.8603334426879882812 9.2484998703002929688 9.2283334732055664062 8.569499969482421875 9.3660001754760742188 9.2283334732055664062 9.3548336029052734375 9.1673336029052734375 9.2530002593994140625 10.072999954223632812 10.829333305358886719 8.4338331222534179688 6.4974999427795410156 7.6856670379638671875 9.0638332366943359375 9.2293329238891601562 7.8546667098999023438 5.0465002059936523438 2.5045001506805419922 1.600333094596862793 1.4126664400100708008 2.9010000228881835938 4.7848329544067382812 5.3074998855590820312 5.2725000381469726562 5.4398331642150878906 5.2021665573120117188 5.0585002899169921875 4.3986663818359375 2.6210000514984130859 4.1164999008178710938 3.1384999752044677734 2.1178333759307861328 4.5286669731140136719 4.127166748046875 4.5408334732055664062 0.93716663122177124023 -1.0846666097640991211 -1.793999791145324707 -1.70583343505859375 2.5546667575836181641 2.8949999809265136719 1.9841667413711547852 1.8911665678024291992 1.9049997329711914062 2.1035001277923583984 1.7681664228439331055 1.3406665325164794922 1.3713334798812866211 1.3156665563583374023 1.4829999208450317383 1.5283333063125610352 1.6918333768844604492 1.3441666364669799805 1.1050000190734863281 0.7523333430290222168 0.27366653084754943848 -0.180500030517578125 -0.32116660475730895996 -0.19216664135456085205 -0.55949980020523071289 -0.89433336257934570312 -0.89416688680648803711 -0.85449999570846557617 -0.7998332977294921875 -0.024999856948852539062 0.77116674184799194336 0.70649981498718261719 0.78966665267944335938 0.036666709929704666138 -0.95216673612594604492 -1.8779999017715454102 -2.3403332233428955078 -2.7385001182556152344 -3.1649999618530273438 -3.7864999771118164062 -1.4934999942779541016 0.19750015437602996826 0.71099996566772460938 0.74449992179870605469 0.59933334589004516602 0.4801667630672454834 0.33349999785423278809 0.26800003647804260254 0.14483316242694854736 -0.016833225265145301819 -0.19333331286907196045 -0.53216671943664550781 -0.98350000381469726562 -1.3016666173934936523 -1.6569999456405639648 -1.8609999418258666992 -1.9953334331512451172 -2.1613333225250244141 -2.3350000381469726562 -2.5274999141693115234 -2.6961667537689208984 -2.9399998188018798828 -3.0599999427795410156 -3.3528332710266113281 -3.7096667289733886719 -3.6375000476837158203 -2.9290001392364501953 -1.756999969482421875 -1.2970000505447387695 -1.1254998445510864258 -0.82700008153915405273 0.0093333721160888671875 0.24666674435138702393 -0.050333421677350997925 -0.55399990081787109375 -0.66466671228408813477 -0.78416657447814941406 -1.7213333845138549805 -2.8323333263397216797 -3.5571665763854980469 -4.5031666755676269531 -6.0656666755676269531 -5.2074999809265136719 -4.0403332710266113281 -3.0920002460479736328 -2.3501665592193603516 -0.93166679143905639648 -0.44766664505004882812 0.21066682040691375732 0.49233341217041015625 0.51216673851013183594 0.27433314919471740723 0.21000003814697265625 0.14416646957397460938 0.045833270996809005737 -0.024500131607055664062 -0.098666585981845855713 0.069833196699619293213 0.26249995827674865723 0.73866647481918334961 0.84299999475479125977 0.79000002145767211914 1.0603333711624145508 1.2773332595825195312 1.431166529655456543 1.6404999494552612305 1.7845002412796020508 1.810500025749206543 1.7319999933242797852 1.777333378791809082 1.8203331232070922852 1.7870000600814819336 1.7176663875579833984 1.8106665611267089844 1.8159999847412109375 1.8231667280197143555 1.8156665563583374023 1.8084999322891235352 1.9345000982284545898 1.9600000381469726562 1.9083334207534790039 1.9339998960494995117 1.9538332223892211914 1.9521669149398803711 2.0488333702087402344 2.1616666316986083984 2.2475001811981201172 2.2950000762939453125 2.3891665935516357422 2.5068333148956298828 2.6370000839233398438 2.7736666202545166016 2.6935000419616699219 2.5309998989105224609 2.4001665115356445312 2.2973332405090332031 2.2196664810180664062 2.2213332653045654297 2.2339999675750732422 2.2449998855590820312 2.2711668014526367188 2.2536668777465820312 2.247833251953125 2.2313332557678222656 2.2513334751129150391 2.2806665897369384766 2.2579998970031738281 2.2300000190734863281 2.2178332805633544922 2.1651666164398193359 2.1446666717529296875 2.07866668701171875 2.1196668148040771484 2.1911666393280029297 2.2601666450500488281 2.3510000705718994141 2.4773335456848144531 2.5926668643951416016 2.680500030517578125 2.7201666831970214844 2.6924998760223388672 2.6683332920074462891 2.6684999465942382812 2.6953332424163818359 2.8048331737518310547 2.9891667366027832031 3.0125000476837158203 3.0586667060852050781 3.0544998645782470703 2.9760000705718994141 2.9641666412353515625 3.0223333835601806641 3.0060000419616699219 3.1235001087188720703 3.1358332633972167969 3.1559998989105224609 3.1636664867401123047 3.1085000038146972656 3.1809999942779541016 3.2390000820159912109 3.3133335113525390625 3.3410000801086425781
 -0.31383332610130310059 1.0783333778381347656 0.47766661643981933594 -2.5173332691192626953 -3.1211664676666259766 -2.3891665935516357422 0.45449995994567871094 5.6574997901916503906 4.5233335494995117188 4.0526666641235351562 3.0551667213439941406 2.9195001125335693359 3.5681664943695068359 3.1623334884643554688 8.8073339462280273438 10.444333076477050781 8.5751667022705078125 1.6719999313354492188 2.3948333263397216797 8.71233367919921875 11.963500022888183594 12.805999755859375 9.7115001678466796875 5.113666534423828125 5.9736666679382324219 6.9043335914611816406 7.4795002937316894531 8.4168329238891601562 7.0465002059936523438 6.7221665382385253906 7.1931667327880859375 7.0881667137145996094 6.8699998855590820312 6.0780000686645507812 4.9871668815612792969 3.1135001182556152344 2.8688333034515380859 5.3361668586730957031 6.9586663246154785156 8.46016693115234375 9.0836668014526367188 9.5326662063598632812 9.651500701904296875 9.36316680908203125 9.9948329925537109375 10.630167007446289062 11.077333450317382812 10.39766693115234375 10.218500137329101562 11.269166946411132812 11.09166717529296875 9.41266632080078125 8.57649993896484375 10.019833564758300781 9.1064996719360351562 9.1421670913696289062 6.29633331298828125 4.587833404541015625 2.6661667823791503906 1.8021665811538696289 1.3453333377838134766 1.5183333158493041992 5.1016664505004882812 6.61750030517578125 6.6738333702087402344 4.1374998092651367188 2.8503332138061523438 3.2763333320617675781 1.9023332595825195312 1.6293333768844604492 2.4050002098083496094 3.5668332576751708984 1.6166667938232421875 0.88333326578140258789 0.30399999022483825684 4.0986666679382324219 5.4835000038146972656 4.5774998664855957031 3.6791665554046630859 0.48533344268798828125 4.3016667366027832031 3.0678334236145019531 2.5016667842864990234 2.488666534423828125 2.4141664505004882812 2.6023333072662353516 2.9716665744781494141 2.2726666927337646484 2.0086665153503417969 1.7473331689834594727 1.6563333272933959961 1.5863333940505981445 1.6573332548141479492 1.5284999608993530273 0.9573332667350769043 0.65016657114028930664 0.35966649651527404785 0.19033320248126983643 0.15083336830139160156 -0.25500002503395080566 -0.32283344864845275879 -0.3990001678466796875 -0.67966675758361816406 -0.48816671967506408691 0.26716685295104980469 0.74016648530960083008 0.70333343744277954102 0.78733330965042114258 0.83383321762084960938 0.27733334898948669434 -0.78833335638046264648 -1.5923335552215576172 -2.0136666297912597656 -2.4973332881927490234 -2.6594998836517333984 -3.6103334426879882812 -3.3201665878295898438 -1.345000147819519043 0.36049994826316833496 0.86366635560989379883 0.8158333897590637207 0.64099979400634765625 0.48983359336853027344 0.37349995970726013184 0.16099977493286132812 0.0406665802001953125 -0.20650012791156768799 -0.51383346319198608398 -0.80433326959609985352 -1.0960000753402709961 -1.6214998960494995117 -2.0114996433258056641 -2.1671664714813232422 -2.2993333339691162109 -2.4574999809265136719 -2.5781664848327636719 -2.6445000171661376953 -2.8133335113525390625 -2.9045000076293945312 -2.993000030517578125 -4.3133335113525390625 -4.9973330497741699219 -3.39116668701171875 -2.7328331470489501953 -3.7834999561309814453 -2.979000091552734375 -2.6229999065399169922 -1.6718335151672363281 0.18333332240581512451 0.23799999058246612549 0.0056666531600058078766 -0.058833282440900802612 -1.3250000476837158203 -2.1210000514984130859 -3.0985000133514404297 -3.976833343505859375 -4.6973333358764648438 -4.6816663742065429688 -3.0284998416900634766 -2.8856666088104248047 -1.5293332338333129883 -1.5183331966400146484 -0.83549994230270385742 -0.45550003647804260254 -0.2333332747220993042 -0.0104999542236328125 0.38333335518836975098 0.2823333740234375 0.39716672897338867188 0.44749990105628967285 0.23933339118957519531 0.11233321577310562134 0.073499917984008789062 0.30450001358985900879 0.51183319091796875 0.86333328485488891602 1.0903332233428955078 1.3580000400543212891 1.4570001363754272461 1.6456667184829711914 1.7523332834243774414 1.7621666193008422852 1.7911666631698608398 1.9168332815170288086 1.9609998464584350586 1.8140000104904174805 1.7721666097640991211 1.8408331871032714844 1.8583332300186157227 1.9126665592193603516 1.9329998493194580078 1.8726668357849121094 1.8493334054946899414 1.8339999914169311523 1.8330000638961791992 1.8948332071304321289 1.9174998998641967773 1.9736665487289428711 2.0226666927337646484 2.064666748046875 2.1153330802917480469 2.2023334503173828125 2.2713332176208496094 2.4088332653045654297 2.5676665306091308594 2.7006666660308837891 2.7141666412353515625 2.7188334465026855469 2.6630001068115234375 2.6063332557678222656 2.4841666221618652344 2.381999969482421875 2.2876665592193603516 2.2861666679382324219 2.3029999732971191406 2.2773330211639404297 2.2730000019073486328 2.2650001049041748047 2.2801666259765625 2.2608332633972167969 2.2626667022705078125 2.2533333301544189453 2.2374999523162841797 2.2598333358764648438 2.2653331756591796875 2.2349998950958251953 2.1526665687561035156 2.1498332023620605469 2.1894998550415039062 2.2739999294281005859 2.3061666488647460938 2.3696665763854980469 2.5228333473205566406 2.6368334293365478516 2.6836667060852050781 2.7293334007263183594 2.7610001564025878906 2.7663333415985107422 2.8309998512268066406 2.8493332862854003906 2.8498334884643554688 3.0255000591278076172 3.1603331565856933594 3.17566680908203125 3.215000152587890625 3.1736667156219482422 3.1194999217987060547 3.1546666622161865234 3.1410000324249267578 3.2120003700256347656 3.307666778564453125 3.3223333358764648438 3.33300018310546875 3.3408334255218505859 3.3691666126251220703 3.4284999370574951172 3.4828331470489501953 3.5343334674835205078
 0.68216675519943237305 2.2383332252502441406 -1.6688333749771118164 -2.2571666240692138672 -1.1801667213439941406 0.06183330342173576355 0.15433335304260253906 5.8996667861938476562 6.5685000419616699219 6.6849999427795410156 6.2383332252502441406 3.9296667575836181641 2.7658336162567138672 3.4095001220703125 8.1356668472290039062 10.1508331298828125 9.3164997100830078125 3.3390002250671386719 2.9473330974578857422 7.5551667213439941406 11.41049957275390625 12.825833320617675781 9.9273328781127929688 6.6418333053588867188 7.1931667327880859375 7.6591668128967285156 7.812000274658203125 8.792499542236328125 8.0218334197998046875 7.3761668205261230469 6.6968331336975097656 7.1045002937316894531 7.0819997787475585938 7.0391669273376464844 6.8621668815612792969 5.8161668777465820312 4.2424998283386230469 5.0843334197998046875 6.8485002517700195312 7.93000030517578125 8.5190000534057617188 9.0588331222534179688 9.3599996566772460938 9.5503330230712890625 9.240833282470703125 11.039000511169433594 10.667666435241699219 8.1055002212524414062 9.3638334274291992188 10.30816650390625 10.164333343505859375 10.688666343688964844 9.62933349609375 9.659999847412109375 7.8678331375122070312 6.0468335151672363281 6.2769999504089355469 6.7024998664855957031 5.3580002784729003906 3.9993333816528320312 3.5586667060852050781 2.3681666851043701172 5.4993333816528320312 5.80066680908203125 4.2350001335144042969 2.1261665821075439453 1.3873332738876342773 1.6646667718887329102 1.2404999732971191406 1.4198331832885742188 1.6204999685287475586 2.0828335285186767578 2.0750000476837158203 1.1070002317428588867 0.32266664505004882812 -0.15333326160907745361 0.26650008559226989746 -0.16599988937377929688 2.1294999122619628906 3.8944997787475585938 2.9555001258850097656 0.19566671550273895264 1.7059999704360961914 2.2468333244323730469 2.3158333301544189453 2.87933349609375 3.4505000114440917969 2.6198334693908691406 1.5864998102188110352 1.3741666078567504883 1.4556667804718017578 1.4763332605361938477 1.3633331060409545898 1.0973331928253173828 0.7918332219123840332 0.67700010538101196289 0.44133329391479492188 0.48866668343544006348 0.33999982476234436035 -0.069999933242797851562 -0.2045001983642578125 -0.2281668931245803833 -0.3393332064151763916 -0.42016682028770446777 0.16650001704692840576 0.78583353757858276367 0.79033327102661132812 0.83983349800109863281 0.84850007295608520508 0.1845000535249710083 -1.0735000371932983398 -1.6626666784286499023 -2.3741667270660400391 -2.6031668186187744141 -2.5813333988189697266 -2.7796666622161865234 -3.6831667423248291016 -2.7316668033599853516 -0.19816660881042480469 0.80433326959609985352 0.8563334345817565918 0.75433343648910522461 0.56616669893264770508 0.45099982619285583496 0.28999996185302734375 0.17450006306171417236 -0.11150002479553222656 -0.52233320474624633789 -0.77033329010009765625 -1.1365000009536743164 -1.4095000028610229492 -1.6945000886917114258 -2.0658333301544189453 -2.2685000896453857422 -2.4139997959136962891 -2.3423335552215576172 -2.4054996967315673828 -2.4330003261566162109 -2.5445001125335693359 -2.4588334560394287109 -3.7216668128967285156 -5.01399993896484375 -4.3233332633972167969 -4.2348337173461914062 -5.3008332252502441406 -4.5456666946411132812 -4.0896668434143066406 -2.2095000743865966797 -0.25783333182334899902 0.34233322739601135254 0.46616664528846740723 -0.20350010693073272705 -1.3363333940505981445 -2.7414999008178710938 -4.1108331680297851562 -6.0783333778381347656 -6.8315000534057617188 -4.0243334770202636719 -1.8316667079925537109 -1.3696664571762084961 -0.53733330965042114258 -0.5518334507942199707 -0.39600005745887756348 -0.34633335471153259277 -0.05616664886474609375 0.284999847412109375 0.51699990034103393555 0.42983332276344299316 0.59466654062271118164 0.61933344602584838867 0.65050005912780761719 0.38566660881042480469 0.3493334352970123291 0.4896666109561920166 0.66950011253356933594 1.0223332643508911133 1.3098334074020385742 1.7316666841506958008 2.0871667861938476562 2.0569999217987060547 1.8230000734329223633 1.7390002012252807617 1.8744999170303344727 1.9983330965042114258 2.1213331222534179688 2.0203332901000976562 1.9378331899642944336 2.0959999561309814453 2.1118333339691162109 2.0710000991821289062 2.1436667442321777344 2.0976667404174804688 2.1101667881011962891 2.0551667213439941406 1.9263335466384887695 1.9643334150314331055 2.0126667022705078125 2.0916666984558105469 2.134166717529296875 2.1984999179840087891 2.3283333778381347656 2.3948335647583007812 2.4414999485015869141 2.5653331279754638672 2.6770000457763671875 2.7358334064483642578 2.7253334522247314453 2.7206666469573974609 2.7406666278839111328 2.7541666030883789062 2.7250001430511474609 2.7233335971832275391 2.6560001373291015625 2.5961666107177734375 2.5796666145324707031 2.5510001182556152344 2.5461668968200683594 2.5208334922790527344 2.4156668186187744141 2.3616666793823242188 2.3128333091735839844 2.3028333187103271484 2.3681666851043701172 2.4786667823791503906 2.5481667518615722656 2.4666666984558105469 2.2730000019073486328 2.3994998931884765625 2.3863332271575927734 2.5394999980926513672 2.6649999618530273438 2.6563332080841064453 2.5773332118988037109 2.650333404541015625 2.8345000743865966797 2.9098334312438964844 2.8865001201629638672 2.7716667652130126953 2.7513332366943359375 2.9201667308807373047 2.9950001239776611328 3.0763332843780517578 3.2899999618530273438 3.3228332996368408203 3.2981667518615722656 3.3175001144409179688 3.3181667327880859375 3.3155000209808349609 3.2799999713897705078 3.2593333721160888672 3.3753333091735839844 3.4673333168029785156 3.5226666927337646484 3.5334999561309814453 3.5729999542236328125 3.5736665725708007812 3.5513331890106201172 3.6203331947326660156
 2.3823332786560058594 3.6168334484100341797 -1.1818333864212036133 -1.7150000333786010742 0.54516673088073730469 0.60183328390121459961 -0.17666673660278320312 3.8123333454132080078 6.715000152587890625 7.7204999923706054688 8.5148334503173828125 7.1478333473205566406 3.9328331947326660156 4.23600006103515625 7.19933319091796875 9.3661661148071289062 9.5444993972778320312 4.5663332939147949219 6.3936667442321777344 8.2733335494995117188 10.549333572387695312 12.470333099365234375 12.170332908630371094 9.6345005035400390625 9.0623331069946289062 8.1921663284301757812 8.8339996337890625 9.361499786376953125 9.1161670684814453125 8.6253337860107421875 6.8161664009094238281 7.4378333091735839844 7.3718333244323730469 7.3993334770202636719 7.1243329048156738281 6.4854998588562011719 4.1908335685729980469 4.4279999732971191406 6.3386664390563964844 6.9939999580383300781 7.7241663932800292969 8.1875 7.7323331832885742188 9.16699981689453125 9.3924999237060546875 9.5950002670288085938 10.853667259216308594 9.0176668167114257812 9.0920000076293945312 9.2663335800170898438 8.8975000381469726562 8.66916656494140625 8.4733333587646484375 7.4749999046325683594 6.4161667823791503906 4.1610002517700195312 4.126667022705078125 6 6.7556667327880859375 5.6119999885559082031 4.6570000648498535156 2.9833331108093261719 5.6216669082641601562 6.7051663398742675781 3.4446666240692138672 1.0136667490005493164 0.63133317232131958008 1.0638333559036254883 1.0666666030883789062 1.3556667566299438477 1.3455001115798950195 1.4698333740234375 1.7938334941864013672 1.3973335027694702148 1.0245000123977661133 0.28849998116493225098 -0.52283334732055664062 -1.5085000991821289062 -2.0966668128967285156 -2.1328332424163818359 -1.5981668233871459961 -0.90349990129470825195 0.19016671180725097656 1.407500147819519043 2.555500030517578125 3.3708333969116210938 3.6886665821075439453 3.0033333301544189453 1.6186667680740356445 1.3688331842422485352 1.277500152587890625 1.2403331995010375977 1.1625000238418579102 1.2096666097640991211 0.97899979352951049805 0.71299988031387329102 0.7116667628288269043 0.46616664528846740723 0.46566677093505859375 0.24233317375183105469 0.12966687977313995361 -0.18133330345153808594 -0.35683330893516540527 -0.72533345222473144531 -0.98766660690307617188 0.44233313202857971191 0.85350012779235839844 0.8726666569709777832 0.93699997663497924805 0.4675000607967376709 -1.2941668033599853516 -2.1093332767486572266 -2.8760001659393310547 -2.6226665973663330078 -2.1023333072662353516 -2.3945000171661376953 -3.0295000076293945312 -3.2068333625793457031 -1.1613334417343139648 0.60149997472763061523 0.93933337926864624023 0.7253335118293762207 0.5963332056999206543 0.49149990081787109375 0.30116668343544006348 0.23166656494140625 0.022833347320556640625 -0.41433349251747131348 -0.55933338403701782227 -0.94116663932800292969 -1.3269999027252197266 -1.4013332128524780273 -1.6841664314270019531 -2.0306665897369384766 -1.946833491325378418 -1.8423333168029785156 -1.9290000200271606445 -1.9518334865570068359 -2.0456664562225341797 -1.8466666936874389648 -2.8320000171661376953 -3.8989999294281005859 -3.7433333396911621094 -3.9878334999084472656 -4.6323332786560058594 -4.8236665725708007812 -3.9843332767486572266 -1.606000065803527832 -0.060666721314191818237 0.61883312463760375977 0.55450010299682617188 0.28433313965797424316 -1.0091665983200073242 -3.1440000534057617188 -5.3724999427795410156 -6.7136664390563964844 -6.5758333206176757812 -3.6094999313354492188 -1.1830000877380371094 -0.4814999997615814209 -0.1648333817720413208 0.002833207370713353157 0.2316668778657913208 0.003833293914794921875 0.16500012576580047607 0.55683332681655883789 0.68016654253005981445 0.84900003671646118164 1.1119999885559082031 1.0873332023620605469 1.2348333597183227539 0.79116660356521606445 0.55366653203964233398 0.68516653776168823242 0.83633333444595336914 1.3991664648056030273 2.0278334617614746094 2.2955000400543212891 2.4033334255218505859 2.1886665821075439453 2.0068333148956298828 1.8056665658950805664 1.981000065803527832 2.1263332366943359375 2.2586665153503417969 2.2870001792907714844 2.3060002326965332031 2.3093335628509521484 2.3125 2.32866668701171875 2.4018330574035644531 2.3898334503173828125 2.4658334255218505859 2.2624998092651367188 2.0641665458679199219 2.0313332080841064453 2.0708334445953369141 2.1496665477752685547 2.2300000190734863281 2.372833251953125 2.5260000228881835938 2.51183319091796875 2.4893331527709960938 2.5783333778381347656 2.6331667900085449219 2.7439999580383300781 2.9290001392364501953 2.9590001106262207031 3.0788335800170898438 3.1076667308807373047 3.0438332557678222656 2.9966669082641601562 2.9506666660308837891 2.9359998703002929688 2.9144999980926513672 2.9021663665771484375 2.8766665458679199219 2.8433332443237304688 2.7746665477752685547 2.6695001125335693359 2.5963335037231445312 2.5493335723876953125 2.5548334121704101562 2.6113333702087402344 2.6668334007263183594 2.6673331260681152344 2.4530000686645507812 2.4918332099914550781 2.7153332233428955078 2.6931667327880859375 2.6883335113525390625 2.8323333263397216797 2.7118334770202636719 2.7631664276123046875 2.9646668434143066406 2.8736667633056640625 3.0226666927337646484 3.0086667537689208984 2.8578333854675292969 2.9898333549499511719 3.1366665363311767578 3.1518332958221435547 3.3235001564025878906 3.3881669044494628906 3.4006667137145996094 3.4293332099914550781 3.4539999961853027344 3.4631667137145996094 3.4828333854675292969 3.4848334789276123047 3.493000030517578125 3.5175001621246337891 3.5898334980010986328 3.6753334999084472656 3.7053334712982177734 3.7446668148040771484 3.7741665840148925781 3.8211665153503417969
 0.91799998283386230469 4.7966666221618652344 0.45533326268196105957 -1.2436667680740356445 1.189499974250793457 1.2148332595825195312 1.0533334016799926758 4.3806667327880859375 8.365833282470703125 8.8201665878295898438 8.6085004806518554688 8.4064998626708984375 6.2708334922790527344 5.37066650390625 7.8951668739318847656 8.7148332595825195312 9.49566650390625 7.4178333282470703125 7.0618333816528320312 8.3105001449584960938 10.181666374206542969 11.176500320434570312 10.870166778564453125 11.770999908447265625 11.169499397277832031 8.89116668701171875 8.6166667938232421875 9.7810001373291015625 9.5811662673950195312 8.9163331985473632812 8.0811662673950195312 7.5301666259765625 7.0704998970031738281 7.3433332443237304688 7.4254999160766601562 7.0260000228881835938 5.624500274658203125 5.7620000839233398438 5.8283333778381347656 6.94933319091796875 7.4246668815612792969 7.5116667747497558594 8.2119998931884765625 9.7608327865600585938 9.5158338546752929688 9.3039999008178710938 11.049833297729492188 10.504166603088378906 9.121166229248046875 8.6191663742065429688 7.7263331413269042969 6.7404999732971191406 7.5861663818359375 6.7836666107177734375 5.24566650390625 4.3316669464111328125 3.7913334369659423828 4.6543331146240234375 7.0409998893737792969 7.389499664306640625 5.9793334007263183594 4.1284999847412109375 5.6698331832885742188 6.9231667518615722656 2.0550000667572021484 0.51433324813842773438 0.59216648340225219727 0.96283334493637084961 1.2049999237060546875 1.5245000123977661133 1.4983334541320800781 1.4639998674392700195 1.5345000028610229492 1.5774997472763061523 1.2733331918716430664 0.83199995756149291992 0.31899991631507873535 -0.64249986410140991211 -1.217499852180480957 -1.7876666784286499023 -1.8015000820159912109 -1.6793333292007446289 -1.240166783332824707 -0.15666659176349639893 2.0994999408721923828 3.484333038330078125 3.6464998722076416016 3.2129998207092285156 2.3570001125335693359 1.5481666326522827148 1.4853333234786987305 1.4581667184829711914 1.5661665201187133789 1.4160002470016479492 1.2525000572204589844 1.2180000543594360352 0.90466684103012084961 0.8009999394416809082 0.77200007438659667969 0.53300005197525024414 0.038833219558000564575 -0.53483337163925170898 -0.89383345842361450195 -1.0886665582656860352 -0.93366652727127075195 0.035999935120344161987 0.59449988603591918945 0.51200026273727416992 0.61500000953674316406 -0.090666688978672027588 -1.4900000095367431641 -2.2323334217071533203 -2.7601668834686279297 -2.2574999332427978516 -1.7904998064041137695 -2.3063335418701171875 -1.5366667509078979492 -0.587833404541015625 0.26850008964538574219 0.62400007247924804688 0.67966681718826293945 0.59866666793823242188 0.4363333284854888916 0.3213335573673248291 0.091666541993618011475 0.0629998818039894104 -0.13833315670490264893 -0.61466670036315917969 -0.69833344221115112305 -0.94199997186660766602 -1.349000096321105957 -1.5613334178924560547 -1.6688334941864013672 -1.6955000162124633789 -1.4103335142135620117 -1.2321666479110717773 -1.2470000982284545898 -1.3479999303817749023 -1.4043332338333129883 -1.215666651725769043 -2.4613332748413085938 -3.0323333740234375 -3.1300001144409179688 -2.9453332424163818359 -4.2818331718444824219 -4.5971670150756835938 -3.1231665611267089844 -0.81233316659927368164 0.2220001220703125 0.40366673469543457031 0.21866679191589355469 0.19466686248779296875 -1.1725001335144042969 -3.893833160400390625 -5.3721666336059570312 -4.5409998893737792969 -5.0416669845581054688 -2.0569999217987060547 -1.0618332624435424805 -0.58249998092651367188 -0.13266642391681671143 0.1651665419340133667 0.4188334047794342041 0.64700007438659667969 0.78583329916000366211 0.77216643095016479492 0.78349977731704711914 1.1448334455490112305 1.3663333654403686523 1.3834999799728393555 1.4515000581741333008 1.0504999160766601562 1.0659998655319213867 1.016833186149597168 1.0090000629425048828 1.3224998712539672852 2.0783333778381347656 2.8479998111724853516 2.6176667213439941406 2.4018332958221435547 2.1935000419616699219 1.9685001373291015625 1.9276665449142456055 2.2563333511352539062 2.3445000648498535156 2.4429998397827148438 2.4451668262481689453 2.5411667823791503906 2.4871668815612792969 2.5114998817443847656 2.51616668701171875 2.557666778564453125 2.6654996871948242188 2.4064998626708984375 2.2025001049041748047 2.0985000133514404297 2.1331665515899658203 2.2204999923706054688 2.3058333396911621094 2.5658333301544189453 2.6511666774749755859 2.6984999179840087891 2.6870000362396240234 2.7336666584014892578 2.9095001220703125 2.9888331890106201172 3.1919999122619628906 3.1883335113525390625 3.2481667995452880859 3.2291665077209472656 3.1501667499542236328 3.0745000839233398438 3.0358333587646484375 2.9713335037231445312 2.9121668338775634766 2.8431665897369384766 2.8383333683013916016 2.9454998970031738281 2.9265000820159912109 2.9413332939147949219 2.9108333587646484375 2.8348331451416015625 2.8396666049957275391 2.7888331413269042969 2.6453332901000976562 2.7936666011810302734 2.789333343505859375 2.7549998760223388672 2.8003332614898681641 2.7139999866485595703 2.7314999103546142578 2.87933349609375 2.944499969482421875 2.9661664962768554688 2.9876668453216552734 2.944499969482421875 3.0195000171661376953 3.1701667308807373047 3.1125001907348632812 3.0299999713897705078 3.1728332042694091797 3.2884998321533203125 3.2524998188018798828 3.4279999732971191406 3.5166666507720947266 3.5298333168029785156 3.5344998836517333984 3.5826666355133056641 3.5863332748413085938 3.6273334026336669922 3.7176666259765625 3.7453334331512451172 3.7676665782928466797 3.8139998912811279297 3.7413332462310791016 3.7449998855590820312 3.8048331737518310547 3.8521668910980224609
 2.2951664924621582031 5.7309999465942382812 3.6023335456848144531 0.6494998931884765625 3.3508334159851074219 4.4045000076293945312 3.4848332405090332031 4.6979999542236328125 8.1316661834716796875 8.567333221435546875 8.3613338470458984375 8.4426670074462890625 7.8854999542236328125 7.2655000686645507812 8.9803333282470703125 9.154666900634765625 7.8724999427795410156 9.1424999237060546875 8.8808336257934570312 9.7256669998168945312 9.5451669692993164062 8.6628332138061523438 8.99683380126953125 10.58733367919921875 11.971500396728515625 11.342000007629394531 10.327166557312011719 10.151833534240722656 10.271666526794433594 9.2051668167114257812 8.3725004196166992188 5.798999786376953125 5.6516666412353515625 7.1323332786560058594 7.7698330879211425781 7.5244998931884765625 7.1981668472290039062 6.2023334503173828125 7.1209998130798339844 7.2839999198913574219 7.5551667213439941406 8.1238336563110351562 9.6219997406005859375 9.452667236328125 8.6633329391479492188 9.4731664657592773438 11.271333694458007812 10.016500473022460938 8.7065000534057617188 8.3853330612182617188 7.4159998893737792969 6.0366668701171875 6.8506665229797363281 7.2734999656677246094 5.895999908447265625 4.3858332633972167969 3.6351666450500488281 3.9853332042694091797 5.44933319091796875 6.2983331680297851562 6.8049998283386230469 6.4798331260681152344 7.3371667861938476562 5.9773335456848144531 2.9129998683929443359 1.2901666164398193359 1.3250000476837158203 1.041500091552734375 1.3493334054946899414 1.6236665248870849609 1.7048332691192626953 1.601666569709777832 1.5966666936874389648 1.6218332052230834961 1.4036666154861450195 0.8774998784065246582 0.81999987363815307617 0.27950000762939453125 -0.17949993908405303955 -0.83566659688949584961 -1.335000157356262207 -1.1891667842864990234 -0.48450002074241638184 0.84850001335144042969 2.6175000667572021484 3.2023334503173828125 3.210666656494140625 3.2551667690277099609 2.9473330974578857422 2.4093332290649414062 1.6513334512710571289 1.6335000991821289062 1.6878334283828735352 1.4720000028610229492 1.4588334560394287109 1.3875000476837158203 1.4091665744781494141 1.2628334760665893555 1.0245000123977661133 0.47533321380615234375 0.022000154480338096619 -0.16766674816608428955 -0.61700004339218139648 -0.62266653776168823242 -0.2903334200382232666 -0.28983321785926818848 -0.0079999761655926704407 -0.058166664093732833862 -0.49799999594688415527 -0.79050010442733764648 -1.2769998311996459961 -1.9213331937789916992 -2.5083332061767578125 -1.9320000410079956055 -1.4874999523162841797 -1.8158333301544189453 -0.45066675543785095215 0.3228333890438079834 0.41450008749961853027 0.3448333740234375 0.15116675198078155518 0.1660000532865524292 0.16366656124591827393 -0.0091665582731366157532 -0.16766643524169921875 -0.21416647732257843018 -0.28050008416175842285 -0.57199996709823608398 -0.95566660165786743164 -1.2026666402816772461 -1.4378334283828735352 -1.4126666784286499023 -1.1546665430068969727 -1.1749999523162841797 -1.1123334169387817383 -0.65333348512649536133 -0.40016660094261169434 -0.62649995088577270508 -0.6794999241828918457 -0.134166717529296875 -1.5378334522247314453 -1.7246667146682739258 -1.1701667308807373047 -1.9735000133514404297 -3.1341664791107177734 -2.4230000972747802734 -1.3709999322891235352 -0.13866679370403289795 0.051499921828508377075 0.11516658216714859009 -0.017999887466430664062 -0.35633334517478942871 -1.4775000810623168945 -4.4071669578552246094 -3.7948331832885742188 -3.3731665611267089844 -4.75 -2.1986665725708007812 -0.73800009489059448242 -0.43683323264122009277 -0.018500169739127159119 0.11283334344625473022 0.35466670989990234375 0.5 0.6749998927116394043 0.72266656160354614258 0.86599993705749511719 1.1723333597183227539 1.3836666345596313477 1.4888331890106201172 1.671999812126159668 1.506833195686340332 1.8603333234786987305 1.9088333845138549805 1.4028332233428955078 1.4881666898727416992 1.9698333740234375 2.6741664409637451172 2.7781665325164794922 2.5381667613983154297 2.2708332538604736328 2.0705001354217529297 2.0204999446868896484 2.2221665382385253906 2.48166656494140625 2.6404998302459716797 2.6953332424163818359 2.7561666965484619141 2.7018334865570068359 2.7651665210723876953 2.7633333206176757812 2.7776668071746826172 2.7653334140777587891 2.643833160400390625 2.3338334560394287109 2.3145000934600830078 2.2441666126251220703 2.1961665153503417969 2.4030001163482666016 2.8343334197998046875 2.9081666469573974609 3.0094997882843017578 3.0621666908264160156 3.152500152587890625 3.2841668128967285156 3.2864999771118164062 3.4073333740234375 3.4340000152587890625 3.349666595458984375 3.2880001068115234375 3.2019999027252197266 3.07866668701171875 3.0316667556762695312 2.9000000953674316406 2.7909998893737792969 2.7633333206176757812 2.8940000534057617188 2.8538334369659423828 2.8131666183471679688 2.8413333892822265625 2.8585000038146972656 2.8668332099914550781 2.8441665172576904297 2.8190000057220458984 2.8333332538604736328 2.7613332271575927734 2.8121666908264160156 2.8276667594909667969 2.8841669559478759766 2.9923334121704101562 3.0143332481384277344 3.0073332786560058594 3.1000001430511474609 3.0941665172576904297 3.1376664638519287109 3.0876667499542236328 3.1398332118988037109 3.1824998855590820312 3.3098332881927490234 3.2660000324249267578 3.2041666507720947266 3.3630001544952392578 3.4046666622161865234 3.4071664810180664062 3.5746667385101318359 3.6499998569488525391 3.6803333759307861328 3.6875 3.6749999523162841797 3.6901667118072509766 3.7691667079925537109 3.8291666507720947266 3.8699998855590820312 3.8768332004547119141 3.789333343505859375 3.8081667423248291016 3.9384999275207519531 4.0023331642150878906
 3.5616664886474609375 6.930500030517578125 7.3233332633972167969 6.7113332748413085938 6.650333404541015625 5.3791666030883789062 4.1688332557678222656 4.4875001907348632812 7.8063335418701171875 8.2738332748413085938 8.2921667098999023438 8.4371671676635742188 8.4993333816528320312 8.795833587646484375 9.3553333282470703125 9.4969997406005859375 8.1479997634887695312 8.6668329238891601562 8.4013338088989257812 8.473667144775390625 8.21016693115234375 9.0451669692993164062 9.6654996871948242188 9.7174997329711914062 11.733666419982910156 12.0366668701171875 11.730167388916015625 11.577333450317382812 11.2413330078125 10.435500144958496094 9.2368335723876953125 6.9264998435974121094 6.4246668815612792969 7.0960001945495605469 6.8365001678466796875 7.3823332786560058594 7.7013330459594726562 6.3225002288818359375 7.4791665077209472656 7.3403334617614746094 6.8814997673034667969 7.6195001602172851562 8.7501668930053710938 8.8724994659423828125 7.5661664009094238281 9.845333099365234375 12.030833244323730469 10.713832855224609375 8.7890005111694335938 8.2326669692993164062 7.5521664619445800781 6.6746668815612792969 7.00433349609375 7.3368334770202636719 7.159999847412109375 7.0824999809265136719 5.5273332595825195312 4.0331668853759765625 4.4133334159851074219 5.3481664657592773438 4.8134999275207519531 5.32216644287109375 5.9314999580383300781 5.0513334274291992188 3.3221666812896728516 1.7243332862854003906 1.9888335466384887695 1.0511667728424072266 1.2133332490921020508 1.0565000772476196289 1.4511667490005493164 1.6981668472290039062 1.8303333520889282227 1.8373332023620605469 1.7380002737045288086 1.178500056266784668 0.97283333539962768555 0.73400002717971801758 0.319499969482421875 -0.4386666715145111084 -0.76049977540969848633 -0.5579999089241027832 0.4315001070499420166 1.6434999704360961914 2.5864999294281005859 2.8181664943695068359 2.9714999198913574219 3.4333333969116210938 3.0918333530426025391 2.6694998741149902344 2.1676666736602783203 2.0859999656677246094 1.8291666507720947266 1.7910000085830688477 1.7506667375564575195 1.6436666250228881836 1.6561665534973144531 1.4226666688919067383 1.368000030517578125 1.0361665487289428711 0.71116662025451660156 -0.12083331495523452759 -0.39499998092651367188 -0.064333356916904449463 0.063666664063930511475 -0.13749980926513671875 -0.2168334275484085083 -0.072666801512241363525 -0.28433337807655334473 -0.91516667604446411133 -1.4186666011810302734 -1.935333251953125 -2.3843333721160888672 -1.5729998350143432617 -1.1158334016799926758 -1.2696665525436401367 -0.82800000905990600586 -0.28233322501182556152 -0.026333332061767578125 -0.41816672682762145996 -1.0788333415985107422 -1.3129998445510864258 -1.3044999837875366211 -0.94333344697952270508 -0.70983320474624633789 -0.6733334660530090332 -0.606166839599609375 -0.74299985170364379883 -1.0425000190734863281 -1.3833332061767578125 -1.3913332223892211914 -1.0663334131240844727 -0.66966676712036132812 -0.3788331449031829834 0.02033329010009765625 0.21799993515014648438 0.1494998931884765625 0.08116642385721206665 0.41166654229164123535 0.90849971771240234375 -0.20699994266033172607 -0.19533331692218780518 0.87533348798751831055 -0.56116670370101928711 -1.4283334016799926758 -0.15466673672199249268 0.76266664266586303711 0.98449993133544921875 -0.32833313941955566406 -0.1538333892822265625 -0.050166606903076171875 -0.36783328652381896973 -1.3011666536331176758 -2.6898334026336669922 -1.9888334274291992188 -3.2309999465942382812 -3.7795000076293945312 -1.6823333501815795898 -0.57066673040390014648 -0.30433329939842224121 0.1328331679105758667 -0.0096667604520916938782 -0.12466669082641601562 -0.13483333587646484375 0.21999995410442352295 0.57233333587646484375 0.71866697072982788086 1.1098333597183227539 1.5890001058578491211 2.0496666431427001953 2.3688333034515380859 2.6036665439605712891 2.6941668987274169922 2.5868332386016845703 2.3884999752044677734 2.1238334178924560547 2.6146667003631591797 2.9158332347869873047 2.8936669826507568359 2.7111666202545166016 2.4005000591278076172 2.301166534423828125 2.333499908447265625 2.3986666202545166016 2.5513334274291992188 2.7426664829254150391 2.8828334808349609375 2.9388332366943359375 2.9018332958221435547 2.956333160400390625 2.9526667594909667969 2.9489998817443847656 2.9273333549499511719 2.9433333873748779297 2.7433333396911621094 2.685333251953125 2.5186665058135986328 2.386333465576171875 2.5046665668487548828 2.8513333797454833984 3.0851666927337646484 3.1873333454132080078 3.3118333816528320312 3.2321665287017822266 3.3381667137145996094 3.5029997825622558594 3.5874998569488525391 3.4144999980926513672 3.3139998912811279297 3.2733335494995117188 3.1016666889190673828 2.9753332138061523438 2.8821668624877929688 2.7556667327880859375 2.8091666698455810547 2.877166748046875 2.8745000362396240234 2.9171667098999023438 2.9344999790191650391 2.9458332061767578125 2.9888331890106201172 2.9809999465942382812 2.9693331718444824219 2.9003331661224365234 2.9656667709350585938 3.0503332614898681641 3.0316667556762695312 3.1118333339691162109 3.0569999217987060547 3.1289997100830078125 3.2198333740234375 3.1970000267028808594 3.247833251953125 3.3053333759307861328 3.3131666183471679688 3.3003332614898681641 3.305500030517578125 3.3386666774749755859 3.3361668586730957031 3.4314999580383300781 3.3509998321533203125 3.3398332595825195312 3.4875001907348632812 3.5226666927337646484 3.5401666164398193359 3.6703333854675292969 3.7498335838317871094 3.7599999904632568359 3.754833221435546875 3.7659997940063476562 3.8458333015441894531 3.9214999675750732422 3.9566667079925537109 3.9041666984558105469 3.9521667957305908203 3.9980001449584960938 4.0968337059020996094 4.152500152587890625
 5.5819997787475585938 7.2428331375122070312 6.782833099365234375 6.6403331756591796875 6.2684998512268066406 3.0203332901000976562 3.6923334598541259766 5.8664999008178710938 7.9548335075378417969 8.5311670303344726562 8.7838335037231445312 8.514499664306640625 8.532833099365234375 8.90616607666015625 9.2918329238891601562 9.2810001373291015625 7.1134996414184570312 8.0520000457763671875 8.949832916259765625 7.4419999122619628906 7.0958333015441894531 8.0478334426879882812 9.1261663436889648438 9.9233331680297851562 10.791666984558105469 11.064666748046875 11.290833473205566406 11.258832931518554688 11.139833450317382812 10.857000350952148438 10.030833244323730469 8.9914999008178710938 8.0456666946411132812 7.5056667327880859375 7.2776665687561035156 6.701000213623046875 6.5078334808349609375 6.9453334808349609375 7.6653332710266113281 6.8376665115356445312 5.1396665573120117188 5.747833251953125 7.0913333892822265625 8.127666473388671875 7.664333343505859375 9.432666778564453125 11.759333610534667969 11.506500244140625 8.89333343505859375 7.8861665725708007812 7.8476667404174804688 7.3208332061767578125 6.3236665725708007812 7.2309999465942382812 7.1221666336059570312 7.2233333587646484375 6.6038331985473632812 4.3993334770202636719 3.8753333091735839844 3.9586668014526367188 4.3220000267028808594 5.1328330039978027344 4.3653330802917480469 3.4573333263397216797 3.2663333415985107422 3.0186665058135986328 2.3538334369659423828 1.213499903678894043 1.2545000314712524414 0.88333338499069213867 0.86366671323776245117 1.5254999399185180664 1.8976668119430541992 1.8116666078567504883 1.6560000181198120117 1.428500056266784668 1.1468334197998046875 0.9039999842643737793 0.71133309602737426758 -0.097166694700717926025 -0.43849992752075195312 -0.2133331298828125 0.87550014257431030273 1.4313334226608276367 2.4906666278839111328 3.0796666145324707031 3.3073332309722900391 3.3710002899169921875 3.1133332252502441406 2.6408331394195556641 2.4391665458679199219 2.3179998397827148438 2.1026666164398193359 2.1096665859222412109 2.0645000934600830078 2.0333333015441894531 1.7711668014526367188 1.7038332223892211914 1.5891665220260620117 1.2274999618530273438 1.0530000925064086914 0.66849988698959350586 0.61966657638549804688 0.74699991941452026367 0.68216657638549804688 0.47133335471153259277 0.21383333206176757812 -0.049499828368425369263 -0.55416673421859741211 -1.1034998893737792969 -1.4923332929611206055 -1.9068331718444824219 -2.1708331108093261719 -1.2654998302459716797 -1.0053333044052124023 -0.939666748046875 -1.0506669282913208008 -1.1478332281112670898 -1.0284997224807739258 -1.2488332986831665039 -1.5921665430068969727 -1.7139999866485595703 -1.6881666183471679688 -1.7576667070388793945 -1.9598331451416015625 -1.5376666784286499023 -1.0375000238418579102 -1.0238335132598876953 -1.2041666507720947266 -1.069333195686340332 -0.86683320999145507812 -0.65166646242141723633 -0.37249994277954101562 -0.022333303466439247131 0.17416684329509735107 0.2766666412353515625 0.72416663169860839844 0.76233315467834472656 0.88783317804336547852 1.4421669244766235352 1.2494999170303344727 1.2886667251586914062 1.8271666765213012695 0.3138332366943359375 0.46183347702026367188 1.1646666526794433594 1.5824999809265136719 1.3948332071304321289 0.52233332395553588867 0.51066660881042480469 0.33733335137367248535 0.0786668434739112854 -0.92783331871032714844 -1.5131669044494628906 -0.87800008058547973633 -1.416333317756652832 -2.3185000419616699219 -0.80399996042251586914 -0.039000034332275390625 0.072666727006435394287 0.30450010299682617188 0.1096666678786277771 -0.28699985146522521973 -0.16183345019817352295 0.38733324408531188965 0.49016675353050231934 0.80516654253005981445 1.4291665554046630859 2.0885000228881835938 2.6938333511352539062 2.9653332233428955078 2.8684999942779541016 2.6203334331512451172 2.6175000667572021484 2.7438335418701171875 2.5780000686645507812 2.5698332786560058594 2.6956667900085449219 3.0696668624877929688 2.9780001640319824219 2.8318331241607666016 2.7230000495910644531 2.7510001659393310547 2.7614998817443847656 2.8129999637603759766 3.006999969482421875 3.1286666393280029297 3.1398334503173828125 3.1308336257934570312 3.1080000400543212891 3.1251668930053710938 3.0791666507720947266 3.0833332538604736328 3.0573334693908691406 3.0298330783843994141 2.9761667251586914062 2.8913331031799316406 2.8740000724792480469 2.701000213623046875 2.8775000572204589844 3.1471664905548095703 3.3853332996368408203 3.4308333396911621094 3.2616665363311767578 3.428333282470703125 3.4941666126251220703 3.5255000591278076172 3.3371665477752685547 3.277500152587890625 3.2681665420532226562 3.0241668224334716797 2.7953333854675292969 2.7769999504089355469 2.8380000591278076172 2.8489999771118164062 2.7426667213439941406 2.7885000705718994141 2.8765001296997070312 2.9210000038146972656 2.9798333644866943359 2.9625000953674316406 2.9475002288818359375 2.9130001068115234375 2.9603333473205566406 3.0301666259765625 3.1479997634887695312 3.2301666736602783203 3.2668333053588867188 3.2776665687561035156 3.3168332576751708984 3.3053333759307861328 3.3926668167114257812 3.3836665153503417969 3.4406666755676269531 3.5018334388732910156 3.5078332424163818359 3.4456667900085449219 3.4343335628509521484 3.5030000209808349609 3.4474997520446777344 3.5526664257049560547 3.4565000534057617188 3.5119998455047607422 3.5615000724792480469 3.6369998455047607422 3.6905000209808349609 3.73383331298828125 3.8034999370574951172 3.8434998989105224609 3.8470001220703125 3.9726667404174804688 4.0296664237976074219 4.0216665267944335938 4.0316667556762695312 4.1073331832885742188 4.1183333396911621094 4.1833333969116210938 4.2136664390563964844
 6.0250000953674316406 4.7061667442321777344 3.3576667308807373047 3.9411666393280029297 5.851833343505859375 4.5961666107177734375 6.4696669578552246094 7.4654998779296875 7.625 8.2028331756591796875 8.3375005722045898438 7.9993329048156738281 8.4635000228881835938 9.1753330230712890625 8.9246664047241210938 8.912166595458984375 8.7986669540405273438 9.0106668472290039062 8.9965000152587890625 8.4963331222534179688 7.0913329124450683594 7.3471665382385253906 8.1068334579467773438 8.30283355712890625 7.6859998703002929688 7.5713334083557128906 6.881999969482421875 8.3450002670288085938 10.832666397094726562 10.947499275207519531 9.5573329925537109375 8.2948331832885742188 7.2789998054504394531 7.2831668853759765625 7.3159999847412109375 5.4916667938232421875 5.2274999618530273438 7.5961666107177734375 7.9351668357849121094 7.5654997825622558594 5.6708331108093261719 5.5218334197998046875 6.5149998664855957031 7.5016665458679199219 7.8176665306091308594 9.9119997024536132812 11.762332916259765625 11.626166343688964844 8.9966669082641601562 7.6843333244323730469 7.6995000839233398438 7.3913331031799316406 5.5233335494995117188 6.9181666374206542969 7.2861666679382324219 7.0995001792907714844 7.1796669960021972656 6.470333099365234375 3.7869999408721923828 4.0444998741149902344 4.6006665229797363281 4.4963331222534179688 3.6648335456848144531 3.201999664306640625 3.1546666622161865234 3.5053336620330810547 2.7261667251586914062 1.8056665658950805664 1.7558332681655883789 1.0308332443237304688 1.1083332300186157227 1.7511668205261230469 1.8956667184829711914 1.7698332071304321289 1.7113333940505981445 1.5826665163040161133 1.3095000982284545898 1.141833186149597168 0.66266661882400512695 -0.46450009942054748535 -0.71616655588150024414 -0.59400004148483276367 0.012666543014347553253 0.34083333611488342285 1.9346666336059570312 2.8558332920074462891 3.7504999637603759766 3.7523334026336669922 3.30066680908203125 3.0969998836517333984 2.6559998989105224609 2.3691666126251220703 2.1473331451416015625 2.0311665534973144531 2.07433319091796875 1.9060000181198120117 1.9513334035873413086 1.8293333053588867188 1.6513333320617675781 1.0770001411437988281 0.81166654825210571289 0.72383326292037963867 0.78916668891906738281 0.82333326339721679688 0.98516637086868286133 0.97616666555404663086 0.39949998259544372559 -0.2206665724515914917 -0.22300021350383758545 -0.50249999761581420898 -1.2866667509078979492 -1.8361667394638061523 -1.8268333673477172852 -1.1001666784286499023 -0.76216673851013183594 -0.78816676139831542969 -0.89216667413711547852 -0.91666656732559204102 -0.84383338689804077148 -1.0550001859664916992 -1.1558332443237304688 -1.393999934196472168 -1.7938331365585327148 -2.0750000476837158203 -2.0886666774749755859 -1.6761668920516967773 -1.4709999561309814453 -1.6551665067672729492 -1.4430001974105834961 -1.1333333253860473633 -0.66350007057189941406 -0.38716664910316467285 -0.13299989700317382812 -0.42800006270408630371 -1.7106667757034301758 -1.6081665754318237305 0.51966691017150878906 1.2065000534057617188 0.5418332219123840332 1.4029999971389770508 1.741000056266784668 2.0766665935516357422 1.9868332147598266602 1.5883334875106811523 1.3904999494552612305 1.6956666707992553711 1.773333430290222168 1.6958334445953369141 1.2708333730697631836 0.71733337640762329102 0.30299988389015197754 0.017166694626212120056 -0.28316664695739746094 -0.6190001368522644043 -0.47816666960716247559 -0.30599999427795410156 -0.80183333158493041992 -0.65883326530456542969 0.2626667022705078125 0.40000000596046447754 0.48866677284240722656 0.46433344483375549316 -0.01399993896484375 -0.027666568756103515625 0.77600002288818359375 0.93699997663497924805 1.0581666231155395508 1.7981666326522827148 2.5166666507720947266 2.8748333454132080078 2.9088332653045654297 3.0026667118072509766 2.9718334674835205078 2.8403332233428955078 2.8491666316986083984 2.7348332405090332031 3.1030001640319824219 3.0353333950042724609 3.2086665630340576172 3.2428333759307861328 3.2873334884643554688 3.2158334255218505859 3.1646666526794433594 3.1138334274291992188 3.0700001716613769531 3.2061667442321777344 3.3289999961853027344 3.2841665744781494141 3.2061667442321777344 3.2910001277923583984 3.3229999542236328125 3.3261666297912597656 3.2848334312438964844 3.2291667461395263672 3.261333465576171875 3.2296667098999023438 3.185333251953125 3.1131665706634521484 3.0864999294281005859 3.0868334770202636719 3.2536666393280029297 3.476833343505859375 3.349666595458984375 3.3468332290649414062 3.3758332729339599609 3.4479999542236328125 3.4666666984558105469 3.3318333625793457031 3.2503333091735839844 3.0954999923706054688 2.8764998912811279297 2.8415000438690185547 2.8543331623077392578 2.8263332843780517578 2.8433332443237304688 2.8668332099914550781 2.9961667060852050781 3.0783333778381347656 3.127666473388671875 3.1384999752044677734 3.1554999351501464844 3.1480000019073486328 3.0948333740234375 3.0490000247955322266 3.0474998950958251953 3.0738332271575927734 3.1324999332427978516 3.259166717529296875 3.3713333606719970703 3.2933332920074462891 3.2964999675750732422 3.4211666584014892578 3.5525000095367431641 3.6113333702087402344 3.6681666374206542969 3.7021667957305908203 3.6056666374206542969 3.5105001926422119141 3.5551667213439941406 3.620166778564453125 3.6326665878295898438 3.6626667976379394531 3.6794998645782470703 3.7191667556762695312 3.6714999675750732422 3.7243332862854003906 3.8248333930969238281 3.8799998760223388672 3.9100000858306884766 3.9356665611267089844 3.9846665859222412109 4.0196666717529296875 4.0893335342407226562 4.1483335494995117188 4.1244997978210449219 4.126667022705078125 4.1828331947326660156 4.2279996871948242188
 4.8198332786560058594 4.1476664543151855469 1.433333277702331543 2.7114999294281005859 4.694499969482421875 4.9861664772033691406 6.8928332328796386719 7.4161667823791503906 7.1548333168029785156 7.8471665382385253906 7.8093333244323730469 7.8743333816528320312 7.7539997100830078125 8.375499725341796875 8.4171667098999023438 8.1920003890991210938 7.6990003585815429688 8.0358333587646484375 7.8861665725708007812 7.9609994888305664062 7.4990000724792480469 7.5824999809265136719 7.2954998016357421875 6.8534998893737792969 7.0704998970031738281 7.7293329238891601562 7.7410001754760742188 7.9413332939147949219 10.694167137145996094 10.919500350952148438 9.7259998321533203125 7.8346667289733886719 6.9981665611267089844 6.9501667022705078125 7.0546665191650390625 6.4045000076293945312 5.3080000877380371094 6.9201664924621582031 7.888500213623046875 8.0981664657592773438 7.0300002098083496094 5.88683319091796875 7.1603336334228515625 7.8906664848327636719 8.5013332366943359375 10.397999763488769531 11.672166824340820312 11.807166099548339844 10.199000358581542969 8.140666961669921875 7.5871667861938476562 6.9970002174377441406 5.8256669044494628906 5.7791666984558105469 6.92133331298828125 7.1145000457763671875 7.0378332138061523438 6.8223333358764648438 5.310832977294921875 5.0956664085388183594 4.8350000381469726562 4.3388333320617675781 3.4389998912811279297 3.0476665496826171875 2.9849998950958251953 3.2421667575836181641 3.4848332405090332031 2.5229997634887695312 2.5173332691192626953 1.9128333330154418945 1.1138330698013305664 1.6699999570846557617 2.0523333549499511719 2.1433331966400146484 1.9581668376922607422 1.6800000667572021484 1.5188335180282592773 1.0584999322891235352 0.2343333512544631958 -0.9106667637825012207 -1.6321666240692138672 -2.1434998512268066406 -2.0550000667572021484 -1.0045000314712524414 0.34583321213722229004 1.5926667451858520508 2.9166665077209472656 3.7796664237976074219 3.8116667270660400391 3.2580001354217529297 2.9554998874664306641 2.4910001754760742188 2.064666748046875 2.0388331413269042969 1.9989997148513793945 2.0873332023620605469 2.0533335208892822266 1.9253332614898681641 1.7415000200271606445 1.0311664342880249023 0.81000000238418579102 1.1183333396911621094 1.3471666574478149414 1.2051666975021362305 1.2149999141693115234 1.2093333005905151367 1.0249999761581420898 0.5971667170524597168 0.5291665196418762207 0.20133344829082489014 -0.61400014162063598633 -1.2681665420532226562 -1.2429999113082885742 -0.73066663742065429688 -0.58166652917861938477 -0.54600000381469726562 -0.84166663885116577148 -1.0283335447311401367 -1.103833317756652832 -1.2730001211166381836 -1.3915001153945922852 -1.3703333139419555664 -1.4028333425521850586 -1.7308332920074462891 -2.0648331642150878906 -1.5408333539962768555 -1.1205002069473266602 -1.2573332786560058594 -1.2070000171661376953 -1.2558333873748779297 -1.0346666574478149414 -0.46399998664855957031 -0.65066665410995483398 -2.0466668605804443359 -3.0766668319702148438 -1.594666600227355957 0.57016676664352416992 1.3545000553131103516 0.76249998807907104492 1.599666595458984375 1.701666712760925293 1.9961667060852050781 2.1438333988189697266 1.9255001544952392578 1.7648333311080932617 2.1268334388732910156 2.0108335018157958984 1.7696666717529296875 1.4523332118988037109 1.1383332014083862305 0.5783335566520690918 0.32166686654090881348 0.20800018310546875 -0.46200004220008850098 -0.81433343887329101562 -0.1950000077486038208 0.34150004386901855469 0.5115000605583190918 0.41633334755897521973 0.82216668128967285156 0.89666670560836791992 0.93283319473266601562 1.3548334836959838867 0.99900007247924804688 1.4531666040420532227 1.9758332967758178711 1.8011666536331176758 2.9546666145324707031 3.2121665477752685547 3.3786668777465820312 3.3966667652130126953 3.4171667098999023438 3.3364999294281005859 3.4663333892822265625 3.3288333415985107422 3.1378333568572998047 3.3853332996368408203 3.6589999198913574219 3.6075000762939453125 3.5420000553131103516 3.5980000495910644531 3.5098335742950439453 3.48600006103515625 3.4046666622161865234 3.370166778564453125 3.3903334140777587891 3.3856666088104248047 3.4146666526794433594 3.3443334102630615234 3.3420000076293945312 3.3623335361480712891 3.4090001583099365234 3.4518330097198486328 3.4638333320617675781 3.4210000038146972656 3.4554998874664306641 3.4358334541320800781 3.4113333225250244141 3.38899993896484375 3.3823332786560058594 3.4301664829254150391 3.4318332672119140625 3.3231666088104248047 3.2098333835601806641 3.192333221435546875 3.25433349609375 3.2743332386016845703 3.1683332920074462891 3.0626666545867919922 2.9338333606719970703 2.8954999446868896484 2.9913334846496582031 3.1383333206176757812 3.1946668624877929688 3.2006666660308837891 3.204166412353515625 3.2220001220703125 3.2501666545867919922 3.2820000648498535156 3.3021667003631591797 3.3450000286102294922 3.3864998817443847656 3.3996667861938476562 3.3740000724792480469 3.3070001602172851562 3.3269999027252197266 3.2559998035430908203 3.3488333225250244141 3.3316667079925537109 3.3228335380554199219 3.3838334083557128906 3.4904999732971191406 3.5986666679382324219 3.6656668186187744141 3.7286665439605712891 3.777500152587890625 3.7999999523162841797 3.6606667041778564453 3.6099998950958251953 3.6233332157135009766 3.6346666812896728516 3.648166656494140625 3.6785001754760742188 3.7008333206176757812 3.8331665992736816406 3.898166656494140625 3.9279999732971191406 3.9589998722076416016 4.006999969482421875 4.0283331871032714844 4.1091666221618652344 4.1508331298828125 4.1818332672119140625 4.1986665725708007812 4.1801667213439941406 4.2125000953674316406 4.2494997978210449219 4.3070001602172851562
 6.9911665916442871094 6.2371664047241210938 6.0023331642150878906 4.1325001716613769531 5.7621665000915527344 6.5293335914611816406 7.7921667098999023438 8.7153329849243164062 8.9966669082641601562 8.947834014892578125 8.085666656494140625 7.696666717529296875 8.1583337783813476562 8.1216669082641601562 7.7458333969116210938 7.0130000114440917969 6.6975002288818359375 7.5615000724792480469 7.4861664772033691406 7.5806665420532226562 7.6521663665771484375 7.30816650390625 7.976833343505859375 8.56366729736328125 8.6123332977294921875 8.8811664581298828125 9.3996667861938476562 9.8485002517700195312 10.940999984741210938 10.795499801635742188 10.265666961669921875 9.3966665267944335938 8.619167327880859375 7.2228331565856933594 6.7323336601257324219 6.4470000267028808594 5.5678334236145019531 7.0196666717529296875 7.8988337516784667969 7.471500396728515625 6.2486667633056640625 6.3071665763854980469 7.6151666641235351562 8.7481670379638671875 9.0549993515014648438 9.4093332290649414062 10.850333213806152344 11.995333671569824219 11.240166664123535156 9.4184999465942382812 7.41916656494140625 7.418666839599609375 7.1453332901000976562 5.8475003242492675781 6.6244997978210449219 7.0206665992736816406 6.8441667556762695312 6.0513334274291992188 6.0588331222534179688 5.1894998550415039062 4.1719999313354492188 3.4448332786560058594 2.9071664810180664062 3.0446667671203613281 3.1191666126251220703 3.065166473388671875 3.0411665439605712891 3.23383331298828125 3.328166961669921875 3.0501668453216552734 2.0644998550415039062 2.1766667366027832031 2.7771668434143066406 2.3830001354217529297 1.6936668157577514648 1.4721666574478149414 1.0528331995010375977 0.53283327817916870117 -0.42899990081787109375 -1.377833247184753418 -2.0841665267944335938 -2.5969998836517333984 -3.4435000419616699219 -3.0621666908264160156 -1.2556667327880859375 -0.09899997711181640625 1.9911665916442871094 3.185333251953125 3.6611666679382324219 3.4014999866485595703 3.0366668701171875 2.6653332710266113281 2.4306666851043701172 2.3768332004547119141 2.2546668052673339844 2.069499969482421875 2.0906667709350585938 2.0653333663940429688 1.9158333539962768555 1.4558333158493041992 1.4700000286102294922 1.7153333425521850586 1.7228333950042724609 1.5711665153503417969 1.4079999923706054688 1.2881668806076049805 1.5620001554489135742 1.3600000143051147461 1.1725000143051147461 0.90683341026306152344 0.34799996018409729004 -0.18816661834716796875 0.12683343887329101562 -0.052333354949951171875 0.0036666393280029296875 -0.63433313369750976562 -1.1120001077651977539 -1.4123331308364868164 -1.5738331079483032227 -1.7951666116714477539 -2.4471666812896728516 -2.7834999561309814453 -2.5016667842864990234 -2.0916666984558105469 -1.5061666965484619141 -1.0643333196640014648 -0.64899986982345581055 -0.60949993133544921875 -0.69916677474975585938 -0.82016658782958984375 -1.0389999151229858398 -1.3943332433700561523 -2.773166656494140625 -3.7236666679382324219 -2.8240001201629638672 -0.57149988412857055664 0.91183334589004516602 1.4808331727981567383 1.6763334274291992188 1.9504998922348022461 1.7706667184829711914 1.9660000801086425781 2.3234999179840087891 2.4573333263397216797 2.500499725341796875 2.2641665935516357422 1.9496667385101318359 1.6569999456405639648 0.66016674041748046875 0.58999997377395629883 0.74249988794326782227 0.48516663908958435059 0.42749986052513122559 -0.22016668319702148438 -1.0138334035873413086 -1.0963333845138549805 -0.19783329963684082031 1.2543332576751708984 1.0811666250228881836 1.5703333616256713867 1.861666560173034668 1.6800001859664916992 2.2545001506805419922 2.6978332996368408203 2.5245001316070556641 2.9150002002716064453 3.3415000438690185547 3.4213335514068603516 3.5609998703002929688 3.7725000381469726562 3.8516666889190673828 3.9008333683013916016 3.9065001010894775391 3.9795000553131103516 3.805500030517578125 3.8698334693908691406 3.8416666984558105469 4.0473337173461914062 3.89333343505859375 3.8915002346038818359 3.7520000934600830078 3.5460000038146972656 3.6065001487731933594 3.676166534423828125 3.7304999828338623047 3.7038333415985107422 3.7059998512268066406 3.587833404541015625 3.4779999256134033203 3.4576668739318847656 3.39333343505859375 3.3420000076293945312 3.4463334083557128906 3.5009999275207519531 3.4368333816528320312 3.5826666355133056641 3.6948335170745849609 3.6396665573120117188 3.6215000152587890625 3.6198334693908691406 3.5804998874664306641 3.5221667289733886719 3.3899998664855957031 2.9568333625793457031 2.8648335933685302734 2.8929998874664306641 2.9506666660308837891 2.9340000152587890625 2.9108333587646484375 2.9000000953674316406 2.9398334026336669922 3.0260000228881835938 3.2196667194366455078 3.2933332920074462891 3.3551666736602783203 3.4343333244323730469 3.4861667156219482422 3.5195000171661376953 3.5726666450500488281 3.5123331546783447266 3.5176665782928466797 3.5746665000915527344 3.6245000362396240234 3.5920002460479736328 3.5971667766571044922 3.5713334083557128906 3.5629999637603759766 3.5680003166198730469 3.4869999885559082031 3.4909999370574951172 3.5741667747497558594 3.5296666622161865234 3.5691666603088378906 3.6773333549499511719 3.8111665248870849609 3.8913333415985107422 3.9133331775665283203 3.8189997673034667969 3.7880001068115234375 3.8234999179840087891 3.8049998283386230469 3.7604999542236328125 3.8963332176208496094 3.8131668567657470703 3.8258333206176757812 3.9365000724792480469 4.0643334388732910156 4.1463332176208496094 4.190166473388671875 4.2103333473205566406 4.204166412353515625 4.2578334808349609375 4.2776665687561035156 4.2631664276123046875 4.291500091552734375 4.3340001106262207031 4.3373332023620605469 4.3968334197998046875
 7.6985001564025878906 6.8429999351501464844 6.7149996757507324219 5.4365000724792480469 6.0591664314270019531 7.1561665534973144531 8.4259996414184570312 8.9075002670288085938 8.6133327484130859375 7.9409999847412109375 7.6333332061767578125 7.9920001029968261719 8.0221662521362304688 7.82649993896484375 7.6145000457763671875 7.1456665992736816406 7.0981664657592773438 7.426166534423828125 7.5708332061767578125 7.476833343505859375 7.1614999771118164062 7.5798335075378417969 8.5369997024536132812 8.926166534423828125 8.8489999771118164062 9.8341665267944335938 9.829166412353515625 9.7095003128051757812 9.7554998397827148438 10.698499679565429688 10.711833000183105469 10.284333229064941406 9.368000030517578125 7.8361668586730957031 6.9646663665771484375 5.9058332443237304688 5.80066680908203125 6.8506665229797363281 6.4273333549499511719 5.5749998092651367188 6.2176666259765625 6.7523336410522460938 7.7001667022705078125 9.3726663589477539062 9.3459997177124023438 8.5671663284301757812 8.8273334503173828125 11.339833259582519531 11.664166450500488281 9.7786664962768554688 7.7890000343322753906 8.4654998779296875 8.073833465576171875 6.8845000267028808594 6.9413332939147949219 6.898166656494140625 6.6533331871032714844 5.7918334007263183594 5.8794999122619628906 5.9854998588562011719 4.5320000648498535156 3.6063332557678222656 3.1966664791107177734 3.0238332748413085938 3.0658333301544189453 2.9773333072662353516 2.7754998207092285156 3.2841665744781494141 3.3285000324249267578 3.3401668071746826172 3.0561666488647460938 3.2745001316070556641 3.3396666049957275391 3.0180001258850097656 2.0796663761138916016 1.3466665744781494141 0.62266653776168823242 0.1215000152587890625 -0.40899991989135742188 -1.0871666669845581055 -1.6826666593551635742 -1.9569998979568481445 -2.3759999275207519531 -2.3296666145324707031 -0.77383321523666381836 -0.029833316802978515625 1.6558333635330200195 2.5366666316986083984 3.1031665802001953125 3.1116666793823242188 3.1698334217071533203 2.8021664619445800781 2.2818334102630615234 2.3038334846496582031 2.4751665592193603516 2.3139998912811279297 2.0290000438690185547 1.9191666841506958008 1.8821668624877929688 1.7835000753402709961 1.9808331727981567383 2.0496666431427001953 1.8156666755676269531 1.5546666383743286133 1.5476667881011962891 1.5713334083557128906 1.7103332281112670898 1.5961667299270629883 1.3378335237503051758 1.2271667718887329102 1.1774998903274536133 0.94983339309692382812 0.82433348894119262695 0.65666675567626953125 -0.002000014064833521843 -0.9459998011589050293 -1.147500157356262207 -1.4249999523162841797 -1.5158333778381347656 -1.3404999971389770508 -1.6400001049041748047 -2.6150000095367431641 -3.0001668930053710938 -2.8011667728424072266 -2.3678333759307861328 -1.7860000133514404297 -0.89050000905990600586 -0.035500049591064453125 -0.027666568756103515625 -0.50933343172073364258 -1.8558331727981567383 -2.9981667995452880859 -3.4338333606719970703 -2.6366665363311767578 -1.3768334388732910156 0.28033336997032165527 0.95849996805191040039 1.4025000333786010742 1.8133333921432495117 1.9886666536331176758 1.9951666593551635742 2.1214997768402099609 2.5186667442321777344 2.7198331356048583984 2.5621666908264160156 1.0310000181198120117 0.92950004339218139648 1.2749999761581420898 0.22649995982646942139 0.24783317744731903076 0.46383324265480041504 0.32583332061767578125 0.33516678214073181152 -0.1241666451096534729 -0.84599989652633666992 -0.52399992942810058594 -0.25333347916603088379 0.77249997854232788086 1.5670000314712524414 1.9381667375564575195 2.2644999027252197266 2.4228334426879882812 2.8113334178924560547 2.9000000953674316406 2.7971668243408203125 2.8521666526794433594 3.0859999656677246094 3.3309998512268066406 3.6605000495910644531 3.9281668663024902344 3.9358332157135009766 4.0008335113525390625 3.6504998207092285156 3.7278332710266113281 3.6705000400543212891 3.9936666488647460938 4.0963335037231445312 4.0644998550415039062 3.9979999065399169922 3.9535000324249267578 3.9358334541320800781 3.9573330879211425781 3.8381667137145996094 3.7720000743865966797 3.8350000381469726562 3.7235002517700195312 3.7460000514984130859 3.6240000724792480469 3.5180001258850097656 3.4196667671203613281 3.1816666126251220703 3.0388336181640625 2.9248332977294921875 2.92133331298828125 2.8406667709350585938 3.0521664619445800781 3.4774999618530273438 3.6231667995452880859 3.6086668968200683594 3.6166665554046630859 3.5361666679382324219 3.4478335380554199219 3.2168333530426025391 2.9083333015441894531 2.8608331680297851562 2.8663332462310791016 2.9081666469573974609 2.9681665897369384766 2.9708335399627685547 2.9813332557678222656 3.0078334808349609375 3.1235001087188720703 3.3485002517700195312 3.4415001869201660156 3.4756665229797363281 3.4891667366027832031 3.4231665134429931641 3.4906668663024902344 3.6146667003631591797 3.7573332786560058594 3.7934999465942382812 3.7818334102630615234 3.7793333530426025391 3.7943332195281982422 3.7838332653045654297 3.7810001373291015625 3.7764999866485595703 3.8093330860137939453 3.7698333263397216797 3.7041666507720947266 3.7723331451416015625 3.7231667041778564453 3.6653332710266113281 3.6915001869201660156 3.8229999542236328125 3.9418332576751708984 4.0009999275207519531 3.9688334465026855469 3.8965001106262207031 3.9518332481384277344 3.9741666316986083984 3.9091668128967285156 3.9646666049957275391 4.0636668205261230469 4.0254998207092285156 4.0469999313354492188 4.1290001869201660156 4.2340002059936523438 4.2848334312438964844 4.3320002555847167969 4.35883331298828125 4.4221668243408203125 4.4739999771118164062 4.4633336067199707031 4.4918332099914550781 4.4823336601257324219 4.4846668243408203125 4.4945001602172851562
 6.7170000076293945312 5.7681665420532226562 5.1935000419616699219 4.942333221435546875 5.1300001144409179688 7.3986668586730957031 8.50533294677734375 8.440166473388671875 8.1869993209838867188 7.9618334770202636719 7.8333334922790527344 7.7291665077209472656 7.7589998245239257812 7.7706665992736816406 7.926166534423828125 7.6816663742065429688 7.6490001678466796875 7.4141669273376464844 7.3673329353332519531 7.3305001258850097656 7.4718332290649414062 7.7779998779296875 8.5141668319702148438 9.1265001296997070312 9.6058330535888671875 10.129500389099121094 10.457166671752929688 9.7536668777465820312 9.9138336181640625 10.960999488830566406 10.651000022888183594 10.451999664306640625 9.6555004119873046875 8.5500001907348632812 7.4726667404174804688 7.2369999885559082031 7.5948333740234375 6.5311665534973144531 5.3473329544067382812 5.9619998931884765625 6.9373335838317871094 7.4733333587646484375 7.8689999580383300781 9.6583337783813476562 9.8488330841064453125 9.2158327102661132812 9.7156667709350585938 11.799000740051269531 12.20583343505859375 10.456166267395019531 8.6813335418701171875 8.9049997329711914062 8.9323329925537109375 8.2258329391479492188 7.5429997444152832031 6.70366668701171875 6.1234998703002929688 6.1581664085388183594 6.5936670303344726562 6.6441664695739746094 5.4128332138061523438 4.6448335647583007812 4.0456666946411132812 3.6803331375122070312 3.323833465576171875 2.8924999237060546875 2.5331666469573974609 3.1038334369659423828 3.6148333549499511719 3.9111666679382324219 3.7653334140777587891 3.8043334484100341797 3.6753332614898681641 3.5458333492279052734 2.9206664562225341797 1.4976667165756225586 0.16383337974548339844 -0.27316656708717346191 -0.30883312225341796875 -0.45883354544639587402 -1.2733331918716430664 -1.6329998970031738281 -1.5679999589920043945 -0.89416664838790893555 -0.58183336257934570312 0.15116675198078155518 1.344666600227355957 2.1514999866485595703 2.9366667270660400391 3.0236666202545166016 3.1111667156219482422 3.1803333759307861328 2.6413333415985107422 2.4728333950042724609 2.1686666011810302734 2.3505001068115234375 2.5101666450500488281 2.1131665706634521484 1.9018332958221435547 2.1143333911895751953 2.1015000343322753906 2.1038331985473632812 2.2161667346954345703 2.0470001697540283203 1.8465000391006469727 1.6644998788833618164 1.6585000753402709961 1.6976666450500488281 1.6731666326522827148 1.4924998283386230469 1.4418331384658813477 1.1894998550415039062 0.91833323240280151367 0.196666717529296875 -0.39033341407775878906 -0.71099990606307983398 -0.71816664934158325195 -0.86150002479553222656 -1.018999934196472168 -1.1255000829696655273 -1.2721666097640991211 -1.5955001115798950195 -2.2031667232513427734 -2.7555000782012939453 -2.4893333911895751953 -2.4484999179840087891 -1.3161666393280029297 -0.39266681671142578125 0.029666742309927940369 -0.14049999415874481201 -1.1956666707992553711 -2.1814999580383300781 -1.9276665449142456055 -0.9064998626708984375 0.86533349752426147461 1.3706666231155395508 1.2713333368301391602 1.5718332529067993164 2.0108332633972167969 2.1940000057220458984 2.2485001087188720703 2.3724999427795410156 2.8871667385101318359 3.0106666088104248047 2.7133336067199707031 -0.000333309173583984375 -0.52666658163070678711 0.45283341407775878906 0.15350000560283660889 0.6166667938232421875 0.68033337593078613281 0.39933338761329650879 0.020999988541007041931 -0.57833331823348999023 -0.87116664648056030273 -0.21566669642925262451 0.48049998283386230469 1.0785002708435058594 1.6304999589920043945 1.9889999628067016602 2.3563334941864013672 2.7921667098999023438 3.020999908447265625 3.0563333034515380859 2.9781668186187744141 2.9105000495910644531 3.1606664657592773438 3.3674998283386230469 3.7883334159851074219 3.9513332843780517578 3.9904999732971191406 3.8998332023620605469 3.5920000076293945312 3.3774998188018798828 3.6021666526794433594 3.8645000457763671875 3.9791667461395263672 4.1909999847412109375 4.1795001029968261719 4.0848331451416015625 4.0659999847412109375 4.0316667556762695312 3.7239999771118164062 3.7616667747497558594 3.8801665306091308594 3.8335001468658447266 3.7171666622161865234 3.6570000648498535156 3.6131665706634521484 3.0606667995452880859 2.8170001506805419922 2.7458333969116210938 2.6673333644866943359 2.68316650390625 2.6458332538604736328 2.6736667156219482422 2.7331664562225341797 2.8594999313354492188 2.9595000743865966797 3.173999786376953125 3.3991665840148925781 3.231166839599609375 3.041500091552734375 2.9593334197998046875 2.9088335037231445312 2.9024999141693115234 2.9219999313354492188 3.0293331146240234375 3.1488335132598876953 3.1324999332427978516 3.17133331298828125 3.2934999465942382812 3.4206666946411132812 3.4615001678466796875 3.4633331298828125 3.5061666965484619141 3.5046668052673339844 3.6374998092651367188 3.7369999885559082031 3.8383333683013916016 3.8659999370574951172 3.8486666679382324219 3.9066667556762695312 3.856166839599609375 3.8359999656677246094 3.8371670246124267578 3.8671665191650390625 3.8914999961853027344 3.9505000114440917969 3.8839998245239257812 3.9253334999084472656 3.9401667118072509766 3.9086666107177734375 3.8694999217987060547 3.9028332233428955078 3.9621665477752685547 3.9909999370574951172 4.0720000267028808594 4.0481667518615722656 4.0238332748413085938 4.0755000114440917969 4.0891666412353515625 4.0608334541320800781 4.1958332061767578125 4.1978335380554199219 4.2738332748413085938 4.3796668052673339844 4.4573335647583007812 4.4660000801086425781 4.4244999885559082031 4.4559998512268066406 4.513500213623046875 4.5886669158935546875 4.5914998054504394531 4.5794997215270996094 4.6189999580383300781 4.6461668014526367188 4.6778330802917480469
[truncated: 641,351 more chars]
