# Supplementary material for: Toward a Monte Carlo approach to selecting climate variables in MaxEnt
Source: PLoS One. 2021 Mar 3;16(3):e0237208. doi: 10.1371/journal.pone.0237208 (PMC7928495; doi:10.1371/journal.pone.0237208)
Supplement: S1 File — Compressed file folder containing the input data and R script used in the study. (ZIP) [file pone.0237208.s003.zip › S1_File/input/bioclim/bio12.asc]

ncols        258
nrows        203
xllcorner    -118.620095600000
yllcorner    23.921173333333
cellsize     0.083333333333
NODATA_value  -9999
 232.0 223 193 202 257 224 202 244 274 212 237 324 313 228 232 243 232 214 214 218 278 292 281 235 215 219 243 303 270 254 262 306 273 289 321 314 335 343 388 469 426 405 328 281 270 265 259 276 250 234 237 300 190 179 180 150 144 156 151 164 171 182 183 189 199 209 238 263 290 291 292 315 336 357 367 378 392 405 421 434 518 549 535 508 489 463 430 433 411 420 427 441 456 469 495 514 508 525 530 503 471 497 474 469 446 405 394 391 381 348 339 327 322 300 287 246 238 278 261 273 274 277 274 290 286 287 309 327 346 367 367 387 404 473 530 523 532 537 568 559 591 622 656 660 694 724 755 806 777 719 649 597 569 578 549 463 417 394 386 384 384 385 382 382 377 371 368 364 360 357 348 346 343 346 348 349 352 361 367 375 382 389 396 403 412 416 421 422 430 438 441 444 444 445 444 439 437 436 434 437 442 451 462 472 476 473 475 469 468 468 476 488 494 498 505 509 510 517 526 537 543 548 558 558 559 562 565 570 575 583 593 602 613 626 634 644 648 658 663 668 667 672 675 682 683 690 692 698 705 714 724 731 735 732 726 724 724 725
 244 220 189 191 201 197 203 222 264 222 214 276 266 239 269 242 259 271 219 215 241 272 221 213 222 227 269 350 274 246 273 292 316 306 299 323 382 446 496 509 372 363 313 279 275 289 259 291 254 239 236 325 224 149 133 134 137 153 148 154 167 175 177 185 192 204 230 291 293 271 286 338 327 346 367 377 466 466 431 435 458 544 529 503 496 470 440 417 436 457 477 475 484 509 492 512 486 481 507 512 424 482 423 455 447 437 386 377 359 342 334 326 319 316 318 312 257 244 257 278 290 274 273 289 293 307 326 343 368 380 398 406 407 434 471 489 512 540 564 546 577 630 660 662 708 748 802 855 810 735 674 639 586 557 520 464 421 400 392 389 389 389 384 381 376 370 366 364 360 357 351 349 348 344 346 349 354 358 364 370 378 386 395 403 406 410 422 431 438 439 440 444 444 443 448 443 438 435 433 436 440 453 465 473 477 479 481 482 478 480 484 491 500 505 505 506 511 518 526 535 543 551 558 563 564 565 563 571 580 588 598 610 617 626 636 640 647 654 661 672 683 693 693 690 686 689 693 696 702 710 721 729 732 733 730 728 725 724
 230 228 184 185 205 223 206 225 277 233 219 242 260 291 261 241 329 356 256 220 219 222 290 275 236 223 247 289 278 295 364 350 296 304 312 359 463 548 555 426 349 337 325 295 318 335 297 388 275 236 236 326 226 152 140 139 138 144 144 153 164 172 175 188 192 196 240 313 260 256 286 431 371 346 361 401 525 541 498 450 462 539 530 513 502 482 452 425 416 426 441 450 453 474 444 485 433 454 417 448 421 365 394 358 379 349 354 336 318 296 288 314 310 311 319 301 324 295 281 281 289 285 283 297 316 318 332 354 368 383 410 422 422 422 433 446 478 541 524 528 578 634 659 660 695 730 769 791 769 713 666 669 612 577 598 535 448 443 405 397 399 393 390 381 378 372 366 361 359 351 348 344 347 348 348 352 353 356 364 369 374 381 387 396 402 414 426 435 436 434 436 441 441 443 446 445 441 435 430 434 443 457 468 479 486 487 490 493 492 497 502 501 508 511 510 511 513 517 527 536 544 549 556 562 565 570 575 583 590 603 618 623 631 632 638 642 651 661 671 682 690 700 699 699 690 690 690 695 704 712 723 732 735 736 734 729 724 724
 204 193 181 185 307 278 205 260 297 260 245 234 270 339 248 231 266 280 233 226 221 225 277 252 234 222 243 268 311 281 381 341 330 339 314 363 455 529 495 368 334 323 342 318 387 416 362 294 244 236 244 355 228 160 144 150 144 150 149 156 162 168 175 181 183 194 229 324 247 249 314 459 404 370 392 465 520 535 480 437 453 544 539 523 505 482 452 436 420 413 431 454 416 476 441 411 405 367 367 335 328 303 297 282 295 288 307 273 257 257 248 262 248 249 291 278 314 319 323 321 316 300 303 302 315 326 342 359 374 398 421 433 432 431 438 460 466 514 526 528 555 604 645 647 664 688 705 719 708 678 647 641 646 609 640 595 531 483 419 404 406 403 395 382 375 367 363 358 357 351 353 349 347 347 347 348 351 353 359 366 371 375 384 389 400 414 428 433 434 432 432 436 438 441 446 448 443 435 429 429 444 456 476 490 494 495 498 501 507 509 515 516 514 519 519 518 521 524 530 538 544 550 557 564 569 574 583 592 604 617 627 636 638 642 646 647 653 661 676 682 689 696 700 696 685 685 690 691 698 711 726 734 740 738 733 727 727 728
 208 199 184 182 302 241 198 204 239 302 264 238 290 305 232 231 233 231 229 243 312 309 326 262 226 240 269 275 316 271 357 394 376 348 311 354 481 527 391 343 329 317 314 303 318 314 287 253 246 237 245 354 271 200 159 153 147 147 154 162 164 163 171 182 181 192 247 297 234 241 315 511 440 388 412 485 535 519 504 455 469 511 523 507 514 472 454 445 459 452 441 403 382 369 375 398 326 313 292 287 275 257 249 241 234 242 258 252 233 233 232 245 254 316 316 302 289 308 313 310 297 289 310 314 332 337 364 368 388 407 432 442 451 461 453 444 458 491 501 517 543 568 631 635 633 644 660 663 657 645 640 655 672 652 656 637 517 433 431 411 413 408 397 391 378 367 360 354 353 350 354 349 347 346 347 348 351 354 355 362 368 372 379 388 402 412 423 427 425 423 425 430 434 439 444 445 442 437 435 436 447 463 478 491 498 500 502 506 513 521 521 523 522 523 522 523 526 531 536 537 544 554 559 570 575 580 587 593 607 625 636 642 639 641 641 645 652 661 668 679 687 692 694 695 690 686 686 692 700 713 726 737 741 739 737 729 726 734
 247 195 172 175 291 240 189 193 210 289 244 235 350 271 232 237 253 233 241 307 416 340 300 239 230 233 268 338 303 272 354 415 349 317 310 360 463 432 340 334 327 326 330 309 320 287 262 265 318 249 231 264 250 196 164 154 152 153 156 160 168 165 166 169 175 183 231 268 232 233 268 408 430 356 371 456 524 491 432 405 357 405 489 524 505 475 464 450 464 446 430 422 386 384 313 342 304 291 275 261 252 237 223 219 215 222 221 224 239 225 222 226 258 312 333 341 342 353 345 317 309 311 331 346 360 370 389 383 393 421 448 465 470 482 494 491 512 500 495 508 513 531 605 612 590 621 649 667 643 634 627 680 631 674 640 506 444 425 427 416 418 410 404 393 385 375 365 357 354 349 352 350 344 344 343 345 348 349 352 356 362 368 380 387 397 405 411 413 412 412 419 424 431 437 443 442 443 439 441 442 453 465 481 493 500 504 506 512 517 523 528 531 528 528 526 527 527 535 538 544 547 558 567 573 580 584 591 594 606 623 635 639 640 642 643 650 653 660 670 674 681 688 692 687 688 686 687 695 703 717 730 740 743 743 740 735 731 738
 196 163 160 192 230 251 190 194 221 295 242 257 280 250 253 296 266 238 265 340 349 306 263 235 238 292 381 337 283 272 340 403 334 305 314 376 448 358 323 339 379 370 309 367 369 275 264 283 323 276 235 274 258 224 207 185 164 156 157 158 162 164 165 166 170 177 185 215 242 240 240 294 389 327 329 360 439 406 365 443 373 369 431 497 494 477 459 454 427 446 410 388 357 347 308 303 291 269 260 251 241 226 211 208 205 207 209 207 209 214 219 230 238 247 270 313 333 318 307 308 289 298 327 325 368 390 422 425 424 434 452 467 484 487 489 509 522 526 522 504 492 515 580 579 522 536 594 623 611 613 606 650 571 599 676 616 516 458 426 428 428 416 409 399 384 376 372 364 357 357 354 349 346 348 345 343 342 343 345 352 357 371 377 385 394 401 404 405 403 406 415 421 428 435 437 440 442 444 446 450 456 470 480 490 502 507 512 516 525 531 531 531 530 532 534 532 534 538 544 549 556 564 572 578 584 587 588 593 599 611 619 626 635 640 641 644 651 656 662 671 679 687 692 690 690 687 690 700 713 723 734 742 747 749 749 747 749 754
 148 149 173 205 200 252 185 187 209 246 220 247 237 262 328 288 273 244 285 326 271 261 243 256 340 346 330 285 273 290 362 354 332 310 320 402 495 326 355 348 373 398 328 362 406 288 261 285 281 294 267 256 278 252 237 221 253 183 160 158 164 165 166 165 170 173 172 172 191 223 235 285 403 312 302 317 342 351 335 401 364 366 408 470 489 477 452 443 420 397 392 368 340 317 306 292 267 255 249 238 225 220 216 209 202 202 209 209 208 221 238 244 254 264 273 276 273 282 271 281 289 299 321 320 356 401 415 439 451 453 460 471 490 496 512 520 533 539 521 469 510 491 567 590 531 422 444 516 542 593 563 535 487 558 684 652 510 445 428 436 433 422 414 400 388 383 381 369 366 363 363 359 357 352 348 345 344 341 350 353 362 369 376 387 391 397 400 399 396 403 412 422 426 433 439 442 445 445 450 454 461 471 481 491 500 509 514 521 526 533 532 535 534 534 533 535 539 542 547 553 562 570 578 585 591 593 590 583 585 595 605 616 621 632 634 641 650 654 661 670 679 683 689 694 697 696 699 705 715 726 735 743 753 755 755 756 761 764
 148 148 169 176 171 179 176 187 222 237 204 203 212 274 305 290 252 247 332 304 269 277 302 312 368 299 282 281 289 336 367 309 320 316 326 434 401 306 346 376 337 331 309 325 442 343 253 252 264 297 295 252 267 241 226 230 271 236 165 157 165 167 171 199 173 169 167 170 179 200 241 276 314 278 302 305 327 325 325 320 335 384 416 478 487 461 444 430 418 401 394 390 368 341 312 300 289 271 257 245 235 231 222 211 209 205 200 206 209 220 227 237 246 252 260 273 258 271 285 298 344 348 328 337 352 381 410 417 448 458 467 482 505 502 529 537 539 581 539 468 451 527 518 567 520 412 381 379 489 528 492 443 452 526 618 676 547 466 439 450 444 434 419 410 399 389 386 377 373 366 363 363 361 355 354 352 350 350 353 357 364 371 375 388 390 396 396 397 401 408 416 418 425 431 437 443 447 448 451 455 458 468 478 492 499 504 516 522 529 534 537 537 539 540 539 540 544 549 554 556 561 572 579 586 591 594 585 581 577 579 594 604 611 623 628 634 645 645 653 664 673 679 687 694 701 708 709 714 720 731 741 749 756 759 765 767 771 775
 144 148 170 151 159 171 194 239 248 185 179 196 274 247 246 245 249 286 307 259 306 321 362 288 306 336 313 296 304 343 342 315 354 347 314 375 353 309 348 351 329 326 291 313 436 296 250 274 301 330 307 257 283 262 242 250 321 228 167 165 164 170 173 178 180 181 175 178 184 224 274 303 358 297 320 320 397 387 350 303 333 393 432 474 471 460 436 421 423 429 426 427 389 351 350 338 319 309 282 269 261 243 226 215 204 201 200 207 212 216 223 231 243 259 265 267 270 280 313 345 383 362 346 352 364 376 384 401 416 430 452 468 472 480 506 519 565 586 551 501 455 438 481 491 510 411 317 339 378 411 484 443 478 546 650 706 553 465 445 465 458 447 433 420 402 395 389 379 378 371 369 370 369 367 360 359 358 355 355 360 364 373 380 389 392 393 395 399 406 408 416 421 427 431 438 443 447 449 445 453 457 464 471 482 493 506 519 530 534 539 541 542 540 542 543 545 546 549 556 559 563 572 575 581 586 590 584 585 581 586 587 592 602 613 620 628 635 641 647 658 666 679 684 695 701 709 712 712 720 731 744 757 764 765 771 774 780 782
 139 139 142 146 154 187 241 208 176 167 176 202 262 241 245 260 270 283 267 271 311 310 302 291 319 363 321 332 333 346 311 309 338 375 312 344 410 353 352 317 337 303 292 341 376 255 253 357 318 349 359 251 251 248 250 274 418 229 164 169 169 176 181 183 198 226 191 183 191 239 367 310 390 413 389 374 378 418 370 292 324 403 464 472 456 444 422 410 398 398 390 402 367 358 378 365 358 339 322 301 289 272 249 229 214 208 215 220 226 230 235 242 249 265 299 289 296 298 333 389 384 361 354 360 380 396 416 411 427 431 443 450 472 500 522 560 571 567 520 454 475 421 377 431 342 430 368 440 410 428 508 531 476 486 649 607 495 460 453 465 479 459 443 423 408 396 389 384 381 377 374 374 372 369 367 364 366 364 360 362 368 375 384 389 390 395 396 401 406 413 418 425 427 433 438 446 446 447 448 454 458 463 470 480 493 510 519 529 539 544 545 545 545 545 546 546 551 554 556 558 562 566 570 579 584 587 586 587 584 586 593 601 607 613 618 625 628 637 648 659 672 681 692 701 707 712 710 712 718 732 749 758 764 768 775 777 784 788
 135 136 138 140 167 237 201 151 156 163 186 208 221 245 250 288 306 283 292 307 349 312 287 289 368 353 389 429 360 347 300 298 321 403 307 315 368 329 295 345 309 287 346 324 262 245 293 353 285 372 299 239 253 269 275 344 453 231 163 164 175 195 192 194 196 220 206 197 212 206 246 247 265 338 385 367 329 375 378 332 349 440 469 448 438 429 427 429 398 403 372 390 406 386 395 385 368 357 339 313 300 283 269 241 217 234 234 235 246 254 264 264 272 282 314 325 329 331 334 388 394 375 370 375 399 415 424 428 434 436 440 454 461 488 507 513 543 561 460 387 354 346 355 365 457 468 462 408 499 463 517 657 591 578 676 592 516 487 471 464 474 462 442 425 407 401 393 387 383 378 378 378 379 377 371 374 371 368 365 366 369 378 382 391 394 395 397 398 407 412 417 422 426 432 438 442 443 446 453 455 460 462 468 479 493 509 523 532 537 541 545 544 541 542 546 547 554 556 555 558 560 564 567 571 578 582 581 584 587 590 593 597 603 608 609 615 617 625 641 656 671 679 688 700 707 710 707 711 717 731 749 763 768 772 771 776 780 790
 131 133 135 139 193 176 145 147 158 190 236 242 268 264 257 300 330 289 331 374 389 328 285 324 367 333 383 361 354 324 293 295 322 373 294 310 353 311 287 311 289 292 373 316 310 242 276 353 277 305 240 244 294 350 394 482 374 209 176 177 189 234 195 194 217 262 217 233 263 230 208 230 247 264 296 316 311 376 403 400 347 461 450 440 429 413 429 428 405 389 386 377 352 350 358 362 355 337 313 307 285 268 255 234 226 243 255 252 273 276 272 288 293 301 305 315 354 347 358 372 407 397 388 387 397 408 418 425 437 444 438 446 456 501 507 503 470 435 389 365 462 461 400 379 425 513 618 545 431 444 543 646 717 679 631 514 473 466 472 467 472 461 440 423 409 404 397 390 385 384 384 381 384 382 381 376 372 370 370 371 373 379 384 394 394 396 398 401 407 411 416 423 427 430 435 440 446 447 454 456 456 457 463 470 485 503 522 528 530 539 543 542 538 541 541 543 550 554 553 556 558 561 562 566 572 576 577 580 582 584 594 597 599 605 606 609 608 611 629 649 667 673 682 697 712 712 706 708 716 724 742 759 768 770 772 776 779 785
 131 131 136 155 188 139 144 149 189 268 272 229 242 299 277 316 289 293 351 417 340 304 294 364 326 305 312 311 310 317 298 302 332 338 298 374 327 290 286 373 307 278 298 362 388 237 280 404 255 249 251 292 384 332 344 365 229 180 179 201 200 265 206 194 211 252 226 223 221 211 209 215 230 248 266 285 298 339 358 369 353 411 428 423 414 402 421 437 427 412 393 357 316 336 332 329 354 374 391 354 325 309 271 245 270 272 274 268 272 291 292 300 324 349 332 345 380 375 392 409 417 415 411 408 412 417 422 419 418 420 417 422 427 474 501 496 468 406 362 353 377 389 353 390 489 479 543 661 579 431 606 690 702 677 564 526 490 479 459 467 472 460 441 424 412 405 398 390 385 385 383 381 384 384 380 378 376 375 373 377 380 382 387 392 396 399 401 403 406 410 415 420 422 430 436 441 444 449 450 450 450 455 457 460 468 490 507 519 525 531 535 534 529 533 536 539 543 548 548 551 552 555 557 559 564 565 569 573 577 585 590 594 594 599 604 605 605 608 624 640 654 666 671 685 697 701 704 708 711 721 737 749 760 764 766 770 774 779
 130 131 135 172 194 140 150 223 268 270 219 221 252 335 303 307 279 299 363 379 332 331 366 349 296 292 289 298 293 315 307 298 340 352 297 322 308 282 284 333 311 271 268 343 287 234 305 406 264 228 248 266 306 335 281 221 183 205 213 232 217 208 201 198 208 237 236 216 207 214 209 217 228 243 259 300 345 321 349 377 369 416 445 397 392 381 402 449 444 419 350 304 275 270 265 265 277 329 382 411 380 342 274 282 308 304 300 302 294 314 321 323 341 366 390 382 400 401 408 420 418 414 413 415 414 411 412 412 403 380 391 401 405 417 428 436 415 386 359 322 325 327 390 373 390 413 458 498 628 508 417 556 657 725 678 673 500 453 455 464 469 459 439 428 415 407 395 389 384 383 384 382 383 380 380 379 376 371 375 378 385 388 392 392 396 399 401 402 406 411 415 417 419 423 431 436 438 444 447 450 453 454 453 451 459 476 491 504 513 518 520 521 521 525 524 530 535 540 542 545 549 547 546 545 547 549 559 567 575 583 587 595 595 599 605 608 607 605 619 635 646 660 663 673 688 693 701 705 711 720 731 745 752 758 759 762 767 776
 132 131 158 234 178 139 163 287 288 203 205 241 267 276 301 296 282 287 358 342 329 359 339 296 287 287 282 280 290 328 309 317 354 330 280 273 295 291 286 309 326 285 272 316 232 230 314 411 268 220 229 297 301 273 235 193 190 231 236 196 192 187 225 233 216 237 266 239 206 207 210 216 233 244 264 286 324 320 330 361 375 413 423 383 369 364 389 467 433 435 383 301 266 248 239 244 245 262 315 395 402 326 252 328 347 332 324 322 329 338 356 365 363 373 400 373 373 375 383 410 408 404 405 408 410 398 404 396 359 337 343 365 390 399 401 402 390 392 390 404 437 434 441 523 552 494 450 544 575 522 422 518 669 638 575 669 522 485 465 455 462 458 442 439 423 406 393 383 383 382 384 381 380 377 377 377 375 373 372 383 387 389 392 393 395 397 402 404 409 412 416 417 417 421 425 430 437 440 443 448 451 451 452 453 456 470 483 493 502 507 506 507 511 514 516 523 529 534 536 542 544 546 543 540 539 545 555 565 574 582 588 594 597 604 613 615 619 614 621 633 645 653 658 667 677 689 695 705 714 720 729 742 751 755 757 757 767 772
 126 142 167 188 150 153 201 233 223 229 248 300 256 263 298 270 268 298 368 332 286 315 294 289 294 311 284 276 290 337 356 354 336 279 279 276 294 316 315 304 306 315 354 340 258 227 288 445 300 220 237 405 331 263 212 188 193 237 246 195 182 186 228 281 224 224 245 221 206 210 213 226 242 253 270 305 376 343 322 346 379 414 406 365 352 366 446 475 448 407 391 292 252 239 230 225 227 231 278 346 350 357 257 312 350 361 350 340 347 363 374 388 390 382 348 331 350 338 371 398 403 400 389 374 395 381 335 359 363 378 373 377 384 375 374 401 386 377 400 469 490 495 498 569 621 607 466 522 609 624 502 607 595 497 494 494 435 428 438 447 453 454 448 438 427 408 397 391 387 384 382 380 380 377 374 372 374 369 375 384 386 387 390 390 393 399 401 405 409 411 412 414 414 419 419 421 431 435 440 448 452 451 453 456 460 469 476 485 490 493 495 499 501 503 508 518 523 530 538 541 543 543 538 536 529 531 544 558 572 580 586 591 596 601 610 619 628 632 635 641 648 654 659 663 674 678 688 700 713 722 733 745 755 763 766 766 768 774
 125 139 151 143 140 152 191 189 186 285 309 262 239 251 271 257 271 345 358 276 257 264 286 297 340 385 292 266 278 312 325 303 289 270 297 280 298 336 316 281 276 327 320 288 281 262 332 495 352 225 228 368 377 331 212 188 185 208 227 187 184 181 232 336 249 216 221 216 207 209 221 229 244 260 287 358 412 349 333 341 372 407 379 345 352 435 492 408 438 379 291 249 234 226 224 222 222 210 217 287 305 267 234 285 368 380 380 365 379 371 349 339 336 309 282 273 277 288 327 375 395 388 372 336 328 324 367 411 430 389 378 380 363 359 358 371 389 375 380 400 434 450 453 483 591 557 545 540 589 703 616 580 437 394 464 549 497 416 426 439 444 446 448 440 431 416 406 402 397 390 386 376 378 376 373 367 368 373 377 381 387 388 390 393 393 397 400 402 404 407 410 414 415 412 411 412 421 430 438 444 449 454 457 459 462 467 475 479 484 484 487 490 495 499 506 513 521 526 534 540 543 542 538 531 520 522 540 559 570 576 582 588 597 607 613 622 632 638 641 648 651 660 664 667 675 680 687 696 707 721 737 749 761 769 769 768 775 785
 126 125 135 132 138 147 159 164 182 242 297 256 238 245 272 248 307 395 292 243 246 286 282 278 322 346 276 261 266 289 269 263 262 279 285 278 335 355 337 284 273 322 317 289 264 296 417 490 410 220 226 362 496 417 227 189 187 206 250 215 184 181 280 258 227 213 210 205 206 211 223 231 247 263 314 379 409 354 370 355 336 369 351 335 388 481 444 361 363 312 253 217 219 224 237 239 220 205 198 226 240 229 219 296 370 406 393 387 388 355 317 290 275 259 257 252 247 254 261 297 361 363 350 299 298 349 376 377 380 374 367 353 354 347 390 361 395 407 385 388 412 490 523 479 558 580 485 506 625 633 514 454 380 367 376 448 511 491 451 428 438 444 445 439 432 426 418 412 405 398 388 378 382 374 369 366 362 361 364 372 383 389 388 392 389 395 396 397 401 404 409 415 412 411 405 404 414 424 433 442 449 454 458 462 466 467 472 477 478 478 481 483 488 494 504 511 520 526 537 548 550 553 550 542 533 530 543 557 565 573 581 589 598 605 615 624 631 635 644 652 657 663 667 668 671 676 685 698 710 723 742 753 762 770 770 772 781 796
 138 128 143 131 158 193 173 181 208 216 252 221 239 294 269 258 347 334 238 231 265 311 279 267 311 320 264 269 296 263 251 251 256 273 271 279 355 364 363 290 272 305 293 341 299 289 376 433 278 225 269 388 447 382 219 185 200 249 303 243 190 208 325 257 218 215 211 211 211 217 230 239 253 271 310 344 365 363 370 346 308 321 319 364 441 479 404 363 370 267 212 198 202 217 252 282 234 209 198 224 222 222 219 257 318 405 401 401 354 312 295 264 246 245 250 250 244 238 243 247 277 339 327 297 310 316 347 364 366 361 351 340 360 324 421 354 393 501 468 447 424 454 525 618 623 626 436 462 644 606 434 369 360 363 358 373 444 488 422 426 432 435 445 444 438 434 426 421 414 407 387 382 379 374 369 364 358 359 358 363 367 375 381 386 389 393 395 398 398 401 403 410 408 407 406 405 414 422 433 441 450 455 459 464 466 466 470 472 473 477 480 486 489 497 501 510 522 532 544 553 562 563 561 559 548 546 546 550 553 566 579 587 597 607 615 624 630 638 648 654 663 665 669 671 671 674 681 695 714 728 745 755 765 766 764 770 786 804
 136 145 168 139 163 166 169 181 194 210 211 223 302 307 247 294 365 255 217 224 299 326 275 253 270 331 285 320 300 241 241 258 267 257 257 253 285 339 358 325 289 274 279 394 354 280 340 379 265 232 315 310 270 232 194 191 227 240 252 277 203 203 316 247 206 200 199 207 218 222 235 244 272 280 309 337 357 395 350 337 291 287 302 355 427 480 434 346 294 217 195 188 188 203 213 232 228 204 193 207 228 198 227 257 296 343 361 338 325 285 254 247 242 241 246 267 285 274 243 231 237 255 276 311 370 353 380 398 422 417 437 363 328 349 347 348 438 557 599 592 505 501 569 617 673 654 455 416 605 532 397 333 311 322 333 387 412 388 412 412 420 430 446 449 446 443 437 434 429 410 397 385 376 372 368 364 361 354 356 359 358 362 363 377 385 388 391 392 396 399 401 403 403 406 408 408 416 423 433 441 450 455 462 463 465 465 468 470 473 476 480 485 490 495 502 510 521 532 547 562 573 570 569 565 563 555 550 549 556 564 575 583 592 605 616 624 633 640 650 659 667 669 672 676 683 683 691 699 712 732 749 757 758 761 763 771 788 806
 127 141 153 152 153 166 155 167 170 192 206 235 302 225 243 329 262 205 207 230 304 367 267 246 270 333 307 305 264 229 236 284 285 243 237 244 266 335 346 323 289 270 261 334 369 286 314 345 254 241 375 427 289 214 195 194 196 207 217 294 298 208 211 214 197 198 199 233 245 231 240 255 278 294 328 354 371 417 337 328 272 270 301 384 457 437 370 367 277 207 197 187 192 213 198 199 215 198 181 179 184 181 205 243 273 287 300 290 254 244 242 243 238 249 278 305 324 339 326 257 229 232 243 331 442 450 478 457 435 438 439 395 338 338 357 417 446 527 575 620 644 574 619 658 627 633 538 394 499 512 392 304 285 291 303 319 378 365 377 407 421 428 445 457 439 437 440 435 430 413 398 387 382 375 366 359 353 348 348 350 355 360 363 371 377 384 386 388 390 392 397 398 398 401 402 405 416 422 430 440 447 457 464 465 465 466 464 468 473 475 480 485 490 496 502 511 520 533 547 567 580 578 578 580 581 567 558 553 556 563 574 583 594 605 615 627 638 649 656 660 669 672 677 685 689 692 697 706 719 733 745 750 754 756 761 772 793 816
 126 135 127 129 131 147 152 149 159 224 206 209 247 224 291 351 208 195 200 244 302 294 242 249 299 303 239 267 258 238 230 245 267 236 227 231 249 366 349 299 271 260 255 298 386 308 357 357 263 242 330 533 394 259 206 219 223 205 206 252 324 251 204 202 194 196 214 270 243 240 248 260 279 300 338 355 390 422 341 283 252 274 314 358 355 383 349 291 214 207 195 192 208 214 211 219 216 188 172 172 172 177 187 208 225 238 246 245 238 239 237 234 239 279 335 350 360 369 379 347 286 233 238 285 374 446 399 359 360 363 366 352 353 337 347 357 401 528 516 552 600 624 579 536 621 634 645 586 367 486 397 303 280 294 301 312 333 365 374 396 423 440 444 459 436 427 427 425 414 398 389 393 379 364 353 348 345 344 343 344 349 352 358 361 367 373 375 378 381 382 386 391 397 399 402 406 411 418 427 438 448 463 467 466 464 463 460 464 468 474 479 486 490 498 501 511 514 527 541 559 568 573 573 577 575 564 553 551 555 561 575 589 599 612 622 633 643 654 658 663 669 677 685 695 699 700 703 708 716 730 740 748 753 755 763 768 794 837
 134 131 126 131 131 134 141 143 174 203 185 198 255 257 369 320 206 188 200 257 284 240 233 300 335 239 227 269 265 261 225 229 238 245 219 212 238 372 356 301 271 259 258 308 367 337 383 370 261 239 288 499 400 293 227 247 287 262 220 222 254 242 204 212 193 197 244 276 255 242 255 271 282 302 332 386 412 371 308 248 252 280 294 315 301 347 275 203 199 199 186 211 231 243 237 239 238 188 166 172 173 178 188 201 211 223 237 236 242 242 238 235 252 291 367 420 431 432 446 416 344 281 233 255 346 374 300 286 320 338 344 354 348 343 355 384 444 501 520 517 515 555 560 539 467 561 630 637 350 291 335 345 306 314 329 356 377 374 383 400 426 493 540 448 426 415 412 406 401 385 373 367 366 353 344 336 335 337 338 337 340 345 351 355 356 364 368 369 371 373 376 385 389 395 398 402 406 415 422 432 443 460 466 464 461 459 459 464 468 472 478 485 490 496 500 510 519 527 540 551 558 560 562 563 557 549 546 552 555 565 576 590 599 612 626 638 653 663 667 673 677 682 692 701 707 706 710 710 718 726 735 748 756 760 767 776 810 855
 143 145 140 135 141 133 141 149 183 201 178 194 260 267 325 380 245 184 212 390 328 229 248 369 314 221 228 266 225 237 224 219 234 258 233 200 210 238 277 295 273 252 249 339 347 350 362 308 254 244 273 417 419 274 221 226 284 301 260 257 245 216 212 198 191 203 242 249 241 253 264 279 285 303 328 397 369 297 239 244 279 303 368 397 350 326 232 202 186 177 190 229 235 243 235 227 208 170 168 173 175 174 186 202 210 220 238 245 243 260 266 252 265 284 322 401 405 431 422 404 371 331 262 225 227 224 217 241 267 298 316 336 355 389 440 383 480 495 497 538 487 545 528 527 492 559 634 543 399 280 297 354 345 345 389 384 392 383 386 396 432 501 575 511 430 404 398 383 387 368 358 357 351 342 334 329 328 327 331 335 339 341 346 348 355 357 360 363 363 365 372 377 385 389 396 397 400 406 418 426 437 449 455 456 457 456 457 462 465 472 477 484 488 495 505 509 517 527 538 544 553 551 551 547 541 535 534 545 553 564 575 587 602 617 625 638 651 660 664 670 675 684 695 707 712 711 711 711 716 725 736 750 759 767 780 796 822 851
 164 164 161 164 168 152 146 151 158 167 168 198 252 269 273 271 205 184 228 318 299 238 247 350 286 213 256 278 215 233 216 214 260 244 218 195 199 221 254 271 243 238 265 353 320 363 374 268 275 261 259 308 320 248 236 254 248 269 236 264 247 208 193 190 196 214 225 230 252 267 289 296 313 345 346 364 321 246 247 314 308 346 458 489 434 351 269 204 181 174 186 186 217 222 210 194 176 171 169 173 180 182 192 211 235 230 227 240 246 258 246 290 311 314 311 301 364 426 444 422 399 364 324 262 226 210 217 234 268 307 315 323 337 378 481 470 598 546 446 451 439 442 505 627 611 645 638 617 487 287 280 387 339 351 409 370 366 394 394 394 422 473 473 482 434 398 381 373 370 354 346 345 347 337 328 323 320 322 322 333 336 341 346 344 342 353 356 360 362 362 365 369 376 381 384 389 396 404 412 418 428 434 443 446 449 451 451 458 465 474 481 489 495 500 507 512 517 527 534 542 550 550 547 538 535 536 540 545 552 563 574 588 602 616 627 637 648 657 665 668 672 682 694 708 718 709 705 704 711 721 737 752 766 779 792 807 826 849
 144 159 166 161 172 170 165 154 165 164 159 174 191 214 213 213 187 187 249 282 249 218 243 280 242 216 270 297 203 210 205 224 243 216 192 196 197 250 277 271 246 237 263 350 309 306 369 263 266 309 260 269 258 239 270 341 269 230 203 235 314 220 188 213 257 232 223 233 250 275 288 303 328 345 353 329 253 242 389 456 324 360 487 420 434 347 242 190 182 186 190 175 191 185 178 174 177 179 181 188 192 195 194 219 238 249 244 236 240 270 286 339 393 388 381 330 345 373 447 452 422 378 344 317 266 242 232 238 271 326 346 336 342 441 468 452 531 510 455 352 360 458 523 568 539 581 675 698 561 298 270 343 371 355 418 398 363 368 390 391 384 434 433 432 406 383 365 356 348 339 332 325 328 321 315 315 311 313 313 321 329 325 330 343 340 343 356 363 364 364 365 363 364 369 376 386 390 397 402 411 419 424 430 437 439 445 446 452 462 472 484 492 501 508 510 515 521 528 535 540 548 547 539 534 532 537 540 546 554 563 576 589 600 616 628 638 644 656 662 664 669 678 692 701 708 703 696 692 706 726 743 759 776 789 802 815 831 847
 133 141 136 141 143 157 192 169 178 187 162 157 158 170 172 170 165 195 238 208 215 230 273 217 220 212 215 191 184 197 199 217 220 191 185 190 208 307 308 284 242 233 241 300 335 291 324 263 262 319 278 283 253 248 286 369 298 230 205 225 309 210 183 302 289 253 229 237 265 314 298 309 375 345 328 311 265 332 445 397 288 395 424 381 348 353 229 194 188 177 196 173 158 158 160 169 185 190 194 201 200 210 201 220 247 275 256 228 249 273 354 456 550 455 401 349 323 330 401 468 452 415 392 364 317 293 258 248 259 299 351 363 366 419 421 365 401 400 346 292 315 347 377 411 475 507 601 552 393 286 255 284 328 381 381 397 370 358 350 355 355 386 374 380 379 365 350 346 333 327 318 312 311 304 303 295 300 300 303 309 313 318 320 332 343 342 348 363 371 371 367 360 354 356 363 375 386 390 399 404 408 415 421 426 432 438 442 449 460 473 485 496 505 510 512 516 521 528 534 536 540 541 537 532 529 533 535 543 558 566 576 588 602 616 629 638 644 651 656 656 661 672 683 696 701 701 699 697 712 733 750 765 783 797 810 821 836 844
 143 156 156 176 159 144 158 177 163 162 160 154 145 144 148 152 172 209 194 193 228 248 234 193 217 244 209 174 182 198 196 206 199 177 185 188 208 295 318 252 234 232 238 309 281 291 324 278 269 288 326 321 292 259 291 365 324 249 221 237 311 204 195 276 269 251 235 244 283 356 335 322 385 422 483 327 253 365 427 323 278 335 321 289 345 439 260 203 187 173 168 156 155 150 152 167 181 195 208 213 210 221 201 214 240 243 224 240 263 286 330 480 565 457 410 363 325 319 338 393 471 472 468 440 382 358 304 272 266 290 336 374 369 384 359 315 310 289 300 312 352 332 325 316 382 449 478 609 574 356 404 335 273 301 337 329 327 335 322 331 324 329 336 341 348 348 339 336 327 318 311 302 300 290 286 283 284 288 296 304 310 312 320 325 339 343 347 356 363 375 366 358 348 347 359 370 378 387 393 400 405 408 415 422 428 434 438 447 459 474 487 498 508 512 514 519 523 526 530 532 534 533 531 531 534 534 541 546 553 562 574 589 599 617 627 638 648 648 647 648 656 666 679 692 700 704 705 715 727 744 762 779 795 807 818 832 838 834
 160 181 167 156 157 144 164 210 180 144 156 147 144 138 141 158 173 169 169 184 249 280 237 183 195 252 208 171 178 202 199 205 177 179 182 197 286 327 270 234 228 231 248 312 279 292 309 292 281 292 349 391 318 279 280 334 323 270 246 313 326 240 223 266 271 263 241 257 311 353 304 302 346 460 544 398 238 272 403 283 325 323 292 255 320 374 267 225 189 172 163 162 152 152 151 157 168 182 206 220 219 227 191 196 247 219 228 278 278 291 332 442 455 414 385 333 335 321 316 323 360 403 440 499 485 442 393 342 310 303 371 419 351 369 390 355 327 335 340 390 437 377 375 423 401 414 426 523 564 470 354 488 440 281 288 293 327 348 342 357 326 316 316 318 323 327 326 321 324 314 302 292 288 278 272 277 281 286 291 298 310 317 319 324 335 336 344 355 358 359 357 356 349 350 356 370 380 388 393 400 405 410 415 420 426 432 438 447 460 472 485 496 505 510 512 517 518 523 526 528 530 531 535 535 537 540 545 554 559 565 577 588 605 619 632 641 649 652 652 655 657 666 679 691 697 711 715 721 735 752 775 795 804 815 825 836 846 829
 176 192 195 191 181 143 147 164 156 142 151 146 145 134 134 157 202 162 158 176 202 209 194 176 184 232 199 167 168 195 196 190 176 181 189 220 355 314 242 233 224 237 260 278 295 277 289 313 290 322 385 373 360 352 305 329 381 307 273 373 344 295 246 261 257 238 245 268 336 298 286 292 333 426 475 350 238 297 348 248 396 347 315 277 271 259 229 215 200 173 164 167 158 157 160 166 168 179 214 237 242 231 221 204 230 217 237 286 307 301 325 358 374 379 372 344 327 325 327 314 326 342 372 438 499 521 490 437 383 342 386 528 452 475 485 434 350 345 429 507 596 447 478 534 578 565 595 484 602 524 383 290 420 413 359 313 343 348 355 392 373 334 326 315 316 314 319 319 319 309 296 288 279 273 273 271 275 282 290 301 311 317 323 327 331 335 339 352 355 350 351 351 350 352 362 372 385 390 395 400 404 409 414 421 427 433 440 448 461 472 484 492 497 504 505 510 515 520 520 524 527 531 534 538 545 545 549 552 557 566 578 593 608 621 632 640 644 648 651 652 657 667 680 691 703 713 719 729 743 761 775 793 808 815 825 833 842 838
 201 189 151 154 161 150 142 138 151 153 155 151 133 129 130 144 170 158 156 194 204 186 177 168 173 202 178 165 172 184 183 174 177 192 259 304 316 244 225 241 230 239 253 277 285 260 300 313 291 318 391 354 322 354 356 318 396 343 298 310 331 290 259 235 236 238 246 261 292 294 295 295 323 436 446 266 232 267 277 256 397 354 348 340 450 429 312 275 219 187 175 172 178 192 179 172 186 179 201 230 239 252 225 222 217 229 240 272 302 310 312 339 354 339 332 320 332 346 346 324 319 328 353 383 429 466 510 521 470 396 368 459 539 621 602 437 463 456 429 534 527 444 467 506 507 400 394 343 436 414 348 279 283 501 627 384 349 366 377 405 437 379 346 329 323 318 322 319 317 310 301 288 281 273 270 274 281 289 297 303 308 317 325 328 335 334 335 339 346 343 343 345 353 358 363 373 383 396 401 405 407 409 412 422 427 433 436 449 461 470 482 486 491 497 505 510 510 514 515 519 525 533 540 549 552 554 552 555 554 569 581 593 611 620 630 635 640 645 645 650 655 666 679 695 707 716 724 734 744 764 774 791 802 809 821 829 834 835
 184 174 163 157 169 153 141 135 142 166 162 140 131 132 132 140 164 142 143 166 171 176 178 166 172 201 191 171 199 182 169 178 206 276 341 286 248 223 232 225 253 257 238 256 255 251 272 303 287 299 341 374 319 321 365 318 366 374 319 304 318 274 252 242 247 270 286 295 333 358 318 297 310 377 322 253 281 386 268 254 362 395 417 421 537 545 471 295 240 210 182 195 263 382 236 181 180 182 177 207 234 256 224 219 243 250 260 265 314 320 323 327 347 353 343 337 326 348 346 356 361 363 382 397 419 480 521 527 486 435 426 501 693 781 719 463 777 669 468 581 598 554 527 556 428 353 338 307 273 303 261 244 259 353 641 567 358 363 392 436 452 440 386 355 336 327 319 313 310 310 299 291 278 273 270 273 280 289 294 304 315 328 333 341 342 340 338 333 332 333 336 344 349 358 368 380 390 401 407 412 409 411 414 419 425 432 442 452 462 470 475 483 486 496 503 504 509 512 513 514 522 536 542 552 557 560 559 565 570 579 589 601 613 618 627 632 637 637 640 644 652 665 679 696 710 722 730 740 747 759 775 787 799 806 813 821 826 835
 234 213 197 175 188 157 131 130 132 136 134 130 152 168 138 142 158 137 135 141 154 159 168 164 191 246 201 183 218 192 170 182 235 300 282 237 219 215 224 222 237 295 284 245 257 241 258 345 312 291 305 335 326 338 387 332 330 353 324 293 286 271 253 252 264 283 316 308 323 316 290 315 341 325 273 334 438 405 298 271 409 442 461 471 509 435 459 330 258 216 191 206 264 371 240 186 183 196 170 207 232 224 225 264 285 288 292 297 320 337 347 369 357 372 363 346 319 317 334 353 371 429 465 481 490 500 521 597 670 640 578 686 800 778 689 533 746 609 583 770 765 677 589 561 481 517 510 441 274 224 227 232 247 272 446 678 475 356 375 419 515 508 412 355 337 329 321 320 317 309 300 292 283 275 274 278 285 293 299 308 318 329 335 347 347 345 335 325 332 335 342 350 356 366 374 384 395 407 408 407 406 408 410 417 421 430 443 452 464 469 474 479 483 494 501 505 511 517 518 520 529 540 549 554 560 566 568 576 587 594 601 603 612 619 625 628 631 633 637 646 656 669 685 695 709 721 734 745 756 763 773 787 793 802 806 820 827 835
 246 236 213 229 173 156 141 130 143 129 128 139 160 161 143 135 147 136 133 137 150 148 156 173 224 279 215 191 220 204 171 187 243 231 223 239 219 232 229 218 238 288 293 246 262 236 252 336 349 309 287 301 305 354 402 351 347 306 281 271 269 264 263 264 267 278 284 298 313 290 304 362 350 279 255 347 449 385 306 313 479 459 425 346 333 295 279 256 222 228 204 216 230 357 255 200 180 181 171 212 212 233 265 292 311 335 335 348 399 390 390 379 358 354 371 382 381 341 326 348 429 483 514 521 563 601 588 597 651 765 773 780 853 830 791 645 762 818 853 883 889 811 688 737 713 581 516 383 246 223 223 224 237 256 281 547 680 408 369 400 444 545 486 377 344 332 329 324 321 315 309 297 288 283 277 277 282 296 304 312 319 325 332 343 344 340 333 333 341 341 348 354 357 369 378 388 399 404 405 405 400 404 406 412 421 429 441 454 460 466 472 480 487 492 500 508 516 525 530 535 539 546 556 564 569 573 580 589 597 604 608 611 615 618 622 628 630 635 642 652 663 672 686 696 709 723 735 745 753 764 778 788 794 801 805 818 825 835
 223 197 335 321 188 141 139 127 157 156 136 135 140 139 132 132 135 138 136 139 142 148 154 165 189 217 246 203 204 229 174 195 211 193 198 257 234 275 236 224 243 260 241 261 250 236 251 328 353 294 291 283 313 349 350 340 288 274 278 279 279 281 280 282 283 279 279 307 306 321 369 411 349 273 264 347 416 360 290 335 467 347 309 277 253 243 230 220 204 232 203 190 187 219 313 226 171 170 160 187 208 253 308 345 377 423 396 396 482 511 410 380 364 352 346 368 424 430 431 389 413 476 527 630 683 704 713 736 693 837 792 844 846 864 804 806 719 761 829 635 733 833 847 846 728 551 416 306 237 224 224 222 227 240 255 318 567 544 358 366 356 393 527 412 341 336 325 327 326 325 325 306 299 288 285 289 290 295 303 309 320 326 331 335 339 338 340 340 348 349 357 358 362 374 379 389 395 403 402 402 403 401 407 410 417 426 435 449 456 463 472 478 483 493 499 509 522 533 545 550 553 555 563 567 575 584 590 595 604 608 612 613 611 617 617 627 631 640 650 656 667 677 692 700 715 723 735 741 752 763 777 782 791 800 803 815 827 833
 237 206 452 444 219 139 126 147 183 207 167 125 122 137 147 148 144 152 146 151 169 156 153 159 173 185 227 225 194 195 183 202 201 186 188 225 258 262 231 229 229 225 230 272 249 237 255 290 295 265 270 298 349 361 321 298 280 291 298 302 302 309 306 301 301 288 291 332 371 395 486 446 378 310 281 339 370 320 296 356 413 291 258 237 239 221 208 200 203 216 222 181 171 175 182 203 189 154 164 191 220 269 317 360 380 427 380 379 450 470 401 368 368 361 340 353 393 418 487 503 471 539 555 596 685 676 718 746 803 853 771 807 882 864 784 763 644 518 685 553 548 603 808 743 471 475 347 265 237 229 226 225 231 229 236 251 321 464 358 316 318 325 361 360 331 327 330 335 335 340 337 323 310 298 297 295 299 304 312 320 324 331 333 339 339 344 345 347 349 354 357 358 370 377 380 388 394 400 400 401 399 400 403 407 415 425 434 447 457 464 470 476 484 491 501 509 521 536 550 555 555 558 565 574 581 590 596 606 607 612 611 612 616 616 620 630 638 646 654 663 677 688 694 707 719 726 736 741 747 756 771 784 788 795 802 815 826 836
 271 196 217 496 302 161 134 194 236 206 135 126 131 156 192 176 161 161 143 144 172 174 158 157 166 172 204 228 198 200 201 208 191 185 187 223 264 279 275 245 219 217 241 286 252 241 277 302 316 261 279 316 348 336 323 324 309 310 320 325 334 370 355 332 320 302 335 461 502 550 490 430 403 355 305 361 334 312 307 349 403 297 272 247 221 217 214 196 197 204 204 200 175 168 166 192 168 157 172 208 216 251 317 382 408 410 351 333 365 367 368 347 342 350 348 346 359 396 441 509 526 511 557 613 636 729 736 784 795 782 792 803 914 870 855 752 761 803 515 785 722 717 512 499 376 321 291 260 243 236 231 225 229 234 236 244 305 482 378 345 355 322 324 323 330 330 331 336 343 342 337 329 316 313 313 307 310 316 321 321 327 337 339 343 345 354 352 353 358 366 365 370 375 379 381 389 395 396 400 399 399 397 397 399 409 420 432 443 453 463 469 476 484 490 502 511 520 533 545 554 556 559 566 571 585 595 603 610 613 613 608 607 611 617 625 632 644 653 659 668 679 688 701 711 721 728 735 740 748 754 768 779 785 793 806 819 828 837
 277 197 175 436 481 214 133 148 192 167 130 132 141 168 170 162 154 142 133 133 144 178 173 158 168 165 188 204 188 204 205 192 185 190 204 253 277 270 291 219 202 214 232 252 250 260 309 307 274 276 295 348 349 344 355 349 353 349 344 354 371 374 394 383 349 346 438 455 503 562 497 424 400 355 373 403 371 313 270 281 302 345 295 272 249 213 199 198 190 189 191 219 167 155 151 156 155 172 179 195 258 244 281 317 395 366 338 297 324 334 334 318 317 328 348 352 360 378 414 476 516 511 560 598 678 684 689 706 732 663 761 916 866 926 871 869 920 866 848 956 900 908 565 634 644 408 357 294 252 239 231 228 225 223 224 241 480 668 554 458 437 410 345 338 335 340 342 340 349 344 338 330 329 326 319 319 323 324 323 328 332 343 347 353 360 364 361 363 369 371 377 377 381 385 388 389 393 397 398 398 398 394 392 394 400 412 432 445 454 462 471 478 485 497 505 515 522 533 543 548 552 556 563 575 585 598 610 616 619 616 612 607 612 620 631 638 647 654 667 675 685 696 705 713 720 728 734 737 744 752 760 771 783 794 809 825 829 837
 273 194 152 315 507 348 216 140 154 178 178 203 185 173 147 148 143 143 172 154 151 163 172 167 167 161 174 194 183 220 239 200 205 248 230 210 214 244 249 194 196 218 278 249 247 297 347 299 293 321 319 330 329 342 348 382 367 382 374 388 404 421 428 425 389 439 522 491 491 531 498 442 406 391 442 422 357 298 266 267 288 292 294 271 255 232 207 194 191 182 184 201 178 142 144 148 164 190 203 209 215 250 276 298 323 323 289 275 283 296 300 299 286 311 319 339 366 383 406 438 464 504 548 600 652 711 762 673 709 637 829 903 819 870 813 690 667 844 971 960 1005 820 808 827 816 685 610 353 274 242 232 224 221 222 222 236 422 563 434 382 441 383 338 338 345 352 353 352 354 352 346 335 339 336 332 330 326 330 335 334 350 353 361 367 370 374 371 368 375 380 379 378 384 383 387 391 393 396 398 399 400 397 393 390 395 412 427 440 454 461 470 477 484 494 502 511 518 529 535 538 540 551 563 574 587 602 614 624 625 625 620 616 618 626 635 642 651 662 672 683 692 705 714 720 726 732 734 734 736 746 756 767 781 793 808 818 831 844
 237 187 144 213 383 357 263 175 141 156 182 217 221 168 144 141 133 139 166 149 153 166 167 161 161 162 175 191 184 230 239 197 199 251 277 206 187 212 231 216 181 222 295 254 243 289 342 311 301 357 337 341 343 356 330 379 386 382 396 402 433 450 480 429 409 442 485 452 453 441 476 444 422 418 456 441 366 309 276 271 273 259 265 256 255 251 251 222 181 177 173 172 183 155 138 150 165 185 217 232 212 222 249 289 301 279 254 250 257 264 274 274 268 278 296 322 333 361 380 382 435 483 522 573 649 776 829 716 635 596 738 805 677 730 789 642 543 611 961 840 793 895 943 995 953 894 789 572 338 247 234 224 221 222 228 233 261 304 328 393 476 428 363 391 378 366 368 363 358 355 353 348 342 343 337 330 332 336 346 350 363 366 370 378 379 379 377 380 387 385 387 385 387 386 389 393 393 396 399 399 403 400 398 398 403 416 432 442 455 460 471 479 485 496 503 512 519 523 528 531 531 542 559 577 587 601 615 626 630 627 627 625 628 630 635 643 653 662 676 688 700 707 715 723 727 730 735 736 739 744 757 768 783 795 809 824 831 847
 259 182 139 177 328 296 191 159 128 164 200 206 194 150 145 154 147 132 129 155 156 163 161 171 167 172 205 214 200 249 205 178 181 220 249 208 189 186 255 259 185 198 224 238 237 289 352 298 254 305 308 364 360 313 298 308 363 360 337 392 457 502 480 414 411 432 455 406 406 427 435 418 418 400 410 383 344 327 288 277 266 244 247 245 225 230 238 245 247 182 168 157 161 164 151 159 174 195 205 182 187 218 251 289 286 256 224 228 229 236 256 256 255 279 282 288 317 354 361 346 353 409 455 491 585 727 745 671 595 647 679 658 657 715 648 623 582 573 608 567 615 761 979 1013 880 826 677 473 343 267 234 220 219 220 234 247 265 289 335 438 598 516 523 556 446 386 374 371 371 363 361 355 346 340 336 333 337 344 357 366 377 381 385 387 389 392 393 393 392 394 391 391 394 391 392 395 396 398 402 403 404 403 406 410 415 424 437 450 461 466 474 482 490 497 502 511 518 522 525 523 528 541 559 575 587 599 613 623 629 632 635 637 634 635 638 640 650 666 678 692 706 716 723 730 732 738 736 739 742 748 759 770 785 799 813 825 838 849
 382 317 171 147 279 227 154 153 102 110 189 137 130 149 168 197 157 126 119 138 150 177 183 188 188 204 223 242 242 237 197 173 174 179 192 209 196 181 218 251 215 176 201 235 258 313 299 260 260 230 282 323 296 272 263 265 300 292 327 377 435 445 396 351 400 400 421 417 416 430 391 385 392 390 366 355 342 318 289 261 259 247 250 237 220 204 212 204 226 268 187 155 149 155 158 169 181 163 155 165 184 200 234 261 226 221 218 212 215 220 226 233 248 260 265 281 323 423 338 336 410 474 448 480 539 583 607 561 522 568 601 587 592 630 610 664 588 549 520 507 642 925 960 1006 970 845 718 509 337 273 237 219 216 222 238 257 265 294 374 557 662 662 515 445 407 387 383 379 377 372 368 361 349 345 341 341 350 357 368 379 386 390 396 398 398 403 402 401 401 396 397 396 394 396 398 399 399 399 405 410 412 411 413 417 424 436 450 456 464 474 479 486 495 503 507 511 516 522 524 524 534 545 556 572 585 597 610 622 629 635 642 646 641 638 634 642 652 664 679 699 711 721 728 734 736 740 744 749 748 752 762 773 789 803 817 830 844 854
 552 471 253 141 187 264 274 210 115 97 129 127 100 128 187 173 128 119 118 124 127 147 166 162 182 200 228 243 250 200 177 176 183 181 190 215 213 173 191 213 207 177 176 236 266 259 210 236 223 201 255 261 256 249 237 257 334 276 299 300 331 317 281 296 343 366 393 398 394 381 372 397 379 381 360 370 348 311 287 252 246 234 221 213 204 205 181 164 171 216 263 166 149 152 151 152 150 159 155 172 189 218 214 214 193 202 202 206 227 234 224 231 227 240 250 271 321 394 311 403 444 455 443 458 471 492 532 523 474 488 485 482 513 624 515 501 510 557 515 520 556 644 869 1002 932 771 698 579 399 313 250 221 223 258 240 258 279 317 382 487 688 664 458 405 389 384 382 377 380 385 375 360 350 351 351 354 368 369 376 389 396 400 401 403 402 406 406 405 402 401 400 401 402 399 403 403 406 407 410 416 418 420 421 427 434 442 456 462 469 475 481 488 496 503 508 514 516 521 524 530 538 546 556 572 587 599 611 621 632 634 642 644 637 635 631 637 650 659 679 695 713 723 731 738 744 748 753 754 755 760 767 779 796 810 820 836 853 861
 715 561 347 177 163 273 284 221 134 105 96 131 97 106 146 146 128 146 125 119 125 130 141 146 169 195 185 189 215 170 162 191 186 185 194 222 238 184 176 188 193 202 173 204 231 197 213 208 190 191 213 218 238 238 212 265 368 312 246 229 234 242 263 327 377 385 385 397 396 393 398 390 374 372 357 351 341 299 289 248 228 213 199 208 195 172 178 157 159 157 166 150 159 164 164 196 180 162 175 175 187 213 217 204 181 202 204 218 219 240 236 255 243 227 234 247 263 265 273 343 345 360 392 415 410 434 465 472 409 439 436 417 455 578 450 529 535 525 487 530 565 777 748 953 955 860 697 603 488 353 270 238 251 266 240 271 291 369 386 515 761 603 445 413 381 372 371 367 373 399 378 371 364 357 360 371 381 385 400 419 414 406 403 402 401 398 406 408 407 403 404 401 404 403 406 412 411 413 420 421 423 425 427 436 441 448 457 465 470 478 485 495 503 505 510 516 517 521 525 533 541 545 556 571 586 599 612 622 632 635 642 641 633 628 628 628 643 663 676 695 716 728 740 743 750 756 756 761 764 769 774 784 798 812 828 845 860 871
 605 736 458 198 154 335 364 259 181 158 112 141 123 89 100 117 167 198 144 129 127 132 127 145 167 206 183 175 194 164 155 172 181 192 218 224 211 187 180 155 162 240 161 159 175 203 192 175 190 250 234 202 214 208 194 212 270 338 248 212 221 252 290 337 390 377 394 414 405 391 420 384 367 363 341 335 316 329 299 258 235 236 227 187 171 161 160 150 151 172 175 175 321 228 189 223 187 184 197 187 192 210 200 191 183 205 211 224 225 235 245 247 243 230 224 226 232 236 254 289 305 333 375 406 372 364 382 415 397 464 464 394 390 413 434 461 444 460 533 576 551 564 624 850 788 850 777 655 469 373 294 264 259 255 252 274 306 404 463 649 709 559 475 443 413 397 385 375 380 450 447 412 379 373 373 384 395 396 394 395 396 407 404 399 400 406 404 405 404 404 400 400 402 405 408 408 409 416 421 429 435 435 435 438 443 449 456 467 471 480 491 499 505 510 513 513 519 523 529 533 539 547 557 569 581 597 612 625 629 632 637 636 633 630 626 627 639 660 679 697 716 732 743 752 755 766 767 769 771 775 775 788 802 816 831 851 868 885
 636 671 591 224 145 309 423 249 130 150 154 186 156 110 89 96 177 236 178 146 140 136 123 137 162 179 172 210 202 172 158 163 172 201 192 170 198 157 187 149 153 254 162 139 166 206 165 160 245 330 240 206 182 184 182 177 200 231 255 238 240 263 281 340 351 366 359 361 365 397 358 327 328 330 319 318 335 353 306 290 272 247 244 205 179 162 164 163 162 164 194 184 228 222 217 239 205 219 214 187 199 211 196 192 195 222 208 213 230 242 248 245 242 227 222 214 223 228 243 261 276 324 337 341 320 313 362 357 364 414 405 408 404 379 432 476 464 492 504 504 536 594 648 627 649 804 797 660 535 434 342 294 266 261 300 292 342 426 637 712 610 473 479 471 445 426 409 406 398 417 415 432 425 408 404 421 414 403 396 392 395 388 392 394 396 402 407 408 406 400 396 395 399 409 410 416 423 424 435 439 443 440 441 440 444 450 455 461 470 480 489 500 508 512 516 520 521 525 527 533 535 546 554 563 580 600 618 630 633 635 631 629 630 630 625 631 641 656 677 698 720 735 750 762 763 773 778 782 784 784 778 781 800 816 836 859 878 900
 609 618 653 319 142 186 319 165 110 108 107 180 189 209 116 78 96 152 178 138 122 114 140 135 138 157 151 168 180 167 148 146 148 197 194 146 198 149 197 213 187 256 182 139 156 182 156 151 191 249 214 193 167 167 168 169 240 330 341 332 330 326 329 359 349 349 347 337 332 332 297 299 302 316 329 340 378 382 333 326 317 305 295 190 178 181 179 181 163 166 175 179 198 226 246 262 244 267 217 202 213 227 219 208 208 210 209 225 227 237 256 272 304 311 248 214 211 209 214 227 249 260 259 270 276 299 307 307 344 366 364 370 373 374 392 426 461 508 525 535 542 586 551 553 600 805 805 726 621 511 495 355 287 275 282 298 443 579 605 637 645 499 458 421 430 422 425 402 373 356 367 426 423 432 418 417 413 410 408 407 407 400 398 404 402 404 409 413 408 406 405 400 410 417 426 429 436 436 439 439 440 438 438 440 442 446 453 458 468 478 488 497 503 511 514 519 523 527 534 537 541 545 551 566 580 597 621 638 639 635 630 626 622 624 627 633 643 658 678 700 720 738 755 765 771 779 786 793 799 798 791 794 811 831 847 867 888 909
 576 646 691 376 164 130 275 276 114 100 110 131 139 222 144 74 67 88 131 142 121 107 111 120 120 136 127 137 160 169 146 135 151 173 188 133 180 150 178 218 241 298 196 141 133 146 144 133 159 169 164 165 154 154 158 191 355 401 373 377 368 340 319 344 349 340 339 340 321 294 283 288 309 329 350 402 440 404 337 360 342 325 225 184 215 215 203 204 181 191 197 197 193 207 262 300 303 306 246 242 216 212 206 206 207 210 208 217 236 233 243 279 427 414 270 220 214 212 203 209 222 225 234 254 253 266 274 295 325 317 327 340 368 371 380 465 470 491 542 574 561 586 569 493 517 724 791 752 649 566 434 363 302 330 301 319 556 740 660 607 631 494 475 441 401 396 410 395 371 348 357 370 395 411 427 425 429 432 422 413 409 406 405 406 408 409 410 413 413 415 415 419 428 435 436 438 440 440 439 440 439 439 438 437 440 444 449 455 463 474 485 493 501 502 511 516 519 526 531 537 538 543 548 557 573 591 613 635 637 631 624 625 621 619 623 635 645 659 676 694 715 737 760 773 778 782 790 804 815 823 821 818 828 841 857 875 893 911
 669 750 791 517 240 145 189 390 173 103 99 108 133 173 128 75 65 64 77 91 133 121 105 105 112 116 124 139 150 152 150 161 179 174 144 132 174 146 189 211 347 329 213 149 159 145 130 129 140 149 150 144 159 189 209 264 334 321 333 347 348 348 324 323 357 337 332 331 310 293 292 293 321 351 380 467 490 423 311 262 283 239 197 231 247 236 234 217 205 198 206 217 208 217 264 273 284 288 244 227 216 211 221 220 206 214 221 209 230 255 251 271 321 284 238 225 215 214 207 205 206 223 230 247 242 245 254 264 274 290 322 345 354 365 383 439 444 450 478 540 507 502 482 450 481 624 748 728 645 546 457 360 336 341 321 351 493 607 614 619 598 499 458 452 411 393 398 370 352 353 362 380 399 409 418 428 454 432 419 413 409 405 404 405 406 407 411 413 417 420 420 425 436 441 439 445 444 441 440 439 441 436 433 434 439 441 448 455 463 473 480 490 499 509 516 520 526 530 538 540 540 544 547 552 563 578 591 610 618 615 618 621 620 616 621 633 642 656 673 693 709 726 747 765 771 783 797 814 830 846 844 836 841 852 860 880 892 906
 745 766 737 772 374 207 143 296 340 183 134 106 167 165 126 83 67 62 62 67 78 112 109 105 103 110 116 125 143 151 142 166 171 159 133 133 136 133 189 276 413 342 232 153 174 146 131 131 135 134 145 143 199 323 332 275 286 295 315 345 353 353 337 328 365 351 331 327 317 310 297 287 339 382 438 508 523 454 358 257 233 220 225 262 274 249 245 228 214 208 220 238 235 241 248 256 276 278 319 325 255 229 221 219 216 220 222 213 213 230 247 280 265 242 238 232 222 215 208 211 209 223 243 253 267 251 268 261 277 303 292 319 325 338 360 424 434 436 461 487 463 486 431 430 458 526 715 748 584 543 447 363 326 326 311 404 684 731 656 562 666 524 460 438 418 391 377 365 355 359 369 386 424 424 419 427 428 428 421 411 409 409 406 405 405 406 406 409 412 418 421 429 435 444 446 445 443 442 441 441 437 436 436 434 439 444 450 456 460 470 478 489 499 507 515 521 525 534 542 547 545 544 543 546 549 561 576 590 598 603 608 611 619 623 625 634 644 656 668 682 701 716 730 742 760 779 802 820 840 848 851 850 851 859 868 883 895 902
 777 777 671 828 657 313 162 149 219 321 250 207 220 219 134 100 83 129 80 59 60 93 140 121 102 104 108 110 113 122 157 178 164 154 158 147 129 131 162 300 310 289 250 150 142 136 135 150 145 131 135 151 181 257 289 244 241 254 317 360 363 356 344 384 378 364 352 343 333 317 299 276 319 398 467 512 542 508 385 269 240 234 251 255 296 254 243 247 236 233 243 254 242 232 235 247 272 281 282 303 312 245 231 234 228 230 229 223 214 223 235 320 328 299 265 276 230 216 209 205 204 219 242 258 258 254 269 278 287 287 289 296 318 320 331 374 404 418 444 502 456 438 400 401 430 505 679 702 570 441 400 368 327 310 295 352 524 753 739 528 586 532 478 431 413 395 378 372 367 368 374 396 421 430 414 417 418 417 414 409 407 411 405 406 404 398 399 404 408 414 420 427 432 438 445 444 443 444 441 441 437 440 438 437 442 447 453 461 468 474 480 493 502 510 515 520 525 536 544 550 549 550 543 540 538 544 554 568 580 592 601 613 619 622 629 634 645 653 664 675 689 703 711 726 749 773 797 820 841 851 855 854 858 863 873 886 898 905
 773 669 662 686 687 535 209 152 142 223 264 196 147 106 151 166 121 179 100 60 59 83 134 151 103 103 104 111 112 123 169 261 253 236 216 215 178 137 122 184 215 264 197 145 127 134 142 161 151 140 130 140 170 193 217 210 207 257 364 370 376 362 344 383 396 394 367 364 348 337 329 254 308 384 466 517 555 544 406 289 237 253 267 265 268 238 220 218 220 230 242 227 215 218 234 261 279 255 263 291 317 321 309 277 245 242 237 215 217 223 235 252 360 445 379 334 245 227 213 207 207 213 235 261 261 256 263 269 283 278 280 295 291 302 312 346 384 419 452 491 504 503 447 426 422 442 551 618 539 408 351 328 334 308 298 325 419 585 597 537 635 643 506 434 412 399 388 382 375 378 377 384 394 398 397 402 410 414 408 408 403 399 400 393 394 391 392 394 402 408 414 423 430 439 443 446 448 447 445 441 439 440 440 440 446 451 461 466 471 478 487 498 508 510 515 520 525 537 549 556 558 549 540 536 527 527 536 551 571 582 594 604 616 622 630 637 647 653 661 674 679 693 707 723 749 772 800 823 844 853 857 860 867 873 880 894 900 904
 762 719 622 623 594 572 266 158 154 182 223 185 132 92 96 164 231 186 141 72 58 81 100 142 134 107 102 106 123 140 140 196 315 349 374 319 254 173 121 123 166 175 171 141 142 148 170 181 170 146 127 159 210 204 182 180 195 277 371 381 377 363 348 376 428 411 349 369 329 335 293 251 280 254 388 507 545 564 468 334 232 272 267 269 255 220 207 203 226 216 220 202 207 238 248 235 237 260 272 296 326 318 307 322 324 250 232 215 217 239 254 267 313 460 424 314 246 225 212 204 206 211 222 242 253 253 259 265 268 267 276 290 288 281 297 340 370 390 409 451 427 454 438 469 445 424 510 538 385 345 297 310 325 303 298 324 422 553 571 565 661 608 539 449 419 406 395 393 382 380 378 380 390 385 387 393 408 415 407 404 400 398 393 391 387 387 388 389 396 406 413 419 430 433 441 446 446 446 446 442 441 445 443 445 449 457 465 469 474 483 493 499 503 507 512 517 521 536 546 557 553 544 535 527 517 503 512 532 561 577 588 601 611 626 632 643 650 658 667 668 682 689 704 726 749 775 799 823 842 852 857 859 870 877 890 902 907 911
 679 684 620 658 597 598 273 174 240 268 217 209 147 127 90 118 174 233 215 86 58 68 136 135 114 103 99 118 122 133 124 142 222 305 482 432 300 196 155 118 115 114 123 129 143 162 191 158 145 139 132 180 234 248 175 164 194 281 336 367 367 358 336 322 359 362 337 325 257 264 251 315 298 278 345 355 507 539 544 377 230 276 265 248 229 210 194 187 204 201 198 192 204 225 221 228 249 276 270 293 301 298 328 333 323 273 236 223 227 251 277 301 320 384 474 425 261 226 211 208 204 207 216 224 228 235 243 252 260 262 264 284 275 272 279 298 332 359 393 425 407 524 544 426 307 280 332 349 311 287 274 289 323 307 408 439 471 615 667 598 602 581 527 476 450 433 411 401 392 380 379 376 380 382 386 391 395 396 400 402 399 396 392 391 385 382 380 383 388 400 416 425 432 440 443 445 445 444 448 446 443 441 444 444 454 463 470 473 479 486 493 502 504 505 509 516 523 530 540 547 545 544 533 520 505 488 499 528 552 572 588 603 615 626 639 648 654 663 667 676 687 696 716 735 755 777 795 814 831 842 854 863 872 884 895 911 912 914
 680 596 551 609 580 568 354 191 255 351 341 224 181 188 95 92 138 308 261 97 60 59 151 151 137 113 100 115 135 118 119 129 167 233 362 407 313 264 174 120 114 112 114 130 122 136 140 153 154 144 135 186 249 218 160 164 211 301 368 374 382 351 301 288 295 286 283 277 287 326 278 309 339 264 274 261 360 440 428 446 249 225 228 214 211 192 182 181 175 178 180 180 191 207 206 226 251 257 263 262 279 309 307 306 299 266 245 232 231 260 285 317 338 333 407 479 309 238 214 206 204 210 214 217 227 229 235 242 248 248 256 266 278 275 271 291 342 368 393 426 511 548 514 423 354 338 318 273 255 268 278 287 290 366 438 497 580 714 650 597 555 521 486 469 438 424 407 406 398 385 377 377 383 385 395 393 395 396 399 397 395 390 386 386 383 380 376 375 383 401 411 426 432 437 441 443 443 445 446 444 446 445 445 452 458 459 467 477 485 490 496 500 505 508 510 509 517 524 532 537 540 543 542 532 518 513 518 537 554 572 591 605 620 633 644 655 663 670 675 682 690 708 729 749 762 778 791 806 820 833 850 861 873 886 903 911 915 914
 691 561 546 612 595 541 438 203 254 266 290 264 228 265 102 84 102 296 282 107 64 56 112 197 156 140 123 101 134 135 118 122 133 163 203 274 284 187 154 124 117 117 114 118 112 113 117 141 140 125 132 167 196 157 168 162 252 308 363 370 387 389 277 245 238 316 360 329 358 352 330 283 342 361 379 267 229 242 251 343 218 239 221 199 189 176 157 157 155 161 166 174 185 195 212 235 242 244 249 267 275 278 289 280 259 255 240 233 233 259 283 307 322 332 368 452 442 305 229 210 204 212 215 221 220 228 237 237 239 241 245 245 256 273 278 280 300 341 379 412 714 753 546 502 632 551 502 429 281 262 276 289 360 394 470 550 630 623 519 555 493 493 480 466 453 442 421 419 408 394 383 387 394 393 392 400 399 393 396 391 387 388 388 387 381 377 374 372 384 401 412 426 435 437 441 444 439 442 443 444 444 447 449 453 456 457 472 480 487 496 500 506 511 514 512 512 517 525 533 540 547 553 558 547 537 533 543 549 563 578 596 609 624 637 652 666 672 674 678 681 696 717 745 765 772 781 792 801 812 824 842 860 872 889 901 908 911 916
 644 556 680 626 554 478 473 199 181 188 190 253 276 260 113 90 98 244 286 131 67 58 116 167 141 124 129 100 117 140 139 119 127 138 154 186 237 204 152 130 121 119 122 127 152 119 134 192 155 132 141 139 158 156 198 248 238 231 278 325 322 354 264 285 335 378 399 378 371 359 349 330 320 346 372 383 371 383 289 223 267 335 241 210 193 166 152 153 173 190 190 183 197 216 226 229 235 230 255 261 269 271 279 293 265 249 241 238 234 260 287 313 341 338 332 376 483 379 244 213 206 214 214 219 225 224 230 238 240 239 238 241 245 255 277 279 301 320 351 368 633 717 674 664 751 724 706 502 353 277 268 317 378 474 592 739 812 608 495 493 461 476 475 464 456 435 424 427 411 408 389 393 400 398 402 400 402 395 385 385 386 392 392 386 382 380 379 383 387 405 418 431 443 439 440 442 442 440 442 443 446 452 453 456 458 460 476 486 492 500 504 505 508 514 514 515 519 524 530 538 549 558 559 548 541 543 553 558 572 584 598 617 632 646 660 672 679 684 689 694 702 717 743 763 775 782 791 800 809 823 842 858 875 891 902 911 915 920
 594 533 680 618 491 470 493 297 178 167 118 164 271 239 133 95 95 226 168 120 84 62 68 118 118 123 106 94 98 115 157 122 121 130 142 166 266 250 168 150 137 139 161 146 146 147 128 184 162 153 165 170 184 201 225 308 303 245 234 277 297 349 264 249 349 403 408 384 369 359 354 347 333 341 352 369 395 409 430 425 382 346 283 227 188 163 151 152 180 198 215 216 220 209 216 234 227 241 245 260 263 269 280 306 304 254 242 238 232 257 311 350 364 373 333 354 441 457 290 216 210 216 223 225 231 229 237 237 238 243 244 238 237 243 247 257 271 285 309 340 528 590 624 649 664 699 688 497 363 285 275 306 407 566 714 827 821 628 477 463 447 461 457 477 468 433 424 427 416 406 384 394 404 406 406 406 396 398 382 382 390 403 397 391 387 385 387 392 401 408 420 431 439 440 439 437 442 442 443 445 451 454 457 463 466 472 481 492 494 497 497 504 510 515 518 522 519 522 521 531 543 553 559 559 552 554 566 573 581 599 611 624 638 651 664 676 682 690 698 700 708 722 739 759 773 782 795 807 815 830 847 864 879 893 906 914 918 918
 667 468 648 622 499 486 473 309 143 118 98 103 191 221 116 103 99 147 155 127 95 79 76 61 80 119 116 85 86 105 123 135 139 134 127 151 210 195 199 161 157 164 165 124 135 154 125 142 160 169 199 223 203 225 268 303 319 287 225 226 268 330 273 243 402 425 407 387 367 358 352 349 336 336 344 352 383 396 411 424 411 390 367 329 216 167 153 153 169 196 202 209 203 203 222 215 236 237 240 247 266 288 309 323 315 267 247 249 242 268 319 366 383 353 334 387 365 328 255 220 219 224 232 237 235 238 242 249 244 241 249 266 256 251 244 248 259 280 309 337 537 545 587 596 704 645 618 450 348 285 297 327 467 678 741 702 733 550 502 469 447 442 444 444 444 431 429 420 403 390 380 401 411 414 413 419 406 378 379 382 388 401 402 399 389 394 394 398 408 415 423 430 434 436 437 437 443 446 446 450 456 461 466 471 474 481 487 491 490 497 506 513 523 533 537 540 539 532 530 530 540 549 555 560 571 569 575 585 597 614 623 635 645 658 668 684 689 690 702 710 715 726 742 752 769 781 796 813 827 840 849 864 880 897 912 918 922 925
 636 435 535 576 427 375 397 298 133 96 84 80 110 144 99 95 128 102 112 95 95 113 107 79 57 77 94 92 85 110 117 190 189 150 128 121 154 186 152 149 154 164 131 134 164 166 128 150 172 178 214 257 234 210 278 329 317 309 271 243 236 254 232 268 364 399 392 389 370 351 345 345 340 339 351 355 365 378 383 391 391 376 350 287 202 177 159 157 159 179 198 196 194 216 205 206 224 219 229 258 278 282 294 297 280 279 264 260 275 283 308 348 385 342 323 380 288 249 232 232 238 240 248 252 250 247 245 247 251 253 254 252 253 264 265 252 255 276 302 330 500 482 491 546 645 595 518 395 340 332 344 359 503 745 644 624 736 582 487 463 449 438 438 431 432 427 429 421 407 397 388 406 398 400 417 424 419 385 378 381 391 401 403 403 402 404 404 406 411 419 424 428 433 435 439 442 446 451 455 456 458 463 466 476 482 488 492 492 498 504 514 525 533 545 557 562 552 550 550 549 551 555 563 568 578 586 593 601 611 622 637 647 656 668 676 689 696 701 704 714 723 732 741 752 767 782 798 814 828 843 856 871 884 899 917 921 926 928
 585 366 340 333 289 307 345 320 141 91 75 73 81 90 91 90 121 105 114 109 121 104 96 95 62 58 66 67 74 89 108 177 198 158 164 131 132 186 139 156 183 177 149 154 210 163 115 152 185 180 210 249 235 211 211 235 293 312 303 269 280 267 256 279 341 389 368 399 380 383 357 352 340 342 348 358 360 370 386 397 391 373 326 263 220 203 180 164 167 173 192 194 206 208 198 209 207 214 235 250 261 280 285 282 265 272 271 255 270 284 311 344 373 335 315 336 305 262 253 279 300 308 321 292 266 260 251 252 258 269 262 250 242 245 246 247 256 277 293 313 439 434 408 480 551 459 386 329 393 370 359 396 506 617 551 638 680 568 495 478 443 441 443 449 446 442 440 432 424 394 381 383 383 380 392 411 397 382 376 386 399 404 405 402 404 408 412 417 417 422 428 433 432 436 443 448 452 457 461 462 466 471 472 475 485 493 498 504 510 514 521 530 540 556 568 577 572 563 556 554 554 557 568 579 583 591 602 613 624 639 650 660 666 672 682 693 701 709 720 718 728 734 741 751 763 779 795 812 830 847 859 872 887 906 915 923 927 931
 451 333 324 310 301 450 380 260 141 99 80 77 84 84 85 88 152 125 101 140 157 127 104 94 78 75 68 67 66 78 93 114 135 145 158 175 174 161 140 185 255 236 200 179 203 175 121 131 195 197 203 233 253 223 211 216 263 331 307 305 293 272 296 328 341 358 371 404 388 395 390 373 345 350 358 365 375 383 397 414 405 383 329 298 253 223 199 176 180 188 190 189 195 195 201 200 208 216 223 234 244 261 257 252 251 253 249 261 286 304 321 344 361 314 305 302 295 291 317 324 323 327 326 332 354 318 284 269 274 265 253 252 249 246 252 257 256 272 288 290 343 364 329 435 424 375 299 294 371 349 351 399 496 550 501 537 603 513 467 459 434 446 453 455 445 448 447 428 402 380 358 360 363 366 377 389 393 395 376 386 392 399 399 404 405 411 415 419 420 423 426 431 437 437 447 452 455 458 465 469 470 471 473 485 499 511 512 511 518 520 525 536 548 559 574 581 580 573 567 562 564 570 582 589 594 604 615 625 639 654 665 669 674 678 685 696 706 716 721 731 728 736 742 753 766 780 794 808 828 845 861 874 900 913 914 923 932 936
 409 459 493 439 291 359 239 169 140 128 114 117 101 81 85 90 95 95 96 110 155 138 115 120 144 154 189 143 73 76 103 130 156 157 157 236 226 151 141 177 252 254 224 205 203 166 120 127 204 221 203 223 299 241 215 220 230 262 337 322 292 292 313 325 334 333 370 387 374 406 389 374 358 366 383 388 400 412 433 447 447 427 398 382 303 260 218 191 190 191 192 188 190 191 195 205 209 216 242 265 267 256 246 237 236 240 259 277 281 300 333 348 347 330 297 289 289 298 309 306 332 349 365 366 364 320 301 324 295 282 264 254 255 276 362 381 283 265 319 292 291 287 305 346 361 313 276 280 315 331 348 388 451 482 473 476 504 507 438 429 422 434 450 453 435 437 443 422 399 380 363 357 351 357 359 389 384 392 379 378 381 392 395 399 404 410 412 416 420 419 421 427 432 438 443 451 455 456 464 469 473 474 480 493 503 513 515 520 523 527 530 539 547 563 572 581 578 572 565 564 567 573 585 598 608 617 628 637 647 664 674 676 674 685 693 702 711 723 730 734 738 739 746 754 769 788 797 812 836 852 869 886 901 905 918 931 936 941
 447 482 620 489 345 329 207 162 188 160 141 125 141 104 96 104 127 130 137 126 143 132 145 167 165 147 159 162 82 73 103 156 180 176 170 195 238 191 146 159 204 252 216 204 202 155 119 115 172 222 212 235 296 294 237 228 234 247 298 286 288 309 330 337 348 330 325 379 366 397 402 377 373 377 397 417 427 459 480 496 525 511 496 437 384 322 266 231 207 202 198 205 196 194 195 200 210 229 253 265 270 255 243 236 231 240 250 266 267 282 312 330 327 307 309 289 299 314 338 370 377 361 349 380 386 320 279 295 286 312 321 275 301 391 444 403 302 266 321 297 311 302 286 297 325 291 275 295 297 316 332 359 405 461 476 449 409 419 430 405 407 410 403 425 419 410 421 394 385 371 361 354 353 352 361 387 388 385 385 387 370 384 387 393 400 408 412 410 412 424 428 434 439 443 450 456 455 457 458 465 468 476 487 502 509 515 522 526 530 533 537 541 550 559 566 574 576 572 566 561 566 575 589 601 616 627 642 650 659 671 680 682 683 693 701 711 720 734 739 745 749 749 756 763 773 789 817 839 856 867 877 898 910 914 927 931 940 948
 361 360 371 444 285 266 182 131 118 92 117 151 131 114 114 147 177 139 159 145 132 157 133 125 120 115 111 101 75 74 95 131 151 190 190 201 240 201 159 178 234 250 216 186 182 175 139 115 142 203 239 238 250 313 260 241 245 281 274 296 318 337 360 351 339 350 342 355 349 367 407 376 355 385 415 451 471 500 529 535 563 572 617 570 471 427 341 279 241 223 208 205 206 199 199 202 212 223 238 253 255 242 229 236 229 234 244 247 247 266 288 307 292 317 291 313 342 361 374 421 460 469 439 381 337 299 273 279 283 269 304 323 406 466 464 374 294 269 286 286 328 330 311 279 266 271 293 320 366 367 322 325 355 425 456 470 441 353 390 366 370 404 388 383 391 385 372 366 360 354 355 355 353 352 364 378 389 381 386 383 380 379 383 392 402 404 410 415 420 431 436 439 446 447 456 459 457 460 464 468 475 485 492 504 512 519 526 529 534 538 544 551 557 566 573 574 569 565 559 561 569 579 590 607 622 637 648 658 668 675 679 687 689 695 704 715 723 739 745 752 755 761 757 765 779 794 822 857 869 871 877 888 906 916 920 930 941 950
 311 299 277 333 268 210 148 104 100 125 159 127 102 89 114 156 166 122 120 129 146 144 119 109 125 93 93 97 106 82 78 94 126 184 208 247 253 201 218 260 252 247 226 175 171 201 199 140 137 194 250 221 230 282 256 245 260 307 291 293 348 348 353 355 345 362 366 336 336 361 376 347 348 379 428 491 514 533 541 554 554 562 597 595 467 444 386 328 289 260 230 211 204 197 197 210 217 223 239 255 232 223 230 230 229 229 232 239 263 258 265 270 259 274 304 334 342 362 372 375 397 466 472 455 406 363 308 259 256 286 364 467 505 443 409 326 288 274 261 265 307 306 282 261 265 378 368 334 405 405 350 345 355 410 432 427 428 374 343 331 334 360 366 362 369 378 374 372 376 359 356 363 384 375 384 380 380 386 386 397 398 397 404 409 412 417 425 422 427 439 446 450 453 457 463 461 458 462 467 471 479 488 499 503 514 520 527 530 535 542 548 556 560 566 573 578 583 575 563 558 563 577 593 613 633 645 656 660 670 677 682 685 692 700 711 720 728 743 755 760 764 767 764 766 778 797 821 844 861 867 872 880 892 906 915 930 943 954
 307 357 352 355 343 201 124 108 109 114 107 101 106 112 110 127 121 119 127 146 151 149 122 98 92 80 84 112 107 81 75 88 115 160 212 226 215 242 300 289 243 227 223 168 167 204 192 139 128 183 233 213 215 248 255 266 284 293 288 282 324 329 347 357 356 376 384 354 339 353 359 340 337 359 424 511 568 558 551 546 558 557 547 528 492 456 418 370 318 289 255 229 213 203 197 196 204 227 238 229 218 218 226 222 224 230 232 241 252 243 245 250 269 295 312 333 339 356 355 343 374 404 466 477 430 432 337 272 259 281 365 510 464 386 307 283 284 280 265 255 287 285 256 246 285 540 486 399 453 376 336 342 363 389 410 398 376 355 332 324 335 343 352 362 364 381 379 378 375 365 367 374 394 406 403 399 401 399 406 415 413 402 424 431 429 426 425 430 437 449 451 453 457 460 464 465 468 470 476 479 486 495 502 506 515 522 527 532 534 544 551 555 562 571 577 584 584 574 563 560 567 582 600 621 644 656 661 663 671 678 685 690 697 706 715 724 734 746 758 773 776 768 770 768 775 789 811 828 845 857 866 878 889 906 918 931 947 958
 344 306 294 319 247 153 126 107 100 97 95 100 93 91 80 88 117 110 147 159 109 90 95 118 113 92 80 78 85 78 75 85 129 169 190 161 180 266 285 257 235 219 210 172 156 178 161 121 129 168 229 213 205 222 257 315 384 320 285 279 304 338 355 351 361 369 395 386 377 354 342 368 377 373 413 510 549 576 561 557 574 574 554 539 525 493 454 409 362 325 290 253 232 218 205 201 210 220 219 215 222 220 219 225 233 230 233 235 233 237 250 261 292 304 317 311 318 321 331 345 352 367 373 418 456 450 380 326 259 267 317 299 288 292 268 257 281 261 255 249 275 279 242 245 281 456 466 435 391 348 326 320 343 376 403 412 383 349 330 324 335 345 353 369 374 378 375 373 372 365 371 373 368 374 375 389 398 403 410 415 415 414 432 439 435 431 434 442 448 449 446 451 452 455 460 460 464 468 473 478 487 492 500 511 516 523 529 534 534 537 546 554 559 561 566 569 567 561 557 560 564 575 598 616 638 652 659 668 675 680 688 696 702 711 720 729 740 748 760 771 776 770 767 764 764 780 800 815 832 848 862 877 895 913 930 943 954 961
 452 508 324 242 186 148 126 111 96 90 87 91 87 81 74 75 79 92 148 151 116 87 79 93 98 90 92 86 75 73 77 84 99 139 146 136 201 270 245 226 228 203 196 181 159 161 137 111 131 171 222 214 198 216 256 329 401 316 281 289 329 334 343 359 375 382 404 426 413 374 352 364 416 401 392 437 502 558 562 557 586 585 568 569 550 531 501 456 408 356 323 288 252 230 213 212 218 215 219 230 230 219 230 233 228 232 230 231 244 257 258 271 287 299 298 285 296 309 350 369 365 355 362 369 390 408 375 352 268 261 258 249 255 253 245 244 272 261 248 241 268 265 234 245 266 350 426 456 398 345 327 317 338 360 389 393 362 344 337 330 338 343 350 365 375 376 380 378 382 380 381 376 383 385 389 393 405 403 403 418 426 436 449 447 441 438 443 450 447 449 448 450 450 450 454 454 458 461 469 477 484 488 496 511 516 522 529 533 536 533 541 544 549 551 557 554 552 552 551 554 565 575 589 605 626 644 658 670 681 689 693 701 708 712 720 731 742 750 763 774 777 774 769 763 770 783 795 808 822 845 863 885 906 927 944 958 964 969
 363 328 275 225 188 153 129 112 95 90 95 96 93 83 78 77 80 84 104 101 116 107 85 85 89 107 123 101 85 101 113 114 97 103 118 152 267 205 191 184 184 179 173 164 152 144 124 115 124 150 205 227 197 207 249 352 365 308 277 275 316 343 357 417 406 413 423 462 435 391 376 367 379 400 398 399 427 478 484 546 596 603 596 588 591 564 546 507 449 397 356 318 286 259 240 230 224 223 224 224 226 226 227 225 228 227 232 244 262 288 290 292 282 297 283 287 318 349 358 379 378 366 354 363 364 372 349 313 277 304 290 270 256 258 253 239 238 242 238 239 259 253 237 248 261 335 453 458 403 350 324 318 329 347 387 379 360 351 335 328 338 342 349 360 370 377 384 384 382 389 389 396 406 420 417 400 405 407 427 428 433 450 463 460 455 451 453 452 450 447 448 446 445 445 443 451 454 458 463 470 482 491 491 502 507 517 526 531 526 527 536 547 550 552 548 547 548 552 551 549 554 565 582 601 616 635 650 667 683 696 702 703 713 715 723 733 744 755 768 777 781 778 777 780 786 793 801 813 829 849 869 893 916 941 957 966 972 980
 313 300 267 224 188 158 142 118 104 98 105 113 105 95 84 84 86 90 102 97 91 87 86 89 96 113 161 130 90 114 132 129 101 124 164 197 258 171 157 152 151 159 174 157 166 139 126 114 119 139 167 199 215 199 236 294 377 344 289 266 322 377 362 384 416 404 432 466 427 406 396 385 393 397 409 414 415 434 454 470 497 534 604 607 605 598 575 541 488 438 398 371 331 298 277 270 256 247 245 240 240 235 234 239 246 242 247 253 262 283 277 267 279 277 268 287 312 337 344 349 357 363 369 373 375 345 326 302 310 351 330 283 264 244 239 242 256 261 228 249 255 244 237 248 268 313 438 453 386 347 328 324 318 333 357 361 348 334 330 325 328 340 350 361 366 369 384 386 378 382 385 393 397 413 425 417 413 421 420 433 443 455 460 465 461 459 457 452 447 447 442 440 440 438 442 444 449 450 466 476 484 494 495 493 497 497 508 526 532 523 526 542 553 551 552 548 543 542 542 547 556 561 571 589 608 627 648 669 685 698 705 706 714 719 731 740 752 763 774 787 788 784 780 787 796 801 807 823 837 857 875 902 921 940 958 969 977 986
 348 327 287 238 196 169 147 128 119 124 123 124 113 94 90 87 95 110 127 152 177 184 166 103 101 102 113 128 96 91 125 136 128 181 288 235 184 150 156 129 135 162 176 150 156 161 150 123 120 128 146 164 176 193 225 265 362 344 289 261 300 369 365 359 370 401 437 455 444 427 408 412 431 425 436 472 498 488 392 417 444 487 570 612 615 620 607 563 526 484 443 406 381 340 317 305 295 287 277 272 265 256 245 248 249 252 250 252 261 272 260 266 260 268 276 284 302 314 318 332 339 345 355 367 357 327 309 306 369 372 347 314 282 245 254 269 281 275 232 237 246 246 239 249 270 381 488 415 371 342 330 319 315 317 333 343 323 327 329 332 329 341 351 355 358 367 379 379 378 374 379 382 402 425 428 425 429 433 439 438 446 452 457 459 458 456 453 449 444 444 440 438 436 436 440 445 451 458 466 474 483 490 500 506 514 509 502 510 521 519 520 525 535 542 539 536 533 531 531 537 549 561 575 588 601 619 641 665 683 695 708 710 714 722 729 737 752 769 784 784 786 787 785 795 803 809 821 835 847 863 879 902 922 939 957 968 973 981
 354 365 329 261 212 177 159 145 135 154 142 140 167 103 91 122 143 197 209 215 266 325 268 263 202 145 115 114 112 108 110 118 132 154 155 170 144 156 145 120 140 191 176 141 156 161 157 140 139 128 147 156 171 191 215 251 303 327 295 264 281 334 369 362 376 407 433 427 427 442 433 436 452 457 454 479 558 597 425 381 396 413 510 599 621 622 611 587 555 518 481 449 426 385 364 343 330 331 317 302 287 274 259 258 253 258 260 256 267 261 253 253 256 274 303 307 302 311 314 319 335 341 344 346 333 311 297 321 365 366 332 318 298 254 277 290 301 263 244 231 236 238 243 245 271 383 463 387 356 342 332 317 314 313 324 322 314 319 334 331 333 334 337 346 354 363 376 380 373 373 379 394 405 412 419 423 425 429 432 438 442 449 449 454 456 454 456 451 442 442 438 438 438 442 441 445 449 459 463 475 483 489 498 506 513 521 521 503 511 517 514 513 521 524 527 526 523 528 523 529 540 554 567 580 595 618 639 660 680 694 709 711 720 723 728 736 752 764 780 787 788 786 787 798 807 818 829 843 852 867 885 901 916 935 950 967 975 982
 388 387 374 332 251 194 176 166 164 156 155 143 135 107 96 173 168 224 295 247 310 324 281 300 235 206 147 126 143 103 87 90 93 100 114 111 115 107 105 128 175 190 164 139 158 148 150 167 163 131 146 179 206 204 209 233 263 287 315 288 261 315 336 327 365 393 403 387 405 432 445 465 504 483 486 489 533 592 514 400 382 395 471 611 628 635 625 609 582 554 517 486 460 434 409 388 366 350 338 329 314 295 283 280 272 268 268 263 263 261 256 257 263 271 282 295 320 331 337 320 329 340 342 334 312 303 301 325 353 356 341 307 303 294 273 306 263 254 240 235 234 235 239 248 281 485 437 381 353 343 331 321 318 328 326 315 304 306 324 330 331 331 332 341 351 356 362 366 370 378 379 394 401 400 412 424 425 422 428 436 440 444 451 454 452 450 449 444 440 439 436 437 441 441 445 447 451 457 466 473 481 490 496 506 515 522 515 508 503 507 506 508 509 514 520 518 514 527 521 523 533 545 560 574 596 619 641 661 676 690 704 716 719 720 726 734 741 756 764 773 785 794 798 808 811 820 829 846 855 869 880 899 915 932 949 962 969 977
 383 384 376 377 366 284 231 213 210 209 208 200 181 150 132 139 168 225 317 203 201 228 254 204 181 168 190 209 170 120 89 79 75 75 76 81 81 91 107 138 224 207 149 132 140 135 139 155 170 139 128 166 245 237 214 222 245 276 271 246 257 278 298 344 366 363 346 373 417 452 443 480 532 514 527 503 502 513 522 513 414 409 483 596 631 646 643 635 616 585 555 517 489 472 458 438 415 392 368 360 339 319 310 309 306 297 290 288 291 277 271 269 268 267 271 281 284 284 298 289 289 301 330 339 312 305 316 336 350 329 321 277 279 256 259 280 266 244 236 230 226 230 238 246 275 407 401 381 360 348 339 325 335 338 324 315 311 323 326 324 329 337 334 340 347 352 359 364 368 376 384 389 398 406 413 411 416 422 428 433 436 442 444 450 446 446 443 441 440 438 437 439 441 442 448 451 453 459 468 473 482 490 495 504 515 519 526 537 534 514 511 510 503 507 507 512 517 514 518 520 529 543 558 577 598 618 640 655 672 686 699 710 711 715 723 728 734 749 758 769 782 793 804 816 822 826 830 844 852 864 878 893 909 923 937 950 960 968
 376 369 358 347 333 368 434 445 384 430 427 366 325 276 234 196 199 241 257 210 209 227 212 189 184 178 142 174 167 169 124 103 80 76 75 76 78 85 104 114 181 172 125 122 140 138 132 136 137 130 128 142 170 197 203 211 224 253 248 230 276 315 326 329 324 326 339 401 409 423 436 463 524 563 596 525 488 477 481 535 556 431 501 611 615 669 674 662 649 624 603 570 537 516 500 476 455 436 416 393 368 344 336 346 360 347 333 330 316 293 287 287 294 286 279 284 285 279 279 292 303 306 343 339 333 318 326 347 321 295 289 267 265 256 252 262 263 288 279 232 221 224 236 250 272 316 341 369 390 379 375 367 342 334 334 314 312 337 336 325 327 332 336 341 349 351 354 360 365 375 392 389 391 394 391 401 405 417 422 427 434 441 442 448 451 449 444 440 439 438 437 437 439 440 442 444 449 456 464 474 482 488 499 506 517 524 533 539 545 536 515 513 511 509 512 512 513 514 515 524 534 550 565 585 603 623 646 662 672 679 689 702 700 710 717 721 729 743 760 770 783 801 812 822 826 826 832 838 849 859 874 886 902 917 937 955 959 960
 392 397 405 451 525 544 661 699 719 733 733 716 560 463 360 276 386 607 644 500 428 383 273 215 203 186 146 149 129 132 152 136 132 125 84 79 82 78 83 98 139 126 110 127 163 170 137 137 139 149 157 147 143 167 184 185 201 229 252 253 226 278 308 307 277 299 360 398 421 443 435 448 465 546 577 525 482 460 468 504 573 534 488 537 635 629 622 601 630 643 638 622 591 573 545 515 499 485 467 441 423 393 387 389 399 419 391 365 342 316 302 302 304 309 304 299 297 295 300 316 300 314 327 324 340 342 350 346 322 313 331 306 276 267 268 259 248 268 258 234 221 227 247 271 336 326 354 393 398 386 371 373 362 349 339 334 335 346 334 326 327 331 331 338 343 346 354 357 364 372 381 385 383 392 394 402 403 405 403 414 426 432 437 441 442 443 441 441 437 437 441 439 443 440 439 445 449 455 464 472 482 490 500 508 516 525 533 537 539 530 528 525 521 512 512 513 514 520 528 530 535 552 571 589 611 628 644 657 665 674 684 692 689 705 708 716 728 738 752 769 784 798 818 831 830 824 825 830 838 851 865 883 897 911 927 948 958 968
 414 391 404 415 444 508 584 606 534 645 702 798 671 403 539 484 787 791 827 789 766 698 608 499 389 247 187 155 126 113 133 122 126 159 106 90 94 84 82 91 98 97 98 124 182 177 148 138 153 172 196 174 153 142 160 159 172 194 225 212 207 217 234 259 312 311 355 377 407 465 454 455 434 467 539 499 448 458 465 512 583 594 489 510 555 552 559 562 587 592 592 611 616 598 591 573 548 534 522 512 484 449 450 451 458 467 443 422 396 343 312 305 312 323 325 328 325 321 332 356 331 327 317 324 336 356 373 408 412 389 339 327 349 304 310 325 265 248 249 233 222 239 256 302 334 344 360 381 389 388 373 367 383 394 372 374 354 346 337 331 331 323 323 326 340 341 340 347 355 362 368 376 378 386 396 404 408 405 406 410 417 424 428 432 434 438 439 439 434 434 435 437 441 444 448 449 450 456 462 471 480 492 500 507 516 524 532 536 537 524 525 527 522 517 515 513 516 521 524 526 537 556 576 593 616 637 651 660 666 672 682 687 683 696 704 712 723 733 747 762 773 792 810 822 824 813 814 818 831 841 857 874 892 904 917 930 941 956
 387 389 398 425 444 498 500 462 396 387 544 710 669 387 354 484 601 790 803 793 782 777 744 624 421 298 226 173 145 121 110 104 95 108 131 122 130 113 83 91 108 96 94 110 143 160 134 126 128 137 140 137 135 157 168 173 179 173 183 214 228 218 239 261 285 310 334 371 388 425 472 457 421 475 580 557 449 435 478 526 538 491 472 543 562 522 546 557 531 531 541 570 597 589 569 583 533 510 521 546 518 518 509 536 563 574 540 523 486 404 332 320 323 339 363 373 355 339 347 353 371 410 368 351 383 356 356 377 362 346 301 289 329 350 320 307 279 266 272 248 233 249 274 311 318 311 316 346 377 367 366 370 396 441 413 383 376 358 338 330 328 314 318 317 326 336 330 335 345 349 356 364 372 381 390 398 405 407 406 406 410 418 426 427 432 433 434 435 436 438 441 441 444 446 451 451 455 458 466 475 480 489 500 509 514 524 531 538 540 538 532 528 524 521 521 523 525 536 537 537 547 557 573 589 612 629 647 653 661 667 670 678 683 689 698 712 724 736 746 755 767 780 794 804 808 804 800 805 823 835 850 867 882 896 912 926 940 952
 421 406 404 412 448 464 426 413 416 419 408 386 360 343 324 310 310 355 490 788 836 813 730 587 369 294 252 200 192 171 142 123 99 92 93 103 122 128 97 92 124 101 93 103 115 128 122 123 121 120 120 127 133 147 161 179 189 198 212 229 242 244 263 276 273 294 314 331 345 358 389 414 424 461 500 540 464 414 472 526 536 502 445 532 612 610 505 503 524 547 560 557 577 580 541 567 514 515 501 509 504 499 524 583 643 634 628 634 608 478 375 341 355 355 375 397 394 370 391 396 404 418 406 377 410 358 349 392 344 317 292 285 304 336 318 298 321 281 278 250 241 256 290 327 313 289 301 334 371 367 350 353 372 391 390 375 367 354 334 328 317 311 313 315 318 325 328 334 335 343 349 353 368 376 380 387 393 403 401 403 408 417 421 421 425 430 433 434 441 444 446 451 451 451 453 456 456 460 468 477 484 490 499 505 515 524 532 537 544 548 534 532 536 531 533 531 535 532 539 552 558 576 585 600 608 619 632 642 655 657 660 669 680 691 705 715 721 724 734 747 756 773 782 788 796 793 797 800 816 829 841 852 874 890 902 916 932 942
 376 347 349 373 400 406 402 404 419 426 408 384 357 347 329 325 330 325 366 637 747 733 484 301 215 273 359 353 310 321 252 207 148 120 126 121 118 124 150 101 113 116 107 114 105 106 118 131 128 116 117 126 134 143 150 163 178 197 199 210 239 297 312 275 265 280 291 312 320 326 337 384 433 408 413 418 402 381 487 529 548 505 415 483 571 648 523 487 565 591 562 590 540 553 514 544 507 483 529 470 493 554 569 599 604 636 633 647 649 561 545 479 415 428 429 462 440 425 437 440 436 458 445 461 386 359 337 318 310 310 292 300 303 313 313 329 429 359 289 265 243 256 284 290 293 277 291 325 363 363 347 343 346 357 370 376 360 344 331 320 309 304 308 309 314 320 327 328 332 341 340 351 362 366 375 384 391 396 392 396 405 416 422 423 426 429 440 448 445 444 456 459 457 460 462 465 462 466 472 475 482 488 497 504 513 523 530 535 547 554 548 542 540 539 539 541 543 544 551 565 570 582 593 605 614 620 628 639 644 652 659 664 668 676 694 711 720 720 730 739 747 757 770 780 789 792 798 802 814 824 835 849 867 882 895 904 924 934
 -9999 314 327 354 365 375 392 421 422 440 405 367 355 342 334 355 354 338 342 373 353 349 318 207 166 170 209 298 343 323 263 185 137 138 104 97 92 95 124 103 96 126 128 118 107 105 114 121 112 110 115 131 131 137 143 154 169 182 195 233 264 247 237 241 248 261 279 301 317 316 315 350 395 405 379 342 358 376 438 491 516 522 416 456 585 601 541 484 579 627 604 601 550 543 493 536 527 482 520 466 492 500 541 540 568 669 674 728 703 642 619 578 465 572 514 477 415 418 406 415 396 385 398 385 363 371 325 312 311 305 306 346 360 348 306 330 426 427 304 262 245 255 271 267 270 273 289 324 370 367 340 326 324 334 363 374 359 349 341 331 315 307 305 308 313 319 327 332 340 341 342 339 353 361 375 380 393 396 391 394 405 411 418 425 430 434 441 448 449 448 456 461 460 462 469 469 470 472 473 478 483 488 492 502 514 523 534 541 549 557 558 553 549 546 547 551 549 558 565 569 579 586 596 608 617 624 629 634 646 652 657 657 663 673 680 692 707 710 716 729 739 745 761 776 787 794 796 806 816 821 832 848 863 875 892 900 920 934
 -9999 312 317 331 345 356 358 371 375 387 398 386 356 355 359 355 339 327 317 339 397 405 420 276 163 148 138 139 175 276 266 213 166 130 118 123 137 99 94 102 85 95 120 113 121 116 130 132 109 108 120 127 132 146 149 150 160 182 227 237 222 224 238 274 270 256 277 296 310 313 301 304 329 348 342 311 328 339 366 402 480 492 472 411 526 559 568 464 517 566 592 640 550 570 516 508 495 512 522 474 471 499 540 497 537 632 679 728 717 641 607 567 567 555 489 448 414 445 420 385 388 421 398 359 343 333 327 325 351 326 338 401 440 443 323 287 334 315 276 268 245 251 264 261 263 274 297 342 390 370 332 313 321 345 401 414 380 358 341 326 320 312 307 310 312 316 323 329 338 337 337 338 355 367 374 380 387 392 391 396 404 409 416 419 425 430 437 442 449 456 458 463 461 462 468 475 474 476 477 480 480 489 494 502 514 525 531 542 554 561 564 555 555 554 555 558 560 567 578 581 585 595 601 610 618 628 630 636 641 646 652 658 667 669 675 678 690 702 713 721 737 749 763 773 787 792 797 805 817 822 835 843 858 872 889 902 915 935
 -9999 314 357 325 330 335 340 350 355 375 413 485 437 366 398 371 332 340 329 321 347 561 785 626 189 149 123 107 107 138 214 223 225 184 164 163 148 92 82 82 79 114 123 101 112 104 110 128 111 107 117 123 131 147 161 149 156 170 209 209 212 235 293 287 243 260 259 260 265 266 267 272 279 280 285 269 278 293 312 349 402 423 382 407 505 529 613 482 460 527 544 631 568 465 458 458 488 488 485 461 489 492 481 488 557 613 637 632 630 589 542 550 551 522 461 441 451 407 383 392 429 468 411 362 363 359 359 373 430 371 348 365 404 444 324 278 266 264 254 252 244 251 261 255 259 279 356 369 375 341 324 316 323 375 417 406 382 372 353 338 324 317 313 316 315 318 320 324 329 335 335 336 354 365 371 375 381 391 396 399 402 405 409 418 422 428 438 447 453 455 462 462 467 468 474 479 476 475 479 479 483 490 494 502 510 524 536 548 553 566 570 561 561 558 566 566 568 574 581 589 594 596 605 618 624 626 631 641 645 650 656 659 658 666 669 672 684 699 715 727 738 748 759 772 787 793 802 808 811 822 833 841 859 866 885 905 921 946
 -9999 -9999 349 329 317 321 320 331 332 338 379 428 574 488 351 346 332 332 319 320 330 409 591 588 288 214 137 104 87 88 126 164 181 169 165 125 116 97 92 85 82 89 91 89 114 101 98 104 104 107 122 129 130 146 169 158 155 161 178 203 202 201 210 214 233 261 270 251 242 240 239 246 241 235 234 235 249 256 276 306 359 403 350 368 421 494 597 564 457 429 441 474 478 438 450 532 574 561 549 522 480 502 532 540 548 574 592 615 578 533 553 553 530 465 458 497 428 388 391 455 485 480 433 390 422 446 411 388 400 394 358 345 374 422 344 287 255 247 243 243 255 256 253 257 258 279 377 355 332 314 322 319 324 361 490 442 400 386 374 362 339 325 318 319 317 323 322 320 324 334 330 335 353 359 367 372 377 386 394 400 400 404 408 414 424 429 439 447 455 467 466 471 474 473 480 481 482 482 481 482 485 488 496 500 509 524 537 555 558 564 575 575 569 565 568 574 576 579 587 593 599 605 611 616 627 636 645 641 643 646 652 658 664 673 675 682 690 699 714 727 739 748 759 776 787 795 803 807 815 825 835 848 864 877 889 907 930 955
 -9999 -9999 -9999 -9999 -9999 -9999 321 318 322 354 349 368 401 485 446 343 348 329 344 360 411 443 537 547 488 341 242 130 92 81 91 106 109 132 124 113 110 140 150 111 89 86 83 86 93 97 95 99 102 109 137 136 132 156 192 175 163 162 166 180 185 191 194 199 210 234 228 235 232 222 223 257 273 215 205 213 222 230 248 261 283 364 321 339 385 413 496 533 448 490 422 418 459 467 520 533 545 568 588 576 553 522 525 517 513 532 594 567 543 585 630 600 484 425 470 448 419 408 443 440 467 455 449 466 441 434 418 403 396 410 359 332 367 461 403 299 256 243 239 248 252 256 256 256 257 282 382 319 299 284 300 312 342 365 422 470 451 504 536 482 390 342 322 320 317 319 320 322 325 330 326 340 356 364 365 368 375 384 394 399 400 404 407 414 419 428 439 448 456 463 468 472 472 481 482 484 484 484 483 483 481 489 499 506 512 526 545 558 568 554 567 564 563 562 563 570 573 577 588 596 598 604 611 621 627 635 638 647 660 662 672 677 680 680 683 686 693 702 719 732 745 757 764 777 788 795 805 812 820 836 845 856 865 877 889 913 944 971
 -9999 -9999 -9999 -9999 -9999 -9999 -9999 -9999 313 344 334 336 345 432 433 407 336 324 333 360 383 444 415 446 490 595 496 249 116 86 78 75 83 114 107 104 118 130 165 140 103 93 89 90 92 97 94 95 99 110 139 143 138 156 182 191 182 170 170 170 178 186 187 189 193 199 207 204 206 206 210 240 279 191 178 191 203 213 228 247 251 277 295 324 368 380 422 476 512 549 499 481 479 534 575 498 491 481 518 511 519 543 535 521 510 518 512 520 504 509 553 521 433 486 491 422 411 439 482 479 490 501 482 457 421 409 419 413 414 418 365 340 325 400 361 294 259 243 241 252 259 257 258 259 266 310 289 294 270 274 300 337 406 499 463 450 426 416 441 449 398 356 336 324 318 319 329 322 323 325 328 346 355 361 362 366 377 387 396 400 402 402 406 411 421 429 440 445 456 457 463 468 472 479 483 487 487 488 487 485 487 493 498 514 525 534 550 561 556 547 556 556 560 562 562 566 576 583 590 599 605 610 617 623 634 637 644 655 662 665 672 675 680 686 690 697 703 714 723 738 750 765 772 777 790 797 810 819 826 842 846 856 868 882 903 926 949 975
 302 299 293 -9999 -9999 -9999 -9999 -9999 -9999 -9999 313 325 327 381 442 344 347 348 366 376 362 436 535 463 346 389 360 369 237 99 80 73 70 71 75 120 129 126 135 137 124 111 101 96 95 93 92 95 105 114 134 134 141 159 181 195 191 177 175 172 180 195 206 192 186 187 200 195 191 194 198 204 200 182 176 182 189 197 204 218 233 251 278 329 353 410 461 510 564 591 505 534 496 504 519 484 434 421 450 458 481 503 553 565 527 507 504 529 476 468 531 473 418 441 449 408 407 450 524 563 506 491 486 491 452 419 419 428 429 409 371 391 330 311 314 283 257 259 253 255 256 260 263 268 292 304 262 257 261 280 315 395 506 588 533 477 449 438 410 396 392 363 341 328 324 321 327 325 328 328 331 345 358 354 362 369 379 388 396 397 402 404 408 417 424 431 439 446 452 456 459 466 468 477 482 488 487 491 492 491 495 504 515 517 521 528 536 541 542 543 549 552 556 561 566 563 574 578 587 594 599 608 614 619 622 639 651 661 665 668 671 673 679 687 696 705 715 718 731 743 753 762 771 779 786 797 809 818 826 836 849 857 874 889 909 934 958 976
 -9999 308 337 284 -9999 -9999 -9999 -9999 -9999 -9999 -9999 298 323 343 345 316 329 334 364 555 589 489 477 582 489 263 204 166 282 156 93 75 72 70 70 73 82 89 107 120 116 104 101 97 99 96 91 97 109 120 128 138 146 171 228 221 207 191 184 191 179 182 190 196 185 181 185 185 182 183 188 189 186 178 182 177 183 197 216 209 220 238 257 281 306 339 392 430 474 539 560 545 538 501 471 448 423 398 432 457 488 497 482 510 584 541 496 485 466 440 488 467 426 449 452 425 411 482 553 574 526 487 466 473 489 427 422 440 452 432 370 367 332 298 285 272 252 278 262 257 268 285 295 302 318 313 250 247 254 266 304 361 497 666 541 500 463 450 423 386 371 371 353 340 328 327 326 330 333 331 333 338 345 351 363 369 386 394 392 394 402 409 412 419 424 433 439 446 450 453 458 463 466 473 477 484 489 493 492 494 501 507 518 530 531 524 527 531 535 546 543 546 552 555 560 566 564 573 581 589 597 602 605 619 630 643 653 658 662 665 673 683 686 688 694 702 717 730 741 750 757 764 771 776 781 791 806 817 832 842 852 867 875 900 925 936 958 978
 -9999 286 313 325 -9999 -9999 -9999 -9999 -9999 -9999 -9999 -9999 -9999 299 305 308 312 344 366 383 541 527 413 484 637 402 170 151 148 141 95 83 74 71 69 68 70 76 86 107 104 103 99 97 94 93 91 99 124 129 136 147 151 159 175 191 196 183 173 169 165 168 177 187 190 181 181 181 180 176 186 183 188 183 196 244 187 197 206 206 216 231 249 264 284 305 329 355 397 441 539 513 622 616 498 509 458 392 399 404 431 463 485 481 478 516 525 492 462 433 473 436 402 457 455 462 417 514 580 609 553 498 461 440 433 409 416 454 488 447 381 347 330 303 286 272 255 267 270 268 287 330 361 367 372 268 238 242 249 261 287 370 506 553 530 523 540 491 447 416 396 387 361 347 340 331 330 335 336 338 334 339 346 347 359 372 385 398 395 394 402 408 416 425 430 431 439 447 453 458 462 462 464 472 477 484 484 487 490 497 505 508 516 532 537 530 528 531 533 538 540 545 546 555 555 562 560 569 578 590 593 600 604 617 631 639 644 652 658 666 679 683 687 690 696 707 719 729 740 754 763 774 778 783 784 788 803 817 830 850 856 871 884 901 923 937 952 968
 -9999 -9999 -9999 -9999 -9999 -9999 -9999 -9999 -9999 -9999 -9999 -9999 -9999 282 294 307 348 377 393 409 470 511 474 517 532 432 203 150 133 113 95 86 78 73 71 69 70 73 76 89 107 114 109 104 101 99 91 98 115 123 129 137 161 150 147 150 165 172 165 160 156 158 163 169 174 175 172 183 185 179 177 182 193 187 188 207 260 184 194 198 211 224 249 264 274 286 302 329 411 462 461 474 511 552 539 507 430 374 368 361 354 359 411 482 476 455 483 496 446 442 517 444 396 407 434 425 416 432 473 486 512 510 486 437 414 421 443 474 527 438 382 357 329 302 286 271 258 269 272 278 296 348 393 347 258 235 234 238 241 251 282 366 446 527 555 574 547 511 465 436 418 393 372 354 341 336 330 331 332 333 329 336 338 346 360 372 381 393 393 395 405 409 417 424 428 434 437 444 447 453 459 463 461 469 475 476 482 483 486 486 497 511 515 527 533 540 530 530 535 541 541 546 548 549 553 554 562 569 581 588 594 597 604 611 628 635 639 643 654 667 676 680 686 689 700 708 715 724 740 752 771 777 788 789 789 796 808 817 825 844 854 871 888 900 911 925 936 959
 -9999 -9999 -9999 -9999 -9999 -9999 -9999 -9999 -9999 -9999 -9999 -9999 -9999 -9999 291 305 351 370 358 389 377 444 485 650 435 332 270 212 167 112 96 88 80 76 71 72 72 70 73 78 82 90 109 111 107 107 95 99 104 106 111 124 148 163 146 137 138 149 157 152 148 149 153 153 162 157 157 183 182 185 172 181 207 204 194 194 229 195 193 201 208 218 239 258 262 272 282 292 323 354 371 380 461 426 434 452 438 428 435 460 419 345 335 387 468 466 446 438 427 417 465 399 446 457 453 432 432 414 418 415 455 446 462 449 440 442 463 497 536 452 392 364 341 308 282 265 271 279 275 279 293 339 364 321 239 232 229 229 235 246 275 320 437 539 566 580 561 515 478 448 428 398 376 355 342 333 332 332 333 332 334 336 342 349 360 367 379 391 392 395 403 410 417 420 426 432 437 443 451 450 453 457 456 463 464 470 475 472 486 484 493 499 513 521 527 535 529 529 533 541 541 549 551 560 560 563 569 575 586 590 598 602 610 616 624 624 631 641 647 661 673 678 690 693 698 708 719 728 744 757 775 781 790 795 799 807 813 823 834 847 852 861 877 892 901 907 922 929
 186 -9999 -9999 -9999 -9999 -9999 -9999 -9999 -9999 -9999 -9999 -9999 -9999 -9999 -9999 307 321 353 348 400 390 423 451 647 594 399 355 351 243 135 105 90 85 81 75 74 73 71 73 75 77 81 87 93 100 107 94 91 95 98 106 118 132 164 158 136 129 133 142 143 143 140 143 145 147 156 155 157 161 165 172 172 197 216 205 202 203 199 201 205 215 226 235 234 250 260 270 284 313 360 412 384 354 419 377 426 471 486 525 586 487 380 326 315 335 385 468 456 424 411 379 355 387 433 481 465 448 426 383 378 377 421 442 424 429 436 449 465 542 476 419 373 342 310 283 265 305 290 279 271 286 319 360 347 238 232 229 232 229 238 262 305 441 576 600 581 555 524 485 445 415 387 375 357 344 334 331 330 328 326 328 334 337 341 355 371 385 395 394 398 405 410 415 423 424 432 436 440 445 446 450 450 451 450 452 459 463 469 475 489 493 499 510 513 515 513 520 522 527 536 540 550 555 559 566 574 582 587 589 591 595 598 605 616 621 625 635 639 649 662 666 674 685 694 701 710 719 732 744 757 770 785 794 799 805 812 819 832 838 847 851 860 862 881 887 889 894 907
 215 231 -9999 -9999 -9999 -9999 -9999 -9999 -9999 -9999 -9999 -9999 -9999 -9999 -9999 298 307 342 354 400 388 407 421 662 741 448 274 227 172 137 138 108 87 82 79 75 74 71 72 74 75 80 81 86 92 97 101 100 98 90 101 110 121 135 142 131 124 124 128 135 135 134 137 140 145 153 158 160 162 163 165 175 187 212 231 216 210 206 202 205 214 227 234 238 248 258 270 294 335 385 427 459 452 360 366 461 459 491 504 565 452 396 342 306 295 307 345 406 371 376 352 338 332 372 416 486 468 449 415 358 367 391 419 471 480 468 431 441 493 516 416 372 346 310 282 269 350 303 280 267 277 299 336 341 252 232 230 229 224 224 235 279 419 564 618 587 558 515 461 443 421 387 371 356 344 338 331 328 327 326 326 330 337 342 358 369 386 396 396 400 402 405 411 415 423 429 435 440 441 445 445 450 446 443 444 450 456 463 468 475 490 496 504 505 509 512 515 527 535 545 548 560 566 565 568 575 584 589 592 594 597 602 610 617 623 629 636 642 654 661 675 674 678 688 698 703 716 727 741 755 768 779 794 804 804 816 826 835 847 854 852 852 849 860 874 881 885 888
 225 271 245 -9999 -9999 -9999 -9999 -9999 -9999 -9999 -9999 -9999 -9999 -9999 -9999 302 311 325 342 325 358 398 451 557 653 674 450 268 164 134 114 98 85 79 75 73 73 71 72 74 73 75 80 83 88 100 96 96 95 90 99 104 111 119 121 120 118 119 121 123 128 133 136 142 149 154 155 159 165 167 171 179 196 211 238 228 228 220 210 210 212 225 232 240 250 257 275 295 333 390 440 487 503 425 351 408 463 463 444 502 560 453 362 314 293 278 275 291 300 317 392 404 327 341 395 447 423 436 429 367 361 401 426 439 464 471 436 410 427 483 411 372 336 305 280 272 304 299 277 268 270 287 314 351 291 235 229 228 224 211 221 259 456 618 617 582 542 505 472 456 409 388 375 357 350 339 337 329 326 326 323 327 334 343 353 365 376 388 394 395 396 402 406 412 419 425 432 436 437 443 449 447 447 439 436 440 444 454 462 473 480 479 492 507 505 506 516 529 540 551 557 563 565 569 575 584 595 607 608 603 601 602 617 623 631 637 641 647 652 668 678 677 680 686 693 701 711 727 739 754 762 778 796 803 806 811 817 831 847 852 856 850 841 843 859 867 875 876
 -9999 201 211 -9999 -9999 -9999 -9999 -9999 -9999 -9999 -9999 -9999 -9999 -9999 -9999 302 295 305 325 318 345 400 444 497 565 581 531 346 207 167 136 100 84 73 70 69 71 68 71 74 72 74 76 79 80 84 90 89 87 91 93 107 114 111 110 111 111 116 119 121 129 133 137 141 147 150 154 162 168 173 179 189 220 240 254 240 243 273 228 218 219 223 236 241 248 254 285 297 327 370 427 528 495 433 391 379 491 542 481 441 479 471 487 410 376 306 271 264 275 299 344 382 328 314 350 385 388 373 390 373 386 373 421 417 409 409 422 399 386 421 414 370 334 306 279 267 288 300 271 272 269 281 299 329 315 240 233 235 232 221 221 250 501 626 629 587 546 504 480 453 408 392 374 362 352 342 341 335 327 323 322 329 340 345 352 357 367 374 383 390 387 395 404 410 413 424 427 433 439 442 444 444 437 436 430 433 439 445 452 464 473 472 475 488 495 502 511 521 530 544 557 560 571 578 582 592 605 612 607 607 607 612 619 630 635 639 639 642 655 671 677 679 684 688 688 697 713 724 735 752 768 782 797 813 802 803 807 826 843 853 851 847 834 831 843 852 860 863
 -9999 -9999 -9999 -9999 -9999 -9999 -9999 -9999 -9999 -9999 -9999 -9999 -9999 -9999 -9999 286 277 280 292 323 348 425 449 439 458 412 411 337 262 209 153 105 89 73 65 65 66 68 71 73 72 72 72 76 79 82 84 88 89 90 99 96 100 102 104 109 110 118 124 120 124 131 138 142 147 150 158 162 172 189 196 201 223 257 289 254 250 271 243 228 227 229 237 243 253 265 308 291 322 365 416 492 482 478 442 367 427 536 552 495 437 466 575 667 714 433 290 274 269 296 323 337 339 307 313 332 357 338 340 373 426 390 399 389 374 374 380 394 366 375 390 355 324 301 285 268 266 271 269 274 272 272 282 304 344 250 242 239 239 234 233 242 380 534 597 590 539 498 474 466 426 400 379 366 355 347 336 333 328 326 324 330 339 339 349 351 360 367 371 379 391 392 397 403 412 419 423 426 429 437 441 440 438 433 435 429 434 446 442 458 466 476 477 478 486 495 502 513 521 535 549 561 570 587 588 591 601 610 613 606 605 611 615 626 634 634 634 637 653 668 673 680 678 682 690 700 711 723 736 754 766 777 791 795 789 795 799 813 831 846 843 835 834 829 841 852 855 871
 -9999 -9999 -9999 -9999 -9999 -9999 -9999 -9999 -9999 -9999 -9999 -9999 -9999 -9999 -9999 -9999 -9999 252 269 291 370 384 388 405 406 367 355 316 268 236 201 133 94 78 78 63 64 66 66 69 71 67 68 72 75 80 82 88 89 93 97 105 100 102 107 112 112 118 127 130 123 126 140 143 148 158 166 174 177 192 219 221 228 253 292 263 251 257 237 229 232 236 247 248 255 262 273 286 318 360 421 456 482 534 502 409 372 448 565 596 468 426 435 449 589 528 317 292 273 301 330 298 390 333 315 320 322 331 343 369 410 440 412 378 343 332 333 344 339 351 360 332 310 301 289 282 278 278 263 271 274 275 276 293 352 270 247 247 246 245 247 254 294 400 502 515 510 469 433 421 418 419 395 378 364 356 344 336 329 328 328 339 336 333 338 341 355 359 362 367 375 383 387 391 401 408 413 423 422 426 432 432 429 426 421 419 425 438 436 443 459 474 476 475 481 490 498 507 516 529 543 552 566 581 595 595 598 606 612 608 606 609 614 619 623 624 625 634 646 662 665 670 672 679 685 693 706 722 739 753 760 764 769 776 778 782 790 800 811 822 832 827 821 824 846 854 864 879
 -9999 -9999 -9999 -9999 -9999 -9999 -9999 -9999 -9999 -9999 -9999 -9999 -9999 -9999 -9999 -9999 -9999 262 270 274 311 319 349 367 373 367 342 310 274 244 223 175 121 77 69 73 66 65 67 63 63 64 65 70 74 80 82 87 88 90 96 120 116 107 115 121 117 117 119 126 127 128 133 140 148 158 164 173 182 189 215 244 265 273 272 258 255 254 238 235 252 240 247 251 261 269 272 280 306 363 474 430 449 567 570 460 380 387 491 558 473 429 402 399 439 447 376 317 282 278 294 293 366 340 319 325 327 332 344 359 392 426 400 366 334 310 306 309 314 336 376 309 293 287 280 292 332 308 278 264 273 275 274 294 365 323 252 254 256 260 260 261 288 361 413 423 441 455 418 414 377 425 433 400 378 365 355 342 333 336 326 330 332 334 343 346 356 354 357 367 370 373 375 379 389 397 402 405 410 416 420 421 420 422 420 421 424 433 447 449 456 468 479 479 483 489 501 505 514 523 536 545 559 578 594 602 603 607 608 609 606 611 612 617 616 616 616 629 641 654 653 657 664 672 682 689 708 726 742 744 747 751 760 770 773 780 785 798 804 806 818 819 825 833 847 860 869 879
 -9999 -9999 -9999 -9999 -9999 -9999 -9999 -9999 -9999 -9999 -9999 -9999 -9999 -9999 -9999 303 -9999 280 308 287 276 308 307 343 348 352 340 317 300 288 261 266 194 93 76 80 116 78 65 58 62 61 66 68 73 78 80 83 83 90 92 104 121 110 117 124 121 121 125 124 133 134 136 147 144 164 175 191 189 204 232 262 269 267 285 261 272 265 238 235 249 248 254 271 298 297 276 278 287 324 392 375 448 693 620 495 399 373 428 492 502 462 396 373 381 441 399 328 293 282 277 287 329 370 335 323 319 318 327 341 407 400 367 344 323 306 296 288 292 300 302 286 274 279 280 290 312 298 283 275 263 281 272 296 345 272 255 260 266 283 275 273 304 324 335 342 360 400 372 375 342 394 451 420 390 375 363 350 353 348 338 340 339 339 347 349 340 350 359 364 362 362 364 372 375 380 391 395 398 404 405 409 412 411 414 417 421 427 437 450 449 456 468 478 486 495 498 502 512 517 528 541 555 574 590 604 612 612 608 610 615 613 616 615 616 616 614 624 642 651 650 655 656 670 684 695 710 724 735 746 746 752 763 769 777 781 788 797 799 800 808 813 831 840 856 864 877 882
 -9999 -9999 -9999 -9999 -9999 -9999 -9999 -9999 -9999 -9999 -9999 -9999 -9999 -9999 -9999 -9999 281 258 273 307 344 316 287 259 305 323 330 326 334 336 317 312 248 107 91 83 94 138 85 60 58 61 65 70 70 75 78 79 82 85 88 98 105 120 117 122 134 131 125 131 133 140 138 152 145 163 181 195 210 203 218 253 260 255 271 257 264 261 244 243 284 257 259 276 308 312 284 281 288 296 313 364 564 590 647 513 421 372 385 414 439 531 451 356 347 360 352 324 302 294 281 281 304 362 378 321 311 308 307 312 348 371 339 325 309 298 286 275 272 266 264 262 256 262 283 280 283 280 282 278 262 257 272 310 359 267 256 264 268 285 280 289 329 334 320 319 308 317 350 335 314 313 390 433 418 400 372 366 373 361 353 347 341 338 340 329 331 345 353 353 345 344 353 359 360 366 374 383 393 390 393 399 402 405 407 409 418 423 434 449 451 449 445 461 478 489 494 498 502 514 523 533 548 568 583 600 611 608 616 616 626 618 617 621 619 619 619 627 645 655 651 651 660 672 690 701 708 721 732 749 749 766 772 783 775 776 785 800 808 808 803 810 832 844 859 867 875 882
 -9999 -9999 -9999 -9999 -9999 -9999 -9999 -9999 -9999 -9999 -9999 -9999 -9999 -9999 -9999 -9999 -9999 -9999 266 291 327 350 396 345 292 313 323 353 344 352 361 341 247 131 112 98 90 98 103 60 58 61 66 69 69 72 74 77 78 81 86 92 99 105 123 119 132 136 131 134 144 136 141 145 147 152 189 195 206 204 225 238 252 246 250 256 265 260 252 252 261 267 273 273 287 303 290 289 314 349 296 310 333 357 415 458 476 403 358 372 414 443 460 366 331 336 378 384 347 302 291 284 285 312 345 322 308 314 315 296 299 311 314 305 297 289 279 266 257 248 242 244 244 246 256 260 264 270 274 268 257 246 259 300 395 274 254 263 268 276 287 293 322 338 324 318 302 299 309 323 310 297 310 364 426 420 394 372 371 363 357 346 343 337 331 328 332 339 348 350 346 334 337 347 348 352 360 368 374 380 384 389 397 394 401 405 412 417 428 442 454 453 446 453 469 474 488 499 503 512 521 530 540 562 575 592 607 615 624 627 633 633 631 635 631 625 635 641 652 655 660 660 671 686 697 709 718 732 738 748 763 781 793 796 796 789 791 797 811 812 800 815 833 843 855 865 872 877
 -9999 -9999 -9999 -9999 -9999 -9999 -9999 -9999 -9999 -9999 -9999 -9999 -9999 -9999 -9999 -9999 -9999 -9999 -9999 250 276 315 312 336 309 312 330 385 380 375 395 388 323 190 138 120 104 108 97 66 62 64 64 66 68 69 70 73 75 77 81 88 92 97 108 118 122 130 131 126 133 139 137 143 147 155 179 196 192 207 225 239 249 245 246 261 291 285 267 268 280 291 288 286 295 311 324 299 303 340 325 309 320 331 379 542 641 464 390 342 404 400 393 344 325 325 352 488 495 363 318 304 290 292 314 322 304 312 331 301 293 294 295 291 284 282 269 259 253 244 235 250 238 240 245 250 256 263 263 259 255 245 244 267 296 259 251 262 266 271 287 309 324 334 319 306 304 303 295 304 304 288 303 367 415 438 427 408 396 390 368 348 343 331 327 326 339 341 345 339 334 328 324 330 337 337 348 355 364 373 376 380 384 389 392 395 400 409 420 434 444 443 442 442 457 473 485 488 498 505 517 526 536 553 568 588 606 616 615 627 632 635 643 641 639 642 648 654 654 660 670 683 688 702 713 720 728 734 740 753 764 781 804 811 808 808 801 805 811 818 813 818 832 845 852 861 868 875
 -9999 -9999 -9999 -9999 -9999 -9999 -9999 -9999 -9999 -9999 -9999 -9999 -9999 -9999 -9999 -9999 -9999 -9999 -9999 -9999 288 276 303 300 303 303 312 342 368 381 391 410 379 253 178 151 126 105 94 89 67 65 65 64 65 67 70 70 71 74 79 83 89 90 95 104 117 119 134 127 124 128 135 143 153 157 166 197 197 213 245 251 252 246 244 261 289 302 274 289 325 365 314 310 314 322 330 311 310 317 321 315 328 343 367 396 554 459 398 337 393 431 393 352 324 325 343 387 417 439 455 402 315 296 301 334 309 321 343 310 290 286 285 281 281 272 265 255 245 241 240 291 240 235 240 245 251 258 257 253 253 251 237 243 251 250 252 258 262 268 285 306 333 327 315 312 315 301 291 291 291 292 300 388 403 455 455 437 391 359 346 341 333 325 317 321 335 335 332 329 319 317 316 317 319 320 333 346 356 366 366 370 374 381 383 388 394 401 408 419 432 439 438 442 454 477 493 497 502 510 518 530 540 548 565 588 603 609 611 617 626 631 640 642 644 645 647 656 664 670 675 684 698 710 723 735 738 738 742 747 764 780 814 824 816 809 809 812 822 828 828 833 832 838 851 863 872 878
 -9999 -9999 -9999 -9999 -9999 -9999 -9999 -9999 -9999 -9999 -9999 -9999 -9999 -9999 -9999 -9999 -9999 -9999 -9999 -9999 272 293 310 302 323 333 305 318 332 345 360 402 384 292 217 189 162 129 106 111 74 66 66 64 62 62 65 65 68 69 76 77 82 85 89 96 101 106 115 120 126 128 130 139 158 168 168 192 207 218 274 259 251 245 246 253 273 284 275 296 350 361 333 354 380 343 326 344 373 381 353 327 341 360 376 398 432 412 349 324 351 408 394 369 334 333 342 359 380 424 499 517 371 319 299 327 310 315 324 303 298 295 284 289 292 282 271 258 246 236 238 280 236 233 240 245 268 261 251 249 250 246 237 229 250 247 248 250 258 261 295 329 325 320 316 326 329 296 283 281 278 284 287 349 436 475 430 381 364 358 350 339 333 326 317 315 324 326 318 319 317 315 312 307 309 312 321 330 345 355 360 361 363 371 372 377 385 391 403 412 420 428 436 442 449 469 485 497 506 514 523 532 540 544 556 576 590 605 612 612 620 630 638 644 645 651 657 658 664 673 680 689 700 712 725 738 740 735 735 745 754 778 812 830 814 802 804 809 817 826 835 842 840 841 852 862 872 878
 -9999 -9999 -9999 -9999 -9999 -9999 -9999 -9999 -9999 -9999 -9999 -9999 -9999 -9999 -9999 -9999 -9999 -9999 -9999 -9999 262 294 293 304 315 320 311 292 300 315 363 401 388 301 230 214 190 152 119 95 80 71 66 60 58 59 59 63 66 68 72 74 77 82 84 91 97 101 107 114 128 132 130 134 146 156 164 178 204 213 231 259 249 253 247 252 259 264 272 290 318 328 355 480 453 374 350 412 489 459 393 348 353 388 426 420 402 406 387 337 342 361 430 432 354 340 347 354 381 441 516 554 455 351 308 325 312 310 310 294 296 307 286 290 299 299 284 263 247 243 240 235 231 230 235 245 275 264 251 243 246 240 235 223 262 264 241 243 248 257 284 325 320 309 299 303 308 287 274 271 271 277 282 312 483 467 388 373 359 353 351 340 335 328 316 310 314 319 307 305 309 312 307 302 302 306 313 322 337 352 356 357 357 361 365 371 375 385 395 405 411 419 426 436 451 467 485 490 502 514 523 538 544 558 562 566 583 594 604 607 614 628 633 642 643 651 662 670 677 679 684 694 703 710 714 727 739 734 733 736 746 759 791 801 805 797 793 800 810 821 833 845 851 848 854 864 869 874
 -9999 -9999 -9999 -9999 -9999 -9999 -9999 -9999 -9999 -9999 -9999 -9999 -9999 -9999 -9999 -9999 -9999 -9999 -9999 -9999 -9999 260 262 269 289 306 296 287 298 304 342 386 382 324 241 221 202 173 130 103 86 76 64 59 58 56 55 62 66 66 69 71 74 79 82 86 92 98 99 110 134 140 132 131 141 157 172 178 189 202 211 237 242 264 249 255 262 269 278 289 312 323 358 456 437 376 375 452 551 478 408 366 400 491 515 483 440 475 459 367 343 361 412 488 385 355 343 353 384 450 541 641 526 415 306 368 352 319 334 298 295 327 286 291 287 284 286 265 251 257 257 238 231 230 233 244 260 249 252 239 239 239 235 222 249 268 235 239 243 258 273 310 318 307 290 283 282 286 274 266 270 272 281 299 397 400 373 363 351 345 341 342 338 334 319 310 309 304 302 300 299 308 301 299 292 298 306 315 327 340 350 353 352 354 359 363 368 381 390 400 406 414 425 440 451 461 475 489 500 508 517 533 549 563 568 573 578 585 594 600 607 622 622 630 637 649 666 674 678 682 689 694 702 704 708 719 727 729 733 731 736 746 759 773 780 786 790 800 814 823 835 841 854 859 856 863 867 876
 -9999 -9999 -9999 -9999 -9999 -9999 -9999 -9999 -9999 -9999 -9999 -9999 -9999 -9999 -9999 -9999 -9999 -9999 -9999 -9999 -9999 268 -9999 237 287 302 309 301 295 303 318 355 361 341 305 227 209 187 142 111 98 84 66 59 53 56 54 55 65 68 67 68 71 75 79 81 86 92 95 109 158 156 125 130 137 152 175 198 211 218 220 231 247 247 250 257 266 273 281 293 305 323 351 453 481 397 391 435 470 444 395 405 478 562 539 484 464 530 450 369 344 353 378 426 439 371 339 355 392 462 552 603 535 399 312 402 358 330 337 307 291 312 283 291 296 275 269 268 251 251 244 235 233 232 240 239 239 236 240 239 236 234 233 231 223 238 233 234 237 242 259 291 301 303 283 274 265 262 265 267 271 272 281 297 323 367 376 365 359 356 352 349 342 329 320 315 305 301 298 298 295 297 298 290 293 297 300 311 323 333 338 342 348 350 355 359 369 380 388 395 408 417 428 443 453 461 470 485 496 506 516 524 539 555 572 580 585 584 590 596 600 608 613 617 630 644 663 672 677 685 693 696 693 698 703 703 714 722 727 726 725 733 749 755 754 762 776 794 810 822 832 841 849 861 862 861 863 876
 -9999 -9999 -9999 -9999 -9999 -9999 -9999 -9999 -9999 -9999 -9999 -9999 -9999 -9999 -9999 -9999 -9999 -9999 -9999 -9999 -9999 -9999 258 256 273 300 299 309 297 297 307 300 309 311 290 235 214 197 161 123 101 84 64 58 52 53 54 54 59 64 66 65 71 72 75 78 81 87 93 101 123 137 119 128 137 147 163 185 213 256 237 234 242 250 253 259 277 286 296 312 308 323 357 469 447 411 418 458 452 426 409 489 646 602 535 494 472 466 402 370 350 357 376 396 411 364 332 337 449 451 514 505 428 346 348 439 373 343 369 330 298 289 292 282 285 270 300 272 253 249 246 241 235 235 236 235 236 237 238 235 233 232 231 234 248 218 216 221 228 233 240 269 275 286 281 275 267 263 263 267 271 276 279 287 307 350 386 372 364 364 356 349 339 325 322 319 310 304 297 293 292 289 289 290 290 294 298 312 318 325 332 337 340 348 356 362 372 381 386 398 409 419 430 441 453 464 475 485 493 504 515 528 538 548 566 575 581 590 595 594 597 600 609 615 624 642 653 668 673 678 684 691 692 700 703 697 699 707 715 721 721 733 740 745 747 754 768 786 809 820 831 838 844 852 858 855 856 872
 -9999 -9999 -9999 -9999 -9999 -9999 -9999 -9999 -9999 -9999 -9999 -9999 -9999 -9999 -9999 -9999 -9999 -9999 -9999 -9999 -9999 -9999 -9999 298 307 294 294 301 315 316 307 283 275 274 290 263 225 202 173 137 114 104 61 54 50 48 -9999 51 -9999 58 63 65 66 71 73 71 77 84 89 101 110 111 116 123 135 156 161 177 202 238 241 251 253 256 260 269 289 310 317 327 336 328 357 450 432 423 459 467 463 479 424 493 580 556 517 518 469 431 391 370 358 355 378 387 377 346 327 333 409 423 484 421 375 353 388 419 373 398 400 350 306 294 356 292 268 263 287 295 259 255 253 245 243 239 239 237 239 241 238 234 231 231 232 228 240 222 215 209 217 227 230 241 252 271 295 282 277 269 268 273 282 292 284 285 296 341 382 386 374 359 350 348 339 332 329 324 318 311 300 296 296 290 293 292 293 291 297 307 316 322 328 332 337 342 351 362 371 380 387 399 408 417 430 441 452 460 473 481 492 503 516 524 538 545 553 563 569 579 583 584 595 602 612 619 625 636 642 658 663 673 675 680 683 690 693 693 686 692 696 710 725 732 738 739 742 753 768 782 800 823 833 838 846 851 856 854 855 869
 -9999 -9999 -9999 -9999 -9999 -9999 -9999 -9999 -9999 -9999 -9999 -9999 -9999 -9999 -9999 -9999 -9999 -9999 -9999 -9999 -9999 -9999 262 267 282 285 286 298 304 328 314 283 264 260 259 288 286 209 182 154 124 82 55 48 48 49 -9999 -9999 -9999 -9999 -9999 65 66 66 71 70 -9999 83 87 92 104 107 112 121 131 152 163 171 196 221 240 257 266 269 276 279 292 326 344 345 362 341 359 432 431 450 479 476 493 526 442 488 513 503 503 521 504 504 496 392 377 364 385 462 421 349 332 336 363 412 431 378 359 394 441 410 383 463 425 366 309 298 316 307 273 268 264 263 267 255 249 247 245 243 240 241 240 239 237 233 232 229 231 227 229 221 217 208 203 218 228 235 243 271 294 288 281 281 277 282 294 313 325 302 295 313 343 388 375 360 354 350 341 335 327 323 322 313 305 297 294 292 291 295 293 296 300 306 313 319 321 326 332 333 345 359 368 379 387 400 408 419 432 441 452 463 474 477 491 499 514 524 533 544 549 550 552 562 569 579 587 599 608 617 626 634 635 647 655 661 670 670 678 682 681 687 683 679 683 695 716 725 734 739 747 748 762 776 794 812 828 839 846 849 853 856 864 876
 -9999 -9999 -9999 -9999 -9999 -9999 -9999 -9999 -9999 -9999 -9999 -9999 -9999 -9999 -9999 -9999 -9999 -9999 -9999 -9999 -9999 -9999 -9999 254 262 281 290 290 288 294 280 279 272 268 259 270 277 225 194 163 129 84 54 47 46 -9999 -9999 -9999 -9999 -9999 -9999 -9999 -9999 66 67 -9999 -9999 -9999 -9999 89 99 105 110 118 131 144 155 167 188 208 239 248 277 283 292 292 292 318 344 352 349 348 362 397 427 447 477 504 506 522 459 441 465 522 552 524 517 543 621 508 408 385 420 535 470 374 346 341 351 391 374 353 339 369 430 421 385 409 384 345 315 313 345 306 284 273 268 266 277 278 258 251 248 248 245 242 238 238 239 233 232 229 226 224 225 225 220 213 205 209 221 232 238 248 270 299 291 290 284 295 300 316 354 384 335 305 325 378 386 362 355 349 341 335 326 319 319 314 308 304 298 299 297 296 300 296 299 307 307 313 317 315 327 335 344 355 367 380 387 399 409 417 431 444 453 462 470 479 490 496 508 520 528 531 538 546 546 550 560 571 584 596 605 614 626 632 635 640 647 654 658 665 669 672 675 677 679 680 679 692 713 717 728 733 742 752 760 771 791 807 825 833 843 850 854 859 876 877
 -9999 -9999 -9999 -9999 -9999 -9999 -9999 -9999 -9999 -9999 -9999 -9999 -9999 -9999 -9999 -9999 -9999 -9999 -9999 -9999 -9999 -9999 -9999 -9999 247 267 280 275 287 295 285 270 261 244 246 251 265 237 195 180 128 93 63 47 46 -9999 -9999 -9999 -9999 -9999 -9999 -9999 -9999 -9999 -9999 -9999 -9999 -9999 -9999 89 96 100 108 114 127 148 151 164 177 193 214 234 261 281 304 310 300 307 322 339 350 365 376 386 408 436 446 453 479 527 499 467 460 504 585 528 517 529 553 619 459 405 414 436 433 403 368 353 357 386 367 330 328 352 380 410 387 392 383 355 325 324 337 318 293 281 274 270 274 279 271 262 255 252 251 253 242 240 238 237 234 231 227 227 226 226 236 226 216 211 216 222 233 242 252 277 295 295 290 303 311 325 353 396 359 303 320 351 375 370 370 356 342 333 327 322 319 312 310 308 307 298 301 298 299 304 304 304 306 307 307 314 322 331 342 356 367 380 386 398 408 418 430 442 454 467 477 483 491 500 505 514 527 530 534 533 531 543 557 567 582 591 603 615 625 631 635 641 646 650 657 664 673 672 680 676 676 676 681 686 706 722 728 734 739 752 758 765 782 797 809 821 834 847 855 864 876 882
 -9999 -9999 -9999 -9999 -9999 -9999 -9999 -9999 -9999 -9999 -9999 -9999 -9999 -9999 -9999 -9999 -9999 -9999 -9999 -9999 -9999 -9999 -9999 -9999 -9999 254 263 268 279 291 293 271 254 255 250 249 259 221 182 172 139 129 75 54 49 -9999 -9999 -9999 -9999 -9999 -9999 -9999 -9999 -9999 -9999 -9999 -9999 -9999 -9999 91 95 99 106 111 119 133 149 156 174 186 202 225 251 266 282 300 295 295 308 359 369 366 367 381 405 432 421 425 462 514 537 511 502 490 566 543 545 543 514 508 454 445 489 473 434 422 398 369 363 394 375 326 327 344 372 393 398 452 414 357 331 336 338 321 305 286 279 277 280 285 284 278 264 261 261 263 254 243 244 238 235 233 230 230 237 236 249 259 246 221 228 229 234 239 244 250 264 292 299 307 328 342 359 393 354 315 318 334 361 364 363 354 342 335 333 329 325 320 314 314 310 304 305 310 307 307 309 309 302 305 303 312 320 331 345 361 376 379 384 397 411 421 431 445 461 470 477 489 496 507 515 523 531 530 535 535 536 542 555 568 578 588 599 611 626 631 636 640 646 652 657 668 676 675 681 684 678 679 683 682 701 721 729 738 742 749 759 758 763 782 796 817 829 841 861 871 878 885
 -9999 -9999 -9999 -9999 -9999 -9999 -9999 -9999 -9999 -9999 -9999 -9999 -9999 -9999 -9999 -9999 -9999 -9999 -9999 -9999 -9999 -9999 -9999 -9999 -9999 -9999 261 273 275 285 283 269 252 263 272 266 298 219 171 150 141 134 86 60 54 -9999 -9999 -9999 -9999 -9999 -9999 -9999 -9999 -9999 -9999 -9999 -9999 -9999 -9999 -9999 -9999 -9999 -9999 111 116 122 135 153 164 174 188 214 252 255 261 283 281 304 304 354 362 350 360 380 404 437 416 419 454 495 511 509 552 540 524 556 568 553 522 496 467 474 506 510 465 447 431 408 354 403 377 320 325 354 409 404 443 487 413 360 337 332 336 319 306 292 285 283 283 294 291 280 267 264 263 263 257 244 245 239 235 234 229 231 236 238 250 268 260 232 246 260 239 237 234 233 263 298 299 296 314 334 359 390 350 351 318 325 363 395 375 357 345 346 345 337 331 326 322 319 316 311 314 315 312 316 317 315 306 309 310 312 319 331 343 360 380 380 382 393 409 423 438 449 463 476 486 492 497 511 520 527 529 536 537 543 544 548 561 576 583 588 598 611 621 630 636 640 648 657 663 672 674 679 681 680 675 677 678 686 697 718 736 744 750 751 753 748 750 762 781 804 824 844 863 876 881 888
 -9999 -9999 -9999 -9999 -9999 -9999 -9999 -9999 -9999 -9999 -9999 -9999 -9999 -9999 -9999 -9999 -9999 -9999 -9999 -9999 -9999 -9999 -9999 -9999 -9999 -9999 -9999 266 271 280 282 271 256 245 254 283 341 293 171 149 147 130 87 67 59 -9999 -9999 -9999 -9999 -9999 -9999 -9999 -9999 -9999 -9999 -9999 -9999 -9999 -9999 -9999 -9999 -9999 -9999 -9999 -9999 121 125 140 155 165 185 200 237 251 246 256 267 295 307 309 324 342 368 405 400 416 398 422 456 501 544 496 525 585 530 543 593 547 546 520 494 495 505 505 471 427 398 382 376 341 328 314 325 359 453 449 477 459 397 390 354 334 342 320 309 298 293 289 284 291 306 285 268 270 270 259 255 259 244 244 240 236 232 233 241 242 246 257 262 243 250 287 267 232 221 218 253 296 289 290 296 315 329 348 357 325 324 326 343 374 381 377 362 367 364 350 340 334 328 326 326 323 324 322 318 323 323 319 321 318 315 323 329 334 346 359 365 379 382 397 413 423 435 452 464 475 490 494 501 509 516 522 530 533 541 546 546 551 566 579 584 590 601 610 615 624 631 637 640 652 658 666 669 674 677 682 684 685 694 698 701 715 740 752 762 758 750 746 738 753 781 802 822 846 868 882 883 889
 -9999 -9999 -9999 -9999 -9999 -9999 -9999 -9999 -9999 -9999 -9999 -9999 -9999 -9999 -9999 -9999 -9999 -9999 -9999 -9999 -9999 -9999 -9999 -9999 -9999 -9999 -9999 271 267 270 270 264 257 238 248 291 391 393 257 164 125 128 99 84 61 55 -9999 -9999 -9999 -9999 -9999 -9999 -9999 -9999 -9999 -9999 -9999 -9999 -9999 -9999 -9999 -9999 -9999 -9999 -9999 131 125 135 146 157 173 192 215 242 239 254 279 281 290 304 318 335 363 419 406 388 391 423 451 495 550 553 484 600 566 516 523 544 621 555 522 520 541 571 537 502 433 390 372 353 374 314 325 389 494 507 491 433 378 378 373 342 340 325 314 306 295 291 288 288 311 318 270 265 269 261 252 263 248 243 242 239 235 244 252 244 262 256 276 272 259 284 325 258 231 208 210 256 280 275 289 310 315 333 327 326 333 335 346 365 379 381 377 390 395 363 353 349 342 336 332 334 328 330 328 330 335 332 332 330 331 336 338 345 354 360 367 376 380 395 412 419 427 446 460 467 481 491 503 509 518 525 532 537 543 548 551 557 569 578 584 591 598 607 613 621 627 632 641 652 657 664 668 673 680 690 697 700 701 703 713 721 743 761 766 766 754 746 739 748 779 807 830 847 867 878 879 886
 -9999 -9999 -9999 -9999 -9999 -9999 -9999 -9999 -9999 -9999 -9999 -9999 -9999 -9999 -9999 -9999 -9999 -9999 -9999 -9999 -9999 -9999 -9999 -9999 -9999 -9999 276 264 266 262 259 259 252 234 234 278 395 409 378 219 118 113 113 108 68 60 56 -9999 -9999 -9999 -9999 -9999 -9999 -9999 -9999 -9999 -9999 -9999 -9999 -9999 -9999 -9999 -9999 -9999 -9999 118 123 132 140 154 165 184 201 219 228 258 314 287 293 299 311 324 343 364 372 372 385 417 429 444 503 515 475 549 596 502 539 558 634 572 537 518 566 647 521 472 451 394 360 385 412 322 330 426 520 481 455 401 384 376 365 356 347 333 326 318 312 306 295 301 299 299 277 266 268 265 255 257 255 246 243 241 241 245 265 243 243 250 268 296 277 275 292 275 277 226 205 221 279 260 276 363 343 318 322 326 352 349 347 360 394 418 414 432 420 374 365 357 353 339 341 348 342 341 344 345 344 344 342 345 345 351 356 361 368 367 376 376 380 385 398 414 422 440 451 462 474 487 497 508 516 526 532 538 544 547 551 559 569 574 581 585 594 599 605 610 617 629 631 640 651 664 671 680 690 700 706 706 707 712 724 729 749 766 772 776 766 758 759 773 795 821 841 852 863 873 880 882
 -9999 -9999 -9999 -9999 -9999 -9999 -9999 -9999 -9999 -9999 -9999 -9999 -9999 -9999 -9999 -9999 -9999 -9999 -9999 -9999 -9999 -9999 -9999 -9999 -9999 -9999 -9999 -9999 258 253 243 245 236 222 220 239 330 354 361 216 114 98 101 83 67 61 56 -9999 -9999 -9999 -9999 -9999 -9999 -9999 -9999 -9999 -9999 -9999 -9999 -9999 -9999 -9999 -9999 -9999 -9999 116 121 130 138 147 158 173 186 202 213 242 266 292 304 297 299 310 326 338 350 366 389 404 417 425 490 496 453 507 529 489 585 570 546 540 561 508 515 589 581 472 444 405 399 442 384 350 328 372 463 438 455 421 403 394 384 369 359 346 334 322 318 309 303 335 319 304 282 269 264 262 258 252 251 249 245 245 245 242 241 240 244 251 262 282 271 275 281 288 315 295 242 226 229 245 251 309 350 322 341 330 339 350 355 366 397 423 437 442 438 409 374 376 384 363 361 359 357 354 350 351 355 354 356 357 356 359 364 365 371 377 383 389 388 393 389 409 416 434 441 458 474 486 495 503 509 521 529 537 544 551 554 559 565 569 574 582 586 591 597 604 607 614 626 639 656 668 680 685 688 689 697 702 703 712 725 728 749 772 782 780 779 780 788 802 824 840 857 862 868 870 876 883
 -9999 -9999 -9999 -9999 -9999 -9999 -9999 -9999 -9999 -9999 -9999 -9999 -9999 -9999 -9999 -9999 -9999 -9999 -9999 -9999 -9999 -9999 -9999 -9999 -9999 -9999 -9999 -9999 -9999 241 228 227 227 215 210 204 231 292 331 282 145 94 102 82 72 61 57 -9999 -9999 -9999 -9999 -9999 -9999 -9999 -9999 -9999 -9999 -9999 -9999 -9999 -9999 -9999 -9999 -9999 -9999 112 117 127 135 146 156 165 178 192 204 224 241 251 264 283 289 298 313 330 361 375 381 406 414 415 478 477 433 458 495 546 626 582 526 535 574 530 492 493 533 519 472 426 424 466 407 354 363 365 387 446 489 437 426 415 406 391 376 360 347 327 315 305 302 321 325 301 282 272 265 262 260 258 254 252 251 256 250 250 244 244 247 255 270 268 259 264 271 282 297 341 311 294 238 239 240 254 289 313 337 331 340 354 361 368 392 422 440 457 459 460 405 411 404 403 388 373 370 362 361 366 364 368 365 363 360 366 374 375 383 388 386 390 387 387 386 398 409 423 440 452 468 485 493 502 511 515 524 534 542 550 556 560 565 572 576 578 585 591 597 600 606 615 629 640 653 667 677 683 690 689 693 697 695 701 712 727 744 772 787 789 792 795 810 830 840 859 867 868 870 874 881 882
 -9999 -9999 -9999 -9999 -9999 -9999 -9999 -9999 -9999 -9999 -9999 -9999 -9999 -9999 -9999 -9999 -9999 -9999 -9999 -9999 -9999 -9999 -9999 -9999 -9999 -9999 -9999 -9999 -9999 -9999 214 209 215 207 202 215 213 241 304 287 177 105 101 103 82 67 60 -9999 -9999 -9999 -9999 -9999 -9999 -9999 -9999 -9999 -9999 -9999 -9999 -9999 -9999 -9999 -9999 -9999 -9999 109 116 124 133 139 154 180 189 186 195 213 227 241 254 262 272 289 308 337 360 376 375 412 415 398 434 439 444 525 542 570 607 614 545 515 546 552 491 464 519 556 482 448 467 437 367 378 522 466 379 456 517 466 471 450 432 415 393 374 365 343 319 306 300 303 303 296 284 275 270 265 265 263 259 256 253 259 275 253 251 249 256 256 273 281 266 259 263 269 296 316 317 317 266 261 253 252 264 286 318 333 338 345 367 377 403 453 473 484 482 484 451 424 436 402 389 383 371 369 373 370 374 374 372 374 375 373 378 385 384 382 384 387 384 384 383 387 402 420 438 449 465 479 490 506 509 515 523 533 539 547 558 564 564 574 579 584 590 590 594 597 598 603 614 628 644 664 674 678 684 691 695 698 701 711 717 728 744 774 788 800 802 807 818 835 845 858 868 870 868 877 880 886
 -9999 -9999 -9999 -9999 -9999 -9999 -9999 -9999 -9999 -9999 -9999 -9999 -9999 -9999 -9999 -9999 -9999 -9999 -9999 -9999 -9999 -9999 -9999 -9999 -9999 -9999 -9999 -9999 -9999 -9999 198 191 197 197 200 184 189 202 250 254 182 123 111 126 92 77 61 -9999 -9999 -9999 -9999 -9999 -9999 -9999 -9999 -9999 -9999 -9999 -9999 -9999 -9999 -9999 -9999 -9999 -9999 -9999 112 121 128 136 153 194 205 185 192 205 221 239 249 260 264 289 292 309 335 352 358 385 381 376 396 413 435 536 551 534 580 626 567 523 527 554 515 467 485 561 527 488 494 432 364 422 582 549 435 430 522 494 494 482 453 429 409 384 360 341 321 309 302 299 317 313 288 279 272 266 268 268 270 259 259 266 269 261 258 261 277 280 268 287 283 262 258 260 267 291 292 305 308 274 266 264 270 273 294 314 348 347 359 374 395 421 482 502 457 449 436 432 435 437 407 387 378 373 381 384 387 384 382 382 382 381 383 382 380 379 377 380 381 383 386 391 400 420 434 444 462 477 488 498 508 518 522 532 541 546 555 566 573 580 585 587 590 588 582 584 590 592 603 626 645 655 668 681 689 704 711 721 727 741 731 732 745 763 777 804 814 819 827 836 847 853 861 868 874 879 882 888
 -9999 -9999 -9999 -9999 -9999 -9999 -9999 -9999 -9999 -9999 -9999 -9999 -9999 -9999 -9999 -9999 -9999 -9999 -9999 -9999 -9999 -9999 -9999 -9999 -9999 -9999 -9999 -9999 -9999 -9999 197 186 184 188 183 179 183 185 181 201 226 150 119 124 89 82 72 64 -9999 -9999 -9999 -9999 -9999 -9999 -9999 -9999 -9999 -9999 -9999 -9999 -9999 -9999 -9999 -9999 -9999 -9999 114 117 124 130 143 158 175 189 193 199 212 227 238 273 261 267 276 290 314 333 341 350 349 351 395 454 448 512 529 532 556 594 583 556 511 523 506 486 513 596 585 545 583 502 379 516 577 602 534 429 460 489 505 514 467 438 424 395 365 344 329 311 303 300 329 310 289 280 276 271 273 275 273 267 268 268 271 272 272 278 299 319 294 278 284 286 256 254 254 266 283 287 302 290 277 282 282 310 283 302 356 358 358 369 386 413 450 462 449 435 431 431 426 418 406 398 385 387 402 409 404 403 399 395 390 387 385 381 378 376 376 379 379 380 386 396 403 415 430 442 460 475 486 495 502 514 520 531 538 549 559 567 573 582 589 587 588 586 574 568 570 584 613 634 646 664 681 691 707 714 733 733 734 741 735 743 753 766 774 791 808 822 832 836 845 847 858 863 870 874 882 892
 -9999 -9999 -9999 -9999 -9999 -9999 -9999 -9999 -9999 -9999 -9999 -9999 -9999 -9999 -9999 -9999 -9999 -9999 -9999 -9999 -9999 -9999 -9999 -9999 -9999 -9999 -9999 -9999 -9999 224 199 187 185 182 183 180 172 168 173 178 207 198 149 112 89 84 71 65 -9999 -9999 -9999 -9999 -9999 -9999 -9999 -9999 -9999 -9999 -9999 -9999 -9999 -9999 -9999 -9999 -9999 -9999 -9999 114 119 128 135 146 160 185 202 199 210 221 232 283 263 266 280 278 293 318 331 333 343 364 385 430 503 537 508 554 546 585 650 565 521 507 482 501 522 547 562 581 556 479 401 528 507 629 566 465 486 509 507 502 475 445 439 405 376 351 331 310 297 298 306 292 287 281 278 276 276 275 274 276 281 282 283 290 290 305 312 334 324 302 288 292 297 260 253 262 284 290 285 291 280 286 294 327 287 306 361 395 367 370 381 402 426 433 429 437 440 436 420 411 411 405 405 417 432 439 430 423 413 407 396 390 385 382 378 376 376 380 379 381 385 391 400 415 429 442 458 470 479 491 500 510 519 527 537 548 560 570 577 584 589 593 595 595 590 578 581 606 631 637 653 673 686 699 720 738 754 759 765 759 762 773 778 783 795 795 802 816 827 838 841 849 851 859 867 872 882 890
 -9999 -9999 -9999 -9999 -9999 -9999 -9999 -9999 -9999 -9999 -9999 -9999 -9999 -9999 -9999 -9999 -9999 -9999 -9999 -9999 -9999 -9999 -9999 -9999 -9999 -9999 -9999 -9999 -9999 -9999 203 193 186 181 179 183 176 170 168 163 176 196 177 140 106 95 84 70 -9999 -9999 -9999 -9999 -9999 -9999 -9999 -9999 -9999 -9999 -9999 -9999 -9999 -9999 -9999 -9999 -9999 -9999 -9999 -9999 118 131 135 144 158 176 225 205 208 224 233 263 263 267 278 289 294 304 317 327 343 363 385 431 515 532 507 533 536 591 623 576 501 496 506 534 522 521 558 599 547 468 434 491 560 648 591 500 520 538 541 517 481 452 425 395 374 352 330 312 302 295 294 288 288 283 280 279 281 277 280 286 285 290 295 303 311 341 338 339 340 326 310 307 335 280 264 265 276 301 289 286 287 289 295 334 292 294 321 389 378 377 387 395 409 415 417 425 446 447 431 427 431 428 439 457 451 451 419 413 404 400 394 389 385 379 372 371 370 372 378 378 384 393 397 413 428 438 451 467 476 484 498 508 517 525 538 549 562 574 582 588 598 604 610 611 609 612 616 622 646 656 664 682 696 712 735 757 769 783 796 794 794 794 799 797 802 805 813 815 824 832 837 841 847 856 866 875 884 889
 -9999 -9999 -9999 -9999 -9999 -9999 -9999 -9999 -9999 -9999 -9999 -9999 -9999 -9999 -9999 -9999 -9999 -9999 -9999 -9999 -9999 -9999 -9999 -9999 -9999 -9999 -9999 -9999 -9999 -9999 -9999 -9999 -9999 178 181 180 173 161 156 156 147 151 159 156 126 102 92 73 -9999 -9999 -9999 -9999 -9999 -9999 -9999 -9999 -9999 -9999 -9999 -9999 -9999 -9999 -9999 -9999 -9999 -9999 -9999 -9999 111 129 141 153 171 181 199 227 207 227 234 259 267 283 323 318 319 329 344 348 345 368 407 438 490 549 515 545 554 595 634 552 494 578 610 581 551 519 543 579 632 490 423 467 632 638 627 543 548 574 570 534 487 450 415 399 376 356 331 316 304 302 295 290 288 286 283 282 280 281 285 287 287 294 307 321 337 364 371 366 357 344 326 313 330 298 276 273 281 302 313 297 291 291 298 343 318 312 314 336 380 388 403 404 401 403 401 414 431 444 455 449 461 447 448 431 422 413 413 418 409 400 390 381 375 370 367 362 366 365 367 372 379 389 398 412 424 438 452 463 473 482 494 504 515 528 541 553 563 576 587 596 604 613 624 625 629 637 640 643 660 676 683 694 704 724 743 757 771 788 806 810 807 807 808 813 817 831 838 836 834 830 831 838 852 862 872 882 895 897
 -9999 -9999 -9999 -9999 -9999 -9999 -9999 -9999 -9999 -9999 -9999 -9999 -9999 -9999 -9999 -9999 -9999 -9999 -9999 -9999 -9999 -9999 -9999 -9999 -9999 -9999 -9999 -9999 -9999 -9999 -9999 -9999 -9999 184 184 173 165 155 149 146 141 141 143 146 137 116 91 76 -9999 -9999 -9999 -9999 -9999 -9999 -9999 -9999 -9999 -9999 -9999 -9999 -9999 -9999 -9999 -9999 -9999 -9999 -9999 -9999 -9999 123 151 188 201 213 207 205 208 220 244 253 272 300 357 349 340 361 372 362 359 376 435 437 484 518 509 536 590 594 569 515 506 645 614 582 559 500 521 584 673 600 478 432 573 650 619 591 607 616 597 545 495 450 415 400 373 365 333 327 318 317 298 296 294 293 287 286 288 286 293 286 289 300 323 338 361 390 389 378 365 346 332 318 313 297 287 288 290 306 335 313 301 299 303 323 348 328 310 317 376 407 419 415 401 395 396 404 418 438 453 450 463 443 418 409 409 407 403 410 412 398 382 375 368 366 365 359 354 353 357 363 372 384 397 410 425 436 448 457 469 481 490 502 514 527 543 552 567 578 590 601 605 619 626 633 640 652 658 665 681 691 696 709 719 732 748 761 778 795 810 823 834 842 839 839 846 850 853 854 848 843 840 847 857 869 881 892 906 916
 -9999 -9999 -9999 -9999 -9999 -9999 -9999 -9999 -9999 -9999 -9999 -9999 -9999 -9999 -9999 -9999 -9999 -9999 -9999 -9999 -9999 -9999 -9999 -9999 -9999 -9999 -9999 -9999 -9999 -9999 -9999 -9999 -9999 188 180 170 162 157 153 151 144 146 140 134 130 111 92 80 82 -9999 -9999 -9999 -9999 -9999 -9999 -9999 -9999 -9999 -9999 -9999 -9999 -9999 -9999 -9999 -9999 -9999 -9999 -9999 -9999 107 132 165 187 199 204 206 222 230 264 270 272 301 352 370 359 384 410 372 367 385 400 420 469 514 516 555 628 609 578 505 502 598 572 557 545 476 519 623 621 613 486 432 575 684 644 651 701 638 639 585 539 475 423 397 375 380 349 346 336 328 310 305 303 299 294 290 289 287 290 289 285 301 324 340 357 380 388 372 357 354 336 318 313 303 298 294 299 314 341 330 314 306 308 322 353 329 307 321 386 407 431 421 405 394 391 404 415 428 452 441 438 421 407 398 400 399 389 392 392 381 367 357 353 350 347 347 343 345 348 355 363 374 387 402 420 430 441 452 465 474 487 502 512 528 539 553 568 580 594 604 614 627 639 649 659 667 678 686 699 705 711 719 731 747 765 783 804 818 836 848 853 862 859 862 866 864 860 864 855 854 857 862 870 883 894 907 924 934
 -9999 -9999 -9999 -9999 -9999 -9999 -9999 -9999 -9999 -9999 -9999 -9999 -9999 -9999 -9999 -9999 -9999 -9999 -9999 -9999 -9999 -9999 -9999 -9999 -9999 -9999 -9999 -9999 -9999 -9999 -9999 -9999 -9999 188 178 172 163 160 157 154 147 139 131 126 125 118 99 87 80 -9999 -9999 -9999 -9999 -9999 -9999 -9999 -9999 -9999 -9999 -9999 -9999 -9999 -9999 -9999 -9999 -9999 -9999 -9999 -9999 121 127 143 185 189 209 207 228 237 261 266 274 300 333 376 363 373 390 372 378 394 389 413 466 522 512 532 624 631 569 506 477 574 618 537 529 465 516 651 674 507 458 468 560 688 696 708 754 682 685 621 593 507 422 393 376 401 368 360 364 334 316 313 312 311 304 296 292 289 286 282 286 300 351 360 359 361 368 366 352 351 336 320 311 307 304 301 310 328 342 347 329 319 316 329 375 340 302 315 357 404 399 410 414 402 383 394 420 438 434 427 433 417 390 387 382 386 376 382 374 358 348 339 335 332 330 333 332 333 340 345 359 365 381 395 408 422 436 447 459 469 485 498 512 527 538 555 570 584 596 609 620 634 647 661 676 685 694 703 708 718 726 735 741 751 776 788 810 830 845 864 871 874 868 862 864 867 874 871 870 869 873 879 886 896 906 919 935 948
 -9999 -9999 -9999 -9999 -9999 -9999 -9999 -9999 -9999 -9999 -9999 -9999 -9999 -9999 -9999 -9999 -9999 -9999 -9999 -9999 -9999 -9999 -9999 -9999 -9999 -9999 -9999 -9999 -9999 -9999 -9999 -9999 -9999 180 171 170 162 152 154 153 146 138 130 126 123 129 126 110 90 87 85 -9999 -9999 -9999 -9999 -9999 -9999 -9999 -9999 -9999 -9999 -9999 -9999 -9999 -9999 -9999 -9999 -9999 -9999 -9999 110 121 139 162 190 199 220 235 241 256 277 298 332 348 362 347 361 370 387 398 389 406 453 516 540 508 556 621 545 507 473 543 670 591 520 479 473 528 744 578 474 446 612 599 661 722 775 769 708 664 597 497 440 411 430 424 390 378 389 359 344 326 324 319 328 310 302 296 294 287 290 291 320 340 343 351 356 359 344 347 344 328 320 320 321 323 334 369 370 362 366 341 332 343 377 363 303 312 374 408 379 378 400 390 373 385 400 400 406 416 404 413 393 370 376 383 375 361 353 341 330 323 318 318 317 319 321 324 330 339 348 358 369 383 399 413 426 442 455 466 481 496 513 528 543 558 574 587 600 615 630 645 657 666 685 694 705 716 725 732 740 749 753 757 773 791 817 835 850 865 871 873 870 868 869 877 880 878 881 881 883 890 899 908 921 935 947 959
 -9999 -9999 -9999 -9999 -9999 -9999 -9999 -9999 -9999 -9999 -9999 -9999 -9999 -9999 -9999 -9999 -9999 -9999 -9999 -9999 -9999 -9999 -9999 -9999 -9999 -9999 -9999 -9999 -9999 -9999 -9999 -9999 -9999 -9999 160 161 154 149 151 149 147 139 134 128 128 133 144 139 99 91 89 -9999 -9999 -9999 -9999 -9999 -9999 -9999 -9999 -9999 -9999 -9999 -9999 -9999 -9999 -9999 -9999 -9999 -9999 -9999 104 112 126 146 169 190 208 219 230 265 297 308 309 339 343 334 368 374 391 405 395 392 434 486 541 504 530 608 622 549 491 556 690 664 558 502 484 487 630 637 547 494 656 526 779 771 741 809 802 683 664 552 505 514 511 450 416 403 392 385 376 350 340 334 336 333 319 319 310 302 306 295 299 305 338 343 359 374 346 342 347 351 328 323 326 333 348 365 377 392 392 370 346 337 365 342 302 294 320 384 382 362 370 367 357 375 387 383 382 385 387 398 380 357 366 375 361 345 341 335 323 315 310 309 306 311 311 317 323 329 339 350 360 374 392 409 421 438 449 465 478 493 511 527 544 559 577 587 602 617 634 651 664 678 691 700 711 718 730 735 735 734 759 767 785 814 841 861 871 871 867 862 859 864 872 885 886 882 884 890 895 897 905 921 932 945 952 965
 -9999 -9999 -9999 -9999 -9999 -9999 -9999 -9999 -9999 -9999 -9999 -9999 -9999 -9999 -9999 -9999 -9999 -9999 -9999 -9999 -9999 -9999 -9999 -9999 -9999 -9999 -9999 -9999 -9999 -9999 -9999 -9999 -9999 179 155 155 150 145 148 145 138 131 136 128 119 126 129 140 113 96 98 98 97 -9999 -9999 -9999 -9999 -9999 -9999 -9999 -9999 -9999 -9999 -9999 -9999 -9999 -9999 -9999 -9999 -9999 -9999 121 136 139 153 175 186 193 208 254 304 310 290 304 312 335 372 375 375 394 388 383 415 458 506 509 503 545 669 612 502 538 617 675 585 598 517 489 526 603 654 493 612 534 688 738 704 843 812 758 687 630 579 573 561 499 459 425 408 395 388 386 358 346 346 353 359 337 329 336 313 307 300 308 356 350 352 372 346 337 343 353 344 325 335 348 359 373 384 381 379 386 345 337 337 340 310 285 287 310 338 343 353 353 341 363 373 369 369 379 386 387 388 381 351 341 330 327 322 320 314 304 300 299 298 299 304 310 314 322 334 344 356 370 386 402 415 430 442 462 477 492 509 525 544 560 577 588 606 622 638 650 666 682 696 694 702 716 716 733 730 727 728 747 766 802 844 872 889 885 877 876 872 881 879 880 879 879 882 886 896 901 907 924 933 944 954 967
 -9999 -9999 -9999 -9999 -9999 -9999 -9999 -9999 -9999 -9999 -9999 -9999 -9999 -9999 -9999 -9999 -9999 -9999 -9999 -9999 -9999 -9999 -9999 -9999 -9999 -9999 -9999 -9999 -9999 -9999 -9999 -9999 -9999 -9999 150 146 147 154 146 136 129 125 128 122 112 114 119 138 131 105 102 108 106 94 -9999 -9999 -9999 -9999 -9999 -9999 -9999 -9999 -9999 -9999 -9999 -9999 -9999 -9999 -9999 -9999 -9999 106 121 139 136 149 163 175 184 209 245 272 296 286 280 309 334 350 359 369 372 371 403 438 467 506 481 527 568 630 561 519 583 664 622 657 560 496 519 596 577 508 541 608 636 580 660 835 819 785 736 674 646 633 635 583 523 468 430 407 393 396 370 361 358 359 372 351 350 404 344 348 327 320 381 383 352 361 349 325 325 342 329 333 361 359 367 379 391 377 369 359 325 323 318 361 306 286 275 282 298 314 320 324 338 354 371 361 360 374 382 393 378 361 348 325 315 314 314 316 296 295 294 291 289 290 293 300 305 309 320 332 346 357 378 395 412 425 442 460 475 489 506 525 542 558 574 587 604 624 640 657 669 680 695 687 689 698 686 714 721 720 735 741 751 777 827 864 872 869 872 868 866 866 873 872 876 878 882 885 893 900 908 913 924 937 950 967
 -9999 -9999 -9999 -9999 -9999 -9999 -9999 -9999 -9999 -9999 -9999 -9999 -9999 -9999 -9999 -9999 -9999 -9999 -9999 -9999 -9999 -9999 -9999 -9999 -9999 -9999 -9999 -9999 -9999 -9999 -9999 -9999 -9999 -9999 -9999 -9999 133 143 142 135 119 122 123 119 119 118 128 142 152 141 115 116 106 102 94 -9999 -9999 -9999 -9999 -9999 -9999 -9999 -9999 -9999 -9999 -9999 -9999 -9999 -9999 -9999 -9999 -9999 116 141 129 137 148 159 167 183 199 227 255 278 273 282 309 323 335 355 367 364 380 414 449 488 474 496 523 640 588 540 600 625 603 623 576 513 530 533 641 650 565 642 614 589 677 687 732 775 763 726 701 693 661 629 570 517 447 420 405 414 384 377 371 374 386 363 360 401 416 405 366 339 368 385 354 347 352 325 307 320 323 342 359 370 370 372 375 364 365 358 317 300 296 319 295 277 271 267 273 284 294 315 348 378 391 383 363 360 364 391 367 347 331 325 315 310 302 304 291 304 286 280 279 281 279 282 288 296 309 322 332 348 368 389 411 426 442 460 475 491 505 519 534 548 568 584 599 619 637 657 664 670 683 684 673 688 656 678 700 693 722 740 753 757 810 830 844 845 845 844 850 851 854 859 861 867 872 882 885 890 893 905 912 927 948 971
 -9999 -9999 -9999 -9999 -9999 -9999 -9999 -9999 -9999 -9999 -9999 -9999 -9999 -9999 -9999 -9999 -9999 -9999 -9999 -9999 -9999 -9999 -9999 -9999 -9999 -9999 -9999 -9999 -9999 -9999 -9999 -9999 -9999 -9999 -9999 -9999 -9999 -9999 129 122 116 115 115 115 117 112 122 147 148 154 126 116 107 105 109 94 -9999 -9999 -9999 -9999 85 87 -9999 -9999 -9999 -9999 -9999 -9999 -9999 -9999 -9999 -9999 -9999 118 123 150 150 161 172 175 181 191 209 230 250 263 293 304 323 347 355 355 372 401 417 451 475 473 491 577 583 549 618 665 603 604 609 526 525 546 651 612 529 584 561 608 625 653 678 726 786 759 741 689 644 643 588 533 480 439 419 424 422 388 378 394 397 378 378 409 441 472 433 395 376 349 342 364 357 328 311 312 318 342 354 364 365 395 380 378 349 340 303 288 283 298 274 268 265 258 259 266 282 312 342 363 383 383 361 356 362 365 351 357 350 328 337 323 292 285 294 295 285 273 272 267 268 270 275 284 298 309 326 345 364 389 411 427 443 459 475 491 502 517 530 541 560 577 595 609 626 645 647 657 670 666 652 677 648 660 666 678 690 712 731 746 768 786 797 803 815 818 831 831 833 838 845 848 857 864 872 875 876 881 896 916 948 970
 -9999 -9999 -9999 -9999 -9999 -9999 -9999 -9999 -9999 -9999 -9999 -9999 -9999 -9999 -9999 -9999 -9999 -9999 -9999 -9999 -9999 -9999 -9999 -9999 -9999 -9999 -9999 -9999 -9999 -9999 -9999 -9999 -9999 -9999 -9999 -9999 -9999 -9999 -9999 -9999 115 112 111 116 109 113 117 134 146 147 144 132 109 132 129 107 92 84 -9999 79 115 111 82 -9999 -9999 -9999 -9999 -9999 -9999 -9999 -9999 -9999 -9999 -9999 114 136 154 168 189 178 178 185 195 213 232 248 269 295 315 354 378 355 360 393 408 456 461 451 460 502 557 603 611 639 587 599 640 522 525 610 657 534 580 546 550 592 566 591 685 766 788 756 732 646 690 654 591 542 495 463 439 427 424 399 389 392 398 394 387 413 442 465 492 479 463 382 341 357 345 326 314 309 312 325 336 342 364 390 365 365 339 318 314 299 278 294 303 269 262 260 262 265 272 313 358 369 372 393 364 345 354 388 364 349 344 318 337 361 289 279 278 276 271 264 266 258 250 247 255 269 281 299 318 340 361 386 413 429 447 464 479 489 502 514 524 536 550 564 583 600 613 625 631 643 653 646 637 634 626 633 638 650 673 688 705 720 731 755 768 778 788 796 800 802 810 815 823 836 851 853 858 863 864 869 887 910 944 966
 -9999 -9999 -9999 -9999 -9999 -9999 -9999 -9999 -9999 -9999 -9999 -9999 -9999 -9999 -9999 -9999 -9999 -9999 -9999 -9999 -9999 -9999 -9999 -9999 -9999 -9999 -9999 -9999 -9999 -9999 -9999 -9999 -9999 -9999 -9999 -9999 -9999 -9999 -9999 -9999 -9999 -9999 109 109 108 112 115 131 140 144 145 145 128 177 173 121 117 106 89 78 92 127 86 -9999 -9999 -9999 -9999 -9999 -9999 -9999 -9999 -9999 -9999 -9999 120 123 162 158 162 170 173 178 186 203 218 236 256 288 299 334 379 356 348 377 407 429 444 434 462 538 604 647 619 619 577 531 561 559 587 691 726 558 559 621 569 545 594 609 725 773 696 695 671 665 702 660 598 553 515 485 464 441 419 409 404 402 405 409 401 413 435 455 485 467 455 402 348 350 362 334 327 310 309 312 318 320 343 346 348 350 315 309 296 282 273 306 316 327 262 258 261 263 282 283 329 356 345 357 361 336 331 343 350 353 338 311 325 335 281 272 273 279 273 257 248 264 249 235 226 249 270 288 307 328 357 381 410 431 452 471 485 492 502 514 522 532 543 555 570 588 605 609 618 623 634 631 621 613 617 625 638 649 668 683 691 711 716 729 739 755 764 769 775 779 787 793 806 823 831 837 840 849 856 868 885 905 939 962
 -9999 -9999 -9999 -9999 -9999 -9999 -9999 -9999 -9999 -9999 -9999 -9999 -9999 -9999 -9999 -9999 -9999 -9999 -9999 -9999 -9999 -9999 -9999 -9999 -9999 -9999 -9999 -9999 -9999 -9999 -9999 -9999 -9999 -9999 -9999 -9999 -9999 -9999 -9999 -9999 -9999 -9999 -9999 107 105 106 115 126 127 138 153 146 133 169 190 148 114 120 104 88 75 84 87 82 90 -9999 -9999 -9999 -9999 -9999 -9999 -9999 -9999 -9999 116 118 149 166 155 172 166 169 177 191 207 223 245 263 278 301 341 350 342 362 387 398 432 445 466 511 562 604 632 621 657 531 556 539 622 706 569 574 645 635 663 664 606 682 791 732 678 802 706 692 715 657 630 580 533 503 483 463 437 421 416 411 411 413 411 423 438 457 485 503 507 473 359 357 379 369 354 313 310 310 315 311 318 320 309 304 300 294 280 278 276 288 310 359 321 264 260 267 307 330 323 325 310 314 325 324 320 332 358 432 383 306 286 301 277 302 270 268 272 255 243 240 235 223 210 210 243 268 290 321 351 378 408 431 455 476 494 503 505 514 520 529 536 546 563 576 592 601 607 607 612 615 613 614 617 624 638 648 663 673 683 699 707 716 721 731 741 745 753 755 770 776 782 797 809 820 825 838 847 862 883 904 932 957
 -9999 -9999 -9999 121 -9999 -9999 -9999 -9999 -9999 -9999 -9999 -9999 -9999 -9999 -9999 -9999 -9999 -9999 -9999 -9999 -9999 -9999 -9999 -9999 -9999 -9999 -9999 -9999 -9999 -9999 -9999 -9999 -9999 -9999 -9999 -9999 -9999 -9999 -9999 -9999 -9999 -9999 -9999 -9999 108 105 106 112 124 123 139 140 137 139 157 157 113 107 90 75 -9999 79 99 124 108 -9999 -9999 -9999 -9999 -9999 -9999 -9999 -9999 115 119 127 129 178 148 156 158 163 173 185 197 216 237 247 257 275 303 342 329 345 374 390 427 438 461 498 533 569 617 651 719 568 522 525 595 637 592 499 548 594 674 720 591 642 824 701 666 799 719 694 723 653 616 605 564 532 502 470 454 430 426 420 416 422 421 427 447 465 487 516 529 482 377 368 385 384 359 317 314 314 309 308 307 307 297 292 293 282 280 282 292 290 307 320 314 277 270 284 320 376 378 372 319 309 322 316 313 320 365 419 329 292 272 270 272 367 335 309 265 250 236 240 251 228 224 209 208 229 268 312 346 377 409 437 465 486 501 508 514 512 519 527 535 546 556 568 585 594 595 599 602 606 608 607 612 617 633 641 653 663 674 687 694 705 714 726 732 732 734 736 742 752 762 778 796 804 813 828 841 856 878 897 922 946
 -9999 -9999 164 173 -9999 -9999 -9999 -9999 -9999 -9999 -9999 -9999 -9999 -9999 -9999 -9999 -9999 -9999 -9999 -9999 -9999 -9999 -9999 -9999 -9999 -9999 -9999 -9999 -9999 -9999 -9999 -9999 -9999 -9999 -9999 -9999 -9999 -9999 -9999 -9999 -9999 -9999 -9999 -9999 -9999 -9999 106 109 116 117 126 139 132 130 137 141 121 108 98 95 82 -9999 -9999 102 97 78 -9999 -9999 -9999 -9999 -9999 -9999 -9999 114 123 131 122 144 152 142 149 158 167 178 188 200 219 229 243 258 278 306 313 336 373 397 410 421 451 493 668 607 601 646 715 606 523 555 584 548 571 548 483 619 717 803 641 618 712 672 685 779 784 671 719 668 619 594 539 523 516 476 445 435 427 422 423 428 432 445 455 471 496 526 532 489 400 383 390 401 361 324 317 328 320 307 303 300 316 297 287 276 278 286 296 291 297 300 296 300 306 340 362 412 379 350 334 311 313 324 313 307 318 326 288 276 265 262 259 332 352 342 284 250 239 243 271 303 276 230 216 241 269 287 329 371 407 445 474 500 518 518 517 519 515 521 532 542 552 562 570 576 580 583 590 596 595 602 606 613 625 634 644 654 667 677 686 697 704 716 719 721 726 723 721 731 747 760 777 788 807 823 837 852 869 895 918 940
 -9999 -9999 114 158 104 -9999 -9999 -9999 -9999 -9999 -9999 -9999 -9999 -9999 -9999 -9999 -9999 -9999 -9999 -9999 -9999 -9999 -9999 -9999 -9999 -9999 -9999 -9999 -9999 -9999 -9999 -9999 -9999 -9999 -9999 -9999 -9999 -9999 -9999 -9999 -9999 -9999 -9999 -9999 -9999 -9999 -9999 109 112 119 127 138 126 122 126 123 113 104 109 107 76 91 -9999 -9999 89 83 -9999 -9999 -9999 -9999 -9999 -9999 107 136 134 144 122 141 157 142 149 155 164 173 182 195 208 220 233 249 266 290 305 328 356 396 416 424 451 503 578 566 591 634 672 682 662 679 752 604 547 600 491 631 806 847 775 692 653 801 775 710 779 716 670 695 631 617 537 505 516 505 446 435 428 434 447 437 444 458 477 488 509 539 548 490 440 399 399 416 398 330 322 325 341 315 310 299 305 307 284 278 282 290 296 294 292 299 316 323 330 356 380 377 363 348 326 307 309 315 319 297 290 282 277 271 273 261 255 253 280 405 316 278 245 245 296 343 301 247 225 240 264 289 331 371 402 436 474 507 523 522 520 519 516 517 529 539 548 553 562 565 568 571 573 577 586 593 604 614 621 629 641 651 664 668 678 685 693 701 704 705 710 713 717 722 737 748 765 777 796 815 834 856 871 892 910 934
 -9999 -9999 -9999 131 99 -9999 -9999 -9999 -9999 -9999 -9999 -9999 -9999 -9999 -9999 -9999 -9999 -9999 -9999 -9999 -9999 -9999 -9999 -9999 -9999 -9999 -9999 -9999 -9999 -9999 -9999 -9999 -9999 -9999 -9999 -9999 -9999 -9999 -9999 -9999 -9999 -9999 -9999 -9999 -9999 -9999 -9999 113 111 115 122 132 126 119 120 110 108 114 117 117 82 78 70 -9999 -9999 83 -9999 -9999 -9999 -9999 -9999 -9999 103 132 146 154 123 132 152 144 146 156 163 175 180 192 202 215 230 242 261 292 305 347 347 383 422 429 454 488 520 546 584 640 673 618 665 574 766 671 599 683 540 628 730 849 770 683 620 796 802 705 783 776 685 669 666 593 541 500 510 503 448 436 428 437 492 452 458 475 491 502 519 538 551 536 476 415 420 413 418 340 326 325 332 312 319 297 309 289 293 285 281 288 288 287 290 301 320 338 362 377 374 378 367 360 328 307 299 298 299 292 279 273 268 269 278 256 252 247 254 386 380 334 264 260 289 310 295 252 249 254 270 295 327 352 390 431 465 495 513 516 515 516 516 517 527 535 546 549 551 556 558 559 563 563 577 585 597 610 620 627 636 648 659 661 673 680 689 693 695 695 697 702 710 719 727 739 755 766 785 810 827 850 869 891 908 931
 -9999 -9999 -9999 94 85 -9999 -9999 -9999 -9999 -9999 -9999 -9999 -9999 -9999 -9999 -9999 -9999 -9999 -9999 -9999 -9999 -9999 -9999 -9999 -9999 -9999 -9999 -9999 -9999 -9999 -9999 -9999 -9999 -9999 -9999 -9999 -9999 -9999 -9999 -9999 -9999 -9999 -9999 -9999 -9999 -9999 -9999 -9999 -9999 113 117 124 124 116 111 110 116 145 158 197 84 104 103 79 73 -9999 93 -9999 -9999 -9999 -9999 -9999 107 133 140 135 120 -9999 141 140 145 155 165 173 180 187 200 211 222 244 257 277 295 323 341 363 432 436 452 480 526 566 590 635 652 612 635 600 737 762 688 786 612 688 800 849 795 774 689 737 788 752 811 826 747 662 672 611 570 515 505 492 457 443 434 428 443 449 459 476 487 497 514 538 545 518 464 424 412 408 403 361 334 325 324 321 308 294 297 291 311 312 289 290 292 287 292 300 321 341 356 382 374 372 360 347 321 344 345 303 287 280 272 265 263 260 270 250 245 241 247 281 323 280 259 258 309 293 258 255 259 268 281 309 349 368 399 433 460 478 493 502 506 510 514 518 526 535 539 543 545 548 550 551 554 558 568 581 591 603 615 627 634 647 653 655 663 669 676 682 684 687 688 693 703 715 728 740 754 765 781 810 830 854 872 893 912 928
 -9999 -9999 -9999 -9999 -9999 -9999 -9999 -9999 -9999 -9999 -9999 -9999 -9999 -9999 -9999 -9999 -9999 -9999 -9999 -9999 -9999 -9999 -9999 -9999 -9999 -9999 -9999 -9999 -9999 -9999 -9999 -9999 -9999 -9999 -9999 -9999 -9999 -9999 -9999 -9999 -9999 -9999 -9999 -9999 -9999 -9999 -9999 -9999 -9999 -9999 119 119 115 115 114 121 122 133 162 206 104 118 115 101 93 -9999 -9999 96 -9999 -9999 -9999 -9999 -9999 110 124 126 -9999 -9999 -9999 141 146 153 164 171 176 183 195 207 220 248 261 282 303 314 333 357 400 422 442 477 553 620 595 603 650 674 578 586 705 776 758 805 704 684 889 842 899 785 756 842 810 787 827 843 789 688 653 599 582 553 504 493 494 465 472 432 434 446 458 473 485 494 515 542 531 523 468 442 433 409 388 360 364 331 323 321 308 300 312 298 305 359 309 289 295 291 295 300 312 330 350 371 359 361 350 331 321 320 348 334 282 273 265 259 258 253 249 252 241 243 241 256 297 277 265 259 303 302 297 276 281 292 298 321 351 388 411 435 456 470 478 490 499 503 509 520 525 534 539 540 543 542 545 547 551 554 562 574 589 600 609 624 632 640 646 645 649 654 657 664 669 669 677 682 699 714 728 744 758 771 787 811 836 860 879 900 917 935
 -9999 -9999 -9999 -9999 -9999 -9999 -9999 -9999 -9999 -9999 -9999 -9999 -9999 -9999 -9999 -9999 -9999 -9999 -9999 -9999 -9999 -9999 -9999 -9999 -9999 -9999 -9999 -9999 -9999 -9999 -9999 -9999 -9999 -9999 -9999 -9999 -9999 -9999 -9999 -9999 -9999 -9999 -9999 -9999 -9999 -9999 -9999 -9999 -9999 -9999 125 118 117 114 111 109 120 134 155 192 159 117 90 108 121 -9999 -9999 91 97 -9999 -9999 118 116 -9999 -9999 126 -9999 -9999 -9999 142 146 153 162 169 174 180 189 201 217 238 259 280 314 321 332 362 399 429 439 475 539 603 594 589 657 656 674 594 610 744 820 818 823 700 871 904 938 870 830 902 882 812 876 876 806 724 666 620 580 574 527 496 475 465 503 470 458 452 456 470 481 498 510 511 507 531 494 470 451 413 397 371 374 339 325 317 318 301 317 337 305 308 307 299 316 302 298 310 314 325 336 350 358 351 332 322 312 309 341 343 287 266 265 255 251 248 242 245 242 246 243 257 295 290 272 271 274 279 282 288 308 323 328 347 353 383 401 421 440 455 466 477 486 494 503 516 524 533 534 537 539 542 541 545 544 554 558 568 579 592 607 624 636 636 632 634 634 636 643 648 653 659 667 677 695 708 725 747 766 782 797 816 839 868 889 905 922 937
 -9999 -9999 -9999 -9999 -9999 -9999 -9999 -9999 -9999 -9999 -9999 -9999 -9999 -9999 -9999 -9999 -9999 -9999 -9999 -9999 -9999 -9999 -9999 -9999 -9999 -9999 -9999 -9999 -9999 -9999 -9999 -9999 -9999 -9999 -9999 -9999 -9999 -9999 -9999 -9999 -9999 -9999 -9999 -9999 -9999 -9999 -9999 -9999 -9999 -9999 -9999 124 117 108 105 112 127 153 183 232 169 120 87 88 91 79 -9999 -9999 101 109 -9999 -9999 -9999 -9999 -9999 -9999 -9999 -9999 -9999 -9999 146 153 159 164 171 179 189 198 216 232 253 287 326 339 337 356 426 447 450 460 500 546 576 568 608 683 779 627 598 681 797 865 874 742 857 926 940 904 845 938 955 859 879 897 858 792 720 655 598 606 570 511 483 466 479 479 473 496 461 464 462 469 487 477 462 498 517 487 439 419 406 392 426 360 329 318 314 306 306 328 341 320 313 308 316 317 311 321 351 324 329 336 341 335 319 310 309 304 317 325 336 279 259 247 243 241 240 238 244 267 247 281 331 300 290 298 295 311 314 328 323 343 367 373 372 386 402 416 428 438 449 463 474 484 495 506 515 519 527 529 537 535 539 542 545 546 552 558 572 585 597 611 621 622 615 616 614 623 624 628 635 648 658 668 684 701 722 748 768 786 808 829 851 875 897 913 930 946
 -9999 -9999 -9999 -9999 -9999 -9999 -9999 -9999 -9999 -9999 -9999 -9999 -9999 -9999 -9999 -9999 -9999 -9999 -9999 -9999 -9999 -9999 -9999 -9999 -9999 -9999 -9999 -9999 -9999 -9999 -9999 -9999 -9999 -9999 -9999 -9999 -9999 -9999 -9999 -9999 -9999 -9999 -9999 -9999 -9999 -9999 -9999 -9999 -9999 -9999 -9999 -9999 -9999 102 96 103 133 159 192 218 182 151 102 101 86 86 -9999 -9999 -9999 103 -9999 -9999 -9999 -9999 -9999 -9999 -9999 -9999 -9999 -9999 -9999 153 157 163 169 177 187 200 218 234 261 359 355 341 333 355 409 425 455 456 491 546 616 575 580 623 702 632 590 700 775 847 833 830 929 934 968 901 890 931 959 917 892 894 874 849 779 708 630 599 597 562 510 474 465 474 472 489 485 460 454 449 451 471 455 472 504 474 437 441 430 410 420 395 334 322 313 307 306 312 325 325 338 323 319 326 324 322 348 330 323 324 322 313 305 299 292 289 287 310 333 295 254 241 239 241 240 241 243 246 252 291 349 315 289 319 333 329 339 366 376 380 406 406 407 403 408 414 419 431 440 452 461 473 485 496 505 511 517 522 527 530 536 539 544 541 544 547 559 573 584 598 607 611 604 599 601 602 608 615 622 632 645 664 682 701 720 749 769 792 815 837 859 881 903 923 937 954
 -9999 -9999 -9999 -9999 -9999 -9999 -9999 -9999 -9999 -9999 -9999 -9999 -9999 -9999 -9999 -9999 -9999 -9999 -9999 -9999 -9999 -9999 -9999 -9999 -9999 -9999 -9999 -9999 -9999 -9999 -9999 -9999 -9999 -9999 -9999 -9999 -9999 -9999 -9999 -9999 -9999 -9999 -9999 -9999 -9999 -9999 -9999 -9999 -9999 -9999 -9999 -9999 -9999 -9999 83 99 127 150 169 205 213 182 131 114 107 109 101 96 94 -9999 -9999 -9999 -9999 -9999 -9999 -9999 -9999 -9999 -9999 -9999 -9999 -9999 154 160 166 173 185 203 215 244 274 360 340 325 331 342 372 403 430 450 491 532 573 555 551 600 659 616 569 712 766 793 769 833 956 987 953 912 941 933 920 929 941 961 902 862 824 766 683 604 582 593 537 495 482 476 473 499 489 465 454 451 456 467 477 455 470 467 452 470 454 417 392 388 346 327 317 309 307 311 315 317 342 345 338 340 332 338 338 337 336 331 332 320 297 286 284 279 264 267 280 270 258 241 242 262 245 245 248 254 258 280 336 298 301 306 337 334 329 375 407 434 449 446 440 432 422 415 409 421 432 444 455 465 474 484 492 503 509 515 520 524 529 533 538 539 539 543 549 560 571 584 595 596 591 587 585 589 596 605 610 627 641 659 677 697 721 748 777 800 825 844 863 888 909 929 942 953
 -9999 -9999 -9999 -9999 -9999 -9999 -9999 -9999 -9999 -9999 -9999 -9999 -9999 -9999 -9999 -9999 -9999 -9999 -9999 -9999 -9999 -9999 -9999 -9999 -9999 -9999 -9999 -9999 -9999 -9999 -9999 -9999 -9999 -9999 -9999 -9999 -9999 -9999 -9999 92 104 -9999 -9999 -9999 -9999 -9999 -9999 -9999 -9999 -9999 -9999 -9999 -9999 -9999 73 78 102 112 144 167 192 206 176 179 152 152 127 113 97 -9999 -9999 -9999 -9999 -9999 -9999 145 -9999 -9999 -9999 -9999 -9999 -9999 -9999 -9999 168 176 182 196 217 238 258 314 317 316 327 347 376 399 442 455 488 531 563 544 530 620 665 573 562 640 752 721 766 860 987 1005 1000 932 939 967 984 1011 997 966 956 904 847 767 688 649 611 603 552 518 516 513 488 493 505 478 466 458 453 456 461 450 442 455 448 465 467 440 389 368 354 333 320 313 316 315 316 319 314 335 370 357 354 368 357 344 349 345 342 338 303 283 294 286 256 254 261 268 262 246 247 305 271 250 254 261 266 289 365 316 307 309 324 323 335 367 389 426 471 480 472 459 441 423 405 413 428 433 446 455 466 474 484 495 501 506 510 516 521 527 528 531 532 536 542 552 564 575 580 581 583 584 585 588 595 598 607 622 638 658 678 696 720 745 773 797 824 846 865 889 914 936 946 954
 -9999 -9999 -9999 -9999 -9999 -9999 -9999 -9999 -9999 -9999 -9999 -9999 -9999 -9999 -9999 -9999 -9999 -9999 -9999 -9999 -9999 -9999 -9999 -9999 -9999 -9999 -9999 -9999 -9999 -9999 -9999 -9999 -9999 -9999 -9999 101 109 -9999 -9999 89 108 -9999 -9999 -9999 -9999 -9999 -9999 -9999 -9999 -9999 -9999 -9999 -9999 74 69 75 86 93 111 156 147 144 159 193 170 170 149 125 106 -9999 -9999 -9999 -9999 -9999 -9999 -9999 -9999 -9999 -9999 -9999 -9999 -9999 -9999 -9999 -9999 186 188 200 215 235 254 299 316 320 329 360 384 404 470 449 478 518 519 507 501 579 602 536 608 607 697 671 731 878 1037 1015 1027 1001 970 959 936 914 959 1039 996 928 874 819 740 699 670 662 590 544 530 555 521 499 500 496 480 466 456 455 454 454 453 446 440 451 456 416 391 369 367 358 322 317 318 319 322 326 315 321 336 377 369 374 373 355 353 354 358 355 308 287 285 282 266 261 267 270 270 255 252 312 329 264 263 275 275 285 313 324 316 323 325 329 348 361 387 420 469 493 491 479 462 437 419 420 425 431 437 449 456 465 476 486 493 496 503 507 514 517 523 526 526 529 539 548 558 565 571 570 574 577 580 585 588 595 604 621 642 664 682 700 718 738 770 795 817 840 862 886 913 934 941 948
 -9999 -9999 -9999 -9999 -9999 -9999 -9999 -9999 -9999 -9999 -9999 -9999 -9999 -9999 -9999 -9999 -9999 -9999 -9999 -9999 -9999 -9999 -9999 -9999 -9999 -9999 -9999 -9999 -9999 -9999 -9999 -9999 -9999 -9999 -9999 -9999 -9999 -9999 -9999 81 93 77 -9999 -9999 -9999 -9999 -9999 -9999 -9999 -9999 -9999 -9999 -9999 74 68 72 82 89 98 122 120 125 151 169 169 179 182 132 144 100 -9999 -9999 -9999 -9999 -9999 -9999 -9999 -9999 -9999 -9999 -9999 -9999 -9999 -9999 -9999 -9999 202 210 225 258 256 278 323 346 375 392 397 419 457 439 452 479 473 456 468 523 547 551 652 612 651 656 722 835 1007 958 933 1015 1042 955 820 909 1068 1050 1049 969 895 845 778 758 736 719 642 579 553 550 561 520 502 494 491 477 474 462 456 450 459 448 437 443 453 414 388 368 361 352 324 322 321 326 331 321 327 320 323 346 361 359 363 359 351 349 343 346 308 290 283 277 268 270 291 292 284 263 262 286 381 285 275 298 283 292 301 315 334 330 335 337 355 378 440 477 504 509 498 482 463 444 430 420 421 426 432 439 448 457 467 477 482 490 493 499 504 509 515 516 515 522 535 543 552 557 560 560 566 572 576 580 587 597 610 627 645 664 678 701 720 733 763 794 817 837 854 878 901 919 923 928
 -9999 -9999 -9999 -9999 -9999 -9999 -9999 -9999 -9999 -9999 -9999 -9999 -9999 -9999 -9999 -9999 -9999 -9999 -9999 -9999 -9999 -9999 -9999 -9999 -9999 -9999 -9999 -9999 -9999 -9999 -9999 -9999 -9999 -9999 -9999 -9999 -9999 -9999 80 85 107 71 -9999 -9999 -9999 -9999 -9999 -9999 -9999 -9999 -9999 -9999 -9999 67 64 71 75 82 91 102 109 121 129 139 144 160 185 130 117 95 -9999 -9999 -9999 -9999 -9999 -9999 -9999 -9999 -9999 -9999 -9999 -9999 -9999 -9999 -9999 -9999 -9999 210 233 268 256 265 314 354 393 403 397 422 467 445 433 455 451 456 435 481 496 536 616 625 652 668 783 869 983 954 851 897 938 981 801 862 961 1017 1021 971 917 867 815 759 743 708 660 611 607 580 561 562 521 506 506 487 499 484 466 453 455 452 436 441 462 421 391 366 347 335 328 327 327 326 337 327 328 346 338 337 350 352 356 359 352 344 330 318 301 291 283 277 275 274 285 282 280 272 272 281 343 322 284 297 295 304 306 311 335 341 338 346 365 407 471 518 536 512 498 480 464 449 435 425 422 423 423 432 438 447 458 466 476 485 483 491 497 501 508 511 512 522 528 536 545 551 554 556 559 565 572 578 589 602 619 634 650 663 677 696 719 734 756 788 810 832 849 866 882 902 909 912
 -9999 -9999 -9999 -9999 -9999 -9999 -9999 -9999 -9999 -9999 -9999 -9999 -9999 -9999 -9999 -9999 -9999 -9999 -9999 -9999 -9999 -9999 -9999 -9999 -9999 -9999 -9999 -9999 -9999 -9999 -9999 -9999 -9999 -9999 -9999 -9999 -9999 -9999 81 64 66 -9999 -9999 -9999 -9999 -9999 -9999 -9999 -9999 -9999 -9999 -9999 63 64 67 70 76 83 88 96 100 107 117 123 132 148 189 179 131 106 -9999 -9999 -9999 -9999 -9999 -9999 -9999 -9999 -9999 -9999 -9999 -9999 -9999 -9999 -9999 -9999 -9999 201 232 272 280 254 279 324 348 369 375 386 417 443 423 431 450 449 451 443 511 535 591 646 689 699 748 826 978 1036 948 847 907 926 816 794 835 928 1022 981 928 872 820 785 761 720 689 652 652 616 581 553 538 529 526 501 492 502 484 473 470 455 445 439 438 426 395 368 353 343 332 333 329 327 333 332 331 337 351 359 364 351 348 362 364 347 330 314 301 294 290 289 295 286 278 281 282 274 275 285 319 328 300 304 304 310 315 318 332 336 342 360 372 382 456 506 517 507 486 474 459 446 433 427 420 418 420 424 430 439 446 459 467 473 479 483 489 495 498 506 509 515 525 531 540 543 545 552 556 559 569 582 594 608 622 640 649 663 678 694 714 733 752 774 802 822 840 854 869 886 892 892
 -9999 -9999 -9999 -9999 -9999 -9999 -9999 -9999 -9999 -9999 -9999 -9999 -9999 -9999 -9999 -9999 -9999 -9999 -9999 -9999 -9999 -9999 -9999 -9999 -9999 -9999 -9999 -9999 -9999 -9999 -9999 -9999 -9999 -9999 -9999 -9999 -9999 -9999 -9999 -9999 -9999 -9999 -9999 -9999 -9999 -9999 -9999 -9999 -9999 -9999 -9999 64 65 63 68 71 77 81 87 91 94 98 104 109 120 139 181 188 133 113 -9999 -9999 -9999 -9999 -9999 -9999 -9999 -9999 -9999 -9999 -9999 -9999 -9999 -9999 -9999 -9999 194 -9999 208 214 228 238 262 282 313 338 348 365 397 459 428 444 463 436 424 429 493 552 618 662 677 714 779 849 868 958 848 766 821 868 844 843 867 995 1028 978 930 882 835 810 766 731 725 694 692 645 590 549 540 542 522 506 503 503 500 479 473 474 448 442 429 411 385 370 360 347 337 336 337 333 337 341 339 344 337 352 360 353 352 358 363 350 337 322 307 298 295 303 344 308 289 282 277 276 279 281 298 291 297 310 307 306 312 322 350 337 342 358 365 364 398 477 498 487 476 464 454 443 433 428 420 420 416 421 426 432 441 450 459 466 473 477 484 487 493 498 501 508 515 523 528 533 540 545 551 558 568 581 597 611 629 639 651 663 677 692 712 730 749 762 787 810 828 840 853 866 876 875
 -9999 -9999 -9999 -9999 -9999 -9999 -9999 -9999 -9999 -9999 -9999 -9999 -9999 -9999 -9999 -9999 -9999 -9999 -9999 -9999 -9999 -9999 -9999 -9999 -9999 -9999 -9999 -9999 -9999 -9999 -9999 -9999 -9999 -9999 -9999 -9999 -9999 -9999 -9999 -9999 68 67 72 -9999 -9999 -9999 -9999 -9999 -9999 -9999 67 66 62 67 68 75 75 81 84 86 90 93 97 104 109 126 157 136 129 112 97 -9999 -9999 -9999 -9999 -9999 -9999 -9999 -9999 -9999 -9999 -9999 -9999 -9999 -9999 -9999 -9999 -9999 -9999 -9999 -9999 239 246 -9999 298 317 325 347 399 465 428 407 427 427 408 438 522 539 613 659 660 691 766 824 784 907 845 749 824 890 957 894 891 984 941 931 920 873 852 820 776 746 714 688 685 661 601 564 553 593 541 518 513 500 496 483 462 458 447 439 432 412 392 381 365 351 347 338 343 344 341 345 349 358 339 341 347 352 356 349 356 351 335 323 315 307 302 306 318 321 299 290 285 281 282 284 284 288 299 310 310 313 316 321 332 342 348 350 357 361 376 399 436 454 459 448 439 433 429 424 419 417 412 415 418 425 433 443 453 458 468 472 479 483 485 489 494 496 506 512 520 525 533 539 547 559 568 582 598 615 626 639 645 659 673 687 706 722 740 756 772 793 809 830 834 847 851 857
 -9999 -9999 -9999 -9999 -9999 -9999 -9999 -9999 -9999 -9999 -9999 -9999 -9999 -9999 -9999 -9999 -9999 -9999 -9999 -9999 -9999 -9999 -9999 -9999 -9999 -9999 -9999 -9999 -9999 -9999 -9999 -9999 -9999 -9999 -9999 -9999 -9999 -9999 -9999 -9999 -9999 -9999 79 78 77 77 82 86 86 75 72 67 67 68 70 73 74 77 81 84 90 92 95 100 117 147 188 132 116 123 106 -9999 -9999 -9999 -9999 -9999 -9999 -9999 -9999 -9999 -9999 -9999 -9999 -9999 -9999 -9999 -9999 -9999 -9999 -9999 -9999 -9999 -9999 -9999 -9999 297 305 317 363 432 410 380 398 402 412 448 516 548 620 662 665 682 745 794 771 872 792 794 872 995 996 1007 960 857 879 862 852 894 866 837 795 757 718 706 702 652 618 578 584 623 598 542 527 506 507 504 479 457 448 438 435 429 406 388 366 353 350 344 344 350 349 350 351 350 339 336 346 349 352 346 346 342 332 328 325 320 313 309 316 329 316 295 291 284 286 286 286 289 298 318 317 318 318 320 329 336 344 353 357 367 369 381 390 391 398 422 429 426 420 417 412 410 410 411 414 419 428 436 447 455 460 467 474 479 483 483 482 487 495 507 511 519 525 536 545 555 567 580 597 613 622 630 643 652 668 681 703 715 732 746 766 783 802 818 816 -9999 837 838
 -9999 -9999 -9999 -9999 -9999 -9999 -9999 -9999 -9999 -9999 -9999 -9999 -9999 -9999 -9999 -9999 -9999 -9999 -9999 -9999 -9999 -9999 -9999 -9999 -9999 -9999 -9999 -9999 -9999 -9999 -9999 -9999 -9999 -9999 -9999 -9999 -9999 -9999 -9999 -9999 -9999 -9999 75 79 79 78 81 89 90 76 74 69 66 69 68 69 73 76 80 84 89 94 95 108 150 187 223 174 147 141 123 105 -9999 -9999 -9999 -9999 -9999 -9999 -9999 -9999 -9999 -9999 -9999 -9999 -9999 -9999 -9999 -9999 -9999 -9999 -9999 -9999 -9999 -9999 -9999 285 292 304 318 349 411 363 374 379 402 435 523 539 598 656 675 690 716 768 775 785 783 770 862 930 962 940 876 972 1019 990 937 912 882 845 815 780 745 705 705 678 640 596 587 610 614 578 553 525 525 539 487 469 454 442 444 434 410 403 377 358 337 329 332 343 358 353 347 348 336 332 338 357 359 346 346 340 334 333 333 345 333 319 323 341 325 306 302 293 288 292 290 290 296 331 344 330 323 320 327 335 340 347 356 362 384 391 400 405 389 399 415 414 411 409 407 404 405 407 411 419 424 431 443 450 459 462 471 474 474 474 472 478 487 496 504 512 523 531 542 551 563 577 592 604 616 624 634 647 661 677 692 703 722 732 747 765 782 797 807 801 805 819
 -9999 -9999 -9999 -9999 -9999 -9999 -9999 -9999 -9999 -9999 -9999 -9999 -9999 -9999 -9999 -9999 -9999 -9999 -9999 -9999 -9999 -9999 -9999 -9999 -9999 -9999 -9999 -9999 -9999 -9999 -9999 -9999 -9999 -9999 -9999 -9999 -9999 -9999 -9999 -9999 -9999 -9999 -9999 -9999 76 75 84 103 94 78 75 72 70 67 72 74 76 76 79 83 87 92 93 107 156 225 246 199 155 133 138 112 152 131 -9999 -9999 -9999 -9999 -9999 -9999 -9999 -9999 -9999 -9999 -9999 -9999 -9999 -9999 -9999 -9999 -9999 -9999 -9999 -9999 -9999 271 283 293 305 317 332 342 358 369 392 432 492 522 602 623 645 681 709 747 776 757 746 814 835 881 917 829 831 982 1008 999 969 937 901 867 827 794 768 736 693 665 641 618 599 596 596 572 552 515 548 535 496 471 479 451 445 430 400 388 372 347 352 322 321 333 343 346 342 338 328 328 339 371 363 350 344 336 334 332 331 350 374 324 333 343 335 321 322 306 296 300 296 293 301 340 371 348 333 321 323 335 347 348 351 360 372 386 390 385 390 396 401 403 404 404 403 402 402 399 405 413 422 428 437 445 452 460 470 471 473 471 471 471 479 491 496 509 519 530 538 551 563 578 590 601 607 616 626 639 650 664 677 687 703 714 730 744 760 772 776 781 786 -9999
 -9999 -9999 -9999 -9999 -9999 -9999 -9999 -9999 -9999 -9999 -9999 -9999 -9999 -9999 -9999 -9999 -9999 -9999 -9999 -9999 -9999 -9999 -9999 -9999 -9999 -9999 -9999 -9999 -9999 -9999 -9999 -9999 -9999 -9999 -9999 -9999 -9999 -9999 -9999 -9999 -9999 -9999 -9999 -9999 -9999 77 94 92 104 85 78 76 73 71 73 74 76 78 78 81 84 88 90 98 120 178 230 222 195 149 182 155 226 161 168 120 -9999 -9999 -9999 -9999 -9999 -9999 -9999 -9999 -9999 -9999 -9999 -9999 -9999 -9999 -9999 -9999 -9999 -9999 -9999 267 273 284 296 307 318 331 343 359 382 437 479 526 568 587 616 655 682 711 757 755 731 780 884 851 812 785 858 892 953 990 984 953 922 868 830 816 789 760 731 703 674 649 657 617 581 549 540 510 518 508 483 459 476 465 448 419 391 372 357 343 328 318 313 325 337 336 335 328 331 338 337 365 362 348 346 336 342 333 332 339 371 333 337 353 356 332 336 329 306 306 305 295 301 313 367 387 341 327 320 328 335 334 341 344 357 374 375 374 364 383 390 395 396 395 396 396 401 398 397 410 419 426 436 443 450 460 466 470 469 467 469 472 476 487 492 508 515 527 538 552 567 577 587 596 604 613 619 634 644 657 664 675 684 698 714 729 737 750 752 758 770 -9999
 -9999 -9999 -9999 -9999 -9999 -9999 -9999 -9999 -9999 -9999 -9999 -9999 -9999 -9999 -9999 -9999 -9999 -9999 -9999 -9999 -9999 -9999 -9999 -9999 -9999 -9999 -9999 -9999 -9999 -9999 -9999 -9999 -9999 -9999 -9999 -9999 -9999 -9999 -9999 -9999 -9999 -9999 -9999 -9999 -9999 -9999 -9999 75 85 84 95 104 83 72 69 71 76 77 82 84 85 88 88 91 106 138 177 219 181 137 153 194 176 161 172 132 -9999 -9999 -9999 -9999 157 -9999 -9999 -9999 -9999 -9999 -9999 -9999 -9999 -9999 -9999 -9999 -9999 -9999 -9999 261 266 276 287 300 311 321 334 351 370 411 448 468 502 548 595 630 639 671 712 733 721 749 814 824 781 804 807 857 889 973 1005 970 933 861 860 824 798 767 751 732 699 688 693 651 621 558 537 585 533 505 478 465 443 443 444 432 399 381 385 360 341 326 325 331 335 336 340 327 332 360 344 345 353 359 359 338 348 356 336 336 343 343 348 358 360 333 332 322 309 306 302 300 295 317 353 393 353 320 314 320 321 324 330 352 341 353 363 361 362 358 377 386 388 389 395 401 399 402 400 405 413 422 430 439 452 461 466 468 469 470 469 474 477 486 493 502 512 523 534 552 565 575 582 592 598 608 618 627 643 654 655 664 675 680 692 707 718 733 733 741 -9999 -9999
 -9999 -9999 -9999 -9999 -9999 -9999 -9999 -9999 -9999 -9999 -9999 -9999 -9999 -9999 -9999 -9999 -9999 -9999 -9999 -9999 -9999 -9999 -9999 -9999 -9999 -9999 -9999 -9999 -9999 -9999 -9999 -9999 -9999 -9999 -9999 -9999 -9999 -9999 -9999 -9999 -9999 -9999 -9999 -9999 -9999 -9999 -9999 -9999 68 68 85 100 94 72 71 73 76 82 87 89 88 87 86 90 94 114 134 152 150 131 132 143 171 163 148 134 -9999 -9999 -9999 -9999 -9999 -9999 -9999 -9999 -9999 -9999 -9999 -9999 -9999 -9999 -9999 -9999 -9999 -9999 -9999 253 263 268 281 290 300 312 326 342 362 386 411 440 476 512 550 583 602 618 673 689 702 733 809 877 786 802 871 946 969 1000 1013 986 917 898 891 859 820 786 758 733 712 702 694 683 656 609 601 643 612 534 481 458 463 437 424 424 413 406 416 407 378 351 355 348 341 343 350 339 331 365 364 346 354 363 371 338 352 391 366 344 341 366 381 373 360 329 317 302 298 296 295 293 290 305 336 358 352 323 307 309 310 313 317 335 335 334 356 350 354 355 351 376 380 387 393 398 395 397 398 405 407 419 429 439 450 465 467 469 471 468 470 473 477 479 492 498 509 518 531 552 562 572 580 590 598 607 613 624 634 645 651 657 666 678 680 686 699 712 720 731 -9999 -9999
 -9999 -9999 -9999 -9999 -9999 -9999 -9999 -9999 -9999 -9999 -9999 -9999 -9999 -9999 -9999 -9999 -9999 -9999 -9999 -9999 -9999 -9999 -9999 -9999 -9999 -9999 -9999 -9999 -9999 -9999 -9999 -9999 -9999 -9999 -9999 -9999 -9999 -9999 -9999 -9999 -9999 -9999 -9999 -9999 -9999 -9999 -9999 -9999 -9999 81 77 86 88 76 71 74 78 87 92 93 95 93 86 86 92 99 108 119 120 131 136 152 178 188 160 149 140 149 -9999 -9999 -9999 -9999 -9999 -9999 -9999 -9999 -9999 -9999 -9999 -9999 -9999 -9999 -9999 -9999 -9999 252 254 265 273 284 295 307 316 333 355 372 396 420 449 479 501 540 583 582 624 638 676 718 837 903 863 808 852 934 975 1011 1013 986 870 909 912 882 847 816 783 748 729 713 712 701 680 625 639 706 663 547 488 464 477 469 441 420 428 442 438 421 401 374 381 378 355 352 351 348 337 349 363 357 362 353 355 340 361 408 431 371 336 391 413 394 365 331 346 295 298 292 292 286 287 291 317 329 322 309 298 297 301 305 329 334 336 335 350 346 342 347 340 351 376 381 389 396 398 398 405 412 409 416 427 439 453 466 468 467 468 468 467 471 476 482 490 500 508 517 532 549 561 572 579 590 597 605 614 624 632 638 647 653 659 665 669 676 689 698 709 -9999 -9999 -9999
 -9999 -9999 -9999 -9999 -9999 -9999 -9999 -9999 -9999 -9999 -9999 -9999 -9999 -9999 -9999 -9999 -9999 -9999 -9999 -9999 -9999 -9999 -9999 -9999 -9999 -9999 -9999 -9999 -9999 -9999 -9999 -9999 -9999 -9999 -9999 -9999 -9999 -9999 -9999 -9999 -9999 -9999 -9999 -9999 -9999 -9999 -9999 -9999 -9999 73 72 73 72 74 74 77 78 88 100 107 111 101 88 84 88 94 100 112 122 138 156 181 202 176 174 167 146 154 156 -9999 -9999 -9999 -9999 -9999 -9999 -9999 -9999 -9999 -9999 -9999 -9999 -9999 -9999 -9999 -9999 -9999 -9999 -9999 270 278 287 296 308 323 340 359 378 402 425 453 475 503 531 555 580 625 664 724 824 879 851 807 865 905 962 1021 1022 950 822 960 910 901 870 836 813 774 749 734 738 748 731 677 703 753 646 545 492 480 492 521 476 451 441 456 444 430 410 393 394 383 371 368 358 352 345 347 373 367 361 350 340 364 389 384 406 357 325 359 402 396 336 306 315 292 292 287 293 288 291 310 316 351 335 310 287 286 290 300 354 328 318 330 348 334 333 345 355 356 368 376 373 389 403 406 406 412 415 418 425 440 456 466 465 461 463 466 466 468 476 480 488 498 508 518 530 546 562 570 577 585 594 603 609 619 630 636 644 649 654 659 661 673 686 692 696 -9999 -9999 -9999
 -9999 -9999 -9999 -9999 -9999 -9999 -9999 -9999 -9999 -9999 -9999 -9999 -9999 -9999 -9999 -9999 -9999 -9999 -9999 -9999 -9999 -9999 -9999 -9999 -9999 -9999 -9999 -9999 -9999 -9999 -9999 -9999 -9999 -9999 -9999 -9999 -9999 -9999 -9999 -9999 -9999 -9999 -9999 -9999 -9999 -9999 -9999 -9999 -9999 -9999 75 70 68 69 75 80 82 89 104 119 105 92 88 87 85 87 95 103 119 142 183 206 203 188 196 200 173 148 148 152 -9999 -9999 -9999 -9999 -9999 -9999 -9999 -9999 -9999 -9999 -9999 -9999 -9999 -9999 -9999 -9999 -9999 -9999 -9999 276 284 292 300 314 328 342 364 381 404 426 451 491 527 549 591 611 659 708 851 865 832 837 889 906 934 998 1019 1007 827 943 842 870 880 861 832 802 772 759 763 779 775 735 759 781 687 573 502 488 496 528 529 473 471 479 469 450 442 422 410 400 391 379 370 361 355 351 361 378 374 353 337 365 413 382 364 332 308 324 336 327 298 285 287 298 287 283 275 282 283 298 335 401 413 338 289 273 274 279 327 327 310 316 335 324 332 340 350 360 367 364 373 375 407 412 415 416 420 423 426 438 452 460 462 460 461 462 463 468 474 478 489 500 510 517 530 544 558 567 573 582 591 601 610 618 626 636 640 645 651 656 664 679 685 686 689 -9999 -9999 -9999
 -9999 -9999 -9999 -9999 -9999 -9999 -9999 -9999 -9999 -9999 -9999 -9999 -9999 -9999 -9999 -9999 -9999 -9999 -9999 -9999 -9999 -9999 -9999 -9999 -9999 -9999 -9999 -9999 -9999 -9999 -9999 -9999 -9999 -9999 -9999 -9999 -9999 -9999 -9999 -9999 -9999 -9999 -9999 -9999 -9999 -9999 -9999 -9999 -9999 -9999 -9999 -9999 -9999 -9999 70 71 74 86 101 117 104 91 88 87 83 85 89 99 125 156 187 214 261 226 197 197 188 160 149 150 158 -9999 -9999 -9999 -9999 -9999 -9999 -9999 -9999 -9999 -9999 -9999 -9999 -9999 -9999 -9999 -9999 -9999 -9999 -9999 -9999 -9999 302 307 317 331 347 367 388 412 443 478 530 556 608 614 649 683 737 828 825 800 833 864 871 910 910 912 832 916 812 937 919 892 864 837 820 811 801 811 804 786 805 825 740 585 512 504 513 508 541 505 516 515 490 475 459 442 430 425 407 392 381 372 362 358 359 369 385 353 334 345 377 335 318 302 285 287 285 282 276 271 275 330 296 276 275 285 275 280 275 286 303 389 390 348 293 268 284 296 298 327 328 324 339 344 353 361 370 369 369 385 395 410 418 422 427 435 434 440 447 453 457 453 457 459 458 464 474 479 487 499 511 520 533 544 555 567 575 579 592 599 606 612 621 631 641 644 652 658 669 675 684 683 683 -9999 -9999 -9999
 -9999 -9999 -9999 -9999 -9999 -9999 -9999 -9999 -9999 -9999 -9999 -9999 -9999 -9999 -9999 -9999 -9999 -9999 -9999 -9999 -9999 -9999 -9999 -9999 -9999 -9999 -9999 -9999 -9999 -9999 -9999 -9999 -9999 -9999 -9999 -9999 -9999 -9999 -9999 -9999 -9999 -9999 -9999 -9999 -9999 -9999 -9999 -9999 -9999 -9999 -9999 -9999 -9999 -9999 66 67 68 73 87 100 92 85 84 87 84 84 89 103 123 164 191 200 221 263 213 202 193 187 161 164 -9999 -9999 -9999 -9999 -9999 -9999 -9999 -9999 -9999 -9999 -9999 -9999 -9999 -9999 -9999 -9999 -9999 -9999 -9999 -9999 -9999 -9999 -9999 302 309 323 337 353 374 398 427 464 502 546 634 669 632 675 723 749 773 820 795 803 824 869 806 767 797 849 814 944 950 923 895 874 859 854 845 848 854 857 868 857 771 615 528 533 546 565 556 541 513 518 503 491 481 464 446 430 421 405 394 398 374 364 362 367 360 351 335 321 325 302 288 276 264 268 270 269 262 262 268 313 316 261 258 273 270 268 261 259 266 266 257 264 261 256 261 273 289 300 319 326 341 360 368 369 372 377 382 392 386 408 424 429 436 445 447 447 451 453 452 449 451 454 458 463 475 483 485 499 512 525 534 546 556 567 575 582 589 594 603 612 622 631 640 644 653 659 667 678 680 688 684 -9999 -9999 -9999
 -9999 -9999 -9999 -9999 -9999 -9999 -9999 -9999 -9999 -9999 -9999 -9999 -9999 -9999 -9999 -9999 -9999 -9999 -9999 -9999 -9999 -9999 -9999 -9999 -9999 -9999 -9999 -9999 -9999 -9999 -9999 -9999 -9999 -9999 -9999 -9999 -9999 -9999 -9999 -9999 -9999 -9999 -9999 -9999 -9999 -9999 -9999 -9999 -9999 -9999 -9999 -9999 -9999 -9999 -9999 -9999 -9999 71 73 74 74 74 76 81 81 84 89 109 126 152 184 193 217 260 216 215 210 176 157 164 152 167 154 -9999 -9999 -9999 -9999 -9999 -9999 -9999 -9999 -9999 -9999 -9999 -9999 -9999 -9999 -9999 -9999 -9999 -9999 -9999 -9999 -9999 305 313 327 342 360 383 411 445 489 523 570 599 629 669 709 732 750 780 790 798 822 821 852 860 778 816 829 971 969 955 934 912 899 890 881 882 881 881 868 840 765 630 579 549 570 600 580 570 538 514 503 497 485 475 460 446 432 419 410 407 391 375 368 357 348 336 326 311 305 291 278 267 255 255 256 259 254 255 261 281 320 271 254 265 265 271 251 259 284 289 251 231 230 243 247 260 274 285 298 313 335 352 346 345 360 374 378 384 404 398 432 439 445 449 450 461 463 456 453 451 452 456 462 467 475 484 489 494 513 526 538 545 555 564 574 580 588 594 601 613 620 631 636 645 653 663 672 679 680 685 687 -9999 -9999 -9999
 -9999 -9999 -9999 -9999 -9999 -9999 -9999 -9999 -9999 -9999 -9999 -9999 -9999 -9999 -9999 -9999 -9999 -9999 -9999 -9999 -9999 -9999 -9999 -9999 -9999 -9999 -9999 -9999 -9999 -9999 -9999 -9999 -9999 -9999 -9999 -9999 -9999 -9999 -9999 -9999 -9999 -9999 -9999 -9999 -9999 -9999 -9999 -9999 -9999 -9999 -9999 -9999 -9999 -9999 -9999 -9999 -9999 -9999 70 75 75 74 77 79 79 83 95 111 123 148 177 187 209 226 225 205 217 179 178 192 158 194 167 157 -9999 -9999 -9999 -9999 -9999 -9999 -9999 -9999 -9999 -9999 -9999 -9999 -9999 -9999 -9999 -9999 -9999 -9999 -9999 -9999 304 308 319 331 350 370 393 427 464 507 560 594 627 661 696 730 729 752 775 806 867 919 1016 1019 870 838 816 868 919 977 968 950 935 922 904 900 895 890 876 833 747 694 615 567 629 600 606 608 585 531 502 494 486 480 469 458 447 435 435 419 404 382 374 357 349 332 315 302 293 281 269 259 248 247 247 249 249 250 259 277 271 273 273 260 270 293 277 293 333 335 292 265 229 265 261 253 268 294 290 295 307 320 324 330 358 355 371 378 402 419 431 435 453 462 454 470 470 466 465 455 457 459 466 473 479 487 493 500 515 531 540 549 555 563 571 578 584 591 599 609 617 625 635 648 658 665 672 678 681 683 687 -9999 -9999 -9999
 -9999 -9999 -9999 -9999 -9999 -9999 -9999 -9999 -9999 -9999 -9999 -9999 -9999 -9999 -9999 -9999 -9999 -9999 -9999 -9999 -9999 -9999 -9999 -9999 -9999 -9999 -9999 -9999 -9999 -9999 -9999 -9999 -9999 -9999 -9999 -9999 -9999 -9999 -9999 -9999 -9999 -9999 -9999 -9999 -9999 -9999 -9999 -9999 -9999 -9999 -9999 -9999 -9999 -9999 -9999 -9999 -9999 -9999 -9999 71 74 -9999 -9999 77 79 81 86 100 108 144 168 180 178 185 202 213 231 220 187 193 165 171 187 162 162 -9999 -9999 -9999 -9999 -9999 -9999 -9999 -9999 -9999 -9999 -9999 -9999 -9999 -9999 -9999 -9999 -9999 -9999 -9999 -9999 306 314 327 338 361 382 410 446 487 541 592 612 634 669 701 700 743 770 787 824 861 917 1069 936 1018 923 893 943 912 907 950 965 936 892 906 894 890 869 846 806 742 704 638 586 604 611 565 622 553 520 491 487 481 480 474 461 450 454 438 410 388 396 373 363 338 312 292 274 274 268 247 241 241 243 247 257 255 268 265 252 277 360 297 318 319 254 225 219 224 263 279 245 227 259 237 249 311 301 294 299 311 313 318 340 364 348 359 390 413 425 425 454 467 457 477 481 478 477 463 467 471 476 481 488 495 504 514 518 535 546 549 555 560 569 574 579 587 595 603 614 624 636 650 663 670 677 682 684 674 691 688 -9999 -9999
 -9999 -9999 -9999 -9999 -9999 -9999 -9999 -9999 -9999 -9999 -9999 -9999 -9999 -9999 -9999 -9999 -9999 -9999 -9999 -9999 -9999 -9999 -9999 -9999 -9999 -9999 -9999 -9999 -9999 -9999 -9999 -9999 -9999 -9999 -9999 -9999 -9999 -9999 -9999 -9999 -9999 -9999 -9999 -9999 -9999 -9999 -9999 -9999 -9999 -9999 -9999 -9999 -9999 -9999 -9999 -9999 -9999 -9999 -9999 -9999 -9999 -9999 -9999 -9999 -9999 83 86 90 105 132 154 166 178 184 197 209 228 259 244 232 188 178 152 160 153 155 -9999 -9999 -9999 -9999 -9999 -9999 -9999 -9999 -9999 -9999 -9999 -9999 -9999 -9999 -9999 -9999 -9999 -9999 -9999 -9999 -9999 -9999 -9999 -9999 375 393 427 464 507 570 593 597 642 666 677 717 782 799 875 862 898 1045 1067 1093 950 919 1034 1054 966 952 912 914 927 891 870 870 871 846 819 778 752 677 611 641 640 567 536 538 527 497 483 486 487 483 468 456 457 441 420 393 391 355 336 323 297 275 261 252 260 243 237 236 243 251 260 252 264 278 242 254 330 327 307 267 232 215 199 192 185 187 198 220 218 261 253 267 324 293 298 301 309 313 321 324 335 349 372 399 413 411 453 465 449 473 499 493 486 475 481 487 490 493 497 502 514 524 526 541 548 550 553 559 564 576 579 584 592 600 610 622 634 651 665 677 687 686 688 679 -9999 688 -9999 -9999
 -9999 -9999 -9999 -9999 -9999 -9999 -9999 -9999 -9999 -9999 -9999 -9999 -9999 -9999 -9999 -9999 -9999 -9999 -9999 -9999 -9999 -9999 -9999 -9999 -9999 -9999 -9999 -9999 -9999 -9999 -9999 -9999 -9999 -9999 -9999 -9999 -9999 -9999 -9999 -9999 -9999 -9999 -9999 -9999 -9999 -9999 -9999 -9999 -9999 -9999 -9999 -9999 -9999 -9999 -9999 -9999 -9999 -9999 -9999 -9999 -9999 -9999 -9999 -9999 -9999 -9999 87 89 95 117 132 147 158 173 190 207 230 240 248 242 223 185 157 162 150 157 -9999 -9999 -9999 -9999 -9999 -9999 -9999 -9999 -9999 -9999 -9999 -9999 -9999 -9999 -9999 -9999 -9999 -9999 -9999 -9999 -9999 -9999 -9999 -9999 -9999 383 403 437 472 526 585 569 593 626 652 697 742 813 883 908 951 967 1047 1116 1101 1015 980 1079 1057 1040 994 957 966 933 861 855 864 842 816 800 776 720 663 685 676 635 559 518 497 487 488 495 497 488 483 472 463 445 418 394 403 376 342 306 287 269 252 240 238 236 236 233 240 255 275 249 253 302 241 231 264 328 264 212 226 226 191 188 206 220 206 218 269 230 289 275 282 297 302 309 305 304 311 316 323 332 356 384 408 422 432 477 484 490 513 518 508 503 506 507 508 505 504 506 519 531 537 538 541 546 551 554 563 569 577 584 593 594 607 623 635 649 669 686 696 699 692 680 682 689 -9999 -9999
 -9999 -9999 -9999 -9999 -9999 -9999 -9999 -9999 -9999 -9999 -9999 -9999 -9999 -9999 -9999 -9999 -9999 -9999 -9999 -9999 -9999 -9999 -9999 -9999 -9999 -9999 -9999 -9999 -9999 -9999 -9999 -9999 -9999 -9999 -9999 -9999 -9999 -9999 -9999 -9999 -9999 -9999 -9999 -9999 -9999 -9999 -9999 -9999 -9999 -9999 -9999 -9999 -9999 -9999 -9999 -9999 -9999 -9999 -9999 -9999 -9999 -9999 -9999 -9999 -9999 -9999 -9999 -9999 94 100 110 126 136 146 172 211 219 229 229 231 240 240 201 175 193 176 -9999 -9999 -9999 -9999 -9999 -9999 -9999 -9999 -9999 -9999 -9999 -9999 -9999 -9999 -9999 -9999 -9999 -9999 -9999 -9999 -9999 -9999 -9999 -9999 -9999 377 383 409 438 477 567 542 560 596 642 706 771 842 852 889 984 988 1084 1073 1043 1116 1021 1046 1086 1079 1044 984 981 948 901 851 851 829 813 800 787 713 660 712 689 666 627 552 507 480 488 496 501 498 499 487 472 450 422 395 375 384 346 317 293 266 249 240 235 232 232 232 238 252 271 243 243 309 255 229 228 317 223 199 207 209 187 209 236 261 252 227 220 221 242 326 354 345 332 306 301 301 300 312 319 328 346 371 394 418 420 463 497 502 513 536 531 527 528 529 527 523 518 515 519 526 529 530 534 539 545 548 559 565 573 584 593 599 602 618 636 652 674 693 701 701 695 688 680 696 696 -9999
 -9999 -9999 -9999 -9999 -9999 -9999 -9999 -9999 -9999 -9999 -9999 -9999 -9999 -9999 -9999 -9999 -9999 -9999 -9999 -9999 -9999 -9999 -9999 -9999 -9999 -9999 -9999 -9999 -9999 -9999 -9999 -9999 -9999 -9999 -9999 -9999 -9999 -9999 -9999 -9999 -9999 -9999 -9999 -9999 -9999 -9999 -9999 -9999 -9999 -9999 -9999 -9999 -9999 -9999 -9999 -9999 -9999 -9999 -9999 -9999 -9999 -9999 -9999 -9999 -9999 -9999 -9999 -9999 -9999 96 105 109 115 124 175 188 198 199 223 194 205 212 225 185 179 175 178 -9999 -9999 -9999 -9999 -9999 -9999 -9999 -9999 -9999 -9999 -9999 -9999 -9999 -9999 -9999 -9999 -9999 -9999 -9999 -9999 -9999 -9999 -9999 -9999 356 369 382 409 439 517 516 534 575 629 691 758 827 871 917 986 1039 1046 1020 985 1132 1118 1048 1098 1103 1061 1011 992 956 917 870 844 817 799 797 772 727 640 681 701 657 613 558 507 498 503 504 505 504 500 498 483 466 437 409 374 351 333 302 281 265 251 241 234 231 232 233 234 237 273 242 237 279 289 227 227 283 220 192 188 194 199 221 251 271 269 255 240 219 225 244 317 337 328 296 304 306 307 301 308 324 342 359 360 386 404 431 484 502 495 538 548 552 554 558 555 545 535 525 521 520 521 522 524 529 538 544 552 561 571 572 578 587 589 608 626 645 669 692 703 705 702 696 690 688 693 -9999
 -9999 -9999 -9999 -9999 -9999 -9999 -9999 -9999 -9999 -9999 -9999 -9999 -9999 -9999 -9999 -9999 -9999 -9999 -9999 -9999 -9999 -9999 -9999 -9999 -9999 -9999 -9999 -9999 -9999 -9999 -9999 -9999 -9999 -9999 -9999 -9999 -9999 -9999 -9999 -9999 -9999 -9999 -9999 -9999 -9999 -9999 -9999 -9999 -9999 -9999 -9999 -9999 -9999 -9999 -9999 -9999 -9999 -9999 -9999 -9999 -9999 -9999 -9999 -9999 -9999 -9999 -9999 -9999 -9999 -9999 102 99 99 112 128 140 173 178 194 201 217 233 245 242 171 231 198 -9999 -9999 -9999 -9999 -9999 -9999 -9999 -9999 -9999 -9999 -9999 -9999 -9999 -9999 -9999 -9999 -9999 -9999 -9999 -9999 -9999 -9999 -9999 -9999 349 358 369 381 413 467 480 519 578 642 729 763 779 852 921 1047 1041 1021 961 977 1067 1137 1077 1048 1105 1071 1043 1007 968 926 880 851 850 811 788 772 727 676 651 640 624 592 559 519 507 523 516 510 515 508 505 496 471 445 412 382 354 338 298 281 267 254 244 238 234 235 234 234 238 292 245 236 281 273 225 236 348 284 188 183 187 212 240 273 304 298 274 287 234 223 232 247 263 269 279 289 332 314 289 293 306 321 336 336 359 390 439 475 475 494 539 555 563 575 588 581 564 546 533 522 519 514 514 516 519 532 533 541 552 563 568 572 572 584 600 618 636 659 680 699 705 701 703 693 685 696 -9999
 -9999 -9999 -9999 -9999 -9999 -9999 -9999 -9999 -9999 -9999 -9999 -9999 -9999 -9999 -9999 -9999 -9999 -9999 -9999 -9999 -9999 -9999 -9999 -9999 -9999 -9999 -9999 -9999 -9999 -9999 -9999 -9999 -9999 -9999 -9999 -9999 -9999 -9999 -9999 -9999 -9999 -9999 -9999 -9999 -9999 -9999 -9999 -9999 -9999 -9999 -9999 -9999 -9999 -9999 -9999 -9999 -9999 -9999 -9999 -9999 -9999 -9999 -9999 -9999 -9999 -9999 -9999 -9999 -9999 -9999 -9999 -9999 93 93 106 120 144 162 166 219 235 249 278 282 185 184 185 -9999 -9999 -9999 -9999 -9999 -9999 -9999 -9999 -9999 -9999 -9999 -9999 -9999 -9999 -9999 -9999 -9999 -9999 -9999 -9999 -9999 -9999 -9999 -9999 344 354 360 375 406 441 472 511 570 630 740 767 751 845 960 1021 977 1014 973 973 1011 1105 1154 1043 1028 1066 1034 1016 972 930 885 851 846 834 790 813 772 733 714 669 651 575 553 521 514 520 523 515 522 521 512 497 476 466 436 400 374 334 310 284 272 264 249 244 238 235 242 234 235 250 240 239 270 254 217 233 278 287 206 179 194 229 248 271 278 273 273 301 301 233 229 241 255 288 291 277 275 280 283 280 281 280 309 326 365 404 433 468 494 517 534 543 553 570 592 596 576 555 537 523 516 509 502 501 507 522 534 540 548 555 563 566 570 578 594 612 630 649 670 692 700 701 707 702 690 689 -9999
 -9999 -9999 -9999 -9999 -9999 -9999 -9999 -9999 -9999 -9999 -9999 -9999 -9999 -9999 -9999 -9999 -9999 -9999 -9999 -9999 -9999 -9999 -9999 -9999 -9999 -9999 -9999 -9999 -9999 -9999 -9999 -9999 -9999 -9999 -9999 -9999 -9999 -9999 -9999 -9999 -9999 -9999 -9999 -9999 -9999 -9999 -9999 -9999 -9999 -9999 -9999 -9999 -9999 -9999 -9999 -9999 -9999 -9999 -9999 -9999 -9999 -9999 -9999 -9999 -9999 -9999 -9999 -9999 -9999 -9999 -9999 -9999 -9999 -9999 -9999 105 119 137 167 210 248 255 273 303 248 215 234 196 -9999 -9999 -9999 -9999 -9999 -9999 -9999 -9999 -9999 -9999 -9999 -9999 -9999 -9999 -9999 -9999 -9999 -9999 -9999 -9999 -9999 -9999 333 344 354 360 376 407 446 480 528 602 652 727 745 761 834 907 938 972 957 978 998 982 1016 1092 1124 1001 1018 1009 1014 975 932 900 852 820 817 811 801 791 772 706 650 621 572 555 533 523 522 521 524 521 526 523 506 489 487 455 429 412 351 325 306 285 274 257 251 243 239 237 233 236 237 244 237 236 227 211 208 218 224 239 207 185 213 238 232 236 242 261 283 316 279 234 242 285 349 299 269 266 266 266 268 272 271 293 322 364 429 449 496 512 534 547 551 563 575 589 595 584 560 543 528 511 500 499 501 513 530 536 546 550 557 562 565 567 580 592 609 626 643 662 679 691 697 702 700 698 690 696
 -9999 -9999 -9999 -9999 -9999 -9999 -9999 -9999 -9999 -9999 -9999 -9999 -9999 -9999 -9999 -9999 -9999 -9999 -9999 -9999 -9999 -9999 -9999 -9999 -9999 -9999 -9999 -9999 -9999 -9999 -9999 -9999 -9999 -9999 -9999 -9999 -9999 -9999 -9999 -9999 -9999 -9999 -9999 -9999 -9999 -9999 -9999 -9999 -9999 -9999 -9999 -9999 -9999 -9999 -9999 -9999 -9999 -9999 -9999 -9999 -9999 -9999 -9999 -9999 -9999 -9999 -9999 -9999 -9999 -9999 -9999 -9999 -9999 -9999 -9999 97 103 112 135 172 215 246 273 315 303 251 201 182 205 216 222 -9999 -9999 -9999 -9999 -9999 -9999 -9999 -9999 -9999 -9999 -9999 -9999 -9999 -9999 -9999 -9999 -9999 -9999 321 330 344 361 386 402 400 427 465 509 570 614 646 686 729 772 836 900 948 926 974 1070 1014 981 1008 1050 1054 957 1038 1022 979 936 916 865 835 836 824 835 818 779 747 727 621 569 571 556 533 531 526 521 520 515 526 517 512 497 471 456 398 362 341 321 293 279 265 264 254 247 244 234 230 231 232 227 219 214 206 201 198 198 198 212 218 209 217 210 206 212 236 297 284 288 254 286 362 346 300 268 264 262 264 265 273 277 291 327 372 406 438 488 535 551 559 566 575 589 596 597 587 568 547 530 513 499 495 505 518 533 541 544 553 556 564 575 580 592 598 610 622 638 656 669 680 693 697 703 709 703 690
 -9999 -9999 -9999 -9999 -9999 -9999 -9999 -9999 -9999 -9999 -9999 -9999 -9999 -9999 -9999 -9999 -9999 -9999 -9999 -9999 -9999 -9999 -9999 -9999 -9999 -9999 -9999 -9999 -9999 -9999 -9999 -9999 -9999 -9999 -9999 -9999 -9999 -9999 -9999 -9999 -9999 -9999 -9999 -9999 -9999 -9999 -9999 -9999 -9999 -9999 -9999 -9999 -9999 -9999 -9999 -9999 -9999 -9999 -9999 -9999 -9999 -9999 -9999 -9999 -9999 -9999 -9999 -9999 -9999 -9999 -9999 -9999 -9999 -9999 -9999 -9999 94 100 114 137 182 223 263 280 314 263 193 -9999 228 233 215 -9999 -9999 -9999 -9999 -9999 -9999 -9999 -9999 -9999 -9999 -9999 -9999 -9999 -9999 -9999 -9999 -9999 -9999 322 330 342 356 366 374 377 403 438 478 522 561 594 642 702 755 797 858 903 886 924 1023 1127 1023 973 967 1049 951 1037 1043 989 938 905 894 846 820 847 843 804 791 773 706 622 572 565 585 537 532 525 514 514 508 512 521 523 508 486 462 411 384 357 329 314 300 283 278 263 265 252 246 225 220 220 220 214 208 202 197 197 195 190 195 215 201 208 194 194 199 234 234 237 248 272 309 377 378 314 267 261 261 264 269 280 291 304 350 388 418 457 503 551 576 583 585 595 608 615 602 594 575 559 543 525 511 510 512 525 536 542 547 550 552 566 574 586 596 606 616 625 636 650 666 676 688 698 700 708 701 698
 -9999 -9999 -9999 -9999 -9999 -9999 -9999 -9999 -9999 -9999 -9999 -9999 -9999 -9999 -9999 -9999 -9999 -9999 -9999 -9999 -9999 -9999 -9999 -9999 -9999 -9999 -9999 -9999 -9999 -9999 -9999 -9999 -9999 -9999 -9999 -9999 -9999 -9999 -9999 -9999 -9999 -9999 -9999 -9999 -9999 -9999 -9999 -9999 -9999 -9999 -9999 -9999 -9999 -9999 -9999 -9999 -9999 -9999 -9999 -9999 -9999 -9999 -9999 -9999 -9999 -9999 -9999 -9999 -9999 -9999 -9999 -9999 -9999 -9999 -9999 -9999 -9999 90 100 122 164 204 245 289 311 312 257 -9999 219 -9999 -9999 -9999 -9999 -9999 -9999 -9999 -9999 -9999 -9999 -9999 -9999 -9999 -9999 -9999 -9999 -9999 -9999 -9999 -9999 315 324 338 350 354 354 362 384 416 447 489 530 565 625 685 738 772 828 839 848 893 1002 1175 1153 1008 954 957 983 983 1019 1000 947 907 891 862 830 839 817 809 791 781 704 660 577 561 596 545 527 519 505 503 506 487 505 523 515 502 470 456 426 380 366 347 309 311 288 273 267 260 235 221 217 211 210 206 202 202 197 199 188 185 188 189 187 188 192 193 195 195 197 206 216 245 296 349 378 320 269 262 263 262 263 270 288 307 338 386 427 469 529 576 604 614 612 606 614 619 612 605 590 570 553 538 526 520 521 529 538 548 548 548 554 566 576 588 601 609 618 628 637 649 662 671 686 697 702 705 703 696
 -9999 -9999 -9999 -9999 -9999 -9999 -9999 -9999 -9999 -9999 -9999 -9999 -9999 -9999 -9999 -9999 -9999 -9999 -9999 -9999 -9999 -9999 -9999 -9999 -9999 -9999 -9999 -9999 -9999 -9999 -9999 -9999 -9999 -9999 -9999 -9999 -9999 -9999 -9999 -9999 -9999 -9999 -9999 -9999 -9999 -9999 -9999 -9999 -9999 -9999 -9999 -9999 -9999 -9999 -9999 -9999 -9999 -9999 -9999 -9999 -9999 -9999 -9999 -9999 -9999 -9999 -9999 -9999 -9999 -9999 -9999 -9999 -9999 -9999 -9999 -9999 -9999 83 93 114 143 175 221 280 287 311 323 205 210 -9999 -9999 -9999 -9999 -9999 -9999 -9999 -9999 -9999 -9999 -9999 -9999 -9999 -9999 -9999 -9999 -9999 -9999 -9999 -9999 314 318 328 339 341 343 355 372 397 425 462 494 540 609 679 736 771 813 822 803 852 996 1179 1165 1126 984 949 995 1072 1017 1013 970 913 905 889 847 825 809 784 778 768 701 646 590 554 567 591 545 515 503 489 493 471 471 511 517 505 486 480 452 407 369 341 317 337 314 290 285 321 260 223 213 206 203 199 202 200 198 195 190 184 187 188 189 192 194 199 198 197 191 199 211 228 250 287 328 303 269 264 272 263 260 267 280 299 325 371 420 480 541 613 650 662 656 646 640 645 636 622 609 588 569 551 538 532 526 529 536 539 540 545 551 561 576 592 599 611 622 631 640 654 666 676 685 698 703 706 706 701
 -9999 -9999 -9999 -9999 -9999 -9999 -9999 -9999 -9999 -9999 -9999 -9999 -9999 -9999 -9999 -9999 -9999 -9999 -9999 -9999 -9999 -9999 -9999 -9999 -9999 -9999 -9999 -9999 -9999 -9999 -9999 -9999 -9999 -9999 -9999 -9999 -9999 -9999 -9999 -9999 -9999 -9999 -9999 -9999 -9999 -9999 -9999 -9999 -9999 -9999 -9999 -9999 -9999 -9999 -9999 -9999 -9999 -9999 -9999 -9999 -9999 -9999 -9999 -9999 -9999 -9999 -9999 -9999 -9999 -9999 -9999 -9999 -9999 -9999 -9999 -9999 -9999 89 98 112 132 161 196 242 254 277 297 246 238 -9999 210 -9999 -9999 249 -9999 -9999 -9999 -9999 -9999 -9999 -9999 -9999 -9999 -9999 -9999 -9999 -9999 -9999 -9999 -9999 316 322 326 329 337 348 362 384 410 439 477 528 598 683 748 753 756 791 784 838 895 1045 1028 1154 1007 962 975 1041 1073 1026 987 943 930 903 871 852 837 804 787 758 717 655 588 554 547 572 565 508 502 489 469 461 442 457 490 503 486 466 467 426 381 351 360 377 325 393 313 317 310 242 220 211 202 201 215 212 202 200 192 187 188 186 188 194 199 209 213 207 198 205 216 231 238 250 269 275 265 268 301 273 270 270 289 324 319 370 411 462 552 659 707 726 713 696 680 671 669 651 635 618 585 556 549 541 533 527 528 529 535 538 546 561 572 588 601 609 622 636 645 661 672 682 692 697 707 705 700 -9999
 -9999 -9999 -9999 -9999 -9999 -9999 -9999 -9999 -9999 -9999 -9999 -9999 -9999 -9999 -9999 -9999 -9999 -9999 -9999 -9999 -9999 -9999 -9999 -9999 -9999 -9999 -9999 -9999 -9999 -9999 -9999 -9999 -9999 -9999 -9999 -9999 -9999 -9999 -9999 -9999 -9999 -9999 -9999 -9999 -9999 -9999 -9999 -9999 -9999 -9999 -9999 -9999 -9999 -9999 -9999 -9999 -9999 -9999 -9999 -9999 -9999 -9999 -9999 -9999 -9999 -9999 -9999 -9999 -9999 -9999 -9999 -9999 -9999 -9999 -9999 -9999 -9999 96 104 114 130 145 174 207 233 267 287 291 252 -9999 209 -9999 -9999 244 -9999 -9999 -9999 -9999 -9999 -9999 -9999 -9999 -9999 -9999 -9999 -9999 -9999 -9999 -9999 -9999 310 314 319 325 331 350 353 371 391 422 459 507 578 656 712 719 717 732 784 820 842 945 957 1033 1055 1005 1003 1039 1096 1083 1030 996 949 918 911 888 883 854 790 731 725 724 671 594 562 572 571 495 486 487 466 468 430 414 432 490 492 463 444 438 397 360 396 428 370 389 410 286 285 271 231 225 217 212 219 218 207 202 200 199 188 184 196 211 225 234 238 230 226 226 237 249 258 265 264 266 268 279 348 301 282 284 298 346 416 493 425 453 523 643 688 808 787 758 726 704 695 685 671 644 607 580 565 550 538 530 523 524 523 532 542 556 568 586 599 616 627 643 655 667 683 690 697 706 708 706 705 -9999
 -9999 -9999 -9999 -9999 -9999 -9999 -9999 -9999 -9999 -9999 -9999 -9999 -9999 -9999 -9999 -9999 -9999 -9999 -9999 -9999 -9999 -9999 -9999 -9999 -9999 -9999 -9999 -9999 -9999 -9999 -9999 -9999 -9999 -9999 -9999 -9999 -9999 -9999 -9999 -9999 -9999 -9999 -9999 -9999 -9999 -9999 -9999 -9999 -9999 -9999 -9999 -9999 -9999 -9999 -9999 -9999 -9999 -9999 -9999 -9999 -9999 -9999 -9999 -9999 -9999 -9999 -9999 -9999 -9999 -9999 -9999 -9999 -9999 -9999 -9999 -9999 -9999 101 108 120 131 146 166 187 215 250 255 262 276 227 221 -9999 -9999 -9999 -9999 -9999 -9999 -9999 -9999 -9999 -9999 -9999 -9999 -9999 -9999 -9999 -9999 -9999 -9999 -9999 -9999 -9999 319 326 343 356 349 363 383 413 447 490 548 604 647 674 677 695 737 780 841 909 947 977 1026 991 1014 994 1104 1104 1070 1051 1003 930 954 936 914 897 841 770 725 753 747 612 565 640 600 480 472 469 456 449 431 428 395 448 486 455 422 406 382 345 340 373 399 370 414 294 267 266 249 245 236 231 227 226 217 208 212 250 226 226 214 234 262 277 265 272 296 287 278 281 285 303 303 287 286 303 387 377 331 296 312 408 492 548 563 505 491 592 737 872 864 816 772 747 732 718 706 681 639 605 582 560 543 530 521 517 519 527 541 556 570 584 600 615 632 649 669 683 695 705 704 713 711 707 706 -9999
 -9999 -9999 -9999 -9999 -9999 -9999 -9999 -9999 -9999 -9999 -9999 -9999 -9999 -9999 -9999 -9999 -9999 -9999 -9999 -9999 -9999 -9999 -9999 -9999 -9999 -9999 -9999 -9999 -9999 -9999 -9999 -9999 -9999 -9999 -9999 -9999 -9999 -9999 -9999 -9999 -9999 -9999 -9999 -9999 -9999 -9999 -9999 -9999 -9999 -9999 -9999 -9999 -9999 -9999 -9999 -9999 -9999 -9999 -9999 -9999 -9999 -9999 -9999 -9999 -9999 -9999 -9999 -9999 -9999 -9999 -9999 -9999 -9999 -9999 -9999 -9999 -9999 108 112 122 134 148 162 173 199 221 236 271 294 291 260 -9999 -9999 -9999 -9999 -9999 -9999 -9999 -9999 -9999 -9999 -9999 -9999 -9999 -9999 -9999 -9999 -9999 -9999 -9999 -9999 -9999 -9999 -9999 331 366 364 367 379 405 440 479 522 562 604 630 650 672 709 775 867 906 943 975 996 985 998 983 1091 1142 1122 1100 976 998 1009 952 953 921 898 844 768 709 667 565 561 694 723 508 465 461 450 447 447 438 389 420 441 411 437 407 367 340 322 336 375 358 400 322 282 290 284 274 265 252 248 240 230 220 215 209 202 222 275 362 390 385 324 335 343 355 345 317 316 324 318 317 312 329 359 393 342 319 352 450 547 563 611 576 560 548 775 892 937 881 835 791 767 747 730 703 658 626 595 574 555 538 527 521 522 528 541 556 575 590 606 617 631 655 689 708 710 717 711 715 714 713 -9999 -9999
 -9999 -9999 -9999 -9999 -9999 -9999 -9999 -9999 -9999 -9999 -9999 -9999 -9999 -9999 -9999 -9999 -9999 -9999 -9999 -9999 -9999 -9999 -9999 -9999 -9999 -9999 -9999 -9999 -9999 -9999 -9999 -9999 -9999 -9999 -9999 -9999 -9999 -9999 -9999 -9999 -9999 -9999 -9999 -9999 -9999 -9999 -9999 -9999 -9999 -9999 -9999 -9999 -9999 -9999 -9999 -9999 -9999 -9999 -9999 -9999 -9999 -9999 -9999 -9999 -9999 -9999 -9999 -9999 -9999 -9999 -9999 -9999 -9999 -9999 -9999 -9999 -9999 111 117 127 139 152 163 174 187 209 232 264 268 267 258 213 -9999 -9999 -9999 -9999 -9999 -9999 -9999 -9999 -9999 -9999 -9999 -9999 -9999 -9999 -9999 -9999 -9999 -9999 -9999 -9999 -9999 -9999 -9999 -9999 -9999 366 377 402 430 464 494 529 566 595 633 683 703 777 852 932 929 968 974 986 982 1021 1138 1120 1075 1037 957 920 930 964 988 957 929 881 821 739 602 533 523 587 720 529 458 452 460 454 455 456 413 376 393 365 422 421 389 346 327 327 331 337 360 362 318 308 315 277 285 276 270 254 240 229 219 215 212 211 228 288 326 383 384 385 387 386 373 369 363 360 358 357 369 377 423 459 393 437 492 503 529 550 638 597 586 574 584 856 889 942 888 832 800 770 740 709 669 636 608 586 561 546 532 523 527 537 546 563 579 593 612 626 640 664 715 732 720 719 717 714 712 -9999 -9999 -9999
 -9999 -9999 -9999 -9999 -9999 -9999 -9999 -9999 -9999 -9999 -9999 -9999 -9999 -9999 -9999 -9999 -9999 -9999 -9999 -9999 -9999 -9999 -9999 -9999 -9999 -9999 -9999 -9999 -9999 -9999 -9999 -9999 -9999 -9999 -9999 -9999 -9999 -9999 -9999 -9999 -9999 -9999 -9999 -9999 -9999 -9999 -9999 -9999 -9999 -9999 -9999 -9999 -9999 -9999 -9999 -9999 -9999 -9999 -9999 -9999 -9999 -9999 -9999 -9999 -9999 -9999 -9999 -9999 -9999 -9999 -9999 -9999 -9999 -9999 -9999 -9999 -9999 112 120 133 144 158 164 173 185 204 221 234 254 268 271 215 -9999 -9999 257 -9999 -9999 -9999 -9999 -9999 -9999 -9999 -9999 -9999 -9999 -9999 -9999 -9999 -9999 -9999 -9999 -9999 -9999 -9999 -9999 -9999 -9999 -9999 -9999 406 422 448 471 498 533 562 600 644 705 750 814 882 920 946 942 982 990 978 984 984 1016 1013 1104 1152 1109 1055 1020 992 950 900 854 824 708 575 522 502 530 488 461 453 475 526 474 484 498 450 392 351 373 444 416 383 346 331 326 323 332 332 336 327 314 307 308 314 285 271 271 282 258 231 218 219 224 244 252 265 295 384 404 431 422 423 431 425 406 402 411 419 433 441 469 524 537 485 487 509 600 619 608 574 591 632 965 979 916 865 821 783 749 714 677 644 619 598 580 561 548 542 542 549 561 578 593 606 619 635 647 677 719 734 724 724 719 716 712 -9999 -9999 -9999
 -9999 -9999 -9999 -9999 -9999 -9999 -9999 -9999 -9999 -9999 -9999 -9999 -9999 -9999 -9999 -9999 -9999 -9999 -9999 -9999 -9999 -9999 -9999 -9999 -9999 -9999 -9999 -9999 -9999 -9999 -9999 -9999 -9999 -9999 -9999 -9999 -9999 -9999 -9999 -9999 -9999 -9999 -9999 -9999 -9999 -9999 -9999 -9999 -9999 -9999 -9999 -9999 -9999 -9999 -9999 -9999 -9999 -9999 -9999 -9999 -9999 -9999 -9999 -9999 -9999 -9999 -9999 -9999 -9999 -9999 -9999 -9999 -9999 -9999 -9999 -9999 -9999 110 121 136 147 156 163 170 180 197 208 218 235 262 256 219 204 -9999 236 -9999 -9999 -9999 -9999 -9999 -9999 -9999 -9999 -9999 -9999 -9999 -9999 -9999 -9999 -9999 -9999 -9999 -9999 -9999 -9999 -9999 -9999 -9999 -9999 -9999 -9999 445 453 479 504 538 586 632 704 715 761 829 937 913 939 990 1007 1074 1038 1054 1075 984 1205 1168 1176 1145 1109 1071 1016 955 906 833 794 702 632 565 494 468 486 485 518 650 493 479 548 550 446 383 367 404 405 383 351 352 358 340 338 327 328 321 310 311 353 372 337 326 306 282 278 307 281 254 275 256 244 268 282 298 330 355 397 425 449 473 511 499 541 486 457 446 469 512 536 479 471 494 536 603 657 605 559 601 763 936 910 871 831 795 759 721 689 658 636 615 598 580 570 563 565 573 579 596 608 620 628 643 659 681 705 723 721 -9999 -9999 719 -9999 -9999 -9999 -9999
 -9999 -9999 -9999 -9999 -9999 -9999 -9999 -9999 -9999 -9999 -9999 -9999 -9999 -9999 -9999 -9999 -9999 -9999 -9999 -9999 -9999 -9999 -9999 -9999 -9999 -9999 -9999 -9999 -9999 -9999 -9999 -9999 -9999 -9999 -9999 -9999 -9999 -9999 -9999 -9999 -9999 -9999 -9999 -9999 -9999 -9999 -9999 -9999 -9999 -9999 -9999 -9999 -9999 -9999 -9999 -9999 -9999 -9999 -9999 -9999 -9999 -9999 -9999 -9999 -9999 -9999 -9999 -9999 -9999 -9999 -9999 -9999 -9999 -9999 -9999 -9999 105 110 122 137 142 149 156 163 170 184 190 199 223 255 270 260 214 -9999 244 -9999 -9999 -9999 -9999 -9999 -9999 -9999 -9999 -9999 -9999 -9999 -9999 -9999 -9999 -9999 -9999 -9999 -9999 -9999 -9999 -9999 -9999 -9999 -9999 -9999 -9999 -9999 494 460 491 515 544 585 643 672 707 763 893 910 908 955 998 1026 1033 966 1001 1013 998 1071 1200 1196 1164 1138 1080 1006 954 881 842 780 738 727 548 484 489 510 473 588 606 521 547 541 487 434 375 372 378 382 369 391 416 369 354 338 368 358 332 324 307 361 414 329 314 298 294 328 332 260 291 325 274 271 338 338 316 329 361 388 416 461 493 493 497 498 503 483 490 498 457 456 447 453 516 579 564 590 559 559 598 782 867 851 825 797 765 732 701 675 654 634 616 604 599 596 595 595 602 612 622 631 639 650 664 682 703 713 712 -9999 719 723 -9999 -9999 -9999 -9999
 -9999 -9999 -9999 -9999 -9999 -9999 -9999 -9999 -9999 -9999 -9999 -9999 -9999 -9999 -9999 -9999 -9999 -9999 -9999 -9999 -9999 -9999 -9999 -9999 -9999 -9999 -9999 -9999 -9999 -9999 -9999 -9999 -9999 -9999 -9999 -9999 -9999 -9999 -9999 -9999 -9999 -9999 -9999 -9999 -9999 -9999 -9999 -9999 -9999 -9999 -9999 -9999 -9999 -9999 -9999 -9999 -9999 -9999 -9999 -9999 -9999 -9999 -9999 -9999 -9999 -9999 -9999 -9999 -9999 -9999 -9999 -9999 -9999 -9999 -9999 -9999 103 113 117 128 135 139 145 152 161 174 184 201 217 236 261 294 262 261 236 252 223 -9999 -9999 -9999 -9999 -9999 -9999 -9999 -9999 -9999 -9999 -9999 -9999 -9999 -9999 -9999 -9999 -9999 -9999 -9999 -9999 -9999 -9999 -9999 -9999 -9999 -9999 458 466 489 519 550 599 634 659 724 827 855 857 921 944 954 1016 975 955 955 987 1078 1160 1248 1180 1177 1142 1059 984 912 876 837 798 809 624 515 497 534 472 477 526 552 567 527 518 456 411 407 432 425 404 399 424 402 364 356 363 372 356 354 344 308 305 305 307 299 286 290 298 273 284 336 300 285 306 355 354 350 356 362 384 422 452 475 462 474 462 467 471 479 458 431 421 425 435 498 598 586 550 542 561 636 791 823 822 798 767 736 708 688 669 647 632 627 625 626 624 622 625 627 635 644 651 655 667 681 696 706 710 -9999 717 -9999 -9999 -9999 -9999 -9999
 -9999 -9999 -9999 -9999 -9999 -9999 -9999 -9999 -9999 -9999 -9999 -9999 -9999 -9999 -9999 -9999 -9999 -9999 -9999 -9999 -9999 -9999 -9999 -9999 -9999 -9999 -9999 -9999 -9999 -9999 -9999 -9999 -9999 -9999 -9999 -9999 -9999 -9999 -9999 -9999 -9999 -9999 -9999 -9999 -9999 -9999 -9999 -9999 -9999 -9999 -9999 -9999 -9999 -9999 -9999 -9999 -9999 -9999 -9999 -9999 -9999 -9999 -9999 -9999 -9999 -9999 -9999 -9999 -9999 -9999 -9999 -9999 -9999 -9999 -9999 -9999 101 105 110 118 123 126 131 139 151 164 179 195 212 234 256 267 284 289 242 258 244 -9999 -9999 -9999 -9999 -9999 -9999 -9999 -9999 -9999 -9999 -9999 -9999 -9999 -9999 -9999 -9999 -9999 -9999 -9999 -9999 -9999 -9999 -9999 -9999 -9999 -9999 -9999 463 475 488 516 550 596 608 657 739 768 778 859 907 903 934 915 931 985 1177 1303 1301 1177 1000 1170 1095 1008 1021 983 903 838 808 786 743 577 522 556 593 504 500 504 530 551 517 478 463 441 464 457 425 389 426 399 373 374 364 360 361 351 336 321 336 361 328 307 300 304 306 301 308 330 335 318 336 323 329 351 365 378 391 397 411 441 440 451 458 452 454 475 478 447 413 415 411 414 534 624 567 534 557 592 724 806 813 799 769 733 707 688 674 654 645 643 649 651 646 649 658 651 648 648 656 664 672 679 691 700 704 711 712 -9999 -9999 -9999 -9999 -9999
 -9999 -9999 -9999 -9999 -9999 -9999 -9999 -9999 -9999 -9999 -9999 -9999 -9999 -9999 -9999 -9999 -9999 -9999 -9999 -9999 -9999 -9999 -9999 -9999 -9999 -9999 -9999 -9999 -9999 -9999 -9999 -9999 -9999 -9999 -9999 -9999 -9999 -9999 -9999 -9999 -9999 -9999 -9999 -9999 -9999 -9999 -9999 -9999 -9999 -9999 -9999 -9999 -9999 -9999 -9999 -9999 -9999 -9999 -9999 -9999 -9999 -9999 -9999 -9999 -9999 -9999 -9999 -9999 -9999 -9999 -9999 -9999 -9999 -9999 -9999 95 96 100 103 107 111 111 117 125 138 156 175 191 207 229 235 252 282 303 242 217 225 -9999 -9999 -9999 -9999 -9999 -9999 -9999 -9999 -9999 -9999 -9999 -9999 -9999 -9999 -9999 -9999 -9999 -9999 -9999 -9999 -9999 -9999 -9999 -9999 -9999 -9999 -9999 -9999 461 473 491 514 532 559 596 638 684 721 766 843 866 884 918 1032 1001 1065 1317 1114 1004 1068 950 925 928 1061 1028 949 880 827 801 811 747 565 618 734 579 534 519 514 536 531 505 476 451 459 459 432 406 404 422 400 392 384 377 372 357 341 326 318 335 332 312 310 319 330 332 326 324 330 348 384 387 341 343 379 392 420 418 392 396 430 442 433 439 428 427 449 424 396 403 421 395 389 541 590 501 550 586 639 766 811 801 771 731 695 672 657 658 654 655 662 670 675 683 687 675 666 658 658 666 672 680 686 695 699 709 712 -9999 -9999 -9999 -9999 -9999
 -9999 -9999 -9999 -9999 -9999 -9999 -9999 -9999 -9999 -9999 -9999 -9999 -9999 -9999 -9999 -9999 -9999 -9999 -9999 -9999 -9999 -9999 -9999 -9999 -9999 -9999 -9999 -9999 -9999 -9999 -9999 -9999 -9999 -9999 -9999 -9999 -9999 -9999 -9999 -9999 -9999 -9999 -9999 -9999 -9999 -9999 -9999 -9999 -9999 -9999 -9999 -9999 -9999 -9999 -9999 -9999 -9999 -9999 -9999 -9999 -9999 -9999 -9999 -9999 -9999 -9999 -9999 -9999 -9999 -9999 -9999 -9999 -9999 -9999 -9999 93 92 96 97 99 99 101 102 111 125 143 167 179 192 212 235 247 253 292 260 212 223 -9999 -9999 -9999 -9999 -9999 -9999 -9999 -9999 -9999 -9999 -9999 -9999 -9999 -9999 -9999 -9999 -9999 -9999 -9999 -9999 -9999 -9999 -9999 -9999 -9999 -9999 -9999 -9999 454 456 473 489 505 518 552 587 622 682 744 797 829 879 941 1014 987 1012 1132 1078 947 951 1053 1069 1129 1019 1000 990 898 863 851 852 779 627 605 721 635 612 542 512 529 559 502 486 471 478 481 466 445 414 429 443 423 408 407 407 392 368 347 330 320 318 310 312 322 319 318 312 321 324 343 380 387 360 336 357 382 426 451 423 397 398 433 444 421 414 409 411 435 397 376 405 426 370 390 497 463 519 532 620 706 815 810 780 734 685 645 636 677 681 685 690 693 697 707 715 702 683 662 658 661 668 675 687 696 691 702 -9999 -9999 -9999 -9999 -9999 -9999
 -9999 -9999 -9999 -9999 -9999 -9999 -9999 -9999 -9999 -9999 -9999 -9999 -9999 -9999 -9999 -9999 -9999 -9999 -9999 -9999 -9999 -9999 -9999 -9999 -9999 -9999 -9999 -9999 -9999 -9999 -9999 -9999 -9999 -9999 -9999 -9999 -9999 -9999 -9999 -9999 -9999 -9999 -9999 -9999 -9999 -9999 -9999 -9999 -9999 -9999 -9999 -9999 -9999 -9999 -9999 -9999 -9999 -9999 -9999 -9999 -9999 -9999 -9999 -9999 -9999 -9999 -9999 -9999 -9999 -9999 -9999 -9999 -9999 -9999 -9999 -9999 -9999 88 91 93 90 90 90 98 112 132 148 165 188 202 216 221 247 249 202 -9999 -9999 -9999 -9999 -9999 -9999 -9999 -9999 -9999 -9999 -9999 -9999 -9999 -9999 -9999 -9999 -9999 -9999 -9999 -9999 -9999 -9999 -9999 -9999 -9999 -9999 -9999 -9999 -9999 -9999 -9999 450 456 472 491 501 526 561 595 656 741 773 846 874 913 965 931 959 971 993 952 985 1147 1202 977 887 1059 1023 915 917 875 839 800 704 645 714 757 662 615 537 515 517 510 498 488 498 520 527 473 445 431 440 440 433 436 434 424 391 368 350 341 334 329 319 323 317 316 313 310 314 325 359 354 349 334 339 357 408 455 454 424 402 399 419 445 416 406 397 395 431 379 361 360 392 364 418 448 468 518 598 636 799 826 796 739 676 620 614 691 711 707 707 708 711 715 720 693 684 657 656 655 665 677 682 692 689 697 -9999 -9999 -9999 -9999 -9999 -9999
 -9999 -9999 -9999 -9999 -9999 -9999 -9999 -9999 -9999 -9999 -9999 -9999 -9999 -9999 -9999 -9999 -9999 -9999 -9999 -9999 -9999 -9999 -9999 -9999 -9999 -9999 -9999 -9999 -9999 -9999 -9999 -9999 -9999 -9999 -9999 -9999 -9999 -9999 -9999 -9999 -9999 -9999 -9999 -9999 -9999 -9999 -9999 -9999 -9999 -9999 -9999 -9999 -9999 -9999 -9999 -9999 -9999 -9999 -9999 -9999 -9999 -9999 -9999 -9999 -9999 -9999 -9999 -9999 -9999 -9999 -9999 -9999 -9999 -9999 -9999 -9999 89 87 -9999 -9999 81 78 80 86 100 120 137 155 173 187 198 211 248 222 187 -9999 -9999 -9999 228 -9999 -9999 -9999 -9999 -9999 -9999 -9999 -9999 -9999 -9999 -9999 -9999 -9999 -9999 -9999 -9999 -9999 -9999 -9999 -9999 -9999 -9999 -9999 -9999 -9999 -9999 -9999 445 448 458 472 485 510 540 571 610 659 722 807 870 921 954 910 921 985 1066 995 949 968 965 1046 1072 1106 1008 893 950 894 860 839 738 686 690 804 717 656 572 543 525 523 520 503 511 567 545 505 479 452 451 461 459 461 433 412 393 386 373 362 365 352 339 321 321 316 310 303 303 307 354 349 331 332 336 346 379 427 470 479 423 401 398 463 437 406 392 373 369 383 361 328 350 352 373 426 455 489 609 667 780 856 830 771 703 634 637 717 732 722 727 725 726 726 699 675 661 647 646 656 665 672 675 687 687 695 -9999 -9999 -9999 -9999 -9999 -9999
 -9999 -9999 -9999 -9999 -9999 -9999 -9999 -9999 -9999 -9999 -9999 -9999 -9999 -9999 -9999 -9999 -9999 -9999 -9999 -9999 -9999 -9999 -9999 -9999 -9999 -9999 -9999 -9999 -9999 -9999 -9999 -9999 -9999 -9999 -9999 -9999 -9999 -9999 -9999 -9999 -9999 -9999 -9999 -9999 -9999 -9999 -9999 -9999 -9999 -9999 -9999 -9999 -9999 -9999 -9999 -9999 -9999 -9999 -9999 -9999 -9999 -9999 -9999 -9999 -9999 -9999 -9999 -9999 -9999 -9999 -9999 -9999 -9999 -9999 -9999 -9999 -9999 84 77 87 77 69 71 71 78 99 121 139 152 167 180 195 211 201 181 -9999 -9999 -9999 247 251 -9999 -9999 -9999 -9999 -9999 -9999 -9999 -9999 -9999 -9999 -9999 -9999 -9999 -9999 -9999 -9999 -9999 -9999 -9999 -9999 -9999 -9999 -9999 -9999 -9999 -9999 -9999 -9999 460 463 477 497 520 552 590 628 687 742 814 908 886 944 956 991 1080 1087 1043 1084 1076 978 980 917 871 958 995 964 902 889 805 738 675 744 751 679 602 554 529 544 570 523 513 546 534 503 489 467 471 473 472 454 431 418 413 407 398 380 365 366 340 328 328 325 319 304 300 297 319 352 337 333 352 353 359 396 442 460 414 393 387 428 441 411 396 373 352 337 330 322 304 330 359 431 489 535 529 641 720 872 864 808 739 683 667 713 751 743 735 736 734 720 681 647 640 649 649 655 663 669 675 680 685 695 -9999 -9999 -9999 -9999 -9999 -9999
 -9999 -9999 -9999 -9999 -9999 -9999 -9999 -9999 -9999 -9999 -9999 -9999 -9999 -9999 -9999 -9999 -9999 -9999 -9999 -9999 -9999 -9999 -9999 -9999 -9999 -9999 -9999 -9999 -9999 -9999 -9999 -9999 -9999 -9999 -9999 -9999 -9999 -9999 -9999 -9999 -9999 -9999 -9999 -9999 -9999 -9999 -9999 -9999 -9999 -9999 -9999 -9999 -9999 -9999 -9999 -9999 -9999 -9999 -9999 -9999 -9999 -9999 -9999 -9999 -9999 -9999 -9999 -9999 -9999 -9999 -9999 -9999 -9999 -9999 -9999 -9999 -9999 -9999 -9999 90 81 77 58 56 56 76 101 124 132 147 162 180 210 212 189 -9999 -9999 -9999 234 234 -9999 -9999 -9999 -9999 -9999 -9999 -9999 -9999 -9999 -9999 -9999 -9999 -9999 -9999 -9999 -9999 -9999 -9999 -9999 -9999 -9999 -9999 -9999 -9999 -9999 -9999 -9999 -9999 -9999 460 470 485 515 533 568 608 651 704 750 805 902 978 1012 1017 1039 1060 1104 1136 1204 1204 1215 1186 1161 1108 1056 1019 949 900 877 813 697 704 762 681 683 590 533 526 537 526 510 523 514 495 489 484 487 486 475 459 441 431 417 418 413 400 376 362 345 334 331 331 322 308 296 291 293 310 337 342 344 362 349 366 392 410 383 376 375 396 383 385 381 369 351 333 313 303 280 300 339 426 471 534 533 525 645 761 886 845 780 725 694 692 717 727 716 729 724 705 659 632 635 656 652 654 657 670 677 680 692 -9999 -9999 -9999 -9999 -9999 -9999 -9999
 -9999 -9999 -9999 -9999 -9999 -9999 -9999 -9999 -9999 -9999 -9999 -9999 -9999 -9999 -9999 -9999 -9999 -9999 -9999 -9999 -9999 -9999 -9999 -9999 -9999 -9999 -9999 -9999 -9999 -9999 -9999 -9999 -9999 -9999 -9999 -9999 -9999 -9999 -9999 -9999 -9999 -9999 -9999 -9999 -9999 -9999 -9999 -9999 -9999 -9999 -9999 -9999 -9999 -9999 -9999 -9999 -9999 -9999 -9999 -9999 -9999 -9999 -9999 -9999 -9999 -9999 -9999 -9999 -9999 -9999 -9999 -9999 -9999 -9999 -9999 -9999 -9999 -9999 -9999 -9999 63 75 75 53 55 67 87 109 121 130 146 162 190 216 188 -9999 -9999 -9999 219 219 221 -9999 -9999 262 262 -9999 -9999 -9999 -9999 -9999 -9999 -9999 -9999 -9999 -9999 -9999 -9999 -9999 -9999 -9999 -9999 -9999 -9999 -9999 -9999 -9999 -9999 -9999 -9999 -9999 -9999 483 496 514 541 585 633 683 774 910 926 965 1002 998 1038 1109 1234 1202 1288 1215 1216 1238 1198 1133 1075 1037 961 903 879 852 747 715 788 740 690 569 537 526 519 518 502 505 498 495 493 499 499 488 480 471 452 436 427 420 415 423 389 366 355 342 332 332 324 311 297 286 291 298 315 332 331 341 347 354 356 363 359 358 373 371 362 360 363 358 344 336 320 306 293 321 331 340 384 422 444 491 643 805 906 877 817 761 718 700 693 698 692 700 698 669 655 645 639 650 651 653 656 665 680 683 690 -9999 -9999 -9999 -9999 -9999 -9999 -9999
 -9999 -9999 -9999 -9999 -9999 -9999 -9999 -9999 -9999 -9999 -9999 -9999 -9999 -9999 -9999 -9999 -9999 -9999 -9999 -9999 -9999 -9999 -9999 -9999 -9999 -9999 -9999 -9999 -9999 -9999 -9999 -9999 -9999 -9999 -9999 -9999 -9999 -9999 -9999 -9999 -9999 -9999 -9999 -9999 -9999 -9999 -9999 -9999 -9999 -9999 -9999 -9999 -9999 -9999 -9999 -9999 -9999 -9999 -9999 -9999 -9999 -9999 -9999 -9999 -9999 -9999 -9999 -9999 -9999 -9999 -9999 -9999 -9999 -9999 -9999 -9999 -9999 -9999 -9999 -9999 -9999 -9999 63 -9999 -9999 68 84 102 111 120 125 141 169 219 207 192 -9999 -9999 221 231 228 -9999 -9999 259 316 -9999 -9999 -9999 -9999 -9999 -9999 -9999 -9999 -9999 -9999 -9999 -9999 -9999 -9999 -9999 -9999 -9999 -9999 -9999 -9999 -9999 -9999 -9999 -9999 -9999 -9999 -9999 496 509 532 572 620 659 758 968 1031 944 992 977 1023 1166 1115 1105 1099 1068 1203 1190 1162 1131 1046 1024 960 921 900 862 762 739 714 749 698 578 538 525 515 504 499 503 500 509 506 507 506 495 485 470 456 443 435 430 424 428 398 367 350 344 340 331 317 306 299 297 296 298 308 328 325 328 335 352 352 339 339 343 354 365 354 355 349 346 342 330 333 318 317 312 340 361 348 424 423 509 623 752 931 897 840 787 739 703 684 680 673 675 678 661 639 641 642 647 650 656 656 668 685 693 702 -9999 -9999 -9999 -9999 -9999 -9999 -9999
 -9999 -9999 -9999 -9999 -9999 -9999 -9999 -9999 -9999 -9999 -9999 -9999 -9999 -9999 -9999 -9999 -9999 -9999 -9999 -9999 -9999 -9999 -9999 -9999 -9999 -9999 -9999 -9999 -9999 -9999 -9999 -9999 -9999 -9999 -9999 -9999 -9999 -9999 -9999 -9999 -9999 -9999 -9999 -9999 -9999 -9999 -9999 -9999 -9999 -9999 -9999 -9999 -9999 -9999 -9999 -9999 -9999 -9999 -9999 -9999 -9999 -9999 -9999 -9999 -9999 -9999 -9999 -9999 -9999 -9999 -9999 -9999 -9999 -9999 -9999 -9999 -9999 -9999 -9999 -9999 -9999 -9999 -9999 -9999 -9999 -9999 -9999 96 102 106 116 129 149 193 201 192 189 208 221 236 251 277 245 -9999 310 246 -9999 -9999 -9999 -9999 -9999 -9999 -9999 -9999 -9999 -9999 -9999 -9999 -9999 -9999 -9999 -9999 -9999 -9999 -9999 -9999 -9999 -9999 -9999 -9999 -9999 -9999 -9999 -9999 534 563 602 641 686 788 877 939 886 950 1026 1141 1069 1039 1047 1143 1157 1103 930 906 922 956 964 921 925 894 766 749 694 711 641 605 540 524 513 502 499 503 501 512 516 523 523 506 488 470 464 457 443 450 424 411 390 369 354 353 349 331 319 311 306 301 298 301 305 317 323 324 325 329 327 325 323 326 341 360 341 338 337 336 332 326 327 345 335 337 347 390 382 444 433 555 678 814 919 896 847 788 740 705 683 666 659 659 670 658 642 639 640 650 655 661 661 672 698 704 714 -9999 -9999 -9999 -9999 -9999 -9999 -9999
 -9999 -9999 -9999 -9999 -9999 -9999 -9999 -9999 -9999 -9999 -9999 -9999 -9999 -9999 -9999 -9999 -9999 -9999 -9999 -9999 -9999 -9999 -9999 -9999 -9999 -9999 -9999 -9999 -9999 -9999 -9999 -9999 -9999 -9999 -9999 -9999 -9999 -9999 -9999 -9999 -9999 -9999 -9999 -9999 -9999 -9999 -9999 -9999 -9999 -9999 -9999 -9999 -9999 -9999 -9999 -9999 -9999 -9999 -9999 -9999 -9999 -9999 -9999 -9999 -9999 -9999 -9999 -9999 -9999 -9999 -9999 -9999 -9999 -9999 -9999 -9999 -9999 -9999 -9999 -9999 -9999 -9999 -9999 -9999 -9999 -9999 -9999 -9999 -9999 99 102 105 128 163 191 205 196 210 209 226 288 419 312 180 243 245 -9999 -9999 -9999 -9999 -9999 -9999 -9999 -9999 -9999 -9999 -9999 -9999 -9999 -9999 -9999 -9999 -9999 -9999 -9999 -9999 -9999 -9999 -9999 -9999 -9999 -9999 -9999 -9999 -9999 568 591 629 669 722 781 909 842 923 1049 1054 1015 1048 1089 1050 1006 960 944 1021 1092 1046 984 905 910 872 810 768 701 683 673 595 551 531 510 503 497 498 495 503 513 523 513 525 499 478 468 460 447 442 438 422 400 375 359 374 385 356 327 313 311 304 304 306 310 315 320 322 323 319 315 312 311 313 322 325 323 326 327 322 326 322 326 346 353 355 372 398 391 402 552 645 653 732 849 847 845 788 742 700 678 662 648 651 666 673 658 656 653 659 672 688 685 693 717 722 734 -9999 -9999 -9999 -9999 -9999 -9999 -9999
 -9999 -9999 -9999 -9999 -9999 -9999 -9999 -9999 -9999 -9999 -9999 -9999 -9999 -9999 -9999 -9999 -9999 -9999 -9999 -9999 -9999 -9999 -9999 -9999 -9999 -9999 -9999 -9999 -9999 -9999 -9999 -9999 -9999 -9999 -9999 -9999 -9999 -9999 -9999 -9999 -9999 -9999 -9999 -9999 -9999 -9999 -9999 -9999 -9999 -9999 -9999 -9999 -9999 -9999 -9999 -9999 -9999 -9999 -9999 -9999 -9999 -9999 -9999 -9999 -9999 -9999 -9999 -9999 -9999 -9999 -9999 -9999 -9999 -9999 -9999 -9999 -9999 -9999 -9999 -9999 -9999 -9999 -9999 -9999 -9999 -9999 -9999 -9999 -9999 -9999 93 97 110 132 155 187 201 204 200 226 308 420 285 186 205 218 -9999 -9999 -9999 -9999 -9999 -9999 -9999 -9999 -9999 -9999 -9999 -9999 -9999 -9999 -9999 -9999 -9999 -9999 -9999 -9999 -9999 -9999 -9999 -9999 -9999 -9999 -9999 -9999 -9999 -9999 -9999 620 651 692 731 800 841 856 966 991 990 1044 1054 1023 1000 996 1009 1143 1154 1045 942 899 883 867 856 820 762 676 667 605 550 523 510 502 496 488 485 482 493 495 495 529 502 479 476 463 450 436 428 417 398 376 363 381 407 381 343 321 310 307 313 311 316 318 321 320 322 320 317 317 308 307 306 308 306 314 318 319 324 328 331 346 360 344 357 401 393 394 468 537 518 602 710 755 811 783 743 709 681 663 652 650 668 695 693 675 673 674 685 710 715 725 750 755 755 -9999 -9999 -9999 -9999 -9999 -9999 -9999
 -9999 -9999 -9999 -9999 -9999 -9999 -9999 -9999 -9999 -9999 -9999 -9999 -9999 -9999 -9999 -9999 -9999 -9999 -9999 -9999 -9999 -9999 -9999 -9999 -9999 -9999 -9999 -9999 -9999 -9999 -9999 -9999 -9999 -9999 -9999 -9999 -9999 -9999 -9999 -9999 -9999 -9999 -9999 -9999 -9999 -9999 -9999 -9999 -9999 -9999 -9999 -9999 -9999 -9999 -9999 -9999 -9999 -9999 -9999 -9999 -9999 -9999 -9999 -9999 -9999 -9999 -9999 -9999 -9999 -9999 -9999 -9999 -9999 -9999 -9999 -9999 -9999 -9999 -9999 -9999 -9999 -9999 -9999 -9999 -9999 -9999 -9999 -9999 -9999 -9999 -9999 -9999 102 113 130 156 184 202 201 223 335 406 266 198 233 215 -9999 -9999 -9999 -9999 -9999 -9999 -9999 -9999 -9999 -9999 -9999 -9999 -9999 -9999 -9999 -9999 -9999 -9999 -9999 -9999 -9999 -9999 -9999 -9999 -9999 -9999 -9999 -9999 -9999 -9999 -9999 -9999 648 682 720 755 794 823 856 906 938 990 1044 1042 1077 1092 1073 1087 998 973 956 914 890 840 826 809 788 708 658 628 561 530 513 502 518 477 470 470 474 485 489 482 474 471 473 466 450 432 421 410 392 374 364 374 395 410 371 341 316 315 317 321 324 327 326 328 331 326 328 324 320 304 303 307 299 304 313 319 333 349 352 379 384 356 364 383 409 419 423 498 510 520 554 627 751 779 745 715 690 670 661 660 679 714 717 701 699 697 707 748 751 764 786 791 785 -9999 -9999 -9999 -9999 -9999 -9999 -9999
