# Supplementary material for: Toward a Monte Carlo approach to selecting climate variables in MaxEnt
Source: PLoS One. 2021 Mar 3;16(3):e0237208. doi: 10.1371/journal.pone.0237208 (PMC7928495; doi:10.1371/journal.pone.0237208)
Supplement: S1 File — Compressed file folder containing the input data and R script used in the study. (ZIP) [file pone.0237208.s003.zip › S1_File/input/bioclim/bio13.asc]

ncols        258
nrows        203
xllcorner    -118.620095600000
yllcorner    23.921173333333
cellsize     0.083333333333
NODATA_value  -9999
 26.0 25 21 22 29 25 23 27 29 26 28 35 35 28 29 29 29 28 28 29 33 34 33 29 27 27 29 34 31 30 30 34 30 32 37 37 41 42 45 49 45 43 35 32 31 31 30 32 30 29 29 33 26 25 24 22 21 21 22 23 23 23 24 24 25 27 29 32 35 36 36 38 41 44 46 47 49 50 52 53 61 60 56 50 48 45 42 40 39 39 38 41 44 46 48 51 51 53 53 51 48 50 48 48 45 42 40 40 39 37 37 37 36 33 31 28 27 30 28 28 28 29 29 30 30 30 32 33 34 36 35 39 40 50 55 54 54 55 57 58 62 66 69 68 68 71 76 83 81 76 69 63 62 63 61 60 58 56 56 59 60 62 63 63 63 63 63 62 61 61 60 60 60 61 62 63 64 66 67 69 71 72 73 74 76 77 78 78 80 81 81 83 84 85 85 84 84 84 83 83 82 82 82 83 83 83 84 83 83 83 83 84 84 85 86 87 87 88 90 92 94 96 97 97 97 97 97 98 98 99 100 99 101 103 103 104 105 107 109 110 109 108 108 109 108 108 108 109 110 111 113 115 116 115 115 115 116 116
 27 24 21 21 22 22 23 25 29 26 26 30 30 29 31 30 32 33 29 29 31 33 29 28 28 28 32 38 32 29 31 33 35 35 35 38 46 51 53 52 39 40 34 32 32 33 31 33 30 29 29 35 28 23 21 21 20 22 21 22 24 24 24 24 25 26 28 33 34 33 35 39 40 42 44 46 53 55 52 53 56 62 52 49 49 47 43 40 39 41 44 45 47 50 49 51 49 49 52 52 44 49 44 47 46 44 39 38 37 37 36 36 35 35 34 33 28 28 28 28 29 30 30 30 31 32 33 34 37 37 40 40 41 43 48 49 52 54 57 55 59 65 68 67 69 73 80 87 83 76 71 70 62 61 60 59 58 56 57 59 62 64 63 63 63 63 62 62 62 61 60 60 60 60 62 63 65 66 67 68 70 72 74 75 76 76 79 80 82 82 83 83 84 84 85 84 84 83 83 83 82 82 83 82 83 83 84 84 84 84 84 85 86 86 86 86 87 88 90 93 95 97 98 98 97 96 95 97 97 98 99 101 101 103 105 106 106 107 108 110 113 115 113 112 110 109 108 108 109 110 112 113 114 115 116 116 116 115
 25 25 20 20 22 24 23 25 30 27 26 28 30 32 31 30 37 39 32 30 30 30 35 34 30 29 30 33 32 33 40 39 34 35 36 42 55 57 58 45 38 36 35 34 35 37 34 40 32 29 30 35 29 23 22 21 20 21 21 22 23 23 23 23 24 25 28 33 31 31 35 47 44 42 44 49 58 65 58 54 56 59 50 49 48 49 47 41 38 39 41 43 44 47 45 49 45 47 44 46 43 38 41 37 39 35 36 35 35 34 33 34 34 34 34 32 33 30 29 29 30 30 31 32 33 33 34 35 36 38 40 41 41 42 42 42 46 54 51 51 58 65 67 64 66 70 76 79 77 72 69 76 64 60 65 61 59 59 57 57 63 65 65 64 64 64 63 63 62 60 59 59 60 61 62 64 65 66 67 68 69 71 73 75 76 78 80 81 82 82 82 83 83 84 84 84 84 83 82 83 83 82 82 82 83 83 84 85 86 86 87 87 87 87 87 87 87 88 91 93 95 96 97 96 96 96 97 98 99 101 103 104 104 104 105 105 106 109 111 113 115 117 115 114 111 109 108 108 109 110 112 114 114 115 116 115 114 114
 22 21 20 20 33 29 23 28 32 29 28 28 31 37 30 29 33 34 31 30 30 30 34 32 30 28 30 32 35 33 42 38 38 39 36 42 54 58 52 40 37 36 36 35 40 42 38 34 30 30 31 38 29 24 22 22 22 22 22 22 22 22 23 23 23 24 27 34 29 30 36 50 46 44 48 56 59 64 55 51 53 56 51 50 50 54 49 43 39 39 40 44 40 47 45 42 42 38 38 35 34 32 31 31 32 32 33 32 31 31 30 30 29 29 30 30 32 32 32 32 32 32 32 32 34 34 35 36 37 40 42 43 43 43 43 45 45 49 50 51 53 60 64 62 62 65 69 71 70 68 67 69 71 64 71 64 61 61 58 59 62 66 66 65 64 64 64 63 62 61 60 60 60 61 62 63 64 66 67 68 69 70 72 74 76 79 81 82 82 82 81 82 82 83 83 84 83 82 82 82 83 82 83 83 83 83 85 86 88 89 89 89 88 88 87 87 87 89 91 93 94 96 96 96 95 96 98 99 101 104 106 107 107 108 108 107 108 110 113 114 115 116 116 112 109 107 108 107 108 111 114 115 116 114 113 112 111 111
 22 21 20 20 31 26 22 22 27 33 30 28 33 34 29 29 29 30 30 32 37 37 38 33 30 30 32 33 36 32 40 43 41 39 36 40 55 56 43 38 36 35 35 34 35 35 33 31 30 30 30 38 32 27 24 22 22 22 21 22 22 22 22 23 23 23 28 31 28 30 35 52 50 43 46 54 53 59 58 51 52 58 51 52 57 54 51 44 41 42 42 39 37 36 38 41 34 34 31 31 30 27 27 27 27 28 29 30 29 29 28 29 29 32 32 31 31 32 32 31 32 32 32 33 34 35 36 37 39 41 44 45 44 43 44 43 45 48 49 52 51 54 61 60 59 59 62 63 63 63 66 71 75 71 73 70 60 58 58 60 65 66 66 66 65 65 64 63 62 61 61 61 61 61 62 63 64 65 66 67 69 70 72 74 76 79 81 81 81 80 80 80 81 82 82 82 82 81 81 81 82 82 82 83 84 84 86 88 90 91 91 90 89 88 87 87 88 89 90 92 94 95 95 96 96 96 97 98 101 105 107 108 107 107 107 107 108 109 110 113 114 115 115 114 111 108 108 107 108 111 113 116 116 114 113 110 109 110
 26 21 19 19 30 26 21 21 24 32 28 27 38 32 28 30 32 30 31 38 46 40 37 32 30 30 33 39 35 32 39 45 39 36 35 40 52 45 37 36 36 36 36 34 35 33 32 32 36 31 30 32 31 27 24 23 22 22 22 22 22 22 22 22 22 22 26 29 27 28 31 42 48 40 42 46 52 55 47 44 40 44 50 51 56 53 49 43 42 42 41 42 38 39 32 36 32 31 30 28 27 26 26 26 25 26 26 27 29 28 28 28 29 32 33 34 35 36 34 32 32 33 33 34 36 37 39 38 40 41 43 45 45 47 48 47 49 49 49 49 49 48 57 57 55 58 62 67 61 61 62 76 68 76 71 57 56 57 57 60 66 67 67 66 66 65 65 63 63 62 62 61 61 61 61 62 63 63 65 66 68 69 72 74 76 78 79 79 79 79 79 79 79 81 81 81 82 81 81 81 81 82 84 84 85 85 86 89 91 93 92 91 89 88 87 87 87 88 90 92 93 95 96 95 96 96 97 98 100 104 106 107 107 107 107 108 108 109 111 112 113 114 113 111 109 108 108 108 109 111 113 115 115 114 112 110 108 109
 21 17 17 20 24 26 20 21 24 33 27 29 33 30 31 36 33 31 34 40 41 38 34 31 31 36 43 39 34 32 38 43 37 34 35 41 49 38 35 37 40 39 35 39 39 33 32 33 36 33 30 33 32 29 28 26 23 23 22 22 22 21 21 21 21 21 21 24 27 27 27 32 42 35 37 39 45 43 41 44 40 40 45 50 49 49 46 42 41 42 39 38 35 35 32 32 31 29 28 27 27 26 25 25 25 25 26 26 27 27 28 29 29 30 32 33 34 34 33 33 32 33 34 34 37 40 43 42 40 42 44 45 47 46 46 48 49 50 48 45 45 48 54 54 51 52 55 60 58 60 60 70 58 64 78 67 58 57 56 63 67 67 67 66 66 65 65 63 63 63 62 62 62 62 62 61 61 62 63 65 67 70 72 74 76 77 78 78 77 77 78 78 79 79 79 80 81 81 81 81 81 83 84 84 86 87 88 89 91 92 92 90 89 88 87 86 87 88 89 92 96 98 97 96 96 95 95 96 98 100 102 104 105 105 106 106 107 108 109 110 111 111 111 109 108 106 105 106 109 111 113 115 115 113 112 110 109 111
 16 16 18 22 21 27 20 20 23 28 24 28 27 30 38 35 34 31 36 40 35 34 32 33 40 41 39 35 34 35 41 39 37 35 35 43 52 36 38 37 40 41 37 39 42 34 32 33 33 34 33 32 33 32 31 29 31 25 22 22 22 22 22 21 21 20 20 20 22 25 26 29 44 32 33 35 36 37 37 40 39 40 43 48 49 51 47 43 41 39 38 35 33 32 32 31 29 28 27 27 26 26 26 26 26 26 27 27 27 28 29 29 30 31 32 33 32 32 31 31 32 32 33 33 35 40 41 44 45 44 45 46 47 49 50 51 52 52 49 46 50 49 54 55 52 45 46 50 51 56 53 52 50 57 80 74 57 55 58 66 68 68 67 66 65 64 64 63 63 63 63 63 63 63 62 62 62 62 64 65 68 70 72 74 76 77 77 76 75 76 77 78 78 79 79 79 79 80 80 80 81 82 84 86 86 88 89 90 90 91 90 90 88 87 86 85 85 87 89 93 96 97 97 96 94 94 94 94 95 97 99 101 101 103 104 105 106 107 108 109 110 110 109 108 107 105 103 105 107 110 112 114 114 113 110 109 109 110
 16 16 18 19 18 19 19 20 25 26 22 22 24 32 36 36 32 32 40 38 35 36 38 39 43 37 35 35 35 39 42 36 36 35 36 46 42 33 37 40 37 37 35 36 45 38 31 31 32 34 35 32 33 32 31 31 32 30 23 22 23 22 22 24 21 20 19 19 20 23 25 28 30 28 31 32 34 34 34 35 37 40 43 51 49 48 46 43 40 39 39 39 37 35 32 32 31 29 28 27 27 27 27 26 26 26 26 27 27 28 28 29 29 30 31 32 31 31 32 32 34 34 33 35 36 38 41 42 46 47 47 47 49 49 51 51 52 55 52 49 48 52 51 54 51 44 42 41 47 49 48 47 48 52 69 78 58 56 56 67 69 69 67 66 65 64 64 64 64 64 64 64 64 63 63 63 63 64 65 66 68 69 71 74 75 76 76 75 75 76 77 77 78 78 79 78 78 78 80 80 80 81 83 86 88 88 90 91 91 91 90 89 88 87 85 85 85 87 89 92 94 96 96 95 93 92 92 92 93 93 96 98 99 101 102 103 104 104 105 106 108 108 108 107 106 105 104 105 107 109 111 112 112 112 111 110 109 110
 16 16 18 17 17 19 22 27 29 21 20 22 32 30 30 30 32 36 39 34 39 41 44 37 39 40 39 37 37 40 39 37 39 38 35 40 38 34 37 38 36 36 34 36 45 34 31 33 35 37 36 33 34 33 32 32 35 30 23 23 23 23 23 22 22 21 20 20 20 23 27 29 38 29 31 32 39 39 36 34 37 40 46 48 48 48 44 42 40 42 43 44 41 36 38 37 35 34 31 30 29 27 27 27 26 26 26 26 27 28 28 28 28 30 31 31 31 31 33 34 39 36 35 36 37 38 39 40 42 42 44 45 45 46 49 50 55 56 54 51 49 48 50 50 50 44 37 38 41 43 47 46 48 55 74 82 58 56 59 69 71 69 67 66 64 64 64 64 64 64 64 65 65 65 64 64 65 64 65 66 67 69 71 73 74 75 75 75 75 75 76 77 78 78 79 79 79 79 78 79 79 81 82 85 87 90 92 93 94 93 92 90 88 87 86 86 86 88 90 92 93 95 95 95 93 92 92 92 92 93 94 95 97 99 100 101 101 102 103 104 105 106 105 105 105 106 105 105 106 108 109 111 112 111 111 110 110 110
 15 15 15 16 17 21 28 24 20 19 20 23 32 29 30 33 35 36 35 36 40 40 39 37 40 43 40 41 40 40 36 35 38 41 35 37 43 38 38 35 37 35 34 38 40 31 31 38 36 38 39 32 32 32 32 34 43 30 23 22 23 24 23 23 23 25 22 21 21 25 37 32 43 44 40 39 39 44 37 33 36 42 46 45 48 45 43 41 39 38 39 42 39 38 41 40 40 38 36 34 32 30 28 27 26 27 27 27 28 28 28 28 29 30 32 31 31 32 34 39 39 36 36 37 38 40 42 41 43 42 43 43 46 49 51 55 56 56 52 48 49 45 42 45 38 44 40 44 43 44 49 52 48 49 74 67 55 56 57 66 72 70 68 66 64 63 63 64 64 65 65 65 66 66 66 66 66 66 66 67 68 69 71 72 73 74 74 75 75 76 76 78 78 79 80 81 80 79 79 80 80 81 83 85 88 92 94 95 96 95 94 92 90 89 88 87 88 89 90 92 93 94 95 95 94 94 93 93 92 93 94 95 96 97 98 98 99 100 101 102 103 104 104 104 105 105 104 104 105 106 109 110 110 111 112 111 112 112
 15 15 15 16 19 27 23 18 18 19 22 25 27 30 32 37 39 37 38 40 44 41 38 38 44 42 45 49 42 41 36 35 37 43 35 35 39 36 33 38 35 33 38 37 32 30 34 38 33 39 34 31 32 33 33 37 46 29 22 22 23 25 25 24 24 25 24 22 23 23 26 26 27 33 38 36 34 37 37 35 37 42 44 43 45 41 41 41 38 41 38 41 44 42 44 43 41 40 38 35 33 31 30 28 27 28 28 28 29 30 30 30 30 31 32 33 33 34 34 39 40 37 37 38 40 42 43 43 44 44 44 46 46 49 51 52 54 56 48 41 38 39 39 40 46 47 46 42 48 47 50 70 61 61 77 64 57 58 59 63 70 70 67 65 63 62 62 63 64 64 65 66 67 67 67 67 67 66 66 67 68 69 70 72 73 73 73 74 75 76 77 77 78 79 80 80 80 80 81 81 81 81 83 86 90 94 97 98 98 96 95 93 91 90 89 89 89 90 91 92 93 94 95 95 95 95 94 94 93 93 93 94 95 96 96 97 97 97 99 100 101 102 103 104 104 104 103 103 104 105 107 109 110 111 112 113 113 114
 15 15 15 16 22 20 17 17 18 22 28 30 34 33 33 39 42 38 43 47 47 43 38 41 43 41 44 42 42 39 36 35 37 40 34 35 38 35 33 35 33 34 40 36 35 30 33 38 33 35 30 31 34 38 41 48 39 27 24 24 25 27 26 24 26 28 25 25 28 25 23 25 26 28 31 33 33 37 42 42 37 45 45 41 42 41 40 42 41 40 40 40 37 38 39 40 39 37 35 35 32 30 29 28 28 29 29 29 30 30 31 31 32 32 33 33 35 35 35 37 42 40 39 39 40 41 42 43 45 47 46 46 48 52 52 52 49 45 40 38 48 48 44 41 44 50 60 52 45 47 52 68 79 74 68 57 57 59 61 63 70 70 67 64 61 62 62 63 64 65 66 67 68 69 68 68 68 67 67 67 68 69 70 72 72 72 73 73 74 75 76 77 78 79 80 81 82 82 83 82 81 80 83 86 90 95 99 99 97 97 96 94 92 91 90 89 89 90 91 92 93 94 95 95 96 96 94 94 93 93 93 94 94 95 95 95 95 95 97 98 100 101 102 103 104 103 102 102 104 106 108 110 111 112 113 114 116 117
 15 15 16 18 21 16 17 18 23 32 33 28 31 38 36 41 39 39 46 48 44 41 39 44 41 39 39 38 38 38 36 36 37 37 34 39 36 33 33 39 35 33 35 39 40 30 33 42 31 31 31 33 40 36 36 37 28 24 24 26 25 29 26 24 25 27 26 25 25 24 24 24 26 27 29 31 32 35 37 38 38 43 45 43 41 40 39 44 44 43 42 38 32 36 36 36 39 42 44 40 37 34 30 29 30 30 30 30 30 31 32 32 33 34 34 35 38 37 40 42 43 43 42 42 42 43 43 43 43 43 42 43 44 50 52 52 50 42 36 38 40 41 39 41 48 48 52 67 55 47 61 73 75 71 59 59 60 61 61 63 68 70 68 65 62 62 62 63 63 65 66 66 68 69 68 68 67 67 67 67 68 68 70 71 72 72 73 73 74 74 75 77 78 79 81 83 85 85 83 82 81 82 84 86 89 93 97 97 97 97 96 94 92 91 90 90 91 91 91 92 93 94 95 95 96 95 94 93 93 93 93 93 93 94 94 94 94 93 95 96 98 100 100 101 102 102 102 103 104 105 107 109 111 113 114 116 117 118
 15 15 16 20 22 17 18 26 31 32 27 27 32 41 40 41 37 40 46 46 44 43 44 42 38 37 37 37 36 38 37 35 38 38 36 35 34 32 33 36 35 32 32 37 33 30 34 43 31 29 30 31 33 35 32 27 24 25 26 27 26 26 25 24 25 26 27 25 24 25 24 25 26 27 28 31 34 34 37 39 39 45 43 41 39 39 39 46 47 45 36 31 28 28 28 29 30 37 43 47 43 38 30 31 34 33 32 32 31 32 33 33 35 36 39 38 40 41 42 44 43 43 42 44 44 42 43 45 41 38 38 39 38 40 46 46 44 38 36 34 35 35 41 40 41 44 48 51 63 53 49 56 69 77 70 67 62 63 63 63 67 70 68 66 64 64 63 63 64 64 65 66 67 67 67 67 67 66 66 67 68 69 69 70 70 71 71 72 73 74 75 76 77 79 81 83 85 85 84 84 84 84 85 86 88 92 94 96 96 96 95 94 92 91 90 90 90 91 92 92 93 93 94 94 94 94 94 93 93 93 94 94 93 93 94 94 93 92 94 96 98 99 99 100 101 102 103 103 104 106 108 110 111 113 115 117 118 119
 16 16 19 25 21 17 20 32 33 26 26 30 34 36 39 39 38 38 46 45 43 43 41 38 37 37 36 35 36 38 37 37 39 36 32 31 33 33 32 34 35 33 33 35 29 29 35 43 31 27 28 32 33 31 28 24 24 26 27 24 24 23 25 26 25 26 28 27 24 25 25 25 26 27 29 31 34 34 35 38 40 45 42 41 37 37 39 49 46 47 41 32 28 26 26 27 27 29 35 45 46 36 29 36 38 36 35 34 34 34 36 37 37 38 41 41 40 42 41 42 43 43 43 43 44 41 42 41 36 36 37 38 38 37 37 37 40 42 41 42 45 45 45 52 54 51 48 54 57 55 51 55 70 65 62 68 65 65 66 66 64 69 69 68 65 64 63 63 63 63 64 65 65 65 66 65 65 65 65 67 68 68 69 69 69 70 70 71 72 73 74 75 76 78 79 82 84 85 85 85 85 85 86 87 88 91 94 95 95 95 94 92 91 91 90 90 90 91 91 92 93 94 94 94 94 94 93 93 93 94 94 93 93 93 94 94 95 94 96 97 98 98 98 99 101 102 103 103 105 107 109 112 113 113 115 116 118 119
 15 17 20 22 19 19 24 28 27 28 31 36 33 34 38 35 35 39 45 43 38 40 38 37 37 38 35 34 35 38 39 39 36 32 32 31 32 34 34 34 34 34 37 37 31 29 33 46 33 27 28 43 34 30 26 23 23 27 27 23 22 22 25 29 25 25 27 26 25 25 26 27 28 29 30 33 39 36 35 37 38 42 40 38 36 36 45 51 48 44 43 31 27 26 25 25 25 26 31 40 39 39 29 34 38 39 38 35 36 38 38 40 40 40 38 35 38 36 39 41 41 41 40 37 40 37 36 36 36 39 37 38 38 40 42 38 37 37 42 49 50 51 51 56 61 60 51 55 60 62 56 61 62 59 61 64 64 65 67 67 66 64 68 66 64 64 62 62 63 63 63 64 64 64 64 64 64 64 65 67 67 68 68 68 69 69 69 70 71 72 73 74 75 76 78 79 82 83 84 85 85 86 87 88 89 91 92 93 94 94 92 92 90 89 89 90 90 91 92 93 94 94 94 94 93 92 91 91 92 94 94 93 92 92 93 95 97 98 99 99 99 99 99 99 100 101 102 103 106 109 111 113 114 114 115 116 117 118
 15 17 19 18 18 19 23 23 23 32 35 33 31 32 35 33 35 41 42 36 33 34 36 37 39 42 35 32 33 35 36 34 33 31 33 31 32 35 34 32 32 35 35 33 33 31 35 51 36 27 26 39 41 34 25 23 22 24 25 22 21 21 25 32 27 25 25 25 25 25 27 27 28 29 31 36 43 37 35 36 37 41 39 37 36 44 53 44 48 41 32 27 26 25 25 25 25 24 26 32 34 30 28 31 41 42 42 39 40 39 35 34 34 33 31 30 30 30 33 40 42 40 37 35 35 35 36 47 51 46 40 37 42 44 44 40 37 37 38 41 44 46 47 50 59 57 57 57 60 69 63 62 58 58 61 66 67 66 66 65 65 66 64 65 63 63 63 64 64 64 63 62 63 63 63 63 64 65 66 67 68 68 68 69 69 69 69 69 70 71 72 73 74 75 76 77 80 82 84 85 86 87 88 89 90 91 92 92 93 92 92 90 89 89 89 90 90 90 91 93 94 94 94 93 92 90 90 90 91 92 92 92 91 92 92 94 96 98 99 100 99 99 99 99 99 99 101 103 106 110 113 115 116 116 115 116 117 118
 16 16 17 17 18 19 20 21 23 28 33 31 29 31 34 31 37 45 36 31 31 35 35 34 37 37 32 31 31 33 31 31 30 31 31 31 35 37 35 32 31 34 34 32 31 33 43 51 43 26 26 38 51 44 25 22 22 23 26 24 21 21 28 27 25 24 24 24 24 25 27 28 29 30 33 40 42 37 36 36 35 36 37 35 38 52 49 38 40 35 29 25 26 27 28 28 25 24 24 26 27 27 27 32 41 45 44 42 42 39 34 32 31 30 29 28 27 28 29 32 38 37 35 32 32 35 39 38 39 41 40 41 42 44 49 42 41 45 40 39 42 51 54 51 57 60 55 56 64 65 60 59 57 58 60 64 67 68 69 69 65 70 68 62 65 66 66 67 66 66 64 63 65 64 64 65 65 65 66 67 68 69 69 70 69 70 69 69 69 71 72 73 73 74 74 75 78 80 82 84 86 87 88 89 89 90 91 91 91 90 90 88 86 86 88 89 90 90 92 94 94 95 94 93 91 89 88 87 87 89 90 90 90 90 90 91 92 95 97 99 99 100 99 99 98 98 99 103 107 112 116 117 117 116 115 116 118 120
 17 16 18 17 19 23 21 22 25 26 30 27 29 34 33 32 39 38 29 28 32 36 34 32 35 35 30 30 32 29 29 29 29 30 29 30 37 39 38 32 31 33 32 36 33 32 41 47 30 25 28 43 47 42 24 21 22 27 32 25 21 22 32 26 24 24 24 24 24 25 27 28 29 31 34 35 38 38 36 35 32 33 34 35 47 53 44 40 42 31 25 24 25 26 31 34 27 24 24 26 26 27 27 30 34 45 44 44 38 33 33 31 29 29 28 28 27 27 27 28 30 34 33 32 33 33 36 37 39 43 44 44 47 43 51 44 44 55 51 47 43 47 55 63 64 65 53 55 66 65 58 57 58 59 61 63 67 69 69 67 68 71 73 69 68 69 69 69 68 68 65 65 66 66 66 66 66 67 67 67 67 68 69 69 70 70 70 69 69 70 71 72 72 73 74 75 78 80 82 84 86 87 87 88 89 89 90 90 89 89 88 87 86 86 87 89 90 92 93 95 96 96 95 94 91 89 87 85 86 86 87 88 89 89 89 89 91 93 96 98 100 100 101 100 99 98 98 103 109 114 119 120 118 115 114 116 119 122
 17 18 20 18 20 21 21 22 24 25 26 27 33 34 30 34 41 29 25 26 33 36 32 30 31 35 31 33 31 27 27 28 28 28 27 27 29 37 37 35 31 30 30 42 38 30 36 41 28 25 33 33 28 24 21 21 24 25 26 30 22 22 32 25 22 22 22 23 24 25 26 28 30 31 35 37 37 40 35 34 30 30 31 35 46 54 49 39 34 26 24 24 23 25 26 28 27 24 24 25 27 26 27 29 32 37 39 35 35 33 31 30 29 28 28 29 30 29 27 26 27 28 30 32 39 36 42 47 52 52 54 48 43 40 40 43 50 60 63 62 53 53 59 64 69 68 55 54 66 63 58 57 57 59 61 64 67 67 68 69 71 72 74 74 70 71 71 71 71 69 68 67 67 67 67 68 68 68 68 68 67 67 67 69 70 70 70 69 69 70 70 71 72 73 74 75 77 79 81 83 85 86 87 88 88 88 88 89 88 88 86 86 85 85 86 88 90 91 93 95 96 95 94 93 91 88 85 85 85 86 86 86 86 88 89 90 91 93 96 98 100 101 102 102 102 101 102 105 110 116 122 120 117 113 114 117 121 124
 16 18 19 19 19 20 20 21 21 23 24 27 32 27 28 36 29 24 23 26 33 38 30 29 30 35 32 31 27 25 26 29 29 26 26 26 27 35 36 33 30 29 28 36 40 30 33 37 27 26 41 44 32 23 21 21 21 22 24 32 31 22 22 22 21 21 21 24 26 25 26 28 30 32 38 39 38 41 33 32 28 28 31 41 51 50 42 43 33 25 25 24 24 27 24 24 26 23 23 24 25 25 27 29 31 32 33 32 31 30 29 29 28 28 30 31 34 36 34 29 27 27 29 35 52 53 57 55 53 54 55 51 43 41 38 49 51 58 62 65 67 61 65 68 66 67 62 54 61 63 59 56 57 59 61 62 66 67 68 71 73 74 75 76 70 71 73 73 72 70 69 69 69 69 69 68 68 68 68 67 68 68 68 69 69 70 70 69 68 69 70 71 71 73 74 75 77 79 80 82 84 86 87 88 87 87 87 87 86 86 85 84 84 84 86 88 89 91 93 95 96 95 94 93 91 88 85 86 86 86 86 87 86 86 88 90 92 94 96 98 100 102 103 104 104 104 105 107 111 115 119 118 115 112 115 119 123 128
 16 17 17 17 17 18 19 19 20 25 24 24 28 26 31 37 22 24 23 27 32 31 27 27 31 31 25 27 26 25 24 25 27 25 24 24 26 38 36 30 28 27 26 30 42 31 39 39 27 25 36 55 45 28 22 24 24 23 23 27 36 27 22 21 21 20 22 26 25 25 27 28 30 35 40 40 39 45 33 29 26 28 32 39 40 44 41 34 26 26 25 25 27 28 27 27 26 22 22 23 24 25 26 28 29 30 30 30 29 29 29 28 28 30 35 37 38 40 42 37 32 28 29 33 42 53 46 38 40 42 46 44 38 39 38 39 45 58 56 58 64 66 62 58 66 68 70 67 55 63 60 57 57 60 61 63 65 68 69 71 73 75 76 77 72 70 72 72 71 69 69 70 70 69 68 67 67 67 68 67 67 68 68 68 68 69 68 68 68 68 69 70 71 72 73 74 76 77 79 81 83 86 87 87 86 86 85 85 85 84 83 83 83 84 85 87 88 90 91 92 92 92 90 89 88 86 86 86 86 87 88 89 88 88 88 90 92 94 96 98 101 103 105 107 108 107 107 108 110 113 115 115 113 113 117 120 125 131
 16 17 16 16 17 17 18 18 21 23 21 23 27 28 37 32 21 21 20 27 30 26 25 30 35 25 24 27 27 26 23 24 24 25 23 22 24 38 38 30 27 26 26 32 40 36 42 40 26 24 30 51 44 33 25 27 32 28 25 25 28 27 23 23 22 20 25 27 27 27 28 30 32 36 38 39 44 39 31 26 27 30 31 35 34 41 33 26 25 26 24 28 30 32 31 30 29 23 22 23 24 25 26 27 28 29 30 30 30 30 29 29 29 32 40 47 49 49 51 47 38 32 29 31 39 43 34 32 34 35 36 36 34 39 42 44 50 55 56 54 53 60 61 59 54 63 69 71 55 53 57 60 59 61 63 65 67 69 70 72 74 77 81 75 71 70 72 71 70 67 66 67 68 68 67 66 67 67 67 67 67 67 67 67 67 68 68 67 67 68 69 70 70 71 72 73 74 76 78 80 81 84 86 85 84 83 83 83 83 82 81 81 82 83 84 86 87 88 89 89 88 88 87 85 84 84 85 85 86 87 89 90 90 89 89 90 93 95 96 99 101 104 107 109 111 110 109 108 109 110 112 113 112 115 118 122 127 134
 17 17 17 17 18 17 18 18 21 22 20 22 27 27 33 37 24 20 22 39 34 24 26 37 32 23 24 27 24 25 24 23 24 27 24 21 21 24 27 29 27 25 24 36 38 37 40 32 26 25 28 46 47 29 25 25 31 33 29 29 28 25 25 23 23 25 25 26 26 28 29 31 33 35 36 43 40 30 26 26 30 34 42 47 42 39 29 26 24 23 25 30 31 32 31 29 25 22 22 23 24 24 25 27 28 29 30 31 31 31 31 30 31 32 34 44 44 48 48 46 42 37 30 29 29 29 28 30 31 33 34 34 43 48 53 45 55 55 53 58 51 59 58 59 57 63 70 65 58 52 55 60 62 63 66 67 69 70 71 72 74 78 82 81 74 69 70 68 69 65 64 66 66 66 66 65 66 66 67 67 67 67 67 67 68 67 67 67 66 67 68 69 69 70 71 71 72 74 75 77 79 82 83 82 82 81 81 81 81 81 81 80 80 81 83 83 84 85 86 86 86 85 83 81 81 81 83 84 85 87 89 90 91 91 89 90 93 94 96 98 101 104 108 112 114 111 108 106 107 109 110 112 114 117 120 124 129 134
 17 18 18 18 19 18 18 18 18 19 19 21 25 27 27 27 22 20 23 32 31 24 25 36 28 23 26 29 23 25 23 23 27 25 23 20 20 23 26 27 24 24 26 37 33 39 41 27 28 27 27 32 33 27 26 28 28 30 28 30 29 26 24 22 22 23 26 26 28 28 30 33 34 36 36 40 35 27 26 36 36 41 55 59 54 45 35 27 24 23 25 25 29 29 27 24 22 22 22 22 24 24 26 27 29 29 29 31 31 31 30 33 34 34 34 33 40 48 51 49 46 42 37 31 29 28 28 29 30 33 33 34 39 46 57 56 66 62 49 50 50 50 56 68 68 71 71 71 64 53 54 63 62 64 68 67 68 71 72 72 74 77 79 80 75 68 65 65 65 62 61 63 65 65 64 65 65 66 67 68 67 68 68 67 66 67 67 67 67 67 67 67 68 68 68 69 70 71 73 74 76 78 78 79 79 79 79 80 79 79 79 79 79 80 81 82 82 83 83 83 83 83 82 81 81 82 83 84 85 85 87 89 90 91 91 92 93 94 96 97 99 103 107 112 116 111 106 103 105 107 110 113 115 118 121 125 130 134
 16 17 18 18 18 19 19 18 18 18 18 19 20 22 22 22 21 21 25 28 25 23 25 28 25 23 28 30 22 23 22 24 26 23 20 24 22 26 28 28 25 24 27 37 32 31 41 27 28 32 27 28 28 27 29 38 30 27 25 29 35 28 24 26 30 26 26 27 27 30 30 32 34 38 40 37 27 26 46 55 40 44 59 53 54 45 32 26 24 25 26 23 26 24 22 21 21 22 22 24 24 25 25 28 29 30 31 31 31 32 33 37 44 43 42 36 38 42 51 52 49 43 39 37 32 30 29 29 31 38 42 40 41 54 57 55 62 59 53 46 46 53 59 64 62 67 75 78 70 54 52 60 64 64 68 69 68 69 72 71 69 76 76 75 71 66 62 61 61 59 58 59 62 62 62 63 64 65 66 67 67 65 66 68 66 66 67 67 66 66 66 65 66 66 67 68 68 69 70 71 73 73 74 76 76 77 77 77 78 78 78 77 78 79 79 81 81 82 82 83 85 84 83 83 83 84 85 87 88 88 89 91 93 94 94 95 95 96 96 96 97 100 104 108 110 107 101 102 105 108 111 113 116 118 121 125 129 133
 15 16 16 17 18 18 19 19 19 20 18 17 17 19 20 19 19 22 25 23 23 24 27 23 24 23 24 21 20 22 22 24 24 20 22 24 26 32 33 29 25 24 25 30 35 29 35 27 27 33 29 30 28 28 31 41 33 28 26 28 35 28 25 36 33 29 25 27 29 34 32 33 43 40 38 36 31 40 55 50 37 50 54 49 46 46 32 27 26 24 27 23 20 20 20 21 22 23 24 24 24 26 26 28 30 31 31 30 31 33 38 52 63 52 44 38 36 37 45 53 52 47 45 42 37 35 31 30 30 35 43 45 46 53 53 48 51 51 47 44 45 47 49 52 58 62 70 68 59 53 50 55 60 65 67 69 68 66 63 64 63 69 66 67 67 64 61 59 58 56 55 56 58 58 59 60 62 63 65 65 65 64 64 66 67 66 66 67 67 66 66 65 64 65 65 66 67 67 68 69 69 70 71 72 74 75 75 76 76 76 76 76 76 78 79 80 81 82 82 83 84 84 83 83 83 85 86 89 91 91 92 93 94 96 96 97 97 98 98 98 99 99 101 104 104 103 101 103 106 108 111 113 116 119 121 124 128 131
 15 16 16 17 17 18 18 18 18 18 18 17 16 16 17 17 19 23 21 21 24 26 25 21 24 26 23 19 21 23 22 23 22 19 22 22 22 31 34 26 25 24 25 31 29 29 36 28 28 30 35 34 31 29 32 39 35 30 28 30 36 28 27 33 32 29 26 28 31 41 39 37 46 51 58 41 31 47 54 43 38 46 44 40 46 57 36 29 26 24 23 20 20 19 19 21 22 23 24 25 25 27 26 28 29 30 29 30 33 34 36 54 64 52 46 40 36 36 38 44 53 54 54 51 45 42 36 32 31 34 41 47 47 50 48 44 45 44 45 47 49 48 48 48 53 58 62 72 71 58 63 59 54 58 63 62 61 62 58 59 55 57 58 59 61 61 59 57 56 54 53 53 55 55 56 57 58 60 62 64 64 63 62 63 65 66 65 66 65 66 65 65 64 64 65 65 66 66 66 67 68 68 69 70 72 73 74 75 75 75 75 76 77 79 80 81 81 82 82 83 83 83 83 83 84 85 87 89 91 92 92 93 94 96 97 98 99 99 99 99 100 100 100 101 101 102 103 105 107 109 112 115 116 118 120 123 126 129
 17 20 17 16 17 17 18 20 19 17 17 16 16 15 16 18 20 19 19 21 26 29 25 21 22 27 23 19 20 23 23 23 20 20 21 21 30 36 28 25 24 25 26 33 29 30 32 30 29 30 37 45 34 31 31 36 36 32 30 36 38 31 29 33 33 31 28 30 36 42 35 36 43 56 65 51 32 37 52 40 45 46 43 37 45 51 39 33 27 24 22 21 19 19 19 20 21 23 24 25 26 27 26 27 30 29 30 33 33 35 37 50 51 47 43 38 38 37 37 38 41 46 50 57 56 52 47 41 37 36 46 54 46 50 53 51 48 49 50 53 57 53 53 56 55 57 59 67 71 67 59 69 67 54 55 55 61 65 63 65 57 54 54 54 56 57 55 54 55 53 51 51 52 52 53 55 57 58 59 61 62 62 61 62 63 63 64 65 65 64 64 64 63 63 64 65 65 65 65 66 67 68 68 68 69 71 72 73 74 74 74 75 77 78 79 81 81 82 82 83 83 83 83 83 84 85 87 89 90 91 92 93 95 96 98 99 101 100 100 100 100 100 101 102 102 104 105 106 108 110 114 118 118 118 120 121 123 126
 20 22 21 20 18 17 17 17 17 16 17 16 16 15 15 18 22 19 18 20 23 23 22 20 21 26 23 19 19 23 23 22 20 20 21 24 39 35 26 25 24 26 28 29 30 29 30 32 30 33 43 44 42 42 33 36 42 35 33 41 39 35 31 32 31 28 28 30 40 35 34 36 43 54 59 47 34 42 48 37 54 50 46 42 40 39 35 32 29 24 22 22 20 20 20 21 21 22 25 28 28 28 28 27 29 29 30 33 36 36 37 39 42 42 42 39 38 38 38 37 38 39 43 50 57 60 57 52 47 42 48 64 58 61 62 59 52 52 58 63 70 59 61 65 69 69 72 65 74 70 61 54 65 67 63 59 63 64 65 70 66 59 57 54 54 53 54 52 52 51 49 49 50 51 52 53 54 56 57 59 60 60 61 61 61 62 62 64 64 63 63 63 63 63 64 65 65 65 65 65 66 67 68 68 68 69 71 72 73 74 75 75 76 77 78 79 81 82 82 83 83 83 83 82 83 84 86 88 89 90 92 93 94 96 97 99 100 100 100 99 100 100 102 102 104 105 106 107 109 111 113 116 116 118 119 121 123 126
 25 23 17 16 16 15 16 16 16 17 17 17 15 14 15 16 20 18 18 22 23 21 20 19 20 23 21 19 20 21 21 20 20 22 28 34 35 27 25 26 25 26 27 29 30 27 31 32 30 32 44 41 34 38 38 35 44 38 35 36 38 35 32 29 28 28 28 30 35 36 37 38 44 56 57 39 35 41 42 39 55 51 51 50 60 58 46 41 33 27 24 24 24 25 23 21 22 22 24 27 28 29 28 29 29 30 31 34 35 36 37 38 40 39 39 38 39 40 40 38 38 38 41 45 49 53 59 61 56 49 46 57 66 73 72 60 62 62 59 67 66 60 62 65 65 58 59 55 63 63 59 53 54 72 82 66 63 65 67 71 74 67 61 57 56 54 54 52 52 50 49 48 49 50 51 53 54 55 56 57 57 58 59 59 60 60 60 62 63 62 62 62 63 63 64 63 64 65 65 65 66 67 67 68 68 69 69 71 73 74 75 75 76 78 79 81 82 83 83 83 83 83 82 82 83 84 85 86 87 89 91 93 94 95 96 97 98 99 99 99 99 100 102 103 105 106 107 108 110 112 113 115 116 118 120 121 123 125
 25 22 20 17 18 15 15 15 15 18 18 16 14 15 15 16 19 16 16 19 20 20 21 19 20 23 22 20 23 21 20 21 24 30 37 31 27 25 25 25 27 28 26 27 27 27 28 31 29 30 36 43 35 34 40 35 40 42 36 35 37 33 31 29 30 33 35 37 42 46 42 41 44 51 47 40 43 54 42 41 52 56 58 58 69 70 63 44 37 31 26 28 37 51 32 22 22 22 22 25 27 30 28 28 30 31 33 33 36 37 37 38 39 40 40 40 39 40 40 41 42 42 45 47 49 55 60 61 58 54 53 63 79 86 82 64 85 78 64 71 72 69 67 69 61 56 55 53 50 53 50 49 51 60 83 79 64 64 68 73 75 74 68 63 58 56 54 53 52 51 49 48 48 49 50 51 52 53 54 56 57 58 58 59 59 59 60 60 60 60 60 61 61 62 63 63 64 64 64 65 65 66 67 68 68 69 70 72 73 74 74 75 77 79 80 81 82 83 83 83 83 84 83 83 83 84 85 87 88 89 91 92 93 94 95 96 97 97 97 98 98 100 102 104 106 107 108 109 110 112 114 115 117 118 120 121 123 125
 33 28 25 21 22 16 14 15 14 15 15 14 17 19 16 16 18 16 15 16 18 18 19 19 22 27 23 22 25 23 20 21 27 33 31 27 25 24 25 26 26 31 30 26 27 26 27 37 32 30 32 36 35 38 44 36 37 39 36 34 33 31 29 30 32 35 39 38 41 41 37 44 48 48 43 50 59 57 47 44 57 61 63 64 67 60 61 47 39 32 28 30 38 50 32 23 22 23 22 25 27 27 28 30 33 34 35 35 36 38 39 41 40 43 42 41 39 40 40 41 42 49 53 55 56 57 59 68 76 74 69 79 88 87 81 70 84 75 73 85 85 79 73 71 65 68 68 64 50 45 46 47 49 52 68 87 74 64 66 71 80 80 71 62 58 56 55 54 53 51 49 48 48 48 49 50 52 53 53 54 56 57 57 58 58 59 59 59 60 60 61 62 63 64 63 64 64 64 64 64 64 65 66 68 68 69 70 71 74 75 75 76 78 80 81 83 84 85 85 85 85 85 84 83 84 85 86 88 89 90 92 92 93 94 95 96 96 97 97 97 99 100 102 103 105 107 108 110 111 112 114 115 116 118 119 121 123 125
 36 33 28 29 20 17 14 13 16 14 14 16 18 19 17 16 17 16 16 16 17 17 18 20 25 30 25 23 26 24 20 22 28 27 26 27 25 26 26 24 26 31 31 27 28 25 26 36 39 33 30 31 32 39 46 39 38 34 32 31 30 30 30 31 32 34 35 37 39 36 41 49 50 45 43 52 60 56 49 49 64 63 60 52 50 45 42 39 34 35 30 31 33 48 34 25 22 22 22 26 27 28 30 33 35 37 37 38 45 44 44 43 41 41 43 44 43 40 40 41 48 54 58 59 63 68 67 68 74 85 86 87 93 92 89 78 86 89 91 93 94 88 80 84 82 73 69 60 48 45 46 46 48 50 53 77 89 68 65 69 74 83 78 66 60 57 56 55 54 52 51 48 48 48 48 49 50 52 53 54 55 56 56 57 58 58 58 59 61 61 61 62 63 64 64 65 65 65 64 63 63 65 65 67 68 69 71 72 74 75 75 77 79 80 82 84 85 86 87 87 86 85 85 85 85 86 87 89 90 91 92 93 94 94 95 95 96 96 97 98 99 100 102 103 105 107 108 110 111 112 114 115 116 117 119 121 123 125
 35 30 47 42 23 15 14 13 17 17 16 15 16 16 15 15 16 16 16 16 17 17 18 20 22 25 28 24 24 27 21 23 25 23 23 29 27 31 26 28 27 29 26 28 27 26 27 36 39 32 31 31 34 38 38 37 32 32 32 32 32 32 32 32 33 34 34 37 37 40 49 54 50 45 45 52 58 54 48 52 64 53 49 44 40 38 36 35 32 36 30 28 26 30 42 29 21 22 22 24 26 29 36 40 43 49 45 44 55 59 46 43 42 41 42 44 48 49 49 44 47 53 58 70 77 79 80 82 79 92 88 93 93 95 91 90 84 86 90 78 83 90 91 91 84 72 62 53 46 45 45 46 47 48 50 57 80 79 64 65 64 68 81 70 59 58 56 55 55 54 53 49 48 48 48 49 49 51 52 53 55 56 56 57 58 58 59 60 61 62 63 63 63 64 65 65 65 65 64 63 63 64 66 66 68 69 70 72 73 75 76 78 79 81 82 84 86 87 89 88 87 86 86 85 86 88 89 90 91 92 93 94 94 94 94 95 96 96 97 98 99 100 102 103 105 106 108 109 110 112 114 114 115 117 118 120 122 124
 38 32 64 60 28 15 13 15 20 23 18 14 14 16 17 17 17 18 17 18 20 19 18 19 21 22 26 26 23 23 22 24 24 22 22 26 29 30 26 26 26 25 25 29 27 29 27 31 32 30 31 32 39 42 37 33 32 36 38 38 37 36 33 33 36 35 35 40 46 50 60 58 53 48 46 52 55 51 49 54 59 47 42 38 38 35 32 31 31 33 33 26 23 23 24 26 23 21 22 24 27 31 37 41 44 50 42 41 51 54 45 41 42 43 43 44 46 47 54 56 52 60 62 66 77 76 81 84 89 94 87 90 97 95 90 88 80 73 82 73 72 75 88 84 66 67 57 49 46 46 45 45 46 47 48 50 58 72 63 59 59 60 64 63 58 56 56 57 56 57 56 52 50 48 48 48 49 51 52 54 55 56 57 58 58 59 60 60 61 62 63 62 64 65 65 65 65 65 64 63 62 64 65 66 68 69 70 72 74 75 77 78 80 81 83 84 86 87 89 88 87 87 86 86 87 89 90 92 93 94 95 96 96 95 95 95 96 96 97 98 99 101 101 103 105 106 108 108 109 111 113 114 114 115 117 118 121 123
 44 31 32 71 41 19 14 22 28 24 15 14 15 18 21 20 19 19 17 17 20 21 19 19 20 21 24 27 24 24 24 25 23 22 22 26 30 31 31 28 25 25 27 31 27 28 30 32 35 30 31 35 40 40 38 37 36 37 41 43 43 43 41 37 36 36 40 54 60 66 61 56 54 50 47 53 52 51 49 53 59 48 44 40 35 34 33 30 30 31 31 29 24 22 21 25 21 21 22 26 27 29 37 45 48 47 39 38 40 41 41 41 41 43 43 43 44 46 48 56 58 56 62 68 71 82 83 88 89 88 89 90 99 96 95 88 88 91 73 88 84 82 69 68 59 54 52 49 47 46 45 45 46 47 47 49 56 74 65 62 63 59 59 58 58 57 57 57 58 57 55 53 50 49 49 49 50 52 54 54 55 57 58 58 59 61 61 61 62 64 64 64 65 66 65 65 66 65 64 63 62 63 64 65 67 69 71 72 74 76 77 79 80 81 82 84 85 87 88 88 87 86 86 87 89 91 93 94 94 95 96 97 97 96 96 96 96 96 97 98 99 101 102 104 105 106 107 108 109 109 111 112 112 114 116 118 120 122
 47 32 27 65 67 27 14 16 23 19 15 15 16 19 19 18 18 17 16 16 17 21 21 19 20 20 23 24 23 25 25 23 22 23 24 29 31 30 32 25 23 24 26 28 27 28 34 35 30 31 33 40 40 41 43 42 43 44 45 46 45 45 47 45 42 39 50 53 59 67 61 54 52 48 52 56 54 48 42 45 48 53 47 43 40 34 31 30 28 28 28 32 22 20 20 20 20 22 23 24 31 29 32 36 46 41 38 35 38 39 39 38 39 40 42 44 44 45 47 52 56 56 62 66 76 77 78 80 84 78 87 100 96 100 96 95 98 94 92 102 96 97 73 77 78 61 58 52 47 46 45 45 45 45 46 48 72 90 82 73 72 69 62 61 59 59 58 58 59 57 55 53 53 52 50 50 52 53 54 55 56 58 59 60 62 63 62 63 64 65 66 65 66 66 66 65 65 65 64 63 62 63 63 64 66 68 71 73 75 76 78 79 80 82 83 84 85 86 87 87 86 86 86 88 90 93 97 98 96 97 98 99 98 97 97 97 96 96 98 99 100 101 102 103 104 105 106 107 108 108 109 110 111 112 114 117 119 121
 47 33 26 49 76 50 27 15 17 21 21 23 21 19 17 17 17 17 20 18 18 20 21 20 20 20 21 23 22 26 28 24 25 29 27 25 25 28 29 23 23 25 31 28 27 33 38 34 33 36 37 39 39 42 44 52 49 52 49 50 51 51 53 53 49 53 60 57 57 64 61 55 50 49 58 57 51 44 40 41 45 45 46 43 40 36 32 29 28 26 26 29 24 20 20 20 21 23 25 25 26 29 32 34 36 37 34 33 34 36 36 36 36 38 39 41 44 45 46 47 49 54 60 67 73 80 86 78 82 76 93 99 93 97 93 84 82 92 106 106 112 90 88 90 90 82 77 57 49 46 45 44 44 45 45 47 66 80 69 64 72 66 61 61 61 62 61 60 60 59 57 54 55 54 54 53 53 54 56 56 59 60 62 63 64 65 64 64 65 66 65 65 66 66 66 66 65 65 64 63 63 63 63 63 65 68 70 72 75 76 78 79 80 81 82 83 84 85 85 85 84 85 86 88 91 95 98 100 98 98 99 99 98 97 97 97 97 97 98 99 100 101 103 104 104 105 105 106 106 107 107 108 110 111 113 116 118 120
 44 34 25 35 60 54 37 22 16 18 22 26 26 20 17 17 16 17 20 18 19 20 20 20 20 20 21 23 22 27 28 24 24 29 31 25 23 25 27 25 21 26 33 28 27 32 38 36 36 43 40 41 41 45 43 50 54 52 54 53 55 54 59 57 52 56 55 51 51 50 57 53 49 50 59 58 50 44 40 40 41 39 41 40 40 39 38 34 27 25 24 24 25 21 19 20 22 24 27 29 26 28 30 33 34 33 31 31 32 33 34 34 33 34 36 39 40 42 44 43 46 52 57 64 73 87 93 82 75 71 86 92 82 87 91 81 73 78 106 93 87 101 106 110 102 98 91 75 55 46 45 44 44 44 46 47 50 55 58 66 75 71 64 68 66 64 64 61 60 59 58 57 56 56 55 53 54 55 58 59 62 63 64 66 66 66 66 66 67 67 67 66 66 66 66 66 66 65 65 64 64 63 63 64 65 68 71 73 74 76 78 79 80 82 82 82 83 83 83 83 82 83 85 88 90 94 98 99 98 97 98 98 97 96 96 96 97 97 98 100 101 102 102 103 103 103 104 104 105 105 106 107 108 110 113 115 117 119
 49 34 26 31 53 45 26 20 16 20 25 25 24 18 17 18 18 16 16 19 19 20 20 21 20 21 25 26 24 29 25 22 22 26 29 25 23 22 29 30 22 24 26 27 27 32 42 34 30 36 36 43 45 39 39 41 48 49 47 52 57 59 61 56 52 54 54 50 48 50 50 48 47 45 50 48 45 45 40 39 39 36 37 37 34 35 36 37 37 26 23 21 22 22 20 21 22 25 26 24 25 27 30 33 33 31 29 29 30 30 32 32 32 34 34 35 38 41 41 39 40 45 51 56 66 83 85 78 71 77 81 80 80 86 81 79 76 74 76 73 76 86 112 112 96 93 83 67 56 48 45 43 43 44 46 48 50 53 59 70 87 80 82 85 74 68 65 64 62 60 60 59 57 57 56 55 56 58 61 63 65 66 67 68 68 69 69 69 68 68 67 67 67 66 66 66 66 66 65 65 64 64 64 66 67 70 73 75 76 77 77 78 80 81 81 81 81 82 82 81 81 82 84 87 90 93 96 98 98 96 97 97 97 96 96 95 96 97 98 99 101 102 102 103 103 103 103 103 103 104 104 105 108 110 113 115 117 118
 69 57 32 27 47 35 21 21 15 15 24 18 17 19 21 25 19 16 15 17 18 22 22 23 23 24 26 28 28 28 24 21 21 22 23 26 24 22 26 29 26 21 24 27 29 37 35 30 30 27 34 39 37 35 34 35 40 39 45 52 57 60 55 49 51 52 57 56 50 51 45 44 45 45 43 43 43 41 39 36 37 36 37 35 33 30 32 30 33 39 27 21 20 21 21 23 24 22 22 23 24 26 29 31 29 28 27 27 28 29 29 30 31 32 32 34 37 47 38 38 46 52 51 55 62 67 71 67 64 69 73 72 73 78 76 82 75 71 67 66 78 105 109 112 104 96 87 71 56 49 45 43 43 44 46 48 50 54 63 82 94 95 81 74 70 68 68 68 65 62 61 61 59 58 57 58 60 62 63 66 68 69 70 70 70 71 71 70 70 69 68 68 67 67 67 67 67 66 66 65 65 65 65 67 69 72 75 77 78 78 77 78 79 80 80 80 80 81 81 81 81 82 83 86 90 93 95 97 97 97 96 96 96 95 95 95 96 96 98 100 101 102 102 102 102 102 102 102 102 102 103 104 107 110 113 115 117 118
 94 80 45 26 32 44 44 31 17 15 17 17 14 17 24 22 17 16 16 16 16 18 21 20 22 24 27 28 29 24 22 22 22 22 23 26 26 21 23 26 25 22 21 28 30 30 25 28 27 24 31 33 33 32 31 33 45 37 41 42 46 44 38 41 46 49 53 52 51 46 43 49 48 47 44 44 43 40 38 34 34 33 31 31 30 30 27 24 25 31 38 23 20 21 20 20 20 21 21 23 25 27 27 27 26 26 26 27 29 30 29 30 29 30 31 33 37 44 36 45 49 50 50 53 56 59 64 63 58 61 61 61 65 78 66 65 65 71 66 67 71 78 97 113 102 91 86 78 62 54 46 43 44 48 46 49 51 56 63 75 96 95 75 70 69 69 69 69 68 65 64 61 60 61 61 62 65 65 66 69 71 71 72 72 71 71 71 71 70 70 69 69 68 68 67 68 68 67 66 66 65 66 67 69 71 73 77 78 78 77 77 77 78 79 79 80 80 80 80 80 80 81 83 86 90 93 95 97 97 97 96 95 93 93 93 94 95 96 98 99 100 101 101 101 102 102 102 101 101 101 101 103 106 110 112 114 116 117
 115 93 60 33 28 47 47 33 20 16 15 19 15 15 19 19 17 19 17 17 17 17 18 19 21 24 23 23 26 21 20 23 23 23 24 27 29 23 22 23 24 25 21 24 27 23 25 25 23 23 27 29 31 31 28 35 49 43 32 31 32 33 36 45 49 50 50 52 49 47 48 49 48 47 45 42 42 38 38 33 31 30 28 30 28 25 26 23 23 23 24 21 22 23 22 27 24 21 23 23 24 26 27 27 25 26 26 28 28 30 30 31 30 29 29 30 32 32 33 40 40 42 46 49 49 53 57 58 51 55 56 54 58 73 59 68 69 68 64 69 72 89 87 106 105 99 87 80 71 58 49 45 47 49 46 50 52 62 63 78 104 89 74 71 68 68 68 68 69 74 69 66 64 63 64 66 68 69 72 75 74 73 72 72 71 70 71 72 71 70 70 69 69 68 68 68 67 67 67 66 65 66 68 70 72 75 77 78 78 78 77 77 78 78 78 79 79 79 79 79 80 81 83 86 89 92 95 97 97 97 96 95 93 91 91 92 93 95 96 98 100 101 101 101 102 102 103 103 102 102 102 103 106 108 111 113 115 117
 102 117 78 37 29 58 59 40 27 23 17 20 18 14 15 16 22 26 19 17 17 18 17 19 22 26 23 22 24 20 19 21 22 24 27 27 26 23 23 19 20 29 20 20 21 25 24 21 22 30 29 26 28 28 26 29 37 47 33 30 31 34 40 45 49 47 50 56 52 47 55 48 47 45 42 39 38 41 39 34 32 33 32 27 25 23 23 22 22 25 25 25 44 32 26 31 25 24 26 24 24 26 26 26 25 26 27 28 28 29 30 30 30 30 28 29 29 30 31 35 37 40 45 49 45 45 47 52 50 59 59 51 51 54 57 61 60 62 70 74 71 72 77 96 92 98 94 85 70 61 53 49 48 48 48 50 54 65 72 93 100 86 77 75 73 72 72 72 74 82 81 76 71 69 69 71 72 72 72 72 72 73 73 72 71 72 71 71 71 70 69 69 69 68 67 66 66 66 66 66 66 67 69 71 73 75 77 78 77 77 77 76 77 78 78 78 78 79 79 79 79 80 82 86 89 93 96 98 98 97 96 94 93 92 91 90 92 94 96 97 99 100 101 103 104 105 105 104 104 104 103 104 105 108 110 113 115 117
 110 111 97 42 27 54 70 39 21 23 23 27 22 16 14 15 24 31 24 20 19 19 18 19 22 23 22 26 25 22 21 20 21 25 24 21 25 20 24 19 19 31 20 17 20 25 21 20 29 40 30 26 23 24 24 24 27 31 33 32 33 34 37 45 45 45 43 45 45 51 42 38 40 41 39 38 41 45 39 38 37 34 34 29 26 24 24 23 23 23 28 26 32 31 30 33 28 30 29 24 25 26 25 25 25 27 27 27 28 29 29 29 30 29 28 28 28 29 31 33 35 40 42 42 40 39 46 45 46 53 52 53 53 50 58 64 63 66 68 68 71 75 80 78 81 96 97 87 77 68 59 54 50 49 53 52 58 67 91 101 91 76 78 78 77 77 76 77 78 80 80 82 81 78 77 79 77 75 73 72 72 71 71 71 71 72 72 72 71 69 68 67 67 67 66 66 66 66 67 66 66 68 70 72 73 75 76 76 76 76 76 76 77 78 79 79 79 79 79 79 79 80 81 85 89 93 97 99 99 98 96 94 93 92 91 91 92 94 95 97 100 101 103 104 106 107 108 108 107 106 104 104 106 108 111 113 115 118
 107 106 108 57 28 33 55 27 19 18 18 27 28 30 18 13 15 21 25 19 18 17 20 19 19 21 21 23 23 22 20 19 19 24 24 18 24 19 25 27 24 31 23 18 20 23 20 19 24 31 27 25 22 22 21 22 31 42 43 42 42 41 42 46 44 43 41 39 39 40 37 36 35 38 39 41 47 48 43 43 42 41 41 27 26 26 26 26 23 24 25 25 28 32 34 36 33 36 29 27 28 29 27 26 26 26 26 27 27 28 30 33 37 38 31 27 27 27 28 30 33 34 34 35 36 39 39 39 44 47 47 49 50 51 54 59 64 69 71 72 73 76 73 72 77 97 99 94 86 77 76 61 53 51 52 53 69 85 88 93 96 79 76 74 77 77 79 78 76 74 75 82 82 83 81 80 78 77 76 75 75 74 73 73 72 72 72 72 71 69 68 66 67 67 67 67 67 67 66 66 67 68 70 72 73 74 75 75 75 75 75 76 76 78 78 79 80 80 80 80 79 79 80 83 88 92 98 102 101 99 97 95 93 92 92 93 94 95 97 99 101 103 105 106 108 109 110 110 111 109 108 107 108 110 112 114 115 118
 107 112 115 67 32 26 48 47 21 19 19 21 21 32 22 13 12 14 19 20 18 16 16 18 18 19 19 20 22 22 20 19 19 22 24 17 23 19 23 28 30 36 25 18 17 19 19 18 20 21 21 22 20 20 21 25 45 51 47 46 45 42 40 44 42 40 40 41 40 37 36 36 38 40 42 49 55 51 43 47 45 44 31 26 30 31 29 29 26 27 28 28 27 29 36 41 41 41 33 32 28 27 26 26 26 26 26 27 28 28 29 35 53 52 35 29 28 28 28 28 30 31 32 34 34 35 35 38 43 41 43 45 50 51 54 65 66 69 74 77 76 78 76 70 72 92 99 97 90 83 71 64 56 58 54 55 82 104 97 90 95 79 79 77 75 76 79 78 77 73 74 76 79 81 83 82 81 81 80 78 76 76 75 74 74 73 73 72 71 70 69 68 67 67 67 66 67 67 67 67 68 70 72 72 73 74 75 74 74 75 76 76 77 77 79 79 80 80 80 80 79 79 80 82 86 91 97 102 101 99 97 95 92 91 92 94 95 97 98 100 102 105 107 109 110 110 112 113 114 115 113 112 112 112 114 116 117 119
 120 127 128 90 44 29 34 68 30 20 18 18 21 26 20 13 12 11 13 14 19 18 16 16 17 17 18 20 21 22 21 21 22 22 18 17 23 19 25 27 41 40 27 19 21 19 18 17 18 19 19 19 21 24 26 34 43 41 41 41 42 42 40 40 42 40 40 41 39 38 38 37 40 43 46 57 61 54 41 35 38 33 28 32 34 33 33 31 29 28 29 30 29 30 36 38 39 39 33 30 28 28 28 28 26 26 27 26 28 32 32 35 41 37 32 30 29 29 29 29 29 31 32 34 33 33 34 35 36 39 44 48 50 52 55 63 65 66 69 76 73 73 71 68 71 85 97 97 91 83 75 64 60 60 56 59 76 90 91 93 92 81 78 79 77 76 78 76 74 75 76 78 81 82 82 83 86 82 80 79 77 76 75 74 74 73 73 72 72 71 69 68 67 67 66 67 67 67 68 68 70 71 72 73 74 74 74 74 75 75 76 76 77 79 80 81 82 82 82 81 80 80 80 82 85 88 92 96 98 97 96 95 94 93 94 96 97 99 100 101 102 104 106 108 109 111 113 115 118 119 118 115 114 115 115 117 119 120
 130 130 124 120 67 38 28 51 57 31 23 18 26 26 20 14 12 11 11 11 13 17 16 16 16 17 17 19 21 22 21 22 22 20 17 17 18 17 25 34 48 41 30 20 23 19 18 17 18 18 19 19 25 41 43 36 37 38 39 41 42 43 42 40 44 43 41 41 41 40 39 37 43 47 55 63 65 58 47 35 32 30 31 36 38 34 34 32 30 29 31 33 33 34 34 35 38 38 43 44 34 30 29 28 27 28 28 27 27 29 32 37 36 33 32 32 31 30 30 30 30 32 34 35 37 35 37 36 38 43 41 46 48 50 54 63 65 66 69 72 71 73 69 69 71 78 96 100 87 84 75 65 60 58 55 66 100 106 99 86 102 85 80 79 78 76 76 75 74 75 77 79 84 84 83 83 83 82 81 80 78 77 76 74 73 73 72 71 71 70 69 68 67 67 66 67 67 68 69 70 71 72 74 75 75 75 75 74 74 75 75 76 78 79 81 82 83 84 84 83 82 82 81 81 83 86 89 92 94 95 95 95 96 96 97 98 101 101 101 101 102 103 104 105 108 111 113 116 119 120 120 118 117 116 117 119 120 120
 135 134 119 129 106 55 32 29 37 54 40 33 35 34 21 16 14 20 13 11 11 15 20 18 16 16 17 17 17 18 22 23 21 20 20 19 16 17 21 37 38 37 32 20 19 18 18 20 19 18 19 20 24 34 38 32 32 32 40 44 44 44 42 47 47 46 45 44 43 41 39 36 41 51 59 63 68 65 50 37 33 33 35 35 40 35 34 34 33 32 34 36 34 32 32 34 37 38 38 41 42 33 31 31 30 30 30 29 28 29 32 43 44 41 37 39 33 32 31 30 30 32 35 37 37 36 38 40 42 42 43 45 49 50 52 58 63 65 69 75 72 71 68 68 70 78 95 98 88 75 70 66 60 56 53 60 82 109 110 85 93 88 83 79 78 77 76 76 76 77 78 80 84 85 83 82 82 82 81 80 79 78 76 75 74 72 70 70 70 69 68 68 67 67 67 67 68 69 69 70 71 72 74 75 75 74 74 74 74 74 75 77 78 80 82 83 85 86 86 86 85 84 82 81 80 82 84 88 91 94 95 97 98 99 100 101 103 103 102 102 101 101 102 104 107 110 113 117 120 121 121 119 118 117 118 121 122 123
 136 123 119 120 116 93 39 30 27 37 43 32 25 18 25 26 19 27 16 11 11 13 20 22 17 17 17 18 18 18 23 32 31 29 28 28 23 18 16 25 29 34 26 19 17 18 19 22 21 19 18 19 22 26 29 28 27 33 45 46 47 45 43 48 50 50 47 47 45 44 43 34 40 49 60 65 69 69 53 39 33 35 37 37 37 33 31 30 31 32 34 32 30 30 32 36 39 35 36 39 43 43 42 37 33 32 31 28 29 30 33 35 48 59 52 47 36 33 32 31 31 32 35 38 38 37 38 40 43 43 43 47 47 49 51 56 62 67 71 76 78 78 73 72 71 73 85 92 86 72 64 60 61 56 53 56 69 92 96 88 101 104 88 80 78 77 77 77 77 78 78 79 80 81 80 80 81 81 80 79 78 76 75 73 72 71 70 69 69 68 68 68 68 68 68 67 68 69 69 70 71 72 73 74 74 74 75 75 74 75 76 77 79 80 82 85 87 88 88 88 87 85 83 81 79 79 81 85 90 93 95 97 99 102 103 103 104 104 103 102 101 100 102 104 108 111 115 118 121 122 121 121 121 121 122 124 125 125
 137 129 115 113 106 100 47 31 29 32 37 31 23 16 17 26 35 28 22 13 11 13 16 21 20 16 16 17 18 20 20 25 37 41 43 39 33 23 16 16 22 24 23 19 19 20 23 25 23 20 17 22 28 27 25 24 26 36 47 48 48 47 45 48 54 53 46 48 44 45 39 34 38 34 49 64 68 71 61 45 33 38 37 37 36 31 29 28 32 30 31 28 29 34 35 33 33 36 37 40 44 43 41 44 44 34 31 29 30 34 36 39 44 61 58 46 37 34 33 32 32 32 34 36 38 38 39 41 43 43 45 48 49 48 51 57 61 65 67 73 71 75 73 77 75 73 82 86 69 64 56 58 60 56 54 56 72 92 95 95 106 102 94 83 80 79 78 79 78 78 78 79 79 78 78 79 81 81 80 78 77 76 74 73 72 70 69 68 68 68 68 68 69 69 69 69 69 69 70 70 71 72 72 73 73 74 74 74 74 75 76 77 78 80 82 85 87 89 89 90 89 87 84 81 77 75 77 82 88 92 95 98 101 103 104 106 106 106 105 102 101 100 103 106 109 112 115 119 122 122 123 122 123 124 126 128 128 128
 131 127 115 118 108 104 48 35 42 45 37 35 25 21 16 19 27 35 32 15 11 12 20 20 17 16 15 18 18 19 18 19 27 36 57 50 37 27 21 15 16 15 16 19 20 22 27 22 20 19 18 25 32 34 24 22 26 38 44 48 48 48 45 43 47 48 46 44 35 37 35 43 40 38 45 46 65 69 69 50 33 38 37 35 33 29 27 26 29 28 28 27 29 32 31 32 35 38 37 40 41 40 45 45 44 38 32 30 32 36 40 44 46 54 64 59 40 35 33 33 32 33 34 35 35 36 37 40 43 44 45 49 48 48 49 53 58 62 67 71 70 82 85 73 60 56 63 65 60 56 53 55 60 57 72 78 84 103 108 102 103 101 95 88 85 83 81 80 79 77 78 78 78 78 78 78 78 78 78 78 77 75 74 73 71 69 68 67 67 68 69 70 70 70 70 69 69 70 69 70 71 71 71 71 72 73 74 74 74 75 76 78 78 80 82 84 87 89 91 92 91 89 85 81 77 73 76 82 87 92 96 100 103 105 107 108 108 108 106 104 103 102 105 108 111 114 116 119 121 122 123 124 126 127 129 132 131 129
 131 115 102 111 105 100 61 36 45 60 57 38 30 31 17 17 22 45 38 16 11 11 23 22 20 17 15 18 19 17 18 18 21 29 44 50 39 34 23 15 15 15 16 18 18 19 20 22 22 20 19 26 34 30 22 22 29 41 49 50 51 48 42 40 41 40 40 39 40 45 39 43 46 37 38 36 47 57 56 58 35 33 33 31 30 28 26 25 24 25 25 25 27 30 29 32 35 36 37 36 39 42 42 42 41 37 34 32 33 38 42 46 49 49 57 65 47 38 34 33 33 34 34 34 35 35 36 38 40 41 44 47 50 50 50 53 61 64 68 72 81 86 83 74 66 64 61 55 51 53 54 55 55 67 79 89 101 114 109 105 100 95 90 88 83 82 80 80 79 77 76 76 77 78 79 78 77 77 77 76 75 74 73 72 71 69 67 66 66 68 69 71 71 71 70 69 69 70 70 70 70 70 70 71 72 73 74 75 76 76 77 78 79 80 82 83 86 88 91 93 92 90 87 84 81 79 80 84 89 93 98 102 105 108 110 111 111 111 109 108 106 107 109 112 113 116 116 118 121 122 124 125 127 129 132 133 132 131
 129 107 101 111 108 97 76 36 44 46 49 44 38 43 18 16 18 44 42 17 12 10 18 28 23 20 18 16 19 19 17 18 17 21 26 35 36 25 21 16 16 16 16 17 15 15 16 20 20 17 18 24 28 22 24 23 36 43 50 51 53 53 40 35 34 45 50 46 50 49 46 40 47 49 50 37 33 34 36 46 32 35 33 30 28 26 23 23 22 23 24 25 27 28 31 34 34 34 35 37 38 38 40 39 37 36 34 33 33 38 42 46 48 50 54 63 63 48 38 35 34 35 35 36 35 36 36 36 37 39 42 44 47 51 52 52 56 62 67 71 102 107 88 83 98 90 85 76 55 52 54 56 67 72 85 98 108 108 98 102 93 93 91 89 87 85 82 81 80 77 75 76 77 77 77 78 77 76 76 75 74 74 73 72 71 69 67 65 66 68 70 72 72 72 71 70 68 69 69 70 70 70 70 71 72 73 76 77 77 78 78 79 79 80 81 83 85 88 90 92 93 92 91 87 85 84 86 88 92 96 101 104 107 111 113 114 114 113 111 110 110 111 113 115 116 118 119 119 120 121 124 126 129 131 133 133 133 133
 121 104 124 114 101 86 83 36 32 33 33 43 46 42 19 18 18 38 43 20 13 11 18 24 20 18 19 15 17 19 19 18 17 17 20 25 32 28 21 17 18 17 17 17 21 16 19 28 22 19 20 20 22 22 29 36 35 34 40 47 46 50 39 42 48 53 56 53 52 51 49 46 45 48 50 51 50 51 41 33 38 47 36 32 30 26 24 23 25 28 28 27 29 32 33 33 34 33 36 37 38 38 39 41 38 35 34 34 34 39 43 47 51 51 51 56 68 57 41 36 35 36 36 36 36 36 36 37 38 39 41 43 45 48 52 54 57 60 64 66 95 104 101 101 110 109 108 86 66 53 52 60 70 86 103 119 126 109 95 94 88 91 91 89 87 84 82 82 80 79 74 74 76 76 76 76 76 75 74 74 74 74 74 72 70 69 68 67 68 70 72 73 75 73 71 70 68 68 69 69 70 70 71 72 73 74 77 78 79 79 79 78 78 80 82 84 86 88 90 91 92 93 91 90 88 88 90 92 96 100 104 107 110 113 115 117 117 115 114 113 112 113 115 117 118 119 119 120 121 123 125 127 129 132 133 135 135 135
 113 100 122 113 86 83 88 51 32 29 21 28 45 39 22 18 17 35 26 19 15 12 12 18 18 18 16 14 14 17 21 17 17 17 19 23 35 34 24 21 19 19 23 20 21 21 18 27 23 22 24 25 27 30 34 45 45 37 35 42 45 51 40 38 51 57 58 55 53 51 50 49 47 48 49 50 53 54 57 57 52 49 42 35 30 26 24 24 27 30 32 32 33 31 32 34 33 35 35 37 37 38 39 43 43 37 35 35 35 39 47 53 55 56 52 54 64 66 48 38 37 37 38 38 38 38 38 38 38 41 43 43 44 46 48 49 52 55 58 62 84 92 96 100 102 107 107 85 67 54 53 58 75 99 117 128 129 112 92 89 86 89 88 92 90 83 81 82 80 78 72 73 76 76 76 76 74 75 73 74 75 76 75 73 71 70 69 69 71 72 73 74 75 73 71 69 68 67 69 69 70 71 72 74 75 76 78 79 79 78 78 78 79 81 83 85 86 87 88 90 91 92 93 92 91 92 94 96 99 103 107 110 112 114 116 117 118 117 116 114 114 115 116 118 119 120 121 122 122 124 127 129 131 133 135 136 136 136
 122 89 118 111 86 86 83 53 26 22 18 18 32 37 20 19 19 23 24 20 17 14 14 11 13 18 17 13 13 15 17 18 18 18 17 21 29 28 29 23 22 24 24 17 19 22 17 20 23 24 29 33 30 34 41 46 48 44 35 35 42 50 42 37 58 60 58 56 53 51 50 50 48 48 48 49 52 53 55 57 56 54 52 48 34 28 25 25 27 30 31 32 31 31 34 32 35 35 35 36 38 41 44 46 45 39 36 37 37 41 49 55 58 55 53 59 57 53 45 39 39 40 40 41 40 40 40 42 41 42 45 49 48 48 47 47 49 53 58 61 86 87 92 94 107 101 99 79 64 54 57 62 85 113 121 118 122 104 97 92 88 86 86 85 85 82 82 80 76 73 71 73 75 76 76 77 75 72 73 74 75 76 75 74 72 71 71 71 73 73 74 75 74 73 71 69 68 69 70 71 72 73 74 76 77 78 79 79 79 79 80 80 80 83 84 86 88 88 88 89 90 92 93 93 94 95 97 99 102 106 110 112 113 114 116 118 118 117 117 116 116 116 117 118 120 121 123 124 125 126 128 130 132 134 136 137 137 137
 115 83 97 102 76 65 68 52 25 18 16 15 19 24 18 17 21 18 19 17 17 19 17 13 10 13 15 14 13 16 16 25 26 21 18 17 22 28 22 21 22 24 18 19 24 24 18 22 25 26 32 39 36 32 42 49 49 48 43 39 37 40 36 42 55 59 58 57 54 52 50 50 49 49 50 50 51 52 53 54 54 53 50 43 34 30 27 26 26 29 31 31 30 33 32 31 34 33 34 38 40 41 42 43 41 41 39 39 42 44 48 54 58 54 53 59 49 45 42 42 43 43 44 44 43 43 42 43 45 46 47 47 48 50 51 48 47 51 56 59 82 80 80 88 101 96 87 70 62 62 64 67 91 121 112 110 124 109 96 92 89 87 85 83 83 82 82 80 77 74 71 74 72 72 75 77 76 73 73 74 76 76 76 74 73 72 73 73 74 74 74 74 74 73 72 71 69 70 71 71 72 73 75 77 78 80 80 80 81 82 82 83 82 83 86 88 89 89 90 91 92 93 94 96 97 99 101 102 105 109 111 113 114 115 116 118 118 118 117 117 117 117 117 119 121 123 125 126 128 129 131 133 134 135 136 137 138 138
 106 72 65 61 52 55 59 55 27 18 14 14 16 17 17 16 21 19 20 18 19 17 16 15 10 10 11 11 11 13 15 24 27 23 24 19 19 28 20 23 27 26 22 22 31 23 16 22 27 26 31 38 36 32 32 37 46 49 49 44 46 44 42 45 53 58 56 58 56 56 53 51 50 49 50 51 51 52 54 55 55 53 48 42 38 35 31 28 28 28 31 31 32 33 31 32 32 33 35 37 38 41 42 41 39 40 40 39 42 44 49 54 58 54 52 55 52 47 46 49 51 52 54 51 48 48 46 46 47 50 49 48 46 46 47 46 47 50 53 55 73 72 68 79 89 77 67 59 70 67 66 73 91 108 101 113 118 107 97 95 89 88 88 88 86 85 85 83 80 74 70 70 69 69 71 74 72 72 73 75 77 77 77 75 74 74 75 76 75 75 75 75 74 73 73 73 71 71 72 73 74 75 76 77 79 80 82 83 84 84 85 85 85 85 87 90 91 91 91 91 92 93 95 98 99 101 103 105 107 110 111 113 114 115 116 117 118 118 118 117 118 118 117 119 122 125 127 129 131 132 133 134 135 137 137 138 139 140
 83 64 62 58 54 78 65 46 27 19 16 14 16 17 17 16 25 21 18 22 24 20 16 15 14 13 12 11 10 11 13 16 19 21 24 27 27 25 21 28 38 36 30 26 30 25 16 18 29 29 30 35 39 34 32 34 42 52 50 51 49 46 49 53 54 55 57 60 58 58 58 55 51 51 52 53 53 54 55 57 57 55 49 46 42 39 35 30 31 31 31 30 31 31 32 32 32 34 34 36 37 39 38 38 38 38 38 40 44 48 51 55 57 53 52 52 51 51 53 54 54 54 55 56 60 56 53 51 52 51 49 48 48 47 47 48 47 50 52 52 59 62 56 72 70 64 54 53 66 64 65 73 90 100 94 101 111 100 94 93 89 91 91 90 87 87 86 82 76 71 66 66 65 65 68 70 72 73 73 76 77 78 78 77 75 74 76 76 76 75 75 75 75 74 74 74 73 72 73 75 75 76 76 79 82 84 85 86 87 87 87 88 88 87 86 90 91 91 92 92 92 94 97 99 101 103 106 107 109 111 112 112 113 114 116 117 117 118 118 119 118 118 118 120 123 126 130 132 134 134 135 135 138 138 137 138 139 140
 74 83 89 79 52 62 42 31 26 23 21 21 18 16 17 17 17 17 17 18 24 21 17 18 21 22 27 21 12 11 15 19 23 24 24 35 34 23 21 27 38 39 34 30 30 24 17 18 30 33 30 34 46 37 33 34 36 43 54 53 50 50 52 53 54 53 57 59 57 60 58 56 53 54 56 56 57 58 60 62 62 60 57 56 48 43 38 33 32 32 32 31 31 31 31 33 33 34 38 41 41 39 38 36 36 37 40 43 44 48 53 56 56 55 51 51 51 52 53 53 55 57 59 60 62 58 57 60 57 55 52 50 49 52 65 67 52 49 57 52 52 51 53 59 61 55 50 51 58 61 65 72 83 90 90 92 98 100 90 89 88 89 91 91 86 86 86 81 76 71 67 66 64 64 64 70 70 72 73 75 78 80 80 79 77 74 75 75 75 75 74 74 74 74 75 76 75 73 73 74 76 76 78 81 83 86 87 88 89 90 90 90 90 90 89 89 91 92 91 92 93 95 98 101 103 105 106 108 110 111 112 112 111 113 116 117 118 119 120 120 120 120 120 121 125 128 132 135 136 136 136 138 138 137 138 139 139 140
 79 83 110 88 61 57 37 29 33 29 25 22 25 19 18 19 21 22 23 20 22 20 22 25 24 21 22 22 13 11 15 23 27 27 27 31 37 31 23 24 32 39 33 30 29 22 17 16 25 33 32 35 46 46 37 35 37 40 50 49 50 52 55 55 56 54 52 58 56 60 60 57 56 56 58 60 60 64 66 68 72 71 69 62 56 49 43 39 34 33 33 34 32 32 32 32 34 37 40 42 42 40 38 37 36 37 39 42 42 46 51 54 55 52 53 51 52 54 56 59 59 58 58 62 65 60 55 57 56 60 61 54 57 69 76 71 56 49 58 53 55 53 51 52 56 52 50 54 55 59 63 68 77 87 91 88 83 86 89 85 85 85 81 85 83 80 81 75 73 70 68 66 64 64 65 69 70 71 74 76 76 82 83 81 78 75 73 73 74 75 75 75 75 75 76 76 76 75 73 74 75 77 80 84 86 87 89 90 91 92 92 92 91 90 89 89 90 91 91 91 93 96 99 102 105 107 109 111 111 112 112 111 111 113 115 117 119 121 122 122 123 123 123 124 126 129 134 137 138 137 137 138 139 138 139 138 138 139
 65 62 64 74 49 46 32 24 22 19 23 27 24 21 20 24 29 23 26 23 21 24 20 18 18 17 15 15 12 11 14 20 23 29 30 32 38 32 25 28 37 39 33 28 27 26 20 16 20 30 36 36 38 48 41 38 39 47 46 50 54 56 59 58 56 57 55 56 55 57 61 57 54 57 61 64 66 69 73 74 77 78 85 79 66 61 51 44 39 36 34 34 34 33 33 34 34 36 38 40 41 38 36 37 36 37 39 40 41 44 48 51 50 54 51 54 57 59 60 64 67 69 67 63 61 58 55 56 57 55 59 62 72 79 79 67 55 50 52 51 57 57 54 50 48 49 52 57 64 66 61 63 70 82 89 92 89 74 82 77 77 84 78 75 76 74 71 70 69 68 67 67 66 65 66 67 69 70 72 74 77 81 82 80 77 74 72 73 74 76 76 76 76 75 76 76 76 76 75 76 78 80 82 85 87 90 91 92 93 94 94 94 93 92 91 90 90 90 90 90 93 96 99 103 107 110 111 113 113 113 112 111 109 111 115 118 121 123 125 126 127 127 124 124 126 129 132 137 138 136 136 136 137 137 136 137 138 139
 59 54 50 58 46 37 27 20 20 23 28 23 19 15 19 25 27 20 19 20 23 22 18 15 18 13 13 14 16 13 12 15 20 29 33 38 39 33 35 40 40 39 35 26 25 30 30 20 19 28 38 33 34 43 39 38 41 50 48 49 57 58 58 58 57 59 59 55 54 57 59 54 54 57 63 70 72 74 74 76 75 77 82 82 65 62 56 49 45 41 37 35 34 33 33 35 36 37 39 41 38 36 37 37 37 37 38 40 44 44 45 47 46 48 53 57 58 60 61 61 62 69 71 71 68 65 60 54 54 58 68 80 85 78 73 61 54 51 49 49 54 54 50 47 47 63 61 58 69 71 66 67 70 81 86 86 87 79 73 70 68 73 72 70 72 73 72 72 72 69 69 69 73 70 70 68 68 69 70 73 76 79 79 78 76 73 74 74 75 76 77 77 77 76 77 76 76 76 77 79 80 82 84 86 88 91 92 94 94 95 96 96 94 94 93 92 92 91 90 90 92 96 99 105 110 112 113 114 114 114 113 111 110 112 115 119 122 126 128 131 132 130 126 126 126 128 131 133 134 133 133 132 133 134 134 136 138 139
 56 62 59 59 59 35 24 22 21 21 20 19 19 19 18 21 20 19 20 23 23 23 18 14 13 12 12 17 16 12 12 14 19 26 33 36 35 38 44 44 39 36 35 26 25 31 28 19 18 26 35 31 31 37 38 41 45 48 48 47 54 55 58 59 59 61 62 57 55 57 57 54 53 56 63 73 80 78 76 74 76 75 75 72 67 62 59 54 48 44 40 37 35 34 34 34 35 38 39 38 36 36 37 36 37 38 39 41 43 42 43 45 48 52 55 58 59 60 60 59 62 65 72 75 71 73 64 57 55 58 68 86 81 71 59 55 54 53 50 48 52 51 47 45 50 87 78 66 75 67 64 67 72 78 83 82 79 76 71 69 69 68 68 69 70 74 73 73 72 71 72 73 76 77 75 73 71 69 69 72 74 73 75 75 75 74 74 75 76 78 78 77 77 77 78 79 80 80 82 82 83 85 86 87 90 91 93 94 95 96 97 96 96 95 95 94 93 90 90 89 91 95 100 105 111 114 114 114 116 115 114 113 113 114 117 120 123 127 131 135 136 132 129 126 125 126 128 129 130 131 130 130 131 133 135 136 138 139
 59 53 50 53 43 28 25 22 20 20 18 18 16 16 14 15 20 18 24 26 18 14 14 17 16 14 12 12 13 12 12 14 21 27 30 27 30 41 44 41 38 35 33 26 24 26 23 17 18 24 34 31 29 32 39 50 61 52 46 45 50 56 59 58 60 61 64 63 61 57 55 59 60 58 63 74 78 80 77 75 78 78 75 73 72 68 63 58 53 49 45 41 38 36 35 35 36 38 37 36 37 37 37 38 39 39 40 40 41 42 45 47 52 54 57 56 57 57 59 60 61 63 64 70 76 76 70 65 56 56 63 59 58 58 53 51 54 50 49 47 51 51 45 45 50 74 74 70 66 63 62 64 69 76 82 85 81 76 71 69 69 69 69 71 71 72 72 72 72 72 74 75 73 72 71 71 71 71 71 70 71 71 75 76 76 75 76 77 78 78 77 77 77 77 78 79 80 82 83 85 86 87 88 89 91 92 94 95 95 96 97 97 96 95 94 92 91 89 89 89 91 94 99 103 108 111 113 115 117 117 115 114 115 115 117 120 124 128 132 135 136 132 129 125 123 124 125 126 128 129 129 129 131 133 136 137 139 140
 77 90 56 43 34 28 25 22 20 19 17 17 16 14 13 13 13 15 23 24 20 15 12 14 14 13 14 13 12 12 13 14 17 23 24 23 33 42 40 37 37 33 31 28 24 24 20 16 18 24 33 31 28 30 38 52 63 51 44 46 54 55 57 60 62 63 66 69 67 61 58 59 66 64 61 66 73 78 76 73 79 78 75 77 75 73 70 64 59 53 49 45 41 38 37 37 38 37 38 39 39 37 39 39 39 40 39 41 43 46 47 50 53 55 55 53 55 57 62 64 64 63 64 66 69 72 70 68 57 56 55 52 53 52 50 49 53 51 48 47 50 49 44 46 49 59 69 75 68 63 62 63 68 74 80 82 77 75 74 72 72 71 70 73 73 73 72 73 75 75 76 76 76 75 74 73 74 72 71 72 73 75 78 78 77 76 77 78 77 77 77 77 77 77 78 79 81 82 84 86 87 88 89 92 93 94 95 96 96 96 96 96 95 93 92 90 88 88 88 89 90 93 97 100 104 108 111 114 116 117 117 116 116 116 118 120 124 128 131 133 134 131 128 125 124 125 125 125 126 128 129 131 133 136 138 140 140 141
 62 58 51 44 36 29 26 23 18 16 18 18 17 15 14 13 13 14 17 17 19 18 14 12 14 16 19 16 13 16 18 19 17 18 21 26 41 34 32 31 30 29 28 26 23 21 17 16 17 21 30 33 27 29 37 55 58 49 43 43 51 56 59 68 67 68 69 74 71 65 62 60 61 64 62 61 63 68 65 69 75 72 74 78 81 78 76 72 64 57 54 50 46 43 41 40 39 39 39 39 39 39 39 39 39 40 41 43 47 52 53 54 53 56 54 55 59 64 65 67 67 66 65 67 68 69 67 64 59 63 60 57 54 53 52 48 48 48 47 47 49 48 45 47 49 58 75 77 70 63 61 63 67 72 80 81 78 77 74 72 72 72 71 72 73 73 72 73 74 77 78 79 80 81 80 75 74 73 76 75 76 78 81 80 79 78 78 78 77 77 77 77 76 76 78 80 81 83 85 87 89 91 89 91 92 94 96 97 95 95 96 97 96 94 91 89 87 88 89 88 88 90 93 97 100 104 108 112 115 117 118 117 117 117 118 120 123 126 129 131 131 130 128 127 126 126 126 127 128 129 132 134 136 139 140 142 142 142
 60 61 55 45 37 30 27 24 19 18 20 21 18 17 14 14 14 15 16 17 15 14 13 13 14 17 24 19 14 18 21 21 18 21 27 32 40 29 27 26 25 26 28 24 26 21 18 16 16 19 23 28 30 27 34 45 59 55 44 40 51 62 59 63 68 67 71 75 71 68 66 64 65 64 65 64 62 62 62 60 60 65 73 78 82 83 81 77 70 63 59 57 53 49 46 46 44 43 43 42 42 41 41 42 43 43 44 46 48 52 52 51 54 54 53 56 60 64 65 65 66 67 68 69 70 67 65 63 64 69 66 59 56 51 50 50 52 52 46 49 49 47 45 47 50 56 75 78 68 63 61 63 65 70 76 79 77 75 73 71 70 71 71 72 72 72 73 73 73 75 76 78 78 80 81 78 76 76 76 77 78 80 81 81 80 80 79 78 77 76 75 75 75 75 77 79 81 83 86 89 91 92 92 91 91 91 93 97 97 94 94 97 97 94 92 90 86 86 87 87 88 89 90 93 97 101 105 109 113 116 118 117 118 118 119 120 123 125 127 129 130 129 128 128 128 128 128 129 130 132 134 137 139 140 142 143 144 144
 73 70 61 49 39 32 27 25 24 24 23 22 20 16 14 14 16 18 20 25 29 31 28 17 16 16 17 19 15 15 20 22 22 28 39 37 31 26 27 22 23 27 29 24 24 25 22 17 16 17 20 22 24 26 32 40 57 55 44 38 46 60 60 59 60 66 72 75 74 71 68 68 72 70 71 76 78 73 55 56 57 59 70 75 81 86 86 80 75 70 65 62 60 55 53 51 50 50 49 48 47 46 44 44 44 45 46 47 49 52 50 52 52 54 56 57 60 62 63 65 66 67 68 70 69 66 64 64 72 73 69 65 59 52 54 56 57 55 47 47 48 48 46 48 51 67 85 73 66 62 61 62 64 67 72 76 74 75 74 74 72 73 73 72 72 72 74 73 73 73 74 75 79 82 81 80 80 79 79 79 79 80 80 80 80 79 78 77 76 75 74 74 74 76 78 80 82 84 87 89 91 93 94 95 96 95 93 93 95 94 93 93 93 92 90 86 85 86 85 86 87 88 90 91 93 97 102 107 111 115 119 118 118 118 119 120 122 124 126 127 128 127 127 128 129 130 131 132 132 133 135 137 139 141 143 145 145 144
 68 76 72 55 43 34 29 28 27 29 26 25 29 17 14 19 23 33 35 35 44 55 45 43 32 22 18 17 17 18 19 20 22 26 26 29 25 27 25 21 24 32 29 23 24 25 24 20 19 18 20 21 23 26 30 37 46 51 45 39 42 53 60 58 61 67 72 71 71 74 73 73 76 76 75 78 86 88 61 54 54 55 62 73 81 85 85 83 79 76 72 68 66 62 60 58 56 57 56 54 52 50 47 47 46 47 48 48 51 51 50 51 53 56 62 62 61 63 64 65 67 68 68 69 67 65 63 66 72 73 68 66 63 54 58 60 61 54 50 47 48 47 47 48 52 69 82 69 65 63 62 62 64 67 71 73 73 74 77 75 74 72 71 71 72 72 73 74 73 73 74 77 78 79 80 80 79 79 79 79 79 79 79 79 79 79 78 77 75 74 73 74 75 77 78 80 82 85 87 90 92 94 95 96 97 98 98 93 93 94 92 90 90 88 87 84 85 86 84 84 85 87 88 90 93 95 100 105 110 114 119 118 118 118 118 119 121 123 125 126 126 125 125 127 128 130 132 133 133 134 136 137 138 141 143 145 145 145
 80 81 77 70 52 38 33 32 32 30 29 27 24 18 15 28 28 38 50 41 52 54 46 48 36 32 23 19 21 17 15 16 17 18 20 20 21 19 18 22 29 32 27 22 25 23 23 25 24 19 20 25 29 29 29 34 39 44 49 43 38 49 53 51 58 64 66 61 66 72 75 78 84 82 81 80 84 89 75 57 54 55 61 77 82 86 86 86 84 81 78 75 73 70 67 65 62 60 59 59 57 55 53 52 51 50 51 51 51 52 52 53 55 57 60 62 66 68 69 66 67 69 69 68 66 65 64 67 71 72 70 65 64 62 58 63 55 53 50 48 48 47 48 49 54 87 79 69 65 64 63 64 66 70 72 73 72 72 75 75 74 71 70 70 71 71 71 72 73 73 74 76 77 77 79 80 79 78 78 79 79 79 80 80 79 78 77 76 75 74 73 73 75 76 79 81 83 85 88 90 92 94 95 96 98 99 97 94 92 91 90 89 87 86 85 83 81 85 84 83 84 85 86 88 92 94 99 104 107 111 117 118 118 116 117 117 118 120 121 122 123 124 125 126 128 129 131 133 133 134 135 136 138 140 142 143 144 144
 80 82 79 77 73 56 45 41 41 40 39 38 33 26 22 23 29 39 55 35 34 37 42 32 28 26 28 32 25 19 16 14 13 13 14 15 15 16 19 24 36 34 25 21 22 21 21 23 25 19 19 23 37 35 31 32 36 42 41 36 38 42 45 54 58 57 53 58 68 76 74 80 88 86 87 82 79 78 77 73 58 56 64 78 83 88 89 90 89 86 85 82 79 76 74 72 69 67 64 64 62 60 58 58 57 56 55 56 58 56 55 56 57 57 59 61 62 62 64 63 63 65 69 70 67 66 67 69 71 69 68 61 61 56 56 60 57 52 50 48 47 47 48 50 54 75 74 71 68 67 66 66 69 72 72 72 72 75 75 73 73 73 70 69 70 70 71 72 73 73 74 75 76 77 79 78 77 78 78 78 78 79 79 79 78 78 77 76 75 74 73 73 75 77 79 81 83 86 88 90 92 94 95 95 97 97 99 101 98 93 91 89 87 85 83 82 80 81 82 83 84 85 86 87 90 94 98 101 106 109 114 116 115 115 116 116 116 118 119 120 121 122 124 127 128 128 129 131 131 132 133 134 136 137 139 140 141 142
 78 78 76 73 69 74 86 87 75 83 82 70 60 50 41 35 36 43 45 38 36 38 34 29 28 28 20 25 24 23 21 19 14 14 13 14 14 15 18 20 30 29 21 20 22 22 20 20 19 19 20 20 24 29 29 31 33 38 37 34 42 49 51 51 50 50 52 64 65 68 71 77 87 91 95 84 76 72 71 77 78 59 67 81 82 92 95 93 94 92 91 88 85 82 81 77 75 73 71 69 66 64 63 64 65 64 63 63 63 60 59 61 64 63 62 63 63 62 62 65 67 67 72 71 70 68 69 72 68 65 64 60 59 57 55 57 56 60 58 49 47 47 49 51 55 62 65 70 74 73 74 74 71 71 72 70 70 76 75 72 71 72 70 70 71 70 71 72 72 74 76 75 75 75 75 75 75 77 77 77 78 78 79 79 79 78 77 76 75 74 74 74 74 76 78 80 82 85 87 89 91 92 93 93 95 97 99 100 100 96 91 89 87 86 84 82 80 79 81 84 84 85 86 87 90 93 97 100 103 106 108 110 111 113 114 113 114 115 117 118 119 122 124 127 127 127 127 128 129 130 131 132 134 136 138 139 139 139
 83 84 85 90 102 106 128 135 137 137 139 136 104 85 66 50 70 109 115 89 75 67 46 34 31 28 20 19 20 21 23 22 22 22 15 14 15 14 15 17 24 21 18 21 27 27 21 20 20 21 23 22 22 24 27 27 30 35 38 38 34 43 48 48 42 46 57 63 68 73 70 73 76 88 92 84 74 68 68 72 80 73 65 71 85 85 84 81 87 91 94 94 91 89 86 83 81 79 77 75 73 70 69 69 70 73 71 69 68 65 64 66 69 70 69 68 67 67 68 69 67 69 71 70 72 72 73 73 70 68 71 67 61 59 59 57 54 57 55 50 47 48 51 56 67 64 69 76 78 76 74 76 74 73 73 73 74 76 74 71 70 70 68 69 69 69 70 71 72 73 74 74 73 74 75 75 75 75 74 75 76 77 77 77 78 77 76 76 75 75 75 74 74 75 77 80 82 84 86 87 89 89 90 91 93 95 97 98 97 94 92 90 88 85 83 82 80 79 82 84 83 85 86 88 90 92 95 98 100 103 105 107 108 110 110 111 113 113 115 116 118 120 123 127 126 125 124 125 126 127 129 131 132 134 135 137 137 138
 86 82 86 87 90 101 115 118 104 124 134 143 126 74 99 89 146 145 146 135 132 121 106 87 64 38 27 20 19 19 21 21 21 25 19 16 17 15 14 16 17 16 16 21 30 29 23 21 23 26 30 26 22 21 23 23 25 29 34 32 31 32 35 40 49 48 56 60 65 77 74 74 69 75 87 78 66 66 66 73 82 82 63 66 73 73 76 77 81 83 85 90 93 91 91 89 86 84 83 82 79 76 76 76 77 78 77 77 77 71 67 69 72 74 74 75 74 72 74 76 72 72 70 71 72 75 78 83 84 81 73 71 75 67 68 69 58 54 54 50 48 51 54 62 67 69 71 75 77 77 75 75 78 81 78 79 76 75 73 71 70 67 65 65 67 68 67 69 70 71 72 72 72 74 75 76 76 75 74 74 74 75 75 76 76 77 77 76 76 75 75 74 73 75 78 80 81 83 84 85 86 86 86 88 90 92 94 95 94 91 90 89 87 85 83 81 80 79 79 80 82 84 86 88 90 93 95 97 99 101 104 105 105 107 108 109 110 111 112 114 115 118 120 122 123 122 121 121 123 124 126 128 130 131 132 132 132 133
 82 83 87 93 97 103 100 92 81 76 104 132 125 74 68 90 108 140 139 138 135 132 126 105 69 48 34 24 20 19 18 18 17 19 22 21 22 20 15 16 19 15 15 18 24 26 21 19 19 20 21 22 22 23 25 26 27 26 27 33 35 33 37 40 44 48 53 59 61 68 77 74 65 76 92 87 65 61 68 74 74 64 59 71 75 67 73 77 73 75 78 84 90 90 88 90 85 82 83 86 83 83 82 83 85 88 87 89 88 81 74 75 76 78 81 82 79 76 76 77 79 84 78 75 80 76 76 79 77 75 68 66 72 75 70 67 61 58 59 53 50 53 58 64 65 64 65 70 75 74 74 75 81 90 85 80 80 76 72 69 68 64 63 62 64 66 65 66 68 68 69 70 71 72 74 75 76 76 75 73 73 74 75 75 76 76 76 76 76 76 76 75 74 75 78 79 81 83 84 84 84 83 83 85 87 89 91 92 92 91 89 88 86 84 83 83 81 81 80 79 81 82 84 87 89 91 94 96 98 99 100 102 103 104 105 107 108 109 110 111 113 114 116 118 119 118 117 117 119 121 123 125 127 128 129 129 129 129
 90 88 89 93 103 108 97 92 90 88 85 80 75 72 68 66 64 67 86 138 141 137 124 99 61 47 39 29 27 23 20 19 17 16 16 18 21 22 17 16 21 17 16 17 19 21 19 19 18 19 20 20 19 22 25 28 30 31 33 35 38 38 41 43 43 46 49 52 53 55 60 64 65 72 78 83 67 55 65 73 73 65 54 68 83 83 63 64 71 77 81 82 87 88 84 89 82 83 82 83 82 82 84 87 91 94 99 103 103 90 82 80 82 81 83 86 85 81 83 83 84 86 84 80 84 76 75 82 75 71 67 66 69 73 70 66 69 61 60 54 50 54 61 68 65 60 62 68 75 74 71 73 76 80 80 78 77 74 70 68 65 63 62 62 63 64 65 66 66 67 68 68 70 71 72 72 74 75 74 73 73 74 74 74 75 75 76 76 77 77 76 76 74 75 78 79 80 81 82 82 82 81 81 82 84 87 88 89 90 90 88 87 87 85 84 83 82 81 80 81 81 84 85 87 88 90 92 94 96 97 98 99 101 102 104 105 106 106 106 108 109 111 113 114 115 114 114 115 117 119 120 121 123 125 125 125 126 126
 82 77 78 84 92 93 92 90 91 91 87 82 77 74 70 70 70 64 66 110 127 124 84 52 37 45 58 55 46 47 36 29 22 19 21 20 20 21 25 17 19 19 18 19 17 17 19 21 20 18 19 18 20 22 24 26 28 31 31 33 38 48 50 44 42 44 46 49 49 50 51 58 67 59 59 58 54 49 67 73 75 64 49 58 74 90 65 59 78 85 81 87 81 84 79 85 81 78 85 79 82 87 88 89 89 94 99 105 108 100 100 95 89 90 90 94 91 89 90 90 89 92 90 92 82 77 73 71 70 70 68 69 69 71 70 72 88 76 62 57 51 54 60 61 61 58 61 66 74 74 71 70 71 73 76 78 75 72 69 66 64 62 62 62 63 64 65 65 65 67 66 67 69 69 71 72 73 73 72 72 73 74 75 75 76 76 77 78 77 77 77 76 75 76 78 80 80 80 81 80 80 79 80 81 83 85 86 87 88 89 88 86 86 85 84 83 83 82 82 83 82 84 86 87 89 90 92 94 94 96 96 97 98 98 100 103 104 103 104 105 106 107 109 111 112 113 114 114 116 117 118 119 120 121 122 122 124 125
 -9999 73 75 78 82 85 89 94 92 95 87 79 76 73 71 73 71 67 64 66 62 61 56 39 31 30 34 47 53 48 37 26 20 21 17 16 15 16 21 17 16 21 21 20 18 17 18 19 17 17 17 20 21 22 24 25 27 29 31 37 42 39 37 38 39 41 44 47 49 48 48 52 59 59 52 45 46 48 57 65 68 67 50 54 76 80 67 60 79 90 88 89 82 82 75 84 84 78 84 78 82 84 87 87 89 101 107 119 117 109 108 105 94 106 100 96 88 88 85 86 83 81 83 81 78 79 72 70 71 70 70 77 79 77 69 73 88 88 66 56 50 53 57 56 56 57 61 67 75 74 69 66 66 68 74 77 74 73 71 69 65 64 62 63 63 64 65 66 67 67 66 65 67 68 70 71 74 74 72 72 73 74 75 76 77 77 78 78 78 77 77 76 74 76 79 79 79 79 79 79 79 79 79 80 82 83 85 85 86 87 87 86 85 85 84 83 82 82 83 82 83 84 86 88 90 91 92 93 94 95 95 95 96 97 98 99 101 101 101 103 104 105 107 109 111 112 112 114 115 116 116 117 119 119 121 121 123 125
 -9999 73 74 75 77 80 80 82 82 84 85 82 76 75 75 74 70 66 62 62 70 72 74 50 31 27 25 24 28 42 39 31 23 19 18 20 22 16 16 17 14 16 20 19 20 19 21 22 17 16 18 20 21 24 25 25 26 29 36 38 35 35 38 44 43 40 44 46 48 48 46 45 48 50 47 41 43 44 46 50 61 61 57 51 65 70 73 57 65 78 85 95 81 86 78 78 78 82 84 79 80 85 89 85 88 97 108 120 119 109 107 104 105 104 98 93 87 91 87 80 81 87 83 76 74 73 72 73 77 73 75 86 92 92 72 65 73 69 61 58 50 52 55 54 54 57 63 70 79 75 67 63 64 70 81 84 77 74 71 68 66 65 63 63 63 63 64 65 66 66 65 65 67 69 70 71 72 73 72 73 73 74 75 75 76 76 77 77 78 78 77 76 74 74 77 78 78 78 78 78 77 78 78 79 81 82 83 83 84 85 85 84 84 83 83 83 82 82 83 83 84 86 87 89 90 92 92 93 93 94 95 96 98 99 100 101 102 102 102 102 104 105 107 108 110 111 112 113 115 115 116 116 117 118 120 121 123 126
 -9999 72 80 74 74 75 76 77 77 80 87 98 89 77 81 75 68 67 64 61 63 96 132 105 36 28 23 21 20 23 32 32 32 24 23 24 23 15 13 13 14 19 21 17 19 17 18 21 18 17 19 20 21 24 26 25 25 27 33 33 33 37 48 46 38 41 40 40 41 41 40 41 41 40 40 36 37 39 41 45 50 52 48 50 64 66 83 60 58 69 74 92 82 65 65 68 76 78 79 76 83 84 84 85 90 96 101 104 107 103 100 102 103 101 94 91 92 83 78 80 88 94 84 76 77 77 78 81 90 81 77 80 86 93 72 62 60 59 55 53 49 52 54 53 54 58 73 75 76 68 64 62 63 75 84 82 77 75 73 70 68 66 65 65 64 64 64 64 64 65 65 64 67 69 70 70 71 72 73 73 73 74 74 75 75 76 76 78 78 78 77 75 74 72 74 76 76 76 76 76 76 77 78 79 80 81 82 82 82 84 84 83 83 82 82 82 83 84 84 86 86 87 88 90 91 92 92 93 94 95 96 97 98 100 101 102 103 104 104 104 105 106 107 109 110 111 113 114 115 115 115 115 116 116 118 121 124 128
 -9999 -9999 77 74 72 74 72 72 72 73 79 88 111 96 72 70 66 65 63 61 61 70 99 98 51 39 27 22 19 18 20 24 26 23 22 18 18 16 15 14 14 15 16 15 20 17 17 17 17 17 20 21 21 24 28 25 25 25 28 32 32 31 33 33 36 41 42 39 37 36 36 37 36 35 34 32 33 34 37 41 46 50 45 46 52 62 80 74 59 57 57 62 65 59 64 81 90 89 89 86 80 85 89 89 90 93 97 102 100 96 101 102 101 92 91 98 86 77 78 91 96 96 88 81 87 92 86 84 86 85 79 77 82 89 76 65 57 53 51 49 52 52 52 52 52 57 77 72 66 62 63 61 62 70 98 89 80 78 77 75 70 68 66 65 64 65 65 63 63 65 63 64 67 68 69 69 70 72 73 73 73 73 74 74 75 76 76 77 78 78 77 75 73 71 72 73 74 74 74 74 74 75 77 78 79 80 80 81 82 83 83 84 83 82 83 84 85 85 86 87 88 88 89 90 91 92 93 93 94 95 97 98 100 102 103 104 105 105 105 105 106 108 109 111 112 113 115 115 115 115 115 115 116 116 117 121 125 130
 -9999 -9999 -9999 -9999 -9999 -9999 71 70 71 75 72 75 80 94 87 68 68 64 67 67 72 76 91 91 81 56 42 26 20 17 17 18 17 19 17 17 17 22 23 19 15 14 14 15 16 17 16 16 17 18 23 22 22 25 31 28 26 25 26 28 28 29 30 30 32 36 35 36 35 34 34 39 41 33 31 31 30 30 33 34 37 45 40 42 48 51 62 69 57 62 55 53 62 65 77 81 84 89 93 92 90 87 88 87 87 89 98 96 95 103 111 107 92 81 92 88 81 79 88 87 93 91 90 93 90 89 87 86 85 88 79 75 81 96 87 67 56 52 50 51 52 52 52 52 52 57 77 64 59 55 57 59 65 71 84 95 91 102 108 99 81 70 67 65 64 64 64 63 62 63 62 65 68 68 69 69 69 71 73 73 73 73 74 74 74 75 76 77 77 77 76 74 72 72 71 72 72 73 73 73 73 74 76 77 79 79 79 82 84 82 83 83 82 82 82 83 84 85 87 88 88 88 89 90 91 92 92 94 97 99 101 102 103 103 104 104 105 105 106 106 109 111 112 114 115 115 116 117 117 118 117 116 116 116 118 123 129 134
 -9999 -9999 -9999 -9999 -9999 -9999 -9999 -9999 68 72 69 68 69 84 84 78 65 63 65 68 69 77 70 74 81 98 82 42 23 18 16 15 15 18 15 15 18 20 25 23 18 16 16 16 16 17 16 16 17 19 23 23 22 25 29 30 28 26 26 26 27 29 28 28 29 30 31 30 31 31 32 37 43 31 29 29 30 30 31 32 33 35 37 41 47 48 54 59 66 75 66 65 66 78 87 74 74 74 81 82 85 89 89 87 86 87 87 90 88 90 98 95 79 92 94 79 76 85 94 94 96 98 95 91 85 84 87 87 87 89 81 77 74 87 80 66 57 52 50 52 54 53 52 52 54 63 58 58 53 53 57 64 79 100 92 90 85 85 90 92 81 74 70 66 64 64 65 63 62 62 63 66 67 67 68 68 70 71 73 73 73 73 73 73 74 74 75 75 76 75 74 73 71 72 72 71 72 73 73 73 73 73 74 76 77 78 79 82 82 80 81 81 82 82 82 83 84 86 87 88 88 88 89 90 91 91 93 95 97 98 101 102 103 105 105 106 106 107 107 109 112 115 116 116 117 117 119 119 120 119 118 117 117 119 122 127 132 138
 67 67 66 -9999 -9999 -9999 -9999 -9999 -9999 -9999 65 66 65 73 84 66 67 68 71 73 69 76 92 78 59 65 60 60 41 20 17 15 14 12 12 17 19 19 21 22 21 19 18 17 17 16 16 16 18 19 22 22 22 25 28 31 29 27 26 26 27 30 31 29 28 28 30 29 29 29 30 31 31 29 29 29 29 30 30 31 31 32 36 42 46 53 59 66 77 84 69 75 70 72 76 71 63 62 69 73 78 82 90 92 88 85 85 91 83 82 95 85 73 79 82 71 72 85 100 107 98 95 95 97 90 85 86 89 90 88 82 86 75 71 71 63 56 55 53 53 53 53 54 54 59 62 52 50 50 53 60 76 99 117 106 96 90 89 84 81 81 75 70 67 65 64 65 63 62 62 63 65 67 66 67 68 70 71 73 72 72 72 72 73 73 74 74 74 74 74 73 72 71 71 71 71 72 73 73 73 73 74 75 74 75 76 77 78 79 79 80 81 81 82 83 83 84 85 86 87 87 88 88 89 89 91 93 95 96 98 100 101 103 104 106 107 108 107 110 112 114 116 118 118 118 119 120 121 121 121 120 119 120 123 127 131 136 141
 -9999 68 73 62 -9999 -9999 -9999 -9999 -9999 -9999 -9999 60 64 66 66 62 64 66 70 98 104 87 83 102 83 48 38 31 47 28 18 15 14 12 11 11 12 14 17 20 19 18 18 17 18 17 16 17 19 20 21 22 23 27 37 35 32 29 28 29 27 27 29 30 28 27 28 28 27 28 28 29 29 28 29 28 29 30 32 30 30 32 34 38 41 45 51 55 62 74 80 78 77 72 68 64 61 58 66 72 79 81 80 84 95 90 84 83 80 76 86 83 74 80 81 75 72 90 105 110 101 94 91 93 97 85 86 91 94 91 82 82 76 67 64 60 54 60 56 54 56 59 61 62 65 63 48 48 49 51 58 68 97 129 107 100 93 91 87 79 77 77 73 69 66 65 64 64 63 62 63 64 65 65 67 68 70 73 72 72 72 72 72 72 72 73 73 73 73 72 71 70 69 70 70 71 72 73 73 73 74 74 74 77 76 75 75 76 77 79 79 80 81 81 82 83 83 84 85 85 86 87 87 88 89 91 92 93 95 97 99 101 103 103 104 106 107 111 113 114 115 117 118 119 119 120 121 122 123 123 123 122 123 127 132 134 138 142
 -9999 64 67 70 -9999 -9999 -9999 -9999 -9999 -9999 -9999 -9999 -9999 58 59 60 62 68 72 73 97 93 74 84 116 70 33 29 28 26 18 15 14 13 12 12 10 11 14 18 18 18 17 17 17 17 16 17 21 22 22 24 24 25 27 29 30 29 27 26 25 25 26 28 29 27 27 27 27 27 29 29 30 29 31 38 29 30 31 30 31 32 35 37 39 42 44 47 52 59 76 72 92 92 73 76 68 57 60 62 69 75 80 80 80 86 89 84 79 74 83 76 69 82 81 84 73 96 110 116 106 96 89 85 85 81 84 93 99 93 84 78 74 67 62 59 55 57 57 56 60 69 74 76 76 53 46 47 48 50 55 71 99 109 106 105 108 99 91 86 82 80 75 71 68 65 64 64 64 63 62 64 65 64 66 67 69 73 73 72 72 72 72 72 72 72 72 72 71 71 70 69 68 68 70 72 72 72 73 73 74 74 74 76 76 75 76 76 77 78 79 79 80 81 82 82 83 83 84 85 85 86 86 87 89 90 89 91 93 96 99 100 102 103 104 105 106 110 113 114 116 117 118 119 119 120 121 123 124 125 125 125 126 129 133 135 138 141
 -9999 -9999 -9999 -9999 -9999 -9999 -9999 -9999 -9999 -9999 -9999 -9999 -9999 54 56 60 69 75 77 78 85 92 85 93 96 75 39 29 25 21 18 16 15 13 12 12 11 11 12 15 18 20 19 19 18 18 16 17 20 21 21 22 25 23 23 24 26 28 26 25 24 23 24 25 26 27 26 28 29 28 28 29 31 30 30 33 40 29 29 30 31 33 36 38 39 40 42 45 56 63 64 67 73 81 80 76 63 55 55 55 55 57 67 80 80 76 81 85 75 76 92 78 68 71 77 75 74 78 88 91 98 99 94 83 79 83 89 96 106 91 83 79 72 65 62 58 55 57 57 58 62 73 81 71 52 47 46 46 47 48 53 70 87 104 110 115 110 103 95 90 86 82 78 73 69 67 65 64 63 62 61 62 63 64 65 67 68 72 72 72 72 71 71 71 71 71 71 71 70 69 69 68 67 68 70 71 72 72 72 72 73 74 74 75 75 77 76 76 77 78 79 80 80 81 81 82 83 84 85 85 85 85 85 86 88 88 87 87 91 94 97 99 102 103 103 104 104 107 110 113 115 116 118 119 119 120 122 123 124 126 126 126 127 129 131 133 135 140
 -9999 -9999 -9999 -9999 -9999 -9999 -9999 -9999 -9999 -9999 -9999 -9999 -9999 -9999 56 60 70 75 72 76 73 81 88 124 78 60 49 39 31 22 19 17 16 13 12 12 11 11 11 13 14 16 19 20 19 19 17 18 18 18 18 20 23 25 23 22 22 24 25 24 23 22 22 23 24 24 24 29 29 30 28 30 33 33 31 31 36 30 29 30 32 33 37 39 39 39 40 41 45 49 52 54 66 61 63 66 65 64 67 73 67 55 54 64 78 78 75 73 72 71 82 69 79 83 82 78 78 75 76 76 85 85 90 87 86 88 94 101 108 93 84 78 75 66 60 57 58 59 58 58 61 70 75 65 48 46 46 45 45 47 51 61 85 107 113 116 113 105 98 93 89 83 78 73 69 66 65 64 63 62 61 61 62 63 65 66 68 72 72 71 71 71 71 70 70 70 70 69 69 68 67 66 66 67 69 70 71 70 72 72 72 73 74 74 75 77 76 76 77 79 79 80 81 82 83 84 84 85 86 86 87 87 87 87 86 85 85 86 88 91 94 97 100 101 100 101 102 105 108 111 114 115 117 118 118 120 121 123 124 125 125 125 125 127 128 129 132 134
 45 -9999 -9999 -9999 -9999 -9999 -9999 -9999 -9999 -9999 -9999 -9999 -9999 -9999 -9999 61 64 72 71 79 76 79 82 125 112 72 63 61 43 25 20 18 16 15 13 12 12 11 11 12 13 14 16 17 18 19 17 16 17 16 17 18 20 25 24 22 21 22 22 22 22 21 21 21 22 24 24 25 25 27 28 29 33 36 33 32 32 31 31 32 34 36 37 37 38 39 39 41 45 51 59 55 50 61 55 63 71 75 83 93 78 61 53 51 56 65 79 78 72 71 65 61 69 79 89 86 83 79 70 69 69 80 85 82 85 88 91 95 110 98 88 79 72 66 60 55 65 62 59 57 60 67 74 71 48 47 46 45 45 46 49 58 86 115 120 116 112 107 100 93 88 82 78 73 69 66 64 63 62 61 60 60 61 62 65 67 70 72 72 71 71 70 70 70 69 69 69 68 68 67 66 65 65 66 67 68 69 70 70 72 72 72 74 75 76 75 76 76 77 79 80 81 82 83 84 85 87 87 88 88 88 88 89 89 87 85 86 86 88 90 91 94 96 97 98 99 100 103 106 109 112 114 115 116 118 119 120 122 123 123 123 123 122 124 125 126 128 130
 50 53 -9999 -9999 -9999 -9999 -9999 -9999 -9999 -9999 -9999 -9999 -9999 -9999 -9999 60 62 69 72 79 76 78 78 129 148 80 51 42 32 26 24 20 17 15 14 12 11 11 11 12 13 14 15 16 17 18 18 18 17 15 16 17 18 21 22 21 20 20 20 21 21 20 20 21 22 24 25 25 26 27 28 30 32 36 38 35 34 33 32 33 35 37 38 38 39 40 41 44 49 56 62 67 66 53 54 69 70 76 79 91 73 64 56 51 49 52 59 69 62 64 61 59 59 68 77 91 88 84 78 66 68 74 81 94 97 95 89 91 102 106 86 78 73 65 60 57 74 64 59 56 58 63 70 70 52 47 46 45 44 44 46 54 82 112 123 118 113 106 96 94 89 82 77 73 69 66 64 62 60 59 59 60 61 62 65 66 70 72 71 71 70 69 69 69 69 68 68 67 66 65 65 64 64 64 65 66 67 68 70 72 74 75 76 76 77 77 77 79 80 81 82 83 84 84 85 86 88 88 89 90 91 92 92 91 90 89 87 87 88 88 90 91 92 94 95 95 98 101 104 107 109 111 113 115 116 118 119 121 122 122 121 120 119 119 122 124 125 127
 51 60 56 -9999 -9999 -9999 -9999 -9999 -9999 -9999 -9999 -9999 -9999 -9999 -9999 61 64 66 69 65 70 77 83 105 128 129 79 48 32 26 22 19 17 15 13 11 10 11 11 12 12 13 14 15 16 18 18 18 17 15 16 16 17 18 19 20 19 19 19 19 20 20 20 21 23 24 25 26 27 28 29 31 33 36 40 38 38 36 34 34 35 37 38 39 40 40 43 46 50 58 65 72 74 63 53 62 71 72 70 81 92 75 61 53 50 47 47 50 51 54 70 74 60 63 74 84 79 82 81 69 68 77 85 89 95 97 91 85 89 100 85 77 70 64 59 57 65 64 59 57 57 60 65 72 60 48 47 46 45 43 44 50 90 123 123 117 110 104 98 96 87 82 78 73 70 67 65 62 61 60 60 61 62 64 65 67 68 70 71 70 69 68 68 68 68 67 67 66 65 65 65 65 64 63 63 65 67 70 72 74 76 76 77 79 78 78 79 81 82 83 84 84 85 86 87 89 89 91 92 93 94 95 95 95 94 92 89 88 87 88 89 90 90 91 92 94 96 99 102 105 107 109 111 113 115 116 118 119 121 121 120 118 116 115 119 122 124 125
 -9999 48 49 -9999 -9999 -9999 -9999 -9999 -9999 -9999 -9999 -9999 -9999 -9999 -9999 61 60 61 64 63 68 78 83 91 107 109 97 59 37 31 26 20 17 14 11 11 11 11 11 11 12 13 13 14 15 16 17 16 16 16 15 16 17 17 18 18 18 19 19 19 19 20 20 21 23 24 25 26 28 30 31 33 38 41 43 41 41 46 39 37 37 38 40 40 41 42 46 47 51 57 64 79 74 65 59 58 76 86 77 72 79 79 82 70 64 53 47 46 48 52 61 70 61 60 66 72 73 71 74 71 74 71 84 85 85 86 88 83 79 88 86 77 70 64 59 56 61 64 58 58 57 59 63 68 65 51 49 48 47 45 45 49 100 125 126 118 111 104 100 95 86 83 77 74 71 67 65 63 62 62 62 63 65 65 67 67 68 69 70 70 68 67 67 66 66 67 66 65 65 65 66 65 64 64 64 66 68 71 73 76 78 78 78 79 79 80 81 82 82 84 84 84 86 88 89 91 92 93 94 95 96 96 97 98 97 94 90 87 87 87 89 90 90 91 91 92 95 98 100 103 106 107 109 112 113 115 116 118 120 120 118 117 115 113 117 120 122 123
 -9999 -9999 -9999 -9999 -9999 -9999 -9999 -9999 -9999 -9999 -9999 -9999 -9999 -9999 -9999 58 57 58 60 64 68 80 83 80 83 73 73 57 45 36 29 22 18 14 11 11 11 11 12 11 11 12 12 13 14 15 16 16 16 15 16 14 15 16 17 18 18 19 20 19 19 19 21 22 23 24 26 27 29 33 34 35 39 44 50 44 43 46 42 39 39 40 40 41 42 44 50 47 52 58 64 74 73 73 68 57 67 86 91 82 74 79 99 118 128 75 51 49 48 52 58 62 64 59 61 63 68 64 65 71 83 75 79 78 75 76 79 82 75 77 81 74 68 63 60 57 56 58 58 59 59 59 60 64 71 53 51 50 49 48 47 49 76 107 120 119 110 103 99 98 90 84 79 75 71 68 65 65 64 64 64 65 66 66 67 67 68 69 68 68 69 67 66 66 65 65 65 64 65 65 66 66 66 65 66 67 69 72 74 78 80 80 80 79 80 81 82 82 83 84 85 86 87 90 92 93 94 95 96 96 96 97 97 98 97 93 89 86 86 86 88 90 90 90 91 92 94 97 100 103 105 106 107 109 111 114 115 117 119 119 118 117 116 115 118 121 122 124
 -9999 -9999 -9999 -9999 -9999 -9999 -9999 -9999 -9999 -9999 -9999 -9999 -9999 -9999 -9999 -9999 -9999 51 56 59 71 73 73 74 72 64 62 54 46 39 34 28 20 15 14 10 11 11 11 11 11 11 11 12 13 14 15 16 16 16 16 16 15 16 17 18 18 18 20 20 19 19 21 22 24 26 28 30 30 33 38 39 40 44 51 46 44 45 42 40 41 42 43 43 44 45 46 48 52 58 67 70 74 82 77 65 60 73 94 101 81 75 76 79 106 96 57 53 49 53 60 55 74 64 60 61 62 63 65 70 80 87 82 75 67 67 68 71 71 73 75 70 65 63 61 60 60 60 57 59 60 60 60 63 73 58 52 52 51 51 50 52 59 81 102 105 105 97 91 88 88 88 82 77 73 69 68 67 66 66 66 67 67 66 66 66 68 68 67 67 66 66 65 64 64 64 64 65 65 65 66 66 66 66 66 67 70 73 75 77 80 81 81 80 81 82 83 83 84 85 86 87 89 92 95 96 97 97 98 98 97 97 97 96 94 90 87 85 84 84 85 87 87 88 90 91 94 97 100 103 105 105 105 107 110 112 115 116 117 118 119 118 117 117 122 123 124 126
 -9999 -9999 -9999 -9999 -9999 -9999 -9999 -9999 -9999 -9999 -9999 -9999 -9999 -9999 -9999 -9999 -9999 54 56 55 60 61 65 68 67 65 60 53 46 39 36 32 26 17 13 12 11 11 11 10 10 10 10 11 12 13 14 15 15 15 16 19 18 16 18 18 18 18 18 19 19 19 20 22 24 26 28 30 31 33 38 43 47 49 48 46 46 45 42 42 45 43 44 44 46 47 47 48 52 60 76 69 71 90 91 74 65 68 84 96 83 77 73 73 80 82 68 58 51 50 53 54 70 65 61 62 62 62 65 68 76 84 79 72 66 63 63 64 66 70 78 65 61 61 59 62 71 67 61 59 60 61 61 64 76 68 54 53 53 54 53 53 59 74 85 87 91 95 88 88 79 89 90 82 76 72 71 70 69 69 67 67 67 67 68 68 69 68 68 67 66 65 64 63 63 64 64 64 64 65 65 65 66 67 67 69 71 73 76 78 80 81 81 82 82 84 85 86 86 87 88 89 91 94 97 99 100 100 99 99 98 98 96 95 92 88 84 83 83 83 83 84 85 86 88 91 94 98 101 103 103 103 104 106 109 112 114 117 118 119 120 120 121 122 124 126 126 126
 -9999 -9999 -9999 -9999 -9999 -9999 -9999 -9999 -9999 -9999 -9999 -9999 -9999 -9999 -9999 68 -9999 58 62 57 55 59 57 63 63 62 60 55 49 45 40 40 32 21 16 15 20 13 10 9 9 9 10 10 11 12 13 14 14 15 15 16 19 17 17 19 18 18 19 19 20 21 21 24 23 28 30 33 33 36 41 47 48 48 51 47 49 48 43 43 45 45 46 49 53 53 49 49 50 56 65 63 73 116 102 82 72 70 77 87 90 85 74 71 72 83 75 61 54 52 50 52 62 71 64 61 60 59 61 64 80 79 72 66 64 62 60 59 60 62 63 60 57 59 59 62 67 65 62 61 59 63 61 65 73 59 55 55 55 58 56 56 62 67 69 71 75 84 78 79 71 81 94 86 79 75 74 73 74 73 71 70 70 69 70 69 67 68 68 67 66 64 63 63 63 63 64 64 64 65 65 65 66 67 67 69 71 73 76 78 79 79 80 81 83 86 87 87 88 89 90 92 93 96 98 101 103 102 100 99 99 97 96 93 90 86 82 82 83 82 81 82 82 84 88 91 95 98 101 103 104 105 107 108 111 113 115 118 119 120 121 122 124 125 127 128 128 127
 -9999 -9999 -9999 -9999 -9999 -9999 -9999 -9999 -9999 -9999 -9999 -9999 -9999 -9999 -9999 -9999 59 53 56 60 66 60 54 50 56 58 59 57 54 53 49 48 38 25 20 17 18 23 14 9 9 9 10 11 10 11 12 13 13 14 14 15 16 19 18 18 21 20 19 20 20 22 22 25 24 28 32 34 37 36 39 46 47 46 50 47 48 48 45 45 52 48 48 50 55 56 51 51 51 53 56 63 94 99 111 89 78 73 75 79 83 99 86 70 69 70 68 62 56 53 52 52 57 69 73 61 58 57 56 57 66 72 66 63 61 60 58 56 55 54 55 55 53 55 60 60 61 61 62 62 60 59 62 67 75 58 55 56 56 58 57 59 68 69 66 66 64 66 73 70 64 63 80 89 84 79 77 77 79 77 75 73 71 70 69 67 66 68 68 66 63 62 62 62 62 62 63 63 64 64 64 65 66 67 67 69 71 73 76 79 80 78 77 78 82 86 88 88 89 90 92 93 95 97 99 102 103 102 102 100 100 97 95 93 90 86 82 82 83 83 82 80 81 84 89 93 96 99 102 105 106 109 112 115 113 113 116 119 122 123 122 124 126 129 131 130 129 128
 -9999 -9999 -9999 -9999 -9999 -9999 -9999 -9999 -9999 -9999 -9999 -9999 -9999 -9999 -9999 -9999 -9999 -9999 53 57 62 65 72 64 55 57 58 60 56 56 58 54 42 32 26 21 18 18 17 9 9 10 11 11 10 10 11 12 12 13 14 14 15 16 19 18 21 22 21 21 23 22 23 24 24 26 34 35 37 37 41 44 46 45 46 48 49 48 47 47 49 50 51 51 53 56 53 53 57 62 55 56 59 63 75 85 89 81 75 78 83 87 90 74 68 68 74 75 65 56 54 53 54 60 67 61 57 59 58 54 55 59 60 59 59 58 56 54 52 52 51 52 51 52 54 56 58 59 60 60 59 57 60 66 82 60 55 56 56 57 59 60 66 70 67 66 63 62 64 67 63 59 62 73 86 83 81 79 80 79 77 74 73 71 68 67 67 67 67 66 64 61 60 61 61 61 62 62 63 64 64 65 66 66 67 68 70 72 75 78 81 78 76 75 77 83 87 89 90 91 93 94 96 98 99 101 103 103 102 101 100 99 97 94 91 87 86 85 84 84 84 83 84 87 91 95 98 101 103 105 109 113 117 118 117 116 118 120 123 125 124 125 127 129 131 130 128 127
 -9999 -9999 -9999 -9999 -9999 -9999 -9999 -9999 -9999 -9999 -9999 -9999 -9999 -9999 -9999 -9999 -9999 -9999 -9999 50 54 60 59 62 58 58 60 65 61 61 65 64 50 45 34 27 22 21 17 11 10 11 11 10 10 10 10 11 11 12 13 14 14 15 17 19 20 21 22 20 21 23 23 24 25 27 32 36 35 38 42 44 46 46 46 49 55 54 50 51 53 55 54 54 55 58 60 56 56 62 60 57 58 61 72 101 118 92 83 77 84 83 81 72 69 68 71 98 100 71 61 58 55 56 61 62 58 59 64 56 55 56 57 57 56 56 54 52 52 52 50 53 50 50 52 54 56 58 59 59 59 57 57 61 65 58 55 55 55 56 59 64 67 69 66 64 63 63 61 63 62 58 62 74 83 88 85 85 85 85 81 75 73 70 68 67 69 68 67 65 63 60 59 60 60 60 61 62 63 64 64 64 65 65 66 67 68 71 73 76 78 76 74 72 72 79 85 87 89 91 93 94 95 97 98 100 102 102 100 100 99 98 97 95 92 90 89 87 86 85 86 87 88 91 94 98 100 102 104 107 110 114 118 120 119 119 118 120 124 127 126 126 127 128 128 127 127 126
 -9999 -9999 -9999 -9999 -9999 -9999 -9999 -9999 -9999 -9999 -9999 -9999 -9999 -9999 -9999 -9999 -9999 -9999 -9999 -9999 56 55 58 57 58 58 57 59 59 62 65 70 61 47 43 35 27 21 16 14 12 11 11 10 10 10 10 10 11 12 13 13 14 14 15 17 19 20 23 21 20 21 23 24 26 28 30 36 36 39 46 47 47 46 47 50 56 58 53 56 62 68 60 59 60 63 65 60 59 59 60 59 61 66 74 83 108 95 88 80 86 90 83 75 70 69 71 80 86 91 94 82 63 59 59 66 60 63 68 60 56 55 56 55 56 55 53 52 51 51 52 62 51 49 51 53 55 57 57 57 58 58 55 56 57 55 54 54 54 54 58 63 69 68 66 65 66 63 60 60 59 59 62 79 81 92 91 88 84 79 76 74 72 69 67 67 69 68 66 64 61 60 59 59 59 59 60 62 63 64 64 64 64 64 65 65 67 68 70 72 74 74 73 72 73 80 86 88 90 92 93 95 96 96 97 100 100 100 98 97 97 97 97 95 93 91 89 89 88 87 88 89 91 93 97 101 102 103 104 106 109 112 119 121 119 118 118 119 122 124 125 126 126 125 126 126 126 126
 -9999 -9999 -9999 -9999 -9999 -9999 -9999 -9999 -9999 -9999 -9999 -9999 -9999 -9999 -9999 -9999 -9999 -9999 -9999 -9999 53 57 58 58 61 60 55 55 55 54 57 68 63 45 51 43 34 25 19 17 13 12 11 10 10 9 10 10 11 11 12 12 13 14 14 15 16 17 19 20 21 22 22 24 28 31 31 35 38 41 52 49 48 47 47 49 53 55 54 58 67 69 64 69 75 70 68 70 75 75 69 63 67 74 80 87 95 93 86 82 83 88 85 80 73 72 73 76 80 89 105 109 77 65 60 66 62 63 65 60 59 59 57 58 60 58 55 54 52 51 52 61 51 49 51 53 58 58 56 56 57 57 55 53 56 54 53 52 52 53 61 68 67 66 66 68 70 62 58 57 56 58 60 71 89 97 86 82 80 79 77 74 72 70 67 66 67 67 64 63 62 61 60 59 59 59 59 61 62 64 64 63 63 64 64 64 64 66 68 70 72 72 73 73 75 80 85 89 91 93 94 95 96 95 95 97 97 98 97 95 95 96 96 96 94 93 92 90 89 88 89 92 93 94 98 102 102 102 102 104 107 111 117 121 117 115 115 116 119 122 124 125 124 123 123 124 124 125
 -9999 -9999 -9999 -9999 -9999 -9999 -9999 -9999 -9999 -9999 -9999 -9999 -9999 -9999 -9999 -9999 -9999 -9999 -9999 -9999 51 57 56 58 60 60 56 56 58 52 58 68 64 44 52 47 39 29 21 16 14 12 11 10 9 9 9 10 11 11 12 12 12 13 14 15 16 16 18 20 22 23 22 23 26 28 30 33 38 40 44 50 48 49 48 49 51 53 54 58 62 64 69 92 89 78 76 86 100 95 82 72 74 84 94 95 94 95 92 86 84 83 92 92 78 75 76 77 83 96 111 118 98 74 64 67 64 63 63 59 60 63 59 60 63 63 60 56 53 53 53 51 50 49 51 53 59 58 56 55 55 55 54 51 57 55 50 49 50 51 57 67 66 64 62 64 65 61 57 56 55 57 59 65 99 94 81 81 79 78 77 75 73 71 68 66 65 65 63 62 62 61 61 59 59 59 59 60 62 64 64 64 63 63 63 63 62 64 66 68 70 71 72 74 77 81 85 88 90 93 94 96 96 97 95 94 95 95 95 94 94 95 95 96 94 93 93 92 91 91 92 92 94 95 97 99 101 101 101 102 104 107 112 114 114 112 112 113 116 118 121 122 122 121 120 121 122 123
 -9999 -9999 -9999 -9999 -9999 -9999 -9999 -9999 -9999 -9999 -9999 -9999 -9999 -9999 -9999 -9999 -9999 -9999 -9999 -9999 -9999 52 51 52 57 58 54 54 59 55 53 63 62 48 45 44 39 32 23 17 15 13 11 10 9 9 9 10 11 11 12 12 12 13 13 14 15 16 17 19 24 25 23 23 25 29 32 33 35 38 41 46 47 52 49 51 52 54 56 58 63 64 72 90 89 81 82 96 112 102 89 80 89 107 113 108 102 105 102 90 85 83 89 104 84 79 77 79 86 100 118 134 113 89 65 79 75 66 70 61 61 68 60 62 61 61 62 57 55 57 57 52 50 49 50 53 56 55 55 53 53 53 52 49 53 55 47 47 47 51 55 63 65 63 60 59 60 61 58 55 55 56 59 63 80 81 79 79 77 76 75 75 74 72 68 66 64 63 62 61 61 62 60 60 58 59 59 60 61 63 64 64 64 63 63 62 62 64 66 68 69 71 73 75 77 80 83 87 89 91 93 95 96 96 95 94 93 93 93 93 92 93 92 92 92 92 93 93 92 94 95 95 95 95 96 98 99 99 100 100 101 104 106 108 109 109 109 111 113 115 117 118 119 119 118 119 120 122
 -9999 -9999 -9999 -9999 -9999 -9999 -9999 -9999 -9999 -9999 -9999 -9999 -9999 -9999 -9999 -9999 -9999 -9999 -9999 -9999 -9999 56 -9999 50 57 58 56 55 54 53 50 55 55 51 42 41 39 32 25 18 16 14 11 10 9 9 9 10 11 12 12 12 12 13 13 13 14 15 16 19 30 29 23 23 25 28 32 37 40 42 42 45 49 49 50 51 54 56 58 60 63 66 72 91 98 87 87 96 103 99 90 93 109 122 119 111 107 115 103 91 86 83 83 93 96 84 78 82 90 106 121 129 116 88 68 88 77 70 72 65 62 66 60 63 64 60 59 59 55 56 55 52 51 50 51 51 52 52 52 53 52 51 51 49 47 46 44 45 45 46 51 59 61 62 59 57 56 56 55 55 55 56 59 62 68 76 79 78 78 78 77 76 74 71 68 67 64 63 62 61 60 60 60 59 60 60 59 60 61 62 63 64 64 63 63 63 64 65 66 68 70 72 74 76 78 80 83 86 88 90 92 93 93 93 94 94 93 92 92 92 91 90 89 88 90 92 93 93 94 96 98 97 96 95 96 96 96 97 98 97 98 100 103 104 104 104 106 108 110 112 114 115 116 117 117 117 118 121
 -9999 -9999 -9999 -9999 -9999 -9999 -9999 -9999 -9999 -9999 -9999 -9999 -9999 -9999 -9999 -9999 -9999 -9999 -9999 -9999 -9999 -9999 52 52 56 58 57 55 54 52 50 46 44 43 41 37 37 31 26 19 16 14 11 10 9 9 9 9 11 12 12 12 12 13 13 13 13 14 15 17 22 25 21 23 25 27 30 34 40 50 46 46 48 51 51 53 57 59 61 64 64 67 74 96 95 91 94 102 103 99 96 113 134 129 121 115 110 108 98 92 87 84 83 87 92 84 78 80 103 105 116 113 97 78 77 96 81 74 80 71 64 62 63 61 62 59 66 60 56 56 55 54 52 51 50 50 50 51 51 51 51 50 49 49 51 43 40 42 44 45 46 53 55 58 58 57 56 55 55 55 56 57 59 61 66 73 79 79 78 78 77 76 73 70 69 67 65 63 62 61 60 59 59 59 59 59 58 60 60 61 62 63 63 64 64 64 65 66 67 68 70 72 74 76 78 80 83 85 87 89 90 91 91 90 91 91 92 92 92 91 90 89 88 87 89 91 92 93 94 96 97 97 96 96 95 95 94 94 95 95 97 98 100 101 101 102 104 106 108 110 111 112 114 115 116 116 117 119
 -9999 -9999 -9999 -9999 -9999 -9999 -9999 -9999 -9999 -9999 -9999 -9999 -9999 -9999 -9999 -9999 -9999 -9999 -9999 -9999 -9999 -9999 -9999 58 58 58 57 56 54 52 49 45 43 40 41 39 34 31 26 20 17 17 11 9 9 9 -9999 9 -9999 11 12 12 12 12 12 12 13 14 15 17 19 20 20 22 24 29 30 33 38 46 47 50 50 52 53 56 61 65 66 68 70 69 74 94 93 95 103 107 108 112 102 117 129 127 122 120 112 105 98 93 89 86 86 88 86 82 79 81 96 100 112 97 86 81 87 93 82 87 87 76 66 64 78 64 59 58 64 66 58 57 57 55 54 52 51 50 50 51 51 50 49 49 48 47 48 43 43 43 45 46 47 48 49 55 60 58 57 56 55 56 58 60 60 61 64 71 78 80 79 77 75 75 73 71 70 69 67 65 62 61 60 59 59 59 59 58 58 59 59 60 61 62 63 63 64 65 66 67 68 69 71 72 74 76 78 80 82 84 86 88 89 89 90 89 88 89 90 91 91 90 90 90 90 91 91 92 91 92 93 95 95 95 95 95 94 94 92 92 92 93 96 97 99 99 99 101 103 105 107 109 110 111 113 114 114 115 115 118
 -9999 -9999 -9999 -9999 -9999 -9999 -9999 -9999 -9999 -9999 -9999 -9999 -9999 -9999 -9999 -9999 -9999 -9999 -9999 -9999 -9999 -9999 54 54 56 57 58 56 54 53 50 45 42 39 38 43 45 33 27 23 20 13 10 9 9 9 -9999 -9999 -9999 -9999 -9999 12 12 12 12 12 -9999 14 15 16 18 19 20 21 24 28 31 32 37 43 47 52 54 55 57 58 62 69 73 73 76 72 75 92 94 100 108 110 115 121 109 119 124 123 122 122 119 118 115 98 94 90 91 105 98 85 82 83 88 98 101 89 84 90 99 91 85 101 93 80 68 65 70 68 61 59 59 59 60 57 56 55 54 54 52 51 50 50 50 49 49 48 48 46 46 45 45 45 45 47 48 49 49 54 60 59 58 57 57 58 60 64 66 63 63 67 72 80 78 76 76 75 73 72 70 69 68 66 63 61 60 59 58 59 58 58 58 58 59 60 60 61 62 62 64 65 67 67 69 70 71 73 74 76 78 80 82 83 85 86 88 88 89 89 88 88 88 89 89 90 90 91 91 93 94 93 91 91 92 93 94 94 94 94 93 93 92 91 90 91 94 96 98 99 100 100 102 104 106 108 110 111 112 113 114 115 117 120
 -9999 -9999 -9999 -9999 -9999 -9999 -9999 -9999 -9999 -9999 -9999 -9999 -9999 -9999 -9999 -9999 -9999 -9999 -9999 -9999 -9999 -9999 -9999 52 54 57 58 58 55 55 50 46 42 40 40 42 44 37 31 27 23 15 11 10 10 -9999 -9999 -9999 -9999 -9999 -9999 -9999 -9999 12 12 -9999 -9999 -9999 -9999 16 17 18 19 21 24 26 28 32 36 41 47 50 57 59 62 62 63 69 74 76 75 75 77 86 94 100 108 115 118 122 115 113 119 127 130 125 123 125 137 118 101 96 100 121 109 91 85 84 86 94 90 84 80 85 97 94 86 90 85 76 70 69 76 68 63 61 60 60 63 63 58 57 56 55 53 52 51 49 50 49 48 47 46 46 47 48 48 48 47 48 50 50 49 49 54 61 60 59 58 60 61 65 73 79 69 65 69 77 79 76 75 74 73 72 70 68 68 66 64 62 60 60 59 59 59 58 58 58 58 59 60 60 62 63 64 65 67 68 69 71 72 73 75 76 78 79 81 82 83 84 86 87 87 87 87 88 88 88 88 89 90 91 92 94 94 93 92 90 91 92 93 93 93 92 92 91 91 91 90 92 95 96 98 99 100 101 103 104 106 108 110 111 112 113 114 115 118 119
 -9999 -9999 -9999 -9999 -9999 -9999 -9999 -9999 -9999 -9999 -9999 -9999 -9999 -9999 -9999 -9999 -9999 -9999 -9999 -9999 -9999 -9999 -9999 -9999 52 55 57 57 58 58 53 46 41 37 37 41 43 40 32 32 25 18 13 10 10 -9999 -9999 -9999 -9999 -9999 -9999 -9999 -9999 -9999 -9999 -9999 -9999 -9999 -9999 16 16 17 19 20 23 27 28 31 34 38 43 48 54 59 65 67 65 67 71 75 77 79 81 84 91 99 104 107 115 124 123 120 120 127 135 129 126 126 128 137 111 102 101 104 104 98 91 88 88 93 88 80 78 82 87 93 86 87 85 78 72 72 75 71 66 63 62 61 62 63 61 59 57 56 55 55 52 51 50 49 49 48 48 48 49 50 52 51 50 50 51 50 50 49 50 56 60 60 59 62 63 66 72 81 72 65 68 73 77 77 77 75 73 71 70 69 68 66 65 63 62 60 60 59 59 59 59 58 58 58 59 61 62 63 65 67 68 69 70 71 72 74 75 76 78 80 81 82 83 84 84 84 85 85 86 86 86 87 88 88 89 90 91 93 93 92 91 90 91 91 92 93 93 92 92 91 91 91 92 93 96 98 99 101 101 103 104 105 107 108 109 111 112 113 114 115 118 120
 -9999 -9999 -9999 -9999 -9999 -9999 -9999 -9999 -9999 -9999 -9999 -9999 -9999 -9999 -9999 -9999 -9999 -9999 -9999 -9999 -9999 -9999 -9999 -9999 -9999 53 55 57 58 58 55 47 39 41 41 43 45 36 31 32 28 27 17 11 11 -9999 -9999 -9999 -9999 -9999 -9999 -9999 -9999 -9999 -9999 -9999 -9999 -9999 -9999 15 16 17 18 20 21 24 28 30 34 37 41 47 53 57 61 66 66 66 70 79 81 81 81 83 90 98 99 102 112 123 129 128 128 127 136 134 132 130 125 122 113 111 117 113 106 104 99 92 90 96 91 80 79 81 86 89 89 101 91 78 74 75 75 72 69 65 64 63 64 65 65 63 59 57 57 58 55 52 50 50 49 49 49 50 52 52 54 57 55 52 53 51 50 49 48 50 54 60 61 62 67 70 74 81 71 66 67 70 74 75 76 74 73 72 71 70 69 68 66 65 63 61 61 62 61 60 60 59 57 58 59 61 62 64 66 68 70 70 70 72 73 74 76 77 79 80 81 82 83 84 84 84 84 83 84 85 85 86 87 87 88 89 90 91 92 91 91 90 90 91 92 93 93 92 92 92 91 92 93 94 97 99 101 103 104 105 106 106 107 108 109 110 111 112 114 116 118 120
 -9999 -9999 -9999 -9999 -9999 -9999 -9999 -9999 -9999 -9999 -9999 -9999 -9999 -9999 -9999 -9999 -9999 -9999 -9999 -9999 -9999 -9999 -9999 -9999 -9999 -9999 54 56 57 56 52 46 40 44 46 46 52 34 31 30 30 28 19 13 11 -9999 -9999 -9999 -9999 -9999 -9999 -9999 -9999 -9999 -9999 -9999 -9999 -9999 -9999 -9999 -9999 -9999 -9999 20 21 22 25 29 32 35 38 45 54 55 57 63 64 69 70 79 81 80 81 84 90 99 97 101 111 121 126 128 135 135 134 138 138 134 129 124 118 118 122 122 114 110 107 102 91 99 93 79 79 84 94 92 99 109 91 80 75 75 75 72 69 67 65 64 65 67 67 64 60 60 59 58 57 53 51 50 50 50 50 50 52 53 55 58 57 53 55 56 51 48 45 47 54 61 61 60 64 69 74 80 71 71 67 68 74 79 77 74 73 73 73 72 71 70 68 67 65 64 63 63 62 62 62 61 59 60 61 62 63 65 67 69 72 71 71 72 73 75 76 78 79 80 82 82 83 84 84 83 82 82 83 84 84 85 86 87 87 87 88 89 89 90 90 90 90 91 92 93 93 93 93 92 92 93 94 96 98 101 103 105 106 107 107 107 108 109 109 110 111 113 115 116 118 119
 -9999 -9999 -9999 -9999 -9999 -9999 -9999 -9999 -9999 -9999 -9999 -9999 -9999 -9999 -9999 -9999 -9999 -9999 -9999 -9999 -9999 -9999 -9999 -9999 -9999 -9999 -9999 55 55 55 52 47 42 40 44 50 65 54 32 32 31 28 20 14 12 -9999 -9999 -9999 -9999 -9999 -9999 -9999 -9999 -9999 -9999 -9999 -9999 -9999 -9999 -9999 -9999 -9999 -9999 -9999 -9999 23 23 27 30 33 38 42 51 55 54 58 61 68 71 72 76 80 84 92 90 95 94 102 111 122 131 126 132 141 136 138 143 136 135 130 125 124 124 123 117 109 104 99 97 89 84 78 79 86 104 102 107 103 88 87 79 75 77 73 70 68 67 66 65 67 70 65 60 61 61 57 57 57 52 52 51 51 51 51 53 54 55 57 58 55 55 60 55 47 44 44 53 61 59 59 61 64 67 71 73 67 67 68 71 76 77 77 75 76 76 74 73 72 71 70 68 67 66 65 64 64 64 63 63 63 63 65 66 67 69 70 70 72 71 73 74 75 76 78 79 80 82 82 83 83 83 82 83 82 83 83 83 84 85 85 85 86 87 87 87 87 88 88 88 90 91 92 92 93 93 94 94 95 97 98 100 102 105 107 108 109 109 109 109 110 111 110 111 113 115 116 117 119
 -9999 -9999 -9999 -9999 -9999 -9999 -9999 -9999 -9999 -9999 -9999 -9999 -9999 -9999 -9999 -9999 -9999 -9999 -9999 -9999 -9999 -9999 -9999 -9999 -9999 -9999 -9999 56 56 52 49 46 43 40 43 53 83 82 45 32 28 28 23 18 12 11 -9999 -9999 -9999 -9999 -9999 -9999 -9999 -9999 -9999 -9999 -9999 -9999 -9999 -9999 -9999 -9999 -9999 -9999 -9999 21 23 25 28 31 35 41 47 54 54 59 65 66 69 72 76 80 85 96 94 90 92 102 110 120 132 135 126 144 142 135 136 138 147 138 132 130 132 136 130 124 111 102 98 93 95 79 80 93 113 115 111 97 85 84 84 77 77 74 72 70 68 67 66 66 71 73 61 60 61 58 56 58 54 53 52 51 52 54 56 54 58 57 60 59 56 60 66 52 48 44 45 54 58 57 60 64 64 68 67 67 68 69 71 74 76 77 77 79 80 76 76 76 74 72 70 70 68 67 66 66 67 66 66 66 67 68 69 71 72 72 72 72 72 73 75 75 75 78 79 79 81 82 83 83 83 83 82 82 82 82 82 83 83 84 84 84 84 84 84 85 85 86 87 89 90 92 92 93 94 95 97 98 99 100 103 105 107 110 111 112 111 110 110 110 111 111 111 113 115 116 117 119
 -9999 -9999 -9999 -9999 -9999 -9999 -9999 -9999 -9999 -9999 -9999 -9999 -9999 -9999 -9999 -9999 -9999 -9999 -9999 -9999 -9999 -9999 -9999 -9999 -9999 -9999 56 56 57 52 48 46 43 39 40 51 85 88 77 36 26 24 24 23 13 11 11 -9999 -9999 -9999 -9999 -9999 -9999 -9999 -9999 -9999 -9999 -9999 -9999 -9999 -9999 -9999 -9999 -9999 -9999 22 22 24 27 30 33 39 44 49 52 60 73 69 70 71 75 79 83 86 88 88 91 100 106 112 125 130 125 139 146 134 140 142 151 142 136 133 139 150 130 120 115 105 98 101 104 81 81 101 118 109 103 90 87 85 82 80 78 76 75 73 73 71 69 70 69 69 63 60 60 59 57 58 58 55 54 53 53 54 58 54 54 56 59 63 59 58 61 57 57 48 45 48 59 54 57 75 70 65 66 66 71 71 71 73 78 81 81 84 82 78 77 77 76 73 72 72 71 70 70 70 69 69 69 69 70 71 73 75 76 76 75 73 72 71 72 74 74 77 78 79 80 82 82 83 83 82 82 82 82 81 81 81 82 81 81 81 81 81 82 83 84 85 86 88 90 91 93 94 95 97 98 99 101 103 105 107 109 112 113 114 113 112 111 111 110 111 112 113 115 116 118 118
 -9999 -9999 -9999 -9999 -9999 -9999 -9999 -9999 -9999 -9999 -9999 -9999 -9999 -9999 -9999 -9999 -9999 -9999 -9999 -9999 -9999 -9999 -9999 -9999 -9999 -9999 -9999 -9999 56 53 47 44 40 38 38 42 65 72 73 36 23 21 21 18 13 11 10 -9999 -9999 -9999 -9999 -9999 -9999 -9999 -9999 -9999 -9999 -9999 -9999 -9999 -9999 -9999 -9999 -9999 -9999 21 22 24 26 28 32 36 40 45 49 57 63 70 74 73 73 76 81 84 86 89 93 98 104 108 123 127 121 132 138 133 148 146 142 141 142 134 133 143 140 122 116 108 106 112 100 88 79 91 107 101 103 95 91 88 86 83 81 79 76 74 74 73 71 78 74 70 64 61 60 61 60 59 59 57 56 56 55 54 53 54 54 55 57 60 58 58 59 60 64 60 52 49 49 52 53 64 72 66 69 67 69 71 72 74 78 83 86 87 85 80 78 78 79 77 76 74 74 72 71 71 71 71 72 72 72 73 75 76 77 78 77 76 74 73 71 73 74 76 77 79 81 82 82 82 82 82 82 81 81 80 80 80 79 79 79 79 79 80 81 81 82 84 85 87 89 91 93 95 96 97 99 101 102 105 107 108 111 114 116 115 115 114 113 112 112 111 112 113 115 116 117 118
 -9999 -9999 -9999 -9999 -9999 -9999 -9999 -9999 -9999 -9999 -9999 -9999 -9999 -9999 -9999 -9999 -9999 -9999 -9999 -9999 -9999 -9999 -9999 -9999 -9999 -9999 -9999 -9999 -9999 50 46 43 39 37 35 34 40 55 65 52 26 19 21 17 14 11 10 -9999 -9999 -9999 -9999 -9999 -9999 -9999 -9999 -9999 -9999 -9999 -9999 -9999 -9999 -9999 -9999 -9999 -9999 20 21 23 25 28 31 34 38 42 47 53 58 62 65 70 73 75 78 81 89 91 92 99 103 107 121 124 117 124 134 143 154 149 142 142 146 139 132 130 135 131 122 113 111 116 104 88 88 90 94 103 110 99 96 93 90 87 84 82 80 77 75 72 71 76 77 69 65 64 63 63 63 62 61 59 59 60 58 56 55 54 54 55 58 57 55 56 56 58 61 70 64 62 51 51 51 54 60 64 68 68 70 72 73 74 77 83 86 91 91 90 79 80 80 80 79 77 76 74 73 74 73 74 73 74 73 75 76 77 78 78 77 76 74 72 70 71 72 75 77 78 80 82 82 83 82 81 81 80 80 79 79 78 78 78 77 78 78 79 80 81 82 83 85 87 89 91 93 95 97 98 100 102 103 105 107 109 112 116 118 117 117 116 115 114 113 112 113 114 115 117 118 118
 -9999 -9999 -9999 -9999 -9999 -9999 -9999 -9999 -9999 -9999 -9999 -9999 -9999 -9999 -9999 -9999 -9999 -9999 -9999 -9999 -9999 -9999 -9999 -9999 -9999 -9999 -9999 -9999 -9999 -9999 43 41 38 36 34 37 37 42 57 53 28 21 20 20 16 12 10 -9999 -9999 -9999 -9999 -9999 -9999 -9999 -9999 -9999 -9999 -9999 -9999 -9999 -9999 -9999 -9999 -9999 -9999 19 20 22 24 27 31 38 41 40 44 50 54 59 62 65 68 73 78 85 89 91 91 101 105 104 114 117 120 137 142 148 153 155 147 142 145 144 134 127 134 138 124 117 119 111 94 95 122 110 94 106 116 105 106 101 96 92 88 85 84 81 76 73 71 71 71 69 67 67 67 66 66 65 63 62 61 62 64 59 58 57 56 56 58 59 56 54 54 55 62 66 66 66 57 56 53 53 55 59 65 68 69 71 74 75 79 91 96 98 97 97 87 81 82 80 79 78 76 75 75 75 75 75 75 75 76 75 76 77 77 77 76 75 73 71 69 69 72 74 77 78 80 82 83 83 82 81 80 80 79 78 78 77 76 76 77 78 79 79 80 80 81 82 84 86 89 91 93 95 97 99 101 103 105 107 109 111 113 117 119 119 118 116 115 115 114 114 114 114 115 117 118 119
 -9999 -9999 -9999 -9999 -9999 -9999 -9999 -9999 -9999 -9999 -9999 -9999 -9999 -9999 -9999 -9999 -9999 -9999 -9999 -9999 -9999 -9999 -9999 -9999 -9999 -9999 -9999 -9999 -9999 -9999 40 39 37 35 34 31 31 33 44 45 28 21 20 22 17 13 11 -9999 -9999 -9999 -9999 -9999 -9999 -9999 -9999 -9999 -9999 -9999 -9999 -9999 -9999 -9999 -9999 -9999 -9999 -9999 19 21 23 25 31 41 45 40 43 47 53 59 63 65 65 73 74 79 85 87 89 96 98 99 106 112 119 139 145 144 152 158 152 146 145 147 140 130 130 140 133 124 124 110 93 105 133 125 105 104 117 110 110 108 102 96 93 88 84 81 77 74 73 72 76 74 68 70 69 69 69 68 68 65 64 65 65 63 60 60 62 61 58 60 58 55 54 53 56 61 61 64 64 58 56 55 56 57 61 65 71 71 73 75 78 84 98 102 90 87 83 81 82 83 81 79 77 76 77 77 78 77 77 76 76 76 76 76 76 75 74 73 72 71 71 71 72 75 77 78 80 82 82 82 81 81 79 79 78 77 76 76 75 75 77 78 79 79 79 79 80 81 83 86 88 91 93 96 98 101 104 106 108 110 111 112 114 116 117 119 119 118 117 116 115 115 114 115 116 117 118 119
 -9999 -9999 -9999 -9999 -9999 -9999 -9999 -9999 -9999 -9999 -9999 -9999 -9999 -9999 -9999 -9999 -9999 -9999 -9999 -9999 -9999 -9999 -9999 -9999 -9999 -9999 -9999 -9999 -9999 -9999 40 38 37 35 32 30 30 30 29 33 37 23 20 21 14 13 12 12 -9999 -9999 -9999 -9999 -9999 -9999 -9999 -9999 -9999 -9999 -9999 -9999 -9999 -9999 -9999 -9999 -9999 -9999 19 20 21 23 27 32 37 41 43 45 50 56 60 69 66 67 70 74 80 83 86 89 92 95 107 122 123 137 142 145 150 156 156 152 145 145 140 135 136 146 143 134 139 123 98 123 132 135 122 107 109 111 113 118 108 99 99 93 86 82 80 76 74 74 80 74 70 72 72 72 72 71 70 68 67 67 66 65 64 64 68 69 62 58 58 58 54 53 53 56 60 60 63 62 58 59 59 64 59 62 72 73 73 74 76 80 90 92 88 83 81 81 81 81 80 80 78 78 80 81 80 80 79 78 77 76 76 75 75 74 73 72 71 71 71 72 73 75 77 78 80 81 81 81 80 80 78 78 77 76 75 74 74 76 77 78 79 79 78 78 78 80 83 86 88 91 93 96 99 102 106 108 109 111 111 113 114 116 116 117 118 118 118 118 117 116 115 116 116 117 118 119
 -9999 -9999 -9999 -9999 -9999 -9999 -9999 -9999 -9999 -9999 -9999 -9999 -9999 -9999 -9999 -9999 -9999 -9999 -9999 -9999 -9999 -9999 -9999 -9999 -9999 -9999 -9999 -9999 -9999 46 40 39 38 35 33 30 28 26 27 27 33 31 23 17 14 14 13 13 -9999 -9999 -9999 -9999 -9999 -9999 -9999 -9999 -9999 -9999 -9999 -9999 -9999 -9999 -9999 -9999 -9999 -9999 -9999 19 20 22 24 28 32 40 46 45 49 53 58 70 67 68 72 72 75 82 86 87 92 99 106 118 134 143 139 150 150 157 165 155 148 144 138 139 139 140 140 141 135 120 104 126 121 141 128 114 115 115 113 113 109 102 105 97 90 85 82 78 75 74 75 72 73 75 75 75 74 73 71 71 70 70 69 69 69 73 73 74 67 61 58 58 60 53 53 55 60 61 60 62 59 60 61 68 60 63 73 78 74 73 75 77 83 83 81 84 83 81 81 81 81 81 81 82 84 84 83 82 80 79 77 76 75 74 74 73 72 72 71 71 71 72 73 75 77 79 80 80 80 80 79 79 78 77 76 75 74 73 74 76 78 79 80 80 80 79 80 82 84 86 88 90 93 96 99 103 107 110 112 113 114 115 116 117 118 118 118 118 118 119 118 118 116 116 116 117 118 119
 -9999 -9999 -9999 -9999 -9999 -9999 -9999 -9999 -9999 -9999 -9999 -9999 -9999 -9999 -9999 -9999 -9999 -9999 -9999 -9999 -9999 -9999 -9999 -9999 -9999 -9999 -9999 -9999 -9999 -9999 40 39 39 36 33 31 29 27 26 24 27 30 25 20 17 16 15 14 -9999 -9999 -9999 -9999 -9999 -9999 -9999 -9999 -9999 -9999 -9999 -9999 -9999 -9999 -9999 -9999 -9999 -9999 -9999 -9999 20 23 23 27 31 37 51 47 49 55 58 66 67 68 71 74 77 81 84 88 93 100 107 118 138 143 139 147 149 159 164 158 145 144 144 146 142 139 141 145 136 120 112 121 131 144 133 121 121 120 119 119 111 105 103 95 90 86 82 79 77 75 74 75 75 77 78 78 76 74 73 72 71 71 72 75 78 86 84 79 72 68 63 62 69 58 55 56 58 64 61 61 60 60 62 70 61 61 65 77 75 74 75 76 77 80 77 79 84 83 82 82 83 83 84 86 85 85 81 80 79 78 76 75 74 73 72 71 71 70 70 70 71 72 74 76 78 79 79 80 80 79 79 78 77 76 76 75 74 73 75 77 79 80 81 82 83 83 83 84 86 87 89 91 93 95 99 103 107 111 114 115 115 116 117 118 118 119 119 119 119 119 120 119 118 117 117 118 119 119
 -9999 -9999 -9999 -9999 -9999 -9999 -9999 -9999 -9999 -9999 -9999 -9999 -9999 -9999 -9999 -9999 -9999 -9999 -9999 -9999 -9999 -9999 -9999 -9999 -9999 -9999 -9999 -9999 -9999 -9999 -9999 -9999 -9999 36 34 31 29 26 25 24 22 22 22 22 19 17 16 15 -9999 -9999 -9999 -9999 -9999 -9999 -9999 -9999 -9999 -9999 -9999 -9999 -9999 -9999 -9999 -9999 -9999 -9999 -9999 -9999 18 22 25 29 34 38 44 52 48 55 58 65 67 72 81 81 82 86 92 94 95 102 113 122 134 147 142 150 154 161 167 156 146 158 161 155 149 141 142 145 151 126 113 119 144 142 139 127 125 126 125 120 114 108 101 96 92 87 82 80 78 77 76 77 78 79 79 78 76 74 73 72 71 70 76 82 89 98 95 88 80 73 67 65 70 63 59 58 60 64 67 63 61 61 62 71 66 65 65 68 76 76 78 77 77 76 75 77 79 82 84 84 86 85 85 83 82 81 80 80 78 77 75 73 72 71 70 69 69 69 69 69 70 72 74 76 78 79 79 79 79 78 78 77 77 76 75 74 73 73 75 77 79 80 82 83 84 85 85 86 87 89 90 91 92 95 99 103 107 111 114 115 116 116 117 117 118 120 121 121 120 120 121 120 119 119 119 119 120 120
 -9999 -9999 -9999 -9999 -9999 -9999 -9999 -9999 -9999 -9999 -9999 -9999 -9999 -9999 -9999 -9999 -9999 -9999 -9999 -9999 -9999 -9999 -9999 -9999 -9999 -9999 -9999 -9999 -9999 -9999 -9999 -9999 -9999 36 34 32 29 27 25 24 23 22 22 22 21 19 17 16 -9999 -9999 -9999 -9999 -9999 -9999 -9999 -9999 -9999 -9999 -9999 -9999 -9999 -9999 -9999 -9999 -9999 -9999 -9999 -9999 -9999 20 27 37 42 46 46 46 48 53 61 64 69 76 88 87 87 93 98 99 99 106 121 123 134 143 142 149 161 163 160 151 150 169 164 158 153 141 142 149 160 147 125 115 136 146 139 132 134 134 131 126 117 109 102 97 95 91 83 82 80 80 79 79 80 80 79 78 76 74 73 71 69 71 80 89 99 111 106 96 86 77 71 68 67 64 62 61 62 65 72 66 64 63 63 67 72 68 65 65 75 80 82 81 78 75 74 75 78 81 84 84 86 84 81 80 80 79 78 78 78 76 73 71 70 69 69 67 66 66 66 67 69 71 74 77 79 78 78 78 77 77 76 76 76 75 75 74 74 73 76 77 79 81 82 84 85 86 86 88 89 91 91 92 93 95 99 103 107 110 113 115 116 117 117 118 119 121 122 122 122 123 122 122 121 121 121 121 122 122
 -9999 -9999 -9999 -9999 -9999 -9999 -9999 -9999 -9999 -9999 -9999 -9999 -9999 -9999 -9999 -9999 -9999 -9999 -9999 -9999 -9999 -9999 -9999 -9999 -9999 -9999 -9999 -9999 -9999 -9999 -9999 -9999 -9999 37 35 33 30 28 26 25 24 23 22 21 21 19 18 18 18 -9999 -9999 -9999 -9999 -9999 -9999 -9999 -9999 -9999 -9999 -9999 -9999 -9999 -9999 -9999 -9999 -9999 -9999 -9999 -9999 17 22 31 38 42 45 46 52 55 65 66 68 76 87 91 90 97 105 102 102 110 116 121 132 143 144 154 167 166 163 151 151 166 161 158 154 142 146 158 155 152 129 118 139 153 145 144 151 139 138 130 121 112 105 98 96 96 87 88 84 83 81 81 83 82 80 78 76 73 71 70 67 72 80 87 96 105 107 98 88 81 75 71 70 67 65 64 65 67 73 71 67 65 65 68 73 68 64 66 77 81 86 82 78 75 73 75 77 80 83 83 83 81 79 78 78 77 75 75 74 72 69 68 66 66 65 64 64 64 64 65 67 69 71 74 77 77 76 76 76 75 75 75 75 75 75 74 74 74 76 78 79 81 82 84 85 86 88 89 91 92 93 94 95 96 100 103 107 110 113 115 116 117 117 118 120 121 122 123 123 123 124 123 122 122 123 123 124 125
 -9999 -9999 -9999 -9999 -9999 -9999 -9999 -9999 -9999 -9999 -9999 -9999 -9999 -9999 -9999 -9999 -9999 -9999 -9999 -9999 -9999 -9999 -9999 -9999 -9999 -9999 -9999 -9999 -9999 -9999 -9999 -9999 -9999 36 35 32 31 29 27 26 25 23 22 21 21 20 19 19 19 -9999 -9999 -9999 -9999 -9999 -9999 -9999 -9999 -9999 -9999 -9999 -9999 -9999 -9999 -9999 -9999 -9999 -9999 -9999 -9999 19 20 24 37 39 46 46 53 57 64 65 68 74 82 93 90 96 102 102 106 112 114 121 132 145 145 150 168 171 163 153 148 165 170 158 156 145 150 166 166 140 127 126 139 156 155 154 159 147 146 136 130 118 105 100 97 103 92 92 93 84 83 83 83 83 81 79 76 72 69 66 66 72 84 86 88 92 97 94 86 82 78 74 71 69 67 66 68 71 74 75 72 69 68 70 78 71 62 65 71 80 78 79 81 76 72 74 79 82 81 81 81 79 75 75 74 74 72 72 70 67 65 63 62 62 61 61 61 61 62 63 65 66 69 71 73 73 74 74 74 74 74 74 74 75 74 74 74 75 76 78 79 81 82 84 85 87 88 90 92 94 95 96 97 99 101 104 108 111 113 115 116 116 117 117 119 121 123 124 125 125 125 125 124 124 124 125 126 127
 -9999 -9999 -9999 -9999 -9999 -9999 -9999 -9999 -9999 -9999 -9999 -9999 -9999 -9999 -9999 -9999 -9999 -9999 -9999 -9999 -9999 -9999 -9999 -9999 -9999 -9999 -9999 -9999 -9999 -9999 -9999 -9999 -9999 35 34 32 31 29 28 27 25 24 23 22 21 21 21 20 20 20 20 -9999 -9999 -9999 -9999 -9999 -9999 -9999 -9999 -9999 -9999 -9999 -9999 -9999 -9999 -9999 -9999 -9999 -9999 -9999 18 19 24 32 41 44 51 56 58 63 66 71 82 87 90 90 96 100 107 112 112 118 130 144 151 145 158 171 159 154 148 163 180 169 158 151 147 153 180 154 134 125 151 147 153 159 165 162 151 143 136 122 111 107 111 109 98 96 100 92 87 86 86 84 82 80 76 72 69 64 68 70 79 83 85 86 88 88 84 83 82 78 75 74 73 72 74 81 81 80 80 75 73 74 79 76 62 63 76 82 74 73 77 74 71 73 75 75 77 78 77 78 74 70 71 72 70 67 65 63 61 59 58 58 58 58 58 59 59 61 62 64 65 67 69 70 71 71 72 72 73 73 74 74 75 75 75 75 76 78 79 81 82 83 85 86 88 91 93 94 96 97 98 100 102 105 109 111 113 114 114 115 115 117 119 122 124 125 126 126 126 126 126 126 126 126 127 128
 -9999 -9999 -9999 -9999 -9999 -9999 -9999 -9999 -9999 -9999 -9999 -9999 -9999 -9999 -9999 -9999 -9999 -9999 -9999 -9999 -9999 -9999 -9999 -9999 -9999 -9999 -9999 -9999 -9999 -9999 -9999 -9999 -9999 -9999 32 32 31 29 28 27 26 24 23 22 22 22 23 22 21 21 22 -9999 -9999 -9999 -9999 -9999 -9999 -9999 -9999 -9999 -9999 -9999 -9999 -9999 -9999 -9999 -9999 -9999 -9999 -9999 18 18 21 27 35 42 47 51 55 65 72 75 77 84 86 86 96 100 107 113 112 112 124 137 151 143 152 169 173 162 151 166 184 181 167 157 152 150 168 167 150 136 161 138 174 169 162 171 165 149 145 134 127 130 130 114 104 102 101 98 96 87 88 88 84 82 78 76 72 70 73 72 74 77 82 83 85 88 84 85 86 86 79 76 75 75 78 82 84 86 86 81 77 74 78 72 63 61 65 76 75 70 72 70 68 71 73 72 72 73 73 74 71 67 68 69 66 63 62 60 58 56 56 55 55 55 56 56 57 58 60 61 62 64 65 67 68 69 70 71 72 72 73 74 75 75 76 75 76 77 79 81 82 83 85 86 88 90 93 94 95 96 98 100 103 106 109 113 114 114 113 112 112 116 119 123 125 126 127 127 128 128 128 127 126 127 128 129
 -9999 -9999 -9999 -9999 -9999 -9999 -9999 -9999 -9999 -9999 -9999 -9999 -9999 -9999 -9999 -9999 -9999 -9999 -9999 -9999 -9999 -9999 -9999 -9999 -9999 -9999 -9999 -9999 -9999 -9999 -9999 -9999 -9999 34 31 31 30 29 28 27 26 25 24 23 22 22 22 23 22 22 25 26 26 -9999 -9999 -9999 -9999 -9999 -9999 -9999 -9999 -9999 -9999 -9999 -9999 -9999 -9999 -9999 -9999 -9999 -9999 20 24 25 30 38 42 45 49 62 74 76 72 77 79 85 96 100 102 109 109 108 118 130 143 144 145 158 180 173 152 163 178 185 173 174 159 152 157 166 170 140 158 142 164 168 161 179 173 163 152 146 142 143 141 124 116 107 104 101 99 98 88 89 86 86 88 81 78 80 74 74 73 76 85 82 82 89 86 86 88 89 85 78 78 79 82 85 87 86 85 85 78 75 74 73 66 60 59 62 66 67 69 68 65 69 71 70 70 71 72 72 71 69 63 61 59 58 57 56 55 54 53 53 53 53 54 55 55 56 58 59 60 61 62 64 65 67 68 70 71 72 73 74 75 75 75 75 76 77 79 80 82 83 85 85 87 89 91 94 95 96 97 100 102 106 109 113 115 115 114 113 114 117 121 124 126 127 127 128 129 129 128 127 126 127 129 131
 -9999 -9999 -9999 -9999 -9999 -9999 -9999 -9999 -9999 -9999 -9999 -9999 -9999 -9999 -9999 -9999 -9999 -9999 -9999 -9999 -9999 -9999 -9999 -9999 -9999 -9999 -9999 -9999 -9999 -9999 -9999 -9999 -9999 -9999 30 30 30 30 28 27 26 25 24 23 22 22 22 23 23 23 24 23 23 23 -9999 -9999 -9999 -9999 -9999 -9999 -9999 -9999 -9999 -9999 -9999 -9999 -9999 -9999 -9999 -9999 -9999 18 21 26 26 31 36 39 43 51 61 67 73 73 72 79 86 92 96 101 103 104 113 124 133 144 138 153 164 178 165 157 173 186 180 184 168 153 158 168 162 146 149 158 160 148 159 181 178 174 165 162 155 153 155 145 132 119 109 102 99 101 91 90 88 88 92 85 84 99 82 83 78 76 89 90 84 89 89 86 86 89 83 81 85 83 86 88 89 86 84 82 75 73 71 77 66 61 57 56 58 60 61 62 64 67 70 68 68 70 71 72 69 65 62 57 55 54 54 54 51 51 51 50 50 50 51 52 53 53 55 56 58 58 60 61 63 65 67 69 70 71 72 73 74 75 75 75 75 77 79 80 82 83 85 85 86 88 89 92 94 95 98 100 101 104 108 112 114 114 114 114 115 118 121 125 126 126 126 127 129 130 128 126 126 128 130 133
 -9999 -9999 -9999 -9999 -9999 -9999 -9999 -9999 -9999 -9999 -9999 -9999 -9999 -9999 -9999 -9999 -9999 -9999 -9999 -9999 -9999 -9999 -9999 -9999 -9999 -9999 -9999 -9999 -9999 -9999 -9999 -9999 -9999 -9999 -9999 -9999 28 28 28 27 25 25 24 24 23 23 23 24 24 24 23 23 23 23 22 -9999 -9999 -9999 -9999 -9999 -9999 -9999 -9999 -9999 -9999 -9999 -9999 -9999 -9999 -9999 -9999 -9999 21 27 25 28 31 35 38 43 49 57 65 71 70 73 79 84 89 96 100 100 106 116 127 138 135 142 151 180 171 159 177 182 179 181 172 156 161 161 176 173 155 168 160 153 165 164 169 174 175 173 170 168 160 155 144 132 115 107 102 106 95 92 91 91 96 88 87 99 102 98 87 78 86 92 87 88 91 88 83 85 81 83 85 88 89 88 88 85 84 82 73 69 67 70 65 61 56 53 52 54 56 60 66 73 75 72 68 67 67 71 66 61 58 56 54 52 51 51 49 50 48 48 47 48 48 49 50 51 53 54 55 57 58 59 62 65 67 69 71 71 72 73 73 73 74 74 75 76 78 80 81 82 83 84 85 87 86 89 92 94 97 100 101 102 106 109 111 112 113 115 116 118 120 122 122 123 124 125 126 127 125 125 125 127 131 134
 -9999 -9999 -9999 -9999 -9999 -9999 -9999 -9999 -9999 -9999 -9999 -9999 -9999 -9999 -9999 -9999 -9999 -9999 -9999 -9999 -9999 -9999 -9999 -9999 -9999 -9999 -9999 -9999 -9999 -9999 -9999 -9999 -9999 -9999 -9999 -9999 -9999 -9999 27 26 25 25 24 24 23 23 23 25 25 25 23 23 23 23 23 22 -9999 -9999 -9999 -9999 19 19 -9999 -9999 -9999 -9999 -9999 -9999 -9999 -9999 -9999 -9999 -9999 22 24 32 32 36 40 42 44 47 53 60 65 70 78 80 84 93 96 97 103 111 116 127 134 134 140 165 169 159 179 190 178 178 178 156 156 162 179 169 150 160 153 160 160 163 165 170 184 183 181 168 158 160 149 136 123 112 106 108 106 94 93 96 99 93 93 102 109 116 106 95 89 83 83 92 93 88 81 80 79 84 84 87 88 91 88 87 82 79 71 66 65 66 63 60 56 51 49 50 53 60 66 70 74 72 68 66 66 65 62 62 60 55 56 53 48 47 48 48 46 45 45 44 45 46 47 49 51 52 55 57 58 61 63 66 68 70 71 71 72 73 73 72 73 73 75 77 78 79 79 81 82 83 82 86 85 88 90 93 96 99 100 101 102 105 107 110 113 115 116 116 117 118 118 119 120 120 121 122 121 121 123 126 130 135
 -9999 -9999 -9999 -9999 -9999 -9999 -9999 -9999 -9999 -9999 -9999 -9999 -9999 -9999 -9999 -9999 -9999 -9999 -9999 -9999 -9999 -9999 -9999 -9999 -9999 -9999 -9999 -9999 -9999 -9999 -9999 -9999 -9999 -9999 -9999 -9999 -9999 -9999 -9999 -9999 25 24 24 24 24 24 24 25 26 25 25 24 23 24 24 22 21 20 -9999 18 21 21 18 -9999 -9999 -9999 -9999 -9999 -9999 -9999 -9999 -9999 -9999 -9999 22 29 34 39 45 44 44 47 50 55 61 66 72 79 84 94 102 96 99 109 113 127 129 125 128 142 160 174 177 185 173 176 184 154 154 175 182 153 162 153 152 160 153 156 170 181 185 181 178 157 171 164 149 138 126 117 111 108 107 98 96 97 99 99 98 105 112 116 121 119 116 93 83 90 90 85 80 76 75 78 79 82 86 90 86 85 80 75 73 68 63 65 65 58 54 51 49 50 51 59 72 73 72 75 68 64 64 69 63 59 57 52 55 59 46 45 44 44 43 42 43 42 41 41 43 46 48 51 54 57 60 63 66 68 70 72 73 73 73 73 73 72 72 74 76 77 78 78 78 79 81 81 81 82 83 85 88 92 96 99 99 99 99 101 104 108 111 112 113 112 112 113 113 114 115 115 116 117 118 118 121 124 129 134
 -9999 -9999 -9999 -9999 -9999 -9999 -9999 -9999 -9999 -9999 -9999 -9999 -9999 -9999 -9999 -9999 -9999 -9999 -9999 -9999 -9999 -9999 -9999 -9999 -9999 -9999 -9999 -9999 -9999 -9999 -9999 -9999 -9999 -9999 -9999 -9999 -9999 -9999 -9999 -9999 -9999 -9999 24 24 24 24 24 26 26 27 27 26 24 27 27 23 23 22 20 18 19 22 18 -9999 -9999 -9999 -9999 -9999 -9999 -9999 -9999 -9999 -9999 -9999 24 25 37 37 38 42 44 46 48 53 58 63 69 78 80 89 101 96 95 103 112 118 123 119 128 152 173 185 180 181 168 154 164 163 170 192 195 159 157 171 159 152 161 163 181 187 172 171 165 164 176 166 152 140 130 122 116 111 105 101 100 100 102 105 103 107 112 117 123 118 115 99 86 88 94 86 82 74 73 73 75 76 82 83 82 82 75 72 67 63 61 66 66 69 53 51 52 51 54 54 64 71 67 68 68 62 60 61 59 58 54 49 51 52 44 42 42 44 44 41 40 47 46 43 40 42 47 50 53 57 61 64 68 71 73 75 75 75 74 74 73 72 73 76 77 78 78 77 77 78 79 80 80 80 82 85 89 93 98 100 99 98 98 99 101 104 107 108 108 107 108 108 108 109 110 110 111 113 114 116 119 122 127 131
 -9999 -9999 -9999 -9999 -9999 -9999 -9999 -9999 -9999 -9999 -9999 -9999 -9999 -9999 -9999 -9999 -9999 -9999 -9999 -9999 -9999 -9999 -9999 -9999 -9999 -9999 -9999 -9999 -9999 -9999 -9999 -9999 -9999 -9999 -9999 -9999 -9999 -9999 -9999 -9999 -9999 -9999 -9999 24 24 24 25 26 26 27 27 26 25 27 28 25 23 23 21 20 17 18 18 18 18 -9999 -9999 -9999 -9999 -9999 -9999 -9999 -9999 -9999 23 25 34 40 37 43 42 43 46 51 55 60 67 73 76 82 92 94 93 99 106 109 118 121 128 144 161 174 182 180 189 153 161 156 177 195 163 163 177 177 181 179 167 180 196 184 173 197 175 172 180 167 161 148 135 127 121 118 109 104 102 103 105 107 108 111 114 118 124 128 129 119 88 90 96 95 90 76 74 73 74 73 75 76 73 71 69 66 61 61 60 61 66 76 68 56 54 54 64 67 63 64 60 61 61 60 58 58 61 79 64 47 44 45 41 47 41 42 46 43 40 42 44 43 41 40 42 47 52 57 62 67 71 74 77 79 80 79 77 76 75 73 74 77 78 78 77 76 76 77 78 79 80 81 83 85 89 93 97 99 98 98 96 97 99 101 103 103 103 103 103 103 103 104 106 110 111 112 113 114 117 120 125 129
 -9999 -9999 -9999 30 -9999 -9999 -9999 -9999 -9999 -9999 -9999 -9999 -9999 -9999 -9999 -9999 -9999 -9999 -9999 -9999 -9999 -9999 -9999 -9999 -9999 -9999 -9999 -9999 -9999 -9999 -9999 -9999 -9999 -9999 -9999 -9999 -9999 -9999 -9999 -9999 -9999 -9999 -9999 -9999 24 24 24 25 27 26 27 26 26 25 26 26 23 22 20 18 -9999 17 19 22 20 -9999 -9999 -9999 -9999 -9999 -9999 -9999 -9999 23 25 28 30 42 36 39 40 42 45 49 53 58 65 68 71 76 84 93 90 95 103 108 117 119 127 141 153 164 178 187 202 164 150 151 169 180 169 143 155 169 187 194 167 176 206 183 174 198 180 174 183 166 158 155 144 135 126 119 114 107 105 105 107 109 111 112 117 120 125 131 134 122 93 92 98 98 90 77 75 74 72 71 71 72 69 66 65 61 60 60 63 63 67 70 69 61 59 61 68 79 77 75 64 60 61 58 56 55 64 76 52 44 41 40 40 65 59 54 45 43 41 45 48 45 46 44 41 41 48 57 64 69 74 78 82 84 85 83 81 79 77 75 75 77 78 77 77 76 76 77 78 79 80 81 83 85 89 92 95 96 97 96 95 96 98 100 101 101 100 99 98 98 99 103 107 111 113 114 115 117 119 121 122 125
 -9999 -9999 35 37 -9999 -9999 -9999 -9999 -9999 -9999 -9999 -9999 -9999 -9999 -9999 -9999 -9999 -9999 -9999 -9999 -9999 -9999 -9999 -9999 -9999 -9999 -9999 -9999 -9999 -9999 -9999 -9999 -9999 -9999 -9999 -9999 -9999 -9999 -9999 -9999 -9999 -9999 -9999 -9999 -9999 -9999 25 25 26 26 27 27 25 25 25 25 24 22 21 20 18 -9999 -9999 19 19 17 -9999 -9999 -9999 -9999 -9999 -9999 -9999 23 26 29 29 35 38 35 38 41 44 47 50 54 60 63 67 71 77 84 85 92 102 108 113 116 124 140 187 175 175 186 202 174 150 158 166 156 162 157 139 176 198 213 180 174 190 181 181 196 197 171 183 172 159 153 138 133 132 121 113 108 108 108 110 111 113 116 118 122 128 135 137 126 100 95 97 102 89 77 75 78 75 71 70 70 73 67 64 60 60 62 64 63 65 66 66 67 68 73 76 86 78 71 67 61 59 59 55 52 52 53 44 41 39 39 39 57 64 63 50 44 42 46 53 59 54 48 44 43 50 54 62 71 77 83 87 90 91 88 85 82 79 77 76 77 77 77 76 74 76 77 78 79 80 82 83 85 88 91 93 95 95 96 96 96 97 99 99 99 98 96 94 97 101 104 108 111 113 115 117 119 122 125 126 127
 -9999 -9999 31 36 30 -9999 -9999 -9999 -9999 -9999 -9999 -9999 -9999 -9999 -9999 -9999 -9999 -9999 -9999 -9999 -9999 -9999 -9999 -9999 -9999 -9999 -9999 -9999 -9999 -9999 -9999 -9999 -9999 -9999 -9999 -9999 -9999 -9999 -9999 -9999 -9999 -9999 -9999 -9999 -9999 -9999 -9999 26 26 27 27 27 25 24 24 24 23 22 22 21 17 17 -9999 -9999 18 17 -9999 -9999 -9999 -9999 -9999 -9999 21 29 29 33 29 35 40 36 38 40 43 46 48 52 56 60 64 68 74 81 84 90 98 109 113 116 126 144 167 167 173 183 193 194 187 189 209 172 156 172 142 180 217 224 210 191 183 208 200 186 198 183 171 178 163 160 138 129 132 129 114 111 110 111 113 113 115 118 123 125 131 137 140 125 112 100 100 104 99 76 74 76 81 74 73 70 71 71 65 62 62 64 65 64 64 66 70 72 72 76 80 79 76 73 65 60 57 56 57 49 46 43 42 41 42 39 39 40 48 77 58 51 44 47 57 66 58 49 43 44 49 55 65 73 79 85 91 96 96 92 88 85 82 78 76 77 77 76 75 75 76 77 77 79 80 81 83 86 88 90 92 93 95 95 96 96 97 98 98 97 96 95 97 99 103 105 108 110 113 115 118 121 124 127 128 130
 -9999 -9999 -9999 32 29 -9999 -9999 -9999 -9999 -9999 -9999 -9999 -9999 -9999 -9999 -9999 -9999 -9999 -9999 -9999 -9999 -9999 -9999 -9999 -9999 -9999 -9999 -9999 -9999 -9999 -9999 -9999 -9999 -9999 -9999 -9999 -9999 -9999 -9999 -9999 -9999 -9999 -9999 -9999 -9999 -9999 -9999 26 26 27 27 27 25 24 24 23 23 23 23 23 18 17 16 -9999 -9999 18 -9999 -9999 -9999 -9999 -9999 -9999 21 28 32 35 29 33 39 37 38 40 43 46 48 51 55 59 63 67 73 82 86 95 96 106 118 120 129 141 152 162 172 186 193 177 188 162 212 190 172 195 157 181 204 228 211 193 178 210 209 188 200 199 177 172 172 154 140 128 132 129 116 114 112 113 124 116 118 121 125 128 132 137 140 138 122 104 106 103 105 79 75 75 78 73 76 70 72 67 67 65 63 64 63 63 64 66 71 74 77 80 79 80 76 75 66 59 54 52 52 48 44 42 40 42 45 39 39 39 43 73 72 62 48 49 56 60 57 49 48 47 50 58 65 71 79 88 93 97 97 94 90 86 83 79 77 78 78 76 74 75 76 76 78 78 80 81 83 85 87 89 91 93 94 94 95 96 97 98 97 96 95 96 98 102 104 106 108 109 112 115 117 121 124 127 130 133
 -9999 -9999 -9999 28 26 -9999 -9999 -9999 -9999 -9999 -9999 -9999 -9999 -9999 -9999 -9999 -9999 -9999 -9999 -9999 -9999 -9999 -9999 -9999 -9999 -9999 -9999 -9999 -9999 -9999 -9999 -9999 -9999 -9999 -9999 -9999 -9999 -9999 -9999 -9999 -9999 -9999 -9999 -9999 -9999 -9999 -9999 -9999 -9999 27 27 27 26 25 24 24 24 26 27 29 18 20 20 17 16 -9999 18 -9999 -9999 -9999 -9999 -9999 22 29 32 31 28 -9999 37 37 38 40 42 45 47 50 55 57 61 69 71 78 82 88 94 102 122 124 130 140 154 167 174 185 188 176 181 169 204 213 196 218 179 197 221 230 219 214 194 202 210 200 209 211 193 172 174 159 149 134 132 128 120 117 115 112 115 115 117 121 123 126 131 137 139 133 119 107 103 102 99 86 75 74 75 75 72 68 70 68 71 70 65 64 65 63 64 66 70 74 76 81 78 77 75 72 64 69 68 55 49 46 44 42 41 41 45 39 39 39 41 50 60 52 47 47 60 56 49 47 46 49 52 61 72 77 84 91 95 97 97 95 91 87 83 79 78 79 78 76 75 75 76 76 77 78 79 80 82 84 86 89 90 93 94 93 94 95 96 96 96 94 95 97 99 102 105 106 108 109 111 114 117 120 124 128 131 134
 -9999 -9999 -9999 -9999 -9999 -9999 -9999 -9999 -9999 -9999 -9999 -9999 -9999 -9999 -9999 -9999 -9999 -9999 -9999 -9999 -9999 -9999 -9999 -9999 -9999 -9999 -9999 -9999 -9999 -9999 -9999 -9999 -9999 -9999 -9999 -9999 -9999 -9999 -9999 -9999 -9999 -9999 -9999 -9999 -9999 -9999 -9999 -9999 -9999 -9999 28 27 26 25 25 25 25 26 28 30 21 22 21 19 19 -9999 -9999 18 -9999 -9999 -9999 -9999 -9999 24 28 30 -9999 -9999 -9999 39 40 40 42 44 47 50 54 58 63 70 73 79 83 85 92 101 114 121 128 139 162 180 175 177 188 194 165 166 199 217 213 223 202 198 241 231 243 217 209 226 218 210 214 217 205 179 170 156 152 146 133 130 129 121 122 114 114 114 116 118 120 124 131 137 136 134 121 114 110 102 95 85 86 75 74 75 71 69 71 68 69 81 69 65 66 64 65 66 68 72 75 79 75 75 73 70 65 63 70 65 49 46 44 42 41 39 40 42 39 41 40 44 55 50 46 44 58 57 55 49 53 56 57 64 74 84 90 95 97 98 97 95 92 88 84 80 79 80 79 76 75 76 76 77 77 77 78 80 81 83 85 88 90 92 92 92 92 92 93 93 93 94 95 97 100 102 104 106 108 109 111 114 117 120 124 129 133 137
 -9999 -9999 -9999 -9999 -9999 -9999 -9999 -9999 -9999 -9999 -9999 -9999 -9999 -9999 -9999 -9999 -9999 -9999 -9999 -9999 -9999 -9999 -9999 -9999 -9999 -9999 -9999 -9999 -9999 -9999 -9999 -9999 -9999 -9999 -9999 -9999 -9999 -9999 -9999 -9999 -9999 -9999 -9999 -9999 -9999 -9999 -9999 -9999 -9999 -9999 29 28 28 26 25 24 25 26 27 29 26 22 19 20 21 -9999 -9999 20 20 -9999 -9999 25 25 -9999 -9999 29 -9999 -9999 -9999 40 41 41 42 45 47 50 54 58 62 68 74 80 86 86 91 102 114 123 127 139 158 176 174 173 192 190 194 168 172 210 227 226 226 201 237 247 254 238 229 242 236 219 228 225 210 190 174 162 151 151 140 131 126 122 130 122 118 116 116 117 119 126 130 131 131 136 128 122 116 105 100 89 91 79 75 73 74 69 72 77 69 70 70 68 72 68 67 69 69 71 73 75 76 73 70 67 63 63 69 69 53 47 47 43 41 40 38 40 40 41 41 44 54 53 46 43 47 49 49 52 59 64 65 72 74 84 91 96 99 99 98 95 93 89 85 81 79 80 78 76 75 76 76 77 77 77 77 77 79 81 84 87 90 90 89 89 89 89 90 91 92 94 95 97 100 102 104 106 108 109 111 114 117 120 124 130 135 139
 -9999 -9999 -9999 -9999 -9999 -9999 -9999 -9999 -9999 -9999 -9999 -9999 -9999 -9999 -9999 -9999 -9999 -9999 -9999 -9999 -9999 -9999 -9999 -9999 -9999 -9999 -9999 -9999 -9999 -9999 -9999 -9999 -9999 -9999 -9999 -9999 -9999 -9999 -9999 -9999 -9999 -9999 -9999 -9999 -9999 -9999 -9999 -9999 -9999 -9999 -9999 29 27 26 25 25 27 28 29 33 27 23 19 18 18 17 -9999 -9999 22 24 -9999 -9999 -9999 -9999 -9999 -9999 -9999 -9999 -9999 -9999 40 42 43 45 48 51 54 58 63 67 74 80 89 92 92 99 120 126 129 133 146 160 169 167 178 199 221 177 166 193 221 235 237 208 234 253 258 250 233 254 252 232 232 230 221 207 188 171 155 158 149 135 127 122 125 125 123 127 117 117 117 119 125 124 121 129 134 127 113 107 102 97 107 87 76 73 72 71 70 75 78 73 72 71 73 73 71 73 80 72 72 72 72 70 68 66 64 62 65 65 67 52 48 43 41 39 38 38 40 47 41 50 63 55 53 53 50 56 58 64 63 69 77 80 80 85 93 99 100 100 98 96 93 90 87 84 80 78 78 77 77 75 76 77 77 76 76 75 77 78 81 85 87 88 87 87 87 88 89 90 92 94 95 97 99 101 103 106 107 109 111 115 118 122 127 133 139 143
 -9999 -9999 -9999 -9999 -9999 -9999 -9999 -9999 -9999 -9999 -9999 -9999 -9999 -9999 -9999 -9999 -9999 -9999 -9999 -9999 -9999 -9999 -9999 -9999 -9999 -9999 -9999 -9999 -9999 -9999 -9999 -9999 -9999 -9999 -9999 -9999 -9999 -9999 -9999 -9999 -9999 -9999 -9999 -9999 -9999 -9999 -9999 -9999 -9999 -9999 -9999 -9999 -9999 25 24 24 27 28 29 30 28 26 21 20 18 18 -9999 -9999 -9999 23 -9999 -9999 -9999 -9999 -9999 -9999 -9999 -9999 -9999 -9999 -9999 44 45 45 48 51 54 60 65 70 77 98 98 95 93 98 114 119 129 131 143 160 179 169 171 182 203 179 162 198 215 230 225 224 253 256 266 249 247 257 258 247 238 235 227 217 201 184 163 156 154 146 134 125 122 124 123 127 125 117 117 118 119 123 120 124 131 124 113 114 110 103 105 96 76 73 72 71 71 72 75 75 79 75 74 77 76 75 82 75 71 71 69 66 64 63 61 60 59 63 66 57 48 43 41 41 39 38 39 40 41 51 67 58 51 60 63 58 64 73 77 79 87 89 91 91 97 101 102 101 99 97 94 92 89 87 85 83 82 81 80 78 76 76 77 75 74 73 74 78 83 87 89 90 88 87 86 87 89 90 91 93 95 97 99 102 103 106 107 109 111 115 121 126 132 139 144 147
 -9999 -9999 -9999 -9999 -9999 -9999 -9999 -9999 -9999 -9999 -9999 -9999 -9999 -9999 -9999 -9999 -9999 -9999 -9999 -9999 -9999 -9999 -9999 -9999 -9999 -9999 -9999 -9999 -9999 -9999 -9999 -9999 -9999 -9999 -9999 -9999 -9999 -9999 -9999 -9999 -9999 -9999 -9999 -9999 -9999 -9999 -9999 -9999 -9999 -9999 -9999 -9999 -9999 -9999 22 23 26 28 28 30 30 27 23 21 20 21 21 21 22 -9999 -9999 -9999 -9999 -9999 -9999 -9999 -9999 -9999 -9999 -9999 -9999 -9999 45 47 49 52 56 60 65 74 81 99 95 92 94 97 105 112 121 128 141 154 167 164 164 176 190 175 158 201 212 217 211 222 257 270 264 251 264 261 255 252 250 249 235 222 210 196 175 155 150 152 139 130 126 125 124 130 127 120 118 118 121 123 126 120 124 123 118 122 118 106 96 95 80 74 72 71 71 71 72 72 80 81 79 80 80 81 81 79 77 74 73 69 62 60 59 58 54 54 55 53 50 44 43 47 40 38 39 40 41 48 63 53 52 54 63 61 58 74 84 93 98 99 100 101 101 104 104 102 99 97 95 93 92 90 89 88 87 86 83 81 78 75 76 75 73 72 72 77 83 89 92 91 89 88 86 87 88 90 91 93 95 97 99 101 104 106 108 110 112 117 124 131 138 145 149 152
 -9999 -9999 -9999 -9999 -9999 -9999 -9999 -9999 -9999 -9999 -9999 -9999 -9999 -9999 -9999 -9999 -9999 -9999 -9999 -9999 -9999 -9999 -9999 -9999 -9999 -9999 -9999 -9999 -9999 -9999 -9999 -9999 -9999 -9999 -9999 -9999 -9999 -9999 -9999 18 21 -9999 -9999 -9999 -9999 -9999 -9999 -9999 -9999 -9999 -9999 -9999 -9999 -9999 20 21 23 24 27 28 28 29 26 28 25 27 24 24 23 -9999 -9999 -9999 -9999 -9999 -9999 32 -9999 -9999 -9999 -9999 -9999 -9999 -9999 -9999 51 54 55 58 65 72 77 89 91 93 94 98 106 111 122 127 138 152 162 160 158 180 190 162 157 179 207 200 209 228 265 273 274 254 261 269 267 267 261 251 246 232 215 194 173 164 155 153 142 134 134 134 128 129 132 125 121 120 120 120 122 119 116 120 116 121 121 113 96 88 83 76 74 71 72 73 72 73 72 79 89 86 87 91 87 81 81 78 75 73 64 59 62 61 52 50 52 53 51 45 43 57 47 40 41 41 42 50 70 56 53 52 57 55 59 71 78 90 103 107 107 107 106 106 104 102 99 97 96 94 94 93 93 93 92 90 86 83 80 77 73 73 72 73 71 76 82 88 91 90 90 89 89 89 90 91 92 94 96 98 101 102 105 107 109 112 115 120 127 136 144 152 155 156
 -9999 -9999 -9999 -9999 -9999 -9999 -9999 -9999 -9999 -9999 -9999 -9999 -9999 -9999 -9999 -9999 -9999 -9999 -9999 -9999 -9999 -9999 -9999 -9999 -9999 -9999 -9999 -9999 -9999 -9999 -9999 -9999 -9999 -9999 -9999 19 22 -9999 -9999 18 22 -9999 -9999 -9999 -9999 -9999 -9999 -9999 -9999 -9999 -9999 -9999 -9999 20 19 20 21 22 23 26 25 24 25 31 29 30 28 26 24 -9999 -9999 -9999 -9999 -9999 -9999 -9999 -9999 -9999 -9999 -9999 -9999 -9999 -9999 -9999 -9999 57 57 59 65 71 76 86 92 94 96 102 108 112 129 124 133 146 148 147 147 167 172 151 170 169 193 186 200 235 277 273 278 272 264 259 245 236 247 267 254 233 219 203 183 172 166 165 149 139 137 143 136 131 132 130 126 122 121 120 120 120 120 118 115 118 119 107 97 89 89 86 75 74 74 74 73 75 72 74 79 91 90 92 92 84 81 80 79 78 66 60 61 60 54 51 52 52 51 45 42 58 61 43 42 46 44 48 56 59 55 56 55 57 60 68 77 87 101 108 109 108 108 105 102 100 98 96 95 95 95 95 95 96 96 92 88 85 81 78 75 71 72 73 72 75 80 85 88 89 90 90 90 91 91 92 94 96 98 100 102 104 106 108 111 114 118 123 131 139 149 158 160 159
 -9999 -9999 -9999 -9999 -9999 -9999 -9999 -9999 -9999 -9999 -9999 -9999 -9999 -9999 -9999 -9999 -9999 -9999 -9999 -9999 -9999 -9999 -9999 -9999 -9999 -9999 -9999 -9999 -9999 -9999 -9999 -9999 -9999 -9999 -9999 -9999 -9999 -9999 -9999 16 19 16 -9999 -9999 -9999 -9999 -9999 -9999 -9999 -9999 -9999 -9999 -9999 20 19 20 21 21 22 24 23 23 24 27 29 32 35 27 30 24 -9999 -9999 -9999 -9999 -9999 -9999 -9999 -9999 -9999 -9999 -9999 -9999 -9999 -9999 -9999 -9999 62 64 66 76 77 83 93 99 107 111 111 117 126 122 126 133 132 129 133 149 155 155 182 170 181 182 197 222 268 253 245 269 277 248 205 231 271 265 262 241 219 206 188 183 179 176 159 146 142 142 145 137 133 131 129 124 125 122 120 118 122 119 116 116 118 107 97 89 86 84 76 76 76 75 76 73 74 72 73 81 86 85 86 83 79 78 74 77 66 60 60 57 53 52 57 55 52 43 42 50 74 48 45 52 46 49 51 55 60 57 57 58 62 72 90 100 108 110 107 104 101 99 97 97 96 95 94 94 95 95 96 96 95 93 89 86 83 80 77 73 70 70 71 75 79 83 86 88 89 90 91 92 93 94 96 98 100 102 104 106 107 109 112 116 121 126 133 141 149 156 159 160
 -9999 -9999 -9999 -9999 -9999 -9999 -9999 -9999 -9999 -9999 -9999 -9999 -9999 -9999 -9999 -9999 -9999 -9999 -9999 -9999 -9999 -9999 -9999 -9999 -9999 -9999 -9999 -9999 -9999 -9999 -9999 -9999 -9999 -9999 -9999 -9999 -9999 -9999 16 17 21 15 -9999 -9999 -9999 -9999 -9999 -9999 -9999 -9999 -9999 -9999 -9999 19 19 20 21 21 21 22 22 22 22 22 25 29 36 27 26 23 -9999 -9999 -9999 -9999 -9999 -9999 -9999 -9999 -9999 -9999 -9999 -9999 -9999 -9999 -9999 -9999 -9999 64 69 77 76 78 89 99 110 111 107 116 128 124 121 127 127 129 125 136 139 149 171 173 180 184 210 228 260 250 221 228 240 249 199 213 238 251 251 236 220 208 194 179 177 171 161 152 153 148 146 146 138 135 134 126 129 128 123 120 121 121 118 118 121 110 98 88 82 79 77 76 77 75 78 74 74 79 77 77 80 80 79 79 76 74 71 69 64 61 58 55 54 51 53 51 49 42 41 47 64 58 47 51 50 53 52 52 60 59 59 61 66 80 97 109 113 108 103 98 94 92 91 92 92 92 92 93 94 95 96 95 94 92 89 87 84 81 79 76 73 73 73 75 78 81 84 87 89 91 92 93 95 97 99 101 103 104 105 107 109 110 113 118 122 128 134 141 148 154 158 159
 -9999 -9999 -9999 -9999 -9999 -9999 -9999 -9999 -9999 -9999 -9999 -9999 -9999 -9999 -9999 -9999 -9999 -9999 -9999 -9999 -9999 -9999 -9999 -9999 -9999 -9999 -9999 -9999 -9999 -9999 -9999 -9999 -9999 -9999 -9999 -9999 -9999 -9999 16 13 14 -9999 -9999 -9999 -9999 -9999 -9999 -9999 -9999 -9999 -9999 -9999 18 19 20 20 21 21 21 21 20 21 21 20 23 27 38 38 30 25 -9999 -9999 -9999 -9999 -9999 -9999 -9999 -9999 -9999 -9999 -9999 -9999 -9999 -9999 -9999 -9999 -9999 62 69 77 79 73 80 90 92 97 99 104 114 122 118 122 129 128 130 127 144 150 163 178 188 191 202 218 256 272 244 217 230 231 203 197 204 226 247 233 217 203 189 184 180 171 166 159 161 155 150 146 143 141 139 129 129 131 128 125 125 123 121 119 117 112 100 90 85 82 79 78 77 76 77 76 74 75 80 82 82 77 75 77 78 75 72 67 64 61 59 59 60 54 49 48 47 42 41 47 58 59 52 53 52 54 54 53 57 57 59 65 69 72 92 104 106 102 97 91 86 85 85 86 88 89 90 90 91 93 94 94 92 91 89 87 85 83 81 79 76 75 75 76 77 80 83 87 90 92 94 96 97 99 101 104 105 106 107 108 110 112 115 118 123 128 134 140 146 152 155 158
 -9999 -9999 -9999 -9999 -9999 -9999 -9999 -9999 -9999 -9999 -9999 -9999 -9999 -9999 -9999 -9999 -9999 -9999 -9999 -9999 -9999 -9999 -9999 -9999 -9999 -9999 -9999 -9999 -9999 -9999 -9999 -9999 -9999 -9999 -9999 -9999 -9999 -9999 -9999 -9999 -9999 -9999 -9999 -9999 -9999 -9999 -9999 -9999 -9999 -9999 -9999 17 18 18 20 21 21 21 21 20 19 19 19 18 21 26 38 41 30 27 -9999 -9999 -9999 -9999 -9999 -9999 -9999 -9999 -9999 -9999 -9999 -9999 -9999 -9999 -9999 -9999 58 -9999 63 64 67 70 75 79 83 89 92 98 109 127 119 125 132 127 125 125 141 156 170 181 186 195 210 223 227 248 220 203 210 218 210 206 211 241 245 230 214 201 189 187 178 170 173 167 168 160 153 149 146 145 137 132 133 133 132 128 127 128 123 122 116 108 97 90 87 84 80 80 79 77 76 78 76 76 73 77 79 77 76 77 81 78 77 72 66 62 59 63 74 60 52 47 44 42 42 43 50 48 50 55 53 51 51 54 64 56 59 65 68 65 76 95 99 95 90 84 79 79 81 82 83 85 86 87 88 90 91 91 90 89 88 87 86 84 83 81 78 77 76 76 77 80 83 87 90 93 95 97 99 102 104 106 107 108 109 110 111 113 116 118 123 128 133 139 145 150 154 157
 -9999 -9999 -9999 -9999 -9999 -9999 -9999 -9999 -9999 -9999 -9999 -9999 -9999 -9999 -9999 -9999 -9999 -9999 -9999 -9999 -9999 -9999 -9999 -9999 -9999 -9999 -9999 -9999 -9999 -9999 -9999 -9999 -9999 -9999 -9999 -9999 -9999 -9999 -9999 -9999 14 13 14 -9999 -9999 -9999 -9999 -9999 -9999 -9999 16 16 17 18 19 20 20 21 20 19 18 17 17 18 20 25 34 30 30 27 24 -9999 -9999 -9999 -9999 -9999 -9999 -9999 -9999 -9999 -9999 -9999 -9999 -9999 -9999 -9999 -9999 -9999 -9999 -9999 -9999 70 72 -9999 81 86 88 94 109 127 118 115 123 126 125 131 150 154 170 180 182 191 207 219 210 237 222 202 212 223 239 220 217 239 225 220 212 198 192 186 176 172 167 164 165 163 156 152 149 154 142 135 136 134 133 131 126 125 123 121 117 109 100 94 89 85 83 79 80 80 78 78 78 79 74 74 76 77 77 76 80 82 77 74 69 65 61 63 67 65 54 48 45 43 43 43 44 45 50 53 53 53 52 53 57 59 59 61 65 65 68 76 85 89 86 81 77 76 77 78 79 81 82 84 85 86 87 88 88 87 87 86 86 85 85 82 79 77 77 77 78 80 83 87 90 93 96 99 101 104 106 108 109 110 110 111 112 113 116 118 122 127 131 138 144 149 153 155
 -9999 -9999 -9999 -9999 -9999 -9999 -9999 -9999 -9999 -9999 -9999 -9999 -9999 -9999 -9999 -9999 -9999 -9999 -9999 -9999 -9999 -9999 -9999 -9999 -9999 -9999 -9999 -9999 -9999 -9999 -9999 -9999 -9999 -9999 -9999 -9999 -9999 -9999 -9999 -9999 -9999 -9999 15 15 15 15 16 16 16 15 16 16 17 18 19 19 19 20 19 18 18 17 16 18 23 31 43 30 28 30 27 -9999 -9999 -9999 -9999 -9999 -9999 -9999 -9999 -9999 -9999 -9999 -9999 -9999 -9999 -9999 -9999 -9999 -9999 -9999 -9999 -9999 -9999 -9999 -9999 82 83 85 98 118 112 107 114 118 124 133 149 156 173 181 184 191 204 213 209 229 213 210 225 254 253 253 238 210 212 206 202 204 194 188 179 172 166 167 169 162 159 154 154 159 154 139 137 135 135 135 130 125 122 119 116 113 105 97 88 85 84 81 80 81 80 79 79 78 74 73 75 76 78 77 79 82 79 77 74 70 65 62 64 68 60 49 46 44 44 44 44 45 48 56 55 55 54 53 57 58 59 61 63 68 69 73 77 77 79 80 77 75 75 75 76 77 78 80 81 82 84 84 85 85 85 84 84 85 86 82 79 76 76 77 78 80 83 87 90 94 96 100 103 106 108 110 111 111 111 111 112 113 115 118 122 127 131 137 141 -9999 152 155
 -9999 -9999 -9999 -9999 -9999 -9999 -9999 -9999 -9999 -9999 -9999 -9999 -9999 -9999 -9999 -9999 -9999 -9999 -9999 -9999 -9999 -9999 -9999 -9999 -9999 -9999 -9999 -9999 -9999 -9999 -9999 -9999 -9999 -9999 -9999 -9999 -9999 -9999 -9999 -9999 -9999 -9999 14 15 15 15 16 17 17 15 15 16 16 17 18 18 18 19 18 18 17 17 16 20 31 42 51 42 36 35 31 28 -9999 -9999 -9999 -9999 -9999 -9999 -9999 -9999 -9999 -9999 -9999 -9999 -9999 -9999 -9999 -9999 -9999 -9999 -9999 -9999 -9999 -9999 -9999 78 79 80 84 93 112 99 105 109 118 126 150 155 169 181 186 194 202 209 211 213 211 208 224 241 248 238 219 238 242 231 220 210 197 189 184 177 172 167 169 166 162 156 154 157 157 149 141 137 137 140 131 127 123 118 118 113 105 101 92 86 80 77 77 79 81 79 78 78 73 72 74 80 82 79 81 79 78 78 77 80 73 65 66 72 63 52 49 46 45 46 46 46 47 59 62 59 56 53 54 57 58 60 64 66 73 76 79 80 77 77 75 73 73 73 74 74 75 75 77 79 81 82 83 83 83 82 81 81 80 78 75 74 75 76 78 80 83 87 90 94 97 101 104 107 110 112 113 112 112 111 111 112 114 117 121 126 132 138 144 148 152 153
 -9999 -9999 -9999 -9999 -9999 -9999 -9999 -9999 -9999 -9999 -9999 -9999 -9999 -9999 -9999 -9999 -9999 -9999 -9999 -9999 -9999 -9999 -9999 -9999 -9999 -9999 -9999 -9999 -9999 -9999 -9999 -9999 -9999 -9999 -9999 -9999 -9999 -9999 -9999 -9999 -9999 -9999 -9999 -9999 14 14 16 19 18 15 15 15 16 16 17 17 18 18 18 17 17 17 16 20 33 50 55 50 38 33 35 30 38 35 -9999 -9999 -9999 -9999 -9999 -9999 -9999 -9999 -9999 -9999 -9999 -9999 -9999 -9999 -9999 -9999 -9999 -9999 -9999 -9999 -9999 74 74 75 78 82 87 91 97 101 110 123 142 151 170 176 182 191 201 206 210 208 205 217 220 229 238 213 211 242 242 234 225 219 206 195 189 182 178 174 169 166 163 160 156 155 153 146 140 134 140 139 132 127 128 120 118 112 101 97 91 83 84 75 74 76 77 77 76 74 71 71 74 85 84 81 80 76 77 76 75 80 85 66 68 71 65 56 56 50 48 48 48 46 49 61 70 63 58 54 54 57 61 60 63 67 71 75 77 75 75 74 72 72 71 71 71 72 73 73 74 76 79 80 81 81 81 79 78 76 74 72 71 71 72 75 77 80 83 87 91 94 98 102 105 108 111 114 115 113 111 110 110 110 112 115 120 126 133 140 144 147 150 -9999
 -9999 -9999 -9999 -9999 -9999 -9999 -9999 -9999 -9999 -9999 -9999 -9999 -9999 -9999 -9999 -9999 -9999 -9999 -9999 -9999 -9999 -9999 -9999 -9999 -9999 -9999 -9999 -9999 -9999 -9999 -9999 -9999 -9999 -9999 -9999 -9999 -9999 -9999 -9999 -9999 -9999 -9999 -9999 -9999 -9999 14 17 17 19 15 15 15 16 16 17 17 17 17 17 17 17 17 17 18 25 41 54 55 49 37 46 39 57 42 44 35 -9999 -9999 -9999 -9999 -9999 -9999 -9999 -9999 -9999 -9999 -9999 -9999 -9999 -9999 -9999 -9999 -9999 -9999 -9999 72 72 72 75 77 80 83 87 93 103 123 138 153 163 169 176 185 191 198 206 207 202 210 234 223 212 205 220 225 236 238 229 221 212 204 196 189 184 180 176 172 169 165 166 158 149 140 138 132 135 134 129 124 127 123 118 108 97 90 85 82 77 74 72 73 76 75 73 70 71 74 74 83 82 80 80 76 79 75 74 76 85 67 69 73 72 59 60 56 50 50 50 47 49 53 69 74 60 56 53 55 57 58 60 62 66 72 74 73 70 71 70 70 70 69 69 70 72 72 73 75 78 80 81 81 79 77 74 71 68 69 69 68 70 73 76 80 83 87 91 95 99 102 105 108 110 113 113 112 110 109 108 109 110 113 119 125 132 140 144 147 149 -9999
 -9999 -9999 -9999 -9999 -9999 -9999 -9999 -9999 -9999 -9999 -9999 -9999 -9999 -9999 -9999 -9999 -9999 -9999 -9999 -9999 -9999 -9999 -9999 -9999 -9999 -9999 -9999 -9999 -9999 -9999 -9999 -9999 -9999 -9999 -9999 -9999 -9999 -9999 -9999 -9999 -9999 -9999 -9999 -9999 -9999 -9999 -9999 13 15 15 16 17 16 16 16 16 17 17 17 17 17 17 17 17 21 31 43 54 45 34 38 48 46 43 46 39 -9999 -9999 -9999 -9999 43 -9999 -9999 -9999 -9999 -9999 -9999 -9999 -9999 -9999 -9999 -9999 -9999 -9999 -9999 70 71 71 73 74 75 77 80 87 97 114 129 137 147 160 172 181 182 186 196 201 198 204 217 219 207 211 209 220 225 239 241 227 217 207 204 197 191 184 180 177 173 171 172 165 159 144 138 149 137 132 127 124 118 117 116 112 100 93 94 87 81 75 74 75 75 74 75 70 71 81 76 77 80 83 84 76 80 82 74 73 74 72 71 74 74 58 57 54 50 50 49 49 48 54 65 76 63 54 52 54 55 57 59 61 61 67 71 70 70 68 68 68 68 68 69 70 72 74 75 77 79 81 82 81 78 76 72 67 69 71 70 69 68 72 76 79 83 87 91 96 99 102 104 107 109 111 111 110 109 108 107 107 109 111 117 124 131 138 141 145 -9999 -9999
 -9999 -9999 -9999 -9999 -9999 -9999 -9999 -9999 -9999 -9999 -9999 -9999 -9999 -9999 -9999 -9999 -9999 -9999 -9999 -9999 -9999 -9999 -9999 -9999 -9999 -9999 -9999 -9999 -9999 -9999 -9999 -9999 -9999 -9999 -9999 -9999 -9999 -9999 -9999 -9999 -9999 -9999 -9999 -9999 -9999 -9999 -9999 -9999 13 13 15 16 16 15 16 16 17 17 17 17 17 17 16 16 18 24 30 36 36 32 33 36 46 44 43 40 -9999 -9999 -9999 -9999 -9999 -9999 -9999 -9999 -9999 -9999 -9999 -9999 -9999 -9999 -9999 -9999 -9999 -9999 -9999 68 71 70 70 71 73 76 78 83 92 104 116 128 138 149 160 168 171 174 185 189 192 201 218 237 209 211 228 244 245 248 247 233 219 217 210 202 197 192 185 180 176 174 173 171 166 156 154 162 154 137 126 121 123 114 109 109 104 101 103 99 90 82 82 80 77 76 78 74 71 81 82 77 79 83 87 76 80 92 83 75 73 81 85 80 72 56 53 49 48 48 47 47 46 51 60 66 64 56 51 52 54 56 56 58 60 62 70 69 68 67 66 67 68 68 69 71 73 75 78 80 82 84 84 82 79 75 70 67 68 70 70 70 69 71 75 79 83 87 91 96 99 102 104 106 108 109 109 108 107 106 106 107 109 113 117 123 129 136 140 144 -9999 -9999
 -9999 -9999 -9999 -9999 -9999 -9999 -9999 -9999 -9999 -9999 -9999 -9999 -9999 -9999 -9999 -9999 -9999 -9999 -9999 -9999 -9999 -9999 -9999 -9999 -9999 -9999 -9999 -9999 -9999 -9999 -9999 -9999 -9999 -9999 -9999 -9999 -9999 -9999 -9999 -9999 -9999 -9999 -9999 -9999 -9999 -9999 -9999 -9999 -9999 14 14 15 16 15 15 16 16 17 17 18 18 17 16 16 17 20 23 26 28 31 33 39 47 51 46 45 42 42 -9999 -9999 -9999 -9999 -9999 -9999 -9999 -9999 -9999 -9999 -9999 -9999 -9999 -9999 -9999 -9999 -9999 66 66 70 70 70 73 75 77 80 88 98 108 120 129 139 144 156 166 165 173 174 183 196 226 245 230 213 223 243 248 252 248 237 214 221 218 208 201 196 190 185 181 177 176 175 171 160 162 174 166 141 127 121 125 122 114 108 108 111 109 103 96 88 90 88 80 78 78 77 72 76 81 78 82 81 82 76 82 96 102 85 71 88 94 88 74 57 63 47 48 46 47 45 45 47 55 59 57 53 49 50 52 53 57 58 58 63 69 67 65 65 64 65 68 69 71 73 76 78 81 85 86 88 87 84 80 76 71 66 68 69 69 69 69 72 76 80 84 88 92 96 100 102 104 106 107 107 107 106 105 105 105 107 110 113 117 122 130 134 140 -9999 -9999 -9999
 -9999 -9999 -9999 -9999 -9999 -9999 -9999 -9999 -9999 -9999 -9999 -9999 -9999 -9999 -9999 -9999 -9999 -9999 -9999 -9999 -9999 -9999 -9999 -9999 -9999 -9999 -9999 -9999 -9999 -9999 -9999 -9999 -9999 -9999 -9999 -9999 -9999 -9999 -9999 -9999 -9999 -9999 -9999 -9999 -9999 -9999 -9999 -9999 -9999 13 13 14 14 15 15 16 16 17 18 18 19 18 17 16 16 17 20 24 27 32 38 46 53 48 48 48 43 44 45 -9999 -9999 -9999 -9999 -9999 -9999 -9999 -9999 -9999 -9999 -9999 -9999 -9999 -9999 -9999 -9999 -9999 -9999 -9999 69 71 72 73 75 77 83 91 102 112 121 130 137 145 152 158 163 171 181 198 222 237 227 214 227 235 245 254 247 232 205 233 222 217 210 203 196 189 185 181 181 183 180 171 175 182 164 143 129 126 130 138 124 115 111 115 110 105 98 94 93 89 84 84 81 78 74 75 85 84 83 80 77 84 91 91 96 80 67 79 92 88 62 51 52 46 46 45 47 46 47 52 55 64 60 53 46 47 49 51 64 56 55 60 68 64 63 64 65 66 68 70 72 76 79 82 85 88 91 93 92 88 82 77 72 67 66 68 68 69 69 73 77 81 85 89 93 97 100 102 104 105 106 106 105 105 103 103 105 107 111 114 118 123 129 134 139 -9999 -9999 -9999
 -9999 -9999 -9999 -9999 -9999 -9999 -9999 -9999 -9999 -9999 -9999 -9999 -9999 -9999 -9999 -9999 -9999 -9999 -9999 -9999 -9999 -9999 -9999 -9999 -9999 -9999 -9999 -9999 -9999 -9999 -9999 -9999 -9999 -9999 -9999 -9999 -9999 -9999 -9999 -9999 -9999 -9999 -9999 -9999 -9999 -9999 -9999 -9999 -9999 -9999 13 14 14 15 15 16 17 17 18 19 18 17 17 17 16 16 18 21 26 32 45 52 52 50 53 55 49 42 41 41 -9999 -9999 -9999 -9999 -9999 -9999 -9999 -9999 -9999 -9999 -9999 -9999 -9999 -9999 -9999 -9999 -9999 -9999 -9999 71 73 74 76 76 80 87 97 106 115 123 131 142 152 156 164 168 181 194 228 231 221 222 233 235 240 250 250 244 206 232 209 215 217 212 202 195 189 186 187 189 188 182 185 188 172 150 133 130 133 142 141 123 121 121 118 111 108 102 97 94 91 86 83 79 77 77 81 87 87 81 76 84 97 88 84 72 62 68 70 64 50 46 46 48 45 44 42 45 44 50 59 77 80 60 47 44 45 47 57 57 53 56 63 61 62 63 65 67 69 70 74 76 83 86 89 92 94 96 95 90 85 79 73 69 66 67 68 68 70 74 79 83 87 90 94 97 100 102 103 104 105 105 105 104 103 102 105 108 112 116 120 125 130 134 139 -9999 -9999 -9999
 -9999 -9999 -9999 -9999 -9999 -9999 -9999 -9999 -9999 -9999 -9999 -9999 -9999 -9999 -9999 -9999 -9999 -9999 -9999 -9999 -9999 -9999 -9999 -9999 -9999 -9999 -9999 -9999 -9999 -9999 -9999 -9999 -9999 -9999 -9999 -9999 -9999 -9999 -9999 -9999 -9999 -9999 -9999 -9999 -9999 -9999 -9999 -9999 -9999 -9999 -9999 -9999 -9999 -9999 15 15 16 17 18 19 18 17 17 17 16 16 16 19 26 35 46 53 63 57 52 53 52 44 40 40 39 -9999 -9999 -9999 -9999 -9999 -9999 -9999 -9999 -9999 -9999 -9999 -9999 -9999 -9999 -9999 -9999 -9999 -9999 -9999 -9999 -9999 78 79 81 86 95 103 111 120 129 139 152 158 165 169 178 187 199 221 219 212 218 224 224 232 230 228 208 228 202 228 223 217 212 204 198 196 195 196 195 192 194 196 183 154 137 135 140 139 145 134 134 131 123 118 113 106 102 101 94 90 85 82 80 80 81 84 89 81 75 77 87 74 69 64 57 56 53 50 46 44 44 60 48 43 42 45 43 45 44 47 51 74 74 63 47 44 47 50 52 58 59 59 61 62 64 67 70 72 73 79 81 88 91 95 97 98 97 93 87 81 75 70 67 66 66 69 73 77 81 85 89 92 96 98 101 103 104 104 105 105 104 104 104 104 107 110 114 118 123 127 132 135 139 -9999 -9999 -9999
 -9999 -9999 -9999 -9999 -9999 -9999 -9999 -9999 -9999 -9999 -9999 -9999 -9999 -9999 -9999 -9999 -9999 -9999 -9999 -9999 -9999 -9999 -9999 -9999 -9999 -9999 -9999 -9999 -9999 -9999 -9999 -9999 -9999 -9999 -9999 -9999 -9999 -9999 -9999 -9999 -9999 -9999 -9999 -9999 -9999 -9999 -9999 -9999 -9999 -9999 -9999 -9999 -9999 -9999 15 15 15 16 17 18 18 17 17 17 16 16 16 19 25 37 46 50 54 64 54 54 53 51 42 44 -9999 -9999 -9999 -9999 -9999 -9999 -9999 -9999 -9999 -9999 -9999 -9999 -9999 -9999 -9999 -9999 -9999 -9999 -9999 -9999 -9999 -9999 -9999 81 85 88 94 102 109 116 127 137 148 157 172 179 176 184 196 202 207 217 208 209 213 223 205 194 200 213 203 232 229 225 218 214 208 206 204 204 204 204 205 202 190 162 142 145 151 153 149 143 134 132 127 123 119 113 107 101 96 93 89 91 84 81 81 83 81 79 75 70 71 66 63 58 52 53 51 48 44 43 43 57 58 39 39 45 45 45 43 43 43 43 40 41 41 41 43 46 49 51 55 57 60 63 65 67 70 74 77 82 80 88 94 99 100 98 97 95 91 84 78 72 67 66 68 71 76 80 84 88 92 95 97 100 102 104 104 105 105 105 105 105 106 107 110 113 117 121 125 129 133 137 140 -9999 -9999 -9999
 -9999 -9999 -9999 -9999 -9999 -9999 -9999 -9999 -9999 -9999 -9999 -9999 -9999 -9999 -9999 -9999 -9999 -9999 -9999 -9999 -9999 -9999 -9999 -9999 -9999 -9999 -9999 -9999 -9999 -9999 -9999 -9999 -9999 -9999 -9999 -9999 -9999 -9999 -9999 -9999 -9999 -9999 -9999 -9999 -9999 -9999 -9999 -9999 -9999 -9999 -9999 -9999 -9999 -9999 -9999 -9999 -9999 16 16 16 16 16 16 17 16 16 16 20 25 32 44 48 53 63 55 56 57 47 41 44 41 46 43 -9999 -9999 -9999 -9999 -9999 -9999 -9999 -9999 -9999 -9999 -9999 -9999 -9999 -9999 -9999 -9999 -9999 -9999 -9999 -9999 -9999 88 91 95 102 108 114 122 132 145 154 164 172 179 184 192 197 201 206 207 207 213 211 217 218 195 205 208 239 238 232 225 221 217 214 212 210 210 209 207 202 190 167 156 149 156 160 153 148 140 131 127 125 121 117 111 105 99 95 94 93 88 84 83 80 78 74 72 68 66 64 62 60 51 50 49 47 44 41 42 49 62 46 41 46 46 48 44 45 50 49 41 35 35 38 40 43 46 48 50 54 57 60 61 63 68 73 77 81 88 84 98 102 103 103 94 100 96 89 82 75 70 68 71 75 80 84 88 91 95 98 100 102 103 105 105 105 105 105 105 106 108 110 112 116 120 124 128 132 135 138 142 -9999 -9999 -9999
 -9999 -9999 -9999 -9999 -9999 -9999 -9999 -9999 -9999 -9999 -9999 -9999 -9999 -9999 -9999 -9999 -9999 -9999 -9999 -9999 -9999 -9999 -9999 -9999 -9999 -9999 -9999 -9999 -9999 -9999 -9999 -9999 -9999 -9999 -9999 -9999 -9999 -9999 -9999 -9999 -9999 -9999 -9999 -9999 -9999 -9999 -9999 -9999 -9999 -9999 -9999 -9999 -9999 -9999 -9999 -9999 -9999 -9999 16 17 17 16 17 16 16 16 17 20 24 31 41 45 51 56 57 55 59 48 48 53 43 54 47 44 -9999 -9999 -9999 -9999 -9999 -9999 -9999 -9999 -9999 -9999 -9999 -9999 -9999 -9999 -9999 -9999 -9999 -9999 -9999 -9999 89 92 95 101 106 112 118 128 138 150 164 172 180 186 190 196 196 198 203 210 224 235 254 254 220 211 204 218 231 241 234 230 224 221 219 216 215 212 210 203 189 180 165 154 165 159 156 152 146 134 127 124 123 119 113 108 103 99 102 96 92 86 84 80 78 74 69 65 63 61 59 57 50 48 47 46 45 43 46 51 49 50 50 47 49 54 51 53 60 60 50 45 36 43 41 41 44 48 48 50 53 56 58 61 65 69 76 80 89 94 98 97 105 106 100 103 100 95 90 82 78 75 77 80 84 88 92 95 98 101 102 103 104 105 105 105 105 105 106 107 109 112 115 120 124 128 131 134 137 140 144 -9999 -9999 -9999
 -9999 -9999 -9999 -9999 -9999 -9999 -9999 -9999 -9999 -9999 -9999 -9999 -9999 -9999 -9999 -9999 -9999 -9999 -9999 -9999 -9999 -9999 -9999 -9999 -9999 -9999 -9999 -9999 -9999 -9999 -9999 -9999 -9999 -9999 -9999 -9999 -9999 -9999 -9999 -9999 -9999 -9999 -9999 -9999 -9999 -9999 -9999 -9999 -9999 -9999 -9999 -9999 -9999 -9999 -9999 -9999 -9999 -9999 -9999 16 17 -9999 -9999 16 16 16 16 17 20 29 37 43 44 47 52 57 61 58 50 53 45 47 52 45 46 -9999 -9999 -9999 -9999 -9999 -9999 -9999 -9999 -9999 -9999 -9999 -9999 -9999 -9999 -9999 -9999 -9999 -9999 -9999 -9999 94 98 103 108 113 115 123 132 144 159 173 178 182 188 192 191 197 202 206 214 222 234 263 237 254 232 225 236 229 228 234 231 228 222 222 218 214 210 204 197 187 180 167 158 158 156 146 151 138 131 124 124 120 117 114 108 103 106 102 93 88 91 84 83 76 68 62 59 59 58 52 48 47 47 47 49 47 51 50 46 53 72 57 61 61 47 41 38 38 46 49 42 35 41 38 41 53 49 49 52 54 57 59 62 67 70 75 85 94 97 94 106 109 101 105 105 101 98 90 86 84 84 86 89 92 96 99 101 103 105 105 106 106 106 105 105 105 106 107 110 113 118 123 128 132 135 137 140 141 146 147 -9999 -9999
 -9999 -9999 -9999 -9999 -9999 -9999 -9999 -9999 -9999 -9999 -9999 -9999 -9999 -9999 -9999 -9999 -9999 -9999 -9999 -9999 -9999 -9999 -9999 -9999 -9999 -9999 -9999 -9999 -9999 -9999 -9999 -9999 -9999 -9999 -9999 -9999 -9999 -9999 -9999 -9999 -9999 -9999 -9999 -9999 -9999 -9999 -9999 -9999 -9999 -9999 -9999 -9999 -9999 -9999 -9999 -9999 -9999 -9999 -9999 -9999 -9999 -9999 -9999 -9999 -9999 17 17 17 19 26 33 38 42 46 50 55 61 68 66 63 51 48 41 45 44 45 -9999 -9999 -9999 -9999 -9999 -9999 -9999 -9999 -9999 -9999 -9999 -9999 -9999 -9999 -9999 -9999 -9999 -9999 -9999 -9999 -9999 -9999 -9999 -9999 114 118 126 136 150 166 174 175 183 187 188 192 206 210 227 223 230 260 263 266 239 232 257 260 243 238 231 232 229 223 219 215 208 202 196 190 183 173 161 162 158 146 137 135 132 126 122 122 121 117 110 106 107 102 96 89 90 80 75 72 65 60 56 54 56 50 47 47 48 50 51 48 51 56 45 49 66 64 60 51 44 39 33 30 28 28 30 35 34 42 41 44 56 49 51 53 56 58 60 63 65 72 81 90 95 91 105 109 96 102 109 105 102 97 93 91 91 92 94 96 99 102 103 106 107 107 107 107 106 106 105 105 105 107 110 114 119 125 131 136 139 140 142 142 -9999 149 -9999 -9999
 -9999 -9999 -9999 -9999 -9999 -9999 -9999 -9999 -9999 -9999 -9999 -9999 -9999 -9999 -9999 -9999 -9999 -9999 -9999 -9999 -9999 -9999 -9999 -9999 -9999 -9999 -9999 -9999 -9999 -9999 -9999 -9999 -9999 -9999 -9999 -9999 -9999 -9999 -9999 -9999 -9999 -9999 -9999 -9999 -9999 -9999 -9999 -9999 -9999 -9999 -9999 -9999 -9999 -9999 -9999 -9999 -9999 -9999 -9999 -9999 -9999 -9999 -9999 -9999 -9999 -9999 17 17 17 22 27 32 36 41 47 54 61 65 68 67 62 52 45 47 46 48 -9999 -9999 -9999 -9999 -9999 -9999 -9999 -9999 -9999 -9999 -9999 -9999 -9999 -9999 -9999 -9999 -9999 -9999 -9999 -9999 -9999 -9999 -9999 -9999 -9999 116 120 128 138 154 170 168 173 180 184 190 198 214 229 234 242 245 260 270 268 254 246 264 263 252 249 241 235 231 220 216 208 201 195 191 186 176 166 166 162 154 141 131 126 124 123 124 124 119 116 112 108 102 96 90 91 85 77 67 63 58 54 51 50 49 47 46 48 51 56 48 49 62 47 46 54 66 52 40 43 43 33 31 35 38 33 36 46 37 49 44 46 49 51 53 55 57 59 62 65 68 76 86 94 97 96 113 112 109 113 111 107 103 100 99 98 98 98 99 101 103 105 106 107 108 108 107 107 105 104 104 105 106 110 114 120 127 134 141 143 144 144 145 148 151 -9999 -9999
 -9999 -9999 -9999 -9999 -9999 -9999 -9999 -9999 -9999 -9999 -9999 -9999 -9999 -9999 -9999 -9999 -9999 -9999 -9999 -9999 -9999 -9999 -9999 -9999 -9999 -9999 -9999 -9999 -9999 -9999 -9999 -9999 -9999 -9999 -9999 -9999 -9999 -9999 -9999 -9999 -9999 -9999 -9999 -9999 -9999 -9999 -9999 -9999 -9999 -9999 -9999 -9999 -9999 -9999 -9999 -9999 -9999 -9999 -9999 -9999 -9999 -9999 -9999 -9999 -9999 -9999 -9999 -9999 17 17 20 25 29 33 41 54 57 61 63 65 68 69 59 54 60 55 -9999 -9999 -9999 -9999 -9999 -9999 -9999 -9999 -9999 -9999 -9999 -9999 -9999 -9999 -9999 -9999 -9999 -9999 -9999 -9999 -9999 -9999 -9999 -9999 -9999 116 114 119 127 139 164 159 164 172 182 194 205 220 224 231 249 249 267 265 260 274 256 261 263 265 258 249 241 231 226 216 208 200 195 193 190 174 166 170 165 159 151 137 128 123 124 125 125 123 121 116 111 104 97 90 84 86 77 70 64 57 54 51 49 48 47 46 47 50 55 46 46 65 51 46 47 64 42 37 39 39 32 38 43 47 44 38 36 36 40 58 64 61 56 52 55 56 57 60 64 67 74 82 90 97 88 107 116 114 112 115 111 109 107 105 103 102 101 100 100 102 103 104 106 108 109 108 106 104 102 102 103 106 109 114 120 127 136 143 145 146 146 147 149 154 156 -9999
 -9999 -9999 -9999 -9999 -9999 -9999 -9999 -9999 -9999 -9999 -9999 -9999 -9999 -9999 -9999 -9999 -9999 -9999 -9999 -9999 -9999 -9999 -9999 -9999 -9999 -9999 -9999 -9999 -9999 -9999 -9999 -9999 -9999 -9999 -9999 -9999 -9999 -9999 -9999 -9999 -9999 -9999 -9999 -9999 -9999 -9999 -9999 -9999 -9999 -9999 -9999 -9999 -9999 -9999 -9999 -9999 -9999 -9999 -9999 -9999 -9999 -9999 -9999 -9999 -9999 -9999 -9999 -9999 -9999 17 19 21 23 26 41 46 50 52 61 54 59 62 67 58 58 58 59 -9999 -9999 -9999 -9999 -9999 -9999 -9999 -9999 -9999 -9999 -9999 -9999 -9999 -9999 -9999 -9999 -9999 -9999 -9999 -9999 -9999 -9999 -9999 -9999 110 112 112 116 126 150 149 153 165 179 192 204 218 227 236 249 259 261 257 250 276 275 262 270 271 259 254 247 231 225 219 209 199 193 194 188 176 164 164 167 157 148 138 128 126 127 126 125 123 120 119 114 108 99 93 84 78 73 66 61 57 54 51 49 47 47 46 45 45 55 46 44 57 59 45 45 56 40 35 33 35 35 40 46 50 49 45 41 36 37 40 55 59 56 50 53 55 55 57 61 66 73 79 77 86 86 92 111 114 107 116 115 114 113 112 109 106 103 100 99 99 100 102 104 107 109 108 105 101 100 99 100 103 106 112 118 126 134 141 145 147 148 150 152 156 159 -9999
 -9999 -9999 -9999 -9999 -9999 -9999 -9999 -9999 -9999 -9999 -9999 -9999 -9999 -9999 -9999 -9999 -9999 -9999 -9999 -9999 -9999 -9999 -9999 -9999 -9999 -9999 -9999 -9999 -9999 -9999 -9999 -9999 -9999 -9999 -9999 -9999 -9999 -9999 -9999 -9999 -9999 -9999 -9999 -9999 -9999 -9999 -9999 -9999 -9999 -9999 -9999 -9999 -9999 -9999 -9999 -9999 -9999 -9999 -9999 -9999 -9999 -9999 -9999 -9999 -9999 -9999 -9999 -9999 -9999 -9999 18 18 19 23 28 31 42 45 52 56 62 68 73 73 57 74 66 -9999 -9999 -9999 -9999 -9999 -9999 -9999 -9999 -9999 -9999 -9999 -9999 -9999 -9999 -9999 -9999 -9999 -9999 -9999 -9999 -9999 -9999 -9999 -9999 106 107 109 108 116 134 137 148 167 183 200 207 212 224 237 259 259 256 247 250 265 278 268 262 268 264 254 250 238 224 216 205 205 198 192 188 176 165 159 154 151 145 139 132 129 130 128 125 126 122 120 117 109 101 92 85 79 75 65 61 58 55 52 50 48 47 46 45 44 60 45 42 56 55 43 46 70 56 34 32 34 38 44 50 55 53 49 51 40 38 39 42 43 44 47 49 55 54 54 57 62 68 73 71 73 86 91 107 104 108 116 117 117 118 119 115 109 103 99 97 97 98 99 102 105 107 105 101 97 95 95 97 100 104 110 116 123 131 138 144 147 149 152 154 157 162 -9999
 -9999 -9999 -9999 -9999 -9999 -9999 -9999 -9999 -9999 -9999 -9999 -9999 -9999 -9999 -9999 -9999 -9999 -9999 -9999 -9999 -9999 -9999 -9999 -9999 -9999 -9999 -9999 -9999 -9999 -9999 -9999 -9999 -9999 -9999 -9999 -9999 -9999 -9999 -9999 -9999 -9999 -9999 -9999 -9999 -9999 -9999 -9999 -9999 -9999 -9999 -9999 -9999 -9999 -9999 -9999 -9999 -9999 -9999 -9999 -9999 -9999 -9999 -9999 -9999 -9999 -9999 -9999 -9999 -9999 -9999 -9999 -9999 18 18 22 25 31 39 42 60 67 72 80 83 62 63 63 -9999 -9999 -9999 -9999 -9999 -9999 -9999 -9999 -9999 -9999 -9999 -9999 -9999 -9999 -9999 -9999 -9999 -9999 -9999 -9999 -9999 -9999 -9999 -9999 105 105 107 106 114 126 135 148 166 181 202 209 210 223 243 254 249 256 251 251 257 271 279 261 257 261 250 248 239 225 213 203 206 202 193 195 185 176 171 160 156 144 140 136 134 130 129 125 126 125 121 115 110 106 98 90 83 73 68 62 59 57 53 51 49 48 48 44 44 47 44 43 53 49 40 44 54 57 37 31 35 42 45 49 50 49 49 53 53 40 39 41 42 47 46 46 47 48 50 53 54 56 63 69 81 92 97 105 110 114 117 119 120 119 120 118 111 104 98 96 95 94 95 99 102 104 102 99 95 92 92 95 98 102 108 114 121 128 136 143 146 149 152 156 159 166 -9999
 -9999 -9999 -9999 -9999 -9999 -9999 -9999 -9999 -9999 -9999 -9999 -9999 -9999 -9999 -9999 -9999 -9999 -9999 -9999 -9999 -9999 -9999 -9999 -9999 -9999 -9999 -9999 -9999 -9999 -9999 -9999 -9999 -9999 -9999 -9999 -9999 -9999 -9999 -9999 -9999 -9999 -9999 -9999 -9999 -9999 -9999 -9999 -9999 -9999 -9999 -9999 -9999 -9999 -9999 -9999 -9999 -9999 -9999 -9999 -9999 -9999 -9999 -9999 -9999 -9999 -9999 -9999 -9999 -9999 -9999 -9999 -9999 -9999 -9999 -9999 21 25 31 41 57 69 73 79 88 77 70 76 64 -9999 -9999 -9999 -9999 -9999 -9999 -9999 -9999 -9999 -9999 -9999 -9999 -9999 -9999 -9999 -9999 -9999 -9999 -9999 -9999 -9999 -9999 102 103 104 106 107 116 130 140 155 174 186 201 207 213 223 234 242 248 249 253 256 254 259 269 273 253 254 249 240 231 219 209 202 195 198 195 192 189 184 169 156 151 145 141 139 138 135 130 126 124 125 124 117 111 110 102 96 93 77 71 67 62 60 56 54 51 48 46 45 45 46 47 45 43 40 37 37 40 42 46 38 33 40 44 43 43 44 47 50 56 48 41 42 48 62 48 42 44 45 46 49 51 55 61 70 79 89 103 113 116 119 120 121 126 124 121 118 113 107 101 97 93 90 92 96 100 102 100 97 94 92 92 94 97 102 107 113 119 126 134 140 144 147 151 155 159 169 172
 -9999 -9999 -9999 -9999 -9999 -9999 -9999 -9999 -9999 -9999 -9999 -9999 -9999 -9999 -9999 -9999 -9999 -9999 -9999 -9999 -9999 -9999 -9999 -9999 -9999 -9999 -9999 -9999 -9999 -9999 -9999 -9999 -9999 -9999 -9999 -9999 -9999 -9999 -9999 -9999 -9999 -9999 -9999 -9999 -9999 -9999 -9999 -9999 -9999 -9999 -9999 -9999 -9999 -9999 -9999 -9999 -9999 -9999 -9999 -9999 -9999 -9999 -9999 -9999 -9999 -9999 -9999 -9999 -9999 -9999 -9999 -9999 -9999 -9999 -9999 19 21 24 31 43 59 70 79 91 91 80 65 59 70 74 76 -9999 -9999 -9999 -9999 -9999 -9999 -9999 -9999 -9999 -9999 -9999 -9999 -9999 -9999 -9999 -9999 -9999 -9999 98 99 100 105 113 117 117 125 136 151 167 180 189 198 208 218 230 237 245 244 253 266 260 255 259 263 262 245 251 233 224 215 210 199 195 199 196 197 193 184 177 172 152 146 143 139 138 141 135 128 123 121 124 120 116 112 105 102 88 79 75 71 64 61 58 58 54 51 50 46 45 45 46 44 41 39 37 35 34 34 35 39 41 39 41 40 39 40 43 53 51 52 44 49 66 61 48 40 42 44 47 48 53 58 63 73 89 97 102 114 121 122 122 124 129 131 125 119 116 111 105 100 94 89 90 94 97 98 97 95 94 93 93 95 98 102 107 112 118 125 133 139 142 145 148 153 160 166 171
 -9999 -9999 -9999 -9999 -9999 -9999 -9999 -9999 -9999 -9999 -9999 -9999 -9999 -9999 -9999 -9999 -9999 -9999 -9999 -9999 -9999 -9999 -9999 -9999 -9999 -9999 -9999 -9999 -9999 -9999 -9999 -9999 -9999 -9999 -9999 -9999 -9999 -9999 -9999 -9999 -9999 -9999 -9999 -9999 -9999 -9999 -9999 -9999 -9999 -9999 -9999 -9999 -9999 -9999 -9999 -9999 -9999 -9999 -9999 -9999 -9999 -9999 -9999 -9999 -9999 -9999 -9999 -9999 -9999 -9999 -9999 -9999 -9999 -9999 -9999 -9999 19 21 25 32 47 62 76 83 94 82 62 -9999 78 80 75 -9999 -9999 -9999 -9999 -9999 -9999 -9999 -9999 -9999 -9999 -9999 -9999 -9999 -9999 -9999 -9999 -9999 -9999 97 96 98 103 105 107 108 116 126 141 156 169 178 187 202 213 225 237 239 243 244 260 273 262 255 252 262 246 250 235 223 214 203 205 193 188 197 197 188 185 181 167 153 147 142 143 136 140 136 129 123 118 119 121 121 114 107 102 90 84 79 73 70 67 64 63 58 58 52 50 44 43 43 43 41 39 38 36 35 34 32 34 40 37 40 37 37 38 45 43 42 44 48 54 70 69 52 41 40 42 47 52 58 64 69 84 96 102 112 120 127 127 124 123 124 133 128 121 120 116 111 106 100 95 95 95 97 96 96 94 93 93 95 96 99 103 107 113 119 127 134 138 140 142 144 149 157 163 167
 -9999 -9999 -9999 -9999 -9999 -9999 -9999 -9999 -9999 -9999 -9999 -9999 -9999 -9999 -9999 -9999 -9999 -9999 -9999 -9999 -9999 -9999 -9999 -9999 -9999 -9999 -9999 -9999 -9999 -9999 -9999 -9999 -9999 -9999 -9999 -9999 -9999 -9999 -9999 -9999 -9999 -9999 -9999 -9999 -9999 -9999 -9999 -9999 -9999 -9999 -9999 -9999 -9999 -9999 -9999 -9999 -9999 -9999 -9999 -9999 -9999 -9999 -9999 -9999 -9999 -9999 -9999 -9999 -9999 -9999 -9999 -9999 -9999 -9999 -9999 -9999 -9999 18 21 28 41 55 70 85 93 95 83 -9999 77 -9999 -9999 -9999 -9999 -9999 -9999 -9999 -9999 -9999 -9999 -9999 -9999 -9999 -9999 -9999 -9999 -9999 -9999 -9999 -9999 94 95 95 99 99 98 101 108 118 130 143 160 168 180 193 205 214 232 236 237 239 257 277 275 261 252 251 252 248 242 221 209 199 197 192 185 192 187 187 183 181 165 156 147 142 144 136 135 132 126 121 118 110 115 121 116 110 103 101 95 84 82 78 69 71 65 61 59 56 46 43 42 41 41 40 39 38 37 36 34 33 32 32 33 35 37 38 39 38 37 37 38 43 52 64 69 54 43 40 41 46 50 56 63 69 80 91 101 111 130 136 136 131 124 117 120 123 125 127 124 119 113 107 103 100 98 98 96 95 94 94 94 96 98 100 104 108 113 120 126 132 136 138 140 141 147 154 161 164
 -9999 -9999 -9999 -9999 -9999 -9999 -9999 -9999 -9999 -9999 -9999 -9999 -9999 -9999 -9999 -9999 -9999 -9999 -9999 -9999 -9999 -9999 -9999 -9999 -9999 -9999 -9999 -9999 -9999 -9999 -9999 -9999 -9999 -9999 -9999 -9999 -9999 -9999 -9999 -9999 -9999 -9999 -9999 -9999 -9999 -9999 -9999 -9999 -9999 -9999 -9999 -9999 -9999 -9999 -9999 -9999 -9999 -9999 -9999 -9999 -9999 -9999 -9999 -9999 -9999 -9999 -9999 -9999 -9999 -9999 -9999 -9999 -9999 -9999 -9999 -9999 -9999 16 18 25 35 45 61 82 87 96 99 72 76 -9999 -9999 -9999 -9999 -9999 -9999 -9999 -9999 -9999 -9999 -9999 -9999 -9999 -9999 -9999 -9999 -9999 -9999 -9999 -9999 93 93 94 93 93 92 96 102 110 120 133 146 159 172 184 196 209 222 226 226 233 255 277 276 273 258 251 255 253 249 229 219 196 194 195 187 183 181 176 178 177 163 155 147 140 139 143 133 127 123 118 115 107 104 117 118 113 106 107 102 90 82 76 72 78 73 67 64 73 55 42 41 40 40 40 40 39 37 36 34 33 33 33 33 35 38 41 41 39 36 36 38 41 45 51 59 51 44 41 42 45 49 54 58 66 81 95 112 127 138 149 150 144 135 127 126 132 135 137 135 129 123 115 110 106 102 100 98 96 95 94 95 97 99 102 104 109 114 119 125 130 134 137 139 142 147 153 158 161
 -9999 -9999 -9999 -9999 -9999 -9999 -9999 -9999 -9999 -9999 -9999 -9999 -9999 -9999 -9999 -9999 -9999 -9999 -9999 -9999 -9999 -9999 -9999 -9999 -9999 -9999 -9999 -9999 -9999 -9999 -9999 -9999 -9999 -9999 -9999 -9999 -9999 -9999 -9999 -9999 -9999 -9999 -9999 -9999 -9999 -9999 -9999 -9999 -9999 -9999 -9999 -9999 -9999 -9999 -9999 -9999 -9999 -9999 -9999 -9999 -9999 -9999 -9999 -9999 -9999 -9999 -9999 -9999 -9999 -9999 -9999 -9999 -9999 -9999 -9999 -9999 -9999 17 19 24 31 41 52 69 76 88 96 86 86 -9999 77 -9999 -9999 87 -9999 -9999 -9999 -9999 -9999 -9999 -9999 -9999 -9999 -9999 -9999 -9999 -9999 -9999 -9999 -9999 90 92 92 91 91 94 99 104 112 125 139 152 164 175 189 198 209 217 219 229 238 264 265 276 263 255 254 255 240 234 210 199 204 194 202 191 184 178 177 172 165 156 146 139 135 138 136 125 122 117 110 105 98 100 110 114 108 106 107 98 86 80 83 88 77 93 72 73 70 47 41 40 39 40 41 39 38 37 35 34 33 33 33 36 40 45 47 43 38 37 39 42 43 45 48 48 44 43 48 47 50 53 59 68 75 88 107 123 145 166 170 165 153 143 138 140 146 150 149 143 133 122 116 112 107 103 100 97 96 95 96 98 100 103 106 109 114 119 124 129 133 136 139 142 147 152 156 -9999
 -9999 -9999 -9999 -9999 -9999 -9999 -9999 -9999 -9999 -9999 -9999 -9999 -9999 -9999 -9999 -9999 -9999 -9999 -9999 -9999 -9999 -9999 -9999 -9999 -9999 -9999 -9999 -9999 -9999 -9999 -9999 -9999 -9999 -9999 -9999 -9999 -9999 -9999 -9999 -9999 -9999 -9999 -9999 -9999 -9999 -9999 -9999 -9999 -9999 -9999 -9999 -9999 -9999 -9999 -9999 -9999 -9999 -9999 -9999 -9999 -9999 -9999 -9999 -9999 -9999 -9999 -9999 -9999 -9999 -9999 -9999 -9999 -9999 -9999 -9999 -9999 -9999 18 21 25 31 37 46 57 70 85 94 98 90 -9999 77 -9999 -9999 86 -9999 -9999 -9999 -9999 -9999 -9999 -9999 -9999 -9999 -9999 -9999 -9999 -9999 -9999 -9999 -9999 90 90 91 92 92 97 98 99 106 119 134 147 159 169 181 190 198 206 218 227 233 253 258 266 270 262 258 256 239 232 219 220 224 214 207 194 191 188 177 170 166 164 156 143 136 137 138 122 118 116 109 107 97 91 95 112 112 105 102 102 92 84 93 102 87 93 97 63 62 56 43 41 40 40 40 39 38 37 36 35 33 32 35 40 46 50 52 48 45 43 44 46 47 47 46 46 45 46 58 51 51 55 60 69 79 90 97 121 136 168 173 191 176 161 149 149 156 162 163 157 145 133 125 119 112 107 102 99 96 96 97 99 101 104 107 111 115 120 124 128 133 136 139 143 147 151 155 -9999
 -9999 -9999 -9999 -9999 -9999 -9999 -9999 -9999 -9999 -9999 -9999 -9999 -9999 -9999 -9999 -9999 -9999 -9999 -9999 -9999 -9999 -9999 -9999 -9999 -9999 -9999 -9999 -9999 -9999 -9999 -9999 -9999 -9999 -9999 -9999 -9999 -9999 -9999 -9999 -9999 -9999 -9999 -9999 -9999 -9999 -9999 -9999 -9999 -9999 -9999 -9999 -9999 -9999 -9999 -9999 -9999 -9999 -9999 -9999 -9999 -9999 -9999 -9999 -9999 -9999 -9999 -9999 -9999 -9999 -9999 -9999 -9999 -9999 -9999 -9999 -9999 -9999 20 23 27 31 37 44 51 63 79 85 91 96 82 80 -9999 -9999 -9999 -9999 -9999 -9999 -9999 -9999 -9999 -9999 -9999 -9999 -9999 -9999 -9999 -9999 -9999 -9999 -9999 -9999 -9999 90 91 95 98 98 103 106 116 130 143 154 164 176 187 193 200 214 225 234 247 259 262 267 261 261 254 254 236 230 236 224 218 213 203 197 194 185 176 168 169 168 145 136 149 142 119 115 112 106 104 98 95 87 101 113 105 97 95 90 82 80 89 96 89 99 65 54 53 44 43 41 39 39 39 38 37 37 44 39 39 38 44 50 53 52 53 55 53 51 52 52 56 56 51 49 51 68 63 56 56 61 71 80 88 95 107 122 142 190 213 199 179 162 160 166 173 178 173 158 145 135 126 118 111 105 101 98 98 99 101 103 106 109 113 117 121 125 129 133 136 139 143 147 151 154 -9999
 -9999 -9999 -9999 -9999 -9999 -9999 -9999 -9999 -9999 -9999 -9999 -9999 -9999 -9999 -9999 -9999 -9999 -9999 -9999 -9999 -9999 -9999 -9999 -9999 -9999 -9999 -9999 -9999 -9999 -9999 -9999 -9999 -9999 -9999 -9999 -9999 -9999 -9999 -9999 -9999 -9999 -9999 -9999 -9999 -9999 -9999 -9999 -9999 -9999 -9999 -9999 -9999 -9999 -9999 -9999 -9999 -9999 -9999 -9999 -9999 -9999 -9999 -9999 -9999 -9999 -9999 -9999 -9999 -9999 -9999 -9999 -9999 -9999 -9999 -9999 -9999 -9999 23 25 29 33 38 43 47 58 69 78 91 99 100 91 -9999 -9999 -9999 -9999 -9999 -9999 -9999 -9999 -9999 -9999 -9999 -9999 -9999 -9999 -9999 -9999 -9999 -9999 -9999 -9999 -9999 -9999 -9999 91 102 101 106 110 116 126 137 148 158 170 182 191 198 211 228 238 247 261 266 264 264 261 254 260 247 240 235 227 234 226 217 208 199 195 186 175 165 156 137 136 158 166 124 114 110 105 104 102 100 87 95 102 94 104 98 87 82 77 81 91 87 97 72 57 60 57 54 48 45 42 40 40 39 38 37 36 39 49 69 76 74 57 60 63 66 63 58 58 60 59 58 55 56 62 67 58 58 63 72 90 91 97 101 114 127 197 224 225 201 185 175 176 180 185 180 165 153 142 133 124 117 110 105 102 101 101 103 106 109 112 115 118 122 126 130 133 137 140 144 147 150 -9999 -9999
 -9999 -9999 -9999 -9999 -9999 -9999 -9999 -9999 -9999 -9999 -9999 -9999 -9999 -9999 -9999 -9999 -9999 -9999 -9999 -9999 -9999 -9999 -9999 -9999 -9999 -9999 -9999 -9999 -9999 -9999 -9999 -9999 -9999 -9999 -9999 -9999 -9999 -9999 -9999 -9999 -9999 -9999 -9999 -9999 -9999 -9999 -9999 -9999 -9999 -9999 -9999 -9999 -9999 -9999 -9999 -9999 -9999 -9999 -9999 -9999 -9999 -9999 -9999 -9999 -9999 -9999 -9999 -9999 -9999 -9999 -9999 -9999 -9999 -9999 -9999 -9999 -9999 24 27 31 36 40 44 48 54 64 75 87 92 94 90 75 -9999 -9999 -9999 -9999 -9999 -9999 -9999 -9999 -9999 -9999 -9999 -9999 -9999 -9999 -9999 -9999 -9999 -9999 -9999 -9999 -9999 -9999 -9999 -9999 -9999 105 110 118 125 133 143 153 163 174 188 205 214 232 240 251 257 268 269 268 264 261 266 263 256 241 223 217 222 227 226 213 203 194 185 171 147 132 129 140 165 129 114 110 111 108 107 107 94 84 89 81 100 102 94 83 77 78 80 81 87 86 72 67 69 54 55 49 49 45 41 40 39 38 38 38 41 52 60 74 74 74 74 73 70 69 67 66 66 65 67 67 76 81 64 71 83 84 87 90 103 96 108 126 137 218 220 224 204 189 185 184 182 177 167 157 148 140 131 123 116 109 106 104 105 107 109 112 115 118 121 124 133 141 137 137 140 143 147 -9999 -9999 -9999
 -9999 -9999 -9999 -9999 -9999 -9999 -9999 -9999 -9999 -9999 -9999 -9999 -9999 -9999 -9999 -9999 -9999 -9999 -9999 -9999 -9999 -9999 -9999 -9999 -9999 -9999 -9999 -9999 -9999 -9999 -9999 -9999 -9999 -9999 -9999 -9999 -9999 -9999 -9999 -9999 -9999 -9999 -9999 -9999 -9999 -9999 -9999 -9999 -9999 -9999 -9999 -9999 -9999 -9999 -9999 -9999 -9999 -9999 -9999 -9999 -9999 -9999 -9999 -9999 -9999 -9999 -9999 -9999 -9999 -9999 -9999 -9999 -9999 -9999 -9999 -9999 -9999 25 29 33 38 42 45 48 53 60 68 76 85 90 90 74 -9999 -9999 86 -9999 -9999 -9999 -9999 -9999 -9999 -9999 -9999 -9999 -9999 -9999 -9999 -9999 -9999 -9999 -9999 -9999 -9999 -9999 -9999 -9999 -9999 -9999 -9999 119 127 131 142 148 155 166 180 196 215 227 238 246 251 261 260 268 266 258 253 245 246 243 261 265 257 244 237 230 216 204 193 185 165 141 130 125 130 122 116 113 117 126 113 115 119 106 90 79 86 108 102 93 83 77 74 73 78 78 78 75 69 64 64 63 53 49 48 51 45 41 39 39 40 44 46 49 53 73 78 84 81 81 82 80 75 74 75 76 77 77 81 91 92 79 79 82 96 97 105 114 124 151 243 239 215 198 189 184 179 173 165 158 152 146 139 131 122 116 112 110 110 112 113 115 118 120 123 126 132 141 139 138 140 145 146 -9999 -9999 -9999
 -9999 -9999 -9999 -9999 -9999 -9999 -9999 -9999 -9999 -9999 -9999 -9999 -9999 -9999 -9999 -9999 -9999 -9999 -9999 -9999 -9999 -9999 -9999 -9999 -9999 -9999 -9999 -9999 -9999 -9999 -9999 -9999 -9999 -9999 -9999 -9999 -9999 -9999 -9999 -9999 -9999 -9999 -9999 -9999 -9999 -9999 -9999 -9999 -9999 -9999 -9999 -9999 -9999 -9999 -9999 -9999 -9999 -9999 -9999 -9999 -9999 -9999 -9999 -9999 -9999 -9999 -9999 -9999 -9999 -9999 -9999 -9999 -9999 -9999 -9999 -9999 -9999 26 29 34 38 42 44 47 50 56 61 68 75 85 84 72 67 -9999 74 -9999 -9999 -9999 -9999 -9999 -9999 -9999 -9999 -9999 -9999 -9999 -9999 -9999 -9999 -9999 -9999 -9999 -9999 -9999 -9999 -9999 -9999 -9999 -9999 -9999 -9999 131 134 145 150 158 176 191 211 218 228 238 250 252 256 267 265 270 261 260 261 237 280 267 266 261 256 245 227 215 202 189 180 164 151 138 124 119 123 122 128 151 119 114 130 131 106 88 84 97 99 94 83 84 88 80 81 76 75 71 66 65 76 80 68 63 57 50 50 57 52 46 50 46 44 49 51 52 58 64 75 81 86 90 96 93 100 87 80 76 80 88 91 78 75 80 85 93 104 105 116 128 183 229 215 200 189 182 176 170 163 159 156 153 148 140 130 123 118 116 115 117 118 120 121 123 125 128 130 133 135 -9999 -9999 145 -9999 -9999 -9999 -9999
 -9999 -9999 -9999 -9999 -9999 -9999 -9999 -9999 -9999 -9999 -9999 -9999 -9999 -9999 -9999 -9999 -9999 -9999 -9999 -9999 -9999 -9999 -9999 -9999 -9999 -9999 -9999 -9999 -9999 -9999 -9999 -9999 -9999 -9999 -9999 -9999 -9999 -9999 -9999 -9999 -9999 -9999 -9999 -9999 -9999 -9999 -9999 -9999 -9999 -9999 -9999 -9999 -9999 -9999 -9999 -9999 -9999 -9999 -9999 -9999 -9999 -9999 -9999 -9999 -9999 -9999 -9999 -9999 -9999 -9999 -9999 -9999 -9999 -9999 -9999 -9999 22 25 29 33 36 38 40 43 46 50 53 58 67 79 85 82 69 -9999 78 -9999 -9999 -9999 -9999 -9999 -9999 -9999 -9999 -9999 -9999 -9999 -9999 -9999 -9999 -9999 -9999 -9999 -9999 -9999 -9999 -9999 -9999 -9999 -9999 -9999 -9999 -9999 132 138 149 153 161 174 193 204 212 225 240 247 252 259 263 263 261 247 249 247 242 260 286 262 258 258 244 224 211 197 188 177 170 168 136 122 125 129 121 141 143 125 129 130 118 104 86 87 91 93 89 99 108 92 86 80 89 85 75 70 60 75 88 63 59 53 52 61 63 48 54 61 49 48 62 61 55 57 66 72 78 87 92 91 90 88 89 82 83 83 71 71 68 68 80 88 85 95 104 118 132 185 203 195 186 178 172 166 161 157 156 156 155 146 137 131 126 122 121 122 123 124 125 126 128 130 132 134 136 -9999 144 144 -9999 -9999 -9999 -9999
 -9999 -9999 -9999 -9999 -9999 -9999 -9999 -9999 -9999 -9999 -9999 -9999 -9999 -9999 -9999 -9999 -9999 -9999 -9999 -9999 -9999 -9999 -9999 -9999 -9999 -9999 -9999 -9999 -9999 -9999 -9999 -9999 -9999 -9999 -9999 -9999 -9999 -9999 -9999 -9999 -9999 -9999 -9999 -9999 -9999 -9999 -9999 -9999 -9999 -9999 -9999 -9999 -9999 -9999 -9999 -9999 -9999 -9999 -9999 -9999 -9999 -9999 -9999 -9999 -9999 -9999 -9999 -9999 -9999 -9999 -9999 -9999 -9999 -9999 -9999 -9999 20 23 26 30 32 34 36 39 42 47 52 59 65 71 79 90 81 81 75 80 72 -9999 -9999 -9999 -9999 -9999 -9999 -9999 -9999 -9999 -9999 -9999 -9999 -9999 -9999 -9999 -9999 -9999 -9999 -9999 -9999 -9999 -9999 -9999 -9999 -9999 -9999 136 136 146 156 160 174 186 193 211 230 239 243 247 255 257 261 252 245 240 243 264 282 291 273 265 260 235 220 204 195 187 181 184 152 130 126 136 123 122 130 133 135 126 125 110 98 99 108 107 102 101 111 104 91 87 88 90 83 81 74 60 57 56 56 55 53 52 54 50 52 62 54 51 54 65 64 63 64 65 69 78 83 87 82 83 78 76 74 78 71 65 63 63 64 73 93 92 97 116 125 143 182 186 181 174 167 161 156 154 154 154 153 148 142 136 132 129 128 127 127 128 128 129 130 131 133 135 137 -9999 144 -9999 -9999 -9999 -9999 -9999
 -9999 -9999 -9999 -9999 -9999 -9999 -9999 -9999 -9999 -9999 -9999 -9999 -9999 -9999 -9999 -9999 -9999 -9999 -9999 -9999 -9999 -9999 -9999 -9999 -9999 -9999 -9999 -9999 -9999 -9999 -9999 -9999 -9999 -9999 -9999 -9999 -9999 -9999 -9999 -9999 -9999 -9999 -9999 -9999 -9999 -9999 -9999 -9999 -9999 -9999 -9999 -9999 -9999 -9999 -9999 -9999 -9999 -9999 -9999 -9999 -9999 -9999 -9999 -9999 -9999 -9999 -9999 -9999 -9999 -9999 -9999 -9999 -9999 -9999 -9999 -9999 19 20 23 25 27 29 31 35 39 44 51 58 64 71 78 82 87 88 75 81 78 -9999 -9999 -9999 -9999 -9999 -9999 -9999 -9999 -9999 -9999 -9999 -9999 -9999 -9999 -9999 -9999 -9999 -9999 -9999 -9999 -9999 -9999 -9999 -9999 -9999 -9999 -9999 135 139 144 151 158 169 173 189 210 220 226 238 244 246 252 248 247 250 288 309 304 279 245 272 255 235 231 218 202 191 185 182 174 144 132 141 147 129 126 125 128 131 124 116 113 108 117 118 109 99 112 105 94 95 90 87 86 80 72 64 67 74 61 58 57 56 55 54 55 60 61 57 61 57 58 63 66 68 71 71 73 78 76 76 75 71 68 76 77 68 61 61 59 58 78 100 90 98 118 122 162 179 176 169 162 156 151 147 147 148 147 146 144 141 138 136 136 133 131 130 131 131 132 132 133 136 138 141 143 -9999 -9999 -9999 -9999 -9999
 -9999 -9999 -9999 -9999 -9999 -9999 -9999 -9999 -9999 -9999 -9999 -9999 -9999 -9999 -9999 -9999 -9999 -9999 -9999 -9999 -9999 -9999 -9999 -9999 -9999 -9999 -9999 -9999 -9999 -9999 -9999 -9999 -9999 -9999 -9999 -9999 -9999 -9999 -9999 -9999 -9999 -9999 -9999 -9999 -9999 -9999 -9999 -9999 -9999 -9999 -9999 -9999 -9999 -9999 -9999 -9999 -9999 -9999 -9999 -9999 -9999 -9999 -9999 -9999 -9999 -9999 -9999 -9999 -9999 -9999 -9999 -9999 -9999 -9999 -9999 18 19 19 19 21 23 24 26 30 35 40 48 56 62 70 72 78 87 93 74 69 72 -9999 -9999 -9999 -9999 -9999 -9999 -9999 -9999 -9999 -9999 -9999 -9999 -9999 -9999 -9999 -9999 -9999 -9999 -9999 -9999 -9999 -9999 -9999 -9999 -9999 -9999 -9999 -9999 131 136 140 141 145 152 165 181 199 211 222 234 237 243 249 264 256 267 317 276 252 262 236 228 224 242 229 214 202 192 187 188 177 142 153 172 145 133 128 126 129 127 122 116 111 117 119 112 105 105 113 105 102 97 94 90 82 73 66 60 64 63 62 61 60 60 61 60 58 59 63 72 72 60 60 68 71 77 75 68 67 73 74 69 67 64 62 67 61 58 57 59 54 52 82 93 82 108 123 136 168 173 166 159 153 146 142 142 144 144 144 144 143 143 144 143 139 135 133 132 133 133 133 134 136 138 143 143 -9999 -9999 -9999 -9999 -9999
 -9999 -9999 -9999 -9999 -9999 -9999 -9999 -9999 -9999 -9999 -9999 -9999 -9999 -9999 -9999 -9999 -9999 -9999 -9999 -9999 -9999 -9999 -9999 -9999 -9999 -9999 -9999 -9999 -9999 -9999 -9999 -9999 -9999 -9999 -9999 -9999 -9999 -9999 -9999 -9999 -9999 -9999 -9999 -9999 -9999 -9999 -9999 -9999 -9999 -9999 -9999 -9999 -9999 -9999 -9999 -9999 -9999 -9999 -9999 -9999 -9999 -9999 -9999 -9999 -9999 -9999 -9999 -9999 -9999 -9999 -9999 -9999 -9999 -9999 -9999 18 18 19 18 18 19 20 22 26 32 38 44 49 55 63 72 77 79 91 80 66 69 -9999 -9999 -9999 -9999 -9999 -9999 -9999 -9999 -9999 -9999 -9999 -9999 -9999 -9999 -9999 -9999 -9999 -9999 -9999 -9999 -9999 -9999 -9999 -9999 -9999 -9999 -9999 -9999 128 127 132 133 136 138 147 164 180 197 213 226 232 240 253 263 258 261 284 272 245 243 259 257 265 236 230 226 210 202 197 197 184 156 151 172 156 150 134 126 129 135 122 119 117 122 126 124 120 112 117 120 113 106 104 102 95 84 73 64 62 63 64 63 61 60 58 56 57 58 62 70 72 65 58 63 68 77 82 75 67 64 71 71 63 62 61 59 65 56 53 56 58 49 51 74 70 97 92 132 154 173 168 161 153 145 139 139 148 148 147 146 146 146 148 150 145 139 133 131 131 132 132 134 136 138 142 -9999 -9999 -9999 -9999 -9999 -9999
 -9999 -9999 -9999 -9999 -9999 -9999 -9999 -9999 -9999 -9999 -9999 -9999 -9999 -9999 -9999 -9999 -9999 -9999 -9999 -9999 -9999 -9999 -9999 -9999 -9999 -9999 -9999 -9999 -9999 -9999 -9999 -9999 -9999 -9999 -9999 -9999 -9999 -9999 -9999 -9999 -9999 -9999 -9999 -9999 -9999 -9999 -9999 -9999 -9999 -9999 -9999 -9999 -9999 -9999 -9999 -9999 -9999 -9999 -9999 -9999 -9999 -9999 -9999 -9999 -9999 -9999 -9999 -9999 -9999 -9999 -9999 -9999 -9999 -9999 -9999 -9999 -9999 18 18 18 17 17 18 23 30 38 42 45 53 59 65 68 77 77 61 -9999 -9999 -9999 -9999 -9999 -9999 -9999 -9999 -9999 -9999 -9999 -9999 -9999 -9999 -9999 -9999 -9999 -9999 -9999 -9999 -9999 -9999 -9999 -9999 -9999 -9999 -9999 -9999 -9999 -9999 -9999 129 130 133 136 137 138 152 167 188 206 216 229 236 247 258 253 257 258 260 251 253 278 281 238 214 245 236 214 214 205 198 190 172 160 172 177 161 151 132 127 128 126 122 122 128 134 137 130 124 120 122 119 114 112 110 104 90 80 70 66 65 65 63 62 60 58 57 56 56 57 66 64 63 58 59 63 72 82 81 73 65 64 64 69 62 62 60 55 64 52 48 47 52 48 56 64 74 91 126 134 172 173 164 155 146 138 137 151 154 151 150 149 148 147 148 142 138 131 129 128 130 132 134 137 138 142 -9999 -9999 -9999 -9999 -9999 -9999
 -9999 -9999 -9999 -9999 -9999 -9999 -9999 -9999 -9999 -9999 -9999 -9999 -9999 -9999 -9999 -9999 -9999 -9999 -9999 -9999 -9999 -9999 -9999 -9999 -9999 -9999 -9999 -9999 -9999 -9999 -9999 -9999 -9999 -9999 -9999 -9999 -9999 -9999 -9999 -9999 -9999 -9999 -9999 -9999 -9999 -9999 -9999 -9999 -9999 -9999 -9999 -9999 -9999 -9999 -9999 -9999 -9999 -9999 -9999 -9999 -9999 -9999 -9999 -9999 -9999 -9999 -9999 -9999 -9999 -9999 -9999 -9999 -9999 -9999 -9999 -9999 18 17 -9999 -9999 16 15 16 20 28 37 41 44 46 52 58 64 77 68 56 -9999 -9999 -9999 75 -9999 -9999 -9999 -9999 -9999 -9999 -9999 -9999 -9999 -9999 -9999 -9999 -9999 -9999 -9999 -9999 -9999 -9999 -9999 -9999 -9999 -9999 -9999 -9999 -9999 -9999 -9999 129 130 132 133 135 136 142 154 169 185 201 220 231 246 256 249 252 264 275 262 252 251 245 253 253 255 234 210 223 211 204 199 179 169 169 186 170 159 142 136 132 130 128 126 130 139 138 137 136 130 127 125 120 116 108 101 92 86 79 73 74 69 64 62 61 59 57 55 54 55 65 63 59 58 58 60 65 75 83 83 69 63 64 75 67 61 61 53 50 53 49 43 46 46 49 59 67 81 132 148 171 180 172 162 152 142 143 157 158 151 152 151 150 147 141 135 131 127 125 126 128 130 133 137 139 142 -9999 -9999 -9999 -9999 -9999 -9999
 -9999 -9999 -9999 -9999 -9999 -9999 -9999 -9999 -9999 -9999 -9999 -9999 -9999 -9999 -9999 -9999 -9999 -9999 -9999 -9999 -9999 -9999 -9999 -9999 -9999 -9999 -9999 -9999 -9999 -9999 -9999 -9999 -9999 -9999 -9999 -9999 -9999 -9999 -9999 -9999 -9999 -9999 -9999 -9999 -9999 -9999 -9999 -9999 -9999 -9999 -9999 -9999 -9999 -9999 -9999 -9999 -9999 -9999 -9999 -9999 -9999 -9999 -9999 -9999 -9999 -9999 -9999 -9999 -9999 -9999 -9999 -9999 -9999 -9999 -9999 -9999 -9999 17 16 16 15 14 14 16 20 30 36 40 42 44 51 59 66 61 53 -9999 -9999 -9999 81 84 -9999 -9999 -9999 -9999 -9999 -9999 -9999 -9999 -9999 -9999 -9999 -9999 -9999 -9999 -9999 -9999 -9999 -9999 -9999 -9999 -9999 -9999 -9999 -9999 -9999 -9999 -9999 -9999 131 132 133 134 137 145 156 171 189 205 223 240 239 256 260 268 281 281 271 272 266 245 238 220 206 225 232 225 212 208 192 179 166 177 177 164 149 140 134 135 139 130 131 137 138 140 143 140 133 127 121 115 108 103 98 92 88 81 76 76 66 62 62 61 60 56 54 54 57 64 61 59 62 61 61 67 75 78 65 62 63 65 69 59 62 55 49 45 43 43 41 45 49 62 77 89 96 140 158 186 181 169 158 149 147 155 160 154 148 148 148 143 134 126 123 124 122 123 126 129 133 137 139 142 -9999 -9999 -9999 -9999 -9999 -9999
 -9999 -9999 -9999 -9999 -9999 -9999 -9999 -9999 -9999 -9999 -9999 -9999 -9999 -9999 -9999 -9999 -9999 -9999 -9999 -9999 -9999 -9999 -9999 -9999 -9999 -9999 -9999 -9999 -9999 -9999 -9999 -9999 -9999 -9999 -9999 -9999 -9999 -9999 -9999 -9999 -9999 -9999 -9999 -9999 -9999 -9999 -9999 -9999 -9999 -9999 -9999 -9999 -9999 -9999 -9999 -9999 -9999 -9999 -9999 -9999 -9999 -9999 -9999 -9999 -9999 -9999 -9999 -9999 -9999 -9999 -9999 -9999 -9999 -9999 -9999 -9999 -9999 -9999 -9999 16 15 14 12 12 12 20 29 35 38 40 46 54 65 65 57 -9999 -9999 -9999 78 79 -9999 -9999 -9999 -9999 -9999 -9999 -9999 -9999 -9999 -9999 -9999 -9999 -9999 -9999 -9999 -9999 -9999 -9999 -9999 -9999 -9999 -9999 -9999 -9999 -9999 -9999 -9999 -9999 -9999 132 132 132 137 138 145 158 175 193 209 223 240 262 271 274 277 280 284 284 288 284 283 275 266 256 244 235 221 211 204 192 170 170 179 164 163 146 135 132 133 130 129 134 136 139 142 139 131 124 120 115 110 106 100 97 94 89 81 76 69 65 65 65 63 59 56 54 53 55 61 61 61 63 59 60 62 65 61 61 62 59 57 56 60 59 54 50 44 40 39 43 49 61 72 88 88 95 136 170 192 178 166 156 150 148 149 147 142 145 143 138 126 120 120 123 121 122 125 129 133 138 142 -9999 -9999 -9999 -9999 -9999 -9999 -9999
 -9999 -9999 -9999 -9999 -9999 -9999 -9999 -9999 -9999 -9999 -9999 -9999 -9999 -9999 -9999 -9999 -9999 -9999 -9999 -9999 -9999 -9999 -9999 -9999 -9999 -9999 -9999 -9999 -9999 -9999 -9999 -9999 -9999 -9999 -9999 -9999 -9999 -9999 -9999 -9999 -9999 -9999 -9999 -9999 -9999 -9999 -9999 -9999 -9999 -9999 -9999 -9999 -9999 -9999 -9999 -9999 -9999 -9999 -9999 -9999 -9999 -9999 -9999 -9999 -9999 -9999 -9999 -9999 -9999 -9999 -9999 -9999 -9999 -9999 -9999 -9999 -9999 -9999 -9999 -9999 13 14 15 11 11 17 24 31 35 36 40 48 58 67 57 -9999 -9999 -9999 75 77 79 -9999 -9999 96 97 -9999 -9999 -9999 -9999 -9999 -9999 -9999 -9999 -9999 -9999 -9999 -9999 -9999 -9999 -9999 -9999 -9999 -9999 -9999 -9999 -9999 -9999 -9999 -9999 -9999 -9999 132 132 132 137 150 166 185 208 232 241 256 269 270 279 289 304 295 301 286 285 281 272 261 249 239 224 212 206 199 179 172 184 174 165 141 133 130 128 128 125 129 132 134 135 132 126 121 117 114 111 106 103 99 95 95 85 78 74 69 67 67 65 62 58 55 55 55 58 62 59 59 60 60 60 60 60 60 59 57 56 54 57 58 56 54 50 44 42 46 49 52 55 61 67 84 136 186 202 189 176 163 153 148 143 141 137 136 135 127 123 120 119 121 121 123 125 129 134 139 143 -9999 -9999 -9999 -9999 -9999 -9999 -9999
 -9999 -9999 -9999 -9999 -9999 -9999 -9999 -9999 -9999 -9999 -9999 -9999 -9999 -9999 -9999 -9999 -9999 -9999 -9999 -9999 -9999 -9999 -9999 -9999 -9999 -9999 -9999 -9999 -9999 -9999 -9999 -9999 -9999 -9999 -9999 -9999 -9999 -9999 -9999 -9999 -9999 -9999 -9999 -9999 -9999 -9999 -9999 -9999 -9999 -9999 -9999 -9999 -9999 -9999 -9999 -9999 -9999 -9999 -9999 -9999 -9999 -9999 -9999 -9999 -9999 -9999 -9999 -9999 -9999 -9999 -9999 -9999 -9999 -9999 -9999 -9999 -9999 -9999 -9999 -9999 -9999 -9999 12 -9999 -9999 17 23 29 32 33 33 41 52 68 63 58 -9999 -9999 76 81 81 -9999 -9999 96 114 -9999 -9999 -9999 -9999 -9999 -9999 -9999 -9999 -9999 -9999 -9999 -9999 -9999 -9999 -9999 -9999 -9999 -9999 -9999 -9999 -9999 -9999 -9999 -9999 -9999 -9999 -9999 132 133 134 144 159 176 204 242 263 246 264 263 276 299 292 287 280 268 283 275 266 260 245 237 224 215 209 201 182 177 171 176 166 141 131 128 126 124 123 125 127 130 129 126 120 115 113 112 110 107 104 102 98 96 88 80 74 72 71 69 64 62 60 59 58 57 58 62 58 58 59 62 60 59 59 59 57 56 55 54 58 57 56 53 53 48 46 47 51 54 55 62 62 92 130 169 213 197 181 169 156 146 140 135 132 130 129 123 116 116 118 120 122 125 127 131 136 141 145 -9999 -9999 -9999 -9999 -9999 -9999 -9999
 -9999 -9999 -9999 -9999 -9999 -9999 -9999 -9999 -9999 -9999 -9999 -9999 -9999 -9999 -9999 -9999 -9999 -9999 -9999 -9999 -9999 -9999 -9999 -9999 -9999 -9999 -9999 -9999 -9999 -9999 -9999 -9999 -9999 -9999 -9999 -9999 -9999 -9999 -9999 -9999 -9999 -9999 -9999 -9999 -9999 -9999 -9999 -9999 -9999 -9999 -9999 -9999 -9999 -9999 -9999 -9999 -9999 -9999 -9999 -9999 -9999 -9999 -9999 -9999 -9999 -9999 -9999 -9999 -9999 -9999 -9999 -9999 -9999 -9999 -9999 -9999 -9999 -9999 -9999 -9999 -9999 -9999 -9999 -9999 -9999 -9999 -9999 27 28 28 30 38 46 59 61 58 62 71 77 83 88 96 89 -9999 114 95 -9999 -9999 -9999 -9999 -9999 -9999 -9999 -9999 -9999 -9999 -9999 -9999 -9999 -9999 -9999 -9999 -9999 -9999 -9999 -9999 -9999 -9999 -9999 -9999 -9999 -9999 -9999 -9999 139 146 157 171 188 214 230 241 237 253 277 298 287 281 277 280 276 262 231 223 220 225 225 214 213 206 182 178 167 169 154 146 129 125 123 122 122 124 125 127 125 122 118 112 110 110 108 107 105 105 100 95 88 81 76 75 75 70 66 65 64 62 60 59 59 59 59 59 59 59 58 58 58 56 55 56 54 56 57 55 54 49 50 56 52 52 52 64 56 67 66 108 150 190 215 200 185 169 155 144 137 131 128 126 127 121 114 113 117 122 124 128 130 133 140 145 149 -9999 -9999 -9999 -9999 -9999 -9999 -9999
 -9999 -9999 -9999 -9999 -9999 -9999 -9999 -9999 -9999 -9999 -9999 -9999 -9999 -9999 -9999 -9999 -9999 -9999 -9999 -9999 -9999 -9999 -9999 -9999 -9999 -9999 -9999 -9999 -9999 -9999 -9999 -9999 -9999 -9999 -9999 -9999 -9999 -9999 -9999 -9999 -9999 -9999 -9999 -9999 -9999 -9999 -9999 -9999 -9999 -9999 -9999 -9999 -9999 -9999 -9999 -9999 -9999 -9999 -9999 -9999 -9999 -9999 -9999 -9999 -9999 -9999 -9999 -9999 -9999 -9999 -9999 -9999 -9999 -9999 -9999 -9999 -9999 -9999 -9999 -9999 -9999 -9999 -9999 -9999 -9999 -9999 -9999 -9999 -9999 25 26 30 39 49 57 62 64 71 73 80 100 138 111 71 94 95 -9999 -9999 -9999 -9999 -9999 -9999 -9999 -9999 -9999 -9999 -9999 -9999 -9999 -9999 -9999 -9999 -9999 -9999 -9999 -9999 -9999 -9999 -9999 -9999 -9999 -9999 -9999 -9999 -9999 153 161 172 185 200 214 235 230 243 280 284 277 283 285 274 261 250 240 243 251 241 228 211 210 202 189 181 167 163 160 142 132 127 122 121 120 122 123 126 124 119 115 115 107 105 107 108 106 106 102 98 90 83 78 80 83 76 70 67 66 64 63 62 62 61 61 59 60 59 58 57 56 55 54 53 52 55 55 51 50 48 48 56 57 55 59 66 61 60 110 141 140 164 202 196 190 170 155 142 135 129 125 124 126 125 120 120 122 126 130 135 136 139 145 150 154 -9999 -9999 -9999 -9999 -9999 -9999 -9999
 -9999 -9999 -9999 -9999 -9999 -9999 -9999 -9999 -9999 -9999 -9999 -9999 -9999 -9999 -9999 -9999 -9999 -9999 -9999 -9999 -9999 -9999 -9999 -9999 -9999 -9999 -9999 -9999 -9999 -9999 -9999 -9999 -9999 -9999 -9999 -9999 -9999 -9999 -9999 -9999 -9999 -9999 -9999 -9999 -9999 -9999 -9999 -9999 -9999 -9999 -9999 -9999 -9999 -9999 -9999 -9999 -9999 -9999 -9999 -9999 -9999 -9999 -9999 -9999 -9999 -9999 -9999 -9999 -9999 -9999 -9999 -9999 -9999 -9999 -9999 -9999 -9999 -9999 -9999 -9999 -9999 -9999 -9999 -9999 -9999 -9999 -9999 -9999 -9999 -9999 24 26 31 37 47 59 65 69 70 80 107 142 104 74 82 87 -9999 -9999 -9999 -9999 -9999 -9999 -9999 -9999 -9999 -9999 -9999 -9999 -9999 -9999 -9999 -9999 -9999 -9999 -9999 -9999 -9999 -9999 -9999 -9999 -9999 -9999 -9999 -9999 -9999 -9999 -9999 176 184 194 204 219 227 231 255 268 271 284 283 274 266 257 248 263 261 241 221 210 204 200 196 189 178 160 156 142 131 124 122 120 119 119 120 120 120 118 113 115 106 102 105 108 106 104 102 97 92 85 79 83 87 82 75 70 68 67 68 66 66 65 63 61 61 59 58 57 55 54 52 51 50 53 53 50 49 49 50 54 57 52 55 65 61 60 79 101 89 119 155 170 187 171 156 144 135 130 126 123 127 134 132 128 130 132 136 142 144 147 152 156 160 -9999 -9999 -9999 -9999 -9999 -9999 -9999
 -9999 -9999 -9999 -9999 -9999 -9999 -9999 -9999 -9999 -9999 -9999 -9999 -9999 -9999 -9999 -9999 -9999 -9999 -9999 -9999 -9999 -9999 -9999 -9999 -9999 -9999 -9999 -9999 -9999 -9999 -9999 -9999 -9999 -9999 -9999 -9999 -9999 -9999 -9999 -9999 -9999 -9999 -9999 -9999 -9999 -9999 -9999 -9999 -9999 -9999 -9999 -9999 -9999 -9999 -9999 -9999 -9999 -9999 -9999 -9999 -9999 -9999 -9999 -9999 -9999 -9999 -9999 -9999 -9999 -9999 -9999 -9999 -9999 -9999 -9999 -9999 -9999 -9999 -9999 -9999 -9999 -9999 -9999 -9999 -9999 -9999 -9999 -9999 -9999 -9999 -9999 -9999 28 34 42 51 61 68 69 78 114 140 99 79 92 85 -9999 -9999 -9999 -9999 -9999 -9999 -9999 -9999 -9999 -9999 -9999 -9999 -9999 -9999 -9999 -9999 -9999 -9999 -9999 -9999 -9999 -9999 -9999 -9999 -9999 -9999 -9999 -9999 -9999 -9999 -9999 -9999 190 196 203 211 217 222 231 244 253 270 280 277 274 268 260 257 240 230 223 212 205 193 189 185 180 162 151 145 132 126 122 120 126 116 116 116 115 118 113 105 98 98 104 109 106 104 102 96 92 85 81 82 86 88 79 75 70 68 69 70 70 69 67 63 63 60 58 57 55 53 52 51 50 51 52 52 52 56 55 61 62 53 56 59 65 62 62 86 82 84 97 122 167 171 158 146 138 132 129 128 134 141 142 138 139 140 144 153 154 157 161 165 167 -9999 -9999 -9999 -9999 -9999 -9999 -9999
