# Supplementary material for: Toward a Monte Carlo approach to selecting climate variables in MaxEnt
Source: PLoS One. 2021 Mar 3;16(3):e0237208. doi: 10.1371/journal.pone.0237208 (PMC7928495; doi:10.1371/journal.pone.0237208)
Supplement: S1 File — Compressed file folder containing the input data and R script used in the study. (ZIP) [file pone.0237208.s003.zip › S1_File/input/bioclim/bio14.asc]

ncols        258
nrows        203
xllcorner    -118.620095600000
yllcorner    23.921173333333
cellsize     0.083333333333
NODATA_value  -9999
 9.0 8 7 7 10 8 7 9 10 7 8 12 12 8 8 9 8 7 7 8 11 12 11 9 8 9 10 12 11 10 10 11 10 10 11 11 12 12 15 21 19 19 15 13 13 14 14 16 15 15 16 20 12 10 11 7 6 6 8 8 9 10 11 11 13 13 15 16 17 16 15 15 16 16 17 17 17 17 18 18 22 27 28 29 29 29 28 30 29 31 32 33 34 35 37 37 37 37 38 35 34 36 34 33 30 26 24 24 22 19 18 17 16 14 13 10 10 13 12 13 13 13 13 15 14 15 17 19 21 22 23 24 25 32 38 38 38 39 41 40 42 44 46 47 48 49 51 53 49 44 41 36 32 34 31 22 16 14 13 12 11 10 10 9 9 9 8 8 7 6 6 5 5 5 4 4 4 4 5 5 5 6 6 7 7 8 8 8 9 9 10 10 10 10 10 9 9 9 8 8 9 10 11 11 11 10 10 9 9 8 9 9 10 10 10 10 10 10 11 11 11 11 11 10 10 10 9 9 9 9 9 10 10 10 10 10 10 11 11 11 12 12 13 13 13 13 13 14 14 15 16 17 17 16 15 15 15 15
 9 8 7 7 7 7 7 8 10 8 7 10 10 9 10 9 9 10 8 7 9 10 8 8 9 9 11 14 11 9 10 11 11 11 10 11 13 18 23 25 16 17 15 14 14 16 14 17 15 15 15 22 15 7 5 5 5 6 7 8 8 9 10 11 12 13 14 18 17 14 15 18 16 16 17 17 22 21 19 19 19 24 30 32 29 28 28 27 31 34 36 35 36 38 36 37 36 34 38 38 29 35 28 32 30 29 23 22 20 18 17 17 16 15 16 15 11 11 12 14 15 13 13 15 15 18 19 21 22 23 25 26 26 29 33 35 37 40 42 40 42 45 48 46 49 51 54 57 52 46 41 41 36 32 28 22 17 15 13 12 11 10 9 9 9 8 8 7 7 6 6 5 5 4 4 4 4 4 4 5 5 6 6 7 7 8 8 9 9 9 9 9 10 9 10 9 9 8 8 8 8 9 10 11 11 10 10 10 9 9 9 10 10 10 10 10 10 10 10 11 11 11 11 11 10 10 9 9 10 10 10 10 10 10 10 10 11 11 11 12 12 13 13 13 13 13 13 13 14 15 16 16 16 16 15 14 14 14
 9 9 6 6 7 8 7 8 10 8 7 9 9 11 10 8 13 14 9 7 7 8 11 11 10 9 10 12 11 11 14 13 11 11 11 12 19 28 30 19 15 15 16 14 17 18 17 23 17 15 15 22 15 7 4 4 5 6 7 8 8 9 10 11 12 12 15 20 15 14 15 26 19 17 17 18 29 27 22 19 20 26 34 34 33 29 27 26 29 31 32 33 33 34 32 35 30 32 29 32 29 23 26 22 24 20 20 18 16 14 13 16 15 15 16 14 17 14 14 14 15 14 14 15 18 18 20 22 23 24 26 27 28 28 29 31 35 41 38 38 43 46 48 46 48 49 51 52 50 45 42 44 39 35 36 30 20 19 15 13 11 9 9 9 9 8 8 7 7 6 5 5 5 4 4 4 4 4 4 5 5 5 6 7 7 8 8 9 9 9 9 9 9 9 10 9 9 8 7 7 8 9 10 11 11 11 11 10 10 10 10 10 10 10 11 10 10 10 10 10 10 10 10 11 10 10 10 10 10 10 11 11 10 10 11 11 11 11 11 12 13 13 13 13 12 12 12 12 13 14 15 16 16 15 14 13 13 13
 8 7 6 6 12 10 7 10 11 10 9 8 10 13 9 8 10 11 8 7 7 8 11 10 9 9 10 11 12 11 16 13 12 12 11 13 18 26 24 15 14 15 17 16 21 24 21 17 15 15 16 24 15 8 5 5 5 6 6 8 8 8 9 11 12 12 14 21 15 14 18 30 23 19 19 22 29 28 22 20 20 30 35 34 31 26 26 28 28 29 31 32 29 34 30 28 28 25 25 21 20 17 17 15 16 15 16 13 12 12 11 12 11 11 14 12 15 16 17 17 16 15 16 16 18 19 20 22 24 25 27 29 29 29 30 33 34 37 38 37 40 45 47 45 46 47 47 48 46 44 42 42 41 38 40 36 29 23 17 14 12 10 10 9 9 8 8 7 7 6 6 5 5 5 4 4 4 4 4 5 5 5 6 6 7 8 9 9 9 9 9 9 9 9 9 9 9 8 7 7 8 9 10 10 11 11 11 10 10 10 10 10 10 11 11 11 10 10 10 10 10 10 10 10 11 11 10 11 11 11 11 11 11 11 11 11 11 11 11 12 12 13 13 13 12 12 12 12 12 14 15 15 15 15 14 13 13 13
 8 8 7 6 12 9 7 7 9 12 10 8 11 12 8 8 8 8 8 9 12 12 13 10 9 10 11 11 13 10 14 16 15 13 11 13 22 27 16 14 14 15 15 15 17 18 17 15 15 15 16 24 19 11 7 6 6 6 7 7 8 8 10 12 11 12 16 20 14 14 19 35 27 22 22 28 34 29 26 22 22 24 30 30 27 24 25 27 32 31 30 28 27 26 26 27 22 19 18 18 16 15 14 13 12 13 14 13 12 11 11 11 12 17 17 16 14 16 16 16 14 14 17 17 19 20 22 23 24 26 27 28 31 33 32 31 33 35 35 36 39 42 45 44 44 44 45 44 43 43 41 42 43 40 41 38 28 20 18 15 12 11 10 10 9 9 8 7 7 6 6 5 5 5 5 4 4 4 4 5 5 5 6 6 7 8 8 9 8 8 8 8 9 9 9 9 9 8 8 7 8 9 10 11 11 11 11 11 10 10 10 10 11 11 11 11 11 11 10 9 9 10 10 11 11 11 11 11 11 12 12 12 11 11 11 11 11 11 11 12 12 13 13 12 12 12 11 11 12 14 15 15 15 15 14 13 12 13
 10 7 6 6 11 9 6 6 7 11 9 8 14 10 8 8 9 8 8 12 18 14 12 9 9 9 11 14 12 11 14 18 14 12 12 14 21 20 14 14 15 16 17 16 18 16 15 16 20 16 15 18 16 10 8 7 7 6 7 7 8 8 9 10 11 11 15 18 14 14 16 27 28 21 21 28 33 28 23 21 19 20 26 31 26 26 26 28 32 30 30 29 27 27 20 22 20 19 18 16 15 14 12 12 12 12 12 12 13 11 10 11 13 16 18 18 18 19 19 17 16 16 18 19 21 22 24 24 26 28 29 31 33 34 35 35 36 36 35 37 37 40 43 42 41 44 43 43 41 40 40 43 41 43 39 30 23 20 19 15 13 12 11 10 10 9 8 8 7 6 6 6 5 5 5 5 5 4 4 5 5 5 6 6 6 7 7 7 7 7 8 8 8 9 9 9 9 8 8 8 8 9 10 10 11 11 11 11 10 10 10 11 11 11 11 11 11 11 10 9 9 10 10 11 12 11 11 11 11 12 12 12 11 11 11 11 11 11 11 12 12 13 13 12 12 12 11 12 13 14 15 16 15 15 14 13 12 13
 8 6 6 7 9 10 7 6 8 12 9 9 11 9 9 11 10 8 10 14 14 12 10 9 9 12 16 14 11 11 14 18 14 12 12 16 21 15 14 16 19 19 16 20 21 16 16 17 21 18 15 19 17 13 11 9 8 6 7 7 8 9 10 10 11 11 12 14 16 15 15 19 26 21 20 22 26 23 20 25 20 19 21 26 30 27 28 30 28 30 27 24 22 21 18 19 18 17 15 16 14 13 11 11 10 11 11 11 11 11 11 11 12 12 13 17 18 16 15 16 14 15 17 17 21 23 26 27 28 29 30 32 35 35 35 36 37 38 39 37 35 36 41 40 35 36 41 41 40 39 38 41 38 38 44 37 30 24 19 15 14 13 12 11 10 9 9 8 7 7 6 6 5 5 5 5 5 5 5 5 5 5 5 6 6 6 7 7 7 7 7 8 8 9 9 9 9 9 9 9 9 9 10 11 11 11 11 11 11 11 10 11 11 11 12 12 11 11 10 10 10 10 11 12 12 12 12 11 11 11 11 11 11 11 10 10 10 11 11 12 12 13 13 13 13 12 12 13 13 14 15 16 16 16 15 14 14 14
 5 5 6 8 8 10 6 6 8 9 8 9 8 10 13 11 10 9 11 13 10 10 9 10 14 15 14 12 11 12 16 15 14 13 13 18 26 14 17 17 19 22 18 20 24 17 16 18 18 20 19 17 19 16 14 12 16 9 7 7 8 9 9 11 11 11 11 11 12 15 16 19 27 22 20 20 21 21 20 23 20 19 20 24 28 25 26 28 26 25 24 23 20 18 17 17 15 15 16 15 13 12 11 11 10 10 10 11 11 12 13 13 13 13 13 13 13 14 13 14 14 16 17 17 20 24 25 27 29 30 31 33 35 36 38 38 40 40 38 32 35 33 40 40 36 25 28 36 36 36 35 34 32 36 43 39 30 23 18 15 14 13 12 11 10 10 9 8 8 7 7 6 6 6 5 5 5 5 5 5 5 5 5 6 6 6 6 6 6 7 7 8 8 9 9 9 9 9 9 9 9 10 10 10 11 11 11 11 11 11 11 11 11 12 12 12 12 11 11 11 11 11 12 13 13 14 13 11 11 10 10 10 10 10 10 10 10 10 11 12 12 13 13 13 13 13 14 13 14 14 16 17 17 17 16 16 16 16
 5 5 6 7 6 6 6 7 8 9 7 7 7 10 12 11 9 9 13 12 10 11 12 13 16 13 12 12 12 15 16 13 14 14 14 21 20 14 17 20 18 18 17 18 27 21 16 16 18 21 21 15 17 14 12 12 17 14 8 7 8 8 9 13 11 11 11 11 11 13 17 20 22 19 21 20 21 20 20 19 19 21 20 22 25 25 24 25 27 25 24 24 22 20 18 18 18 17 16 16 14 13 12 11 11 11 10 11 11 12 12 12 13 12 12 13 12 13 14 15 19 18 17 18 18 21 24 25 28 30 31 33 35 36 38 39 39 42 39 31 28 37 36 38 36 25 22 22 33 34 32 29 30 33 38 42 32 25 20 16 15 14 13 12 11 10 10 9 8 8 7 7 6 6 6 5 5 5 5 5 5 5 5 6 6 6 6 6 6 7 7 8 8 8 9 9 9 9 9 9 9 9 10 10 11 11 11 11 11 11 12 12 12 12 12 12 12 12 11 11 11 12 13 14 14 14 13 12 10 10 10 10 10 10 9 9 10 10 11 12 12 13 13 13 13 14 14 14 14 15 16 17 17 17 17 17 17 17
 5 5 7 5 6 6 7 10 10 7 6 7 11 9 9 9 9 11 12 10 12 13 16 12 13 15 14 13 13 16 16 13 16 16 14 18 17 15 18 19 18 18 16 18 27 19 16 18 21 23 21 16 19 16 13 14 21 12 8 6 7 8 8 10 12 12 11 12 12 16 20 22 25 21 22 22 25 24 21 19 19 21 22 25 25 23 24 25 27 28 27 27 24 21 20 20 19 19 18 17 17 15 13 12 11 11 11 11 12 12 12 12 12 13 13 13 13 14 16 19 22 19 18 18 19 20 22 25 27 29 31 32 33 34 36 37 41 42 39 35 30 28 33 34 35 26 17 19 23 27 31 29 30 33 40 44 32 25 18 16 15 15 14 13 11 11 10 9 9 8 8 7 7 7 6 6 6 5 5 5 5 6 6 6 6 6 6 6 7 7 7 8 8 8 9 9 9 9 9 9 9 9 10 10 11 11 12 12 12 12 12 12 12 12 12 12 12 12 12 12 12 13 13 14 14 14 13 12 11 10 10 10 10 9 9 9 10 10 11 12 13 13 13 13 13 14 14 13 14 14 15 16 17 17 17 17 18 17
 5 5 5 5 6 8 10 8 7 6 6 8 11 9 9 10 10 11 10 11 13 13 13 12 14 17 15 16 16 16 14 13 16 19 15 17 22 19 19 17 19 17 17 21 24 16 17 24 22 25 25 14 14 14 14 16 29 12 7 7 7 8 8 9 12 15 13 12 13 17 26 22 26 27 25 24 24 25 22 18 19 22 26 28 24 24 23 23 23 25 25 26 22 21 24 22 22 22 21 20 19 17 15 13 12 11 12 12 12 13 13 13 13 14 16 15 15 15 18 22 21 20 19 19 21 22 25 26 28 29 30 31 32 34 37 41 41 40 37 30 33 27 23 29 19 29 22 30 27 29 31 32 29 29 40 36 30 24 20 17 16 15 14 13 12 11 10 10 9 8 8 8 7 7 7 7 6 6 6 6 6 6 6 6 6 6 6 7 7 7 8 8 8 8 9 9 9 9 9 9 10 10 10 11 11 11 12 12 12 13 12 12 12 12 12 12 12 12 12 12 12 13 13 14 14 14 14 12 11 11 10 10 10 10 9 9 9 10 11 12 13 13 14 14 13 13 13 13 13 14 15 16 16 16 16 16 16 17
 5 5 5 5 7 11 8 5 6 6 7 8 9 10 10 11 12 11 11 12 15 13 12 12 17 17 19 23 18 17 14 14 15 21 15 16 20 18 16 20 17 16 21 20 17 16 20 24 20 26 19 13 15 16 16 21 32 12 7 7 8 10 9 10 12 14 13 14 15 15 18 18 19 23 25 23 21 23 23 20 20 25 28 25 23 25 26 27 24 25 23 25 27 25 25 25 24 23 22 20 19 17 16 14 12 13 13 13 14 14 15 15 15 15 17 17 18 18 18 22 22 21 21 20 22 24 25 27 27 28 29 29 31 33 35 36 39 40 31 24 21 20 21 22 31 31 30 27 31 29 32 39 35 34 41 34 30 27 23 16 14 15 14 13 12 11 11 10 9 9 9 8 8 8 7 7 7 6 6 6 6 6 6 7 7 7 7 7 7 7 8 8 8 8 9 9 9 9 10 10 10 10 10 10 11 11 12 12 12 13 13 13 12 12 12 12 12 12 12 12 12 13 13 14 14 13 14 13 12 11 10 10 10 10 9 9 9 10 11 12 13 14 14 14 13 13 13 13 13 13 15 15 16 16 16 15 16 16
 5 5 5 6 9 8 5 6 6 8 10 10 11 11 10 12 14 12 13 16 18 14 12 15 18 16 20 19 18 16 15 15 16 20 15 16 20 17 16 18 17 17 24 20 20 15 18 25 18 21 13 13 19 22 26 35 23 9 8 9 10 14 9 10 13 17 14 17 19 17 14 16 17 18 20 21 20 23 24 23 20 27 26 26 24 23 26 27 25 24 24 24 22 23 24 24 24 22 21 20 18 16 15 13 12 13 15 14 16 16 15 16 16 17 17 17 20 19 20 21 23 23 23 23 23 24 25 26 26 27 27 28 29 34 36 35 32 29 25 22 32 32 26 23 29 33 38 33 28 28 32 38 42 40 37 30 26 23 21 14 14 15 14 14 12 12 11 10 9 9 9 9 9 8 8 8 7 7 7 6 6 7 7 7 7 7 7 7 8 8 8 8 8 9 9 9 9 9 10 10 10 10 10 10 11 11 12 12 12 12 13 12 12 12 12 12 12 12 12 12 12 13 13 13 13 13 13 12 12 11 11 10 10 10 10 10 9 9 10 12 13 13 13 13 14 13 13 13 13 13 14 15 15 15 15 15 15 15
 5 5 6 7 9 5 6 6 8 12 12 10 10 13 12 13 12 12 14 20 15 13 13 18 16 15 16 16 16 17 15 15 18 19 15 22 19 16 16 23 19 17 19 24 27 14 18 29 15 14 14 19 25 21 22 23 12 8 9 12 11 17 11 10 13 16 14 15 15 14 13 14 15 17 17 18 19 21 21 21 20 23 24 24 23 22 25 27 27 26 24 21 20 21 22 22 24 25 27 24 21 20 16 14 16 16 16 15 16 17 17 17 18 20 18 19 22 22 23 24 24 24 24 24 24 24 25 25 25 26 26 26 27 31 35 34 32 26 22 21 23 25 21 25 32 31 35 42 35 27 36 41 41 39 32 31 26 24 16 14 13 14 14 14 13 12 11 10 9 9 9 9 9 9 8 8 8 7 7 7 7 7 7 7 7 7 7 8 8 8 8 8 8 8 9 9 9 9 9 9 10 10 10 10 10 10 11 12 12 12 12 12 12 12 12 12 12 12 12 12 12 12 13 13 12 12 13 12 11 11 11 11 10 10 10 10 10 10 11 12 13 13 13 13 13 13 13 13 13 14 14 15 15 15 15 15 15 15
 6 6 6 8 10 6 6 11 13 13 10 10 11 16 13 13 12 12 15 18 15 15 19 18 15 15 15 16 16 18 17 16 19 21 16 19 18 16 17 21 20 17 17 23 18 13 20 29 16 12 13 15 20 21 16 11 8 10 11 13 12 11 11 11 13 15 15 14 13 15 13 13 15 16 16 19 21 19 20 22 20 23 26 22 22 21 23 28 28 26 20 18 17 17 17 17 18 21 25 27 25 22 17 18 20 19 18 18 17 18 18 18 19 21 23 22 24 24 24 25 25 24 24 25 24 24 24 25 25 25 26 27 28 28 28 29 27 25 22 18 18 18 25 23 25 28 30 31 39 30 25 33 39 43 39 38 27 19 14 13 13 14 14 14 12 11 10 9 9 9 9 9 9 8 8 8 8 7 7 7 8 8 7 8 8 8 8 8 8 8 8 8 8 8 9 9 9 9 10 10 10 10 10 9 9 9 10 10 11 11 11 11 11 11 11 11 11 11 11 12 12 12 12 12 12 12 12 11 11 11 11 11 11 11 11 11 11 11 11 12 12 13 13 13 13 14 14 14 14 15 15 15 15 15 15 14 14 15
 6 6 8 13 9 6 8 15 15 10 10 12 13 13 14 13 12 12 16 15 15 18 18 15 15 16 16 16 17 20 18 18 22 20 16 16 18 18 18 20 22 19 18 22 13 12 20 29 15 11 11 19 19 15 12 9 9 11 11 9 9 8 13 14 13 16 18 16 11 12 12 14 15 15 16 17 19 18 19 20 20 23 25 21 20 20 22 28 26 27 22 18 17 16 15 16 16 16 20 26 26 20 15 21 22 21 20 20 19 20 21 21 21 22 24 22 22 22 23 25 24 24 24 24 24 23 23 23 22 22 23 25 27 27 27 27 25 25 25 27 31 30 31 34 34 31 28 32 34 31 25 30 40 37 33 38 29 23 19 14 12 13 14 13 12 11 9 8 8 8 9 8 8 8 8 8 8 8 8 8 8 8 8 8 8 8 8 8 8 8 8 8 8 9 9 9 9 9 9 10 10 10 10 9 9 9 9 9 10 10 10 10 11 11 11 11 11 11 11 11 11 12 12 12 11 11 11 11 11 11 11 11 11 12 12 12 11 11 11 12 13 13 13 14 14 15 15 15 15 15 16 16 16 15 15 14 15 15
 6 8 9 11 8 8 11 13 12 12 13 16 13 13 14 12 12 13 18 16 13 16 15 16 17 19 18 17 18 22 23 23 22 17 17 17 19 21 21 20 21 22 25 23 14 11 17 32 18 10 12 28 21 14 10 9 9 11 11 9 8 7 13 18 13 14 17 14 12 12 13 14 15 15 16 17 22 19 18 19 21 24 24 20 20 21 26 29 27 24 23 17 16 15 15 14 14 14 17 22 22 23 15 20 22 23 22 21 21 22 22 23 24 23 21 19 21 20 22 24 24 24 25 24 23 23 21 22 22 23 24 25 25 23 23 27 25 24 27 33 34 34 33 37 40 38 29 31 36 38 30 36 35 29 29 27 19 14 11 12 12 13 12 12 12 11 9 8 8 8 8 8 8 8 8 8 8 8 8 8 8 8 8 7 7 7 7 8 8 8 8 8 8 9 8 8 9 9 9 10 10 10 10 9 9 9 9 9 9 9 9 10 10 11 11 11 11 11 11 11 11 11 11 11 10 10 10 10 10 10 11 11 12 12 12 12 13 12 11 12 13 14 14 14 15 16 16 16 16 16 16 16 16 15 15 15 15 15
 6 8 9 8 7 8 11 11 10 16 17 15 13 13 14 13 13 18 19 14 13 14 16 18 22 26 20 18 18 22 23 21 19 18 20 19 20 23 22 19 19 23 22 18 17 14 22 34 23 10 10 25 25 21 10 8 8 9 10 8 8 7 13 22 14 12 14 14 12 12 13 14 14 15 16 20 24 19 18 19 21 24 22 19 20 26 30 25 27 22 17 16 15 14 14 14 14 12 12 18 19 15 13 17 23 24 24 23 23 23 21 20 20 18 17 16 16 17 20 23 24 24 23 21 20 20 23 24 26 22 23 24 21 20 20 23 26 24 25 27 30 32 32 33 38 35 32 32 35 44 36 34 26 18 26 31 26 13 10 10 11 12 12 12 12 11 10 9 8 8 8 8 8 8 8 8 8 8 8 8 8 8 8 8 7 7 7 7 8 8 8 8 8 8 8 8 8 9 9 9 10 10 10 10 9 9 9 9 9 8 8 9 10 10 10 10 10 10 11 11 11 11 10 10 9 9 9 10 10 10 10 11 12 12 12 13 13 12 12 13 13 14 14 15 15 16 16 16 16 16 17 17 16 15 15 15 16 16
 7 7 8 7 8 8 9 9 11 14 17 15 13 13 15 13 17 23 16 13 14 17 17 18 22 25 20 18 18 20 19 18 18 20 20 19 24 26 24 19 17 23 21 18 15 18 29 33 28 11 12 24 33 28 11 8 8 9 12 10 8 8 17 14 13 13 12 11 11 12 13 13 14 14 17 22 24 19 21 20 19 22 20 19 23 29 27 22 22 18 14 13 13 14 15 15 13 12 11 13 14 13 12 17 22 25 24 23 23 21 18 16 16 15 15 14 14 15 15 18 22 22 22 18 18 22 22 22 23 21 21 20 20 18 23 22 26 27 25 26 29 32 34 32 36 37 30 31 38 38 30 27 19 15 14 22 28 24 18 11 11 12 12 11 11 11 10 9 9 8 8 8 8 7 7 7 8 8 8 8 8 8 8 8 7 7 7 7 7 7 8 8 8 8 8 8 8 9 9 9 10 10 10 10 10 9 9 9 9 8 9 9 10 10 10 10 10 10 10 11 11 11 11 11 10 9 9 9 9 9 10 11 11 12 13 13 13 13 13 13 13 14 15 15 15 15 15 16 17 17 18 17 17 16 16 16 16 16
 9 8 9 8 10 12 11 11 13 13 15 13 14 18 16 15 21 20 14 13 16 20 19 18 22 23 17 17 20 17 16 17 18 20 19 20 26 27 27 20 18 21 19 23 18 17 26 29 16 11 16 26 30 24 10 8 9 12 17 12 9 11 21 15 12 12 12 11 12 13 13 13 14 14 16 18 20 20 22 20 17 18 18 22 26 29 25 22 21 15 13 12 12 13 15 17 14 12 11 13 12 12 12 14 18 24 24 24 20 17 16 14 13 13 14 14 14 13 14 14 16 21 20 18 19 19 21 22 22 20 19 18 18 16 25 20 25 33 32 30 29 30 33 38 39 39 28 29 40 36 26 18 16 15 13 13 21 24 12 9 10 11 13 12 10 10 9 9 9 8 8 7 7 7 7 7 7 8 8 8 8 8 8 7 7 7 7 7 7 7 7 7 7 8 8 8 8 8 9 9 10 10 10 10 10 9 9 9 9 9 9 10 10 11 10 10 10 10 10 11 11 12 12 12 11 10 9 8 8 9 10 10 11 12 13 13 13 13 14 14 14 14 15 15 15 15 15 16 17 18 19 18 18 17 17 17 16 16
 9 10 11 8 11 11 11 12 13 14 14 14 19 19 16 18 23 16 13 14 20 23 19 17 18 23 19 22 19 15 15 17 18 17 17 17 20 24 26 23 19 18 18 27 24 17 23 26 15 13 20 18 14 11 9 8 11 11 12 15 10 10 20 14 11 11 11 11 13 13 13 13 14 14 15 16 19 24 20 20 16 16 18 22 26 29 26 21 16 12 11 10 11 13 13 14 13 11 10 11 12 10 12 14 16 19 20 18 17 14 12 12 12 13 13 15 16 15 14 13 13 14 16 18 22 21 22 23 25 24 26 19 17 20 20 20 29 35 37 37 32 32 36 38 41 41 29 27 37 32 23 14 11 11 11 16 17 11 11 9 9 10 14 13 10 10 9 9 9 8 8 7 7 7 7 7 7 7 8 8 8 8 8 8 7 7 7 7 7 7 7 7 7 7 8 8 8 8 9 9 10 10 10 9 9 9 9 9 9 9 9 10 11 11 10 10 9 9 10 11 12 12 13 13 13 11 10 9 9 9 10 11 12 12 13 13 13 14 14 14 15 15 15 15 16 16 16 16 17 18 19 19 18 17 17 17 17 16
 7 9 10 10 10 11 9 10 10 12 13 16 20 14 16 22 17 11 12 15 21 25 18 16 18 23 20 20 16 14 14 18 19 16 15 16 18 24 25 23 20 18 17 23 25 18 21 23 15 14 25 28 16 10 9 9 8 9 10 17 18 10 11 11 10 11 11 15 15 13 13 14 14 14 15 17 21 25 20 20 16 16 19 23 27 27 23 22 14 11 10 10 11 13 12 11 12 11 9 8 8 8 10 12 14 14 15 14 11 11 11 12 12 13 14 17 18 20 19 14 12 12 13 19 27 28 30 27 25 25 25 22 18 19 22 27 30 33 36 38 39 35 38 40 39 39 34 24 31 31 22 10 8 7 7 8 13 9 8 11 12 12 13 14 10 9 10 9 8 8 8 7 7 7 6 7 7 7 7 8 8 8 8 7 7 7 7 7 7 7 7 7 7 7 7 7 8 8 9 9 9 9 10 9 9 9 9 9 9 9 10 10 11 10 10 9 9 9 9 11 12 13 14 15 15 13 11 10 9 10 10 11 12 13 13 14 14 14 14 14 15 15 15 16 17 17 16 16 17 18 19 19 19 18 17 17 18 18
 7 8 8 7 7 8 9 8 8 15 13 13 17 14 20 24 13 10 11 16 21 21 16 16 20 20 15 17 16 14 14 16 18 15 14 15 16 25 25 21 18 18 17 20 25 20 24 24 16 14 21 32 25 14 10 11 11 9 9 12 19 13 10 11 10 10 12 17 15 14 13 14 14 14 16 18 23 26 21 17 15 18 20 22 22 24 22 16 10 10 10 11 12 12 12 13 12 10 8 8 8 8 8 9 10 10 10 10 10 11 11 11 12 14 18 19 20 21 22 20 16 12 13 16 22 27 23 21 21 20 20 19 22 20 22 23 26 33 32 33 36 38 35 33 38 39 40 37 21 30 22 10 7 8 8 7 8 10 9 10 12 13 13 14 10 9 9 8 8 7 7 7 7 6 6 6 6 7 7 7 7 8 8 7 7 7 7 7 7 6 6 7 7 7 7 7 7 8 8 9 9 9 10 9 9 9 9 9 9 9 10 11 11 11 10 9 8 8 9 11 12 13 14 15 14 12 11 10 10 10 11 12 12 13 13 14 14 15 15 15 15 15 16 16 17 17 17 16 17 18 19 19 19 19 18 17 19 22
 9 8 7 6 6 7 7 7 10 13 11 12 18 17 25 21 13 10 12 17 20 16 14 21 23 14 14 17 16 16 13 14 15 16 13 13 15 25 24 21 19 17 17 21 24 22 24 24 16 14 17 30 25 17 11 12 16 14 10 10 13 13 10 11 9 11 15 17 15 14 14 14 14 14 16 23 25 23 19 15 16 18 19 20 19 22 15 9 9 9 10 11 12 12 13 13 14 9 8 8 8 8 8 8 9 9 9 10 10 10 10 11 12 14 19 23 24 25 26 25 19 15 12 13 20 21 16 16 19 20 21 20 21 22 22 25 28 31 31 29 30 33 34 33 30 35 39 40 18 10 15 15 10 10 11 12 13 11 10 10 13 21 25 13 9 9 8 8 7 8 7 7 6 6 6 6 6 6 7 7 7 8 8 8 7 7 7 7 6 6 6 6 6 6 6 7 7 8 8 8 9 9 9 9 9 9 9 9 9 10 10 11 11 11 10 10 9 9 10 11 12 13 13 13 12 11 10 9 10 10 12 12 13 13 13 14 15 15 15 15 15 15 16 16 16 16 16 16 16 17 18 20 20 19 19 18 21 24
 9 9 9 8 8 7 7 8 11 13 10 11 18 19 22 25 17 10 13 26 22 14 16 25 21 13 13 17 13 14 13 13 14 17 15 12 13 15 19 20 19 17 16 22 22 23 23 21 16 15 17 25 25 15 11 11 16 17 14 14 13 11 11 10 9 10 14 15 14 14 14 14 14 15 18 24 22 18 14 15 18 20 23 24 22 20 12 9 9 10 10 12 12 12 12 12 12 8 7 8 8 8 8 8 8 9 9 10 10 11 12 11 12 13 16 21 22 24 24 23 21 18 14 11 11 11 10 12 15 17 18 19 21 24 28 24 29 29 29 31 28 32 32 32 31 35 39 35 23 8 10 16 13 14 17 14 13 11 10 10 13 20 27 21 10 8 8 8 7 7 7 6 6 5 5 6 6 6 6 7 7 7 8 8 7 7 7 7 6 6 6 6 6 6 6 7 7 7 8 9 9 9 9 9 9 9 9 10 10 10 11 11 11 11 11 11 10 10 11 11 12 12 12 11 11 10 9 9 10 10 12 12 13 13 13 14 14 14 14 14 14 15 16 16 16 16 15 14 15 16 18 20 20 20 20 20 22 24
 10 10 10 11 11 9 8 8 8 9 9 12 17 18 19 19 12 9 14 21 20 15 15 24 19 12 16 18 12 14 12 13 17 15 13 11 12 14 17 18 16 16 18 22 21 22 23 17 18 17 16 19 20 14 13 14 13 14 11 15 13 10 9 9 10 12 12 12 14 15 16 16 17 20 20 22 20 15 15 20 20 22 27 29 26 21 14 10 10 9 10 10 11 12 12 10 8 8 8 8 8 8 8 9 10 9 9 10 10 11 10 13 14 15 15 14 18 23 25 24 23 20 17 13 11 10 10 12 14 17 19 19 20 23 29 29 35 32 26 26 26 26 30 37 36 39 39 39 32 10 8 20 13 14 19 12 10 12 10 10 12 16 16 17 11 8 8 8 7 7 7 6 6 6 6 6 6 6 6 7 7 7 8 7 7 7 7 7 6 6 6 6 6 6 6 6 7 7 8 9 9 9 9 9 9 9 9 10 10 11 11 12 12 12 12 12 11 11 11 12 13 13 12 11 10 9 9 9 10 10 11 11 12 12 13 13 14 14 14 14 14 14 15 16 16 15 14 13 14 15 18 19 20 20 21 21 22 23
 9 10 10 10 11 11 10 8 9 9 8 9 11 14 14 13 10 10 16 19 16 13 15 18 15 12 17 20 11 12 12 14 15 13 11 10 10 17 19 18 16 16 18 21 20 19 22 17 17 19 16 16 15 13 16 19 15 11 9 12 18 11 8 11 15 13 12 13 14 15 16 16 18 20 21 20 15 15 23 27 20 22 28 25 26 20 13 10 9 10 10 9 10 9 8 8 9 8 8 8 8 8 8 9 10 10 10 9 9 11 12 15 19 19 19 15 17 19 24 25 24 21 19 16 13 11 11 11 13 18 20 19 20 27 28 27 31 30 26 21 22 27 31 33 33 35 41 42 37 12 9 14 16 13 20 16 10 9 10 11 10 13 13 12 9 8 8 8 7 7 6 6 6 6 6 6 6 6 6 7 7 7 8 7 8 7 7 7 7 6 6 6 6 6 6 6 7 7 8 8 9 9 9 9 9 9 9 9 10 11 12 12 13 13 13 13 12 13 13 13 14 13 12 11 10 10 10 9 10 10 11 11 11 12 13 13 14 14 13 13 13 13 14 14 15 14 13 12 13 15 17 19 19 21 21 21 22 22
 9 9 9 8 8 9 12 10 11 12 9 8 8 9 9 9 8 11 15 12 13 14 18 12 13 12 12 10 10 11 11 13 13 10 9 8 11 19 19 18 16 15 16 18 20 18 19 16 16 18 16 16 14 14 16 20 17 12 10 12 17 11 8 17 16 14 13 13 14 17 16 17 21 20 19 18 16 20 26 24 17 24 25 23 21 21 12 10 10 8 10 9 7 7 7 8 9 9 9 9 9 9 8 9 10 11 10 9 10 11 16 22 28 23 19 16 14 15 21 25 25 23 22 20 16 14 11 10 11 16 20 21 21 25 25 22 24 24 21 17 19 21 23 25 29 31 36 35 23 10 7 9 12 16 14 14 11 9 9 9 9 10 9 9 9 8 8 8 7 7 6 6 6 6 5 5 6 6 6 6 7 7 7 7 7 7 7 7 7 7 7 6 6 5 6 6 7 7 8 8 8 9 9 9 9 9 9 9 10 11 12 13 14 13 13 13 13 13 13 13 13 13 12 11 11 10 10 10 10 10 11 11 12 12 13 13 13 13 13 12 12 12 13 14 14 14 13 12 13 15 17 18 19 21 22 22 22 21
 9 9 9 11 10 7 9 12 9 9 9 8 7 7 7 7 9 13 10 10 14 15 14 10 12 14 12 9 10 11 11 12 11 9 8 9 12 18 19 16 15 14 14 18 16 17 18 16 15 16 17 17 16 14 15 19 17 13 12 13 17 10 9 15 15 14 12 13 15 20 19 18 22 24 27 19 15 22 25 20 17 19 18 17 21 25 14 10 9 8 8 7 7 7 7 8 8 9 10 10 9 9 8 8 10 9 8 9 10 11 14 23 28 22 19 16 14 14 16 20 25 26 26 25 21 19 14 11 11 14 18 21 22 23 22 18 17 14 15 16 19 18 18 18 24 28 30 37 37 18 22 14 8 10 11 9 9 9 8 8 8 8 8 8 9 8 8 8 7 7 6 6 6 5 5 5 5 6 6 6 7 7 7 7 7 6 7 6 7 7 6 6 5 5 6 6 7 7 7 8 8 8 8 9 9 9 8 9 10 11 12 13 14 14 13 13 13 13 13 13 13 13 13 12 12 11 11 10 10 10 11 11 12 13 13 14 14 13 13 12 12 12 13 14 14 14 13 13 14 15 17 18 20 21 22 23 23 20
 9 9 10 10 10 9 11 13 12 7 8 7 7 6 6 8 9 8 8 10 16 18 14 9 10 16 12 9 9 12 12 12 9 9 8 11 17 19 16 14 13 13 14 17 15 16 16 15 14 15 17 19 16 14 14 17 16 14 13 16 17 13 12 14 14 14 12 13 16 19 16 16 20 26 30 23 14 17 24 17 19 16 14 14 19 22 14 12 8 7 7 8 7 7 7 7 7 8 9 10 9 10 7 7 10 8 8 11 11 11 13 20 21 19 17 13 14 13 13 14 18 21 24 27 27 25 22 17 14 14 21 25 19 22 23 21 18 19 19 23 25 23 21 26 25 26 27 33 36 29 16 29 24 8 8 8 10 10 10 10 8 8 8 8 8 8 8 8 8 7 7 6 6 5 5 5 6 6 6 6 7 7 7 7 6 7 7 6 6 6 6 6 6 5 6 6 7 7 7 8 8 8 8 9 9 9 9 9 10 11 12 13 14 14 14 13 13 13 13 13 13 13 14 13 13 12 11 11 10 10 11 12 13 13 14 14 14 14 13 12 12 12 13 14 14 14 14 14 14 16 17 18 20 21 23 24 25 19
 9 10 11 11 10 8 8 10 9 7 7 7 7 6 6 7 12 8 7 9 11 12 10 9 9 14 11 8 8 11 11 11 10 10 10 13 20 18 14 13 12 13 14 15 15 14 14 15 14 15 18 17 17 16 14 16 18 15 13 18 17 15 12 13 13 12 12 13 18 15 15 15 19 24 26 21 14 18 21 15 23 18 15 13 15 14 12 11 9 7 7 8 7 7 7 7 7 7 9 11 10 10 9 8 9 8 9 11 12 11 13 14 15 16 16 14 13 13 14 13 15 17 19 23 27 28 27 25 21 17 22 30 26 27 28 25 20 20 24 28 32 26 28 31 33 33 35 31 37 33 18 9 20 21 15 9 10 10 11 13 11 8 8 8 8 8 8 8 8 7 7 6 6 5 5 5 5 6 6 7 7 7 8 7 7 7 7 6 6 5 5 5 6 6 6 6 7 7 7 8 8 8 9 9 9 9 9 9 10 11 12 12 13 13 13 13 13 13 13 13 13 14 14 14 14 13 12 11 10 10 11 12 13 14 14 14 14 14 13 13 12 13 13 14 14 14 14 15 15 16 17 18 20 21 22 23 24 21
 10 10 9 9 9 9 9 8 9 9 9 7 6 5 5 6 9 8 7 11 12 10 9 8 8 11 9 8 9 10 10 9 10 11 15 17 17 14 12 13 12 12 13 14 14 12 14 14 13 14 18 15 14 16 16 14 18 16 14 15 16 14 12 11 11 11 12 12 14 15 15 16 18 24 24 15 13 15 16 15 23 19 18 17 25 24 17 14 12 8 8 8 9 9 8 7 8 7 8 10 10 10 9 8 8 8 9 10 11 12 12 13 14 13 13 12 13 15 15 14 14 15 18 20 23 25 28 29 27 22 20 26 30 33 32 25 26 26 24 29 29 26 27 29 30 24 23 17 25 23 16 9 9 27 39 15 10 11 12 13 16 11 9 8 8 8 8 8 8 7 7 6 6 5 5 5 5 6 6 6 7 8 8 8 8 7 6 6 5 5 5 5 5 6 6 7 7 7 7 8 8 8 9 9 9 9 9 9 10 10 11 12 12 12 12 12 12 12 12 12 13 14 14 15 15 14 12 11 10 11 11 12 14 15 15 15 14 13 13 12 12 13 13 14 15 15 15 15 15 16 17 18 19 20 21 22 22 21
 9 9 8 9 9 9 9 7 8 10 10 6 5 5 5 6 8 6 6 8 8 9 9 8 8 11 11 9 12 10 9 10 12 15 18 15 13 12 12 11 12 13 11 12 12 11 12 13 12 12 14 16 13 13 16 14 16 16 14 13 14 12 11 11 11 13 13 14 16 18 17 16 17 21 18 15 16 22 15 14 21 23 24 24 28 29 25 16 12 10 8 10 14 19 11 8 7 7 7 8 10 10 8 8 9 9 9 9 12 12 12 12 13 14 13 13 13 15 15 16 17 17 19 21 22 26 28 29 27 24 24 28 36 40 37 26 39 35 26 31 32 30 30 31 26 18 17 13 10 12 8 6 7 14 39 32 12 11 13 16 18 17 11 9 8 8 8 8 8 8 7 7 6 6 5 5 6 6 6 7 7 8 8 8 8 7 6 5 4 5 5 5 5 6 6 7 7 7 7 8 8 9 9 9 9 9 9 9 9 10 11 11 11 11 12 11 12 12 12 12 13 14 14 15 15 14 13 12 11 11 12 13 14 15 15 14 14 13 13 12 13 13 13 14 15 15 15 15 16 16 17 17 18 18 19 20 20 20
 11 11 10 9 10 9 8 6 7 7 6 5 7 9 5 6 7 5 5 6 7 7 8 8 10 14 12 10 13 11 9 10 13 16 15 12 11 11 11 11 11 14 13 11 11 10 11 14 12 11 11 13 13 13 16 14 14 15 14 12 12 11 10 11 12 13 15 14 15 15 14 17 19 18 15 19 24 23 17 15 23 24 25 25 27 23 24 18 14 11 9 10 13 18 11 8 7 8 6 8 9 9 8 10 11 11 11 11 12 12 13 14 13 14 14 13 12 12 13 15 16 20 23 24 25 26 27 31 34 33 30 35 40 39 35 29 37 32 31 39 39 35 32 31 28 30 31 26 10 5 5 6 7 8 21 41 24 11 12 15 23 23 14 9 8 8 8 8 8 8 8 7 7 6 6 6 6 6 7 7 7 8 8 8 8 8 6 5 4 5 5 6 6 6 7 7 7 7 8 8 8 8 9 9 9 9 9 9 9 9 10 10 10 10 11 11 11 11 11 12 13 13 14 14 14 14 12 12 12 12 12 12 13 14 14 14 14 13 13 13 13 13 14 14 14 15 15 15 16 16 16 17 17 17 18 19 20 20
 12 11 10 11 9 8 8 8 8 6 5 6 8 8 6 5 6 5 5 5 7 6 7 9 13 15 12 11 12 11 9 10 13 12 11 12 11 11 11 10 11 13 13 10 11 10 10 13 13 11 10 11 11 13 16 14 14 12 11 10 10 10 10 11 11 12 12 13 14 13 14 19 19 16 14 20 24 22 17 17 25 24 23 19 18 16 15 14 12 11 10 10 11 17 12 8 7 7 6 8 8 9 10 11 12 13 13 13 15 15 14 14 13 13 14 15 15 13 12 14 19 22 24 25 28 30 30 31 33 38 38 38 42 41 39 33 37 40 42 43 44 40 35 38 38 33 31 20 7 5 5 5 6 7 8 29 40 17 13 14 16 26 20 10 8 8 9 9 9 8 8 8 7 7 6 6 7 7 7 7 8 8 8 8 8 8 7 6 5 5 6 6 6 6 7 7 7 8 8 8 8 9 9 8 8 8 8 8 8 9 9 10 10 10 10 11 11 11 12 12 13 13 14 14 14 13 12 12 12 12 12 12 13 13 13 13 13 13 13 13 13 13 14 14 14 15 15 15 16 16 17 17 17 17 18 19 20 21
 10 8 16 16 9 8 8 7 9 9 7 6 7 7 5 5 6 5 4 6 6 6 7 8 10 12 13 11 11 12 9 10 11 10 10 12 11 13 10 9 11 11 10 11 10 9 10 12 13 10 10 10 11 12 13 13 11 10 10 10 10 10 10 11 11 11 11 13 12 14 18 20 18 14 14 19 22 20 15 19 24 19 15 14 12 13 11 11 10 11 9 8 8 10 14 9 6 6 5 7 8 10 12 14 15 17 15 15 19 21 15 13 13 12 12 13 16 17 18 16 17 21 24 29 32 34 34 36 34 40 38 41 41 41 39 39 35 37 40 32 36 40 41 42 38 31 23 12 6 5 5 5 6 6 7 11 30 29 13 13 11 13 23 13 8 8 9 9 9 9 9 8 8 7 7 7 7 7 7 8 8 8 8 8 8 8 8 7 6 6 6 6 7 7 7 7 7 8 8 8 8 8 9 8 8 8 8 8 8 9 9 9 9 9 10 10 11 12 12 13 13 14 14 14 13 13 13 12 12 12 12 12 12 13 13 13 13 13 13 13 13 14 14 14 15 15 15 15 16 16 17 17 17 18 19 20 21 21
 10 9 18 18 11 7 7 8 10 11 10 5 5 6 7 7 6 7 6 7 9 8 7 8 9 10 12 12 10 10 9 10 10 9 9 10 12 12 10 9 9 9 9 10 9 9 9 10 10 9 9 10 12 12 11 10 10 10 10 10 10 11 11 11 12 11 11 13 16 18 23 21 19 16 15 18 20 18 15 20 22 14 12 11 12 10 10 9 9 10 10 7 7 7 7 8 7 5 6 7 8 10 12 14 15 17 14 14 17 18 14 12 12 12 11 12 14 16 20 21 19 23 24 27 31 31 34 35 38 40 37 38 42 41 37 36 32 27 33 28 28 30 38 37 27 27 16 8 6 5 5 5 6 6 6 8 11 21 13 10 9 9 11 10 8 8 9 9 9 9 9 9 8 8 8 8 8 8 8 8 8 9 9 9 9 8 8 8 7 7 7 7 7 7 7 7 8 8 8 8 8 8 8 8 8 8 8 9 9 9 9 9 9 9 9 10 11 12 12 13 13 13 13 13 13 13 12 12 12 12 12 12 12 12 12 13 13 13 13 13 14 14 14 14 15 15 15 16 16 16 17 18 19 20 20 21 21 22
 12 8 10 18 14 8 7 10 12 11 7 5 5 7 12 9 7 8 6 6 9 9 8 8 9 9 10 11 10 10 9 10 9 8 8 10 11 12 11 10 9 8 9 11 9 9 10 10 10 9 9 10 11 11 10 11 10 10 10 10 10 13 12 12 11 11 13 19 22 25 22 20 19 17 15 19 18 17 16 19 21 14 12 11 10 10 9 8 8 9 9 8 7 6 6 7 6 5 6 8 8 9 12 15 16 15 12 11 13 13 12 11 11 11 11 11 12 14 17 20 21 21 24 27 28 33 34 36 37 36 37 37 42 40 40 35 36 37 26 36 34 34 27 27 18 13 11 8 6 6 6 5 6 6 6 7 11 23 15 12 12 9 9 8 8 8 9 9 9 9 9 9 9 9 9 8 8 8 8 8 9 9 9 9 9 8 8 8 8 8 8 8 7 7 7 8 8 8 8 8 8 8 8 7 8 8 8 8 9 9 9 9 9 9 10 10 11 11 12 13 13 13 13 13 13 12 12 11 11 12 12 12 12 12 13 13 13 13 13 13 14 14 15 15 15 15 15 16 16 17 18 19 20 21 22 22 22 22
 11 8 7 16 18 10 7 7 10 9 7 7 7 9 9 8 7 6 6 6 7 9 9 8 8 8 9 10 9 9 9 8 8 8 9 11 11 11 12 8 8 8 8 9 9 9 10 10 9 9 9 11 11 11 11 11 11 11 10 10 12 12 13 13 11 12 17 18 21 25 22 19 18 16 18 20 19 16 13 13 15 18 14 13 11 9 8 8 8 7 8 9 6 5 5 5 5 6 6 7 10 9 10 12 15 13 12 10 11 11 11 10 10 10 11 11 12 13 15 18 20 20 23 25 29 30 31 32 33 30 35 42 39 42 39 39 41 39 38 43 40 41 28 31 33 22 17 11 7 6 6 6 6 6 6 6 25 39 29 20 18 15 10 9 9 9 9 9 10 10 9 9 9 9 9 9 9 9 8 9 9 9 9 9 8 8 9 9 9 8 8 8 8 8 8 8 8 8 8 8 8 7 7 7 7 8 9 9 9 9 9 9 9 9 10 10 11 11 12 12 12 12 12 12 12 12 11 11 11 12 12 12 12 13 13 13 13 13 14 14 14 15 15 15 15 15 15 16 16 17 18 19 21 23 23 23 23 23
 10 8 6 12 18 14 10 7 8 9 9 11 10 10 7 7 7 7 9 8 8 8 9 8 8 7 8 9 8 10 10 8 8 10 9 8 8 9 9 7 7 8 10 9 8 10 11 10 9 10 10 10 10 10 10 11 11 11 11 12 13 14 14 14 12 16 21 19 20 22 21 19 17 16 20 19 17 13 11 12 14 14 14 13 11 10 8 7 7 7 7 8 6 4 4 5 5 7 7 7 8 9 10 11 11 11 10 9 9 9 10 9 9 10 10 11 12 13 14 15 16 19 21 24 27 31 33 29 31 28 37 40 37 39 36 31 30 37 42 42 44 36 36 38 39 35 33 17 9 7 6 6 6 5 6 6 20 29 18 13 18 12 9 9 9 10 9 10 10 10 10 9 9 9 9 9 9 9 8 8 9 9 9 9 9 9 9 9 9 9 9 9 8 8 8 8 8 8 8 8 8 7 7 6 7 8 9 9 9 9 9 9 9 9 10 10 11 11 11 11 11 12 12 12 11 11 11 11 11 12 13 13 13 13 13 13 13 14 14 15 15 16 16 16 16 16 16 16 16 17 19 20 21 22 23 23 23 23
 7 7 5 9 14 14 11 8 6 8 10 11 11 9 8 7 6 7 9 8 8 8 8 7 7 7 8 8 8 10 10 8 8 10 11 8 7 8 8 8 6 8 10 9 8 9 11 10 9 11 10 10 10 10 9 11 11 11 11 11 14 15 17 12 12 15 18 16 17 16 19 17 16 16 19 19 16 13 11 11 12 11 11 11 11 10 10 9 6 6 6 6 7 5 4 5 5 6 8 8 7 8 9 10 11 9 8 8 8 8 8 8 8 8 9 10 11 12 13 13 15 17 19 22 26 33 36 31 26 24 32 35 29 32 35 29 24 27 41 36 34 38 41 45 45 44 40 32 15 8 7 6 6 6 6 6 7 9 10 15 21 17 10 12 11 10 11 9 10 10 9 10 10 9 9 9 9 9 9 9 9 9 9 9 9 9 9 9 9 9 9 9 9 8 8 8 7 7 8 8 8 8 7 7 7 8 9 9 9 9 9 9 9 10 10 10 11 11 11 11 11 11 11 12 12 12 11 12 12 13 13 14 14 14 14 14 14 14 15 15 16 16 16 17 16 16 17 17 17 18 19 20 21 22 23 23 23 24
 7 6 4 7 12 11 8 7 6 8 10 10 10 8 8 8 8 7 6 8 7 8 7 8 7 7 9 9 8 10 8 7 7 8 9 8 7 6 9 9 6 7 7 8 8 9 11 9 8 9 9 11 10 9 8 8 10 9 8 10 14 17 15 11 11 14 16 13 13 14 15 14 14 14 15 15 13 13 11 11 10 9 10 10 8 9 9 10 10 6 5 5 5 5 5 5 6 7 7 6 6 8 9 10 10 8 7 7 7 7 8 8 8 8 9 9 10 12 12 12 12 14 16 18 22 30 31 27 23 26 28 27 27 30 27 27 25 25 27 26 28 33 43 45 41 40 35 27 16 9 7 6 6 6 6 7 8 8 11 18 31 24 24 25 16 11 11 10 10 10 10 10 9 9 9 9 9 9 9 9 9 9 9 9 9 9 9 9 9 9 9 9 9 8 8 8 7 7 8 8 8 8 8 7 8 8 8 9 10 10 10 10 10 10 10 11 11 11 11 11 11 11 11 12 12 12 12 12 13 14 15 15 14 14 14 14 14 15 15 16 17 17 17 17 18 18 18 18 18 18 19 20 21 22 23 23 24 24
 10 9 6 5 10 9 6 6 5 5 9 7 7 8 8 9 8 6 6 6 7 8 8 8 8 8 9 10 9 9 7 6 6 6 7 7 7 6 7 8 7 6 6 7 8 10 9 8 8 7 8 9 8 7 7 7 8 7 8 10 12 13 10 9 11 11 13 13 13 14 12 12 13 13 12 12 12 11 10 9 9 9 9 9 8 7 7 7 8 10 6 5 4 5 5 6 6 5 5 5 6 7 8 9 7 7 7 6 6 6 6 7 7 8 8 9 10 14 11 11 14 16 15 17 20 22 23 21 19 21 23 22 23 25 25 28 25 24 23 23 28 39 42 45 45 41 37 29 16 10 8 6 6 6 6 8 9 10 14 27 34 34 22 16 12 11 11 11 10 10 10 9 9 9 9 9 9 9 9 9 9 9 9 9 9 9 9 9 9 9 8 9 8 8 8 8 7 7 8 8 8 8 8 8 8 8 9 9 9 10 10 10 11 11 11 11 11 11 11 11 11 11 11 12 12 13 13 14 14 15 16 16 15 14 14 14 14 15 16 17 18 18 19 19 19 19 19 19 19 19 20 21 22 22 23 23 24 24
 14 13 7 5 7 9 10 8 5 4 6 6 5 6 9 8 6 5 5 5 5 6 7 6 7 8 9 9 9 7 6 6 6 6 6 7 7 6 6 7 7 6 5 7 8 8 6 7 6 6 7 7 7 7 6 7 9 7 7 7 8 8 7 7 9 9 11 11 12 11 11 12 12 12 11 13 12 11 10 8 8 7 7 7 6 7 5 4 5 7 10 5 4 5 5 5 5 5 5 6 6 7 7 7 6 6 6 6 7 7 6 7 7 7 8 8 10 13 10 13 14 15 15 16 16 17 19 19 17 17 18 18 20 25 21 20 21 24 22 23 25 29 38 45 43 38 36 32 22 14 9 6 6 9 7 8 9 11 14 20 35 34 17 13 12 11 11 11 11 11 10 10 9 9 9 9 9 9 9 9 9 9 9 9 9 9 9 9 8 8 8 8 8 8 8 8 8 8 8 9 9 9 8 8 8 9 9 9 10 10 11 11 11 11 11 11 11 11 11 11 11 12 12 12 13 13 14 14 15 15 16 16 15 14 13 13 14 15 16 18 19 19 19 20 20 20 20 20 20 21 21 22 23 23 23 24 24 24
 18 14 9 6 6 9 9 8 6 5 4 6 4 5 7 7 6 6 5 5 5 5 5 5 6 7 7 7 8 5 5 6 6 6 6 7 8 6 5 6 6 6 5 6 7 6 6 6 5 5 6 6 6 6 5 7 10 8 6 5 6 6 6 8 10 10 10 11 12 12 12 12 11 11 11 11 11 9 9 7 6 6 5 6 6 4 5 4 4 4 5 4 5 5 5 6 6 5 6 6 6 7 7 7 5 6 6 6 6 7 7 8 7 7 7 8 8 8 9 11 11 12 13 14 14 15 16 17 14 16 16 16 18 23 18 22 22 22 21 23 25 34 34 43 45 42 36 33 28 18 11 8 9 10 7 9 9 14 14 23 41 29 16 14 11 10 10 10 10 12 10 10 9 9 9 9 9 9 9 10 9 9 9 9 9 9 9 8 8 8 8 8 8 8 8 8 8 8 9 9 9 9 9 9 9 9 9 10 10 11 11 12 12 12 12 12 12 12 12 12 12 12 12 13 13 14 14 15 15 15 15 15 14 13 13 12 13 15 16 18 19 20 20 21 21 21 21 21 22 22 23 23 24 24 24 24 24 24
 14 18 11 6 5 10 11 8 7 6 5 6 5 4 4 5 7 8 6 5 5 5 4 5 6 7 6 6 6 5 4 5 5 6 7 7 7 6 6 5 5 7 5 4 5 6 5 5 5 7 6 5 6 5 5 5 7 9 6 5 5 6 7 9 11 10 11 12 12 12 13 11 10 11 10 10 10 11 9 8 7 7 7 5 4 4 4 3 4 5 5 5 11 8 6 8 6 6 7 6 6 7 7 6 6 6 6 7 7 7 7 7 7 7 7 7 7 8 8 9 10 11 12 14 13 12 13 15 14 17 18 15 15 16 18 19 19 20 23 25 25 26 29 39 38 42 40 36 26 20 13 10 9 9 8 9 11 17 20 34 38 26 18 15 13 12 11 10 10 14 13 12 10 9 9 9 9 9 8 9 9 9 9 9 9 9 9 9 8 8 8 8 7 8 8 8 8 9 9 10 10 10 9 9 9 9 10 10 11 11 12 12 13 12 12 12 12 12 12 12 12 13 13 13 14 14 15 15 15 15 15 15 14 13 13 12 13 14 16 18 19 21 21 22 22 22 22 22 22 23 23 24 24 24 24 24 24 24
 14 16 14 6 4 8 12 8 5 6 6 7 6 4 3 4 7 9 7 5 5 5 4 4 5 6 5 7 6 5 4 5 5 6 6 5 6 5 6 4 4 8 5 4 5 6 4 4 7 9 6 5 4 4 4 4 5 6 6 6 6 7 7 9 9 10 10 11 11 12 11 10 9 9 9 9 10 12 10 9 8 7 7 5 4 3 4 4 4 4 6 5 7 7 7 8 7 7 7 6 7 7 6 6 6 7 6 6 7 7 7 7 7 7 7 7 7 7 8 9 9 11 11 12 11 11 13 13 13 15 15 16 16 15 18 20 20 21 22 22 24 27 30 30 32 40 41 35 30 23 17 13 10 9 12 11 14 19 34 39 30 19 18 17 15 13 12 12 11 11 11 12 11 11 10 11 10 9 9 8 8 8 8 8 8 8 9 8 8 8 8 8 7 8 8 9 9 9 10 10 10 10 10 9 9 10 10 11 11 12 12 13 13 13 12 12 12 12 12 12 13 13 13 14 14 14 15 15 15 15 15 15 14 14 13 13 13 15 17 18 20 22 23 23 23 23 23 23 23 23 23 24 24 24 24 24 24 24
 12 13 15 7 4 5 8 5 3 4 4 6 7 7 4 2 3 5 6 5 4 3 4 4 4 5 4 5 5 5 4 4 4 6 6 4 6 4 6 6 6 7 5 4 4 5 4 4 5 7 6 5 4 4 4 4 6 9 9 9 9 9 9 10 10 10 10 10 10 10 9 9 9 9 10 10 12 13 10 10 10 10 10 4 4 5 5 5 4 4 5 5 6 7 8 9 8 9 7 6 7 7 7 6 6 6 6 7 7 7 8 8 9 10 8 7 7 7 7 8 8 9 9 9 9 10 11 11 12 14 14 14 15 15 16 18 20 22 23 24 25 27 26 27 30 40 41 38 34 29 28 18 12 10 10 11 22 32 31 32 34 21 17 14 14 13 13 11 9 8 8 11 11 11 10 10 10 10 9 8 8 8 8 9 9 8 8 8 8 8 8 8 8 8 9 9 9 10 10 10 10 10 9 9 9 10 10 11 12 12 13 13 13 13 13 12 12 12 13 13 13 13 14 14 14 14 15 16 16 15 15 15 14 14 14 14 14 15 17 19 21 22 24 24 24 24 24 24 24 24 24 24 24 25 25 24 24 24
 9 13 15 8 4 4 7 7 3 3 4 5 5 7 5 2 2 3 4 5 4 3 3 3 3 4 3 3 4 4 3 3 4 5 5 4 5 4 5 6 7 9 6 4 3 4 4 3 4 4 4 4 3 3 4 4 9 11 10 10 10 9 8 9 10 10 10 10 10 9 9 9 9 10 11 13 15 14 11 12 11 11 6 4 6 6 6 6 5 5 6 6 6 6 8 9 10 10 8 8 7 7 6 6 6 6 6 6 7 7 7 8 14 13 8 7 7 7 7 7 7 8 8 9 9 9 10 11 12 12 12 13 15 15 16 20 21 22 24 26 26 28 28 25 27 37 40 39 34 32 22 17 13 15 12 13 30 44 37 30 31 20 18 15 11 10 12 11 9 7 8 8 10 10 11 10 10 9 8 7 7 7 7 8 8 8 8 8 8 9 9 8 9 9 9 10 10 10 10 10 10 9 9 9 9 9 10 11 12 12 12 12 12 12 12 12 12 12 12 13 13 14 14 14 14 14 15 16 16 15 15 14 14 14 14 14 15 16 18 19 21 23 25 24 23 24 24 24 24 24 24 24 24 25 25 24 25 25
 12 16 17 10 5 4 5 9 5 2 2 3 4 6 4 2 2 2 2 3 4 3 3 3 3 3 3 3 3 3 3 4 5 4 4 3 5 4 5 6 10 9 6 4 4 4 3 3 3 3 3 3 4 4 5 7 9 8 9 9 9 10 9 9 11 10 10 10 10 9 9 9 10 11 12 15 16 14 9 7 8 6 5 6 7 7 7 6 6 6 6 6 6 7 8 8 9 9 7 7 7 6 7 7 6 6 7 6 7 8 7 8 10 9 7 7 7 7 7 7 7 8 8 9 9 9 9 10 10 11 13 14 15 16 17 20 20 21 22 25 25 25 25 24 26 33 38 37 33 30 25 17 15 15 13 15 24 33 32 30 30 20 16 15 11 9 10 8 7 7 8 9 10 10 10 10 11 9 7 7 7 7 7 7 7 8 8 8 8 9 9 9 9 9 9 10 10 10 10 10 10 9 9 8 9 9 10 11 11 12 12 12 12 12 12 12 12 12 12 12 13 13 13 13 14 14 15 16 16 15 15 15 14 14 15 15 15 16 18 19 20 22 24 23 23 24 24 25 25 25 25 25 25 25 24 25 25 25
 14 15 15 16 7 5 4 7 8 5 4 3 5 5 4 2 2 1 1 2 2 3 3 3 2 2 2 3 3 3 3 4 4 4 3 3 4 4 5 8 12 10 6 4 5 4 3 3 3 3 3 3 5 8 9 7 7 8 8 9 10 10 9 9 11 11 10 10 10 10 9 9 11 12 14 17 17 15 11 7 6 6 6 8 8 7 7 7 6 6 6 7 7 7 7 8 8 8 10 10 8 7 7 7 6 7 7 6 6 7 7 8 8 7 7 7 7 7 7 7 7 8 9 9 10 9 10 10 11 13 12 14 14 15 16 19 20 21 22 24 23 25 23 24 26 30 36 38 30 29 24 17 15 14 12 18 39 43 36 25 35 22 16 13 11 8 7 7 7 8 8 9 11 10 10 10 9 8 7 6 6 7 7 7 7 8 8 8 8 8 9 9 9 10 10 10 10 10 10 10 9 9 8 8 8 9 10 10 11 11 11 12 12 12 12 12 12 12 12 12 13 13 13 13 13 14 15 15 15 15 15 15 15 15 15 15 16 16 18 19 20 21 22 22 22 23 25 25 26 26 26 25 25 25 25 25 26 26
 14 15 12 17 13 6 4 4 5 7 6 5 6 6 4 3 2 4 2 1 1 2 4 3 2 2 2 2 2 2 3 4 4 4 4 4 4 4 5 8 9 8 7 4 4 3 3 3 3 3 3 3 4 6 7 6 6 6 8 10 10 10 10 11 11 11 11 11 11 10 9 8 10 12 15 17 18 17 12 8 7 6 7 7 9 7 7 7 7 7 7 8 7 7 7 7 8 8 8 9 9 7 7 7 7 7 7 7 6 7 7 9 10 9 8 9 8 7 7 7 7 8 9 10 10 10 11 12 13 13 13 14 15 15 16 18 19 20 22 25 24 23 22 21 25 29 34 35 29 24 20 18 15 13 11 15 26 43 43 23 27 23 18 13 10 8 7 7 7 8 8 9 10 10 9 9 8 7 7 6 6 7 7 7 7 7 7 8 8 8 9 9 10 10 10 11 11 11 10 10 9 9 8 8 8 9 10 10 11 11 11 11 11 12 12 12 12 12 12 12 12 13 13 13 13 13 14 14 15 15 15 15 15 15 15 16 16 17 17 18 19 20 20 20 21 23 24 26 27 27 26 26 26 25 26 26 26 27
 13 11 11 13 14 10 4 3 3 5 6 5 4 3 4 4 3 5 3 1 1 2 3 4 2 2 2 2 2 2 4 7 7 6 6 6 5 4 4 5 6 7 5 4 3 3 3 4 3 3 3 3 4 4 5 5 5 6 10 10 11 10 10 11 12 12 11 11 11 11 10 7 9 12 14 16 18 17 13 8 7 7 8 8 8 7 6 6 6 6 7 6 6 6 7 7 8 7 8 8 9 9 9 8 7 7 7 6 7 7 7 7 11 14 12 11 8 8 8 7 8 8 9 10 11 11 11 12 14 13 13 14 14 14 15 16 19 21 23 25 26 27 24 23 24 26 29 31 28 21 17 15 15 13 12 13 20 30 30 23 31 32 20 12 10 9 8 8 8 8 8 8 8 8 8 7 7 7 6 6 6 6 7 6 7 7 7 7 8 8 9 9 10 10 11 11 11 11 11 10 10 9 9 9 9 9 10 10 11 11 11 11 11 11 12 12 11 12 12 12 12 12 12 13 13 13 14 14 15 15 15 15 15 15 16 16 16 17 18 18 18 19 19 20 21 23 25 26 27 27 27 26 26 26 26 26 27 27
 12 12 10 11 10 10 5 3 3 4 5 4 3 2 2 4 6 5 4 1 1 2 2 3 3 2 2 2 2 3 3 5 8 9 10 8 7 5 4 4 5 5 4 3 3 3 4 4 4 3 2 3 5 5 4 4 4 7 10 11 11 10 10 11 13 12 11 12 10 10 9 7 8 7 12 16 17 18 15 10 6 8 8 8 8 6 6 6 6 6 6 5 6 7 7 7 7 7 8 8 9 9 9 9 9 7 7 6 7 7 8 8 9 14 14 10 8 8 8 7 8 8 9 10 11 11 12 13 13 13 13 12 12 13 13 15 18 19 21 23 23 24 24 26 26 24 28 29 20 16 12 13 14 12 12 13 20 28 27 25 32 27 22 13 10 9 9 9 8 8 8 7 8 7 7 7 7 7 6 6 6 6 6 6 6 7 7 7 8 8 9 9 10 10 11 11 11 11 11 11 10 10 9 9 9 10 10 11 11 11 11 11 11 11 11 11 10 11 11 11 12 12 12 12 13 13 14 14 14 14 15 15 15 16 16 16 17 17 17 17 18 19 19 20 22 23 25 26 27 27 27 27 27 27 27 27 27 28
 7 10 9 11 10 10 5 3 5 5 5 4 3 3 2 3 4 5 5 2 1 1 3 3 2 2 2 2 2 3 3 3 5 8 12 11 8 5 4 3 3 3 3 3 3 4 4 3 3 3 2 4 6 6 4 3 4 7 9 10 10 10 10 9 11 11 10 10 7 8 7 10 9 8 10 10 15 16 17 11 6 8 8 7 6 6 5 5 6 5 5 5 5 6 6 6 7 8 7 8 8 8 9 10 9 8 7 7 7 8 8 9 10 12 15 14 9 8 8 8 8 8 9 9 10 11 12 12 12 12 11 11 11 11 13 13 14 17 20 22 22 29 29 23 12 9 14 16 12 11 10 11 13 12 20 22 23 32 35 28 27 25 20 15 13 11 9 9 8 8 7 7 7 7 7 7 7 6 6 6 6 6 6 6 6 7 6 7 7 8 9 9 10 10 11 11 11 11 11 11 10 10 10 9 10 10 11 11 11 11 11 11 11 10 10 10 10 10 10 11 11 11 11 12 12 13 13 14 14 14 14 15 15 16 16 17 17 17 17 17 18 18 20 21 22 23 24 25 26 26 27 27 27 27 27 28 28 29
 6 5 6 9 9 9 6 3 5 6 6 4 4 4 2 2 3 7 6 2 1 1 3 3 3 2 2 2 3 2 2 3 4 6 9 10 8 7 5 3 3 2 2 3 2 3 3 3 3 3 2 4 6 5 3 3 5 8 10 10 11 10 8 8 8 8 8 8 9 10 8 9 10 7 8 7 11 13 13 13 7 6 6 6 6 5 5 5 5 5 5 5 5 6 6 6 7 7 7 7 8 9 9 9 8 8 7 7 7 8 8 9 10 10 13 16 11 8 8 8 8 8 9 9 10 11 11 12 12 12 11 10 10 10 11 12 15 17 19 22 27 29 27 23 16 14 12 9 8 9 10 11 11 17 22 25 30 40 33 28 24 20 17 14 12 10 9 9 9 8 7 7 7 7 7 7 7 7 7 7 7 6 6 6 6 6 6 6 7 8 8 9 9 10 10 11 11 11 11 11 10 10 10 10 10 10 11 11 11 11 11 11 10 10 10 9 9 9 9 10 10 11 11 12 12 12 13 13 14 14 14 15 15 15 16 17 17 17 17 17 17 19 20 21 22 23 24 25 25 26 26 27 27 28 28 28 29 29
 5 4 5 8 9 8 7 3 4 5 5 5 4 5 2 2 2 6 6 2 1 1 2 4 3 3 2 2 3 3 2 3 3 4 5 7 7 5 4 3 2 2 2 2 2 2 2 3 2 2 2 3 4 3 3 3 6 8 10 10 11 11 8 6 6 9 11 10 11 11 10 8 10 11 12 7 6 6 7 10 6 7 6 5 5 5 4 4 4 4 4 5 5 5 6 6 6 7 7 7 7 7 8 8 7 7 7 7 7 8 8 9 10 10 12 15 15 11 8 8 8 9 9 10 10 11 12 12 12 12 11 10 11 11 11 12 12 15 18 20 34 35 28 27 32 29 27 22 9 9 10 11 16 18 23 28 34 32 23 25 19 18 16 14 13 12 10 10 9 8 8 7 8 7 7 7 7 7 7 7 6 6 6 6 6 6 6 6 7 8 8 9 9 9 10 10 10 11 11 11 10 10 10 9 9 9 10 11 11 11 11 11 11 10 9 9 9 9 9 9 10 11 11 11 12 12 13 13 13 14 14 14 15 15 16 17 17 17 17 16 17 19 21 22 23 23 24 24 24 25 26 27 27 28 28 29 29 29
 4 4 9 8 8 7 7 3 3 3 3 4 5 4 2 2 2 5 5 3 1 1 2 3 3 2 3 2 2 3 3 2 3 3 4 5 6 5 4 3 2 2 2 2 3 2 2 4 3 2 3 2 3 3 4 6 6 6 7 9 9 10 7 8 10 11 12 12 11 11 11 10 10 11 11 11 11 11 8 6 7 10 7 6 5 4 4 4 4 5 5 5 5 6 6 6 6 6 7 7 7 7 7 8 7 7 7 7 7 8 9 9 11 11 11 12 16 13 9 8 8 9 9 9 10 10 11 11 11 11 10 11 11 11 12 11 12 14 16 18 31 34 33 33 36 36 36 26 14 10 10 13 17 22 30 42 47 30 21 20 16 17 16 14 13 11 10 10 9 9 8 8 8 8 8 8 8 7 7 6 6 6 6 6 6 6 6 7 7 8 8 9 9 9 9 10 10 10 11 10 10 10 10 9 9 9 10 11 11 11 11 11 11 11 10 9 9 9 9 9 10 10 11 11 12 12 13 13 13 13 13 14 15 16 17 18 18 17 17 17 17 19 20 22 23 23 24 25 24 25 26 27 28 28 29 30 30 30
 3 3 9 8 6 6 7 4 2 3 2 3 4 4 2 2 2 4 3 2 2 1 1 2 2 2 2 2 2 2 3 2 3 3 3 4 6 6 4 3 3 3 3 3 3 3 2 4 3 3 3 3 4 4 5 8 8 6 6 7 8 10 7 6 10 12 12 11 11 11 11 11 10 10 10 11 12 12 12 12 11 10 8 6 5 4 4 4 5 5 6 6 6 6 6 6 6 6 6 7 7 7 7 8 8 7 7 7 7 8 9 11 11 12 11 12 15 16 11 8 8 9 9 10 10 10 11 10 10 10 10 11 10 10 10 11 12 12 14 17 28 30 32 33 34 36 35 27 14 11 11 12 19 28 38 48 46 29 19 17 15 16 15 16 14 10 10 10 10 9 8 9 8 8 8 8 7 7 7 6 6 7 6 6 6 6 7 7 8 8 8 9 9 9 9 9 10 10 10 10 10 10 10 10 10 10 10 11 11 11 11 11 11 11 10 10 9 9 9 9 10 10 11 11 12 12 12 13 13 13 13 14 14 16 17 18 18 18 17 17 18 19 20 21 22 23 24 25 26 26 27 27 28 29 29 30 30 29
 4 3 7 8 6 6 6 4 2 2 2 2 3 3 2 2 2 3 3 2 2 2 1 1 2 2 2 2 2 2 2 3 3 3 3 3 5 5 5 3 3 3 3 2 2 3 2 2 3 3 4 5 4 5 6 8 8 7 5 5 7 9 7 6 11 12 12 11 11 11 11 10 10 10 10 10 11 11 11 12 11 11 10 9 6 4 4 4 4 5 5 6 5 5 6 6 6 6 6 6 7 7 8 9 9 7 7 7 7 8 9 11 12 11 11 13 13 12 9 7 8 9 10 11 11 11 11 10 11 11 11 11 11 11 10 11 11 13 14 17 28 29 31 32 35 34 33 21 14 11 12 14 21 35 39 36 38 23 20 17 15 14 14 12 12 10 10 10 9 8 8 9 9 9 9 9 8 7 7 7 6 7 7 7 6 7 7 7 8 8 8 9 9 9 9 9 9 10 10 10 10 10 10 10 10 10 10 11 11 11 12 12 12 12 12 11 11 10 9 9 10 10 11 11 12 12 12 13 13 13 12 13 15 16 17 18 18 18 18 18 19 19 20 21 22 23 24 26 27 28 28 28 29 30 31 31 30 30
 3 3 4 6 5 5 5 4 1 1 1 1 2 2 2 2 2 2 2 2 2 2 2 1 1 1 2 2 2 2 2 4 4 3 2 2 3 4 3 3 3 3 2 2 3 3 2 2 3 3 4 6 5 4 7 8 8 8 7 6 6 6 6 7 10 12 11 11 11 10 10 10 10 10 10 10 10 11 11 11 11 10 10 8 6 5 4 4 4 5 5 5 5 6 6 6 6 6 6 7 7 7 8 8 7 7 7 7 8 8 9 11 12 11 11 13 10 8 7 8 9 10 11 12 12 12 12 12 11 11 11 11 12 12 12 11 11 13 14 16 26 25 27 29 33 31 27 18 14 14 15 15 22 39 31 29 37 24 18 16 15 13 13 11 11 10 11 10 9 9 9 9 9 8 9 9 8 7 7 7 7 7 7 7 7 7 7 8 8 8 8 8 9 9 9 9 10 10 10 11 11 11 11 11 11 11 11 11 11 12 12 12 12 13 13 13 12 11 11 10 10 10 11 11 12 12 13 13 13 13 13 14 15 16 17 18 18 19 19 19 19 20 20 21 22 23 25 26 28 28 29 29 30 31 31 31 31 30
 2 2 3 3 3 3 4 4 1 1 1 1 1 2 2 2 2 2 2 2 2 2 2 2 1 1 1 1 1 2 2 4 4 3 4 2 2 4 2 3 4 3 2 2 4 2 2 2 3 3 4 5 5 4 4 5 7 8 8 7 7 7 6 7 10 11 10 11 11 11 10 10 10 10 10 10 10 10 11 11 10 10 9 7 6 6 5 4 4 5 5 5 6 6 5 6 6 6 6 6 7 7 7 7 7 7 7 7 8 8 9 10 11 11 10 11 11 8 8 11 12 13 14 13 11 11 11 11 11 12 12 11 11 11 11 11 12 13 14 16 23 23 22 26 30 25 19 14 18 17 15 16 21 28 23 30 33 23 19 17 14 13 13 13 12 11 11 11 10 9 9 8 8 7 8 8 8 7 7 7 7 8 7 8 7 7 8 8 8 8 8 9 9 9 9 9 10 10 11 11 11 11 11 11 11 11 11 11 12 12 12 12 12 13 14 15 14 12 11 11 11 11 12 12 12 13 13 13 14 14 15 15 16 16 17 18 19 20 20 20 20 20 20 21 22 23 24 26 28 29 29 29 30 31 32 31 31 30
 2 2 3 3 3 5 4 3 1 1 1 1 1 1 2 2 2 2 2 2 2 2 2 2 1 1 1 1 1 1 2 2 3 3 3 4 4 3 2 4 6 5 3 3 3 3 2 2 3 3 4 5 6 5 4 5 6 8 8 8 8 7 8 9 9 10 10 11 11 11 11 11 10 10 10 10 10 10 10 11 10 10 9 8 7 7 6 5 5 5 5 5 5 5 6 6 6 6 6 6 6 7 7 6 7 7 7 7 8 9 10 10 11 10 10 10 10 10 12 13 13 14 14 14 15 15 12 11 11 10 10 12 11 11 11 12 12 13 14 14 18 19 16 23 23 19 13 12 17 15 14 15 19 22 18 21 25 19 17 16 12 13 14 14 12 12 12 11 10 9 8 7 7 7 7 8 8 8 7 7 7 8 8 8 8 8 8 8 9 9 9 9 9 9 10 10 10 11 11 11 11 11 11 12 12 12 12 11 12 11 11 12 12 13 15 15 14 13 12 12 12 12 12 12 13 13 13 14 15 16 16 16 16 17 18 19 20 21 21 21 21 21 21 21 23 24 25 26 28 29 30 30 31 32 32 32 31 30
 2 3 4 4 3 4 2 2 1 1 1 1 1 1 1 2 2 2 2 2 2 2 2 2 2 2 3 2 1 1 2 2 3 3 3 5 5 3 2 3 5 5 4 3 3 2 1 2 4 4 4 4 7 5 4 5 5 6 8 8 7 8 8 9 9 9 10 11 10 11 11 11 10 11 11 11 11 11 11 11 11 10 10 10 8 7 6 5 5 5 5 5 5 5 5 6 6 6 6 7 7 7 6 6 6 6 7 8 8 9 10 11 11 10 10 10 10 11 12 12 13 14 15 15 16 15 12 14 12 11 11 11 12 14 17 18 14 13 16 15 15 14 15 18 19 15 11 12 14 15 14 13 15 16 15 15 18 19 16 13 12 13 14 14 13 12 12 11 10 9 8 8 7 7 7 8 8 8 8 8 7 8 8 8 8 8 8 8 9 9 9 9 10 10 10 9 10 11 11 11 12 12 12 12 12 12 12 12 12 11 11 12 12 13 14 15 14 14 13 13 13 13 13 13 13 14 14 15 15 16 16 16 17 18 19 20 21 22 22 22 22 22 22 23 23 25 25 26 28 30 30 32 32 32 32 32 31 31
 2 3 6 4 3 3 2 1 2 1 1 1 1 1 1 1 2 2 2 2 2 2 2 2 2 2 2 3 1 1 2 3 3 3 3 4 5 4 2 2 4 5 3 3 3 2 1 1 3 4 4 5 6 6 5 5 5 5 7 7 7 8 9 9 9 9 8 10 10 11 11 11 11 11 11 11 11 11 12 12 12 12 11 10 9 8 7 6 6 6 6 6 6 6 6 6 6 6 7 7 7 7 6 6 6 6 7 7 8 8 9 10 10 10 10 10 11 11 12 14 14 14 14 16 16 15 12 12 11 13 15 12 14 19 21 19 15 13 15 15 15 15 14 14 16 13 12 13 13 14 14 13 13 13 15 14 14 15 16 13 12 12 12 13 12 12 12 10 10 8 8 8 7 7 7 8 8 8 8 8 8 8 8 8 8 8 9 9 9 10 10 10 10 10 11 11 10 11 11 12 12 12 12 12 12 12 12 12 12 12 12 12 12 13 14 14 14 14 13 13 13 13 13 13 14 14 15 15 16 16 16 16 17 18 20 21 22 23 24 24 24 23 24 24 25 26 28 30 31 32 31 32 32 32 32 33 32 31
 2 2 3 4 3 3 2 1 1 1 1 1 1 1 1 2 2 2 2 2 2 2 2 2 2 2 2 2 1 1 1 2 2 3 4 4 5 4 2 3 4 4 3 2 2 2 2 1 2 3 4 5 5 7 6 5 5 6 6 7 8 8 9 9 9 9 9 9 9 10 11 11 10 11 11 11 12 12 12 12 13 13 14 13 11 10 9 7 7 6 6 6 6 6 6 6 6 6 6 7 7 6 6 6 6 6 7 7 7 8 9 10 9 10 10 11 12 13 13 14 15 16 16 15 15 14 11 11 12 11 13 15 19 21 22 18 14 13 13 14 16 16 16 13 12 12 13 15 18 17 13 13 12 13 14 14 15 13 14 12 12 13 12 12 12 11 10 10 9 8 8 8 8 7 8 8 9 8 8 8 9 9 9 9 9 9 9 10 10 10 10 10 10 10 11 11 11 11 11 12 12 13 13 13 12 12 12 12 12 12 12 12 13 13 14 14 13 13 13 13 13 13 13 14 14 15 16 16 16 16 16 16 16 18 20 22 23 24 24 24 24 24 25 25 26 27 30 33 33 32 32 32 32 32 33 34 33 33
 2 2 2 3 2 2 1 1 1 1 1 1 1 1 1 2 2 2 2 2 2 2 2 2 2 1 1 1 2 1 1 1 2 3 4 5 5 3 4 5 4 4 3 2 2 3 3 2 2 3 5 4 4 6 6 5 6 7 6 6 8 8 9 9 8 9 9 8 9 10 10 10 10 11 11 12 12 12 12 12 12 12 13 13 10 10 9 8 7 7 6 6 6 6 6 6 6 6 6 7 6 6 6 6 6 6 7 7 8 8 8 9 9 9 10 11 12 13 13 13 14 16 16 17 16 16 14 11 10 12 16 20 22 20 19 15 13 13 12 13 15 15 14 12 12 20 20 16 20 19 15 13 12 13 14 13 15 14 12 10 11 12 13 12 12 12 11 10 10 9 8 8 8 8 8 8 8 9 9 9 10 9 10 10 10 10 11 10 10 11 11 10 10 10 11 11 11 11 11 12 12 13 14 13 13 12 12 12 12 12 12 13 13 13 13 14 13 13 13 12 12 13 14 15 15 16 16 16 17 17 17 16 17 18 21 23 24 25 25 25 25 25 26 26 27 28 30 31 32 32 31 32 32 33 34 34 34 34
 2 2 2 3 3 2 1 1 1 1 1 1 1 1 1 1 1 1 2 2 2 2 2 1 1 1 1 1 1 1 1 1 1 2 3 4 4 4 5 5 4 3 3 2 2 3 3 2 1 3 4 4 4 5 6 6 6 6 6 6 7 7 8 8 8 9 9 9 9 9 10 10 10 11 11 12 12 12 12 12 11 11 11 11 10 10 9 9 8 7 7 6 6 6 6 6 6 6 6 6 6 6 6 6 6 7 7 7 8 8 8 8 9 10 11 11 12 12 13 13 14 15 16 17 17 17 14 11 10 11 16 21 20 16 14 13 13 13 12 12 14 14 12 11 14 27 26 20 24 16 13 13 13 13 13 13 14 13 11 10 11 12 13 13 12 12 11 10 10 9 8 8 8 9 9 9 9 9 10 10 10 10 11 12 12 11 11 11 11 11 11 11 11 11 11 11 11 11 11 12 12 13 14 13 12 12 11 12 12 12 13 13 13 13 13 13 13 13 12 12 12 13 14 15 16 16 17 17 18 18 18 18 18 20 21 23 24 25 26 26 27 26 26 26 27 28 29 30 30 30 30 31 32 33 34 35 35 35
 2 2 2 3 2 1 1 1 1 1 1 1 1 1 1 1 1 1 2 2 1 1 1 2 1 1 1 1 1 1 1 1 2 2 3 2 2 4 5 4 3 3 3 2 2 2 2 1 1 2 4 4 3 4 5 7 8 7 6 6 6 7 8 8 8 8 9 9 9 9 9 10 10 10 11 12 12 12 12 11 11 11 11 11 10 10 10 9 8 8 8 7 7 7 6 6 6 6 6 6 6 6 6 6 7 7 7 7 8 8 8 9 10 10 11 11 11 12 12 13 13 14 14 16 17 18 16 13 10 11 13 13 12 12 11 12 13 12 12 12 13 13 11 10 13 24 25 23 18 14 11 11 13 13 13 14 14 12 11 11 12 13 13 13 12 12 11 10 10 9 9 8 8 8 9 9 9 10 10 10 11 11 12 12 12 12 12 12 12 12 11 11 11 11 11 11 11 11 11 11 12 12 13 13 12 11 11 11 12 12 13 13 13 13 13 13 13 13 12 12 13 13 14 15 16 17 17 18 18 19 19 19 20 21 22 23 25 25 26 27 27 27 26 26 26 27 28 28 29 29 29 30 32 33 34 35 36 36
 3 3 2 2 1 1 1 1 1 1 1 1 1 1 1 1 1 1 1 2 1 1 1 1 1 1 1 1 1 1 1 1 1 2 2 2 3 4 3 3 3 2 2 2 2 2 1 1 1 2 4 3 3 4 5 7 8 6 5 6 7 7 7 8 8 8 9 10 10 9 8 9 11 10 10 10 11 12 11 11 11 11 11 11 11 11 10 10 9 8 8 8 7 7 7 7 6 6 6 6 6 6 6 7 7 7 7 7 8 9 9 9 10 10 11 10 11 11 13 13 13 13 14 14 15 16 15 14 11 10 10 10 10 10 10 10 12 12 11 11 13 13 10 11 12 18 22 23 19 14 12 11 12 13 13 14 13 12 12 11 12 12 13 13 13 12 11 10 10 10 9 9 9 9 9 9 9 10 10 11 11 12 13 13 12 12 12 12 12 12 12 12 11 11 11 11 11 11 11 11 11 12 12 12 12 11 11 11 12 12 13 13 13 13 13 13 13 13 12 12 13 14 15 16 17 18 18 19 19 19 20 20 21 22 22 24 25 26 27 27 27 27 27 26 26 27 27 28 28 29 29 30 32 33 34 35 37 37
 2 2 2 2 1 1 1 1 1 1 1 1 1 1 1 1 1 1 1 1 1 1 1 1 1 1 1 1 1 1 1 1 1 1 1 2 3 2 2 2 2 2 2 2 2 1 1 1 1 2 3 4 3 3 4 7 7 6 5 5 6 7 7 9 9 9 9 10 10 9 9 8 9 10 9 9 9 10 10 10 11 11 11 11 11 11 11 10 9 9 8 8 8 7 7 7 7 6 6 6 6 6 6 6 7 7 7 8 9 10 10 10 10 10 10 10 12 12 13 13 13 13 13 14 14 15 14 12 11 12 12 11 10 11 10 10 10 10 10 11 12 12 10 11 12 17 22 22 19 15 13 12 12 13 14 14 12 12 11 11 12 12 12 13 13 12 11 11 10 10 10 10 10 10 10 9 10 10 10 11 11 12 13 13 13 13 13 13 13 12 12 12 11 11 11 11 11 10 10 10 11 11 12 12 12 12 11 12 12 12 13 13 13 13 13 13 13 12 12 13 13 14 15 16 17 17 18 19 20 21 21 21 22 23 23 24 25 26 27 28 28 28 28 27 27 27 27 27 28 29 30 31 32 34 35 36 37 38
 2 2 2 1 1 1 1 1 1 1 1 1 1 1 1 1 1 1 1 1 1 1 1 1 1 1 1 1 1 1 1 1 1 1 2 2 3 2 2 2 2 2 2 2 2 1 1 1 1 1 2 3 3 3 4 5 7 6 5 4 6 7 7 7 8 8 9 10 9 9 9 8 9 9 9 9 9 9 9 9 9 10 10 11 11 11 11 11 10 9 9 8 8 8 8 7 7 7 6 6 6 6 6 7 8 8 8 8 9 10 10 10 10 10 10 11 11 12 12 12 13 13 14 14 15 14 13 11 12 14 14 11 10 10 10 9 10 10 9 11 11 11 10 11 12 15 20 20 18 15 13 12 12 12 13 12 12 11 11 10 11 11 12 13 12 12 11 11 11 10 10 10 10 10 10 10 9 10 10 11 11 12 12 13 13 13 13 13 12 12 12 12 11 11 11 10 10 10 11 11 11 12 12 12 12 12 12 12 12 12 13 13 14 13 13 13 13 13 13 13 13 14 15 15 16 17 19 20 21 22 22 23 23 23 24 25 26 27 28 29 29 28 28 28 28 28 27 27 28 29 30 32 33 34 36 37 38 39
 1 2 2 1 1 1 1 1 1 1 1 1 1 1 1 1 1 1 1 1 2 1 1 1 1 1 1 1 1 1 1 1 1 2 3 2 2 1 1 1 1 2 2 2 2 2 2 1 1 1 2 2 2 3 3 4 6 6 4 4 5 7 6 6 6 8 9 9 9 9 8 8 9 9 9 10 10 10 8 8 8 9 10 10 11 11 11 11 10 10 9 9 9 8 8 8 8 7 7 7 7 7 7 7 8 8 8 9 9 10 10 10 10 10 10 11 11 11 12 12 12 13 13 14 14 13 11 11 14 14 14 12 10 9 9 9 10 10 9 10 10 11 10 11 12 17 21 19 17 15 14 13 12 11 12 12 11 11 11 11 10 11 12 12 12 12 12 11 11 11 10 10 10 10 10 10 10 10 10 10 11 11 12 12 12 12 12 12 12 12 12 12 11 11 10 10 10 10 11 11 12 12 12 12 12 12 11 12 12 12 12 12 13 13 13 13 13 13 13 13 14 14 15 15 16 17 19 20 22 23 23 23 23 24 24 25 26 28 29 29 29 29 29 28 28 27 28 28 29 30 31 32 34 36 37 39 40 40
 2 2 1 1 1 1 1 1 1 1 1 1 1 1 1 1 1 1 1 2 2 2 2 2 2 1 1 1 1 1 1 1 1 1 1 1 1 1 1 1 1 2 2 1 2 2 2 1 1 1 1 2 2 2 3 4 5 5 4 3 4 5 6 6 6 7 8 8 8 9 9 9 9 9 9 9 11 11 8 7 7 7 8 10 10 11 11 11 10 10 9 9 9 9 9 8 8 8 8 8 7 7 7 8 8 8 9 9 10 10 9 9 9 10 11 11 11 11 12 12 12 13 13 13 13 11 11 12 14 14 13 11 10 9 9 9 10 9 9 9 9 10 10 10 11 17 20 17 16 15 14 12 12 11 11 10 10 10 11 11 11 11 11 12 12 12 12 11 11 11 11 11 10 10 10 10 10 10 10 10 11 11 11 11 12 12 12 12 12 12 12 12 11 11 11 11 11 11 11 11 11 12 12 12 12 12 12 11 12 12 12 11 12 12 12 12 12 13 13 14 14 14 15 15 16 18 19 21 22 23 23 23 24 24 25 26 27 28 29 30 30 30 29 29 28 28 27 28 29 30 32 33 35 36 38 40 40 40
 1 1 2 2 1 1 1 1 1 1 1 1 1 1 1 1 1 2 2 2 2 2 2 2 2 1 1 1 1 1 0 1 1 1 1 1 1 1 1 1 2 2 2 1 2 2 2 2 2 1 1 2 3 3 3 3 4 4 5 4 3 4 5 5 5 6 7 6 7 8 8 9 10 9 9 9 10 11 9 7 7 7 8 10 10 11 11 11 10 10 10 10 10 9 9 9 9 8 8 8 8 8 8 8 8 9 9 9 9 9 9 9 9 10 10 11 12 12 12 12 12 13 13 13 11 11 11 12 13 13 13 10 9 9 9 10 9 9 9 9 9 10 10 10 12 20 18 16 15 14 13 12 12 12 11 10 9 9 11 11 10 10 11 12 12 12 12 12 11 11 11 11 11 11 11 10 10 10 10 10 10 10 11 11 11 11 12 12 12 12 12 12 11 11 11 11 11 11 11 12 12 12 12 12 12 12 11 11 11 12 11 11 11 12 12 12 13 13 13 14 14 15 15 16 17 18 20 21 22 23 23 23 24 24 25 25 26 28 29 29 30 29 30 30 29 29 28 28 30 31 32 34 35 37 38 39 40 39
 1 1 1 1 2 2 1 1 1 1 1 1 1 1 1 1 1 2 2 1 1 1 2 1 1 1 1 1 1 1 0 0 0 0 0 1 1 1 1 1 2 2 1 1 1 1 1 2 2 1 1 2 3 3 3 3 3 4 4 3 3 3 4 5 5 5 5 6 7 8 8 9 10 10 10 9 9 9 9 9 7 7 8 9 10 10 11 11 11 10 10 10 10 10 10 10 10 9 9 9 9 9 9 9 9 10 10 10 10 9 10 9 9 9 9 10 10 10 11 10 10 11 12 13 11 11 11 12 13 12 10 8 8 8 8 9 9 8 9 9 9 9 9 10 11 16 16 15 14 13 13 12 12 12 11 10 9 10 11 11 11 11 11 12 12 12 12 12 12 11 11 11 11 11 10 10 10 10 10 10 10 10 10 11 11 11 11 11 12 12 12 12 11 11 11 11 11 11 11 12 12 12 12 12 12 12 11 11 12 12 12 12 12 12 12 13 13 13 13 14 14 15 16 17 18 19 20 21 22 23 23 24 24 24 24 25 26 27 28 29 30 30 31 31 30 30 29 29 30 31 32 34 35 37 38 39 39 39
 1 1 1 1 2 2 2 2 2 2 2 1 1 1 1 1 1 2 2 1 1 1 1 1 1 1 1 1 1 1 1 0 0 0 0 1 1 1 1 1 2 2 1 1 1 1 1 1 1 1 1 1 2 2 2 3 3 3 3 3 4 4 4 4 4 4 5 6 6 7 8 8 10 10 11 9 9 8 8 9 9 7 8 10 10 11 11 11 11 11 11 11 11 11 11 11 10 10 10 10 9 9 9 10 11 11 11 11 10 9 10 10 9 9 9 9 9 9 9 10 10 10 13 13 12 12 12 12 11 9 8 8 7 8 7 8 8 9 9 9 8 8 9 10 11 12 14 15 15 15 13 13 12 12 11 9 9 10 11 11 11 11 11 12 12 12 12 12 12 12 11 11 11 11 11 10 10 10 10 9 10 10 10 11 11 11 11 11 11 11 11 11 11 11 11 11 11 11 11 12 12 12 13 12 12 12 11 11 12 12 12 12 12 12 13 13 14 14 14 14 15 16 17 18 19 20 21 22 23 23 24 24 24 24 24 25 26 27 28 29 30 31 32 32 32 31 31 30 31 32 33 34 35 37 38 39 40 40
 1 1 1 2 2 2 3 3 3 4 3 3 2 2 1 1 2 2 2 2 2 2 1 1 1 1 1 1 0 0 1 1 1 1 1 1 1 1 1 1 1 1 1 1 2 2 1 1 1 1 1 1 1 2 2 2 2 3 3 3 3 3 4 4 3 4 5 6 7 7 7 8 8 10 10 9 8 8 8 8 9 8 7 8 10 10 10 9 10 10 11 12 12 12 11 11 11 11 11 11 11 10 10 11 12 12 12 12 11 10 10 9 9 9 9 9 9 9 9 10 10 10 11 10 12 13 13 12 10 9 10 8 7 7 7 7 7 8 8 8 7 8 9 10 12 12 13 14 15 14 13 13 13 12 11 10 10 11 10 11 11 11 11 11 12 11 12 12 12 11 11 11 11 11 10 10 10 10 10 10 10 10 11 11 10 11 11 11 12 11 11 11 11 11 11 11 11 11 11 12 12 13 13 13 13 12 12 12 12 12 12 12 12 13 14 14 14 14 14 15 15 16 18 19 20 21 22 23 23 23 23 24 24 24 24 25 26 27 28 30 31 32 33 34 33 32 31 31 31 32 33 35 36 37 38 40 41 41
 1 1 1 1 1 2 2 2 2 3 3 4 2 1 2 2 2 2 3 4 4 3 3 2 2 1 1 1 0 0 1 0 1 1 1 1 1 1 1 1 1 1 1 1 2 2 1 1 1 2 2 2 1 1 2 2 2 2 3 2 2 2 3 3 4 4 5 5 6 8 7 8 7 8 9 9 7 8 7 8 9 9 7 7 8 8 9 9 9 9 10 10 12 12 12 12 12 12 12 12 12 11 12 12 13 13 13 13 12 11 10 9 8 9 9 9 9 9 10 12 11 10 10 10 11 13 13 14 14 13 10 9 10 8 8 8 7 8 7 8 7 8 9 10 12 12 13 14 15 15 14 13 14 14 13 12 11 10 11 11 11 11 11 11 11 11 11 11 11 11 11 11 10 10 10 10 10 10 10 10 10 11 11 11 11 11 11 11 11 11 11 11 11 11 11 11 11 11 11 12 12 13 13 13 13 13 13 12 12 12 12 12 12 13 14 15 15 15 15 16 16 17 18 20 21 22 23 24 24 23 23 24 24 24 25 26 27 28 29 30 31 32 33 33 33 32 31 31 31 32 33 34 36 37 38 40 41 41
 1 1 1 1 1 1 2 1 1 2 2 3 2 2 2 2 2 2 3 3 4 5 4 3 2 1 1 1 1 0 0 0 0 1 1 1 1 1 1 1 1 1 1 1 1 2 1 1 1 1 1 1 1 2 2 2 2 2 2 2 3 2 3 3 3 4 4 5 6 7 8 7 7 8 10 9 7 7 7 8 8 7 6 8 8 7 8 9 8 9 9 10 11 11 11 12 11 11 12 12 12 13 13 13 14 15 15 15 14 12 9 8 9 10 11 11 10 9 10 10 12 13 12 11 13 12 12 12 11 10 7 6 9 9 8 7 7 7 7 7 8 8 9 10 10 10 11 12 14 14 13 13 14 15 13 13 12 11 10 10 10 10 10 10 10 10 10 10 10 10 10 10 10 10 10 10 10 10 10 10 11 11 12 11 11 11 11 11 11 11 11 11 11 11 11 11 11 11 11 12 12 13 14 14 13 13 13 13 13 13 13 12 13 14 15 15 16 16 16 16 17 18 19 20 22 23 24 24 24 23 24 24 24 25 26 27 28 28 29 29 30 31 32 33 33 32 31 31 32 33 34 35 36 37 39 40 42 43
 1 1 1 1 1 1 1 1 1 1 1 1 1 2 2 2 2 2 2 3 6 5 4 3 2 1 1 1 1 1 0 1 1 1 1 1 1 1 1 1 1 1 1 1 1 1 1 1 1 1 1 1 1 1 2 2 2 2 2 3 3 3 3 3 3 4 4 4 5 5 6 6 7 7 8 9 7 6 7 8 8 7 6 8 9 9 7 7 8 9 10 10 10 11 11 11 11 11 11 12 12 12 13 14 15 16 17 18 18 14 10 9 10 10 11 11 11 10 12 12 13 13 13 12 13 11 11 12 9 8 6 6 7 9 7 6 8 7 7 7 8 8 9 10 10 9 10 11 13 13 12 12 13 13 13 12 12 11 10 10 10 10 10 9 10 10 10 9 9 9 9 10 10 10 10 10 10 10 10 10 11 11 11 11 11 11 11 11 11 11 11 11 11 11 11 11 11 10 11 12 12 13 14 13 13 13 13 13 13 13 14 13 13 14 15 16 16 16 17 17 18 18 20 21 22 23 24 24 24 23 23 23 24 25 27 28 28 28 29 29 29 30 31 32 32 32 32 32 33 33 34 35 36 38 39 41 42 43
 0 0 0 1 1 1 1 1 1 1 1 1 1 1 2 2 2 2 2 2 3 3 2 1 1 1 2 2 2 2 1 1 1 1 1 1 1 1 1 1 1 1 1 1 1 1 1 1 1 1 1 1 1 2 2 2 2 2 2 2 3 4 4 3 3 3 4 4 4 4 4 5 7 6 6 6 6 5 7 8 8 7 6 7 8 10 7 6 9 10 10 10 10 10 10 11 11 11 12 11 12 13 14 15 15 16 17 18 19 16 16 14 12 12 13 14 13 13 14 14 14 15 13 14 11 11 10 8 7 7 6 6 6 6 6 7 11 9 7 7 8 8 8 9 9 9 9 11 12 12 11 11 11 12 12 12 11 11 10 10 9 9 9 9 9 9 9 9 9 9 9 9 10 10 10 10 10 10 10 10 10 11 11 11 11 11 11 11 11 11 11 11 11 11 11 11 11 11 11 11 12 12 13 13 13 13 13 13 14 14 14 14 14 15 16 16 17 17 17 17 18 19 20 21 23 23 23 23 23 23 23 23 25 25 27 28 29 28 28 28 29 29 31 32 32 32 32 33 33 34 35 36 38 39 40 40 41 41
 -9999 0 0 1 1 1 1 1 1 1 1 1 1 1 2 2 2 2 2 2 2 2 1 1 1 1 1 2 2 2 2 1 1 1 1 1 1 1 1 1 1 1 1 1 1 1 1 1 1 1 1 1 1 1 2 2 2 2 2 2 3 3 3 3 3 3 3 4 4 4 4 5 5 6 5 4 5 5 6 7 7 7 6 6 8 9 7 6 9 10 10 11 10 10 9 11 11 11 12 11 12 13 14 14 15 18 19 21 20 19 18 17 13 18 15 14 11 12 12 12 12 12 12 12 10 10 8 7 7 6 6 8 8 7 6 7 11 11 8 7 8 8 8 8 9 9 9 11 12 12 11 10 10 10 12 12 12 11 11 10 9 9 9 9 9 9 9 9 9 9 9 9 9 10 10 10 10 10 10 10 10 10 11 11 11 11 11 11 11 11 11 11 11 11 11 11 11 11 11 11 12 12 12 12 12 13 13 14 14 14 15 15 15 16 16 17 17 18 18 18 19 20 21 22 22 22 23 23 24 24 24 24 24 25 26 27 27 27 27 27 28 28 30 32 33 33 33 34 34 35 36 37 39 40 40 41 40 39
 -9999 0 0 0 1 1 1 1 1 1 1 1 1 1 2 2 2 2 2 2 2 2 2 1 1 1 1 1 1 2 2 1 1 1 1 1 1 1 1 1 1 1 1 1 1 1 1 1 1 1 1 1 1 2 2 2 2 2 2 2 2 2 3 3 3 3 3 4 4 4 3 3 4 4 4 4 4 5 5 6 7 7 6 6 7 7 8 5 7 9 10 11 10 11 10 10 10 11 12 11 12 13 14 14 15 17 18 20 20 19 18 17 17 17 13 11 10 12 11 10 10 11 11 10 8 8 7 7 8 7 8 10 11 11 7 6 8 8 7 7 8 8 8 8 8 8 9 11 12 11 10 9 9 10 12 13 13 12 11 10 10 9 9 9 9 9 9 9 9 9 8 9 9 10 10 10 10 10 10 10 10 10 10 10 10 10 11 10 10 11 11 11 11 11 11 11 11 11 11 11 11 11 11 12 12 13 13 14 15 15 16 16 16 16 17 17 18 18 18 19 20 21 21 21 22 22 23 23 24 24 24 24 24 24 25 25 25 26 26 27 28 29 31 32 33 34 34 35 35 36 37 38 40 41 41 42 41 40
 -9999 0 1 0 1 1 0 1 1 1 1 2 2 2 2 2 2 2 2 2 2 2 4 3 1 1 1 1 1 1 1 1 1 1 1 1 1 1 1 1 1 1 1 1 1 1 1 1 1 1 1 1 1 2 2 2 2 2 2 2 2 2 3 3 3 3 3 3 3 3 3 3 3 3 3 3 3 4 4 5 6 6 6 6 6 7 9 6 5 7 8 11 10 7 8 8 10 10 11 11 12 13 13 14 15 16 17 17 17 17 16 16 16 15 11 10 11 10 10 10 11 12 11 9 8 8 7 8 11 9 8 8 9 11 7 6 6 6 6 6 7 7 8 7 7 8 10 11 11 10 10 10 10 11 13 13 13 13 12 11 10 9 9 9 9 9 8 8 8 8 8 8 9 9 10 10 10 10 10 10 10 10 10 10 10 10 10 10 10 10 11 11 11 12 12 12 12 11 11 11 11 11 11 11 12 12 13 14 15 16 16 16 17 17 18 18 18 19 19 20 20 20 21 21 22 22 23 24 24 24 24 24 24 24 24 24 24 25 26 27 28 29 31 32 34 34 34 35 35 36 38 39 41 42 44 44 43 42
 -9999 -9999 1 0 0 0 0 0 0 0 1 1 2 2 1 2 2 2 2 2 2 2 3 3 1 1 1 1 0 0 1 1 1 1 1 1 1 1 1 1 1 1 1 1 1 1 1 1 1 1 1 1 1 1 2 2 2 2 2 2 2 2 2 2 2 3 3 2 2 2 2 2 2 2 2 2 3 3 3 4 5 5 5 5 5 6 9 8 5 4 5 6 7 6 7 10 12 12 12 12 12 13 14 15 14 15 16 16 16 15 16 16 14 12 11 13 10 10 10 11 12 12 11 10 10 11 10 8 8 9 8 7 8 9 7 6 5 6 6 7 7 7 7 7 8 8 11 10 10 9 10 10 10 12 15 14 13 13 13 12 10 10 9 9 8 8 8 8 8 8 8 8 9 9 9 9 10 10 10 10 9 9 9 9 10 10 10 10 10 10 11 11 12 12 12 12 12 12 11 11 11 11 11 11 11 12 13 15 16 16 17 17 18 18 18 19 19 19 19 19 20 20 21 21 22 23 23 23 24 23 23 24 24 24 24 24 24 25 26 26 27 29 31 32 33 34 34 35 35 37 38 40 42 44 46 46 45 45
 -9999 -9999 -9999 -9999 -9999 -9999 1 1 0 1 1 1 1 2 2 1 2 2 2 2 2 2 2 3 3 2 1 1 1 0 1 1 1 1 1 1 1 1 1 1 1 1 1 1 1 1 1 1 1 1 1 1 1 1 2 2 1 1 1 2 2 2 2 2 2 2 2 2 2 2 2 3 3 2 2 2 2 3 3 3 3 5 4 4 4 4 6 7 5 6 4 5 6 7 9 10 11 12 13 14 14 14 14 14 13 14 15 15 15 16 18 17 13 11 11 11 10 9 10 10 11 11 11 12 11 11 10 9 8 9 7 6 7 10 8 6 5 5 6 6 6 7 7 7 7 8 11 9 9 9 9 10 11 11 13 14 14 16 17 16 13 10 9 9 8 8 8 8 8 8 8 8 9 9 9 9 9 9 9 9 9 9 9 9 9 10 10 10 10 10 11 11 12 13 13 13 12 12 11 11 10 10 11 11 11 12 14 15 16 16 17 17 18 18 18 19 19 19 19 19 20 21 21 22 22 23 23 23 23 23 23 23 24 24 24 24 25 25 26 26 28 29 30 31 32 33 33 34 35 37 38 40 42 45 47 47 47 47
 -9999 -9999 -9999 -9999 -9999 -9999 -9999 -9999 1 1 1 1 1 2 2 2 2 2 2 2 2 2 2 2 3 3 3 2 1 1 1 1 1 1 1 1 1 1 1 1 1 1 1 1 1 1 1 1 1 1 1 1 1 1 2 2 2 1 1 1 1 1 1 1 1 1 1 1 1 2 2 2 3 2 2 2 2 2 2 3 3 3 3 3 4 4 4 5 7 8 7 7 7 9 11 9 9 9 11 12 13 14 14 13 13 13 13 14 14 14 16 15 12 12 12 10 10 10 11 11 11 13 12 12 10 9 9 9 9 9 7 6 5 8 6 5 5 5 6 6 6 6 7 7 7 8 8 8 8 8 8 10 12 14 13 13 14 13 14 15 14 11 9 8 8 8 8 8 7 8 8 9 9 9 9 9 9 9 9 9 9 9 9 9 9 10 10 10 10 11 11 12 12 13 13 13 12 12 12 11 11 11 11 11 12 13 14 15 16 16 17 17 18 18 19 19 20 20 19 20 20 21 22 22 22 23 23 23 23 23 24 24 24 24 24 25 25 26 26 27 28 29 30 31 32 32 32 34 35 37 38 39 41 43 46 47 47 48
 0 0 0 -9999 -9999 -9999 -9999 -9999 -9999 -9999 1 1 1 1 2 2 2 2 2 2 2 2 3 2 2 2 2 2 1 1 1 1 1 1 1 1 1 1 1 1 1 1 1 1 1 1 1 1 1 1 1 1 1 1 2 2 2 1 1 1 1 1 2 1 1 1 1 1 1 1 2 2 2 2 2 2 2 2 2 2 2 2 2 3 3 4 5 6 8 9 7 8 8 8 9 8 7 7 9 10 11 12 13 14 13 13 13 14 13 13 15 13 11 11 11 11 10 10 12 13 12 12 12 12 10 10 9 9 9 8 7 7 5 4 5 5 5 5 5 5 5 6 6 7 7 7 7 7 7 8 9 11 15 17 14 13 13 13 13 14 13 11 9 8 8 8 8 8 8 8 8 8 9 9 9 9 9 9 9 9 9 9 8 9 9 9 10 10 10 11 11 12 12 13 13 13 12 12 12 12 12 12 12 12 13 13 15 16 16 17 17 17 18 18 19 19 20 20 20 20 21 22 22 22 22 23 23 23 23 24 24 24 24 25 25 26 26 27 27 28 29 30 31 31 32 32 32 34 36 37 38 39 40 42 44 46 48 49
 -9999 0 1 0 -9999 -9999 -9999 -9999 -9999 -9999 -9999 1 1 1 1 1 1 2 2 3 3 2 3 3 3 2 1 1 2 1 1 1 1 1 1 1 1 1 1 1 1 1 1 1 1 1 1 1 1 1 1 1 1 1 2 2 2 1 1 1 1 1 1 1 1 1 1 1 1 1 1 1 2 2 2 2 2 2 2 2 2 2 2 2 2 3 4 5 6 8 9 8 9 8 7 7 6 6 8 9 11 12 12 12 14 13 12 12 12 12 13 12 11 11 11 11 11 11 13 14 12 12 11 11 11 10 9 9 9 8 6 6 5 4 4 4 4 5 5 5 6 7 7 7 7 7 6 6 6 7 8 11 15 21 15 14 14 14 14 14 12 11 10 9 8 8 8 8 8 8 8 8 8 9 9 9 9 9 9 9 9 9 9 9 9 9 10 10 11 11 12 12 12 12 13 12 12 12 12 12 12 12 13 13 14 14 15 16 16 17 17 17 18 18 19 19 20 20 20 21 21 21 22 22 22 22 23 23 24 24 24 24 25 25 25 26 27 28 28 29 30 30 31 32 32 33 33 35 36 38 39 40 40 42 43 46 48 49
 -9999 0 1 1 -9999 -9999 -9999 -9999 -9999 -9999 -9999 -9999 -9999 1 1 1 1 2 2 2 2 3 2 3 4 3 1 1 1 1 1 1 1 1 1 0 0 0 1 1 1 1 1 1 1 1 1 1 1 1 1 1 1 1 1 1 1 1 1 1 1 1 1 1 1 1 1 1 1 1 1 1 2 2 2 3 2 2 2 2 2 2 2 2 2 2 3 3 4 5 8 7 11 11 8 9 7 6 7 7 9 11 12 11 12 12 12 12 12 12 13 12 10 11 11 11 10 13 15 16 13 11 10 10 10 9 8 9 10 8 6 5 5 5 5 4 4 5 5 5 6 7 8 8 8 6 6 6 6 6 7 10 14 15 14 14 16 16 15 14 13 12 10 9 9 8 8 8 8 9 8 8 9 9 9 9 9 9 9 9 9 9 9 9 9 9 10 10 10 11 11 12 12 12 12 12 12 12 12 13 13 13 13 14 15 15 15 16 16 17 17 17 18 18 18 19 19 20 20 21 21 21 22 22 22 22 23 23 24 24 24 24 25 25 26 27 28 29 29 30 31 32 32 33 33 34 35 36 37 38 39 40 41 42 43 45 47 49
 -9999 -9999 -9999 -9999 -9999 -9999 -9999 -9999 -9999 -9999 -9999 -9999 -9999 1 1 1 1 2 2 2 2 3 2 3 3 3 2 1 1 1 1 1 1 1 1 1 0 0 0 0 1 1 1 1 1 1 1 1 1 1 1 1 1 1 1 1 1 1 1 1 1 1 1 1 1 1 1 1 1 1 1 1 2 2 2 2 3 2 3 2 2 2 2 2 2 2 2 3 5 6 6 6 8 9 9 8 6 5 6 6 6 7 10 11 11 11 12 12 11 11 13 11 10 10 11 10 10 10 11 12 12 11 10 10 10 9 9 9 11 8 6 5 5 5 4 4 4 5 5 6 6 7 9 8 5 5 6 6 6 6 7 10 12 14 15 16 16 15 15 15 13 11 10 9 8 8 8 8 8 8 8 9 8 9 9 9 9 9 9 9 9 9 9 9 9 10 10 10 11 11 11 11 12 12 12 12 12 12 13 13 13 14 14 14 15 16 16 16 17 17 17 17 18 18 19 19 19 20 20 20 20 21 21 22 22 23 24 24 24 24 24 25 25 26 27 28 28 29 30 31 32 32 33 34 34 35 36 37 38 39 40 41 42 43 44 46 47 49
 -9999 -9999 -9999 -9999 -9999 -9999 -9999 -9999 -9999 -9999 -9999 -9999 -9999 -9999 1 1 1 1 1 2 2 2 3 4 2 2 2 2 2 1 1 1 1 1 1 1 0 0 0 0 0 0 1 1 1 1 1 1 1 1 1 1 1 1 1 1 1 1 1 1 1 1 1 1 1 1 1 1 1 1 1 1 2 2 2 2 3 2 2 3 2 2 2 2 2 2 2 2 3 4 4 4 6 6 6 7 7 7 8 9 8 7 7 9 11 11 11 11 10 11 12 10 11 11 11 10 10 10 10 10 10 10 10 9 9 9 9 10 12 8 6 6 5 5 4 4 4 4 5 6 6 7 8 7 5 5 5 5 6 6 7 8 12 14 15 16 16 15 15 15 13 11 9 8 8 8 8 8 8 8 9 9 9 9 9 9 9 10 10 9 9 9 9 9 9 10 10 10 11 11 11 12 12 12 12 12 12 13 13 13 14 14 15 15 16 16 17 16 17 17 17 18 18 19 19 19 19 20 20 20 20 21 21 22 23 23 24 24 24 24 25 25 26 26 27 28 29 30 31 32 33 34 34 35 36 36 37 38 39 40 40 41 42 43 45 46 47 48
 0 -9999 -9999 -9999 -9999 -9999 -9999 -9999 -9999 -9999 -9999 -9999 -9999 -9999 -9999 1 1 1 1 2 2 2 2 4 4 2 2 2 2 2 1 1 1 1 1 1 0 0 0 0 0 0 0 0 1 1 1 1 1 1 1 1 1 1 1 1 1 1 1 1 1 1 1 1 1 1 1 1 1 1 1 1 2 2 2 3 3 3 3 3 2 2 2 2 2 2 2 2 3 4 5 5 4 6 5 6 7 8 10 13 10 8 7 7 8 9 11 11 10 10 9 8 9 10 11 11 11 10 8 8 8 9 9 8 8 8 8 9 12 9 7 6 5 5 4 4 5 5 5 5 5 6 8 8 5 5 5 6 6 6 6 8 12 15 16 16 16 15 15 14 11 9 8 8 8 8 8 8 8 8 8 9 8 8 9 9 9 10 10 9 9 9 9 9 9 10 10 11 11 11 12 12 12 11 11 12 12 12 13 13 14 15 15 16 16 16 16 16 17 17 17 18 18 18 19 19 20 20 20 20 20 21 21 22 23 23 24 24 24 25 25 25 26 27 28 29 30 31 32 33 34 35 36 37 37 38 38 38 39 40 40 41 43 44 45 46 47 48
 0 1 -9999 -9999 -9999 -9999 -9999 -9999 -9999 -9999 -9999 -9999 -9999 -9999 -9999 1 1 1 1 2 2 2 2 4 4 3 2 2 2 2 2 1 1 1 1 1 0 0 0 0 0 0 0 0 0 1 1 1 1 1 1 1 1 1 1 1 1 1 1 1 1 1 1 1 1 1 1 1 1 1 1 1 2 2 3 3 3 3 3 3 2 2 2 2 2 2 2 3 4 5 5 6 6 4 5 7 7 8 9 12 9 8 7 7 7 7 8 9 9 9 8 7 6 8 10 11 10 10 9 7 8 9 9 9 9 9 8 8 10 10 7 6 5 4 4 4 6 5 5 5 5 6 7 7 5 5 6 6 5 5 6 7 11 15 17 16 15 15 14 12 11 9 8 8 8 8 8 8 8 8 8 8 8 8 9 9 9 10 9 9 9 9 9 9 9 10 10 11 11 12 12 12 12 11 11 12 12 13 13 14 14 15 15 16 16 16 16 17 17 18 18 18 18 18 19 19 20 20 20 20 20 20 21 22 23 24 24 24 25 25 25 25 26 28 29 30 32 33 34 34 36 36 37 38 38 39 39 39 39 40 40 42 43 44 45 46 47 47
 0 1 1 -9999 -9999 -9999 -9999 -9999 -9999 -9999 -9999 -9999 -9999 -9999 -9999 1 1 1 1 1 2 2 2 3 4 4 3 2 2 2 1 1 1 1 1 1 1 0 0 0 0 0 0 0 0 1 1 1 1 1 1 1 1 1 1 1 1 1 1 1 1 1 1 1 1 1 1 1 1 1 1 1 2 2 3 3 3 3 3 3 2 2 2 2 3 3 3 3 4 5 6 7 7 6 5 6 7 8 8 10 12 10 8 7 7 6 6 6 6 6 9 9 7 7 9 10 9 9 9 7 7 8 8 8 8 8 7 7 7 9 7 6 5 4 4 4 5 5 5 5 5 6 7 8 6 5 5 6 6 5 5 7 12 17 17 16 15 15 15 13 9 8 8 8 8 8 8 8 8 8 8 8 8 8 9 9 9 9 9 9 9 9 9 9 9 10 10 11 12 12 12 13 12 11 11 12 12 13 13 14 14 15 15 16 16 17 17 17 17 18 18 18 18 19 19 20 20 20 20 21 20 20 22 23 24 24 24 25 25 25 26 26 27 28 30 32 33 34 35 36 37 38 39 39 39 40 39 39 39 39 40 42 43 45 45 46 46 47
 -9999 1 1 -9999 -9999 -9999 -9999 -9999 -9999 -9999 -9999 -9999 -9999 -9999 -9999 1 1 1 1 1 2 2 2 2 3 3 3 2 2 2 2 1 1 0 0 0 1 0 0 0 0 0 0 0 0 0 1 1 1 1 1 1 1 1 1 1 1 1 1 1 1 1 1 1 1 1 1 1 1 1 1 1 2 2 3 3 3 3 3 3 3 3 3 3 3 3 3 4 4 5 6 8 7 6 6 5 8 10 9 8 10 10 10 9 8 7 6 5 5 6 7 8 6 6 7 8 7 7 8 7 8 7 8 7 6 6 7 6 6 7 7 6 5 4 4 4 4 4 4 5 5 6 6 7 7 5 5 6 6 5 5 7 14 17 17 16 15 15 15 13 9 8 8 8 7 7 8 8 7 7 8 8 8 8 9 9 9 9 9 9 9 9 8 9 9 10 10 11 12 13 13 13 13 12 12 12 13 13 14 14 15 15 15 15 16 17 17 17 17 17 17 17 18 19 19 20 20 20 21 21 21 21 23 24 25 25 25 25 25 26 26 26 27 29 31 33 34 35 36 37 38 39 39 40 39 39 40 39 39 39 40 41 43 45 46 46 46 46
 -9999 -9999 -9999 -9999 -9999 -9999 -9999 -9999 -9999 -9999 -9999 -9999 -9999 -9999 -9999 1 1 1 1 1 2 2 2 2 2 2 2 2 2 2 2 1 1 0 0 0 0 0 0 0 0 0 0 0 0 0 1 1 1 1 1 1 1 1 1 1 1 1 1 1 1 1 1 1 1 1 1 1 1 1 2 2 2 3 3 3 3 3 3 3 3 3 3 3 3 3 4 4 4 5 6 7 7 7 6 5 7 10 11 10 9 9 11 13 15 9 7 5 5 6 7 7 6 6 6 6 6 6 6 7 9 8 8 7 6 5 5 6 5 6 6 5 5 4 4 4 4 4 5 5 5 5 6 6 8 5 5 5 6 5 6 6 10 14 16 16 15 14 14 14 10 9 8 8 7 7 7 7 7 7 8 8 8 8 9 9 9 9 9 9 9 8 8 8 9 9 10 11 12 13 14 14 14 13 13 13 13 13 14 14 15 15 15 15 15 16 16 17 17 17 17 17 18 19 20 20 21 21 21 22 22 23 23 24 25 25 25 25 26 26 26 26 28 30 32 33 34 35 36 37 38 39 40 39 38 39 39 40 39 39 40 41 43 44 45 45 46 46
 -9999 -9999 -9999 -9999 -9999 -9999 -9999 -9999 -9999 -9999 -9999 -9999 -9999 -9999 -9999 -9999 -9999 1 1 1 2 2 2 2 2 2 2 2 2 1 2 1 1 0 0 0 0 0 0 0 0 0 0 0 0 0 1 1 1 1 1 1 1 1 1 1 1 1 1 1 1 1 1 1 1 1 1 1 1 1 2 2 2 3 4 3 3 3 3 3 3 3 3 3 3 4 4 4 5 5 6 7 7 8 8 6 6 8 11 11 9 8 9 9 12 11 7 6 5 6 7 6 8 6 6 6 5 6 6 7 8 9 8 7 5 5 5 4 4 5 5 4 4 4 4 4 4 4 5 5 5 5 5 6 7 5 5 5 6 6 6 6 8 10 13 14 14 13 12 11 10 10 9 9 8 8 8 7 7 7 7 8 7 7 8 8 9 9 8 8 8 8 8 8 9 9 10 11 12 13 13 14 14 14 13 14 14 14 14 15 15 14 15 15 15 16 16 16 17 17 17 17 18 19 20 21 22 22 22 23 23 23 24 24 24 25 25 25 26 27 27 28 29 31 33 33 33 34 35 37 38 38 38 38 38 37 39 40 40 40 41 41 42 43 44 45 45 46
 -9999 -9999 -9999 -9999 -9999 -9999 -9999 -9999 -9999 -9999 -9999 -9999 -9999 -9999 -9999 -9999 -9999 1 1 1 1 1 2 2 2 2 2 2 1 1 1 2 1 0 0 0 0 0 0 0 0 0 0 0 0 1 1 1 1 1 1 1 1 1 1 1 1 1 1 1 1 1 1 1 1 1 1 1 1 1 2 2 3 3 3 3 3 3 3 3 3 3 3 4 4 4 4 4 5 6 8 7 7 9 9 7 6 6 9 10 9 8 8 8 9 9 8 7 6 6 6 6 7 7 6 6 6 6 6 7 8 9 8 7 5 5 5 4 4 5 6 4 4 4 4 4 5 5 5 5 5 5 5 6 8 7 5 5 6 6 6 6 6 9 11 12 12 13 11 10 9 11 11 9 8 8 8 7 7 7 7 7 7 7 8 8 9 9 9 9 8 8 8 8 9 9 10 11 11 12 13 13 14 13 13 14 14 14 14 14 14 14 14 15 15 16 16 16 17 17 17 17 18 19 20 22 23 23 23 23 23 23 24 24 24 24 25 25 26 28 28 29 30 32 32 32 33 34 35 36 37 37 38 38 38 38 39 41 41 41 41 42 43 44 44 45 45 45
 -9999 -9999 -9999 -9999 -9999 -9999 -9999 -9999 -9999 -9999 -9999 -9999 -9999 -9999 -9999 1 -9999 1 1 1 1 1 1 2 2 2 2 2 1 1 1 1 2 0 0 0 1 0 0 0 0 0 0 0 0 1 1 1 1 1 1 1 1 1 1 1 1 1 1 1 1 1 1 1 1 1 1 1 1 2 2 3 3 3 3 3 4 4 3 3 4 4 4 4 5 5 5 5 5 5 7 6 8 12 11 9 7 6 8 9 9 8 7 7 7 8 8 7 6 6 5 6 7 7 6 6 5 5 6 6 8 8 7 6 5 5 5 4 4 4 4 4 3 4 4 4 5 5 5 5 5 5 5 6 7 5 5 5 6 6 6 6 7 8 8 9 9 11 9 9 7 10 12 10 8 8 8 8 7 7 7 7 7 7 8 9 9 9 9 9 9 8 8 8 9 9 10 10 11 12 12 13 13 13 13 13 14 14 14 14 14 14 14 15 16 16 17 16 17 17 17 17 18 19 20 22 24 24 23 23 24 24 24 24 24 24 24 25 27 28 29 30 32 32 32 32 32 33 34 36 37 37 38 38 38 38 39 41 41 41 42 43 44 44 45 45 45 45
 -9999 -9999 -9999 -9999 -9999 -9999 -9999 -9999 -9999 -9999 -9999 -9999 -9999 -9999 -9999 -9999 1 1 1 1 1 1 1 1 2 2 2 1 1 1 1 1 1 1 0 0 0 1 0 0 0 0 0 0 0 1 1 1 1 1 1 1 1 1 1 1 1 1 1 1 1 1 1 1 1 1 1 1 2 2 2 3 3 3 3 3 3 3 3 3 4 4 4 4 5 5 5 5 5 5 5 6 9 10 11 8 7 7 7 7 7 9 8 6 6 7 7 7 7 7 6 6 6 7 7 6 5 5 6 6 6 7 6 6 5 5 4 4 4 4 3 3 3 3 4 4 4 5 5 5 5 5 5 6 8 5 5 5 5 6 5 6 8 8 8 7 6 7 8 7 6 6 9 11 10 9 8 8 8 7 7 7 7 7 8 8 9 9 9 9 9 8 8 8 8 9 9 10 10 11 12 12 12 13 13 13 14 14 14 15 15 15 15 15 16 16 16 17 16 17 17 17 18 19 20 22 23 23 24 24 24 24 24 24 24 24 25 26 28 29 30 31 31 31 31 32 32 33 34 36 37 38 38 39 38 38 39 41 42 42 42 43 44 45 46 46 46 46
 -9999 -9999 -9999 -9999 -9999 -9999 -9999 -9999 -9999 -9999 -9999 -9999 -9999 -9999 -9999 -9999 -9999 -9999 1 1 1 1 2 1 1 2 1 1 1 1 1 1 1 1 1 1 1 1 1 0 0 0 0 0 1 1 1 1 1 1 1 1 1 1 1 1 1 1 1 1 1 1 1 1 1 1 1 1 2 2 2 2 3 3 3 3 4 4 4 4 4 4 4 4 5 5 5 5 5 6 5 5 5 6 7 7 7 6 6 6 6 7 8 6 6 6 7 8 7 7 6 6 5 5 6 6 5 5 6 5 5 6 6 6 5 4 4 4 4 4 4 3 3 3 4 4 4 5 5 5 5 5 5 6 9 5 5 5 5 5 6 6 7 8 8 7 6 6 6 7 6 5 6 8 11 10 9 8 7 7 7 7 7 7 8 8 9 9 9 9 9 8 8 8 8 9 9 10 10 11 11 11 12 12 13 13 14 14 15 15 16 15 15 15 16 16 16 16 17 17 17 17 18 19 20 21 23 23 23 23 24 24 24 25 25 25 26 27 28 30 31 30 31 31 31 31 32 33 34 36 37 39 40 40 40 40 40 41 42 42 41 43 44 46 46 46 46 46
 -9999 -9999 -9999 -9999 -9999 -9999 -9999 -9999 -9999 -9999 -9999 -9999 -9999 -9999 -9999 -9999 -9999 -9999 -9999 1 1 1 1 1 1 1 1 1 1 1 1 1 1 2 1 1 1 1 1 0 0 0 0 0 1 1 1 1 1 0 0 0 0 0 1 1 1 1 1 1 1 1 1 1 1 1 1 1 1 2 2 2 3 3 3 3 4 4 4 4 4 4 4 4 5 5 5 5 5 5 5 5 5 5 6 8 10 7 6 5 6 6 6 6 5 6 6 9 9 7 6 6 5 5 5 5 5 5 6 5 5 5 5 5 5 5 4 4 4 4 4 4 4 4 4 4 4 5 5 5 5 5 5 5 6 4 5 5 5 5 6 6 7 8 7 7 7 6 6 6 6 5 6 8 10 11 10 10 9 9 8 7 7 7 8 8 9 9 9 9 9 8 8 8 8 8 9 9 9 10 10 11 11 12 12 13 13 14 14 15 15 15 15 15 16 16 17 17 17 17 17 17 18 19 20 21 22 22 22 23 23 23 24 25 25 25 26 28 29 30 30 31 31 31 31 32 32 33 34 36 37 39 41 42 42 42 42 42 42 42 42 43 44 46 46 46 46 47
 -9999 -9999 -9999 -9999 -9999 -9999 -9999 -9999 -9999 -9999 -9999 -9999 -9999 -9999 -9999 -9999 -9999 -9999 -9999 -9999 1 1 1 1 1 1 1 1 1 1 1 1 1 1 1 1 1 1 1 0 0 0 0 0 0 1 1 1 0 0 0 0 0 0 0 0 1 1 1 1 1 1 1 1 1 1 1 1 2 2 2 3 3 3 3 3 4 4 4 4 5 5 5 5 5 5 5 5 5 5 5 5 5 5 5 5 8 6 5 4 5 6 6 6 5 6 6 7 8 8 8 7 5 5 5 6 5 5 6 5 5 5 5 5 5 5 4 4 4 4 4 5 4 4 4 4 4 5 5 5 5 5 5 4 4 4 5 5 5 5 5 6 7 7 7 7 7 7 6 6 5 5 5 9 10 12 11 10 9 8 7 7 7 7 7 8 9 9 9 9 8 8 8 8 8 8 8 8 9 9 10 10 11 11 12 13 13 14 14 15 15 15 15 15 16 17 17 17 17 17 18 18 18 19 20 21 21 21 21 21 22 22 23 24 25 25 27 28 29 30 30 30 30 31 32 32 33 34 35 36 38 40 41 41 42 43 42 42 42 43 43 43 44 46 47 47 47 47
 -9999 -9999 -9999 -9999 -9999 -9999 -9999 -9999 -9999 -9999 -9999 -9999 -9999 -9999 -9999 -9999 -9999 -9999 -9999 -9999 1 1 1 1 1 1 1 1 1 1 1 1 1 1 1 1 1 1 1 1 0 0 0 0 0 0 1 0 0 0 0 0 0 0 0 0 0 0 0 1 1 1 1 1 1 1 1 1 2 2 3 3 3 3 3 3 3 4 4 4 5 5 5 5 6 5 5 5 5 6 5 5 5 5 5 5 5 5 4 3 4 6 6 6 5 6 6 6 7 8 9 9 7 5 4 5 5 5 5 5 5 5 5 5 5 5 5 4 4 4 4 5 4 4 4 4 5 4 4 4 5 4 4 4 4 4 4 5 5 5 6 6 7 7 7 7 7 6 6 5 5 5 5 7 11 12 10 8 7 7 7 7 7 7 7 8 9 9 9 9 9 8 8 7 7 8 8 8 9 9 9 10 10 11 11 12 13 13 14 14 14 15 15 15 16 17 17 17 18 18 18 19 19 19 19 20 20 21 20 20 21 22 23 23 24 26 27 28 29 30 30 30 30 31 32 33 34 34 35 36 37 40 40 40 42 42 42 42 42 42 43 44 45 46 47 47 47 47
 -9999 -9999 -9999 -9999 -9999 -9999 -9999 -9999 -9999 -9999 -9999 -9999 -9999 -9999 -9999 -9999 -9999 -9999 -9999 -9999 0 1 1 1 1 1 1 1 1 1 1 1 1 1 1 1 1 1 1 0 0 0 0 0 0 0 0 0 0 0 0 0 0 0 0 0 0 0 0 0 1 1 1 1 1 1 1 1 2 2 2 3 3 3 3 3 3 3 3 4 4 5 5 7 6 5 5 6 6 6 5 5 5 5 5 5 5 5 5 4 4 5 6 7 6 5 6 6 6 7 9 10 8 6 4 5 4 5 5 5 5 5 4 5 5 5 5 4 4 4 4 4 4 4 4 4 5 5 4 4 4 4 4 4 5 5 5 5 5 5 5 7 7 6 6 7 7 6 6 5 5 5 5 6 13 12 9 8 8 7 7 7 7 7 8 8 9 9 8 8 9 8 8 7 7 7 8 8 8 9 9 9 10 10 11 12 13 13 13 14 14 14 15 15 15 16 17 17 17 18 18 19 19 20 20 20 20 20 20 20 21 22 22 23 24 26 27 29 30 30 30 30 31 32 33 34 35 35 35 35 36 38 40 41 42 42 41 41 42 43 43 44 46 47 47 47 47 47
 -9999 -9999 -9999 -9999 -9999 -9999 -9999 -9999 -9999 -9999 -9999 -9999 -9999 -9999 -9999 -9999 -9999 -9999 -9999 -9999 -9999 1 1 1 1 1 1 1 1 1 1 1 1 1 1 1 1 1 1 0 0 0 0 0 0 0 0 0 0 0 0 0 0 0 0 0 0 0 0 0 1 1 1 1 1 1 1 1 1 2 2 2 2 3 3 3 3 3 3 4 4 4 5 6 6 5 5 6 7 6 5 5 5 5 6 5 5 6 6 4 4 5 6 7 6 6 5 6 6 7 9 11 9 7 4 6 5 5 5 4 4 5 4 4 4 4 5 4 4 4 4 4 4 4 4 4 5 4 5 4 4 4 4 4 5 5 5 4 4 5 5 6 6 6 6 6 6 6 6 5 5 5 5 5 9 9 8 8 7 7 7 7 8 8 8 8 8 8 8 8 8 8 8 7 7 7 8 8 8 8 9 9 9 10 10 11 12 13 13 14 14 14 14 15 15 16 16 16 17 17 18 19 19 20 20 20 20 20 20 20 21 22 22 23 24 26 28 29 30 30 31 31 32 32 34 35 35 35 35 35 36 37 39 40 41 41 41 41 42 43 44 45 47 48 47 47 47 48
 -9999 -9999 -9999 -9999 -9999 -9999 -9999 -9999 -9999 -9999 -9999 -9999 -9999 -9999 -9999 -9999 -9999 -9999 -9999 -9999 -9999 1 -9999 1 1 1 1 1 1 1 1 1 1 1 1 1 1 1 0 0 0 0 0 0 0 0 0 0 0 0 0 0 0 0 0 0 0 0 0 0 1 1 1 1 1 1 1 1 1 2 2 2 2 2 2 3 3 3 3 4 4 4 5 6 6 5 5 5 6 5 5 5 5 6 6 5 5 7 6 5 4 5 5 6 7 6 5 6 6 7 9 10 9 6 4 6 5 5 5 4 4 4 4 4 4 4 4 4 4 4 4 4 4 4 4 4 4 4 4 4 4 4 4 4 4 5 5 4 4 4 4 5 5 6 5 5 6 6 6 5 5 5 5 6 6 8 8 8 7 7 7 8 8 8 8 8 8 8 8 8 8 8 8 7 7 7 8 8 8 8 8 8 9 9 10 11 12 12 13 13 14 14 14 15 15 15 15 16 16 17 18 18 19 19 20 20 20 20 20 21 21 22 22 23 24 26 28 29 30 31 31 32 32 33 33 33 35 35 35 35 35 36 38 38 38 39 40 41 42 43 44 45 47 48 47 47 47 48
 -9999 -9999 -9999 -9999 -9999 -9999 -9999 -9999 -9999 -9999 -9999 -9999 -9999 -9999 -9999 -9999 -9999 -9999 -9999 -9999 -9999 -9999 1 1 1 2 1 1 1 1 1 1 1 1 1 1 1 1 1 0 0 0 0 0 0 0 0 0 0 0 0 0 0 0 0 0 0 0 0 0 0 1 1 1 1 1 1 1 1 2 2 2 2 2 2 3 3 3 3 4 4 4 5 6 6 5 5 6 5 5 5 5 8 7 6 5 5 6 5 5 5 5 5 6 6 5 5 5 7 7 8 8 6 5 5 7 5 5 5 5 4 4 4 4 4 4 5 4 4 4 4 4 4 4 4 4 4 4 4 4 4 4 4 4 5 4 4 4 3 4 4 4 4 5 5 5 5 5 6 6 5 5 5 6 6 7 8 8 8 8 8 8 7 7 8 8 8 8 8 8 8 7 7 7 7 7 8 8 8 8 8 8 8 9 10 11 11 12 13 13 13 14 14 14 14 15 15 15 16 16 17 18 18 19 20 20 20 21 21 21 22 22 23 24 25 26 27 29 30 31 31 32 32 33 33 32 33 35 34 35 35 36 37 38 38 38 39 40 42 43 44 46 48 48 48 47 48 48
 -9999 -9999 -9999 -9999 -9999 -9999 -9999 -9999 -9999 -9999 -9999 -9999 -9999 -9999 -9999 -9999 -9999 -9999 -9999 -9999 -9999 -9999 -9999 2 1 2 1 1 1 1 1 1 1 1 1 1 1 1 1 0 0 0 0 0 0 0 -9999 0 -9999 0 0 0 0 0 0 0 0 0 0 0 0 0 0 1 1 1 1 1 1 2 2 2 2 2 2 3 3 3 4 4 4 4 5 6 6 5 6 6 5 5 5 5 6 6 5 6 5 5 5 5 5 5 5 6 6 5 5 5 6 6 7 6 6 5 6 6 5 6 6 5 4 4 5 4 4 4 4 5 4 4 4 4 4 4 4 4 4 4 4 4 4 4 4 4 4 4 4 3 3 3 3 3 3 4 5 5 5 5 6 6 6 6 5 5 5 7 8 8 8 8 8 8 8 8 8 8 8 9 8 8 8 8 8 8 8 8 8 8 8 8 8 8 9 9 10 11 11 12 13 13 13 13 14 14 14 14 14 14 15 16 17 18 18 19 19 20 20 21 21 21 22 23 23 24 25 26 27 28 29 30 31 31 31 32 32 32 32 34 33 34 35 36 37 37 38 38 40 41 42 44 45 47 48 48 48 48 48 48
 -9999 -9999 -9999 -9999 -9999 -9999 -9999 -9999 -9999 -9999 -9999 -9999 -9999 -9999 -9999 -9999 -9999 -9999 -9999 -9999 -9999 -9999 1 1 2 2 2 1 1 1 1 1 1 1 1 1 1 1 1 1 0 0 0 0 0 0 -9999 -9999 -9999 -9999 -9999 0 0 0 0 0 -9999 0 0 0 0 0 0 1 1 1 1 1 1 1 2 2 2 2 2 3 3 4 4 4 4 4 5 6 6 6 6 6 6 6 5 5 5 5 5 6 6 6 6 5 5 5 5 6 6 5 5 5 6 6 6 6 5 6 6 6 5 7 6 5 4 4 4 4 4 4 4 4 4 3 3 4 3 3 3 4 4 4 4 4 4 4 4 4 4 4 4 3 3 3 3 3 3 4 5 5 5 6 6 6 6 7 7 6 5 6 7 8 8 8 8 8 8 8 8 8 8 8 8 8 8 8 8 8 8 8 8 9 9 9 9 9 9 9 10 11 11 12 12 13 13 13 14 14 14 14 14 14 15 15 17 17 18 19 19 19 20 21 21 21 22 23 24 25 26 26 27 28 29 29 30 30 31 31 31 32 32 32 32 33 35 36 37 38 39 39 40 41 43 44 46 48 47 47 47 48 48 49
 -9999 -9999 -9999 -9999 -9999 -9999 -9999 -9999 -9999 -9999 -9999 -9999 -9999 -9999 -9999 -9999 -9999 -9999 -9999 -9999 -9999 -9999 -9999 1 1 2 2 1 1 1 1 1 1 1 1 1 1 1 1 1 0 0 0 0 0 -9999 -9999 -9999 -9999 -9999 -9999 -9999 -9999 0 0 -9999 -9999 -9999 -9999 0 0 0 0 1 1 1 1 1 1 1 2 2 2 2 3 3 3 3 4 4 4 4 5 5 5 6 6 6 6 6 5 5 5 5 6 6 6 6 8 6 5 5 6 7 6 6 6 5 6 6 6 6 5 5 6 6 5 6 5 5 4 4 5 4 4 4 4 4 4 4 3 3 3 3 3 3 3 4 4 4 4 4 4 4 4 4 4 3 3 2 2 2 2 3 4 5 5 6 6 6 7 7 8 9 7 6 6 8 9 8 8 8 8 8 8 8 8 8 8 9 9 9 9 8 9 8 8 9 9 9 9 9 9 10 10 11 11 12 12 13 13 13 13 14 14 14 14 14 15 15 16 17 18 18 19 20 20 20 21 22 22 23 24 25 26 26 27 27 28 29 29 30 30 30 31 31 32 32 32 33 35 36 37 38 39 40 41 42 44 45 46 46 47 47 47 48 49 49
 -9999 -9999 -9999 -9999 -9999 -9999 -9999 -9999 -9999 -9999 -9999 -9999 -9999 -9999 -9999 -9999 -9999 -9999 -9999 -9999 -9999 -9999 -9999 -9999 1 1 2 1 1 1 1 1 1 2 2 2 1 1 1 1 0 0 0 0 0 -9999 -9999 -9999 -9999 -9999 -9999 -9999 -9999 -9999 -9999 -9999 -9999 -9999 -9999 0 0 0 0 0 1 1 1 1 1 1 1 2 2 2 3 3 3 3 4 4 4 5 5 5 5 5 5 5 5 6 5 5 5 5 6 6 6 6 6 7 6 5 6 6 6 6 6 6 6 6 6 5 5 5 5 5 5 5 5 5 4 4 5 4 4 4 4 4 4 4 3 3 3 3 3 3 3 3 4 4 4 4 4 4 4 4 4 3 2 2 2 2 2 3 3 4 5 6 6 6 7 7 8 9 8 5 6 7 8 8 8 8 8 7 8 8 8 8 9 9 10 9 9 9 9 9 9 9 9 9 9 9 9 10 10 11 11 12 12 12 13 13 13 14 14 14 14 15 15 16 16 17 18 18 19 19 20 21 21 22 23 23 24 25 26 26 27 27 28 28 29 29 30 30 31 31 31 31 32 32 34 35 36 37 38 39 40 40 42 43 44 45 46 47 47 48 48 49
 -9999 -9999 -9999 -9999 -9999 -9999 -9999 -9999 -9999 -9999 -9999 -9999 -9999 -9999 -9999 -9999 -9999 -9999 -9999 -9999 -9999 -9999 -9999 -9999 -9999 1 1 1 1 1 1 1 1 1 2 1 1 1 1 1 1 1 0 0 0 -9999 -9999 -9999 -9999 -9999 -9999 -9999 -9999 -9999 -9999 -9999 -9999 -9999 -9999 0 0 0 0 0 1 1 1 1 1 1 1 1 2 2 2 3 3 3 3 4 5 5 5 5 5 5 5 5 5 6 6 5 5 5 6 6 6 6 6 6 6 6 6 6 6 6 6 6 7 6 6 5 5 5 5 5 5 6 6 5 4 4 5 4 4 4 4 4 4 4 4 3 3 3 3 3 3 3 4 4 4 4 4 5 5 5 5 4 3 2 2 2 2 2 3 3 4 5 6 6 7 8 8 9 7 6 6 6 8 8 8 8 8 8 8 8 8 8 8 9 9 9 9 9 9 9 9 9 9 9 8 8 9 10 10 11 12 12 12 12 13 13 13 14 14 14 15 15 16 16 17 17 18 18 19 19 20 21 21 22 23 23 24 25 26 27 27 27 28 28 28 29 30 30 31 31 31 31 31 31 33 34 36 37 37 38 39 39 39 41 42 44 45 45 46 47 48 48
 -9999 -9999 -9999 -9999 -9999 -9999 -9999 -9999 -9999 -9999 -9999 -9999 -9999 -9999 -9999 -9999 -9999 -9999 -9999 -9999 -9999 -9999 -9999 -9999 -9999 -9999 1 1 1 1 1 1 1 1 1 1 1 1 0 0 1 1 0 0 0 -9999 -9999 -9999 -9999 -9999 -9999 -9999 -9999 -9999 -9999 -9999 -9999 -9999 -9999 -9999 -9999 -9999 -9999 0 1 1 1 1 1 1 1 1 2 2 2 2 2 3 3 4 4 4 5 5 5 5 5 5 5 5 5 5 6 6 6 6 6 6 6 6 6 6 6 6 6 6 6 6 6 6 6 5 5 5 5 5 6 7 6 5 4 4 4 4 4 4 4 4 4 4 4 3 3 2 2 3 3 3 4 4 4 4 4 4 5 5 5 4 3 2 2 2 2 3 3 3 4 6 6 6 6 7 8 9 7 7 6 6 7 9 8 7 7 8 8 8 8 8 8 9 9 8 9 9 9 9 9 9 9 9 8 8 9 10 10 11 12 12 12 12 13 13 14 14 14 15 15 16 16 17 17 18 18 19 19 20 21 21 22 23 23 24 24 25 26 26 27 27 28 28 28 29 29 30 30 31 30 30 30 31 32 34 36 36 37 37 37 37 36 37 38 40 42 44 45 46 47 48
 -9999 -9999 -9999 -9999 -9999 -9999 -9999 -9999 -9999 -9999 -9999 -9999 -9999 -9999 -9999 -9999 -9999 -9999 -9999 -9999 -9999 -9999 -9999 -9999 -9999 -9999 -9999 1 1 1 1 1 1 1 1 1 1 1 0 0 1 0 0 0 0 -9999 -9999 -9999 -9999 -9999 -9999 -9999 -9999 -9999 -9999 -9999 -9999 -9999 -9999 -9999 -9999 -9999 -9999 -9999 -9999 1 1 1 1 1 1 1 2 2 2 2 2 3 3 3 4 4 5 5 5 5 5 5 5 5 6 5 5 6 6 6 6 6 6 6 6 6 6 6 5 5 5 5 5 5 5 5 5 5 6 6 6 6 5 5 4 4 5 4 4 4 4 4 4 4 4 4 3 3 3 3 4 4 4 4 4 4 4 4 5 5 4 4 3 2 2 3 3 2 2 3 4 5 5 6 6 6 7 7 7 6 6 6 7 8 8 8 8 9 9 8 8 8 8 8 9 8 9 9 8 9 9 9 9 9 8 9 9 9 10 11 11 12 12 12 13 13 13 14 15 15 16 16 17 17 17 18 19 19 20 20 21 21 22 23 23 24 25 25 26 26 27 27 27 28 28 28 29 29 30 30 30 30 31 31 32 33 35 36 37 37 37 36 33 33 36 39 41 43 44 46 47 48
 -9999 -9999 -9999 -9999 -9999 -9999 -9999 -9999 -9999 -9999 -9999 -9999 -9999 -9999 -9999 -9999 -9999 -9999 -9999 -9999 -9999 -9999 -9999 -9999 -9999 -9999 -9999 1 1 1 1 1 1 1 1 1 1 1 1 0 0 0 0 0 0 0 -9999 -9999 -9999 -9999 -9999 -9999 -9999 -9999 -9999 -9999 -9999 -9999 -9999 -9999 -9999 -9999 -9999 -9999 -9999 1 1 1 1 1 1 1 1 2 2 2 2 2 3 3 3 4 4 5 5 5 5 5 5 5 6 6 5 6 6 5 6 6 6 6 6 6 6 6 5 5 5 5 5 5 5 4 4 5 6 6 6 6 5 5 5 4 4 4 4 4 4 4 4 4 5 5 3 3 4 4 4 4 4 4 4 5 4 5 5 5 4 4 4 3 2 3 5 3 3 2 3 4 5 5 6 6 6 6 6 6 6 6 7 8 8 8 8 9 9 8 8 8 8 8 8 8 8 9 9 9 10 10 10 9 9 9 9 10 10 10 11 11 11 12 13 13 13 14 15 15 16 16 17 17 18 18 19 19 20 20 21 22 22 23 23 24 25 25 26 26 27 27 27 28 28 28 28 29 29 30 30 31 31 31 32 33 35 37 37 38 37 35 32 32 35 38 40 42 44 45 46 47
 -9999 -9999 -9999 -9999 -9999 -9999 -9999 -9999 -9999 -9999 -9999 -9999 -9999 -9999 -9999 -9999 -9999 -9999 -9999 -9999 -9999 -9999 -9999 -9999 -9999 -9999 1 1 1 1 1 0 0 1 1 1 1 1 1 1 0 0 0 0 0 0 0 -9999 -9999 -9999 -9999 -9999 -9999 -9999 -9999 -9999 -9999 -9999 -9999 -9999 -9999 -9999 -9999 -9999 -9999 1 1 1 1 1 1 1 1 1 2 2 3 2 3 3 3 3 4 4 4 4 4 4 4 4 5 5 4 5 6 5 6 6 6 6 5 5 5 6 5 5 5 4 4 4 4 4 4 5 6 6 5 5 5 5 5 5 5 5 5 5 4 4 4 5 5 5 4 4 4 4 4 4 4 5 5 5 5 5 5 5 4 4 4 4 3 3 4 4 4 3 3 3 5 4 5 7 7 6 6 6 7 7 7 7 9 10 10 10 10 8 8 8 8 7 8 9 8 9 9 10 9 10 10 10 10 10 10 10 10 10 11 11 11 11 12 13 13 14 14 15 16 17 17 18 18 19 19 20 20 21 21 22 22 23 23 24 24 25 26 26 26 27 27 27 27 28 28 29 29 30 30 30 30 31 33 34 36 37 38 39 38 37 36 36 38 39 41 42 44 45 46 46
 -9999 -9999 -9999 -9999 -9999 -9999 -9999 -9999 -9999 -9999 -9999 -9999 -9999 -9999 -9999 -9999 -9999 -9999 -9999 -9999 -9999 -9999 -9999 -9999 -9999 -9999 -9999 -9999 1 1 1 1 1 1 1 1 1 1 1 1 0 0 0 0 0 0 0 -9999 -9999 -9999 -9999 -9999 -9999 -9999 -9999 -9999 -9999 -9999 -9999 -9999 -9999 -9999 -9999 -9999 -9999 1 1 1 1 1 1 1 1 1 1 2 2 2 3 3 3 3 3 4 4 4 4 4 4 4 5 4 4 5 5 5 6 6 5 5 5 5 5 5 5 4 4 4 4 4 4 4 4 4 5 5 5 5 5 5 5 5 5 5 5 5 5 4 4 6 6 6 5 4 4 4 4 4 5 5 5 5 5 5 5 5 4 4 4 4 3 3 4 4 6 5 3 3 4 4 4 6 7 6 6 6 6 7 7 7 9 10 10 10 10 9 8 8 9 8 8 9 9 9 9 9 10 10 10 10 10 10 10 10 10 10 11 11 11 11 11 12 13 14 14 15 16 17 17 18 18 19 19 20 20 21 21 21 22 22 23 24 24 25 25 26 26 26 27 27 28 28 29 29 29 29 29 29 30 31 32 33 36 38 39 40 40 41 40 41 42 41 42 43 44 45 46 46
 -9999 -9999 -9999 -9999 -9999 -9999 -9999 -9999 -9999 -9999 -9999 -9999 -9999 -9999 -9999 -9999 -9999 -9999 -9999 -9999 -9999 -9999 -9999 -9999 -9999 -9999 -9999 -9999 -9999 1 1 0 1 1 1 1 1 1 1 1 0 0 0 0 0 0 0 -9999 -9999 -9999 -9999 -9999 -9999 -9999 -9999 -9999 -9999 -9999 -9999 -9999 -9999 -9999 -9999 -9999 -9999 1 1 1 1 1 1 1 1 1 1 1 2 2 2 2 2 3 3 3 4 4 3 4 4 4 4 4 4 4 4 5 6 5 5 5 5 5 5 4 4 4 4 4 4 4 4 4 4 4 4 5 6 5 5 5 5 5 5 5 5 5 5 5 5 5 6 5 5 4 4 4 4 4 5 5 5 5 6 6 5 5 5 5 4 4 3 3 4 4 5 6 6 5 4 4 4 4 5 6 6 6 6 7 7 8 9 9 10 10 10 10 9 9 10 10 9 9 9 9 9 10 10 10 10 10 10 10 10 10 10 11 11 11 11 11 11 12 12 13 14 15 16 17 17 17 18 18 19 19 20 20 21 21 22 22 23 23 24 25 25 25 26 26 27 27 28 28 28 28 29 29 29 29 29 30 31 33 36 38 40 41 42 43 44 46 45 44 44 44 45 46 47 46
 -9999 -9999 -9999 -9999 -9999 -9999 -9999 -9999 -9999 -9999 -9999 -9999 -9999 -9999 -9999 -9999 -9999 -9999 -9999 -9999 -9999 -9999 -9999 -9999 -9999 -9999 -9999 -9999 -9999 -9999 1 0 1 1 1 1 1 1 1 1 0 0 0 0 0 0 0 -9999 -9999 -9999 -9999 -9999 -9999 -9999 -9999 -9999 -9999 -9999 -9999 -9999 -9999 -9999 -9999 -9999 -9999 0 1 1 1 1 1 1 1 1 1 1 1 1 2 2 2 2 3 3 3 3 3 3 3 3 3 3 3 4 4 5 5 5 5 5 5 5 5 4 4 4 3 3 3 4 4 4 5 5 5 5 6 5 6 6 6 6 6 6 6 6 5 5 5 5 5 5 5 4 4 4 4 4 5 5 5 5 6 6 6 6 6 5 5 5 4 4 4 4 5 5 6 6 4 4 4 4 5 5 6 6 6 6 7 8 9 10 10 10 10 10 10 9 10 9 9 9 8 9 9 9 9 9 10 10 10 10 10 11 10 10 10 11 11 11 11 11 12 13 14 15 16 16 16 17 17 18 18 19 19 20 20 21 21 22 23 23 24 24 25 25 25 26 26 27 27 28 28 28 29 29 29 29 30 31 32 34 36 39 41 42 43 44 46 47 46 45 44 44 44 45 46 46
 -9999 -9999 -9999 -9999 -9999 -9999 -9999 -9999 -9999 -9999 -9999 -9999 -9999 -9999 -9999 -9999 -9999 -9999 -9999 -9999 -9999 -9999 -9999 -9999 -9999 -9999 -9999 -9999 -9999 -9999 1 0 0 0 1 0 1 1 1 1 0 0 0 0 0 0 0 -9999 -9999 -9999 -9999 -9999 -9999 -9999 -9999 -9999 -9999 -9999 -9999 -9999 -9999 -9999 -9999 -9999 -9999 -9999 1 1 1 1 1 1 1 1 1 1 1 1 2 2 2 2 2 2 2 2 2 3 2 3 3 3 3 4 4 4 5 5 5 5 5 4 4 4 4 3 3 3 3 4 5 4 5 5 5 5 6 6 6 7 6 6 6 6 6 6 5 5 5 5 6 6 5 4 4 3 4 4 4 4 5 5 6 6 7 6 6 6 5 5 5 4 4 4 4 5 5 5 6 5 5 5 5 4 5 5 7 7 7 8 8 9 11 11 10 10 10 9 10 10 9 9 8 8 9 9 9 9 10 10 10 10 10 10 10 10 10 10 10 11 11 11 12 13 14 14 15 16 16 16 17 17 18 18 19 19 20 21 21 22 23 23 23 24 24 24 25 25 26 27 28 28 28 29 29 30 30 31 32 33 33 34 36 38 40 43 44 45 46 48 47 46 45 44 44 45 45 45
 -9999 -9999 -9999 -9999 -9999 -9999 -9999 -9999 -9999 -9999 -9999 -9999 -9999 -9999 -9999 -9999 -9999 -9999 -9999 -9999 -9999 -9999 -9999 -9999 -9999 -9999 -9999 -9999 -9999 -9999 1 0 0 0 0 0 0 0 0 0 1 0 0 0 0 0 0 0 -9999 -9999 -9999 -9999 -9999 -9999 -9999 -9999 -9999 -9999 -9999 -9999 -9999 -9999 -9999 -9999 -9999 -9999 1 1 1 1 1 1 1 1 1 1 1 1 1 2 2 2 2 2 2 2 2 2 2 2 2 3 3 3 3 4 4 5 5 5 5 5 4 4 3 4 3 3 4 4 5 4 5 6 5 5 5 6 6 8 7 7 8 7 6 6 6 5 5 5 6 5 5 3 3 3 3 4 4 4 5 5 6 7 7 7 6 6 6 5 5 5 4 4 4 4 5 5 5 5 5 5 5 5 4 5 7 7 7 8 8 9 9 10 10 10 10 9 9 9 9 8 8 8 9 10 10 10 10 10 10 10 10 10 10 10 10 10 10 10 11 11 12 12 13 14 15 15 16 16 16 17 17 18 18 19 20 20 21 22 22 23 23 23 23 24 24 25 26 27 28 29 29 30 30 31 32 32 32 34 34 36 37 39 40 42 44 45 47 48 48 47 46 45 45 45 45 45
 -9999 -9999 -9999 -9999 -9999 -9999 -9999 -9999 -9999 -9999 -9999 -9999 -9999 -9999 -9999 -9999 -9999 -9999 -9999 -9999 -9999 -9999 -9999 -9999 -9999 -9999 -9999 -9999 -9999 1 1 0 0 0 0 0 0 0 0 0 0 0 0 0 0 0 0 0 -9999 -9999 -9999 -9999 -9999 -9999 -9999 -9999 -9999 -9999 -9999 -9999 -9999 -9999 -9999 -9999 -9999 -9999 -9999 1 1 1 1 1 1 1 1 1 1 1 1 2 2 2 2 2 2 2 2 2 2 2 2 2 3 3 3 4 4 4 5 5 5 5 4 4 3 3 3 3 3 4 5 5 5 6 6 5 5 6 6 7 7 7 9 8 7 7 6 5 5 5 5 5 4 3 3 3 3 3 4 4 5 5 6 6 7 6 6 6 6 6 5 5 6 5 4 4 5 5 5 5 5 5 5 6 4 5 7 9 7 8 8 9 9 9 9 9 9 9 9 8 8 8 8 9 9 10 10 10 10 10 10 10 10 10 10 10 10 10 10 10 10 11 11 12 13 14 15 15 15 16 16 16 17 17 18 19 19 20 21 21 22 23 23 24 24 24 24 26 27 28 29 30 30 30 31 32 34 34 35 35 36 38 39 40 42 42 43 45 46 47 48 48 47 47 46 46 45 44
 -9999 -9999 -9999 -9999 -9999 -9999 -9999 -9999 -9999 -9999 -9999 -9999 -9999 -9999 -9999 -9999 -9999 -9999 -9999 -9999 -9999 -9999 -9999 -9999 -9999 -9999 -9999 -9999 -9999 -9999 1 0 0 0 0 0 0 0 0 0 0 0 0 0 0 0 0 0 -9999 -9999 -9999 -9999 -9999 -9999 -9999 -9999 -9999 -9999 -9999 -9999 -9999 -9999 -9999 -9999 -9999 -9999 -9999 -9999 1 1 1 1 1 1 1 1 1 1 1 2 2 2 2 2 2 2 2 2 2 2 2 2 3 3 3 3 4 4 4 4 5 5 4 4 4 3 3 3 4 5 5 5 5 6 6 5 6 6 7 8 8 8 8 8 7 7 6 5 5 5 4 4 4 3 3 2 3 3 3 4 4 5 6 6 6 6 6 6 6 6 5 5 6 5 5 4 4 5 5 5 5 5 5 6 5 4 6 8 8 7 8 8 8 8 9 9 9 9 9 9 9 9 9 10 10 10 9 9 9 9 9 9 10 10 9 9 9 10 10 10 10 11 11 12 13 13 14 15 15 15 16 16 17 17 18 18 19 20 21 21 22 23 24 24 24 25 26 26 28 29 29 30 30 31 32 34 35 36 37 38 39 40 41 41 42 43 44 45 46 47 47 49 49 48 47 47 46 44
 -9999 -9999 -9999 -9999 -9999 -9999 -9999 -9999 -9999 -9999 -9999 -9999 -9999 -9999 -9999 -9999 -9999 -9999 -9999 -9999 -9999 -9999 -9999 -9999 -9999 -9999 -9999 -9999 -9999 -9999 -9999 -9999 -9999 0 0 0 0 0 0 0 0 0 0 0 0 0 0 0 -9999 -9999 -9999 -9999 -9999 -9999 -9999 -9999 -9999 -9999 -9999 -9999 -9999 -9999 -9999 -9999 -9999 -9999 -9999 -9999 0 1 1 1 1 1 1 1 1 1 1 2 2 2 2 2 2 2 2 2 2 2 2 2 3 3 3 4 4 4 4 4 4 4 4 3 4 4 4 3 4 5 5 5 5 6 6 7 7 7 7 8 8 8 7 8 7 7 6 6 5 5 4 4 3 3 2 2 3 3 3 4 4 5 6 6 6 6 6 6 6 6 6 5 5 5 4 4 4 5 5 4 4 5 5 6 5 5 5 6 7 8 8 9 8 8 7 8 9 9 10 9 9 9 10 9 8 8 8 9 9 9 9 9 9 9 9 9 9 9 10 10 10 11 11 12 12 13 14 14 15 15 15 16 16 17 18 19 19 20 21 21 22 23 24 24 25 26 26 27 28 30 30 30 31 32 33 34 35 36 38 40 40 41 42 43 44 45 46 46 47 47 47 48 49 49 49 48 47 45
 -9999 -9999 -9999 -9999 -9999 -9999 -9999 -9999 -9999 -9999 -9999 -9999 -9999 -9999 -9999 -9999 -9999 -9999 -9999 -9999 -9999 -9999 -9999 -9999 -9999 -9999 -9999 -9999 -9999 -9999 -9999 -9999 -9999 0 0 0 0 0 0 0 0 0 0 0 0 0 0 0 -9999 -9999 -9999 -9999 -9999 -9999 -9999 -9999 -9999 -9999 -9999 -9999 -9999 -9999 -9999 -9999 -9999 -9999 -9999 -9999 -9999 1 1 1 1 1 1 1 1 1 1 1 2 2 2 2 2 2 2 2 2 2 2 2 3 3 3 4 4 4 4 4 4 4 4 4 4 4 4 4 4 4 5 5 6 6 7 8 7 7 7 9 8 8 6 7 4 6 6 6 5 5 4 4 3 3 3 3 3 3 3 4 5 5 5 6 6 5 5 6 6 6 5 5 5 4 4 4 4 4 5 5 4 4 5 5 6 5 5 5 7 8 9 8 7 7 7 8 8 9 9 9 9 9 8 8 8 8 8 8 9 8 8 9 9 9 9 9 9 9 10 10 10 11 11 11 12 13 14 14 14 15 15 16 16 17 18 18 19 20 21 22 22 23 24 24 25 26 27 28 29 30 31 32 32 33 34 35 36 37 39 40 42 43 44 44 46 47 47 48 48 48 48 49 49 49 49 49 48 47
 -9999 -9999 -9999 -9999 -9999 -9999 -9999 -9999 -9999 -9999 -9999 -9999 -9999 -9999 -9999 -9999 -9999 -9999 -9999 -9999 -9999 -9999 -9999 -9999 -9999 -9999 -9999 -9999 -9999 -9999 -9999 -9999 -9999 0 0 0 0 0 0 0 0 0 0 0 0 0 0 0 0 -9999 -9999 -9999 -9999 -9999 -9999 -9999 -9999 -9999 -9999 -9999 -9999 -9999 -9999 -9999 -9999 -9999 -9999 -9999 -9999 0 1 1 1 1 1 1 1 1 1 2 2 2 2 2 2 2 2 2 2 2 2 2 3 3 3 3 4 4 4 4 4 4 4 4 4 4 4 4 4 5 5 5 6 6 7 7 7 7 8 8 8 8 6 5 4 5 7 5 5 4 4 4 3 3 3 3 3 3 3 3 4 5 5 6 6 6 5 5 6 6 5 5 4 4 4 4 4 4 5 5 4 4 4 5 6 5 4 5 7 8 9 8 8 7 7 8 8 8 9 8 8 8 8 7 7 7 7 7 8 8 8 7 8 8 8 8 9 9 9 10 10 11 11 11 12 13 13 14 14 14 15 16 16 17 17 18 19 20 21 21 22 23 24 25 26 27 28 29 30 31 32 32 33 34 35 36 38 39 41 42 43 45 45 46 47 48 48 49 49 49 48 49 49 49 49 50 50 49
 -9999 -9999 -9999 -9999 -9999 -9999 -9999 -9999 -9999 -9999 -9999 -9999 -9999 -9999 -9999 -9999 -9999 -9999 -9999 -9999 -9999 -9999 -9999 -9999 -9999 -9999 -9999 -9999 -9999 -9999 -9999 -9999 -9999 0 0 0 0 0 0 0 0 0 0 0 0 0 0 0 0 -9999 -9999 -9999 -9999 -9999 -9999 -9999 -9999 -9999 -9999 -9999 -9999 -9999 -9999 -9999 -9999 -9999 -9999 -9999 -9999 1 1 1 1 1 1 1 1 1 1 1 1 2 2 2 2 2 2 2 2 2 2 2 3 3 3 3 4 4 4 4 4 4 4 4 4 5 4 4 5 5 5 6 6 7 7 7 7 7 8 7 8 8 5 4 4 5 6 5 5 5 4 4 3 3 3 3 3 3 3 3 4 4 5 6 6 6 6 6 6 5 5 4 4 4 4 3 3 4 4 4 4 4 4 5 6 5 4 5 6 8 8 8 8 8 7 7 8 8 8 8 8 8 7 7 7 7 6 7 7 7 7 7 7 7 8 8 8 8 9 9 10 11 11 12 12 13 13 14 14 14 15 15 16 17 17 18 19 20 21 22 22 23 24 25 26 27 28 29 30 31 33 33 34 34 36 37 38 40 42 43 45 46 46 47 48 49 50 50 49 48 49 49 49 49 49 50 51 51
 -9999 -9999 -9999 -9999 -9999 -9999 -9999 -9999 -9999 -9999 -9999 -9999 -9999 -9999 -9999 -9999 -9999 -9999 -9999 -9999 -9999 -9999 -9999 -9999 -9999 -9999 -9999 -9999 -9999 -9999 -9999 -9999 -9999 0 0 0 0 0 0 0 0 0 0 0 0 0 0 0 0 0 0 -9999 -9999 -9999 -9999 -9999 -9999 -9999 -9999 -9999 -9999 -9999 -9999 -9999 -9999 -9999 -9999 -9999 -9999 -9999 0 0 1 1 1 1 1 1 1 1 1 2 2 2 2 2 2 2 2 2 2 2 2 3 3 3 3 4 4 4 4 4 4 4 4 5 5 5 5 5 6 5 7 7 7 7 8 8 8 8 9 8 5 4 5 6 6 6 5 5 4 4 3 3 3 3 3 3 3 4 4 4 4 5 5 5 6 6 5 5 5 4 4 3 3 3 3 4 4 4 5 4 4 5 6 6 4 4 7 8 8 7 8 8 7 7 7 7 7 7 7 7 7 7 7 7 6 6 6 6 6 7 6 7 7 7 8 8 8 9 10 10 11 12 12 12 13 13 14 14 15 15 16 17 17 18 19 20 21 22 23 24 24 25 27 28 29 30 31 32 33 34 35 35 36 38 39 41 42 44 45 46 47 48 48 49 50 49 48 48 48 48 48 48 49 50 51 52
 -9999 -9999 -9999 -9999 -9999 -9999 -9999 -9999 -9999 -9999 -9999 -9999 -9999 -9999 -9999 -9999 -9999 -9999 -9999 -9999 -9999 -9999 -9999 -9999 -9999 -9999 -9999 -9999 -9999 -9999 -9999 -9999 -9999 -9999 0 0 0 0 0 0 0 0 0 0 0 0 0 0 0 0 0 -9999 -9999 -9999 -9999 -9999 -9999 -9999 -9999 -9999 -9999 -9999 -9999 -9999 -9999 -9999 -9999 -9999 -9999 -9999 0 0 1 1 1 1 1 1 1 1 2 2 2 2 2 1 2 2 2 2 2 2 2 3 3 3 3 3 4 4 4 4 4 4 4 5 5 5 5 6 6 6 7 6 8 8 8 9 8 8 8 10 8 9 9 8 8 7 6 6 6 4 4 3 4 4 3 4 4 4 4 3 3 4 4 5 5 5 5 4 4 4 4 3 3 3 3 3 4 5 5 5 5 5 5 5 4 4 5 7 7 7 7 7 7 7 7 7 7 7 7 7 7 6 7 7 6 6 6 6 6 6 6 6 6 7 7 8 8 9 9 10 11 11 12 12 12 13 13 14 14 15 16 16 17 18 19 20 21 22 23 24 25 26 27 28 29 30 31 33 33 34 35 36 37 39 41 42 43 44 45 46 47 48 49 50 50 48 47 48 47 47 47 48 48 49 50 51
 -9999 -9999 -9999 -9999 -9999 -9999 -9999 -9999 -9999 -9999 -9999 -9999 -9999 -9999 -9999 -9999 -9999 -9999 -9999 -9999 -9999 -9999 -9999 -9999 -9999 -9999 -9999 -9999 -9999 -9999 -9999 -9999 -9999 0 0 0 0 0 0 0 0 0 0 0 0 0 0 0 0 0 0 0 0 -9999 -9999 -9999 -9999 -9999 -9999 -9999 -9999 -9999 -9999 -9999 -9999 -9999 -9999 -9999 -9999 -9999 -9999 1 1 1 1 1 1 1 1 1 2 2 1 1 1 1 2 2 2 2 2 2 2 2 3 3 3 3 4 4 3 4 4 4 5 5 5 6 6 6 6 6 7 6 7 8 8 9 9 9 9 10 11 10 10 10 9 8 8 7 6 6 4 4 4 4 4 4 4 4 4 3 4 4 4 4 5 5 4 4 4 4 3 3 3 3 3 3 4 4 5 5 4 4 5 5 4 3 3 5 6 6 7 7 6 7 7 7 7 7 7 7 7 7 7 6 6 6 6 6 6 5 5 5 6 6 7 7 7 8 9 10 10 11 11 12 12 13 13 14 14 15 16 16 17 18 19 20 21 22 23 24 25 26 27 28 29 31 31 33 33 34 34 36 37 39 41 43 44 45 46 48 48 49 49 50 49 48 47 46 46 46 46 47 47 48 49 50
 -9999 -9999 -9999 -9999 -9999 -9999 -9999 -9999 -9999 -9999 -9999 -9999 -9999 -9999 -9999 -9999 -9999 -9999 -9999 -9999 -9999 -9999 -9999 -9999 -9999 -9999 -9999 -9999 -9999 -9999 -9999 -9999 -9999 -9999 0 0 0 0 0 0 0 0 0 0 0 0 0 0 0 0 0 0 0 0 -9999 -9999 -9999 -9999 -9999 -9999 -9999 -9999 -9999 -9999 -9999 -9999 -9999 -9999 -9999 -9999 -9999 0 1 1 1 1 1 1 1 1 1 1 1 1 1 2 2 2 2 2 2 2 2 2 2 2 2 3 3 4 3 3 4 4 5 5 5 6 6 6 6 6 6 7 7 7 7 9 9 10 10 11 11 11 12 11 10 10 9 8 7 6 5 4 4 4 4 4 4 4 4 4 4 4 4 5 4 4 4 3 3 3 3 3 3 3 3 4 4 4 4 4 4 4 4 6 4 3 3 4 5 6 6 6 6 7 7 7 7 7 7 7 7 7 6 6 6 6 6 5 5 5 5 5 5 6 6 7 7 7 8 8 9 10 11 12 12 12 13 14 14 15 16 16 17 18 19 20 21 22 23 24 25 26 28 28 29 30 31 32 33 34 35 36 37 38 41 43 44 45 46 47 48 48 49 49 49 48 47 46 45 44 45 45 46 47 48 50
 -9999 -9999 -9999 -9999 -9999 -9999 -9999 -9999 -9999 -9999 -9999 -9999 -9999 -9999 -9999 -9999 -9999 -9999 -9999 -9999 -9999 -9999 -9999 -9999 -9999 -9999 -9999 -9999 -9999 -9999 -9999 -9999 -9999 -9999 -9999 -9999 0 0 0 0 0 0 0 0 0 0 0 0 0 0 0 0 0 0 0 -9999 -9999 -9999 -9999 -9999 -9999 -9999 -9999 -9999 -9999 -9999 -9999 -9999 -9999 -9999 -9999 -9999 0 1 1 1 1 1 1 1 1 1 1 1 2 2 2 2 2 2 2 2 2 2 2 2 2 2 3 4 3 3 4 4 5 5 6 6 7 7 7 7 6 7 7 6 7 8 8 9 11 11 12 12 12 12 11 10 10 9 8 7 6 5 5 5 4 4 4 4 4 4 4 4 4 4 4 4 4 3 3 3 3 3 2 2 2 3 3 3 4 4 4 3 3 4 4 3 3 4 5 5 6 6 7 7 7 7 7 7 7 7 7 6 6 6 6 6 5 5 5 5 5 4 4 5 5 6 6 7 7 8 9 10 11 11 12 12 13 14 14 15 16 16 17 18 19 20 21 22 23 25 26 27 28 28 29 30 29 31 33 33 35 36 38 38 41 42 43 44 45 45 46 47 48 48 47 47 47 46 45 44 44 45 45 47 48 50
 -9999 -9999 -9999 -9999 -9999 -9999 -9999 -9999 -9999 -9999 -9999 -9999 -9999 -9999 -9999 -9999 -9999 -9999 -9999 -9999 -9999 -9999 -9999 -9999 -9999 -9999 -9999 -9999 -9999 -9999 -9999 -9999 -9999 -9999 -9999 -9999 -9999 -9999 0 0 0 0 0 0 0 0 0 0 0 0 0 0 0 0 0 0 -9999 -9999 -9999 -9999 0 0 -9999 -9999 -9999 -9999 -9999 -9999 -9999 -9999 -9999 -9999 -9999 0 1 1 1 1 1 1 1 1 2 2 2 2 2 2 2 2 2 2 2 2 2 2 2 2 2 3 3 3 4 5 5 5 6 7 7 7 7 7 6 7 6 7 7 7 8 9 11 12 13 12 12 12 11 11 10 9 8 7 7 6 5 5 4 4 4 4 5 5 4 4 4 4 4 4 4 3 3 3 3 2 2 2 2 4 4 4 4 4 3 3 3 4 2 3 3 4 4 5 6 6 7 7 7 7 7 7 7 7 7 6 6 6 6 6 5 5 5 4 4 4 4 4 5 5 5 6 7 7 9 10 11 11 12 12 13 14 14 15 15 16 17 18 19 20 21 22 23 25 25 26 28 28 28 30 29 31 32 33 35 36 37 38 39 40 41 42 43 43 45 46 46 46 46 46 46 46 45 44 44 44 45 47 49 51
 -9999 -9999 -9999 -9999 -9999 -9999 -9999 -9999 -9999 -9999 -9999 -9999 -9999 -9999 -9999 -9999 -9999 -9999 -9999 -9999 -9999 -9999 -9999 -9999 -9999 -9999 -9999 -9999 -9999 -9999 -9999 -9999 -9999 -9999 -9999 -9999 -9999 -9999 -9999 -9999 0 0 0 0 0 0 0 0 0 0 0 0 0 0 0 0 0 0 -9999 0 0 0 0 -9999 -9999 -9999 -9999 -9999 -9999 -9999 -9999 -9999 -9999 -9999 1 1 1 1 1 1 1 1 1 2 2 2 2 2 2 2 2 3 3 3 3 2 2 2 2 2 3 4 4 5 5 5 6 6 7 7 7 7 7 7 6 7 6 7 8 10 11 12 12 11 13 12 12 11 10 10 9 8 7 6 5 5 4 4 4 4 4 5 6 5 5 3 3 3 3 3 3 3 3 2 3 2 3 4 4 4 4 4 4 4 3 4 4 4 4 5 5 6 6 7 7 7 7 7 7 7 7 7 7 7 6 6 6 6 5 5 5 4 4 4 4 4 3 4 4 5 6 7 8 10 11 11 12 12 13 14 14 14 15 16 17 18 19 20 21 22 23 24 25 26 27 28 28 28 28 29 31 33 35 36 37 37 38 39 40 41 42 43 42 42 43 43 43 44 46 46 46 45 44 44 46 48 51 53
 -9999 -9999 -9999 -9999 -9999 -9999 -9999 -9999 -9999 -9999 -9999 -9999 -9999 -9999 -9999 -9999 -9999 -9999 -9999 -9999 -9999 -9999 -9999 -9999 -9999 -9999 -9999 -9999 -9999 -9999 -9999 -9999 -9999 -9999 -9999 -9999 -9999 -9999 -9999 -9999 -9999 -9999 0 0 0 0 0 0 0 0 0 0 0 0 0 0 0 0 0 0 0 0 0 -9999 -9999 -9999 -9999 -9999 -9999 -9999 -9999 -9999 -9999 -9999 1 1 1 1 1 1 1 1 1 1 2 2 2 2 2 2 2 3 3 3 3 2 2 2 2 3 3 4 4 5 5 5 6 6 7 7 7 7 7 7 6 6 7 7 9 10 9 10 10 11 13 13 11 11 10 9 9 8 7 6 5 5 4 4 4 4 4 5 5 4 4 4 3 3 3 3 3 3 3 3 3 2 3 3 3 4 3 4 4 3 3 5 5 6 5 6 6 6 7 6 7 7 7 7 7 7 6 6 7 7 7 6 6 6 5 5 5 4 4 4 3 3 3 3 3 4 6 7 8 10 11 11 12 12 13 14 14 14 15 16 17 18 19 20 21 22 23 24 25 26 27 27 27 27 28 29 31 33 35 37 37 37 37 38 38 39 39 39 39 39 40 40 41 42 43 43 43 45 46 46 48 50 53 55
 -9999 -9999 -9999 -9999 -9999 -9999 -9999 -9999 -9999 -9999 -9999 -9999 -9999 -9999 -9999 -9999 -9999 -9999 -9999 -9999 -9999 -9999 -9999 -9999 -9999 -9999 -9999 -9999 -9999 -9999 -9999 -9999 -9999 -9999 -9999 -9999 -9999 -9999 -9999 -9999 -9999 -9999 -9999 0 0 0 0 0 0 0 0 0 0 0 0 0 0 0 0 0 0 0 0 0 0 -9999 -9999 -9999 -9999 -9999 -9999 -9999 -9999 -9999 1 1 1 1 1 1 1 1 1 1 1 2 2 2 2 2 3 3 3 3 3 2 2 2 2 2 3 4 4 5 5 5 6 6 7 7 7 7 7 7 7 7 7 8 10 10 9 13 11 12 13 12 11 10 9 8 8 8 7 7 6 6 4 4 4 4 4 4 5 5 5 5 3 3 4 3 3 3 3 3 3 3 3 3 3 3 3 4 3 3 4 4 5 6 6 5 5 6 6 7 7 7 6 6 7 6 6 6 7 8 8 6 5 5 5 5 4 4 4 3 3 3 3 3 2 2 4 6 7 9 11 11 12 12 13 13 14 14 15 16 17 18 19 20 21 22 23 24 25 25 26 27 27 27 28 29 31 33 35 36 36 36 35 35 35 35 36 36 36 36 37 37 37 38 40 40 41 43 44 45 47 48 50 53
 -9999 -9999 -9999 2 -9999 -9999 -9999 -9999 -9999 -9999 -9999 -9999 -9999 -9999 -9999 -9999 -9999 -9999 -9999 -9999 -9999 -9999 -9999 -9999 -9999 -9999 -9999 -9999 -9999 -9999 -9999 -9999 -9999 -9999 -9999 -9999 -9999 -9999 -9999 -9999 -9999 -9999 -9999 -9999 0 0 0 0 0 0 0 0 0 0 0 0 0 0 0 0 -9999 0 0 0 0 -9999 -9999 -9999 -9999 -9999 -9999 -9999 -9999 1 1 1 1 1 1 1 1 1 1 1 1 2 2 2 2 2 3 3 3 3 3 2 2 2 2 2 3 4 4 5 5 5 5 5 6 7 7 7 7 7 7 8 6 7 11 9 9 13 12 12 13 12 11 10 9 8 8 7 7 7 7 6 4 5 4 4 4 5 5 6 6 5 3 3 3 3 3 3 3 3 3 3 3 3 3 3 3 3 3 4 4 5 5 6 6 4 5 5 7 7 8 8 7 6 6 6 6 6 7 8 7 6 5 5 4 6 6 5 4 3 3 3 3 3 3 2 3 4 6 8 10 11 12 12 13 13 13 14 15 16 17 18 19 20 21 22 23 23 24 25 25 26 27 27 27 29 30 32 33 33 33 33 33 33 33 34 33 34 34 33 33 34 35 36 38 38 39 40 41 43 44 46 48 49
 -9999 -9999 3 3 -9999 -9999 -9999 -9999 -9999 -9999 -9999 -9999 -9999 -9999 -9999 -9999 -9999 -9999 -9999 -9999 -9999 -9999 -9999 -9999 -9999 -9999 -9999 -9999 -9999 -9999 -9999 -9999 -9999 -9999 -9999 -9999 -9999 -9999 -9999 -9999 -9999 -9999 -9999 -9999 -9999 -9999 0 0 0 0 0 0 0 0 0 0 0 0 0 0 0 -9999 -9999 0 0 0 -9999 -9999 -9999 -9999 -9999 -9999 -9999 1 1 1 1 1 1 1 1 1 1 1 1 1 2 2 2 2 2 3 3 3 3 2 2 1 2 3 4 4 4 5 5 5 5 5 6 6 6 7 6 7 8 9 7 7 9 8 9 12 12 10 12 11 10 10 8 8 8 7 7 7 7 6 5 5 5 5 5 5 5 6 5 5 4 4 4 4 3 3 3 3 3 3 3 3 3 3 3 3 3 4 4 4 5 5 5 5 6 7 7 8 8 7 7 6 6 7 6 6 6 7 6 6 5 5 5 6 6 6 4 3 3 3 4 5 4 3 3 4 5 6 9 11 11 12 12 13 13 14 15 16 17 18 19 20 21 21 22 23 23 23 24 25 25 26 26 27 28 29 30 30 31 31 31 31 31 32 32 31 31 31 31 32 33 34 35 35 37 38 39 41 43 45 46 47
 -9999 -9999 2 3 1 -9999 -9999 -9999 -9999 -9999 -9999 -9999 -9999 -9999 -9999 -9999 -9999 -9999 -9999 -9999 -9999 -9999 -9999 -9999 -9999 -9999 -9999 -9999 -9999 -9999 -9999 -9999 -9999 -9999 -9999 -9999 -9999 -9999 -9999 -9999 -9999 -9999 -9999 -9999 -9999 -9999 -9999 0 0 0 0 0 0 0 0 0 0 0 0 0 0 0 -9999 -9999 0 0 -9999 -9999 -9999 -9999 -9999 -9999 1 1 1 1 1 1 1 1 1 1 1 1 1 1 2 2 2 2 2 3 3 3 3 2 2 2 2 3 4 4 4 5 5 5 5 6 7 6 6 7 7 7 9 10 9 8 7 11 11 10 11 10 10 11 10 10 8 7 7 8 7 7 6 6 6 5 5 5 5 5 6 6 6 5 4 4 4 4 4 3 3 4 4 3 3 3 3 3 3 3 3 3 4 4 4 5 6 6 7 7 7 7 7 7 7 6 7 7 7 6 6 6 6 6 6 5 4 4 4 7 5 4 3 3 5 6 5 3 3 4 5 6 8 11 11 11 12 12 13 14 15 16 17 18 19 20 20 21 21 22 22 22 22 22 23 24 25 26 27 27 28 28 29 29 29 29 29 29 29 29 29 30 30 30 31 31 32 33 34 36 37 39 41 43 44 45
 -9999 -9999 -9999 2 1 -9999 -9999 -9999 -9999 -9999 -9999 -9999 -9999 -9999 -9999 -9999 -9999 -9999 -9999 -9999 -9999 -9999 -9999 -9999 -9999 -9999 -9999 -9999 -9999 -9999 -9999 -9999 -9999 -9999 -9999 -9999 -9999 -9999 -9999 -9999 -9999 -9999 -9999 -9999 -9999 -9999 -9999 0 0 0 0 0 0 0 0 0 0 0 0 0 0 0 0 -9999 -9999 0 -9999 -9999 -9999 -9999 -9999 -9999 1 1 1 1 1 1 1 1 1 1 1 1 1 1 2 2 2 2 2 2 2 2 2 2 2 2 3 3 3 3 4 5 5 5 5 5 7 6 6 7 7 7 8 10 9 7 6 11 11 10 10 11 9 10 10 9 8 7 7 8 7 7 6 6 7 5 5 5 6 6 6 6 6 6 5 4 4 4 4 4 4 4 4 4 3 3 3 3 3 3 3 3 4 4 4 5 5 6 6 7 7 7 8 7 7 7 7 7 7 7 6 6 6 6 5 5 4 4 3 7 7 6 4 4 5 5 5 4 4 4 5 6 8 10 11 11 11 12 13 14 15 16 17 18 19 19 20 20 21 21 21 21 21 21 22 23 24 25 25 25 26 26 27 27 27 27 27 27 27 27 28 28 29 29 29 30 31 31 32 34 35 37 38 40 41 42
 -9999 -9999 -9999 1 1 -9999 -9999 -9999 -9999 -9999 -9999 -9999 -9999 -9999 -9999 -9999 -9999 -9999 -9999 -9999 -9999 -9999 -9999 -9999 -9999 -9999 -9999 -9999 -9999 -9999 -9999 -9999 -9999 -9999 -9999 -9999 -9999 -9999 -9999 -9999 -9999 -9999 -9999 -9999 -9999 -9999 -9999 -9999 -9999 0 0 0 0 0 0 0 0 0 0 0 0 0 0 0 0 -9999 0 -9999 -9999 -9999 -9999 -9999 0 1 1 1 1 -9999 1 1 1 1 1 1 1 1 2 2 2 2 2 2 2 2 2 2 3 3 3 3 3 4 4 5 5 5 5 5 6 7 7 8 7 8 9 10 10 10 8 10 11 10 11 12 10 9 10 8 8 8 7 7 7 7 6 6 6 5 4 5 5 5 6 6 6 6 5 4 4 4 4 4 4 4 4 3 3 3 3 3 3 3 3 3 3 3 4 4 4 5 5 6 7 7 7 7 7 8 8 7 7 7 7 7 7 6 6 5 4 4 4 5 6 5 4 4 5 5 4 4 4 5 5 7 9 10 10 11 11 12 12 13 14 15 17 17 18 19 19 20 20 20 20 20 21 21 22 23 23 24 24 24 24 25 25 25 26 26 26 26 26 27 27 28 28 29 30 30 31 31 31 33 35 36 37 38 40 40
 -9999 -9999 -9999 -9999 -9999 -9999 -9999 -9999 -9999 -9999 -9999 -9999 -9999 -9999 -9999 -9999 -9999 -9999 -9999 -9999 -9999 -9999 -9999 -9999 -9999 -9999 -9999 -9999 -9999 -9999 -9999 -9999 -9999 -9999 -9999 -9999 -9999 -9999 -9999 -9999 -9999 -9999 -9999 -9999 -9999 -9999 -9999 -9999 -9999 -9999 0 0 0 0 0 0 0 0 0 1 0 0 0 0 0 -9999 -9999 0 -9999 -9999 -9999 -9999 -9999 0 1 1 -9999 -9999 -9999 1 1 1 1 1 1 1 1 2 2 2 2 2 2 2 2 2 3 3 3 3 3 4 4 4 4 5 5 5 6 7 7 8 7 7 11 11 12 10 10 12 11 11 11 12 11 9 9 8 8 8 7 7 8 7 7 6 5 5 4 4 4 5 6 6 6 6 5 4 4 4 4 4 4 4 4 3 3 3 3 3 3 4 3 3 3 3 3 3 4 4 5 6 6 6 7 6 7 7 8 8 8 7 7 7 7 7 6 5 4 4 4 4 5 5 5 4 5 5 5 5 5 6 6 8 9 10 10 10 11 11 12 13 14 15 16 17 18 19 19 19 19 19 19 20 21 21 22 22 23 23 23 23 23 23 24 24 24 24 24 25 25 25 26 27 28 29 30 31 32 32 32 33 34 36 36 37 38 39
 -9999 -9999 -9999 -9999 -9999 -9999 -9999 -9999 -9999 -9999 -9999 -9999 -9999 -9999 -9999 -9999 -9999 -9999 -9999 -9999 -9999 -9999 -9999 -9999 -9999 -9999 -9999 -9999 -9999 -9999 -9999 -9999 -9999 -9999 -9999 -9999 -9999 -9999 -9999 -9999 -9999 -9999 -9999 -9999 -9999 -9999 -9999 -9999 -9999 -9999 0 0 0 0 0 0 0 0 0 0 0 0 0 0 0 -9999 -9999 0 1 -9999 -9999 0 0 -9999 -9999 1 -9999 -9999 -9999 1 1 1 1 1 1 1 1 1 1 1 1 2 2 2 2 2 3 3 3 3 3 4 4 4 4 4 5 5 6 6 8 8 9 7 11 12 13 12 11 12 12 12 12 13 11 10 10 9 9 9 8 8 7 7 8 7 6 5 4 4 4 6 6 6 6 6 5 5 4 4 4 4 4 4 3 3 3 3 3 3 3 3 3 2 3 2 2 3 3 4 4 5 5 6 6 6 7 7 8 8 8 7 7 7 7 7 7 6 5 5 4 5 6 5 5 5 5 5 5 6 6 7 7 9 9 10 9 9 10 11 11 12 13 14 15 16 17 18 18 18 18 19 19 20 20 21 22 22 22 23 22 22 22 22 22 22 23 23 23 23 24 25 26 27 28 29 31 32 33 33 34 34 35 36 36 36 37 38
 -9999 -9999 -9999 -9999 -9999 -9999 -9999 -9999 -9999 -9999 -9999 -9999 -9999 -9999 -9999 -9999 -9999 -9999 -9999 -9999 -9999 -9999 -9999 -9999 -9999 -9999 -9999 -9999 -9999 -9999 -9999 -9999 -9999 -9999 -9999 -9999 -9999 -9999 -9999 -9999 -9999 -9999 -9999 -9999 -9999 -9999 -9999 -9999 -9999 -9999 -9999 0 0 0 0 0 0 0 0 1 0 0 0 0 0 0 -9999 -9999 0 0 -9999 -9999 -9999 -9999 -9999 -9999 -9999 -9999 -9999 -9999 1 1 1 1 1 1 1 1 1 1 1 1 2 2 2 2 2 3 3 3 3 3 4 4 4 4 5 5 5 6 7 9 10 8 11 13 13 12 12 13 13 13 12 13 12 11 11 10 10 9 9 8 8 8 8 8 7 7 5 5 5 6 6 5 5 5 5 5 4 4 4 4 4 4 3 3 3 3 3 3 3 3 2 2 2 2 2 2 4 4 4 5 6 6 6 6 7 7 7 8 8 8 7 7 7 7 7 6 7 6 5 6 7 6 6 6 6 7 7 7 7 8 9 10 10 10 9 9 9 9 10 11 12 13 14 16 16 16 17 17 18 18 19 20 21 21 22 22 22 22 21 20 20 20 20 21 21 22 22 23 24 25 25 27 28 30 31 33 34 36 37 37 37 36 36 36 36 37
 -9999 -9999 -9999 -9999 -9999 -9999 -9999 -9999 -9999 -9999 -9999 -9999 -9999 -9999 -9999 -9999 -9999 -9999 -9999 -9999 -9999 -9999 -9999 -9999 -9999 -9999 -9999 -9999 -9999 -9999 -9999 -9999 -9999 -9999 -9999 -9999 -9999 -9999 -9999 -9999 -9999 -9999 -9999 -9999 -9999 -9999 -9999 -9999 -9999 -9999 -9999 -9999 -9999 0 0 0 0 0 0 1 0 0 0 0 0 1 -9999 -9999 -9999 0 -9999 -9999 -9999 -9999 -9999 -9999 -9999 -9999 -9999 -9999 -9999 1 1 1 1 0 0 1 1 1 1 2 2 1 1 1 2 2 3 3 3 3 3 3 4 4 4 5 5 5 7 8 9 10 12 13 14 13 13 14 14 14 14 13 13 13 12 11 10 10 10 9 9 8 8 8 7 7 7 6 6 6 5 6 5 5 5 5 4 4 4 4 4 4 4 3 3 3 3 3 3 3 3 2 2 2 2 2 3 3 4 4 5 5 6 6 6 7 7 8 8 9 7 6 6 7 7 7 7 6 6 7 7 7 6 6 6 7 7 8 9 9 11 10 10 10 9 8 8 9 9 10 11 12 13 15 15 15 15 16 17 18 19 20 21 21 22 22 21 21 19 18 18 19 19 20 21 21 22 22 23 24 25 27 29 30 32 34 36 38 40 39 39 37 37 36 36 37
 -9999 -9999 -9999 -9999 -9999 -9999 -9999 -9999 -9999 -9999 -9999 -9999 -9999 -9999 -9999 -9999 -9999 -9999 -9999 -9999 -9999 -9999 -9999 -9999 -9999 -9999 -9999 -9999 -9999 -9999 -9999 -9999 -9999 -9999 -9999 -9999 -9999 -9999 -9999 -9999 -9999 -9999 -9999 -9999 -9999 -9999 -9999 -9999 -9999 -9999 -9999 -9999 -9999 -9999 0 0 0 0 0 1 1 1 0 0 1 1 1 0 0 -9999 -9999 -9999 -9999 -9999 -9999 -9999 -9999 -9999 -9999 -9999 -9999 -9999 0 0 0 0 0 1 1 1 1 1 1 1 1 1 1 2 2 2 3 3 3 3 3 3 4 4 4 5 6 7 7 9 13 14 13 13 14 14 14 15 15 14 14 14 13 12 11 11 10 10 9 8 8 8 7 7 7 6 6 6 5 5 5 4 4 4 4 4 4 4 4 4 4 3 3 3 3 3 3 3 3 3 3 2 2 2 3 3 3 4 5 5 6 6 7 7 7 7 8 8 7 6 6 7 7 7 6 6 6 6 8 6 6 6 7 7 7 8 10 11 12 11 10 9 9 7 7 8 9 10 10 11 12 13 14 14 14 15 16 17 19 20 21 22 22 23 22 21 18 16 16 18 19 20 20 21 22 23 23 25 26 27 29 30 33 35 38 40 42 41 39 38 37 36 36 36
 -9999 -9999 -9999 -9999 -9999 -9999 -9999 -9999 -9999 -9999 -9999 -9999 -9999 -9999 -9999 -9999 -9999 -9999 -9999 -9999 -9999 -9999 -9999 -9999 -9999 -9999 -9999 -9999 -9999 -9999 -9999 -9999 -9999 -9999 -9999 -9999 -9999 -9999 -9999 0 0 -9999 -9999 -9999 -9999 -9999 -9999 -9999 -9999 -9999 -9999 -9999 -9999 -9999 0 0 0 0 0 0 1 1 1 1 1 1 1 1 0 -9999 -9999 -9999 -9999 -9999 -9999 1 -9999 -9999 -9999 -9999 -9999 -9999 -9999 -9999 0 0 0 1 1 1 1 1 1 1 1 1 1 2 2 2 2 3 3 3 3 3 3 3 3 4 6 5 7 10 13 14 14 13 14 15 15 16 16 16 14 14 13 13 12 11 10 10 10 9 9 8 8 7 7 6 6 5 5 5 4 4 4 4 4 4 4 4 4 4 4 3 3 3 3 3 3 3 2 2 3 2 2 3 3 3 3 4 5 5 6 6 6 7 7 8 8 8 8 6 6 8 7 7 6 7 6 7 8 7 6 6 7 7 7 8 9 10 12 11 10 9 8 7 7 7 8 9 10 10 11 12 13 13 13 14 15 17 18 20 21 22 22 23 23 21 20 18 17 18 19 20 21 22 22 23 24 25 26 28 29 31 33 36 38 40 42 42 40 38 37 36 36 36
 -9999 -9999 -9999 -9999 -9999 -9999 -9999 -9999 -9999 -9999 -9999 -9999 -9999 -9999 -9999 -9999 -9999 -9999 -9999 -9999 -9999 -9999 -9999 -9999 -9999 -9999 -9999 -9999 -9999 -9999 -9999 -9999 -9999 -9999 -9999 0 0 -9999 -9999 0 0 -9999 -9999 -9999 -9999 -9999 -9999 -9999 -9999 -9999 -9999 -9999 -9999 0 0 0 0 0 0 0 0 0 0 0 1 1 1 1 0 -9999 -9999 -9999 -9999 -9999 -9999 -9999 -9999 -9999 -9999 -9999 -9999 -9999 -9999 -9999 -9999 0 0 1 1 1 1 1 1 1 0 1 1 1 2 2 2 2 2 2 2 3 3 2 3 3 4 4 6 9 13 14 14 14 14 15 15 15 16 15 14 14 13 13 13 12 11 11 10 9 9 9 9 8 7 6 6 5 5 5 4 4 4 4 4 4 4 4 4 4 3 3 3 3 3 3 3 3 2 2 2 3 3 3 3 3 4 4 5 5 6 6 6 7 8 8 9 8 8 7 6 8 9 7 6 7 6 6 7 7 6 7 7 7 7 8 8 10 11 12 11 10 9 8 7 8 8 9 9 10 10 11 12 12 12 13 15 16 18 19 20 21 22 22 23 23 22 20 20 20 20 21 21 22 22 23 24 25 26 28 30 32 34 35 38 39 41 41 39 38 37 36 35 36
 -9999 -9999 -9999 -9999 -9999 -9999 -9999 -9999 -9999 -9999 -9999 -9999 -9999 -9999 -9999 -9999 -9999 -9999 -9999 -9999 -9999 -9999 -9999 -9999 -9999 -9999 -9999 -9999 -9999 -9999 -9999 -9999 -9999 -9999 -9999 -9999 -9999 -9999 -9999 0 0 0 -9999 -9999 -9999 -9999 -9999 -9999 -9999 -9999 -9999 -9999 -9999 0 0 0 0 0 0 0 0 0 0 0 1 1 1 1 1 0 -9999 -9999 -9999 -9999 -9999 -9999 -9999 -9999 -9999 -9999 -9999 -9999 -9999 -9999 -9999 -9999 0 1 1 1 1 1 1 1 1 1 1 1 2 2 2 2 2 2 2 2 2 2 3 3 3 3 5 8 13 12 12 14 15 14 12 15 15 14 15 14 14 13 13 13 13 12 11 10 9 9 9 8 7 6 5 5 4 4 4 4 4 4 4 4 4 4 4 4 4 4 4 4 3 3 3 3 3 2 2 2 3 3 3 3 4 4 4 5 6 7 7 8 8 8 9 9 8 7 6 7 10 7 7 7 6 6 6 7 7 7 7 7 8 8 10 11 12 13 12 11 10 9 9 8 8 9 9 9 10 10 11 12 12 13 15 16 17 18 20 21 21 22 23 23 24 23 22 21 21 22 22 22 22 23 24 25 27 29 30 32 34 35 37 39 40 40 39 38 37 36 35 35
 -9999 -9999 -9999 -9999 -9999 -9999 -9999 -9999 -9999 -9999 -9999 -9999 -9999 -9999 -9999 -9999 -9999 -9999 -9999 -9999 -9999 -9999 -9999 -9999 -9999 -9999 -9999 -9999 -9999 -9999 -9999 -9999 -9999 -9999 -9999 -9999 -9999 -9999 0 0 0 0 -9999 -9999 -9999 -9999 -9999 -9999 -9999 -9999 -9999 -9999 -9999 0 0 0 0 0 0 0 0 0 1 1 1 1 0 1 1 0 -9999 -9999 -9999 -9999 -9999 -9999 -9999 -9999 -9999 -9999 -9999 -9999 -9999 -9999 -9999 -9999 -9999 1 1 1 1 1 1 1 1 1 1 1 2 2 2 2 2 2 2 2 2 2 2 3 3 3 6 9 12 12 10 12 13 15 11 14 15 15 15 14 13 13 13 13 13 12 11 10 11 10 9 9 7 6 6 5 5 4 4 4 4 4 4 4 4 4 4 3 3 3 4 4 3 3 3 3 3 3 2 2 3 3 3 4 4 4 5 5 6 7 7 8 8 8 8 8 7 7 7 7 9 8 7 7 6 6 6 6 7 7 7 7 8 8 10 12 13 13 12 11 11 10 10 9 9 9 9 9 9 9 10 11 12 13 14 15 17 18 19 20 21 22 22 23 23 24 24 23 22 22 22 22 23 23 24 26 28 29 30 32 33 35 36 38 39 40 39 38 37 37 36 35
 -9999 -9999 -9999 -9999 -9999 -9999 -9999 -9999 -9999 -9999 -9999 -9999 -9999 -9999 -9999 -9999 -9999 -9999 -9999 -9999 -9999 -9999 -9999 -9999 -9999 -9999 -9999 -9999 -9999 -9999 -9999 -9999 -9999 -9999 -9999 -9999 -9999 -9999 0 0 0 -9999 -9999 -9999 -9999 -9999 -9999 -9999 -9999 -9999 -9999 -9999 0 0 0 0 0 0 0 0 1 1 1 1 1 1 0 0 1 0 -9999 -9999 -9999 -9999 -9999 -9999 -9999 -9999 -9999 -9999 -9999 -9999 -9999 -9999 -9999 -9999 -9999 1 1 1 1 1 1 1 1 1 1 1 1 1 2 2 2 2 2 2 2 2 2 3 3 4 5 8 12 13 12 10 12 13 11 11 13 14 14 14 13 13 13 13 13 12 12 11 11 10 9 8 7 7 6 5 5 5 4 4 4 4 4 4 4 4 4 3 3 3 3 3 3 3 3 3 3 3 3 3 3 3 3 4 4 4 5 5 6 7 8 8 8 8 7 7 7 6 7 6 8 8 7 7 6 6 7 7 7 7 7 7 7 8 10 12 13 12 11 10 10 10 10 10 9 9 9 10 9 9 9 11 13 13 14 15 16 17 18 20 21 21 22 22 23 23 23 24 23 22 22 23 23 24 25 26 27 29 30 31 33 34 35 37 39 40 39 38 37 36 36 34
 -9999 -9999 -9999 -9999 -9999 -9999 -9999 -9999 -9999 -9999 -9999 -9999 -9999 -9999 -9999 -9999 -9999 -9999 -9999 -9999 -9999 -9999 -9999 -9999 -9999 -9999 -9999 -9999 -9999 -9999 -9999 -9999 -9999 -9999 -9999 -9999 -9999 -9999 -9999 -9999 -9999 -9999 -9999 -9999 -9999 -9999 -9999 -9999 -9999 -9999 -9999 0 0 0 0 0 0 0 0 0 1 1 1 1 1 1 0 0 1 1 -9999 -9999 -9999 -9999 -9999 -9999 -9999 -9999 -9999 -9999 -9999 -9999 -9999 -9999 -9999 -9999 1 -9999 1 1 1 1 1 1 1 1 1 1 1 2 2 2 2 2 2 2 2 2 2 3 3 4 6 8 9 11 9 8 10 11 11 12 13 14 14 13 13 13 13 14 13 13 13 12 12 11 9 7 7 7 6 5 5 4 5 4 4 4 4 4 4 4 3 3 3 3 3 3 3 3 3 3 3 3 3 3 3 3 4 4 4 5 5 5 6 7 8 8 8 8 7 7 6 6 6 6 7 6 6 6 6 6 6 7 8 7 7 7 7 7 9 11 12 11 10 10 9 9 10 11 10 10 10 10 10 9 10 11 13 14 15 15 16 17 18 19 20 21 21 22 22 22 23 23 23 23 22 23 23 24 25 26 27 28 29 31 32 33 35 36 38 39 39 37 36 36 35 32
 -9999 -9999 -9999 -9999 -9999 -9999 -9999 -9999 -9999 -9999 -9999 -9999 -9999 -9999 -9999 -9999 -9999 -9999 -9999 -9999 -9999 -9999 -9999 -9999 -9999 -9999 -9999 -9999 -9999 -9999 -9999 -9999 -9999 -9999 -9999 -9999 -9999 -9999 -9999 -9999 0 0 0 -9999 -9999 -9999 -9999 -9999 -9999 -9999 0 0 0 0 0 0 0 0 0 0 1 1 1 1 1 1 0 1 1 1 0 -9999 -9999 -9999 -9999 -9999 -9999 -9999 -9999 -9999 -9999 -9999 -9999 -9999 -9999 -9999 -9999 -9999 -9999 -9999 -9999 1 1 -9999 1 1 1 1 1 2 2 2 2 2 2 2 2 2 3 3 3 4 6 7 7 10 9 7 9 11 13 12 13 14 13 12 13 12 13 14 14 13 13 12 12 11 9 8 7 8 6 5 5 5 5 4 4 4 4 4 4 3 3 3 3 3 3 3 3 3 3 3 3 3 3 3 4 4 4 4 4 5 5 5 6 7 8 8 8 8 7 6 6 6 6 6 6 6 6 6 6 6 6 6 7 7 7 7 7 7 8 9 10 10 10 10 9 9 10 11 11 11 10 10 10 10 11 12 13 14 15 16 16 16 17 18 19 20 21 21 22 22 22 23 23 22 22 22 23 24 25 26 26 28 29 30 31 33 34 34 35 37 38 37 35 33 32 31
 -9999 -9999 -9999 -9999 -9999 -9999 -9999 -9999 -9999 -9999 -9999 -9999 -9999 -9999 -9999 -9999 -9999 -9999 -9999 -9999 -9999 -9999 -9999 -9999 -9999 -9999 -9999 -9999 -9999 -9999 -9999 -9999 -9999 -9999 -9999 -9999 -9999 -9999 -9999 -9999 -9999 -9999 1 1 1 0 0 0 0 0 0 0 0 0 0 0 0 0 0 0 0 1 1 1 1 0 0 1 1 0 0 -9999 -9999 -9999 -9999 -9999 -9999 -9999 -9999 -9999 -9999 -9999 -9999 -9999 -9999 -9999 -9999 -9999 -9999 -9999 -9999 -9999 -9999 -9999 -9999 1 1 1 1 1 2 2 2 2 2 2 2 2 3 3 3 4 5 6 6 9 7 8 10 12 12 13 13 11 12 12 11 12 13 14 14 13 12 12 12 10 9 8 8 9 8 6 6 5 5 5 4 4 4 4 4 3 3 3 3 3 3 3 3 3 3 3 3 3 4 4 4 4 4 4 4 4 5 5 6 7 8 8 8 8 7 6 6 6 6 6 6 6 6 6 6 6 6 6 6 7 7 7 8 8 8 9 9 9 9 10 10 10 10 11 12 12 11 11 11 12 12 13 14 15 15 16 16 16 16 17 17 18 20 21 21 21 22 22 22 22 22 22 23 23 24 24 26 27 28 29 31 32 32 32 33 35 38 37 34 -9999 30 29
 -9999 -9999 -9999 -9999 -9999 -9999 -9999 -9999 -9999 -9999 -9999 -9999 -9999 -9999 -9999 -9999 -9999 -9999 -9999 -9999 -9999 -9999 -9999 -9999 -9999 -9999 -9999 -9999 -9999 -9999 -9999 -9999 -9999 -9999 -9999 -9999 -9999 -9999 -9999 -9999 -9999 -9999 1 1 1 1 0 0 0 0 0 0 0 0 0 0 0 0 0 0 0 1 1 1 0 0 0 0 0 0 0 0 -9999 -9999 -9999 -9999 -9999 -9999 -9999 -9999 -9999 -9999 -9999 -9999 -9999 -9999 -9999 -9999 -9999 -9999 -9999 -9999 -9999 -9999 -9999 1 1 1 1 1 1 2 2 2 2 2 2 2 3 3 4 4 4 6 7 7 7 7 9 10 11 11 10 12 13 13 12 12 13 14 13 13 13 12 12 11 10 8 8 9 9 7 6 6 6 6 5 4 4 4 4 4 3 3 3 3 2 2 3 3 3 3 3 4 4 4 4 4 4 4 4 5 5 5 6 6 7 8 7 8 7 6 6 6 6 6 5 5 5 6 7 6 6 6 6 7 7 7 8 8 9 9 8 8 8 9 10 10 10 11 12 12 12 13 13 13 13 14 15 15 16 16 16 16 16 16 16 17 17 18 19 20 21 21 21 21 21 22 22 22 23 23 24 25 27 29 30 30 30 30 30 31 33 33 31 28 26 27
 -9999 -9999 -9999 -9999 -9999 -9999 -9999 -9999 -9999 -9999 -9999 -9999 -9999 -9999 -9999 -9999 -9999 -9999 -9999 -9999 -9999 -9999 -9999 -9999 -9999 -9999 -9999 -9999 -9999 -9999 -9999 -9999 -9999 -9999 -9999 -9999 -9999 -9999 -9999 -9999 -9999 -9999 -9999 -9999 1 1 0 0 0 0 0 0 0 0 0 0 0 0 0 0 0 0 0 0 0 0 0 0 0 0 0 0 1 0 -9999 -9999 -9999 -9999 -9999 -9999 -9999 -9999 -9999 -9999 -9999 -9999 -9999 -9999 -9999 -9999 -9999 -9999 -9999 -9999 -9999 1 1 1 1 1 1 1 2 2 2 2 2 2 3 3 4 4 5 6 6 6 6 8 8 9 10 9 9 12 12 13 13 12 12 13 13 13 13 12 11 10 9 9 8 9 8 8 7 6 6 6 5 4 4 4 4 4 3 3 3 2 2 2 2 3 3 4 4 4 4 4 4 4 4 4 4 5 5 5 6 6 7 7 7 8 7 7 7 6 5 5 5 5 5 6 7 7 6 6 6 7 7 7 8 8 8 8 8 8 8 9 9 10 10 11 12 13 13 14 14 14 14 15 15 15 16 17 17 18 18 17 16 16 16 17 17 19 20 20 20 21 21 21 21 22 21 22 22 24 26 27 28 27 27 26 27 27 28 28 26 25 24 -9999
 -9999 -9999 -9999 -9999 -9999 -9999 -9999 -9999 -9999 -9999 -9999 -9999 -9999 -9999 -9999 -9999 -9999 -9999 -9999 -9999 -9999 -9999 -9999 -9999 -9999 -9999 -9999 -9999 -9999 -9999 -9999 -9999 -9999 -9999 -9999 -9999 -9999 -9999 -9999 -9999 -9999 -9999 -9999 -9999 -9999 1 0 0 0 0 0 0 0 0 0 0 0 0 0 0 0 0 0 0 0 0 0 0 0 0 0 1 0 1 0 0 -9999 -9999 -9999 -9999 -9999 -9999 -9999 -9999 -9999 -9999 -9999 -9999 -9999 -9999 -9999 -9999 -9999 -9999 -9999 1 1 1 1 1 1 1 1 1 2 2 2 2 3 3 4 5 5 5 6 6 6 7 8 8 8 7 9 9 10 12 13 13 13 11 11 12 12 12 12 11 10 10 10 9 8 8 7 6 6 5 5 4 4 4 4 3 3 3 3 2 2 2 2 3 3 3 4 4 4 4 4 4 4 4 5 5 5 5 6 6 6 7 7 8 8 7 7 6 5 5 5 5 5 5 7 8 7 6 6 6 7 7 7 7 8 8 7 8 8 9 9 10 10 11 12 13 14 14 15 15 15 15 15 15 16 17 18 18 18 18 18 17 16 16 17 19 19 19 20 20 21 20 20 21 21 21 21 23 24 25 25 24 23 23 24 24 24 24 23 22 23 -9999
 -9999 -9999 -9999 -9999 -9999 -9999 -9999 -9999 -9999 -9999 -9999 -9999 -9999 -9999 -9999 -9999 -9999 -9999 -9999 -9999 -9999 -9999 -9999 -9999 -9999 -9999 -9999 -9999 -9999 -9999 -9999 -9999 -9999 -9999 -9999 -9999 -9999 -9999 -9999 -9999 -9999 -9999 -9999 -9999 -9999 -9999 -9999 0 0 0 0 0 0 0 0 0 0 0 0 0 0 0 0 0 0 0 0 0 0 0 0 1 1 1 1 0 -9999 -9999 -9999 -9999 0 -9999 -9999 -9999 -9999 -9999 -9999 -9999 -9999 -9999 -9999 -9999 -9999 -9999 -9999 1 1 1 1 1 1 1 1 1 1 1 2 2 2 3 4 4 5 5 6 6 5 6 7 7 7 7 8 8 9 10 11 13 13 10 11 11 11 11 12 12 11 11 11 10 9 8 8 7 6 6 5 5 4 4 4 3 3 3 3 2 2 2 2 3 3 3 4 4 5 4 4 4 4 4 4 5 5 5 6 6 6 6 7 7 7 6 6 6 5 5 5 5 5 6 7 8 7 6 6 6 6 7 6 7 7 8 7 7 8 8 9 10 10 10 11 13 13 14 13 13 14 13 14 15 16 17 18 18 18 18 18 18 17 17 18 18 19 19 19 20 20 20 20 20 20 20 21 22 23 24 23 22 21 21 21 21 21 21 21 20 -9999 -9999
 -9999 -9999 -9999 -9999 -9999 -9999 -9999 -9999 -9999 -9999 -9999 -9999 -9999 -9999 -9999 -9999 -9999 -9999 -9999 -9999 -9999 -9999 -9999 -9999 -9999 -9999 -9999 -9999 -9999 -9999 -9999 -9999 -9999 -9999 -9999 -9999 -9999 -9999 -9999 -9999 -9999 -9999 -9999 -9999 -9999 -9999 -9999 -9999 0 0 0 0 0 0 0 0 0 0 0 0 0 0 0 0 0 0 0 0 0 0 0 0 1 0 0 0 -9999 -9999 -9999 -9999 -9999 -9999 -9999 -9999 -9999 -9999 -9999 -9999 -9999 -9999 -9999 -9999 -9999 -9999 -9999 1 1 1 1 1 1 1 1 1 1 1 1 2 2 3 3 4 4 4 5 5 5 5 6 7 6 7 7 8 9 9 10 12 11 10 12 12 11 10 11 11 11 11 11 10 10 9 8 8 8 7 5 5 4 4 3 3 3 3 3 3 3 2 2 3 3 3 4 4 5 4 4 4 4 5 5 5 5 5 6 6 6 6 6 6 6 6 5 4 4 4 5 5 5 5 6 7 7 6 6 7 6 6 6 6 7 7 7 7 7 7 8 9 10 10 11 12 12 12 11 12 11 12 12 13 15 17 17 17 18 18 18 18 18 18 18 18 19 19 19 20 19 19 19 19 19 20 20 21 22 22 21 21 20 20 19 19 19 19 19 19 -9999 -9999
 -9999 -9999 -9999 -9999 -9999 -9999 -9999 -9999 -9999 -9999 -9999 -9999 -9999 -9999 -9999 -9999 -9999 -9999 -9999 -9999 -9999 -9999 -9999 -9999 -9999 -9999 -9999 -9999 -9999 -9999 -9999 -9999 -9999 -9999 -9999 -9999 -9999 -9999 -9999 -9999 -9999 -9999 -9999 -9999 -9999 -9999 -9999 -9999 -9999 0 0 0 0 0 0 0 0 0 0 0 0 0 0 0 0 0 0 0 0 0 0 0 1 0 0 0 0 0 -9999 -9999 -9999 -9999 -9999 -9999 -9999 -9999 -9999 -9999 -9999 -9999 -9999 -9999 -9999 -9999 -9999 1 1 1 1 1 1 1 1 1 1 1 1 1 2 2 3 3 4 4 4 4 5 5 6 7 7 6 7 8 8 9 9 10 9 9 11 12 12 11 12 11 11 11 12 11 10 9 9 9 8 7 5 5 5 4 4 3 3 3 3 3 3 2 3 3 3 3 3 4 4 4 4 5 4 4 4 5 5 5 5 6 6 6 6 6 6 6 6 4 4 4 4 4 5 5 6 6 6 6 6 6 6 6 6 6 7 7 7 7 7 7 7 8 9 10 11 11 11 11 11 11 10 9 10 12 14 17 17 17 17 17 17 18 18 19 19 19 19 19 19 20 19 19 18 19 19 20 20 21 21 21 21 20 19 18 18 18 17 18 17 -9999 -9999 -9999
 -9999 -9999 -9999 -9999 -9999 -9999 -9999 -9999 -9999 -9999 -9999 -9999 -9999 -9999 -9999 -9999 -9999 -9999 -9999 -9999 -9999 -9999 -9999 -9999 -9999 -9999 -9999 -9999 -9999 -9999 -9999 -9999 -9999 -9999 -9999 -9999 -9999 -9999 -9999 -9999 -9999 -9999 -9999 -9999 -9999 -9999 -9999 -9999 -9999 0 0 0 0 0 0 0 0 0 0 0 0 0 0 0 0 0 0 0 0 0 0 0 0 0 0 0 0 0 0 -9999 -9999 -9999 -9999 -9999 -9999 -9999 -9999 -9999 -9999 -9999 -9999 -9999 -9999 -9999 -9999 -9999 -9999 -9999 1 1 1 1 1 1 1 1 1 1 2 2 2 3 3 3 4 4 4 5 6 6 6 6 7 7 8 9 10 9 8 10 9 10 11 11 12 12 12 12 12 12 11 10 10 11 8 7 6 5 5 5 4 4 3 3 3 3 3 3 3 3 3 3 3 4 4 4 4 4 4 4 4 4 5 5 5 6 6 5 5 6 6 5 5 4 4 4 4 4 5 6 6 7 6 6 6 6 6 6 7 6 6 7 8 7 7 7 8 8 9 9 9 10 11 11 10 10 9 8 9 11 13 16 16 16 16 16 17 17 18 18 19 20 20 19 19 19 19 19 18 18 19 19 20 20 21 21 20 19 19 18 16 17 17 17 17 -9999 -9999 -9999
 -9999 -9999 -9999 -9999 -9999 -9999 -9999 -9999 -9999 -9999 -9999 -9999 -9999 -9999 -9999 -9999 -9999 -9999 -9999 -9999 -9999 -9999 -9999 -9999 -9999 -9999 -9999 -9999 -9999 -9999 -9999 -9999 -9999 -9999 -9999 -9999 -9999 -9999 -9999 -9999 -9999 -9999 -9999 -9999 -9999 -9999 -9999 -9999 -9999 -9999 0 0 0 0 0 0 0 0 0 0 0 0 0 0 0 0 0 0 0 0 0 0 0 0 0 0 0 0 0 0 -9999 -9999 -9999 -9999 -9999 -9999 -9999 -9999 -9999 -9999 -9999 -9999 -9999 -9999 -9999 -9999 -9999 -9999 -9999 1 1 1 1 1 1 1 1 1 2 2 2 3 3 3 4 4 4 5 6 6 6 6 7 7 7 8 9 10 8 9 8 9 9 10 12 12 12 13 12 12 12 11 11 11 9 7 6 5 5 5 5 4 3 3 3 3 3 3 3 3 3 3 3 4 4 4 4 4 4 4 4 5 5 5 5 6 6 5 5 6 4 4 4 4 4 4 4 4 5 5 6 7 8 7 6 6 5 5 6 6 6 6 8 7 7 7 7 8 8 8 8 8 11 11 10 9 8 8 8 10 13 15 16 16 16 16 16 17 17 18 19 20 20 19 19 19 19 19 18 18 19 19 20 20 21 21 20 19 18 17 17 17 17 16 16 -9999 -9999 -9999
 -9999 -9999 -9999 -9999 -9999 -9999 -9999 -9999 -9999 -9999 -9999 -9999 -9999 -9999 -9999 -9999 -9999 -9999 -9999 -9999 -9999 -9999 -9999 -9999 -9999 -9999 -9999 -9999 -9999 -9999 -9999 -9999 -9999 -9999 -9999 -9999 -9999 -9999 -9999 -9999 -9999 -9999 -9999 -9999 -9999 -9999 -9999 -9999 -9999 -9999 -9999 -9999 -9999 -9999 0 0 0 0 0 0 0 0 0 0 0 0 0 0 0 0 0 0 0 0 0 0 0 0 0 0 0 -9999 -9999 -9999 -9999 -9999 -9999 -9999 -9999 -9999 -9999 -9999 -9999 -9999 -9999 -9999 -9999 -9999 -9999 -9999 -9999 -9999 1 1 1 1 1 1 1 2 2 2 3 3 4 4 4 4 5 6 6 5 6 7 7 7 7 8 7 8 8 10 11 11 11 12 13 13 12 13 12 12 12 12 10 7 6 5 5 5 5 4 4 4 3 3 3 3 3 3 3 3 3 4 4 3 3 4 4 4 4 4 4 5 5 5 5 5 5 4 4 4 4 5 4 4 4 4 5 5 5 6 6 7 7 7 6 5 5 5 6 8 8 7 8 7 7 8 8 8 8 9 9 10 10 9 9 9 9 10 13 15 15 15 15 15 15 16 17 18 19 20 20 20 19 19 19 19 18 18 19 19 19 19 19 20 19 19 18 17 17 17 17 16 16 -9999 -9999 -9999
 -9999 -9999 -9999 -9999 -9999 -9999 -9999 -9999 -9999 -9999 -9999 -9999 -9999 -9999 -9999 -9999 -9999 -9999 -9999 -9999 -9999 -9999 -9999 -9999 -9999 -9999 -9999 -9999 -9999 -9999 -9999 -9999 -9999 -9999 -9999 -9999 -9999 -9999 -9999 -9999 -9999 -9999 -9999 -9999 -9999 -9999 -9999 -9999 -9999 -9999 -9999 -9999 -9999 -9999 0 0 0 0 0 0 0 0 0 0 0 0 0 0 0 0 0 0 0 0 0 0 0 0 0 0 -9999 -9999 -9999 -9999 -9999 -9999 -9999 -9999 -9999 -9999 -9999 -9999 -9999 -9999 -9999 -9999 -9999 -9999 -9999 -9999 -9999 -9999 -9999 1 1 1 1 1 1 2 2 2 2 3 3 4 3 3 4 4 5 6 5 5 6 6 6 6 7 7 8 10 12 11 12 12 12 13 13 13 13 13 13 12 10 8 6 6 6 6 5 5 4 4 3 3 3 3 3 3 3 3 3 3 3 3 3 4 4 4 4 4 5 5 5 5 4 4 4 4 4 4 4 5 5 4 4 4 5 5 6 5 5 5 5 5 5 5 5 5 6 6 7 7 7 8 8 8 8 8 9 9 9 10 10 9 9 11 11 11 13 15 15 14 14 14 15 16 17 18 19 20 21 20 19 18 18 18 18 18 18 18 18 19 19 19 19 18 18 18 17 18 17 17 16 -9999 -9999 -9999
 -9999 -9999 -9999 -9999 -9999 -9999 -9999 -9999 -9999 -9999 -9999 -9999 -9999 -9999 -9999 -9999 -9999 -9999 -9999 -9999 -9999 -9999 -9999 -9999 -9999 -9999 -9999 -9999 -9999 -9999 -9999 -9999 -9999 -9999 -9999 -9999 -9999 -9999 -9999 -9999 -9999 -9999 -9999 -9999 -9999 -9999 -9999 -9999 -9999 -9999 -9999 -9999 -9999 -9999 -9999 -9999 -9999 0 0 0 0 0 0 0 0 0 0 0 0 0 0 0 0 0 0 0 0 0 0 0 0 0 0 -9999 -9999 -9999 -9999 -9999 -9999 -9999 -9999 -9999 -9999 -9999 -9999 -9999 -9999 -9999 -9999 -9999 -9999 -9999 -9999 -9999 1 1 1 1 1 1 1 2 2 2 2 2 2 3 3 3 3 4 4 5 5 6 7 7 7 7 8 10 10 11 12 12 12 13 13 13 13 12 12 11 10 7 7 6 6 6 5 5 4 4 3 3 3 3 3 3 3 3 3 3 3 3 3 3 3 4 4 4 4 5 5 4 4 4 4 4 4 4 4 4 5 4 4 4 5 5 5 5 5 6 5 5 5 5 5 5 6 6 6 7 7 7 7 7 8 8 8 8 10 9 11 10 10 11 12 13 14 15 15 14 14 14 15 16 17 18 19 20 20 19 18 18 18 18 18 18 18 18 18 19 18 18 18 18 18 18 17 18 17 17 16 -9999 -9999 -9999
 -9999 -9999 -9999 -9999 -9999 -9999 -9999 -9999 -9999 -9999 -9999 -9999 -9999 -9999 -9999 -9999 -9999 -9999 -9999 -9999 -9999 -9999 -9999 -9999 -9999 -9999 -9999 -9999 -9999 -9999 -9999 -9999 -9999 -9999 -9999 -9999 -9999 -9999 -9999 -9999 -9999 -9999 -9999 -9999 -9999 -9999 -9999 -9999 -9999 -9999 -9999 -9999 -9999 -9999 -9999 -9999 -9999 -9999 0 0 0 0 0 0 0 0 0 0 0 0 0 0 0 0 0 0 0 0 0 0 0 0 0 0 -9999 -9999 -9999 -9999 -9999 -9999 -9999 -9999 -9999 -9999 -9999 -9999 -9999 -9999 -9999 -9999 -9999 -9999 -9999 -9999 1 1 1 1 1 1 1 1 1 2 2 2 2 2 3 3 3 3 3 4 6 6 8 8 7 8 8 8 8 10 12 12 12 13 12 12 12 12 12 10 9 8 7 6 6 6 6 5 4 3 3 3 3 3 3 3 3 3 3 3 3 3 3 3 3 3 3 4 4 4 4 4 4 4 4 4 4 3 4 4 4 4 4 4 5 5 5 6 6 6 6 5 5 5 5 5 5 6 6 6 6 6 6 6 7 8 8 8 10 11 11 11 11 12 12 14 14 15 16 14 14 15 16 17 18 19 20 20 19 19 18 18 18 18 18 17 17 17 18 18 18 18 17 17 17 17 17 18 17 17 16 -9999 -9999 -9999
 -9999 -9999 -9999 -9999 -9999 -9999 -9999 -9999 -9999 -9999 -9999 -9999 -9999 -9999 -9999 -9999 -9999 -9999 -9999 -9999 -9999 -9999 -9999 -9999 -9999 -9999 -9999 -9999 -9999 -9999 -9999 -9999 -9999 -9999 -9999 -9999 -9999 -9999 -9999 -9999 -9999 -9999 -9999 -9999 -9999 -9999 -9999 -9999 -9999 -9999 -9999 -9999 -9999 -9999 -9999 -9999 -9999 -9999 -9999 0 0 -9999 -9999 0 0 0 0 0 0 0 0 0 0 0 0 0 0 0 0 0 0 0 0 0 0 -9999 -9999 -9999 -9999 -9999 -9999 -9999 -9999 -9999 -9999 -9999 -9999 -9999 -9999 -9999 -9999 -9999 -9999 -9999 -9999 1 1 1 1 1 1 1 1 1 1 1 1 2 2 2 2 3 3 4 5 5 7 9 7 8 8 8 9 9 9 10 13 12 11 12 12 12 11 10 9 8 7 7 6 6 5 5 5 4 3 3 3 3 3 3 3 3 3 3 3 3 3 3 3 3 3 4 4 4 4 4 4 4 4 4 4 4 4 4 4 4 6 5 6 6 5 5 5 5 5 5 5 5 5 5 5 6 6 6 6 6 6 6 7 7 7 8 10 11 11 11 11 12 12 14 15 16 16 14 15 16 17 17 18 19 20 20 17 17 18 17 17 17 18 18 17 17 17 17 17 17 17 17 17 17 17 18 18 16 17 17 -9999 -9999
 -9999 -9999 -9999 -9999 -9999 -9999 -9999 -9999 -9999 -9999 -9999 -9999 -9999 -9999 -9999 -9999 -9999 -9999 -9999 -9999 -9999 -9999 -9999 -9999 -9999 -9999 -9999 -9999 -9999 -9999 -9999 -9999 -9999 -9999 -9999 -9999 -9999 -9999 -9999 -9999 -9999 -9999 -9999 -9999 -9999 -9999 -9999 -9999 -9999 -9999 -9999 -9999 -9999 -9999 -9999 -9999 -9999 -9999 -9999 -9999 -9999 -9999 -9999 -9999 -9999 0 0 0 0 0 0 0 0 0 0 0 0 0 0 0 0 0 0 0 0 0 -9999 -9999 -9999 -9999 -9999 -9999 -9999 -9999 -9999 -9999 -9999 -9999 -9999 -9999 -9999 -9999 -9999 -9999 -9999 -9999 -9999 -9999 -9999 -9999 1 1 1 1 1 1 1 1 2 2 2 2 4 4 5 5 6 8 9 10 8 8 9 10 9 9 9 9 11 11 11 12 11 10 9 8 7 7 6 6 6 4 5 4 3 3 3 3 3 3 3 3 3 3 3 3 3 3 3 3 3 3 3 4 4 4 4 3 3 3 4 3 4 4 4 4 6 6 6 5 5 5 5 5 5 5 5 5 5 5 5 5 6 6 6 7 7 7 7 6 7 8 9 10 10 10 12 12 12 14 17 17 16 15 16 17 18 18 19 20 20 18 16 16 17 17 17 17 17 18 17 17 17 17 17 17 17 17 17 17 18 18 18 17 -9999 17 -9999 -9999
 -9999 -9999 -9999 -9999 -9999 -9999 -9999 -9999 -9999 -9999 -9999 -9999 -9999 -9999 -9999 -9999 -9999 -9999 -9999 -9999 -9999 -9999 -9999 -9999 -9999 -9999 -9999 -9999 -9999 -9999 -9999 -9999 -9999 -9999 -9999 -9999 -9999 -9999 -9999 -9999 -9999 -9999 -9999 -9999 -9999 -9999 -9999 -9999 -9999 -9999 -9999 -9999 -9999 -9999 -9999 -9999 -9999 -9999 -9999 -9999 -9999 -9999 -9999 -9999 -9999 -9999 0 0 0 0 0 0 0 0 0 0 0 0 0 0 0 0 0 0 0 0 -9999 -9999 -9999 -9999 -9999 -9999 -9999 -9999 -9999 -9999 -9999 -9999 -9999 -9999 -9999 -9999 -9999 -9999 -9999 -9999 -9999 -9999 -9999 -9999 -9999 1 1 1 1 1 1 1 1 2 2 2 3 4 5 5 6 7 8 10 10 8 8 10 9 12 10 10 12 12 11 12 10 9 8 8 7 7 6 6 6 6 4 3 3 3 3 3 3 3 3 3 3 3 3 3 4 3 3 3 3 3 3 3 4 4 4 3 3 3 4 3 4 5 4 4 5 6 5 5 5 5 5 5 5 5 5 5 5 5 5 5 5 6 6 6 7 7 7 7 7 7 8 9 10 10 11 13 14 15 17 17 17 17 18 18 19 19 20 19 19 18 16 15 16 17 17 17 17 17 17 17 17 16 16 17 17 17 17 17 18 19 19 18 18 17 -9999 -9999
 -9999 -9999 -9999 -9999 -9999 -9999 -9999 -9999 -9999 -9999 -9999 -9999 -9999 -9999 -9999 -9999 -9999 -9999 -9999 -9999 -9999 -9999 -9999 -9999 -9999 -9999 -9999 -9999 -9999 -9999 -9999 -9999 -9999 -9999 -9999 -9999 -9999 -9999 -9999 -9999 -9999 -9999 -9999 -9999 -9999 -9999 -9999 -9999 -9999 -9999 -9999 -9999 -9999 -9999 -9999 -9999 -9999 -9999 -9999 -9999 -9999 -9999 -9999 -9999 -9999 -9999 -9999 -9999 0 0 0 0 0 0 0 0 0 0 0 0 0 0 0 0 0 0 -9999 -9999 -9999 -9999 -9999 -9999 -9999 -9999 -9999 -9999 -9999 -9999 -9999 -9999 -9999 -9999 -9999 -9999 -9999 -9999 -9999 -9999 -9999 -9999 -9999 1 1 1 1 1 1 1 1 2 2 2 3 4 4 5 6 7 8 8 8 9 8 9 11 11 11 10 12 12 12 11 10 9 8 8 8 6 6 7 6 6 5 4 3 3 3 3 3 3 4 4 4 4 3 3 3 3 3 3 3 3 3 3 3 3 3 3 3 3 4 3 4 4 4 4 3 5 4 5 4 5 5 5 5 5 5 5 5 5 5 6 6 6 6 6 6 7 7 8 8 8 8 9 9 10 10 13 14 15 17 17 18 19 19 20 20 20 20 18 18 17 16 15 16 16 17 17 17 16 16 17 17 17 16 16 17 17 17 18 19 19 19 19 18 19 17 -9999
 -9999 -9999 -9999 -9999 -9999 -9999 -9999 -9999 -9999 -9999 -9999 -9999 -9999 -9999 -9999 -9999 -9999 -9999 -9999 -9999 -9999 -9999 -9999 -9999 -9999 -9999 -9999 -9999 -9999 -9999 -9999 -9999 -9999 -9999 -9999 -9999 -9999 -9999 -9999 -9999 -9999 -9999 -9999 -9999 -9999 -9999 -9999 -9999 -9999 -9999 -9999 -9999 -9999 -9999 -9999 -9999 -9999 -9999 -9999 -9999 -9999 -9999 -9999 -9999 -9999 -9999 -9999 -9999 -9999 0 0 0 0 0 0 0 0 0 0 0 0 0 0 0 0 0 0 -9999 -9999 -9999 -9999 -9999 -9999 -9999 -9999 -9999 -9999 -9999 -9999 -9999 -9999 -9999 -9999 -9999 -9999 -9999 -9999 -9999 -9999 -9999 -9999 1 1 1 1 1 1 1 1 1 2 2 3 4 4 5 6 7 7 7 7 9 9 8 10 11 12 10 11 12 12 11 9 8 7 7 7 6 6 6 7 6 5 4 3 3 3 3 4 4 4 4 4 4 4 3 3 3 3 3 3 3 3 3 3 3 3 3 3 3 3 3 4 4 5 4 3 5 4 4 5 5 5 5 5 5 5 5 4 4 5 5 6 6 6 6 7 7 7 8 8 8 8 8 9 9 9 11 14 15 15 19 19 20 21 22 22 21 20 19 18 17 16 15 15 16 16 17 16 16 16 15 16 16 16 16 17 17 18 19 20 20 20 20 19 18 18 -9999
 -9999 -9999 -9999 -9999 -9999 -9999 -9999 -9999 -9999 -9999 -9999 -9999 -9999 -9999 -9999 -9999 -9999 -9999 -9999 -9999 -9999 -9999 -9999 -9999 -9999 -9999 -9999 -9999 -9999 -9999 -9999 -9999 -9999 -9999 -9999 -9999 -9999 -9999 -9999 -9999 -9999 -9999 -9999 -9999 -9999 -9999 -9999 -9999 -9999 -9999 -9999 -9999 -9999 -9999 -9999 -9999 -9999 -9999 -9999 -9999 -9999 -9999 -9999 -9999 -9999 -9999 -9999 -9999 -9999 -9999 0 0 0 0 0 0 0 0 0 0 0 0 0 0 0 0 0 -9999 -9999 -9999 -9999 -9999 -9999 -9999 -9999 -9999 -9999 -9999 -9999 -9999 -9999 -9999 -9999 -9999 -9999 -9999 -9999 -9999 -9999 -9999 -9999 1 1 1 1 1 1 1 1 1 2 2 3 3 4 5 7 7 7 6 7 8 9 8 9 12 10 12 12 13 12 11 8 8 7 7 7 6 6 6 5 5 5 4 4 3 4 4 4 4 4 4 4 4 4 4 3 3 3 3 3 3 3 3 3 3 3 3 3 3 4 3 3 4 4 4 4 5 5 4 4 4 5 5 5 5 5 5 5 5 5 4 4 5 5 6 6 7 7 7 7 8 8 8 8 8 9 11 14 13 14 18 20 20 22 23 23 22 21 20 18 17 16 15 15 15 16 16 15 15 14 14 15 15 16 16 16 16 17 19 20 21 21 21 20 18 18 -9999
 -9999 -9999 -9999 -9999 -9999 -9999 -9999 -9999 -9999 -9999 -9999 -9999 -9999 -9999 -9999 -9999 -9999 -9999 -9999 -9999 -9999 -9999 -9999 -9999 -9999 -9999 -9999 -9999 -9999 -9999 -9999 -9999 -9999 -9999 -9999 -9999 -9999 -9999 -9999 -9999 -9999 -9999 -9999 -9999 -9999 -9999 -9999 -9999 -9999 -9999 -9999 -9999 -9999 -9999 -9999 -9999 -9999 -9999 -9999 -9999 -9999 -9999 -9999 -9999 -9999 -9999 -9999 -9999 -9999 -9999 -9999 -9999 0 0 0 0 0 0 0 0 0 0 0 0 0 0 0 -9999 -9999 -9999 -9999 -9999 -9999 -9999 -9999 -9999 -9999 -9999 -9999 -9999 -9999 -9999 -9999 -9999 -9999 -9999 -9999 -9999 -9999 -9999 -9999 1 1 1 1 1 1 1 1 1 2 2 3 3 4 5 6 6 6 6 7 7 9 10 8 9 11 12 13 13 13 11 9 8 8 7 8 8 7 7 6 6 5 5 4 4 4 4 4 4 4 5 5 4 4 4 3 4 3 3 3 3 3 3 3 3 3 3 3 3 3 3 3 4 4 4 4 4 5 4 4 4 5 5 5 5 5 5 5 5 4 4 5 5 5 6 6 6 6 6 7 7 6 7 7 9 10 11 13 15 16 16 16 17 20 23 23 23 21 20 18 17 16 15 14 15 16 17 16 14 14 14 14 16 16 16 16 16 17 19 20 21 21 22 21 19 17 -9999
 -9999 -9999 -9999 -9999 -9999 -9999 -9999 -9999 -9999 -9999 -9999 -9999 -9999 -9999 -9999 -9999 -9999 -9999 -9999 -9999 -9999 -9999 -9999 -9999 -9999 -9999 -9999 -9999 -9999 -9999 -9999 -9999 -9999 -9999 -9999 -9999 -9999 -9999 -9999 -9999 -9999 -9999 -9999 -9999 -9999 -9999 -9999 -9999 -9999 -9999 -9999 -9999 -9999 -9999 -9999 -9999 -9999 -9999 -9999 -9999 -9999 -9999 -9999 -9999 -9999 -9999 -9999 -9999 -9999 -9999 -9999 -9999 -9999 -9999 -9999 0 0 0 0 0 0 0 0 0 0 0 0 0 -9999 -9999 -9999 -9999 -9999 -9999 -9999 -9999 -9999 -9999 -9999 -9999 -9999 -9999 -9999 -9999 -9999 -9999 -9999 -9999 -9999 -9999 1 1 1 1 1 1 1 1 1 1 2 2 2 3 3 4 5 6 5 6 6 7 7 8 9 8 10 11 13 14 13 11 10 8 7 8 8 9 8 7 6 6 5 5 5 4 4 4 5 5 4 4 5 5 5 4 4 4 4 4 3 3 3 2 2 3 3 3 3 3 2 3 3 3 3 3 4 4 4 4 4 4 4 4 4 5 4 4 5 5 5 4 4 5 6 6 6 6 6 6 6 6 6 6 7 8 10 12 15 15 17 17 16 16 18 22 23 23 21 19 17 16 15 15 15 16 17 18 18 17 15 14 15 15 15 15 15 16 17 18 20 21 21 22 21 20 16 16
 -9999 -9999 -9999 -9999 -9999 -9999 -9999 -9999 -9999 -9999 -9999 -9999 -9999 -9999 -9999 -9999 -9999 -9999 -9999 -9999 -9999 -9999 -9999 -9999 -9999 -9999 -9999 -9999 -9999 -9999 -9999 -9999 -9999 -9999 -9999 -9999 -9999 -9999 -9999 -9999 -9999 -9999 -9999 -9999 -9999 -9999 -9999 -9999 -9999 -9999 -9999 -9999 -9999 -9999 -9999 -9999 -9999 -9999 -9999 -9999 -9999 -9999 -9999 -9999 -9999 -9999 -9999 -9999 -9999 -9999 -9999 -9999 -9999 -9999 -9999 0 0 0 0 0 0 0 0 0 0 0 0 0 0 0 0 -9999 -9999 -9999 -9999 -9999 -9999 -9999 -9999 -9999 -9999 -9999 -9999 -9999 -9999 -9999 -9999 -9999 -9999 1 1 1 1 1 1 1 1 1 1 1 1 1 2 2 3 3 4 5 5 6 7 6 7 7 8 9 8 12 13 13 13 12 10 9 9 9 10 10 9 8 8 7 6 6 5 5 5 5 4 5 4 4 5 5 5 5 5 4 4 4 3 3 2 2 2 3 2 2 2 2 2 2 2 2 3 3 3 3 4 4 4 4 4 4 4 4 4 4 5 4 4 4 5 6 6 6 6 6 6 6 6 6 6 6 7 9 9 11 13 16 17 18 18 17 18 21 22 22 21 18 17 16 15 15 17 18 19 20 21 19 17 17 16 15 14 14 15 15 17 18 19 20 21 22 21 21 19 16
 -9999 -9999 -9999 -9999 -9999 -9999 -9999 -9999 -9999 -9999 -9999 -9999 -9999 -9999 -9999 -9999 -9999 -9999 -9999 -9999 -9999 -9999 -9999 -9999 -9999 -9999 -9999 -9999 -9999 -9999 -9999 -9999 -9999 -9999 -9999 -9999 -9999 -9999 -9999 -9999 -9999 -9999 -9999 -9999 -9999 -9999 -9999 -9999 -9999 -9999 -9999 -9999 -9999 -9999 -9999 -9999 -9999 -9999 -9999 -9999 -9999 -9999 -9999 -9999 -9999 -9999 -9999 -9999 -9999 -9999 -9999 -9999 -9999 -9999 -9999 -9999 0 0 0 0 0 0 0 0 0 0 0 -9999 0 0 0 -9999 -9999 -9999 -9999 -9999 -9999 -9999 -9999 -9999 -9999 -9999 -9999 -9999 -9999 -9999 -9999 -9999 -9999 1 1 1 1 1 1 1 1 1 1 1 1 1 1 2 3 3 4 4 4 5 6 8 7 7 7 9 8 11 14 14 15 14 12 11 10 11 11 10 10 10 9 7 7 6 6 5 5 5 4 4 4 4 5 5 5 5 5 4 4 4 3 3 3 2 2 2 2 2 2 2 2 2 3 3 3 3 3 3 3 4 4 4 4 4 4 4 4 4 4 4 4 4 5 6 6 6 6 6 6 6 6 7 7 7 8 9 9 11 14 16 18 18 19 19 20 21 22 22 19 18 17 15 15 16 18 19 19 19 21 22 19 18 17 15 14 14 15 15 16 17 18 20 21 22 21 21 18 17
 -9999 -9999 -9999 -9999 -9999 -9999 -9999 -9999 -9999 -9999 -9999 -9999 -9999 -9999 -9999 -9999 -9999 -9999 -9999 -9999 -9999 -9999 -9999 -9999 -9999 -9999 -9999 -9999 -9999 -9999 -9999 -9999 -9999 -9999 -9999 -9999 -9999 -9999 -9999 -9999 -9999 -9999 -9999 -9999 -9999 -9999 -9999 -9999 -9999 -9999 -9999 -9999 -9999 -9999 -9999 -9999 -9999 -9999 -9999 -9999 -9999 -9999 -9999 -9999 -9999 -9999 -9999 -9999 -9999 -9999 -9999 -9999 -9999 -9999 -9999 -9999 -9999 0 0 0 0 0 0 0 0 0 0 -9999 0 -9999 -9999 -9999 -9999 -9999 -9999 -9999 -9999 -9999 -9999 -9999 -9999 -9999 -9999 -9999 -9999 -9999 -9999 -9999 -9999 1 1 1 1 1 1 1 1 1 1 1 1 1 1 2 3 3 3 4 4 4 6 8 9 7 7 8 9 9 12 14 15 14 13 13 12 11 11 10 10 10 9 8 6 6 6 5 5 5 4 4 4 4 4 4 5 5 4 5 5 4 4 4 3 3 2 2 2 2 2 2 2 3 3 3 3 3 2 3 3 3 4 4 4 4 4 4 4 4 4 4 4 4 4 5 6 6 6 6 6 6 6 6 7 7 7 9 9 11 14 16 18 19 19 19 20 21 20 20 19 17 16 15 15 16 18 18 18 18 20 22 21 19 17 16 14 14 14 14 15 16 17 18 20 21 21 20 18 17
 -9999 -9999 -9999 -9999 -9999 -9999 -9999 -9999 -9999 -9999 -9999 -9999 -9999 -9999 -9999 -9999 -9999 -9999 -9999 -9999 -9999 -9999 -9999 -9999 -9999 -9999 -9999 -9999 -9999 -9999 -9999 -9999 -9999 -9999 -9999 -9999 -9999 -9999 -9999 -9999 -9999 -9999 -9999 -9999 -9999 -9999 -9999 -9999 -9999 -9999 -9999 -9999 -9999 -9999 -9999 -9999 -9999 -9999 -9999 -9999 -9999 -9999 -9999 -9999 -9999 -9999 -9999 -9999 -9999 -9999 -9999 -9999 -9999 -9999 -9999 -9999 -9999 0 0 0 0 0 0 0 0 0 1 0 0 -9999 -9999 -9999 -9999 -9999 -9999 -9999 -9999 -9999 -9999 -9999 -9999 -9999 -9999 -9999 -9999 -9999 -9999 -9999 -9999 1 1 1 1 1 1 1 1 1 1 1 1 1 1 2 3 3 3 3 3 4 6 9 8 8 7 6 8 12 10 14 14 14 14 13 13 12 11 10 10 10 9 7 6 6 6 6 5 5 5 4 4 4 4 4 5 4 5 5 5 5 4 4 3 4 3 3 3 4 3 2 2 3 3 3 3 2 2 2 3 3 4 5 5 4 4 4 4 4 4 4 4 4 4 4 5 5 6 6 6 6 6 6 6 7 8 9 10 12 14 17 19 19 20 20 20 20 20 19 18 16 15 14 14 17 18 18 18 19 20 22 22 20 18 16 14 13 14 14 15 16 17 17 19 20 20 19 18 16
 -9999 -9999 -9999 -9999 -9999 -9999 -9999 -9999 -9999 -9999 -9999 -9999 -9999 -9999 -9999 -9999 -9999 -9999 -9999 -9999 -9999 -9999 -9999 -9999 -9999 -9999 -9999 -9999 -9999 -9999 -9999 -9999 -9999 -9999 -9999 -9999 -9999 -9999 -9999 -9999 -9999 -9999 -9999 -9999 -9999 -9999 -9999 -9999 -9999 -9999 -9999 -9999 -9999 -9999 -9999 -9999 -9999 -9999 -9999 -9999 -9999 -9999 -9999 -9999 -9999 -9999 -9999 -9999 -9999 -9999 -9999 -9999 -9999 -9999 -9999 -9999 -9999 0 0 0 0 0 0 0 0 0 0 0 0 -9999 0 -9999 -9999 0 -9999 -9999 -9999 -9999 -9999 -9999 -9999 -9999 -9999 -9999 -9999 -9999 -9999 -9999 -9999 -9999 1 1 1 1 1 1 1 1 1 1 1 1 1 2 4 4 3 3 3 3 4 6 6 9 7 5 8 10 14 13 15 14 14 14 11 11 11 11 10 9 9 7 6 6 6 6 6 5 4 4 3 4 4 4 4 5 5 4 5 5 4 4 4 4 3 5 3 3 3 3 3 3 3 3 2 2 2 2 3 4 4 5 4 4 4 4 4 4 4 4 4 4 4 5 5 5 5 5 6 6 6 6 6 7 8 8 10 11 14 17 19 20 21 21 21 21 20 19 18 17 15 13 15 17 19 19 19 20 22 23 21 19 17 15 14 13 13 14 14 15 16 16 17 18 18 17 16 -9999
 -9999 -9999 -9999 -9999 -9999 -9999 -9999 -9999 -9999 -9999 -9999 -9999 -9999 -9999 -9999 -9999 -9999 -9999 -9999 -9999 -9999 -9999 -9999 -9999 -9999 -9999 -9999 -9999 -9999 -9999 -9999 -9999 -9999 -9999 -9999 -9999 -9999 -9999 -9999 -9999 -9999 -9999 -9999 -9999 -9999 -9999 -9999 -9999 -9999 -9999 -9999 -9999 -9999 -9999 -9999 -9999 -9999 -9999 -9999 -9999 -9999 -9999 -9999 -9999 -9999 -9999 -9999 -9999 -9999 -9999 -9999 -9999 -9999 -9999 -9999 -9999 -9999 0 0 0 0 0 0 0 0 0 0 0 0 -9999 0 -9999 -9999 0 -9999 -9999 -9999 -9999 -9999 -9999 -9999 -9999 -9999 -9999 -9999 -9999 -9999 -9999 -9999 -9999 1 1 1 1 1 1 1 1 1 1 1 1 1 2 3 4 3 3 3 3 4 4 4 7 8 8 8 10 15 14 15 14 11 11 12 12 12 12 10 9 9 9 8 7 6 6 6 4 4 4 3 3 3 3 4 5 5 5 5 5 5 4 5 5 4 4 4 3 3 3 3 3 3 3 2 2 2 2 3 4 4 4 4 4 4 4 4 4 4 4 4 4 4 5 5 5 5 5 6 6 6 6 6 7 9 11 10 10 13 16 17 22 22 23 23 22 20 19 18 17 15 15 16 18 19 20 20 21 22 22 20 18 17 15 14 13 13 14 14 14 15 15 16 17 17 16 16 -9999
 -9999 -9999 -9999 -9999 -9999 -9999 -9999 -9999 -9999 -9999 -9999 -9999 -9999 -9999 -9999 -9999 -9999 -9999 -9999 -9999 -9999 -9999 -9999 -9999 -9999 -9999 -9999 -9999 -9999 -9999 -9999 -9999 -9999 -9999 -9999 -9999 -9999 -9999 -9999 -9999 -9999 -9999 -9999 -9999 -9999 -9999 -9999 -9999 -9999 -9999 -9999 -9999 -9999 -9999 -9999 -9999 -9999 -9999 -9999 -9999 -9999 -9999 -9999 -9999 -9999 -9999 -9999 -9999 -9999 -9999 -9999 -9999 -9999 -9999 -9999 -9999 -9999 0 0 0 0 0 0 0 0 0 0 0 0 0 0 -9999 -9999 -9999 -9999 -9999 -9999 -9999 -9999 -9999 -9999 -9999 -9999 -9999 -9999 -9999 -9999 -9999 -9999 -9999 -9999 -9999 1 1 1 1 1 1 1 1 0 1 1 2 2 3 3 3 3 3 3 4 4 3 7 5 8 8 12 15 14 13 13 11 12 12 12 12 11 9 8 9 10 7 7 8 7 4 3 3 3 3 3 3 3 4 5 5 5 4 4 3 3 4 4 4 4 3 3 3 3 2 3 3 3 2 3 3 4 4 4 5 5 4 4 4 4 4 4 4 4 4 4 4 4 4 5 5 7 7 6 6 6 9 11 13 14 13 12 15 17 21 24 24 24 23 21 19 18 17 16 16 17 17 18 19 20 20 21 20 19 19 18 16 14 14 14 14 13 13 13 14 15 15 15 14 15 -9999
 -9999 -9999 -9999 -9999 -9999 -9999 -9999 -9999 -9999 -9999 -9999 -9999 -9999 -9999 -9999 -9999 -9999 -9999 -9999 -9999 -9999 -9999 -9999 -9999 -9999 -9999 -9999 -9999 -9999 -9999 -9999 -9999 -9999 -9999 -9999 -9999 -9999 -9999 -9999 -9999 -9999 -9999 -9999 -9999 -9999 -9999 -9999 -9999 -9999 -9999 -9999 -9999 -9999 -9999 -9999 -9999 -9999 -9999 -9999 -9999 -9999 -9999 -9999 -9999 -9999 -9999 -9999 -9999 -9999 -9999 -9999 -9999 -9999 -9999 -9999 -9999 -9999 0 0 0 0 0 0 0 0 0 0 1 0 0 0 -9999 -9999 -9999 -9999 -9999 -9999 -9999 -9999 -9999 -9999 -9999 -9999 -9999 -9999 -9999 -9999 -9999 -9999 -9999 -9999 -9999 -9999 -9999 1 1 1 0 0 0 0 1 1 1 2 2 2 3 3 3 3 3 3 3 4 4 6 7 11 14 14 14 10 11 12 11 12 12 12 11 9 8 8 6 6 9 9 4 3 3 3 3 3 3 3 4 4 4 4 4 3 2 2 3 4 3 4 3 3 3 2 2 2 2 3 3 3 4 4 4 5 5 4 5 5 5 4 4 4 4 4 4 4 4 4 4 5 5 6 7 7 6 7 10 13 14 16 16 15 14 18 20 23 24 25 23 21 19 17 17 16 16 16 17 18 19 19 20 20 19 19 19 18 17 16 15 15 14 13 12 12 13 13 14 14 14 -9999 -9999
 -9999 -9999 -9999 -9999 -9999 -9999 -9999 -9999 -9999 -9999 -9999 -9999 -9999 -9999 -9999 -9999 -9999 -9999 -9999 -9999 -9999 -9999 -9999 -9999 -9999 -9999 -9999 -9999 -9999 -9999 -9999 -9999 -9999 -9999 -9999 -9999 -9999 -9999 -9999 -9999 -9999 -9999 -9999 -9999 -9999 -9999 -9999 -9999 -9999 -9999 -9999 -9999 -9999 -9999 -9999 -9999 -9999 -9999 -9999 -9999 -9999 -9999 -9999 -9999 -9999 -9999 -9999 -9999 -9999 -9999 -9999 -9999 -9999 -9999 -9999 -9999 -9999 0 0 0 0 0 0 0 0 0 1 1 0 0 0 0 -9999 -9999 -9999 -9999 -9999 -9999 -9999 -9999 -9999 -9999 -9999 -9999 -9999 -9999 -9999 -9999 -9999 -9999 -9999 -9999 -9999 -9999 -9999 -9999 -9999 0 0 0 1 1 1 1 1 2 2 2 3 3 3 3 3 3 4 4 5 8 11 11 10 10 9 9 9 10 11 11 12 11 10 9 6 6 5 7 9 5 3 2 3 3 3 3 3 3 3 3 4 4 4 2 2 3 2 2 3 3 3 2 2 2 2 3 3 3 4 4 4 5 5 5 4 4 5 5 5 5 5 5 5 5 4 4 5 5 5 6 8 9 8 10 11 12 13 14 18 16 16 16 15 19 21 24 24 23 21 19 18 17 16 16 16 16 17 18 18 19 19 19 18 18 18 17 17 16 16 15 12 11 11 12 12 12 12 -9999 -9999 -9999
 -9999 -9999 -9999 -9999 -9999 -9999 -9999 -9999 -9999 -9999 -9999 -9999 -9999 -9999 -9999 -9999 -9999 -9999 -9999 -9999 -9999 -9999 -9999 -9999 -9999 -9999 -9999 -9999 -9999 -9999 -9999 -9999 -9999 -9999 -9999 -9999 -9999 -9999 -9999 -9999 -9999 -9999 -9999 -9999 -9999 -9999 -9999 -9999 -9999 -9999 -9999 -9999 -9999 -9999 -9999 -9999 -9999 -9999 -9999 -9999 -9999 -9999 -9999 -9999 -9999 -9999 -9999 -9999 -9999 -9999 -9999 -9999 -9999 -9999 -9999 -9999 -9999 0 0 0 0 0 0 0 0 0 1 0 0 0 0 0 -9999 -9999 0 -9999 -9999 -9999 -9999 -9999 -9999 -9999 -9999 -9999 -9999 -9999 -9999 -9999 -9999 -9999 -9999 -9999 -9999 -9999 -9999 -9999 -9999 -9999 -9999 0 0 1 1 1 1 1 2 2 3 2 2 3 3 3 3 4 5 6 7 8 9 9 10 11 11 10 10 10 10 10 10 11 8 6 5 4 5 3 2 2 3 4 3 4 4 4 3 2 3 4 4 3 2 3 3 3 2 2 2 2 2 2 2 3 4 4 4 4 5 5 5 5 5 5 4 4 4 5 5 6 6 6 6 6 6 6 7 7 8 9 10 12 13 12 12 14 17 17 17 17 16 15 22 24 24 23 21 19 18 17 16 16 16 16 17 18 18 18 18 19 19 19 19 18 17 17 16 15 13 11 10 12 11 11 12 -9999 -9999 -9999
 -9999 -9999 -9999 -9999 -9999 -9999 -9999 -9999 -9999 -9999 -9999 -9999 -9999 -9999 -9999 -9999 -9999 -9999 -9999 -9999 -9999 -9999 -9999 -9999 -9999 -9999 -9999 -9999 -9999 -9999 -9999 -9999 -9999 -9999 -9999 -9999 -9999 -9999 -9999 -9999 -9999 -9999 -9999 -9999 -9999 -9999 -9999 -9999 -9999 -9999 -9999 -9999 -9999 -9999 -9999 -9999 -9999 -9999 -9999 -9999 -9999 -9999 -9999 -9999 -9999 -9999 -9999 -9999 -9999 -9999 -9999 -9999 -9999 -9999 -9999 -9999 -9999 0 0 0 0 0 0 0 0 1 1 0 0 0 0 0 0 -9999 0 -9999 -9999 -9999 -9999 -9999 -9999 -9999 -9999 -9999 -9999 -9999 -9999 -9999 -9999 -9999 -9999 -9999 -9999 -9999 -9999 -9999 -9999 -9999 -9999 -9999 -9999 1 1 1 1 1 2 2 2 2 2 2 3 2 3 4 5 8 8 9 9 9 12 12 12 11 11 11 12 11 11 11 10 8 7 5 3 2 3 3 3 6 3 4 4 5 4 3 3 4 4 3 2 2 2 2 2 2 2 2 2 2 3 4 4 4 4 5 5 5 5 5 5 5 5 4 4 5 5 5 5 6 7 8 10 10 12 10 10 10 10 12 13 12 13 14 15 18 19 18 15 16 19 22 23 22 21 20 18 17 16 16 16 16 17 18 18 18 18 18 19 20 19 19 17 17 16 15 13 13 12 -9999 -9999 11 -9999 -9999 -9999 -9999
 -9999 -9999 -9999 -9999 -9999 -9999 -9999 -9999 -9999 -9999 -9999 -9999 -9999 -9999 -9999 -9999 -9999 -9999 -9999 -9999 -9999 -9999 -9999 -9999 -9999 -9999 -9999 -9999 -9999 -9999 -9999 -9999 -9999 -9999 -9999 -9999 -9999 -9999 -9999 -9999 -9999 -9999 -9999 -9999 -9999 -9999 -9999 -9999 -9999 -9999 -9999 -9999 -9999 -9999 -9999 -9999 -9999 -9999 -9999 -9999 -9999 -9999 -9999 -9999 -9999 -9999 -9999 -9999 -9999 -9999 -9999 -9999 -9999 -9999 -9999 -9999 0 0 0 0 0 0 0 0 0 1 0 0 0 0 0 0 0 -9999 0 -9999 -9999 -9999 -9999 -9999 -9999 -9999 -9999 -9999 -9999 -9999 -9999 -9999 -9999 -9999 -9999 -9999 -9999 -9999 -9999 -9999 -9999 -9999 -9999 -9999 -9999 -9999 3 1 1 1 1 2 2 2 2 2 3 2 2 3 5 7 8 7 8 8 8 9 10 13 12 11 11 12 12 11 12 10 9 9 4 2 2 3 3 5 5 3 4 4 4 4 2 2 2 3 2 2 3 2 2 2 2 2 2 2 3 4 5 5 5 5 5 5 5 5 5 5 5 4 5 5 5 5 5 5 6 8 9 10 10 11 11 11 12 12 12 12 12 13 15 17 17 18 16 14 15 20 22 21 21 20 18 18 17 16 16 17 17 18 18 18 17 17 17 18 19 19 18 17 16 15 14 13 12 -9999 11 11 -9999 -9999 -9999 -9999
 -9999 -9999 -9999 -9999 -9999 -9999 -9999 -9999 -9999 -9999 -9999 -9999 -9999 -9999 -9999 -9999 -9999 -9999 -9999 -9999 -9999 -9999 -9999 -9999 -9999 -9999 -9999 -9999 -9999 -9999 -9999 -9999 -9999 -9999 -9999 -9999 -9999 -9999 -9999 -9999 -9999 -9999 -9999 -9999 -9999 -9999 -9999 -9999 -9999 -9999 -9999 -9999 -9999 -9999 -9999 -9999 -9999 -9999 -9999 -9999 -9999 -9999 -9999 -9999 -9999 -9999 -9999 -9999 -9999 -9999 -9999 -9999 -9999 -9999 -9999 -9999 0 0 0 0 0 0 0 0 0 1 1 0 0 0 0 0 0 0 0 0 0 -9999 -9999 -9999 -9999 -9999 -9999 -9999 -9999 -9999 -9999 -9999 -9999 -9999 -9999 -9999 -9999 -9999 -9999 -9999 -9999 -9999 -9999 -9999 -9999 -9999 -9999 1 1 1 1 2 2 2 2 2 2 2 2 3 4 4 7 7 7 7 8 9 9 11 11 12 11 12 11 12 12 12 10 10 5 3 2 4 2 3 3 3 4 4 4 3 2 2 3 3 2 2 3 2 2 2 2 2 3 3 3 3 3 4 5 5 5 6 6 5 5 5 5 5 5 5 5 5 5 5 6 7 8 9 9 10 10 10 12 12 12 11 12 13 14 16 19 18 16 13 13 16 20 21 21 20 19 18 17 17 16 16 17 18 18 18 17 17 17 18 18 19 19 17 16 15 14 13 13 -9999 11 -9999 -9999 -9999 -9999 -9999
 -9999 -9999 -9999 -9999 -9999 -9999 -9999 -9999 -9999 -9999 -9999 -9999 -9999 -9999 -9999 -9999 -9999 -9999 -9999 -9999 -9999 -9999 -9999 -9999 -9999 -9999 -9999 -9999 -9999 -9999 -9999 -9999 -9999 -9999 -9999 -9999 -9999 -9999 -9999 -9999 -9999 -9999 -9999 -9999 -9999 -9999 -9999 -9999 -9999 -9999 -9999 -9999 -9999 -9999 -9999 -9999 -9999 -9999 -9999 -9999 -9999 -9999 -9999 -9999 -9999 -9999 -9999 -9999 -9999 -9999 -9999 -9999 -9999 -9999 -9999 -9999 0 0 0 0 0 0 0 0 0 1 1 0 0 0 0 0 0 0 0 0 0 -9999 -9999 -9999 -9999 -9999 -9999 -9999 -9999 -9999 -9999 -9999 -9999 -9999 -9999 -9999 -9999 -9999 -9999 -9999 -9999 -9999 -9999 -9999 -9999 -9999 -9999 -9999 1 1 1 2 2 3 2 2 2 2 2 2 3 3 4 4 6 7 9 10 11 10 8 10 10 10 11 12 12 11 10 9 8 4 3 3 4 2 2 2 3 4 3 3 3 2 3 3 2 2 2 2 2 2 2 2 2 3 3 3 4 5 5 6 6 6 6 6 6 5 5 5 5 5 5 5 5 6 6 7 7 9 9 10 10 11 11 12 13 12 11 12 14 15 18 19 18 15 14 16 18 20 20 20 19 18 17 18 17 17 17 18 18 18 18 18 19 18 18 18 19 18 16 16 15 14 13 12 12 -9999 -9999 -9999 -9999 -9999
 -9999 -9999 -9999 -9999 -9999 -9999 -9999 -9999 -9999 -9999 -9999 -9999 -9999 -9999 -9999 -9999 -9999 -9999 -9999 -9999 -9999 -9999 -9999 -9999 -9999 -9999 -9999 -9999 -9999 -9999 -9999 -9999 -9999 -9999 -9999 -9999 -9999 -9999 -9999 -9999 -9999 -9999 -9999 -9999 -9999 -9999 -9999 -9999 -9999 -9999 -9999 -9999 -9999 -9999 -9999 -9999 -9999 -9999 -9999 -9999 -9999 -9999 -9999 -9999 -9999 -9999 -9999 -9999 -9999 -9999 -9999 -9999 -9999 -9999 -9999 0 0 0 0 0 0 0 0 0 0 1 1 0 0 0 0 0 0 0 0 0 0 -9999 -9999 -9999 -9999 -9999 -9999 -9999 -9999 -9999 -9999 -9999 -9999 -9999 -9999 -9999 -9999 -9999 -9999 -9999 -9999 -9999 -9999 -9999 -9999 -9999 -9999 -9999 -9999 1 1 1 2 2 2 2 2 2 2 2 2 3 3 4 7 7 7 9 8 7 8 8 8 8 11 12 12 10 10 9 9 7 3 4 7 3 3 2 2 3 3 3 2 2 2 2 2 2 2 2 2 2 2 2 3 3 3 3 4 5 5 6 6 6 5 5 5 5 5 5 5 5 5 5 6 6 7 7 7 8 9 9 9 10 10 10 12 11 11 12 14 13 14 18 19 15 15 15 17 19 20 20 19 18 17 17 16 17 18 18 19 19 19 19 19 19 19 18 18 18 17 16 16 15 13 13 12 -9999 -9999 -9999 -9999 -9999
 -9999 -9999 -9999 -9999 -9999 -9999 -9999 -9999 -9999 -9999 -9999 -9999 -9999 -9999 -9999 -9999 -9999 -9999 -9999 -9999 -9999 -9999 -9999 -9999 -9999 -9999 -9999 -9999 -9999 -9999 -9999 -9999 -9999 -9999 -9999 -9999 -9999 -9999 -9999 -9999 -9999 -9999 -9999 -9999 -9999 -9999 -9999 -9999 -9999 -9999 -9999 -9999 -9999 -9999 -9999 -9999 -9999 -9999 -9999 -9999 -9999 -9999 -9999 -9999 -9999 -9999 -9999 -9999 -9999 -9999 -9999 -9999 -9999 -9999 -9999 0 0 0 0 0 0 0 0 0 0 0 1 0 0 0 0 0 0 0 0 0 0 -9999 -9999 -9999 -9999 -9999 -9999 -9999 -9999 -9999 -9999 -9999 -9999 -9999 -9999 -9999 -9999 -9999 -9999 -9999 -9999 -9999 -9999 -9999 -9999 -9999 -9999 -9999 -9999 1 1 1 2 2 2 2 2 2 2 2 2 2 3 4 6 6 6 7 7 6 7 8 9 10 10 10 12 9 9 10 10 8 4 3 6 4 4 2 2 2 3 2 2 2 2 2 2 2 2 2 2 2 2 3 3 3 3 4 4 5 5 6 6 6 5 5 5 5 5 5 5 5 5 5 5 6 8 8 8 8 8 10 10 9 10 10 10 12 11 11 13 15 13 14 17 15 14 16 16 18 19 19 19 17 16 15 15 17 18 18 19 19 19 20 20 20 19 18 19 18 18 17 17 16 14 13 -9999 -9999 -9999 -9999 -9999 -9999
 -9999 -9999 -9999 -9999 -9999 -9999 -9999 -9999 -9999 -9999 -9999 -9999 -9999 -9999 -9999 -9999 -9999 -9999 -9999 -9999 -9999 -9999 -9999 -9999 -9999 -9999 -9999 -9999 -9999 -9999 -9999 -9999 -9999 -9999 -9999 -9999 -9999 -9999 -9999 -9999 -9999 -9999 -9999 -9999 -9999 -9999 -9999 -9999 -9999 -9999 -9999 -9999 -9999 -9999 -9999 -9999 -9999 -9999 -9999 -9999 -9999 -9999 -9999 -9999 -9999 -9999 -9999 -9999 -9999 -9999 -9999 -9999 -9999 -9999 -9999 -9999 -9999 0 0 0 0 0 0 0 0 0 0 0 0 0 0 0 0 0 0 -9999 -9999 -9999 -9999 -9999 -9999 -9999 -9999 -9999 -9999 -9999 -9999 -9999 -9999 -9999 -9999 -9999 -9999 -9999 -9999 -9999 -9999 -9999 -9999 -9999 -9999 -9999 -9999 -9999 -9999 -9999 1 1 1 2 2 2 2 2 2 2 2 3 3 4 5 5 5 6 6 6 7 8 10 8 7 10 11 9 10 9 8 7 5 4 6 7 4 3 2 2 2 2 2 2 2 2 3 2 2 2 2 2 3 3 3 3 4 4 4 5 5 6 6 5 5 5 5 5 4 5 5 5 5 5 5 5 7 9 9 9 9 9 10 11 9 9 9 10 12 11 12 13 14 13 15 15 14 14 14 16 18 19 18 16 14 13 13 16 18 18 18 18 20 20 20 19 19 18 19 19 19 18 17 16 14 13 -9999 -9999 -9999 -9999 -9999 -9999
 -9999 -9999 -9999 -9999 -9999 -9999 -9999 -9999 -9999 -9999 -9999 -9999 -9999 -9999 -9999 -9999 -9999 -9999 -9999 -9999 -9999 -9999 -9999 -9999 -9999 -9999 -9999 -9999 -9999 -9999 -9999 -9999 -9999 -9999 -9999 -9999 -9999 -9999 -9999 -9999 -9999 -9999 -9999 -9999 -9999 -9999 -9999 -9999 -9999 -9999 -9999 -9999 -9999 -9999 -9999 -9999 -9999 -9999 -9999 -9999 -9999 -9999 -9999 -9999 -9999 -9999 -9999 -9999 -9999 -9999 -9999 -9999 -9999 -9999 -9999 -9999 0 0 -9999 -9999 0 0 0 0 0 0 0 0 0 0 0 0 0 0 0 -9999 -9999 -9999 0 -9999 -9999 -9999 -9999 -9999 -9999 -9999 -9999 -9999 -9999 -9999 -9999 -9999 -9999 -9999 -9999 -9999 -9999 -9999 -9999 -9999 -9999 -9999 -9999 -9999 -9999 -9999 1 1 1 2 2 2 2 2 2 2 2 2 3 4 5 4 5 5 6 6 6 6 7 8 9 10 10 8 9 9 8 8 6 4 5 8 6 4 2 2 2 2 2 2 2 3 3 2 2 1 2 3 3 3 3 3 3 4 4 5 5 5 5 5 4 4 4 4 4 4 5 5 4 5 5 5 7 8 9 10 10 9 9 11 10 9 8 8 10 12 12 11 12 13 13 13 14 14 13 15 18 19 18 16 14 12 13 16 18 18 19 19 20 21 19 18 18 18 19 20 20 19 17 16 15 13 -9999 -9999 -9999 -9999 -9999 -9999
 -9999 -9999 -9999 -9999 -9999 -9999 -9999 -9999 -9999 -9999 -9999 -9999 -9999 -9999 -9999 -9999 -9999 -9999 -9999 -9999 -9999 -9999 -9999 -9999 -9999 -9999 -9999 -9999 -9999 -9999 -9999 -9999 -9999 -9999 -9999 -9999 -9999 -9999 -9999 -9999 -9999 -9999 -9999 -9999 -9999 -9999 -9999 -9999 -9999 -9999 -9999 -9999 -9999 -9999 -9999 -9999 -9999 -9999 -9999 -9999 -9999 -9999 -9999 -9999 -9999 -9999 -9999 -9999 -9999 -9999 -9999 -9999 -9999 -9999 -9999 -9999 -9999 0 0 0 0 0 0 0 0 0 0 0 0 0 0 0 0 0 0 -9999 -9999 -9999 0 0 -9999 -9999 -9999 -9999 -9999 -9999 -9999 -9999 -9999 -9999 -9999 -9999 -9999 -9999 -9999 -9999 -9999 -9999 -9999 -9999 -9999 -9999 -9999 -9999 -9999 -9999 -9999 -9999 2 1 2 2 2 2 2 2 2 2 2 4 3 4 5 5 6 6 6 7 7 7 8 7 7 8 10 10 9 9 7 6 4 6 7 5 3 2 2 2 3 2 2 3 3 2 1 1 2 3 3 3 3 3 3 4 4 5 5 4 4 4 4 4 4 4 4 4 4 5 4 5 5 6 6 7 9 9 10 9 9 10 10 10 9 8 9 10 11 11 10 11 12 13 14 15 13 14 17 18 17 16 14 13 13 16 19 19 20 20 21 21 19 17 17 19 21 22 20 20 18 15 14 14 -9999 -9999 -9999 -9999 -9999 -9999
 -9999 -9999 -9999 -9999 -9999 -9999 -9999 -9999 -9999 -9999 -9999 -9999 -9999 -9999 -9999 -9999 -9999 -9999 -9999 -9999 -9999 -9999 -9999 -9999 -9999 -9999 -9999 -9999 -9999 -9999 -9999 -9999 -9999 -9999 -9999 -9999 -9999 -9999 -9999 -9999 -9999 -9999 -9999 -9999 -9999 -9999 -9999 -9999 -9999 -9999 -9999 -9999 -9999 -9999 -9999 -9999 -9999 -9999 -9999 -9999 -9999 -9999 -9999 -9999 -9999 -9999 -9999 -9999 -9999 -9999 -9999 -9999 -9999 -9999 -9999 -9999 -9999 -9999 -9999 0 0 0 0 0 0 0 0 0 0 0 0 0 0 0 0 -9999 -9999 -9999 0 0 -9999 -9999 -9999 -9999 -9999 -9999 -9999 -9999 -9999 -9999 -9999 -9999 -9999 -9999 -9999 -9999 -9999 -9999 -9999 -9999 -9999 -9999 -9999 -9999 -9999 -9999 -9999 -9999 -9999 2 2 2 2 2 1 1 1 2 2 2 3 4 5 5 5 6 6 7 9 9 10 11 12 11 10 10 9 9 9 8 5 6 7 5 5 3 2 2 2 2 2 2 2 2 2 2 2 3 3 3 3 3 3 4 4 4 4 4 4 4 4 4 4 4 4 4 4 5 4 5 5 5 6 6 8 8 9 8 8 9 9 9 9 8 9 9 10 10 8 9 10 12 13 14 14 13 15 18 17 16 14 14 14 16 18 19 19 20 20 20 18 16 17 20 21 21 20 20 18 14 13 -9999 -9999 -9999 -9999 -9999 -9999 -9999
 -9999 -9999 -9999 -9999 -9999 -9999 -9999 -9999 -9999 -9999 -9999 -9999 -9999 -9999 -9999 -9999 -9999 -9999 -9999 -9999 -9999 -9999 -9999 -9999 -9999 -9999 -9999 -9999 -9999 -9999 -9999 -9999 -9999 -9999 -9999 -9999 -9999 -9999 -9999 -9999 -9999 -9999 -9999 -9999 -9999 -9999 -9999 -9999 -9999 -9999 -9999 -9999 -9999 -9999 -9999 -9999 -9999 -9999 -9999 -9999 -9999 -9999 -9999 -9999 -9999 -9999 -9999 -9999 -9999 -9999 -9999 -9999 -9999 -9999 -9999 -9999 -9999 -9999 -9999 -9999 0 0 0 0 0 0 0 0 0 0 0 0 0 0 0 -9999 -9999 -9999 0 0 0 -9999 -9999 0 0 -9999 -9999 -9999 -9999 -9999 -9999 -9999 -9999 -9999 -9999 -9999 -9999 -9999 -9999 -9999 -9999 -9999 -9999 -9999 -9999 -9999 -9999 -9999 -9999 -9999 -9999 2 1 1 1 1 1 1 2 4 4 4 4 4 5 6 7 7 10 9 10 12 11 11 10 10 9 8 8 8 6 6 7 6 6 2 2 1 1 2 2 2 2 2 2 2 3 3 3 4 3 4 4 4 4 5 4 4 4 4 4 4 4 4 4 4 4 4 4 4 5 5 5 6 6 7 7 7 8 8 8 8 9 8 8 9 9 9 9 10 9 10 11 11 12 12 14 17 16 15 14 14 15 16 17 18 18 19 19 18 17 17 17 19 20 20 19 19 17 14 12 -9999 -9999 -9999 -9999 -9999 -9999 -9999
 -9999 -9999 -9999 -9999 -9999 -9999 -9999 -9999 -9999 -9999 -9999 -9999 -9999 -9999 -9999 -9999 -9999 -9999 -9999 -9999 -9999 -9999 -9999 -9999 -9999 -9999 -9999 -9999 -9999 -9999 -9999 -9999 -9999 -9999 -9999 -9999 -9999 -9999 -9999 -9999 -9999 -9999 -9999 -9999 -9999 -9999 -9999 -9999 -9999 -9999 -9999 -9999 -9999 -9999 -9999 -9999 -9999 -9999 -9999 -9999 -9999 -9999 -9999 -9999 -9999 -9999 -9999 -9999 -9999 -9999 -9999 -9999 -9999 -9999 -9999 -9999 -9999 -9999 -9999 -9999 -9999 -9999 0 -9999 -9999 0 0 0 0 0 0 0 0 0 0 0 -9999 -9999 0 0 0 -9999 -9999 0 1 -9999 -9999 -9999 -9999 -9999 -9999 -9999 -9999 -9999 -9999 -9999 -9999 -9999 -9999 -9999 -9999 -9999 -9999 -9999 -9999 -9999 -9999 -9999 -9999 -9999 -9999 -9999 1 1 1 1 1 1 2 4 4 4 4 4 4 6 5 6 6 6 9 10 10 10 9 9 8 8 8 8 6 6 6 7 6 3 2 1 2 2 2 2 2 2 2 3 3 3 3 4 4 4 4 4 4 5 4 3 3 3 3 3 4 3 4 4 4 4 4 4 4 4 4 4 5 5 6 7 7 8 8 8 8 8 9 9 10 10 9 9 9 9 9 11 11 12 14 17 15 15 14 14 15 15 16 17 17 18 18 17 16 17 17 18 18 19 18 17 17 14 13 -9999 -9999 -9999 -9999 -9999 -9999 -9999
 -9999 -9999 -9999 -9999 -9999 -9999 -9999 -9999 -9999 -9999 -9999 -9999 -9999 -9999 -9999 -9999 -9999 -9999 -9999 -9999 -9999 -9999 -9999 -9999 -9999 -9999 -9999 -9999 -9999 -9999 -9999 -9999 -9999 -9999 -9999 -9999 -9999 -9999 -9999 -9999 -9999 -9999 -9999 -9999 -9999 -9999 -9999 -9999 -9999 -9999 -9999 -9999 -9999 -9999 -9999 -9999 -9999 -9999 -9999 -9999 -9999 -9999 -9999 -9999 -9999 -9999 -9999 -9999 -9999 -9999 -9999 -9999 -9999 -9999 -9999 -9999 -9999 -9999 -9999 -9999 -9999 -9999 -9999 -9999 -9999 -9999 -9999 0 0 0 0 0 0 0 0 0 0 0 0 0 0 1 0 -9999 1 0 -9999 -9999 -9999 -9999 -9999 -9999 -9999 -9999 -9999 -9999 -9999 -9999 -9999 -9999 -9999 -9999 -9999 -9999 -9999 -9999 -9999 -9999 -9999 -9999 -9999 -9999 -9999 -9999 1 1 1 1 1 2 3 3 3 3 3 5 4 4 5 7 8 8 5 5 6 7 8 8 8 8 6 6 6 6 5 4 2 1 2 2 2 2 2 3 3 3 4 4 4 4 5 5 5 5 4 4 3 3 3 3 3 3 4 3 3 3 4 4 4 4 4 4 4 4 4 5 5 6 7 8 8 8 8 9 9 10 10 10 9 9 9 8 10 12 11 12 14 17 16 14 14 14 14 15 16 16 17 17 18 18 16 15 15 16 17 17 17 16 16 14 13 -9999 -9999 -9999 -9999 -9999 -9999 -9999
 -9999 -9999 -9999 -9999 -9999 -9999 -9999 -9999 -9999 -9999 -9999 -9999 -9999 -9999 -9999 -9999 -9999 -9999 -9999 -9999 -9999 -9999 -9999 -9999 -9999 -9999 -9999 -9999 -9999 -9999 -9999 -9999 -9999 -9999 -9999 -9999 -9999 -9999 -9999 -9999 -9999 -9999 -9999 -9999 -9999 -9999 -9999 -9999 -9999 -9999 -9999 -9999 -9999 -9999 -9999 -9999 -9999 -9999 -9999 -9999 -9999 -9999 -9999 -9999 -9999 -9999 -9999 -9999 -9999 -9999 -9999 -9999 -9999 -9999 -9999 -9999 -9999 -9999 -9999 -9999 -9999 -9999 -9999 -9999 -9999 -9999 -9999 -9999 -9999 0 0 0 0 0 0 0 0 0 0 0 1 1 1 0 0 0 -9999 -9999 -9999 -9999 -9999 -9999 -9999 -9999 -9999 -9999 -9999 -9999 -9999 -9999 -9999 -9999 -9999 -9999 -9999 -9999 -9999 -9999 -9999 -9999 -9999 -9999 -9999 -9999 -9999 1 1 1 1 1 2 3 2 3 3 3 3 4 5 5 4 4 5 7 9 9 8 7 8 7 7 6 5 5 5 4 2 2 2 2 2 2 2 2 3 3 3 4 5 5 5 5 5 5 5 4 4 3 3 4 4 4 3 3 3 3 4 4 4 4 4 4 4 4 4 5 5 5 6 6 7 8 8 8 9 9 10 9 9 9 8 8 9 10 12 13 14 16 16 16 14 14 14 14 15 16 16 17 17 18 15 15 14 14 15 16 16 15 16 14 13 -9999 -9999 -9999 -9999 -9999 -9999 -9999
 -9999 -9999 -9999 -9999 -9999 -9999 -9999 -9999 -9999 -9999 -9999 -9999 -9999 -9999 -9999 -9999 -9999 -9999 -9999 -9999 -9999 -9999 -9999 -9999 -9999 -9999 -9999 -9999 -9999 -9999 -9999 -9999 -9999 -9999 -9999 -9999 -9999 -9999 -9999 -9999 -9999 -9999 -9999 -9999 -9999 -9999 -9999 -9999 -9999 -9999 -9999 -9999 -9999 -9999 -9999 -9999 -9999 -9999 -9999 -9999 -9999 -9999 -9999 -9999 -9999 -9999 -9999 -9999 -9999 -9999 -9999 -9999 -9999 -9999 -9999 -9999 -9999 -9999 -9999 -9999 -9999 -9999 -9999 -9999 -9999 -9999 -9999 -9999 -9999 -9999 0 0 0 0 0 0 0 0 0 0 1 1 1 0 0 0 -9999 -9999 -9999 -9999 -9999 -9999 -9999 -9999 -9999 -9999 -9999 -9999 -9999 -9999 -9999 -9999 -9999 -9999 -9999 -9999 -9999 -9999 -9999 -9999 -9999 -9999 -9999 -9999 -9999 -9999 -9999 1 1 1 1 2 2 2 2 2 2 3 4 4 4 4 5 9 9 8 7 7 7 7 7 7 6 5 5 4 2 2 2 3 3 3 2 2 3 3 3 4 5 6 6 5 6 5 4 4 3 2 3 4 4 4 4 4 3 3 4 4 4 4 4 4 4 4 4 4 5 5 6 6 7 8 8 8 9 9 9 9 9 9 8 8 8 10 11 12 13 13 15 17 15 14 14 15 15 16 17 17 17 18 16 14 14 14 14 16 15 15 16 14 12 -9999 -9999 -9999 -9999 -9999 -9999 -9999
 -9999 -9999 -9999 -9999 -9999 -9999 -9999 -9999 -9999 -9999 -9999 -9999 -9999 -9999 -9999 -9999 -9999 -9999 -9999 -9999 -9999 -9999 -9999 -9999 -9999 -9999 -9999 -9999 -9999 -9999 -9999 -9999 -9999 -9999 -9999 -9999 -9999 -9999 -9999 -9999 -9999 -9999 -9999 -9999 -9999 -9999 -9999 -9999 -9999 -9999 -9999 -9999 -9999 -9999 -9999 -9999 -9999 -9999 -9999 -9999 -9999 -9999 -9999 -9999 -9999 -9999 -9999 -9999 -9999 -9999 -9999 -9999 -9999 -9999 -9999 -9999 -9999 -9999 -9999 -9999 -9999 -9999 -9999 -9999 -9999 -9999 -9999 -9999 -9999 -9999 -9999 -9999 0 0 0 0 0 0 0 0 1 1 1 0 0 0 -9999 -9999 -9999 -9999 -9999 -9999 -9999 -9999 -9999 -9999 -9999 -9999 -9999 -9999 -9999 -9999 -9999 -9999 -9999 -9999 -9999 -9999 -9999 -9999 -9999 -9999 -9999 -9999 -9999 -9999 -9999 -9999 1 1 1 1 2 2 2 2 2 2 3 3 5 5 6 7 5 6 6 7 7 7 7 7 7 5 5 4 3 3 3 3 3 2 2 2 2 2 3 4 4 5 6 6 6 5 4 4 3 3 3 4 4 5 5 4 3 4 4 4 4 4 4 4 4 4 4 4 5 5 6 7 7 8 8 8 9 10 10 10 10 10 9 9 8 11 11 11 13 14 14 15 16 14 14 14 15 16 17 17 16 17 16 14 14 14 14 16 16 15 15 14 12 -9999 -9999 -9999 -9999 -9999 -9999 -9999
