# Supplementary material for: Toward a Monte Carlo approach to selecting climate variables in MaxEnt
Source: PLoS One. 2021 Mar 3;16(3):e0237208. doi: 10.1371/journal.pone.0237208 (PMC7928495; doi:10.1371/journal.pone.0237208)
Supplement: S1 File — Compressed file folder containing the input data and R script used in the study. (ZIP) [file pone.0237208.s003.zip › S1_File/input/bioclim/bio15.asc]

ncols        258
nrows        203
xllcorner    -118.620095600000
yllcorner    23.921173333333
cellsize     0.083333333333
NODATA_value  -9999
 27.288602828979492188 26.350513458251953125 25.874149322509765625 27.349245071411132812 27.198818206787109375 27.281866073608398438 27.139400482177734375 27.6474609375 27.416608810424804688 29.1937103271484375 29.359498977661132812 28.7736358642578125 28.964708328247070312 28.998432159423828125 29.68155670166015625 28.029554367065429688 29.007171630859375 29.592235565185546875 29.243738174438476562 28.992357254028320312 27.77677154541015625 27.417144775390625 26.910760879516601562 26.887424468994140625 26.71454620361328125 25.267850875854492188 25.4707183837890625 26.746942520141601562 26.45027923583984375 26.222860336303710938 26.726964950561523438 27.80001068115234375 27.704959869384765625 28.570024490356445312 30.427616119384765625 29.856342315673828125 30.522825241088867188 31.362627029418945312 29.680112838745117188 25.695657730102539062 24.518774032592773438 23.05834197998046875 22.083942413330078125 21.492101669311523438 20.488298416137695312 18.606470108032226562 18.830038070678710938 16.8549957275390625 17.340177536010742188 19.12023162841796875 17.9293365478515625 13.424023628234863281 24.14188385009765625 25.619943618774414062 23.6871185302734375 29.034425735473632812 31.116916656494140625 31.505218505859375 28.157741546630859375 28.087017059326171875 25.4926300048828125 24.7188262939453125 23.0442657470703125 21.619554519653320312 19.91751861572265625 20.508182525634765625 18.851381301879882812 19.906316757202148438 20.460741043090820312 23.589227676391601562 24.984256744384765625 26.9725341796875 26.710229873657226562 27.737758636474609375 27.7164764404296875 28.032102584838867188 28.695795059204101562 29.426931381225585938 30.46112060546875 30.908895492553710938 29.344102859497070312 24.064710617065429688 21.806989669799804688 18.179666519165039062 15.892126083374023438 14.470873832702636719 14.311550140380859375 8.639804840087890625 9.2223377227783203125 7.7669477462768554688 6.3261499404907226562 6.7889971733093261719 7.4153723716735839844 7.6310214996337890625 7.4931812286376953125 8.1871547698974609375 8.653263092041015625 9.195148468017578125 8.847698211669921875 10.056950569152832031 10.653247833251953125 9.9241113662719726562 10.502076148986816406 10.767836570739746094 11.972046852111816406 14.782059669494628906 15.933366775512695312 16.4304046630859375 17.999734878540039062 20.985805511474609375 21.921339035034179688 24.108861923217773438 23.625978469848632812 24.4355316162109375 23.617216110229492188 26.348297119140625 25.956607818603515625 23.128932952880859375 22.734243392944335938 21.40377044677734375 20.9281005859375 21.132261276245117188 20.9281005859375 19.0813751220703125 20.011831283569335938 18.782228469848632812 16.954076766967773438 15.327883720397949219 13.621956825256347656 13.396364212036132812 12.697846412658691406 13.518636703491210938 13.436540603637695312 11.530984878540039062 10.204318046569824219 9.728118896484375 9.7446966171264648438 9.5105371475219726562 9.182331085205078125 10.077145576477050781 10.466052055358886719 11.351686477661132812 11.625237464904785156 11.034185409545898438 10.398077964782714844 10.889309883117675781 11.563695907592773438 13.413645744323730469 14.298710823059082031 15.999571800231933594 16.502338409423828125 17.746425628662109375 21.74181365966796875 21.39917755126953125 23.14846038818359375 35.062931060791015625 43.777057647705078125 46.577129364013671875 47.6522979736328125 49.960330963134765625 51.52325439453125 53.2735443115234375 54.464813232421875 55.27933502197265625 57.131275177001953125 58.699085235595703125 60.313961029052734375 61.54518890380859375 63.391963958740234375 65.92342376708984375 68.652252197265625 70.8298492431640625 72.7629547119140625 73.4075164794921875 74.37279510498046875 75.1818389892578125 75.14134979248046875 74.85381317138671875 75.1386566162109375 74.43181610107421875 74.61316680908203125 74.16770172119140625 73.82294464111328125 73.16663360595703125 73.330474853515625 72.79254913330078125 72.4945831298828125 72.704925537109375 72.39562225341796875 72.09870147705078125 70.9916229248046875 71.1898345947265625 71.5074920654296875 71.7929229736328125 72.03380584716796875 72.81878662109375 73.47088623046875 73.34976959228515625 73.97731781005859375 73.39129638671875 72.17388916015625 70.8194580078125 68.6011810302734375 67.64662933349609375 67.66324615478515625 68.37644195556640625 68.43523406982421875 69.08443450927734375 68.98616790771484375 69.3885650634765625 68.591156005859375 67.26490020751953125 66.23998260498046875 65.87853240966796875 65.98097991943359375 65.8563232421875 66.0367279052734375 65.6916961669921875 65.54070281982421875 65.082611083984375 65.61483001708984375 65.89754486083984375 65.9265594482421875 66.8370208740234375 67.1336669921875 67.247467041015625 67.5623779296875 67.33322906494140625 66.99237823486328125 66.02446746826171875 65.35588836669921875 64.10810089111328125 63.328037261962890625 62.550701141357421875 61.54205322265625 60.440555572509765625 60.097591400146484375 58.997478485107421875 59.040740966796875 58.79571533203125 57.851581573486328125 57.069660186767578125 56.419361114501953125 56.2658538818359375 56.06719207763671875 55.637378692626953125 55.49280548095703125 54.89864349365234375 54.37340545654296875 53.3763580322265625 52.66872406005859375 52.327392578125 52.713043212890625 53.30794525146484375 54.52942657470703125 54.945819854736328125 55.28781890869140625 54.832271575927734375
 26.766429901123046875 26.679861068725585938 26.71448516845703125 26.730045318603515625 27.191755294799804688 26.758504867553710938 27.286981582641601562 27.960371017456054688 27.05706024169921875 28.300327301025390625 29.592235565185546875 27.638540267944335938 27.475473403930664062 28.05970001220703125 28.295324325561523438 28.690349578857421875 29.40012359619140625 28.327116012573242188 29.145252227783203125 29.942987442016601562 28.347490310668945312 27.521364212036132812 27.817949295043945312 28.232797622680664062 26.736505508422851562 25.282745361328125 26.164340972900390625 26.700784683227539062 26.162038803100585938 27.011714935302734375 26.637269973754882812 27.000658035278320312 28.09453582763671875 28.67111968994140625 29.175685882568359375 29.831745147705078125 33.56121826171875 29.9327239990234375 25.228147506713867188 22.747316360473632812 24.678327560424804688 23.717121124267578125 22.894382476806640625 20.814439773559570312 19.969526290893554688 17.86621856689453125 18.735136032104492188 15.942523002624511719 16.640478134155273438 18.84531402587890625 18.834651947021484375 12.654127120971679688 18.439840316772460938 32.169750213623046875 35.192691802978515625 35.017475128173828125 31.372453689575195312 32.246234893798828125 28.304351806640625 27.713224411010742188 29.35535430908203125 26.873743057250976562 24.23383331298828125 22.109445571899414062 21.134838104248046875 20.515249252319335938 19.702791213989257812 16.470417022705078125 19.740566253662109375 24.952465057373046875 25.225681304931640625 22.545932769775390625 26.494983673095703125 29.040510177612304688 29.001932144165039062 28.6818084716796875 26.107763290405273438 29.332141876220703125 30.613040924072265625 31.078706741333007812 31.1720123291015625 27.506280899047851562 18.472522735595703125 13.747692108154296875 17.629228591918945312 16.128803253173828125 13.26628875732421875 13.072520256042480469 7.4312715530395507812 6.0211596488952636719 6.1126194000244140625 6.9263982772827148438 7.3912510871887207031 7.5730104446411132812 8.3101100921630859375 8.4754390716552734375 9.4449338912963867188 10.402697563171386719 9.7661275863647460938 9.6832017898559570312 12.548731803894042969 9.9798707962036132812 13.052201271057128906 11.090641021728515625 12.167144775390625 12.455517768859863281 16.048963546752929688 17.9614410400390625 19.527112960815429688 22.601438522338867188 22.662282943725585938 22.900388717651367188 24.021106719970703125 23.9313812255859375 21.790616989135742188 22.10970306396484375 24.393581390380859375 24.669332504272460938 22.782979965209960938 19.634538650512695312 18.854356765747070312 21.307035446166992188 21.628488540649414062 19.04071044921875 19.235086441040039062 16.07689666748046875 15.276651382446289062 13.859404563903808594 14.143916130065917969 13.074842453002929688 12.959629058837890625 12.770402908325195312 12.892648696899414062 11.172376632690429688 10.386541366577148438 9.1989765167236328125 9.12554168701171875 8.4450044631958007812 8.6584310531616210938 9.23844146728515625 9.5346117019653320312 10.498194694519042969 11.086605072021484375 10.569495201110839844 10.323063850402832031 11.412461280822753906 11.940673828125 13.01232147216796875 13.68756866455078125 14.677252769470214844 16.709196090698242188 17.078409194946289062 18.447917938232421875 21.155832290649414062 25.416728973388671875 33.76018524169921875 41.820926666259765625 45.059421539306640625 47.71563720703125 49.2127838134765625 51.365848541259765625 53.523563385009765625 54.34613037109375 54.80933380126953125 56.095428466796875 58.137691497802734375 59.1672821044921875 61.137615203857421875 63.18270111083984375 65.58713531494140625 68.20333099365234375 70.6778411865234375 71.61907958984375 73.18048858642578125 74.34767913818359375 75.2886505126953125 75.020050048828125 74.7908935546875 74.7149810791015625 74.4687957763671875 74.08469390869140625 74.2427215576171875 74.17987060546875 73.704864501953125 74.01450347900390625 73.01151275634765625 73.0767822265625 72.85402679443359375 73.2462310791015625 72.62407684326171875 72.86792755126953125 71.56029510498046875 71.5074920654296875 72.42350006103515625 71.53150177001953125 72.3361358642578125 73.72129058837890625 74.43312835693359375 75.2289581298828125 74.84619903564453125 73.9935760498046875 71.17006683349609375 68.93035888671875 67.746826171875 67.64469146728515625 67.85370635986328125 67.9044342041015625 67.99910736083984375 68.97443389892578125 68.50615692138671875 67.67382049560546875 66.88790130615234375 66.308837890625 65.4817657470703125 65.3919525146484375 65.53705596923828125 65.421844482421875 65.04950714111328125 65.3748779296875 65.61684417724609375 65.42671966552734375 65.27568817138671875 65.53424072265625 66.15390777587890625 66.4770050048828125 66.8603515625 67.77985382080078125 67.554718017578125 66.66161346435546875 65.93109130859375 64.957763671875 63.906078338623046875 63.187679290771484375 62.4065704345703125 61.89931488037109375 61.380916595458984375 60.02056884765625 59.56360626220703125 58.639064788818359375 58.0660552978515625 57.7436370849609375 57.163135528564453125 56.453769683837890625 56.71552276611328125 56.687725067138671875 55.878879547119140625 55.27985382080078125 55.13983154296875 54.509490966796875 54.13484954833984375 53.2613067626953125 52.621387481689453125 52.8624420166015625 53.938236236572265625 54.968502044677734375 55.7274169921875 55.7606353759765625 55.44495391845703125
 25.269655227661132812 25.13599395751953125 27.046504974365234375 26.924877166748046875 26.30583953857421875 26.796533584594726562 27.65605926513671875 27.405202865600585938 28.353748321533203125 27.664371490478515625 28.976415634155273438 27.75571441650390625 28.425992965698242188 28.061450958251953125 27.169153213500976562 29.200414657592773438 27.849273681640625 28.096971511840820312 28.14675140380859375 30.745782852172851562 30.6229248046875 28.719614028930664062 27.363679885864257812 26.471666336059570312 26.043630599975585938 26.619022369384765625 25.48900604248046875 24.778230667114257812 25.86144256591796875 26.37723541259765625 28.06575775146484375 28.649969100952148438 27.616321563720703125 28.525091171264648438 28.294851303100585938 31.191131591796875 30.016866683959960938 22.720777511596679688 20.482036590576171875 25.15073394775390625 24.44588470458984375 23.97742462158203125 22.949514389038085938 21.374179840087890625 18.574275970458984375 17.538187026977539062 16.652164459228515625 15.153757095336914062 15.79201507568359375 18.834651947021484375 20.250535964965820312 12.37598419189453125 20.263334274291992188 30.9390106201171875 36.927448272705078125 36.094509124755859375 31.542179107666015625 31.289310455322265625 29.701763153076171875 27.410121917724609375 27.4785614013671875 26.283842086791992188 23.92603302001953125 22.057775497436523438 21.57672882080078125 21.066251754760742188 17.229219436645507812 14.383063316345214844 20.026720046997070312 23.016946792602539062 23.59516143798828125 17.685976028442382812 26.365234375 28.111164093017578125 29.691118240356445312 30.308664321899414062 20.922107696533203125 26.535772323608398438 30.1573944091796875 30.702932357788085938 30.44680023193359375 25.167024612426757812 12.624810218811035156 10.94564056396484375 10.760195732116699219 16.00738525390625 16.406099319458007812 14.024305343627929688 9.8826274871826171875 7.61588287353515625 7.5877027511596679688 7.7130970954895019531 7.8679866790771484375 8.2565984725952148438 9.7177495956420898438 9.6830663681030273438 11.175321578979492188 11.025950431823730469 12.853028297424316406 10.630574226379394531 11.176926612854003906 15.202265739440917969 13.026485443115234375 16.17685699462890625 14.599404335021972656 18.232112884521484375 18.52069854736328125 21.154649734497070312 24.5897979736328125 26.074186325073242188 26.312803268432617188 23.218761444091796875 23.560842514038085938 23.144826889038085938 21.886884689331054688 23.260732650756835938 19.620708465576171875 21.503755569458007812 21.349727630615234375 20.250051498413085938 19.4164276123046875 20.026788711547851562 21.204984664916992188 19.810670852661132812 16.386243820190429688 15.698128700256347656 14.749994277954101562 13.373016357421875 13.078227996826171875 12.589919090270996094 12.591108322143554688 12.4679718017578125 11.720925331115722656 11.359576225280761719 10.377856254577636719 9.5997667312622070312 8.8504800796508789062 8.6035604476928710938 8.8184947967529296875 10.508934974670410156 8.7086324691772460938 10.16927337646484375 10.551507949829101562 9.1371736526489257812 9.74919891357421875 10.812257766723632812 11.654862403869628906 12.297680854797363281 12.745530128479003906 13.565775871276855469 15.749409675598144531 17.623147964477539062 17.023698806762695312 18.722248077392578125 20.354772567749023438 24.4013214111328125 36.965122222900390625 38.588802337646484375 45.91422271728515625 47.957355499267578125 50.126377105712890625 53.678272247314453125 53.784084320068359375 54.73195648193359375 55.578525543212890625 57.344158172607421875 58.54461669921875 60.56867218017578125 62.620029449462890625 65.28592681884765625 68.5344390869140625 70.88616180419921875 71.4137725830078125 73.05733489990234375 73.470947265625 74.34822845458984375 75.51186370849609375 75.4604339599609375 74.5909423828125 74.28028106689453125 74.26714324951171875 74.7269744873046875 74.83306884765625 74.37481689453125 74.25455474853515625 74.00856781005859375 73.80637359619140625 73.19940948486328125 73.6780548095703125 73.63848876953125 72.9395751953125 72.27402496337890625 72.2828521728515625 72.020751953125 71.4387969970703125 72.18474578857421875 73.3255615234375 74.82817840576171875 75.4237213134765625 75.70957183837890625 73.8672027587890625 70.19380950927734375 68.18257904052734375 66.0038909912109375 65.794403076171875 66.34722137451171875 66.87662506103515625 67.40430450439453125 67.8770751953125 66.79144287109375 66.70400238037109375 67.05910491943359375 66.08469390869140625 65.28270721435546875 65.0693206787109375 65.11386871337890625 64.89266204833984375 65.133880615234375 65.9516143798828125 65.8348388671875 65.8913726806640625 65.8230133056640625 65.63426971435546875 65.48130035400390625 65.99018096923828125 66.3794097900390625 66.52571868896484375 66.09163665771484375 66.10575103759765625 64.92354583740234375 64.08353424072265625 63.588939666748046875 62.590724945068359375 62.118011474609375 61.400966644287109375 60.71703338623046875 59.811344146728515625 59.39327239990234375 59.08203887939453125 58.231410980224609375 57.71834564208984375 57.1333770751953125 57.026912689208984375 56.6990203857421875 56.860530853271484375 56.509059906005859375 56.197948455810546875 55.95966339111328125 55.301876068115234375 54.645122528076171875 54.10924530029296875 53.63964080810546875 53.59137725830078125 54.310455322265625 55.485202789306640625 56.307201385498046875 56.211139678955078125 55.66680145263671875
 25.403589248657226562 26.11382293701171875 26.440105438232421875 26.033145904541015625 27.053194046020507812 26.865184783935546875 27.443723678588867188 26.7586822509765625 27.266300201416015625 27.217622756958007812 28.53833770751953125 29.0829315185546875 27.785755157470703125 28.159177780151367188 27.854999542236328125 28.494920730590820312 28.145458221435546875 27.278697967529296875 29.936132431030273438 31.364818572998046875 30.937032699584960938 28.73369598388671875 25.988649368286132812 26.362211227416992188 26.26909637451171875 25.54761505126953125 25.312143325805664062 25.211536407470703125 26.339784622192382812 26.338026046752929688 27.22138214111328125 27.058307647705078125 28.328161239624023438 28.309711456298828125 28.28867340087890625 30.23880767822265625 29.975526809692382812 23.710508346557617188 23.30271148681640625 25.382493972778320312 24.382328033447265625 23.734287261962890625 21.070560455322265625 20.42375946044921875 17.1154937744140625 15.920302391052246094 15.039093971252441406 16.169042587280273438 18.463724136352539062 19.718000411987304688 19.2061004638671875 13.03870391845703125 20.449493408203125 30.531938552856445312 34.712375640869140625 36.766689300537109375 34.712375640869140625 32.133281707763671875 32.169750213623046875 27.914525985717773438 26.871622085571289062 26.817754745483398438 25.73520660400390625 22.5676727294921875 20.5151519775390625 20.306226730346679688 17.694774627685546875 13.873935699462890625 20.479539871215820312 23.040693283081054688 20.872014999389648438 15.933985710144042969 23.185932159423828125 26.683366775512695312 29.358943939208984375 30.286195755004882812 21.40607452392578125 25.073408126831054688 28.176225662231445312 28.84024810791015625 29.467573165893554688 19.659215927124023438 11.19998931884765625 10.882060050964355469 14.4260101318359375 22.403636932373046875 18.82248687744140625 13.188373565673828125 10.98412322998046875 9.7407732009887695312 8.0404510498046875 8.5641603469848632812 8.9730243682861328125 8.7934780120849609375 10.663541793823242188 11.673274040222167969 12.154964447021484375 13.121419906616210938 12.981764793395996094 15.7068328857421875 16.915309906005859375 19.83647918701171875 20.424043655395507812 23.704156875610351562 21.503755569458007812 24.181135177612304688 22.252437591552734375 26.271734237670898438 27.52938079833984375 27.198818206787109375 27.854999542236328125 26.199840545654296875 26.281055450439453125 26.529752731323242188 22.026288986206054688 24.56496429443359375 21.739238739013671875 20.476650238037109375 19.587680816650390625 19.383172988891601562 20.300058364868164062 20.679681777954101562 19.297067642211914062 18.206880569458007812 17.150186538696289062 16.222476959228515625 15.262795448303222656 13.404361724853515625 12.840772628784179688 13.489610671997070312 12.915767669677734375 12.40866851806640625 12.729075431823730469 11.106294631958007812 10.265171051025390625 9.4091739654541015625 9.0726680755615234375 8.6917314529418945312 8.8114137649536132812 11.797011375427246094 11.057153701782226562 8.2787866592407226562 9.5742044448852539062 9.003437042236328125 8.93471527099609375 10.004822731018066406 11.127447128295898438 11.490220069885253906 12.060453414916992188 13.088197708129882812 14.721049308776855469 16.181732177734375 16.620838165283203125 17.3253021240234375 19.656286239624023438 20.759252548217773438 25.72258758544921875 33.2576141357421875 42.894748687744140625 46.273883819580078125 48.439136505126953125 51.937938690185546875 52.80939483642578125 54.3873443603515625 54.500640869140625 56.35622406005859375 57.27788543701171875 59.75179290771484375 61.0470123291015625 63.901699066162109375 65.6256561279296875 69.1549072265625 70.26670074462890625 71.14301300048828125 73.04503631591796875 74.2096405029296875 74.29663848876953125 75.23810577392578125 74.57176971435546875 74.050018310546875 74.725067138671875 74.9350738525390625 73.8661956787109375 74.40879058837890625 74.52020263671875 75.19788360595703125 74.30216217041015625 74.086700439453125 73.61167144775390625 74.16892242431640625 73.277191162109375 72.652862548828125 72.277801513671875 72.16802978515625 71.27262115478515625 71.66974639892578125 72.41477203369140625 74.2127532958984375 75.837371826171875 76.2622222900390625 73.8634185791015625 70.65360260009765625 66.87877655029296875 64.68119049072265625 64.76470184326171875 65.0163421630859375 66.25942230224609375 67.22949981689453125 67.01305389404296875 67.347991943359375 66.2761077880859375 65.61275482177734375 65.6091156005859375 64.5849456787109375 64.07251739501953125 64.00225067138671875 64.0435028076171875 65.4693450927734375 66.06974029541015625 66.32696533203125 66.3716278076171875 66.56888580322265625 66.3475799560546875 65.91670989990234375 65.405548095703125 64.89081573486328125 65.4281158447265625 64.65816497802734375 64.31700897216796875 63.994182586669921875 63.805187225341796875 63.377521514892578125 62.965549468994140625 62.26992034912109375 61.6776885986328125 61.095745086669921875 60.358425140380859375 59.800647735595703125 59.345836639404296875 58.51079559326171875 57.901798248291015625 57.277103424072265625 57.070064544677734375 56.621334075927734375 56.985210418701171875 56.391025543212890625 56.804443359375 56.409702301025390625 56.295246124267578125 55.748973846435546875 54.92032623291015625 55.162059783935546875 55.124454498291015625 54.6369171142578125 55.2601165771484375 55.74748992919921875 55.781879425048828125 55.339984893798828125
 24.869304656982421875 24.062662124633789062 24.674627304077148438 25.820013046264648438 26.064464569091796875 26.01499176025390625 26.186147689819335938 26.801008224487304688 26.537355422973632812 27.113117218017578125 27.1837921142578125 28.787876129150390625 28.894491195678710938 28.118371963500976562 29.158384323120117188 29.489004135131835938 28.746877670288085938 29.5640869140625 29.377849578857421875 28.94821929931640625 27.262332916259765625 26.963283538818359375 27.031183242797851562 26.857130050659179688 26.40411376953125 24.868236541748046875 25.261663436889648438 25.925695419311523438 25.69671630859375 25.853292465209960938 27.598766326904296875 27.230447769165039062 27.767282485961914062 27.339984893798828125 26.811931610107421875 27.767854690551757812 26.286769866943359375 21.864360809326171875 25.9418792724609375 24.138246536254882812 23.171373367309570312 22.1840972900390625 20.930948257446289062 19.568632125854492188 17.161451339721679688 16.147062301635742188 15.44530487060546875 17.639606475830078125 17.571750640869140625 19.5084686279296875 18.831165313720703125 12.147650718688964844 16.318536758422851562 25.466932296752929688 33.067859649658203125 34.410350799560546875 34.378993988037109375 34.07642364501953125 28.723346710205078125 29.037080764770507812 27.169225692749023438 26.870954513549804688 23.746068954467773438 21.237203598022460938 22.25403594970703125 20.683507919311523438 15.98389434814453125 13.260354042053222656 20.326681137084960938 22.471889495849609375 19.172496795654296875 11.7996063232421875 19.021402359008789062 22.607318878173828125 25.4096832275390625 19.573686599731445312 13.310071945190429688 21.026445388793945312 24.147798538208007812 25.495618820190429688 25.273813247680664062 25.295040130615234375 16.688220977783203125 16.530359268188476562 22.454833984375 24.16175079345703125 21.0876922607421875 13.64225006103515625 8.423770904541015625 9.1158723831176757812 9.4588451385498046875 10.275760650634765625 10.129184722900390625 10.061277389526367188 11.761041641235351562 11.494744300842285156 14.81977081298828125 17.351226806640625 18.463724136352539062 19.54630279541015625 21.054271697998046875 22.30145263671875 24.180189132690429688 25.458740234375 26.5964508056640625 25.706197738647460938 23.858919143676757812 25.785919189453125 28.288019180297851562 29.49578094482421875 28.855169296264648438 27.113773345947265625 25.65221405029296875 20.24002838134765625 19.753223419189453125 20.472440719604492188 22.962293624877929688 20.991069793701171875 20.190380096435546875 20.026952743530273438 21.471261978149414062 22.194355010986328125 18.24553680419921875 17.60678863525390625 16.316778182983398438 15.40897369384765625 13.766407012939453125 13.48773193359375 13.797232627868652344 13.403070449829101562 14.067277908325195312 14.069355964660644531 11.076738357543945312 9.271697998046875 9.849880218505859375 9.8464670181274414062 9.0323638916015625 8.5388250350952148438 10.840602874755859375 12.775857925415039062 9.89217376708984375 8.748271942138671875 8.7700605392456054688 8.7158403396606445312 8.979602813720703125 9.3708581924438476562 9.6314268112182617188 10.616041183471679688 11.5267333984375 11.8145294189453125 13.690744400024414062 15.5987548828125 17.173116683959960938 17.322908401489257812 18.563753128051757812 20.030385971069335938 25.872381210327148438 37.5149383544921875 40.3182373046875 44.59531402587890625 48.4203033447265625 50.408351898193359375 51.513393402099609375 52.46502685546875 53.6078643798828125 54.864887237548828125 56.5959625244140625 58.073272705078125 59.911739349365234375 62.479145050048828125 64.2565155029296875 67.4488983154296875 68.5989837646484375 69.75455474853515625 70.75647735595703125 72.47430419921875 72.592254638671875 73.2403564453125 73.886962890625 73.18978118896484375 73.9652862548828125 74.71537017822265625 74.13768768310546875 74.219573974609375 74.55224609375 75.019012451171875 75.18190765380859375 74.41780853271484375 74.8225555419921875 74.40493011474609375 73.8264617919921875 72.746490478515625 72.6487579345703125 71.55272674560546875 70.9151611328125 70.817169189453125 71.865234375 73.1342620849609375 74.2745208740234375 74.64550018310546875 72.6584014892578125 69.5578460693359375 66.26522064208984375 64.5014801025390625 64.37934112548828125 65.2918701171875 66.78566741943359375 67.6109771728515625 68.39197540283203125 67.8448486328125 66.8734283447265625 65.93337249755859375 64.84368133544921875 64.204254150390625 63.89513397216796875 63.610248565673828125 63.87014007568359375 64.26567840576171875 65.33634185791015625 66.90566253662109375 67.1455078125 66.53592681884765625 66.32135009765625 65.22234344482421875 64.4605865478515625 64.1196441650390625 63.7670745849609375 63.91724395751953125 63.684886932373046875 62.929569244384765625 63.170581817626953125 62.485813140869140625 62.904644012451171875 62.19254302978515625 61.86092376708984375 61.047031402587890625 60.77691650390625 59.67969512939453125 59.07433319091796875 58.47309112548828125 57.95508575439453125 57.447956085205078125 57.113025665283203125 57.200183868408203125 57.0564117431640625 57.0515289306640625 57.60459136962890625 56.912113189697265625 56.5473175048828125 55.780040740966796875 55.32149505615234375 55.665283203125 55.384868621826171875 54.932826995849609375 55.214916229248046875 55.599884033203125 55.719776153564453125 54.95699310302734375
 24.9473114013671875 25.102186203002929688 24.924701690673828125 25.442613601684570312 25.894449234008789062 25.763940811157226562 27.075914382934570312 27.621051788330078125 28.463077545166015625 27.434846878051757812 27.137002944946289062 28.058965682983398438 27.836452484130859375 27.447935104370117188 29.007171630859375 29.929294586181640625 28.734262466430664062 29.643291473388671875 29.200414657592773438 28.66925048828125 27.113056182861328125 26.459997177124023438 26.393390655517578125 27.836656570434570312 26.224653244018554688 25.702798843383789062 25.343648910522460938 25.69176483154296875 25.792730331420898438 24.986696243286132812 26.837223052978515625 26.129329681396484375 25.84409332275390625 25.5772705078125 25.811239242553710938 26.170454025268554688 25.296628952026367188 23.448610305786132812 24.207963943481445312 22.468446731567382812 23.242822647094726562 20.802835464477539062 19.4210968017578125 17.687562942504882812 16.041421890258789062 16.45514678955078125 17.895734786987304688 17.076440811157226562 13.997961044311523438 18.507986068725585938 21.589700698852539062 17.39130401611328125 19.317104339599609375 26.533140182495117188 30.81353759765625 33.1748199462890625 31.562007904052734375 32.096775054931640625 29.841884613037109375 29.499988555908203125 28.284271240234375 26.983484268188476562 24.532680511474609375 22.871982574462890625 21.797296524047851562 21.498464584350585938 15.491468429565429688 13.345696449279785156 18.560230255126953125 20.511796951293945312 19.45452880859375 13.997084617614746094 17.007358551025390625 22.130857467651367188 22.413423538208007812 16.105859756469726562 12.712480545043945312 20.28045654296875 22.197490692138671875 22.992952346801757812 22.87482452392578125 23.1560821533203125 20.708522796630859375 15.1943206787109375 23.262645721435546875 20.81458282470703125 18.567089080810546875 11.954210281372070312 8.6888113021850585938 10.647730827331542969 10.343553543090820312 10.859089851379394531 10.027383804321289062 10.810697555541992188 14.974103927612304688 13.976629257202148438 16.138393402099609375 17.801769256591796875 19.23992156982421875 20.627859115600585938 22.09874725341796875 25.010059356689453125 26.707925796508789062 27.499479293823242188 26.998332977294921875 27.529521942138671875 27.381105422973632812 27.281866073608398438 26.380289077758789062 29.847661972045898438 30.808055877685546875 28.910938262939453125 23.479579925537109375 21.768659591674804688 19.738800048828125 19.2004852294921875 19.63336944580078125 18.7797088623046875 18.584369659423828125 19.077089309692382812 20.17086029052734375 19.688066482543945312 18.359142303466796875 17.842144012451171875 15.86290740966796875 15.495966911315917969 14.004704475402832031 13.490693092346191406 12.578721046447753906 11.961500167846679688 13.035571098327636719 12.515564918518066406 10.606952667236328125 10.245103836059570312 9.4230747222900390625 8.5992059707641601562 8.9674348831176757812 8.4406557083129882812 10.048090934753417969 9.0898332595825195312 9.94530487060546875 6.8683047294616699219 8.5163831710815429688 8.9826803207397460938 8.5772562026977539062 8.5594806671142578125 9.7444200515747070312 11.538861274719238281 11.197484970092773438 11.743948936462402344 12.613462448120117188 16.1379852294921875 15.864805221557617188 17.711328506469726562 18.072854995727539062 22.758792877197265625 32.09310150146484375 36.9056854248046875 38.595035552978515625 43.735919952392578125 47.23746490478515625 49.3396148681640625 50.46515655517578125 51.52373504638671875 52.646205902099609375 53.64389801025390625 55.58843231201171875 56.838726043701171875 59.223018646240234375 61.595134735107421875 63.340602874755859375 64.46227264404296875 67.696044921875 67.5279998779296875 68.37652587890625 69.082489013671875 70.86763763427734375 70.6209716796875 72.532012939453125 72.03943634033203125 73.432342529296875 73.47338104248046875 74.02771759033203125 75.0415496826171875 75.0785369873046875 75.76129913330078125 75.80483245849609375 75.59525299072265625 76.3753814697265625 76.117523193359375 74.040130615234375 73.03917694091796875 71.6724700927734375 70.79730987548828125 70.3777313232421875 70.608123779296875 71.43892669677734375 72.28653717041015625 72.57350921630859375 72.66501617431640625 70.9911956787109375 68.57050323486328125 66.4532470703125 65.26859283447265625 64.84674835205078125 65.16156768798828125 66.46108245849609375 67.54990386962890625 68.6037750244140625 69.03734588623046875 67.86135101318359375 65.477081298828125 64.85761260986328125 63.648868560791015625 63.201000213623046875 62.852069854736328125 63.394588470458984375 63.701930999755859375 65.5129241943359375 66.57547760009765625 67.72650909423828125 66.71030426025390625 65.33728790283203125 64.06096649169921875 62.991214752197265625 62.67438507080078125 62.3626708984375 63.239635467529296875 62.9715423583984375 62.3359527587890625 62.4796600341796875 62.282848358154296875 62.267536163330078125 62.068073272705078125 61.751148223876953125 61.070682525634765625 60.520053863525390625 59.950313568115234375 59.179965972900390625 58.669178009033203125 58.260684967041015625 57.40511322021484375 56.97705078125 57.21062469482421875 56.815685272216796875 57.042110443115234375 57.625919342041015625 56.837322235107421875 56.2560272216796875 55.578968048095703125 55.037670135498046875 54.558826446533203125 54.872467041015625 54.935207366943359375 54.964641571044921875 55.178813934326171875 55.46875 54.959686279296875
 23.892915725708007812 23.291967391967773438 23.86104583740234375 23.662723541259765625 23.81229400634765625 24.335680007934570312 24.667720794677734375 28.411350250244140625 26.394611358642578125 26.218786239624023438 26.40705108642578125 27.7910003662109375 27.165897369384765625 27.88278961181640625 28.734262466430664062 28.838506698608398438 28.205575942993164062 29.789075851440429688 28.584796905517578125 27.013227462768554688 27.022157669067382812 27.0925140380859375 26.992944717407226562 27.204769134521484375 26.985248565673828125 26.309808731079101562 26.206068038940429688 25.201280593872070312 25.282194137573242188 24.395082473754882812 25.5251007080078125 25.161561965942382812 24.157047271728515625 24.23671722412109375 25.494537353515625 24.613063812255859375 23.891834259033203125 23.624662399291992188 23.832380294799804688 22.823728561401367188 20.627658843994140625 19.449398040771484375 18.183406829833984375 16.282833099365234375 15.201689720153808594 17.235624313354492188 17.092290878295898438 15.654732704162597656 12.91164398193359375 16.186258316040039062 21.071025848388671875 16.767316818237304688 18.903738021850585938 23.385141372680664062 26.239549636840820312 29.208375930786132812 30.25995635986328125 34.323574066162109375 30.346330642700195312 30.073831558227539062 26.871622085571289062 24.207963943481445312 22.601438522338867188 22.049139022827148438 21.380489349365234375 20.282257080078125 18.26641845703125 16.480932235717773438 15.582523345947265625 16.495721817016601562 17.817415237426757812 16.929355621337890625 15.494950294494628906 17.739294052124023438 19.184436798095703125 18.607263565063476562 16.419963836669921875 21.16109466552734375 22.566976547241210938 18.73213958740234375 21.158868789672851562 22.437490463256835938 23.824548721313476562 20.6131134033203125 14.115004539489746094 16.87648773193359375 14.086241722106933594 10.971139907836914062 12.578263282775878906 10.647730827331542969 11.101861953735351562 11.677484512329101562 12.868803024291992188 14.2855987548828125 17.02271270751953125 16.2540130615234375 16.813140869140625 18.78812408447265625 20.290048599243164062 21.87851715087890625 23.276571273803710938 25.332019805908203125 28.0514373779296875 27.747926712036132812 29.869043350219726562 27.756055831909179688 28.11527252197265625 28.912046432495117188 28.960561752319335938 28.8910369873046875 28.7212982177734375 28.589872360229492188 26.985248565673828125 27.12113189697265625 25.628444671630859375 20.25167083740234375 20.450334548950195312 21.790616989135742188 22.539638519287109375 20.807559967041015625 22.709199905395507812 22.011255264282226562 18.98018646240234375 19.17315673828125 16.28875732421875 15.563040733337402344 14.858706474304199219 13.777740478515625 11.755362510681152344 11.802561759948730469 12.541144371032714844 11.577273368835449219 10.177685737609863281 9.6442556381225585938 8.6133737564086914062 9.1846532821655273438 8.650424957275390625 8.390743255615234375 6.8764176368713378906 5.6095132827758789062 6.1754732131958007812 7.1650867462158203125 8.570941925048828125 9.0027561187744140625 9.461521148681640625 9.3528070449829101562 9.113605499267578125 10.643195152282714844 10.848200798034667969 11.791941642761230469 12.624752998352050781 14.641592025756835938 14.61942291259765625 16.291749954223632812 18.598043441772460938 18.005220413208007812 22.809766769409179688 30.421541213989257812 38.133136749267578125 42.749248504638671875 45.74452972412109375 47.26959991455078125 49.19664764404296875 49.86286163330078125 52.183319091796875 52.7397003173828125 54.1101837158203125 55.350757598876953125 58.0769500732421875 60.397853851318359375 61.948993682861328125 63.821743011474609375 65.5731048583984375 66.63636016845703125 67.54888153076171875 67.65875244140625 67.97357177734375 69.071807861328125 70.01293182373046875 71.3647613525390625 72.7325286865234375 73.77555084228515625 74.80852508544921875 75.14745330810546875 75.60573577880859375 75.9041748046875 76.144439697265625 76.20714569091796875 76.24945831298828125 75.53749847412109375 73.7472686767578125 72.1470184326171875 71.95352935791015625 69.95922088623046875 69.80901336669921875 69.94255828857421875 70.31969451904296875 70.41625213623046875 70.41814422607421875 70.47882080078125 69.59671783447265625 68.245941162109375 67.0378875732421875 65.4000091552734375 65.16339874267578125 65.871978759765625 66.640350341796875 67.32938385009765625 67.5055694580078125 67.5661468505859375 67.236785888671875 65.808502197265625 65.0364532470703125 63.796321868896484375 61.968669891357421875 61.90301513671875 62.65225982666015625 63.50711822509765625 64.62599945068359375 65.7028350830078125 66.51854705810546875 65.91670989990234375 63.938205718994140625 62.381256103515625 61.4151458740234375 60.8510284423828125 61.009685516357421875 61.875850677490234375 62.329311370849609375 62.51450347900390625 62.463237762451171875 62.720142364501953125 61.8912811279296875 61.3759002685546875 61.5823822021484375 61.225650787353515625 60.617519378662109375 59.842121124267578125 59.525226593017578125 58.499698638916015625 58.20050811767578125 57.018291473388671875 56.60497283935546875 56.15538787841796875 56.013294219970703125 56.3851165771484375 56.278247833251953125 55.53821563720703125 55.385730743408203125 54.89178466796875 54.4322967529296875 54.5388031005859375 54.390045166015625 54.077381134033203125 54.0899200439453125 54.544414520263671875 54.3816680908203125 54.443721771240234375
 25.045413970947265625 24.711669921875 24.184694290161132812 23.5158538818359375 23.317523956298828125 24.669109344482421875 26.162397384643554688 27.628637313842773438 26.546159744262695312 27.084424972534179688 27.926971435546875 27.264661788940429688 28.035152435302734375 28.00139617919921875 28.567564010620117188 27.660276412963867188 28.109222412109375 28.501270294189453125 29.19301605224609375 27.783740997314453125 28.037118911743164062 27.681522369384765625 28.315395355224609375 27.090869903564453125 26.380018234252929688 26.192609786987304688 24.968151092529296875 24.372165679931640625 25.014726638793945312 24.891565322875976562 24.6959686279296875 23.991724014282226562 23.721551895141601562 23.72106170654296875 24.140157699584960938 23.531713485717773438 20.5627593994140625 23.05001068115234375 22.108884811401367188 20.59714508056640625 19.417608261108398438 16.828786849975585938 17.764316558837890625 15.886452674865722656 15.231962203979492188 16.180797576904296875 17.694448471069335938 14.932608604431152344 15.270198822021484375 14.040191650390625 17.507110595703125 19.408203125 17.182344436645507812 20.784753799438476562 23.35101318359375 25.747171401977539062 20.657499313354492188 28.879001617431640625 30.676525115966796875 29.465192794799804688 27.4785614013671875 26.514850616455078125 24.532680511474609375 21.463520050048828125 19.846708297729492188 19.6469268798828125 19.132230758666992188 17.878549575805664062 17.180494308471679688 15.770276069641113281 15.427173614501953125 14.529631614685058594 13.644133567810058594 13.767709732055664062 17.462411880493164062 18.949872970581054688 17.071973800659179688 18.222753524780273438 19.863641738891601562 17.715452194213867188 20.74282073974609375 22.671201705932617188 23.529085159301757812 22.465240478515625 16.152536392211914062 22.396648406982421875 16.952915191650390625 12.844713211059570312 13.400504112243652344 13.73077392578125 13.060302734375 11.917621612548828125 13.73928070068359375 16.046998977661132812 17.441816329956054688 17.83941650390625 19.506303787231445312 20.29270172119140625 20.7592010498046875 23.231327056884765625 25.096860885620117188 25.8463897705078125 27.940290451049804688 28.11527252197265625 30.134012222290039062 30.228723526000976562 30.49335479736328125 28.305295944213867188 29.633371353149414062 28.162546157836914062 25.385465621948242188 24.750171661376953125 24.395307540893554688 24.664791107177734375 24.162631988525390625 24.618297576904296875 25.143255233764648438 22.85846710205078125 24.68904876708984375 23.263790130615234375 22.517511367797851562 19.911159515380859375 19.383172988891601562 18.643756866455078125 17.770084381103515625 15.247422218322753906 15.036780357360839844 14.145893096923828125 13.23676300048828125 12.16043853759765625 11.792651176452636719 10.705792427062988281 10.081835746765136719 10.038844108581542969 9.2294406890869140625 9.0396280288696289062 8.8800172805786132812 8.7833204269409179688 7.943023681640625 8.339599609375 9.0106840133666992188 9.93891143798828125 8.6644201278686523438 9.420230865478515625 9.5228319168090820312 15.985355377197265625 14.326128959655761719 10.024388313293457031 9.8542795181274414062 11.234807014465332031 11.515569686889648438 12.426066398620605469 14.840487480163574219 14.207867622375488281 18.844011306762695312 18.802341461181640625 22.212612152099609375 31.379446029663085938 38.592830657958984375 42.70977020263671875 45.88533782958984375 47.216064453125 47.751560211181640625 49.042449951171875 49.992725372314453125 51.30258941650390625 52.84095001220703125 54.835147857666015625 56.197078704833984375 58.912322998046875 60.671634674072265625 62.361293792724609375 63.99942779541015625 65.60858917236328125 66.74237823486328125 67.5336761474609375 67.84845733642578125 68.97748565673828125 69.47440338134765625 71.03276824951171875 72.37970733642578125 73.78083038330078125 74.63958740234375 74.568878173828125 76.30204010009765625 76.39083099365234375 75.8536529541015625 75.97491455078125 76.33678436279296875 74.911895751953125 73.5189056396484375 71.72324371337890625 70.87273406982421875 69.40596771240234375 68.74524688720703125 68.04290771484375 67.870391845703125 69.0877838134765625 68.89463043212890625 68.41202545166015625 68.6266021728515625 67.1946258544921875 66.9055938720703125 66.23493194580078125 65.75676727294921875 65.90024566650390625 66.71755218505859375 66.67330169677734375 67.17646026611328125 66.95275115966796875 66.31891632080078125 65.54345703125 64.0455474853515625 62.792278289794921875 61.91146087646484375 60.89270782470703125 60.877124786376953125 62.83172607421875 63.2749786376953125 64.75395965576171875 64.44152069091796875 63.69341278076171875 61.903167724609375 60.52721405029296875 58.9314117431640625 58.659420013427734375 59.41180419921875 61.440929412841796875 62.7557525634765625 62.96616363525390625 62.789234161376953125 62.52782440185546875 62.306095123291015625 61.551395416259765625 61.531856536865234375 61.147125244140625 60.416645050048828125 60.248409271240234375 59.427326202392578125 58.187183380126953125 57.6134185791015625 56.83057403564453125 56.187908172607421875 55.5133056640625 55.205928802490234375 54.9262847900390625 54.4626312255859375 54.55107879638671875 54.4065399169921875 54.53383636474609375 54.196445465087890625 54.033184051513671875 53.601612091064453125 53.65435028076171875 53.65019989013671875 53.644683837890625 53.38582611083984375 53.7239227294921875
 24.425210952758789062 24.633680343627929688 23.560445785522460938 22.498748779296875 24.234889984130859375 24.473798751831054688 26.294229507446289062 24.724063873291015625 26.914751052856445312 25.345499038696289062 26.905496597290039062 27.801067352294921875 28.743394851684570312 28.22202301025390625 27.556806564331054688 28.088441848754882812 28.617008209228515625 30.250528335571289062 28.817083358764648438 28.247991561889648438 28.932664871215820312 27.512063980102539062 27.790243148803710938 27.078746795654296875 26.739177703857421875 25.084882736206054688 24.272380828857421875 24.787054061889648438 24.366619110107421875 24.025712966918945312 24.616670608520507812 23.649913787841796875 22.510812759399414062 22.080183029174804688 22.95037078857421875 21.9135284423828125 19.917972564697265625 22.784000396728515625 19.950258255004882812 18.384077072143554688 18.513906478881835938 17.490060806274414062 16.187391281127929688 15.218189239501953125 14.513760566711425781 13.479449272155761719 17.639606475830078125 17.763790130615234375 17.292207717895507812 13.566991806030273438 15.317319869995117188 21.582752227783203125 19.333103179931640625 24.308080673217773438 27.769262313842773438 27.146076202392578125 18.82976531982421875 23.373188018798828125 30.474214553833007812 29.736036300659179688 28.781818389892578125 26.7329864501953125 24.714044570922851562 18.221387863159179688 20.965473175048828125 19.268732070922851562 17.7272796630859375 17.062749862670898438 16.175769805908203125 17.12347412109375 13.332633018493652344 12.04998016357421875 11.190683364868164062 13.986110687255859375 13.811259269714355469 15.604493141174316406 15.767481803894042969 17.408609390258789062 18.437610626220703125 20.465814590454101562 21.29021453857421875 21.113506317138671875 24.33498382568359375 27.486421585083007812 20.7239837646484375 18.937580108642578125 18.335412979125976562 14.772339820861816406 12.470920562744140625 13.65411376953125 13.44647979736328125 13.319284439086914062 13.42034912109375 14.01309967041015625 16.027784347534179688 16.724840164184570312 17.539743423461914062 18.5675201416015625 20.876901626586914062 21.577877044677734375 24.0213165283203125 25.627592086791992188 27.003431320190429688 28.0514373779296875 28.587963104248046875 28.633525848388671875 29.593183517456054688 29.581094741821289062 29.328426361083984375 27.131837844848632812 26.607721328735351562 26.245861053466796875 25.125673294067382812 25.639822006225585938 25.678892135620117188 25.014726638793945312 27.62584686279296875 25.277875900268554688 23.75543975830078125 22.073055267333984375 18.537004470825195312 19.54016876220703125 19.583585739135742188 19.530918121337890625 19.393487930297851562 17.376798629760742188 15.519887924194335938 14.903176307678222656 14.686972618103027344 13.546723365783691406 12.386775016784667969 10.953642845153808594 10.726332664489746094 10.289402961730957031 10.206760406494140625 9.3260736465454101562 9.6711864471435546875 9.5095262527465820312 9.2145586013793945312 11.579762458801269531 13.420032501220703125 9.2263784408569335938 9.6463232040405273438 10.042145729064941406 10.148476600646972656 15.888214111328125 18.510467529296875 18.6204833984375 10.2195892333984375 9.8928041458129882812 11.350745201110839844 14.465478897094726562 14.726453781127929688 13.678166389465332031 17.142856597900390625 19.22684478759765625 19.492017745971679688 27.951887130737304688 36.153839111328125 41.7425079345703125 44.68756103515625 46.302387237548828125 47.405551910400390625 48.285442352294921875 49.488445281982421875 50.7279205322265625 51.85472869873046875 54.496288299560546875 56.079620361328125 58.2779693603515625 60.163173675537109375 61.60047149658203125 62.435150146484375 64.6545867919921875 65.072601318359375 66.52086639404296875 67.178985595703125 68.35825347900390625 70.02968597412109375 70.4222259521484375 71.704742431640625 72.494293212890625 74.2672271728515625 74.373748779296875 75.28609466552734375 75.4873046875 76.016754150390625 75.2763214111328125 74.6604156494140625 73.381103515625 71.77423858642578125 71.1971893310546875 70.1313018798828125 69.29705047607421875 68.2474517822265625 66.5921173095703125 66.3654022216796875 66.90157318115234375 67.58078765869140625 68.13901519775390625 67.6635894775390625 67.34409332275390625 66.36388397216796875 65.9047393798828125 66.0384063720703125 66.32819366455078125 65.72716522216796875 66.66590118408203125 66.20960235595703125 65.71726226806640625 64.9021759033203125 64.5801544189453125 63.27356719970703125 62.21688079833984375 61.392002105712890625 60.862506866455078125 60.929462432861328125 61.39599609375 61.976165771484375 63.247833251953125 63.22025299072265625 61.88826751708984375 60.76045989990234375 58.684673309326171875 57.1889495849609375 56.568920135498046875 58.940792083740234375 60.465301513671875 62.852199554443359375 63.581775665283203125 62.49684906005859375 62.17881011962890625 61.918182373046875 61.576141357421875 61.417903900146484375 61.2047119140625 60.15624237060546875 59.969417572021484375 59.109588623046875 57.716922760009765625 57.58759307861328125 56.702053070068359375 55.951038360595703125 55.195407867431640625 54.656463623046875 54.034221649169921875 53.95674896240234375 54.15244293212890625 54.330440521240234375 54.0132293701171875 53.523586273193359375 53.349323272705078125 53.116641998291015625 53.5640716552734375 53.29711151123046875 53.440887451171875 53.1544952392578125 53.3234710693359375
 23.652496337890625 24.425210952758789062 22.107511520385742188 25.0067138671875 23.008556365966796875 23.746068954467773438 25.188344955444335938 24.160167694091796875 25.305025100708007812 26.162397384643554688 28.027925491333007812 27.097337722778320312 26.4661407470703125 27.407442092895507812 28.222320556640625 28.047971725463867188 29.997377395629882812 29.080270767211914062 29.07028961181640625 28.476167678833007812 28.716234207153320312 28.874860763549804688 26.978017807006835938 27.289691925048828125 26.610403060913085938 25.467205047607421875 24.565683364868164062 24.547609329223632812 24.252679824829101562 23.172176361083984375 22.739673614501953125 25.5267181396484375 22.215162277221679688 21.495937347412109375 21.908565521240234375 20.48838043212890625 20.24028778076171875 20.91302490234375 17.922391891479492188 17.385755538940429688 16.740079879760742188 16.363138198852539062 16.897737503051757812 15.38237762451171875 14.280640602111816406 14.031220436096191406 18.407152175903320312 16.478479385375976562 14.754460334777832031 13.25588226318359375 16.315183639526367188 22.0567474365234375 17.812231063842773438 21.441835403442382812 26.864130020141601562 26.043849945068359375 16.19800567626953125 25.584085464477539062 30.582330703735351562 32.8497314453125 31.08663177490234375 28.922761917114257812 28.268301010131835938 24.510313034057617188 20.643070220947265625 20.270563125610351562 18.650484085083007812 16.996896743774414062 15.518013954162597656 11.742717742919921875 9.7720289230346679688 10.667284965515136719 12.356352806091308594 11.606270790100097656 11.567633628845214844 12.64669036865234375 12.350543975830078125 14.287512779235839844 15.9187164306640625 20.49078369140625 20.823400497436523438 21.48264312744140625 24.337970733642578125 20.401805877685546875 19.6236114501953125 21.771579742431640625 17.182888031005859375 14.153860092163085938 11.945178031921386719 11.782658576965332031 12.224549293518066406 12.685810089111328125 13.946452140808105469 13.963140487670898438 15.792708396911621094 15.802115440368652344 17.314966201782226562 18.734022140502929688 20.8486785888671875 21.193195343017578125 22.811372756958007812 24.25615692138671875 25.694355010986328125 27.279165267944335938 28.327886581420898438 28.232961654663085938 27.765062332153320312 27.459455490112304688 27.060281753540039062 27.1169891357421875 27.060617446899414062 25.9713134765625 24.421588897705078125 24.21355438232421875 24.883335113525390625 24.6140289306640625 24.512195587158203125 23.72672271728515625 20.854681015014648438 18.913080215454101562 17.735979080200195312 19.484889984130859375 20.001390457153320312 19.18862152099609375 19.068172454833984375 18.619075775146484375 16.446073532104492188 14.419583320617675781 13.596006393432617188 12.076987266540527344 11.477913856506347656 11.231044769287109375 10.746690750122070312 9.8663396835327148438 10.305073738098144531 10.517362594604492188 10.658482551574707031 10.403630256652832031 10.260667800903320312 10.46707916259765625 13.169046401977539062 14.450193405151367188 11.006488800048828125 10.977848052978515625 10.396943092346191406 14.522092819213867188 23.915601730346679688 21.231893539428710938 17.281642913818359375 14.009234428405761719 10.933835983276367188 13.4694976806640625 12.782271385192871094 13.739593505859375 17.707311630249023438 19.449346542358398438 18.963375091552734375 28.42423248291015625 37.07488250732421875 41.658168792724609375 44.540813446044921875 44.7179718017578125 45.480152130126953125 46.51128387451171875 48.462646484375 49.391582489013671875 51.318279266357421875 53.502109527587890625 55.48553466796875 56.735408782958984375 59.078495025634765625 60.704254150390625 62.12902069091796875 62.607479095458984375 64.54544830322265625 65.7900848388671875 67.35041046142578125 67.88127899169921875 69.18601226806640625 69.77130889892578125 70.80809783935546875 71.7493743896484375 73.0429840087890625 73.83766937255859375 74.47133636474609375 74.9377288818359375 74.9113616943359375 74.40830230712890625 72.68662261962890625 72.29090118408203125 71.2044525146484375 70.45287322998046875 69.3529815673828125 68.36670684814453125 67.36122894287109375 66.63957977294921875 65.93331146240234375 66.57280731201171875 67.4163360595703125 67.05277252197265625 66.92107391357421875 67.237396240234375 66.52318572998046875 66.90158843994140625 66.54590606689453125 66.26258087158203125 65.809783935546875 65.67059326171875 65.77069091796875 65.43769073486328125 64.50797271728515625 63.48679351806640625 63.026439666748046875 62.128582000732421875 61.30181121826171875 61.407802581787109375 61.9190521240234375 61.888591766357421875 61.794063568115234375 61.951686859130859375 61.642879486083984375 60.976043701171875 60.13683319091796875 58.7667999267578125 57.474506378173828125 56.60334014892578125 58.274486541748046875 59.33827972412109375 61.16314697265625 61.457439422607421875 61.973876953125 61.797824859619140625 61.362720489501953125 61.426136016845703125 61.29296875 60.937282562255859375 59.6842803955078125 59.420726776123046875 58.7823638916015625 57.7384185791015625 56.80034637451171875 56.235958099365234375 55.57260894775390625 54.824932098388671875 54.547992706298828125 54.124507904052734375 53.927448272705078125 54.406948089599609375 54.465179443359375 54.17542266845703125 54.027637481689453125 53.473423004150390625 53.244293212890625 53.354038238525390625 53.18662261962890625 53.45890045166015625 52.988964080810546875 53.26184844970703125
 22.847026824951171875 23.344211578369140625 22.494165420532226562 24.198564529418945312 22.191997528076171875 22.775419235229492188 24.308080673217773438 24.540863037109375 24.545751571655273438 25.7996978759765625 25.724611282348632812 25.733739852905273438 26.596164703369140625 27.243810653686523438 28.047971725463867188 29.163389205932617188 29.7319183349609375 28.839832305908203125 29.749300003051757812 29.291637420654296875 28.534933090209960938 27.925830841064453125 26.965806961059570312 28.664722442626953125 26.345947265625 25.201442718505859375 24.639268875122070312 23.95359039306640625 23.125738143920898438 22.546085357666015625 23.253002166748046875 24.649457931518554688 20.614673614501953125 19.705509185791015625 19.725008010864257812 18.8135528564453125 18.382051467895507812 17.309423446655273438 16.829534530639648438 16.2715301513671875 15.616822242736816406 16.334980010986328125 15.819349288940429688 14.087869644165039062 13.340641975402832031 17.887928009033203125 17.639606475830078125 12.17786407470703125 13.561779975891113281 12.713883399963378906 13.545525550842285156 23.464616775512695312 23.464616775512695312 23.806644439697265625 24.613277435302734375 23.384073257446289062 12.751622200012207031 26.129400253295898438 33.19058990478515625 31.537939071655273438 30.6381988525390625 29.98003387451171875 28.363924026489257812 27.158807754516601562 18.47628021240234375 14.71297454833984375 17.904834747314453125 17.231767654418945312 15.009388923645019531 11.791751861572265625 9.68475341796875 12.188653945922851562 13.440371513366699219 12.127040863037109375 11.795945167541503906 13.11161041259765625 13.853921890258789062 14.221527099609375 14.540207862854003906 20.43039703369140625 20.087932586669921875 19.86029052734375 15.627048492431640625 12.022914886474609375 19.740713119506835938 18.403957366943359375 17.11905670166015625 15.329257965087890625 14.16544342041015625 12.280851364135742188 12.307778358459472656 12.933218955993652344 14.631963729858398438 15.138645172119140625 14.872598648071289062 15.738103866577148438 16.411600112915039062 17.44016265869140625 18.939237594604492188 20.31707763671875 20.1468505859375 21.720218658447265625 23.206903457641601562 24.892492294311523438 26.28997039794921875 28.51706695556640625 26.809474945068359375 26.2200927734375 24.964426040649414062 25.445957183837890625 24.0213165283203125 24.658712387084960938 23.860172271728515625 23.904161453247070312 21.03502655029296875 21.33124542236328125 20.638544082641601562 21.762296676635742188 20.288349151611328125 18.423204421997070312 19.165319442749023438 18.731906890869140625 18.938119888305664062 19.645904541015625 17.865755081176757812 17.103940963745117188 15.694257736206054688 14.420979499816894531 13.055248260498046875 11.861418724060058594 11.548589706420898438 11.047638893127441406 11.500271797180175781 11.668928146362304688 11.518410682678222656 10.858113288879394531 10.978188514709472656 10.791866302490234375 10.638016700744628906 12.702702522277832031 11.042570114135742188 13.600399017333984375 16.5579986572265625 12.676944732666015625 19.365507125854492188 11.85297393798828125 16.782190322875976562 11.782637596130371094 14.079463005065917969 13.12255096435546875 11.739507675170898438 12.470220565795898438 13.603953361511230469 14.907217979431152344 17.282751083374023438 17.583225250244140625 22.114091873168945312 29.951253890991210938 36.064037322998046875 40.224761962890625 43.563404083251953125 44.4368438720703125 44.50901031494140625 45.967189788818359375 47.528919219970703125 49.103313446044921875 51.07976531982421875 53.46340179443359375 55.638141632080078125 57.100982666015625 58.414218902587890625 59.369037628173828125 61.71380615234375 62.69255828857421875 63.345523834228515625 65.66510009765625 66.18392181396484375 67.1569976806640625 68.87064361572265625 70.2537689208984375 70.83486175537109375 71.39897918701171875 72.08161163330078125 72.771514892578125 73.610443115234375 73.65599822998046875 73.9506683349609375 73.1441802978515625 71.8885498046875 71.33339691162109375 70.205810546875 70.092193603515625 69.0978546142578125 68.2340545654296875 67.2844085693359375 66.7417449951171875 66.404266357421875 66.4402618408203125 66.7441864013671875 67.023284912109375 66.74651336669921875 66.4347991943359375 66.81072235107421875 66.1935882568359375 65.8947601318359375 66.19659423828125 65.908477783203125 65.796234130859375 65.338775634765625 64.34362030029296875 64.3601837158203125 63.3491668701171875 62.470523834228515625 62.19976043701171875 62.075031280517578125 61.67412567138671875 61.8047637939453125 61.85736846923828125 61.78749847412109375 62.093097686767578125 61.6818695068359375 60.805568695068359375 60.103260040283203125 58.247283935546875 56.95035552978515625 57.306179046630859375 57.582683563232421875 58.683925628662109375 59.9084930419921875 60.175327301025390625 60.508182525634765625 60.223903656005859375 60.397251129150390625 60.458293914794921875 60.41156005859375 59.8445892333984375 59.825740814208984375 59.044158935546875 57.808719635009765625 56.888942718505859375 55.940631866455078125 55.4806976318359375 54.52285003662109375 54.30670166015625 54.758136749267578125 54.52158355712890625 54.890361785888671875 55.118381500244140625 54.97678375244140625 54.81282806396484375 54.377513885498046875 54.27492523193359375 53.877468109130859375 54.2581634521484375 54.285892486572265625 54.03424835205078125 54.013141632080078125 53.640216827392578125
 23.121974945068359375 22.758792877197265625 22.755619049072265625 23.403438568115234375 22.0421142578125 21.466571807861328125 23.057331085205078125 27.26879119873046875 27.241788864135742188 24.888917922973632812 24.988519668579101562 25.300596237182617188 26.303096771240234375 25.764408111572265625 28.424692153930664062 29.933259963989257812 29.821958541870117188 29.407989501953125 29.936346054077148438 30.284025192260742188 28.751176834106445312 28.601697921752929688 28.607982635498046875 29.8560028076171875 26.05226898193359375 24.218591690063476562 24.592947006225585938 22.85846710205078125 22.264226913452148438 22.330289840698242188 22.54634857177734375 20.802188873291015625 20.736738204956054688 19.86029052734375 18.805927276611328125 17.986415863037109375 16.619340896606445312 16.123456954956054688 16.705308914184570312 15.109064102172851562 15.628347396850585938 15.539819717407226562 13.696734428405761719 14.040096282958984375 17.09848785400390625 18.936122894287109375 14.954427719116210938 13.624707221984863281 15.801778793334960938 13.123646736145019531 16.490449905395507812 24.586431503295898438 22.05413055419921875 21.5038299560546875 21.94141387939453125 17.622907638549804688 11.547551155090332031 25.713953018188476562 33.01003265380859375 31.491832733154296875 28.887805938720703125 25.822107315063476562 29.78374481201171875 25.310520172119140625 21.772579193115234375 16.553682327270507812 17.694772720336914062 15.572473526000976562 13.957262992858886719 14.24504852294921875 11.98192596435546875 12.720555305480957031 12.858916282653808594 10.423321723937988281 11.343405723571777344 11.958597183227539062 13.542950630187988281 14.000391006469726562 13.977620124816894531 16.784658432006835938 17.785886764526367188 13.458100318908691406 11.479952812194824219 14.5175018310546875 18.246349334716796875 13.880946159362792969 12.249958992004394531 12.064917564392089844 13.019580841064453125 13.419446945190429688 13.718973159790039062 13.258326530456542969 13.840305328369140625 14.705372810363769531 15.875561714172363281 15.756852149963378906 16.728082656860351562 17.818861007690429688 17.920946121215820312 20.312776565551757812 19.81626129150390625 21.346391677856445312 22.703907012939453125 24.972093582153320312 26.575330734252929688 25.17581939697265625 24.212209701538085938 24.551424026489257812 23.2558135986328125 22.583715438842773438 21.460666656494140625 22.169649124145507812 21.190685272216796875 21.562879562377929688 19.083959579467773438 19.052537918090820312 17.909746170043945312 19.246801376342773438 19.60985565185546875 18.6839752197265625 18.7286376953125 17.5966033935546875 17.761806488037109375 18.89022064208984375 18.00366973876953125 17.092664718627929688 16.444112777709960938 15.043138504028320312 14.413332939147949219 13.863484382629394531 12.923769950866699219 13.968441963195800781 12.165010452270507812 12.877040863037109375 12.553289413452148438 12.409823417663574219 11.811206817626953125 11.509667396545410156 12.750327110290527344 15.0170745849609375 16.512237548828125 19.113538742065429688 17.605867385864257812 16.481367111206054688 11.256850242614746094 11.530591964721679688 11.651572227478027344 14.102724075317382812 11.739903450012207031 13.169411659240722656 12.252518653869628906 15.639643669128417969 13.998026847839355469 15.534154891967773438 17.885478973388671875 17.796979904174804688 21.712900161743164062 27.770715713500976562 33.5863494873046875 40.1110992431640625 42.8249664306640625 43.38854217529296875 44.341068267822265625 45.143459320068359375 47.2724609375 48.54772186279296875 50.837604522705078125 53.341564178466796875 54.843776702880859375 56.36277008056640625 57.914257049560546875 59.58435821533203125 60.925418853759765625 61.26690673828125 63.602619171142578125 64.25858306884765625 66.2418670654296875 66.59998321533203125 67.97699737548828125 69.97887420654296875 70.8502349853515625 70.8057098388671875 71.69671630859375 72.042083740234375 72.5393524169921875 72.814300537109375 72.66315460205078125 72.7580413818359375 71.34822845458984375 71.0713348388671875 70.53394317626953125 69.6885223388671875 68.7219085693359375 68.13033294677734375 67.21712493896484375 66.68524932861328125 66.32570648193359375 66.2913970947265625 66.30825042724609375 66.127227783203125 65.9622802734375 65.6854400634765625 66.1008148193359375 66.6262054443359375 66.73077392578125 66.78710174560546875 66.5684967041015625 66.1853790283203125 65.4950714111328125 64.3884124755859375 63.68132781982421875 63.194793701171875 62.915584564208984375 62.416255950927734375 62.0343780517578125 62.132495880126953125 61.72510528564453125 61.68891143798828125 61.816104888916015625 61.59796142578125 61.30975341796875 60.745578765869140625 60.0751953125 59.022640228271484375 58.014469146728515625 57.653839111328125 57.71210479736328125 58.633853912353515625 59.1853790283203125 59.381397247314453125 59.48284149169921875 59.8498687744140625 59.63855743408203125 59.805759429931640625 60.616687774658203125 59.803218841552734375 60.1618804931640625 59.046802520751953125 57.631988525390625 56.591793060302734375 55.450870513916015625 54.648590087890625 54.92690277099609375 54.292087554931640625 54.942806243896484375 54.8354339599609375 55.893245697021484375 55.5735015869140625 55.578968048095703125 55.45592498779296875 54.7503662109375 54.5301666259765625 54.388874053955078125 54.703777313232421875 54.729930877685546875 55.38220977783203125 54.86971282958984375 54.372409820556640625
 22.476736068725585938 23.529272079467773438 23.640178680419921875 22.594333648681640625 20.951360702514648438 21.315244674682617188 25.962385177612304688 25.160091400146484375 23.858659744262695312 23.604335784912109375 24.615095138549804688 25.706197738647460938 27.248598098754882812 26.801799774169921875 29.188020706176757812 30.417570114135742188 29.451650619506835938 29.6617889404296875 31.485408782958984375 30.10698699951171875 27.261898040771484375 28.328722000122070312 29.040103912353515625 26.855968475341796875 24.20600128173828125 24.240304946899414062 23.333627700805664062 21.8395843505859375 21.59051513671875 21.211017608642578125 20.372049331665039062 19.541011810302734375 20.601207733154296875 18.437732696533203125 18.955272674560546875 17.176212310791015625 15.257727622985839844 16.268136978149414062 15.539819717407226562 14.558567047119140625 14.961236000061035156 15.365110397338867188 13.052961349487304688 14.240834236145019531 14.109088897705078125 20.626041412353515625 17.498195648193359375 13.839376449584960938 17.568241119384765625 15.93492889404296875 22.610502243041992188 24.178623199462890625 17.011735916137695312 16.594663619995117188 14.688486099243164062 10.45244598388671875 16.008144378662109375 28.681566238403320312 30.712354660034179688 29.0484466552734375 26.100982666015625 17.832345962524414062 31.376972198486328125 26.031534194946289062 18.755584716796875 12.642706871032714844 16.639789581298828125 11.898629188537597656 10.762653350830078125 12.656923294067382812 15.132770538330078125 14.775518417358398438 14.171896934509277344 14.715027809143066406 12.904103279113769531 13.082979202270507812 14.7299346923828125 13.852289199829101562 15.173940658569335938 16.677873611450195312 19.462398529052734375 11.872910499572753906 12.748699188232421875 11.836894035339355469 14.26361083984375 15.486572265625 11.434754371643066406 11.648495674133300781 13.504569053649902344 13.887956619262695312 13.955677032470703125 14.255820274353027344 14.965022087097167969 15.473200798034667969 15.635804176330566406 16.858224868774414062 17.38364410400390625 17.983846664428710938 19.818651199340820312 21.186298370361328125 22.405124664306640625 23.211538314819335938 23.558996200561523438 24.65488433837890625 26.051652908325195312 24.991977691650390625 23.24512481689453125 23.81685638427734375 21.252637863159179688 21.541011810302734375 22.382646560668945312 20.467267990112304688 20.782381057739257812 18.885496139526367188 20.060710906982421875 19.551874160766601562 18.039560317993164062 19.51451873779296875 17.538248062133789062 17.927013397216796875 18.857847213745117188 18.106121063232421875 17.034723281860351562 16.970750808715820312 17.128879547119140625 17.186092376708984375 16.48137664794921875 16.201513290405273438 15.973084449768066406 15.908640861511230469 15.318833351135253906 14.559480667114257812 14.6686553955078125 13.571100234985351562 12.821429252624511719 12.971846580505371094 13.294501304626464844 13.107960700988769531 14.004704475402832031 15.32295989990234375 12.141345977783203125 12.450259208679199219 15.5780487060546875 16.0520782470703125 12.361601829528808594 11.700656890869140625 13.333333015441894531 12.37465667724609375 14.167860984802246094 15.138078689575195312 13.585068702697753906 15.510457038879394531 17.591197967529296875 16.811971664428710938 16.81432342529296875 20.837308883666992188 27.5610809326171875 33.40522003173828125 35.996368408203125 41.53005218505859375 42.765193939208984375 42.554767608642578125 43.65818023681640625 43.935665130615234375 46.59040069580078125 48.570888519287109375 51.26975250244140625 53.738880157470703125 55.51815032958984375 57.45238494873046875 58.816555023193359375 59.524188995361328125 60.32994842529296875 61.900180816650390625 62.102626800537109375 64.7853546142578125 66.291259765625 66.79744720458984375 67.81046295166015625 69.271209716796875 70.3195648193359375 70.85410308837890625 71.64017486572265625 71.5028076171875 71.76888275146484375 71.73752593994140625 71.907501220703125 71.69226837158203125 70.464874267578125 69.931182861328125 69.94887542724609375 68.51892852783203125 68.74304962158203125 68.06390380859375 67.1884918212890625 66.90853118896484375 66.9471435546875 66.59906005859375 66.59920501708984375 65.4999237060546875 65.0052947998046875 64.6595458984375 66.18981170654296875 67.548828125 67.62490081787109375 67.572509765625 66.9819183349609375 66.74742889404296875 66.04950714111328125 64.61545562744140625 63.61531829833984375 63.5069427490234375 63.11064910888671875 62.547092437744140625 62.594982147216796875 62.223876953125 61.9573974609375 61.811107635498046875 61.77214813232421875 61.656017303466796875 61.512866973876953125 61.018711090087890625 60.917026519775390625 59.502765655517578125 58.55481719970703125 58.504840850830078125 58.36969757080078125 59.03635406494140625 58.79447174072265625 59.2279510498046875 58.56896209716796875 59.04235076904296875 58.97606658935546875 59.052509307861328125 59.189289093017578125 59.2459716796875 60.327362060546875 59.868793487548828125 58.422580718994140625 56.7288665771484375 55.40979766845703125 55.470333099365234375 55.46306610107421875 54.91741943359375 54.365619659423828125 54.70906829833984375 55.686244964599609375 55.795440673828125 56.15110015869140625 56.228336334228515625 55.38924407958984375 55.008251190185546875 54.838016510009765625 55.102642059326171875 55.34244537353515625 55.431674957275390625 55.697261810302734375 55.45662689208984375
 23.315532684326171875 23.588504791259765625 23.278072357177734375 21.107639312744140625 20.0363311767578125 25.235177993774414062 26.240087509155273438 24.506448745727539062 23.62481689453125 23.78006744384765625 24.127485275268554688 25.252079010009765625 27.461736679077148438 28.280536651611328125 28.020107269287109375 30.061319351196289062 30.000837326049804688 30.818403244018554688 32.393779754638671875 26.324663162231445312 28.60880279541015625 29.20633697509765625 27.75487518310546875 26.294229507446289062 24.261011123657226562 23.416593551635742188 22.721660614013671875 22.09075927734375 20.769704818725585938 19.944904327392578125 21.699611663818359375 21.298870086669921875 18.951574325561523438 17.225772857666015625 20.93274688720703125 14.928951263427734375 14.4873504638671875 15.327032089233398438 15.627381324768066406 14.218797683715820312 14.20786285400390625 15.863431930541992188 15.557011604309082031 13.252776145935058594 12.225160598754882812 21.7596435546875 16.92916107177734375 13.380123138427734375 19.927448272705078125 21.4870147705078125 21.87851715087890625 16.173557281494140625 14.789052963256835938 16.65232086181640625 14.325091361999511719 14.199824333190917969 24.250392913818359375 30.033124923706054688 29.034105300903320312 23.796339035034179688 23.317523956298828125 13.756360054016113281 25.586597442626953125 26.501314163208007812 19.39641571044921875 13.428162574768066406 17.041898727416992188 15.312700271606445312 15.7533111572265625 16.618900299072265625 18.732255935668945312 17.814319610595703125 17.795221328735351562 16.386930465698242188 16.852466583251953125 15.227846145629882812 14.839984893798828125 14.659597396850585938 15.998538970947265625 17.516969680786132812 20.529506683349609375 17.409078598022460938 15.221875190734863281 14.316102981567382812 13.930010795593261719 14.702046394348144531 11.176926612854003906 12.138688087463378906 13.003113746643066406 13.45636749267578125 15.2200469970703125 16.647275924682617188 15.311380386352539062 16.828922271728515625 16.65232086181640625 18.09734344482421875 17.207792282104492188 17.427148818969726562 16.625478744506835938 18.989652633666992188 20.843837738037109375 21.154626846313476562 23.397359848022460938 24.340351104736328125 22.771471023559570312 21.943248748779296875 22.618694305419921875 22.994716644287109375 21.570249557495117188 20.828479766845703125 21.246120452880859375 20.1527252197265625 18.898223876953125 17.95452117919921875 20.140125274658203125 18.473499298095703125 17.770130157470703125 17.940944671630859375 18.585496902465820312 17.547992706298828125 17.77629852294921875 18.072696685791015625 18.270313262939453125 17.27223968505859375 17.831754684448242188 17.655847549438476562 16.873706817626953125 16.46990203857421875 16.046052932739257812 14.888285636901855469 14.318985939025878906 14.951962471008300781 14.344386100769042969 14.870825767517089844 13.199473381042480469 13.896121978759765625 14.420629501342773438 14.108380317687988281 15.039093971252441406 18.03231048583984375 15.421827316284179688 14.062715530395507812 17.2525634765625 14.315915107727050781 11.695126533508300781 12.306672096252441406 12.407837867736816406 14.253507614135742188 13.332178115844726562 17.110874176025390625 14.328800201416015625 16.322935104370117188 16.691738128662109375 16.14218902587890625 17.453039169311523438 20.920185089111328125 27.79930877685546875 32.664459228515625 41.2696685791015625 43.041259765625 42.739048004150390625 42.58805084228515625 43.07274627685546875 44.18241119384765625 45.84767913818359375 48.482242584228515625 51.770870208740234375 54.531951904296875 56.658420562744140625 58.419528961181640625 59.241687774658203125 60.65264129638671875 60.74364471435546875 61.616912841796875 62.9307708740234375 64.44199371337890625 65.4397430419921875 67.13375091552734375 67.38208770751953125 68.54438018798828125 69.173248291015625 70.16303253173828125 71.1954345703125 71.020355224609375 71.396881103515625 71.17171478271484375 71.15499114990234375 70.82280731201171875 70.29718780517578125 69.037139892578125 68.915863037109375 68.606048583984375 68.8052978515625 67.5599517822265625 67.35115814208984375 67.839447021484375 67.950164794921875 67.43695831298828125 66.51213836669921875 66.04018402099609375 65.283599853515625 65.9727325439453125 67.1341705322265625 69.11185455322265625 69.91878509521484375 68.63236236572265625 68.2063140869140625 66.7762603759765625 66.105743408203125 65.65314483642578125 64.9533843994140625 63.976947784423828125 63.850452423095703125 62.97722625732421875 62.422435760498046875 62.159786224365234375 62.605194091796875 62.22900390625 61.98030853271484375 61.871551513671875 61.99822235107421875 61.63799285888671875 61.627262115478515625 60.740863800048828125 60.269542694091796875 59.471332550048828125 59.356632232666015625 59.25926971435546875 59.2742156982421875 58.62837982177734375 58.36286163330078125 57.932521820068359375 58.53852081298828125 58.695949554443359375 58.63800048828125 58.877552032470703125 59.20952606201171875 59.1415252685546875 58.16597747802734375 56.881336212158203125 55.89810943603515625 55.573787689208984375 55.85427093505859375 55.344371795654296875 54.912677764892578125 55.204944610595703125 55.569042205810546875 55.804492950439453125 55.888057708740234375 55.75551605224609375 55.34577178955078125 55.14119720458984375 54.993778228759765625 55.467975616455078125 55.724636077880859375 56.176082611083984375 56.115955352783203125 55.989501953125
 21.869157791137695312 22.476736068725585938 23.640178680419921875 20.498178482055664062 18.889558792114257812 26.14778900146484375 24.363706588745117188 21.384637832641601562 23.639217376708984375 23.692613601684570312 26.22078704833984375 27.204404830932617188 26.075656890869140625 26.148813247680664062 28.000059127807617188 29.42218017578125 29.690982818603515625 31.452737808227539062 31.475704193115234375 27.86710357666015625 29.1225738525390625 27.966794967651367188 24.608991622924804688 23.905731201171875 23.572574615478515625 22.790142059326171875 22.3888092041015625 21.4470367431640625 20.302854537963867188 19.614389419555664062 20.444675445556640625 20.204235076904296875 18.971735000610351562 16.71170806884765625 22.591432571411132812 14.110314369201660156 13.78610992431640625 14.819090843200683594 15.299650192260742188 12.769184112548828125 12.619486808776855469 15.91283416748046875 17.368642807006835938 13.784251213073730469 16.719976425170898438 23.301649093627929688 15.852965354919433594 13.786065101623535156 19.620037078857421875 24.679767608642578125 22.467477798461914062 20.064310073852539062 14.526185035705566406 14.102044105529785156 19.32530975341796875 25.933803558349609375 30.61499786376953125 24.782175064086914062 23.094011306762695312 20.150663375854492188 21.25145721435546875 23.296991348266601562 24.276514053344726562 22.397985458374023438 19.643709182739257812 15.801056861877441406 16.804056167602539062 18.369716644287109375 19.142467498779296875 17.068408966064453125 19.571949005126953125 19.150712966918945312 18.215877532958984375 18.18433380126953125 17.758243560791015625 14.484136581420898438 13.682027816772460938 16.770929336547851562 17.558521270751953125 17.072477340698242188 20.54938507080078125 16.536798477172851562 10.939327239990234375 16.991266250610351562 14.514631271362304688 15.630648612976074219 11.822521209716796875 12.481670379638671875 13.371472358703613281 14.706789016723632812 16.413076400756835938 16.69734954833984375 15.79201507568359375 17.261362075805664062 18.422166824340820312 18.969705581665039062 19.592786788940429688 19.762556076049804688 18.767377853393554688 17.742097854614257812 18.97570037841796875 20.36464691162109375 22.262098312377929688 21.842021942138671875 20.435596466064453125 20.820589065551757812 21.129993438720703125 20.53719329833984375 19.607843399047851562 19.843395233154296875 19.685344696044921875 20.116512298583984375 20.109142303466796875 18.486194610595703125 17.933048248291015625 17.846086502075195312 18.182247161865234375 18.437238693237304688 17.82204437255859375 17.568208694458007812 17.88238525390625 18.510667800903320312 17.631223678588867188 17.384214401245117188 17.876279830932617188 18.270313262939453125 17.831754684448242188 17.418607711791992188 14.97222900390625 12.610497474670410156 11.599245071411132812 11.181951522827148438 10.201908111572265625 11.994215965270996094 15.354562759399414062 14.59685516357421875 14.302631378173828125 13.037183761596679688 16.051988601684570312 18.689752578735351562 19.412145614624023438 19.04010772705078125 14.484674453735351562 15.296032905578613281 14.428640365600585938 14.520456314086914062 13.546723365783691406 13.811292648315429688 14.174741744995117188 15.254695892333984375 21.406951904296875 15.507500648498535156 16.082231521606445312 16.274206161499023438 16.373371124267578125 16.793916702270507812 27.988542556762695312 39.3245391845703125 43.956478118896484375 44.7283935546875 43.879886627197265625 41.653942108154296875 42.1688995361328125 43.29931640625 46.67995452880859375 50.016323089599609375 53.55240631103515625 56.713893890380859375 59.395626068115234375 60.099407196044921875 60.61983489990234375 61.0358734130859375 61.465972900390625 62.659435272216796875 63.443103790283203125 64.78087615966796875 66.4419708251953125 67.456695556640625 67.58791351318359375 68.6831512451171875 69.245574951171875 69.799713134765625 70.17966461181640625 70.6693878173828125 70.1075439453125 70.328277587890625 70.0132904052734375 70.25894927978515625 69.4932403564453125 69.2900543212890625 68.266876220703125 68.248046875 68.34848785400390625 68.589569091796875 67.5223846435546875 67.76630401611328125 68.61634063720703125 68.06125640869140625 66.850494384765625 66.87996673583984375 66.8538360595703125 67.086212158203125 68.402587890625 70.47370147705078125 70.89052581787109375 70.25399017333984375 69.42348480224609375 68.5302581787109375 67.7360382080078125 67.1297149658203125 66.1086883544921875 65.2905120849609375 64.65932464599609375 63.428234100341796875 63.418865203857421875 63.194606781005859375 62.5793914794921875 62.732639312744140625 62.65497589111328125 62.49753570556640625 62.136768341064453125 62.105518341064453125 62.8223419189453125 62.96836090087890625 62.7230377197265625 62.143463134765625 60.8531341552734375 60.10768890380859375 59.552776336669921875 58.707996368408203125 58.14051055908203125 57.7322998046875 57.386627197265625 57.078556060791015625 57.320926666259765625 57.548046112060546875 57.64768218994140625 58.361328125 57.8560791015625 56.861476898193359375 56.776885986328125 56.13973236083984375 56.096118927001953125 56.020847320556640625 55.411163330078125 55.0889434814453125 55.218936920166015625 55.389537811279296875 55.28887176513671875 55.306476593017578125 55.25887298583984375 55.366588592529296875 55.678493499755859375 56.134716033935546875 56.641429901123046875 56.932262420654296875 56.68097686767578125 56.239688873291015625
 24.618297576904296875 23.315532684326171875 20.37706756591796875 17.089000701904296875 19.941995620727539062 23.096956253051757812 20.974407196044921875 20.568376541137695312 21.097177505493164062 23.13031768798828125 23.633777618408203125 23.797916412353515625 24.408193588256835938 26.1116485595703125 26.785144805908203125 28.2095794677734375 29.561431884765625 30.825361251831054688 30.039485931396484375 29.815797805786132812 28.567653656005859375 25.18527984619140625 22.542665481567382812 23.4552001953125 22.732635498046875 22.668130874633789062 21.137254714965820312 20.4605865478515625 19.673952102661132812 17.82794952392578125 18.869165420532226562 19.577693939208984375 17.9853057861328125 15.584348678588867188 18.322862625122070312 15.141405105590820312 14.285059928894042969 13.835645675659179688 13.501902580261230469 12.462474822998046875 11.209998130798339844 14.219905853271484375 17.499036788940429688 14.240834236145019531 22.22615814208984375 23.90598297119140625 16.070596694946289062 13.956912040710449219 19.962860107421875 25.275478363037109375 25.252079010009765625 16.150604248046875 15.0236968994140625 20.082929611206054688 24.0213165283203125 27.845693588256835938 27.262475967407226562 22.296918869018554688 23.006048202514648438 26.188787460327148438 25.945474624633789062 29.592828750610351562 17.950193405151367188 17.025838851928710938 18.91011810302734375 15.118180274963378906 12.595999717712402344 16.493341445922851562 21.745599746704101562 21.302061080932617188 21.926595687866210938 19.174608230590820312 18.142093658447265625 18.57159423828125 18.352865219116210938 18.158052444458007812 15.678826332092285156 17.796360015869140625 18.656879425048828125 19.422410964965820312 21.890882492065429688 15.672650337219238281 11.472497940063476562 19.233842849731445312 17.772520065307617188 16.292421340942382812 12.916033744812011719 13.489255905151367188 14.3366241455078125 15.105076789855957031 17.35340118408203125 18.456089019775390625 17.347747802734375 17.74846649169921875 19.0645599365234375 20.80371856689453125 20.445947647094726562 22.082828521728515625 20.469577789306640625 18.793331146240234375 19.047210693359375 21.02201080322265625 23.014711380004882812 21.033384323120117188 20.2301025390625 20.194978713989257812 20.260364532470703125 19.787677764892578125 19.819440841674804688 19.92937469482421875 19.383211135864257812 19.501802444458007812 19.108875274658203125 18.957319259643554688 18.725536346435546875 20.088275909423828125 19.417608261108398438 20.27394866943359375 18.658136367797851562 17.6891632080078125 18.75533294677734375 18.216245651245117188 17.997379302978515625 18.436069488525390625 18.382051467895507812 17.730154037475585938 17.880949020385742188 16.590473175048828125 14.363406181335449219 14.021229743957519531 14.302033424377441406 12.765209197998046875 10.301358222961425781 9.572902679443359375 10.10007476806640625 9.8488702774047851562 13.258326530456542969 15.0570831298828125 14.816427230834960938 14.361758232116699219 13.165167808532714844 12.818296432495117188 12.685344696044921875 12.704781532287597656 13.758932113647460938 13.673417091369628906 15.246232032775878906 14.443974494934082031 15.383734703063964844 15.846644401550292969 22.825971603393554688 17.021108627319335938 15.78096771240234375 16.0911865234375 18.521265029907226562 17.766719818115234375 27.2457427978515625 34.691982269287109375 41.53368377685546875 46.56900787353515625 46.762298583984375 42.914520263671875 42.28824615478515625 44.788959503173828125 47.5793914794921875 50.971485137939453125 56.04943084716796875 60.308452606201171875 60.51677703857421875 61.476406097412109375 61.358959197998046875 62.429325103759765625 63.038974761962890625 63.7036285400390625 65.24666595458984375 65.86688995361328125 66.3084259033203125 67.1851959228515625 68.89189910888671875 69.62029266357421875 69.94869232177734375 70.30199432373046875 69.88188934326171875 70.26573944091796875 70.22870635986328125 69.91887664794921875 69.471832275390625 69.48525238037109375 68.18640899658203125 68.45136260986328125 68.1060638427734375 68.4977264404296875 67.7669219970703125 68.06357574462890625 67.57257843017578125 67.8173370361328125 68.0187225341796875 68.4236297607421875 68.65859222412109375 67.74698638916015625 67.779296875 68.46060943603515625 69.3718414306640625 70.9570770263671875 71.728240966796875 71.16416168212890625 70.69426727294921875 70.28244781494140625 68.80290985107421875 68.113616943359375 67.82711029052734375 66.62027740478515625 65.05504608154296875 64.172698974609375 64.04825592041015625 62.996124267578125 62.65541839599609375 62.70830535888671875 62.902446746826171875 62.729816436767578125 62.912723541259765625 62.77547454833984375 63.199756622314453125 64.02063751220703125 64.57540130615234375 63.85337066650390625 62.183895111083984375 60.733978271484375 59.464786529541015625 58.9205474853515625 57.732929229736328125 56.926975250244140625 56.588100433349609375 56.11258697509765625 55.985866546630859375 55.995914459228515625 56.242389678955078125 57.3499603271484375 57.427276611328125 56.82592010498046875 56.404331207275390625 56.266765594482421875 55.880146026611328125 55.4814910888671875 55.303089141845703125 54.887996673583984375 54.958526611328125 54.588409423828125 54.54090118408203125 54.92971038818359375 54.913852691650390625 55.139247894287109375 55.261783599853515625 56.05585479736328125 56.445972442626953125 56.7978363037109375 56.371856689453125 55.718311309814453125
 23.006532669067382812 20.165067672729492188 19.060024261474609375 16.8415069580078125 21.070016860961914062 20.599576950073242188 18.314783096313476562 19.0795745849609375 19.530689239501953125 20.41530609130859375 21.9442291259765625 21.570903778076171875 23.331544876098632812 24.995145797729492188 25.87966156005859375 28.021732330322265625 28.62332916259765625 29.885791778564453125 27.704959869384765625 27.840829849243164062 28.100622177124023438 24.99359130859375 24.717479705810546875 23.0251312255859375 21.834369659423828125 20.129251480102539062 18.724874496459960938 18.549007415771484375 18.547346115112304688 16.745973587036132812 17.824399948120117188 18.09365081787109375 16.039623260498046875 16.41263580322265625 15.640973091125488281 14.542692184448242188 12.789583206176757812 11.812169075012207031 11.826745986938476562 13.579801559448242188 12.720751762390136719 11.617868423461914062 12.543442726135253906 15.945942878723144531 20.716676712036132812 25.009328842163085938 17.560285568237304688 12.440673828125 17.587099075317382812 27.042047500610351562 24.584325790405273438 13.108537673950195312 14.266499519348144531 20.923818588256835938 26.078321456909179688 26.9949493408203125 27.051288604736328125 23.169466018676757812 22.569143295288085938 25.344430923461914062 28.3867034912109375 31.80834197998046875 18.949693679809570312 13.801537513732910156 18.439840316772460938 17.11780548095703125 14.959972381591796875 18.302320480346679688 20.971792221069335938 22.047405242919921875 21.227006912231445312 21.046566009521484375 19.720798492431640625 19.6397857666015625 18.812868118286132812 18.57720184326171875 14.763913154602050781 17.679895401000976562 19.668712615966796875 20.355722427368164062 17.5309295654296875 12.278588294982910156 11.47237396240234375 19.35959625244140625 17.576171875 13.366275787353515625 13.068639755249023438 14.035870552062988281 14.896100044250488281 16.630643844604492188 17.796314239501953125 20.080736160278320312 19.381883621215820312 20.227975845336914062 20.262111663818359375 22.1362762451171875 22.703762054443359375 23.17450714111328125 22.51508331298828125 21.6682281494140625 20.669454574584960938 20.052867889404296875 23.640316009521484375 20.771982192993164062 20.377407073974609375 20.08919525146484375 20.4752197265625 20.677164077758789062 20.6770477294921875 19.589979171752929688 19.474748611450195312 19.45624542236328125 18.64178466796875 19.123470306396484375 20 19.928480148315429688 18.902339935302734375 18.249965667724609375 17.7971038818359375 18.292240142822265625 18.55435943603515625 18.011783599853515625 16.26396942138671875 15.335387229919433594 17.350240707397460938 16.111293792724609375 15.775899887084960938 14.69075775146484375 14.122580528259277344 14.98789215087890625 12.214070320129394531 11.576688766479492188 12.258179664611816406 16.414417266845703125 17.924221038818359375 10.10007476806640625 11.046967506408691406 12.510498046875 13.848299980163574219 13.348659515380859375 13.322401046752929688 13.469590187072753906 13.404444694519042969 13.7415618896484375 14.258165359497070312 14.470880508422851562 16.0510101318359375 15.7011260986328125 15.505529403686523438 15.179861068725585938 18.405345916748046875 16.081193923950195312 16.657068252563476562 22.801174163818359375 25.678705215454101562 28.883520126342773438 41.52799224853515625 47.28543853759765625 49.661479949951171875 49.039012908935546875 48.568572998046875 44.815654754638671875 43.571441650390625 45.43304443359375 49.22286224365234375 52.485530853271484375 57.28220367431640625 60.299297332763671875 62.04964447021484375 62.58477783203125 63.633335113525390625 63.456531524658203125 65.41329193115234375 65.3923492431640625 66.529205322265625 67.063507080078125 68.19866943359375 69.16269683837890625 69.78936004638671875 70.44158172607421875 70.78960418701171875 70.720306396484375 70.4042816162109375 70.7371673583984375 70.9552154541015625 69.57492828369140625 68.9195098876953125 68.49695587158203125 68.56447601318359375 68.493560791015625 68.41944122314453125 67.89842987060546875 67.7175750732421875 66.7523193359375 67.3199920654296875 67.78603363037109375 67.5520172119140625 67.74202728271484375 68.28302001953125 67.792633056640625 67.99076080322265625 69.1616973876953125 69.92569732666015625 70.847900390625 71.62532806396484375 70.55130767822265625 70.846160888671875 70.41229248046875 70.196441650390625 69.70307159423828125 69.021026611328125 67.55449676513671875 65.3687896728515625 64.11681365966796875 63.529842376708984375 62.833820343017578125 62.770656585693359375 62.798473358154296875 62.7392730712890625 62.670166015625 63.219928741455078125 63.68209075927734375 64.4339141845703125 65.43634796142578125 66.81482696533203125 66.36611175537109375 63.575603485107421875 61.171306610107421875 59.800159454345703125 59.093273162841796875 57.78575897216796875 56.7338714599609375 55.342132568359375 55.35918426513671875 55.15264129638671875 54.701358795166015625 54.737232208251953125 55.687530517578125 56.353229522705078125 56.147968292236328125 55.539157867431640625 55.009304046630859375 54.92305755615234375 55.14563751220703125 54.8969879150390625 54.73804473876953125 54.506999969482421875 53.77594757080078125 54.038311004638671875 54.400959014892578125 54.260860443115234375 54.455493927001953125 55.0746917724609375 55.481143951416015625 55.6469573974609375 55.452289581298828125 55.256259918212890625 54.85184478759765625
 22.858806610107421875 20.739446640014648438 20.454730987548828125 21.510457992553710938 22.914113998413085938 21.2374725341796875 17.72652435302734375 18.554674148559570312 19.5960540771484375 19.116861343383789062 20.17086029052734375 20.27138519287109375 22.187532424926757812 24.644800186157226562 24.153600692749023438 26.182100296020507812 26.906641006469726562 25.564104080200195312 24.381586074829101562 25.251262664794921875 24.17006683349609375 23.450429916381835938 21.9778289794921875 20.35680389404296875 18.803922653198242188 17.265979766845703125 17.437877655029296875 17.924028396606445312 18.406993865966796875 15.792645454406738281 16.101480484008789062 14.987110137939453125 15.714863777160644531 15.126665115356445312 13.465555191040039062 13.268464088439941406 12.333461761474609375 12.213642120361328125 11.914736747741699219 13.911584854125976562 14.65081787109375 13.255551338195800781 13.376897811889648438 16.35959625244140625 18.519451141357421875 20.697002410888671875 14.446879386901855469 12.073958396911621094 15.800014495849609375 28.814693450927734375 27.633970260620117188 13.008724212646484375 13.44379425048828125 14.266499519348144531 25.470981597900390625 29.207719802856445312 28.14981842041015625 25.300596237182617188 23.980142593383789062 27.023778915405273438 28.99239349365234375 30.742307662963867188 18.080142974853515625 12.03533172607421875 18.40386199951171875 20.812021255493164062 18.433599472045898438 19.174608230590820312 21.933368682861328125 22.020740509033203125 22.551967620849609375 21.490993499755859375 21.465318679809570312 19.670133590698242188 19.39589691162109375 16.17685699462890625 12.733466148376464844 18.667676925659179688 19.570926666259765625 19.740055084228515625 16.74932098388671875 11.931438446044921875 15.174591064453125 20.6275634765625 16.292600631713867188 12.546109199523925781 14.393532752990722656 15.601721763610839844 16.060491561889648438 17.96514892578125 20.759908676147460938 20.291063308715820312 20.538423538208007812 21.588626861572265625 22.462350845336914062 23.296033859252929688 23.296033859252929688 24.228586196899414062 25.226009368896484375 23.052453994750976562 22.566682815551757812 23.9912261962890625 24.3902435302734375 22.138586044311523438 20.123016357421875 19.72415924072265625 20.066717147827148438 20.060550689697265625 20.2506103515625 19.610233306884765625 19.250492095947265625 19.401384353637695312 19.283456802368164062 19.917329788208007812 20.033670425415039062 19.677581787109375 19.024562835693359375 17.807046890258789062 16.883880615234375 18.086513519287109375 18.453857421875 17.46164703369140625 15.766406059265136719 14.922420501708984375 16.0919036865234375 16.2597198486328125 15.538187026977539062 19.58455657958984375 20.670904159545898438 21.596643447875976562 16.465524673461914062 12.811563491821289062 21.144008636474609375 23.866800308227539062 24.498964309692382812 15.720294952392578125 10.557684898376464844 12.198810577392578125 12.811563491821289062 13.337674140930175781 12.920572280883789062 12.5058441162109375 13.43761444091796875 13.403272628784179688 14.303335189819335938 15.220129966735839844 16.444871902465820312 16.347110748291015625 15.847141265869140625 15.171851158142089844 15.973286628723144531 17.315332412719726562 29.242715835571289062 39.470394134521484375 30.3728179931640625 24.047420501708984375 32.285533905029296875 49.959686279296875 51.488033294677734375 49.95185089111328125 49.309001922607421875 50.259922027587890625 48.808452606201171875 46.611064910888671875 49.75328826904296875 53.44290924072265625 57.479305267333984375 60.944805145263671875 62.758342742919921875 64.04169464111328125 64.80446624755859375 65.33335113525390625 67.0214691162109375 67.05426788330078125 67.878326416015625 68.79412841796875 69.69950103759765625 70.13092041015625 70.46123504638671875 70.6216583251953125 71.2993011474609375 71.08893585205078125 70.30065155029296875 69.99260711669921875 70.27709197998046875 69.34571075439453125 69.0518951416015625 68.9531707763671875 68.4432220458984375 68.4029541015625 68.15842437744140625 67.5576019287109375 67.4947509765625 67.49794769287109375 68.04345703125 67.93881988525390625 68.04305267333984375 68.14261627197265625 68.3236541748046875 68.8521575927734375 68.81134796142578125 69.426666259765625 70.38008880615234375 70.5065765380859375 71.6992645263671875 71.11115264892578125 70.82135009765625 70.629852294921875 70.60608673095703125 71.00438690185546875 70.2574005126953125 67.4027557373046875 65.60895538330078125 64.63422393798828125 63.441486358642578125 63.3894805908203125 63.115802764892578125 63.09356689453125 62.57511138916015625 63.2102203369140625 63.0785980224609375 63.533802032470703125 64.7955780029296875 66.372802734375 68.830322265625 67.6706085205078125 64.02063751220703125 60.76068878173828125 59.2027130126953125 58.537189483642578125 57.750286102294921875 56.43338775634765625 55.000209808349609375 54.510089874267578125 54.01161956787109375 53.952022552490234375 53.655261993408203125 54.583484649658203125 55.099300384521484375 55.088207244873046875 54.78528594970703125 54.174098968505859375 54.2633514404296875 54.029514312744140625 53.678375244140625 53.306980133056640625 53.2069244384765625 53.4222259521484375 53.688686370849609375 54.21794891357421875 53.845550537109375 54.0857391357421875 54.442356109619140625 54.953464508056640625 54.8987579345703125 54.94385528564453125 53.789154052734375 53.40833282470703125
 23.006532669067382812 24.336650848388671875 20.92119598388671875 23.30084228515625 23.26136016845703125 23.234098434448242188 20.758174896240234375 21.23178863525390625 20.0579833984375 18.663545608520507812 19.177690505981445312 19.124395370483398438 24.029073715209960938 24.176946640014648438 22.017091751098632812 24.129825592041015625 23.04758453369140625 20.522022247314453125 22.414110183715820312 22.535142898559570312 21.498052597045898438 20.664167404174804688 20.629596710205078125 19.5550994873046875 18.373132705688476562 14.979039192199707031 15.28351593017578125 17.494787216186523438 16.852466583251953125 15.342678070068359375 16.73458099365234375 17.696668624877929688 16.369075775146484375 12.4489898681640625 12.318564414978027344 14.096966743469238281 13.226835250854492188 11.949627876281738281 12.735854148864746094 15.003817558288574219 16.368951797485351562 13.602175712585449219 14.036917686462402344 15.153157234191894531 19.087266921997070312 16.64070892333984375 13.448012351989746094 12.309051513671875 13.547299385070800781 25.371522903442382812 22.735713958740234375 14.272802352905273438 11.276373863220214844 13.017993927001953125 24.359422683715820312 28.475797653198242188 27.628637313842773438 24.373613357543945312 21.019161224365234375 23.903961181640625 29.109691619873046875 29.45796966552734375 13.83493804931640625 18.422647476196289062 19.791522979736328125 19.841798782348632812 20.807779312133789062 22.17734527587890625 22.85724639892578125 22.535381317138671875 23.597932815551757812 24.203943252563476562 22.565036773681640625 21.088628768920898438 18.758455276489257812 14.657938957214355469 12.540291786193847656 18.414865493774414062 14.784941673278808594 16.046247482299804688 17.582826614379882812 12.678699493408203125 17.612844467163085938 19.024934768676757812 12.940423011779785156 14.547494888305664062 16.453348159790039062 16.938177108764648438 18.565265655517578125 21.305444717407226562 23.762964248657226562 22.727264404296875 24.4788055419921875 25.035556793212890625 24.411952972412109375 24.67079925537109375 24.394073486328125 24.44332122802734375 25.728712081909179688 25.604251861572265625 24.365797042846679688 24.619358062744140625 25.557462692260742188 22.185306549072265625 20.482820510864257812 18.957384109497070312 20.021188735961914062 20.563600540161132812 21.110101699829101562 21.348466873168945312 21.180059432983398438 21.01445770263671875 20.285373687744140625 20.550075531005859375 19.900869369506835938 21.05411529541015625 19.997411727905273438 19.220117568969726562 19.125585556030273438 18.073526382446289062 18.067108154296875 16.99454498291015625 15.537627220153808594 17.055307388305664062 17.06049346923828125 15.5564727783203125 17.70949554443359375 18.057514190673828125 17.52878570556640625 19.564771652221679688 18.484727859497070312 22.18578338623046875 22.564342498779296875 27.247356414794921875 24.133665084838867188 20.229217529296875 13.213100433349609375 16.222095489501953125 14.66474151611328125 13.252786636352539062 12.847330093383789062 14.117513656616210938 14.675846099853515625 15.261241912841796875 14.654589653015136719 15.493733406066894531 17.845785140991210938 17.830678939819335938 16.014238357543945312 16.124301910400390625 20.28502655029296875 26.599370956420898438 39.426715850830078125 46.366252899169921875 47.792049407958984375 36.662631988525390625 30.035114288330078125 35.392139434814453125 45.54559326171875 53.422321319580078125 50.4364776611328125 53.5799713134765625 52.414363861083984375 49.355609893798828125 53.361660003662109375 55.995555877685546875 58.70523834228515625 61.774936676025390625 63.61925506591796875 65.02608489990234375 66.07846832275390625 66.5187530517578125 67.354461669921875 68.3273773193359375 68.7835235595703125 70.0181427001953125 70.1337738037109375 71.392425537109375 71.45896148681640625 72.12776947021484375 71.9436187744140625 71.2566680908203125 71.2269134521484375 70.6693878173828125 70.4523773193359375 69.41376495361328125 69.204345703125 69.2101593017578125 68.7299346923828125 69.19069671630859375 68.09969329833984375 67.9400634765625 67.54108428955078125 67.52536773681640625 67.87868499755859375 67.732177734375 67.9939727783203125 68.08123779296875 67.88437652587890625 68.739410400390625 68.542266845703125 69.47006988525390625 70.16597747802734375 69.8885955810546875 70.03839111328125 70.83782958984375 70.56585693359375 70.06182861328125 69.93216705322265625 69.93996429443359375 68.97473907470703125 67.87976837158203125 65.27368927001953125 64.40847015380859375 64.0581512451171875 63.889598846435546875 63.489025115966796875 63.07205963134765625 63.1932525634765625 62.610198974609375 62.044300079345703125 62.570270538330078125 63.01865386962890625 64.4535980224609375 65.2255401611328125 65.22119140625 62.93695068359375 60.528331756591796875 59.62320709228515625 58.773143768310546875 57.94385528564453125 56.265193939208984375 55.14473724365234375 54.339839935302734375 53.096134185791015625 52.572269439697265625 52.842281341552734375 53.36034393310546875 53.7994537353515625 53.822956085205078125 53.790592193603515625 54.05106353759765625 52.892917633056640625 52.975032806396484375 52.82276153564453125 52.396007537841796875 52.54709625244140625 52.49504852294921875 52.57694244384765625 53.776821136474609375 53.86759185791015625 54.0421600341796875 53.737506866455078125 54.272785186767578125 54.201740264892578125 53.6184539794921875 53.600109100341796875 53.361484527587890625
 20.32463836669921875 20.129451751708984375 20.472148895263671875 21.89969635009765625 18.756565093994140625 16.642656326293945312 18.441862106323242188 18.264123916625976562 16.825439453125 18.506296157836914062 18.791433334350585938 19.076450347900390625 18.285703659057617188 17.7359619140625 20.557849884033203125 21.64917755126953125 19.721620559692382812 19.4418487548828125 18.739942550659179688 22.396127700805664062 19.414194107055664062 18.640472412109375 17.942560195922851562 18.714282989501953125 17.168773651123046875 15.817750930786132812 17.192539215087890625 17.02919769287109375 15.876832008361816406 15.282169342041015625 16.674955368041992188 15.620095252990722656 14.582215309143066406 12.711073875427246094 13.095458984375 12.816114425659179688 12.58350372314453125 13.005489349365234375 12.440402984619140625 13.747251510620117188 15.109919548034667969 13.928274154663085938 15.867571830749511719 14.743749618530273438 17.602048873901367188 17.457170486450195312 15.622429847717285156 13.867852210998535156 19.792459487915039062 23.859088897705078125 18.159929275512695312 14.43480682373046875 12.319398880004882812 15.736784934997558594 25.9385833740234375 26.924877166748046875 24.888502120971679688 21.4870147705078125 17.277011871337890625 21.808742523193359375 26.059122085571289062 22.227563858032226562 12.835017204284667969 16.741010665893554688 21.435028076171875 21.080196380615234375 22.535381317138671875 24.6551513671875 22.418262481689453125 21.830884933471679688 23.145862579345703125 23.550439834594726562 22.138494491577148438 22.104135513305664062 22.407253265380859375 19.724840164184570312 17.031047821044921875 16.718416213989257812 12.337290763854980469 15.711232185363769531 19.6054840087890625 17.256641387939453125 19.274312973022460938 12.790112495422363281 14.55858612060546875 15.578179359436035156 16.699693679809570312 19.254468917846679688 19.81496429443359375 23.207334518432617188 24.3181610107421875 25.843830108642578125 26.82155609130859375 26.855653762817382812 26.786294937133789062 25.549135208129882812 25.937612533569335938 25.725736618041992188 26.524045944213867188 24.657163619995117188 24.787664413452148438 24.49660491943359375 24.578821182250976562 23.486764907836914062 21.790616989135742188 20.129865646362304688 19.291606903076171875 19.840757369995117188 21.31720733642578125 20.951311111450195312 20.579608917236328125 21.54059600830078125 21.950693130493164062 21.942213058471679688 19.218126296997070312 19.900638580322265625 21.089803695678710938 22.217437744140625 21.152690887451171875 21.228179931640625 19.024562835693359375 16.819868087768554688 16.47409820556640625 17.058870315551757812 16.653715133666992188 18.01338958740234375 19.093576431274414062 17.015230178833007812 17.932741165161132812 22.684888839721679688 25.843044281005859375 28.27447509765625 28.885257720947265625 30.760309219360351562 22.310863494873046875 24.7535552978515625 17.828210830688476562 16.514173507690429688 16.20185089111328125 14.710172653198242188 14.001247406005859375 14.225027084350585938 15.456340789794921875 15.780393600463867188 15.675998687744140625 16.704776763916015625 21.163127899169921875 20.862524032592773438 16.010650634765625 17.218862533569335938 28.168497085571289062 41.461963653564453125 45.80603790283203125 48.263519287109375 52.74785614013671875 52.71895599365234375 41.381336212158203125 36.874233245849609375 53.11783599853515625 53.9853057861328125 53.78310394287109375 55.693302154541015625 55.289337158203125 54.152660369873046875 55.745452880859375 58.46380615234375 60.32489776611328125 62.791767120361328125 64.1284637451171875 66.209381103515625 67.11705780029296875 68.4227294921875 69.27758026123046875 69.81565093994140625 70.1209564208984375 70.87345123291015625 72.148773193359375 72.59417724609375 72.95276641845703125 72.53778839111328125 72.14373016357421875 71.7165679931640625 71.39751434326171875 71.0459747314453125 70.5332183837890625 69.3856353759765625 69.3340301513671875 68.955291748046875 68.955291748046875 69.09745025634765625 69.49017333984375 68.5670318603515625 68.278594970703125 67.83373260498046875 67.900909423828125 68.33190155029296875 67.9939727783203125 68.7648773193359375 67.95250701904296875 68.49452972412109375 68.1517333984375 68.752899169921875 68.64919281005859375 68.8507080078125 69.08293914794921875 69.75148773193359375 69.78090667724609375 69.5849761962890625 69.39440155029296875 69.07025146484375 67.8477783203125 66.05063629150390625 64.6434326171875 63.63007354736328125 64.29460906982421875 64.3939361572265625 63.97412109375 63.420787811279296875 63.161281585693359375 62.24170684814453125 61.791278839111328125 61.1851348876953125 61.2534942626953125 61.293605804443359375 62.06780242919921875 62.075031280517578125 62.075031280517578125 61.40639495849609375 60.970302581787109375 59.073169708251953125 57.7691650390625 57.17870330810546875 55.128414154052734375 53.7336273193359375 52.712184906005859375 52.51067352294921875 52.6299591064453125 52.458850860595703125 52.7700042724609375 53.098293304443359375 53.377086639404296875 53.0976104736328125 53.14635467529296875 52.87586212158203125 52.695102691650390625 52.07816314697265625 51.69095611572265625 52.01575469970703125 52.41851806640625 53.12268829345703125 53.669544219970703125 53.8819732666015625 53.2238311767578125 53.18677520751953125 53.496837615966796875 53.056125640869140625 53.1175689697265625 53.263278961181640625
 21.124505996704101562 18.851781845092773438 17.523433685302734375 21.285915374755859375 17.654697418212890625 18.8135528564453125 19.475004196166992188 17.875135421752929688 17.882871627807617188 17.0155181884765625 18.421907424926757812 18.2767181396484375 17.155582427978515625 16.85809326171875 19.200841903686523438 19.607843399047851562 19.120235443115234375 18.983594894409179688 21.133665084838867188 18.566865921020507812 16.325471878051757812 16.292959213256835938 15.487154006958007812 15.858855247497558594 15.342771530151367188 15.026216506958007812 15.801778793334960938 15.126906394958496094 14.390990257263183594 16.4874725341796875 15.983598709106445312 15.2200469970703125 12.984430313110351562 14.5435638427734375 13.777006149291992188 14.249059677124023438 12.438456535339355469 13.992055892944335938 11.389896392822265625 13.787555694580078125 13.962115287780761719 15.057494163513183594 15.240497589111328125 13.387287139892578125 14.562424659729003906 16.92916107177734375 14.118541717529296875 14.832156181335449219 19.934503555297851562 21.420106887817382812 15.341588020324707031 16.653715133666992188 20.407793045043945312 22.715419769287109375 25.188344955444335938 26.84862518310546875 22.089801788330078125 22.610502243041992188 21.582752227783203125 20.067033767700195312 24.207178115844726562 23.614984512329101562 13.540030479431152344 19.403051376342773438 23.569234848022460938 24.055341720581054688 22.807979583740234375 23.144384384155273438 21.435028076171875 22.138387680053710938 22.065874099731445312 21.558176040649414062 21.343320846557617188 23.335237503051757812 25.56036376953125 23.752244949340820312 18.033391952514648438 11.622049331665039062 14.263834953308105469 14.173707962036132812 19.040254592895507812 18.46775054931640625 17.232801437377929688 14.3177337646484375 14.992694854736328125 16.607524871826171875 18.38614654541015625 20.255117416381835938 24.145238876342773438 28.303852081298828125 28.30559539794921875 29.762697219848632812 28.297124862670898438 27.39057159423828125 28.04901885986328125 27.688554763793945312 27.219644546508789062 27.31945037841796875 27.95733642578125 26.239549636840820312 26.7139739990234375 27.941099166870117188 24.732889175415039062 22.382427215576171875 22.494165420532226562 20.910028457641601562 20.915277481079101562 21.025295257568359375 21.657470703125 22.338787078857421875 23.388612747192382812 24.313457489013671875 22.95404815673828125 20.76920318603515625 19.882144927978515625 18.53368377685546875 18.16139984130859375 18.664434432983398438 20.078487396240234375 21.4867706298828125 22.616086959838867188 21.351001739501953125 19.784189224243164062 18.505353927612304688 18.406696319580078125 18.195051193237304688 19.24318695068359375 21.537866592407226562 23.5158538818359375 25.07928466796875 23.808111190795898438 29.898252487182617188 29.922832489013671875 20.1678924560546875 20.280248641967773438 23.783535003662109375 18.527620315551757812 16.372013092041015625 15.788942337036132812 15.856367111206054688 15.725490570068359375 16.2101593017578125 15.492619514465332031 16.074468612670898438 16.475255966186523438 16.288852691650390625 21.25893402099609375 25.398311614990234375 17.522869110107421875 20.657352447509765625 34.56760406494140625 50.472930908203125 58.409076690673828125 58.211925506591796875 58.974452972412109375 50.0653533935546875 48.502613067626953125 57.1839141845703125 54.02801513671875 57.298480987548828125 58.411441802978515625 58.513881683349609375 55.668331146240234375 57.03462982177734375 57.5751190185546875 58.95668792724609375 61.469493865966796875 62.469089508056640625 64.4149169921875 66.33286285400390625 67.96649932861328125 69.413299560546875 70.22151947021484375 70.43392181396484375 71.166839599609375 72.5009613037109375 72.9568328857421875 74.1421356201171875 73.3294830322265625 72.82962799072265625 72.2017669677734375 71.35089874267578125 71.11209869384765625 70.88965606689453125 70.68206024169921875 70.045440673828125 70.0682373046875 69.76702117919921875 70.0177459716796875 69.6305999755859375 69.14186859130859375 68.98517608642578125 69.0512542724609375 68.79976654052734375 68.10446929931640625 68.343780517578125 68.2528076171875 68.5996551513671875 68.05944061279296875 68.0084991455078125 68.26862335205078125 68.0861358642578125 67.89257049560546875 68.3631134033203125 68.38565826416015625 68.8134002685546875 68.589691162109375 68.72315216064453125 68.0500946044921875 68.0278472900390625 66.275238037109375 65.52327728271484375 63.994892120361328125 64.0853729248046875 64.70555877685546875 64.42376708984375 65.12798309326171875 64.272979736328125 62.9563751220703125 61.468929290771484375 59.997013092041015625 60.013172149658203125 59.37622833251953125 58.946697235107421875 58.775684356689453125 59.9433135986328125 59.90998077392578125 60.30916595458984375 59.10918426513671875 58.569599151611328125 57.130306243896484375 55.98035430908203125 54.642055511474609375 53.7800750732421875 53.050445556640625 52.7136688232421875 52.49692535400390625 52.477222442626953125 52.5357666015625 52.520023345947265625 52.228450775146484375 52.789295196533203125 52.812023162841796875 52.8427581787109375 51.764324188232421875 51.39652252197265625 51.211475372314453125 51.78150177001953125 52.46265411376953125 52.871387481689453125 53.666168212890625 53.062000274658203125 53.0363006591796875 52.85793304443359375 52.61392974853515625 52.702663421630859375 52.6161041259765625 52.8000030517578125
 20.97240447998046875 20.649682998657226562 18.895099639892578125 19.31720733642578125 19.14788818359375 17.207727432250976562 20.658090591430664062 19.692602157592773438 19.444368362426757812 18.087202072143554688 16.734691619873046875 16.107606887817382812 16.118093490600585938 17.950193405151367188 16.31708526611328125 17.592641830444335938 17.301244735717773438 21.281778335571289062 19.142467498779296875 15.368749618530273438 15.892825126647949219 14.506856918334960938 14.57123565673828125 15.038832664489746094 15.449690818786621094 15.206659317016601562 15.671701431274414062 14.478586196899414062 15.731026649475097656 17.177713394165039062 16.54878997802734375 14.600053787231445312 14.009617805480957031 13.479331016540527344 14.402962684631347656 15.265756607055664062 12.729765892028808594 12.893857002258300781 12.528287887573242188 12.729673385620117188 13.217870712280273438 13.758932113647460938 14.773059844970703125 14.401386260986328125 14.093468666076660156 15.148388862609863281 14.793478012084960938 15.24442291259765625 19.411685943603515625 19.446990966796875 14.611379623413085938 11.387865066528320312 19.638406753540039062 24.156064987182617188 24.73436737060546875 24.442472457885742188 26.985443115234375 25.177850723266601562 25.027309417724609375 17.81461334228515625 16.492101669311523438 23.642719268798828125 22.767810821533203125 23.510829925537109375 25.73077392578125 23.686260223388671875 22.54866790771484375 17.654697418212890625 17.409215927124023438 19.878948211669921875 21.198865890502929688 20.740224838256835938 22.584112167358398438 24.318325042724609375 26.210845947265625 23.787187576293945312 14.964109420776367188 11.934764862060546875 12.9865570068359375 13.234402656555175781 17.683567047119140625 17.451053619384765625 15.200539588928222656 15.877904891967773438 16.125432968139648438 17.781396865844726562 20.040056228637695312 20.716564178466796875 26.702566146850585938 31.789838790893554688 31.681592941284179688 32.264850616455078125 30.410839080810546875 30.690372467041015625 28.778470993041992188 28.6378021240234375 28.464113235473632812 27.187250137329101562 28.610660552978515625 30.48116302490234375 31.145631790161132812 30.165296554565429688 28.143888473510742188 24.089588165283203125 22.78958892822265625 22.53856658935546875 22.24611663818359375 22.466920852661132812 24.84618377685546875 24.669332504272460938 23.821634292602539062 22.445629119873046875 21.547410964965820312 19.420000076293945312 19.395244598388671875 18.786397933959960938 19.679718017578125 19.236379623413085938 18.897891998291015625 21.892091751098632812 23.781137466430664062 23.570514678955078125 23.837554931640625 20.962520599365234375 21.319864273071289062 21.08686065673828125 21.319894790649414062 22.556615829467773438 23.795621871948242188 24.55914306640625 24.81678009033203125 27.728624343872070312 27.187250137329101562 22.875316619873046875 15.261260986328125 19.60311126708984375 17.904415130615234375 16.8074188232421875 16.388187408447265625 15.789378166198730469 15.896241188049316406 16.609500885009765625 16.528532028198242188 16.5008392333984375 16.760927200317382812 16.9983062744140625 19.37754058837890625 28.734651565551757812 21.811122894287109375 22.740591049194335938 36.976284027099609375 58.591945648193359375 66.63883209228515625 69.054443359375 68.63153076171875 66.9461517333984375 55.345752716064453125 63.158740997314453125 62.787158966064453125 58.712276458740234375 58.317962646484375 58.854579925537109375 56.93148040771484375 56.389892578125 59.03427886962890625 60.99227142333984375 62.275875091552734375 64.05345916748046875 65.2080535888671875 67.50171661376953125 68.7969970703125 70.97564697265625 71.63788604736328125 72.4079437255859375 73.51607513427734375 73.95703887939453125 73.72089385986328125 74.33203887939453125 74.18241119384765625 72.67890167236328125 72.344970703125 71.77625274658203125 70.5865325927734375 70.6488800048828125 70.48578643798828125 70.23983001708984375 70.1681365966796875 69.90512847900390625 69.80341339111328125 70.15680694580078125 69.683441162109375 69.94207000732421875 69.56247711181640625 69.727691650390625 70.0738983154296875 70.20130157470703125 68.430572509765625 69.33858489990234375 68.083587646484375 68.038604736328125 68.584716796875 68.416229248046875 67.5032501220703125 68.0398406982421875 68.0821075439453125 67.649871826171875 68.29461669921875 67.86517333984375 66.8204345703125 66.70343017578125 65.238983154296875 64.7503204345703125 63.6856842041015625 63.945011138916015625 64.47541046142578125 65.3339996337890625 65.50421142578125 65.14440155029296875 63.684146881103515625 60.785999298095703125 59.414768218994140625 58.978801727294921875 57.708995819091796875 56.58098602294921875 55.56276702880859375 57.252872467041015625 58.221782684326171875 58.84136199951171875 58.668201446533203125 57.591602325439453125 56.49282073974609375 55.94731903076171875 54.76956939697265625 53.7032928466796875 53.3401641845703125 52.741207122802734375 52.68869781494140625 52.4534149169921875 52.78299713134765625 52.824886322021484375 52.462100982666015625 52.812023162841796875 52.478496551513671875 51.876163482666015625 51.492275238037109375 51.163906097412109375 51.46579742431640625 51.787708282470703125 52.21953582763671875 51.9831390380859375 52.811389923095703125 52.760711669921875 52.7621917724609375 52.54107666015625 52.6918792724609375 52.482303619384765625 51.991451263427734375 51.6700897216796875
 21.13793182373046875 20.3338165283203125 21.60887908935546875 22.987318038940429688 23.588504791259765625 19.342237472534179688 19.567548751831054688 22.12372589111328125 22.417230606079101562 14.758243560791015625 16.898492813110351562 17.08597564697265625 15.361309051513671875 16.559465408325195312 15.396538734436035156 15.320191383361816406 14.586718559265136719 21.988035202026367188 19.358961105346679688 14.868027687072753906 13.617633819580078125 12.898432731628417969 13.184301376342773438 13.314583778381347656 14.101328849792480469 14.540300369262695312 15.850912094116210938 14.3385467529296875 16.024671554565429688 17.940507888793945312 16.76021575927734375 14.557086944580078125 12.984430313110351562 14.044135093688964844 15.357830047607421875 13.666697502136230469 13.879907608032226562 12.443325042724609375 12.55487060546875 12.141481399536132812 12.970040321350097656 12.942391395568847656 13.431976318359375 13.493815422058105469 14.073614120483398438 14.33170318603515625 14.617712974548339844 14.617712974548339844 18.274145126342773438 19.093473434448242188 16.42356109619140625 12.542144775390625 16.424242019653320312 20.550075531005859375 23.685817718505859375 22.494165420532226562 22.57106781005859375 26.30583953857421875 26.224588394165039062 22.352277755737304688 17.82464599609375 21.617444992065429688 25.292896270751953125 23.28448486328125 25.793436050415039062 22.456699371337890625 20.102331161499023438 15.235101699829101562 18.404424667358398438 19.4757080078125 21.408197402954101562 20.5500030517578125 22.180744171142578125 25.774709701538085938 26.0634307861328125 21.843524932861328125 13.560377120971679688 13.277823448181152344 13.002016067504882812 16.12802886962890625 19.088941574096679688 15.268590927124023438 16.449375152587890625 17.152341842651367188 18.832834243774414062 18.970302581787109375 21.18804931640625 25.450115203857421875 34.473026275634765625 34.427913665771484375 34.79358673095703125 33.744968414306640625 32.672130584716796875 32.561298370361328125 30.738088607788085938 29.645994186401367188 29.088390350341796875 27.948003768920898438 29.210262298583984375 31.008150100708007812 31.747522354125976562 30.64467620849609375 30.255641937255859375 28.893960952758789062 26.453191757202148438 25.875787734985351562 26.123414993286132812 25.994167327880859375 24.375247955322265625 23.813663482666015625 23.887372970581054688 22.927301406860351562 20.835203170776367188 19.668849945068359375 20.02716827392578125 20.081113815307617188 20.678125381469726562 20.505453109741210938 20.66912841796875 20.578565597534179688 21.91065216064453125 24.663576126098632812 24.969509124755859375 23.692884445190429688 21.44989013671875 22.450990676879882812 22.858806610107421875 20.846324920654296875 21.264535903930664062 23.361194610595703125 26.474260330200195312 26.27353668212890625 17.75775909423828125 20.18047332763671875 16.341785430908203125 16.17865753173828125 16.597078323364257812 16.548402786254882812 16.729158401489257812 16.654659271240234375 16.553564071655273438 16.624811172485351562 17.851337432861328125 18.017116546630859375 17.092699050903320312 16.873903274536132812 17.39959716796875 19.282321929931640625 35.884258270263671875 25.511564254760742188 37.499507904052734375 59.730724334716796875 68.9969024658203125 68.5484619140625 68.99909210205078125 69.181884765625 66.5946807861328125 62.93961334228515625 63.667926788330078125 61.75833892822265625 57.8309326171875 56.730113983154296875 57.76409912109375 56.398616790771484375 60.093994140625 61.21651458740234375 63.824054718017578125 65.908660888671875 67.5362396240234375 69.28203582763671875 69.95372772216796875 70.367889404296875 73.23125457763671875 74.230072021484375 74.7927398681640625 74.765625 74.75257110595703125 73.60271453857421875 73.7554931640625 72.6279296875 72.05721282958984375 71.66869354248046875 70.26876068115234375 70.65052032470703125 70.13237762451171875 70.29444122314453125 70.101776123046875 70.15850830078125 70.21240997314453125 71.17731475830078125 71.33618927001953125 70.98256683349609375 70.3985137939453125 70.2510986328125 70.193695068359375 69.61173248291015625 69.45879364013671875 68.80005645751953125 68.90096282958984375 68.1626129150390625 67.655609130859375 66.939422607421875 66.817352294921875 67.53968048095703125 67.3833160400390625 67.62928009033203125 67.77252960205078125 67.271759033203125 67.11591339111328125 65.89737701416015625 64.42181396484375 63.5996856689453125 63.6856842041015625 63.43427276611328125 64.356475830078125 65.3559722900390625 66.84508514404296875 66.7799530029296875 64.42829132080078125 61.704914093017578125 59.80402374267578125 58.37477874755859375 56.887996673583984375 55.53389739990234375 55.538715362548828125 56.74932861328125 58.006084442138671875 58.6010589599609375 57.735687255859375 57.374866485595703125 56.001949310302734375 54.92223358154296875 54.417850494384765625 54.089111328125 53.314422607421875 52.80173492431640625 53.106555938720703125 52.49456787109375 52.556121826171875 52.5251922607421875 52.68224334716796875 52.494258880615234375 52.15590667724609375 51.965381622314453125 51.6011505126953125 51.49462890625 51.6920013427734375 51.9566650390625 51.81334686279296875 52.21779632568359375 52.186344146728515625 51.786029815673828125 52.081890106201171875 52.1697845458984375 52.42718505859375 52.512966156005859375 51.307682037353515625 49.207233428955078125
 18.818910598754882812 21.605398178100585938 20.1387176513671875 23.588504791259765625 24.389095306396484375 22.93707275390625 21.705930709838867188 22.980127334594726562 18.143939971923828125 15.323831558227539062 16.723978042602539062 17.654697418212890625 13.567999839782714844 14.790256500244140625 14.220870018005371094 13.016915321350097656 14.050345420837402344 17.969671249389648438 14.142364501953125 13.37726593017578125 12.14167022705078125 12.680362701416015625 13.925487518310546875 13.222146987915039062 14.255400657653808594 16.366872787475585938 16.228504180908203125 14.844593048095703125 16.672006607055664062 16.136880874633789062 16.740911483764648438 15.523532867431640625 14.735486030578613281 14.420290946960449219 15.525271415710449219 14.862543106079101562 13.704412460327148438 11.539827346801757812 13.647100448608398438 12.605553627014160156 11.919279098510742188 12.589463233947753906 14.618224143981933594 13.78610992431640625 14.443897247314453125 15.127400398254394531 15.569479942321777344 14.663084983825683594 17.39409637451171875 18.734729766845703125 17.888544082641601562 12.723577499389648438 14.712386131286621094 19.308107376098632812 22.60259246826171875 22.391401290893554688 19.990734100341796875 20.864818572998046875 25.657497406005859375 26.011312484741210938 21.749052047729492188 21.587390899658203125 25.403589248657226562 23.775678634643554688 28.508998870849609375 22.231609344482421875 17.690219879150390625 15.691147804260253906 18.789136886596679688 20.626041412353515625 20.82857513427734375 21.806339263916015625 23.382513046264648438 25.808506011962890625 23.05942535400390625 13.473608016967773438 13.724270820617675781 14.355349540710449219 15.694165229797363281 18.807939529418945312 16.785203933715820312 17.199085235595703125 18.657917022705078125 19.236246109008789062 21.6542205810546875 21.63722991943359375 27.7610931396484375 37.210357666015625 36.973453521728515625 37.211269378662109375 36.409519195556640625 34.83303070068359375 32.8328399658203125 32.363147735595703125 31.710496902465820312 30.199670791625976562 28.933025360107421875 30.736415863037109375 30.6700592041015625 30.378265380859375 31.2257080078125 30.80388641357421875 29.762697219848632812 28.63884735107421875 28.331569671630859375 27.148075103759765625 26.165288925170898438 24.701414108276367188 24.07581329345703125 23.650663375854492188 22.867841720581054688 22.546844482421875 20.964712142944335938 20.202960968017578125 21.2807769775390625 20.820703506469726562 21.060312271118164062 21.061542510986328125 21.744955062866210938 21.72863006591796875 22.558567047119140625 24.227056503295898438 28.288019180297851562 26.563211441040039062 22.088403701782226562 22.761501312255859375 23.25109100341796875 21.707874298095703125 18.451658248901367188 17.7753448486328125 17.8558197021484375 14.562424659729003906 14.070528984069824219 18.70758819580078125 20.274316787719726562 17.81072235107421875 17.311054229736328125 17.308361053466796875 17.214298248291015625 17.95198822021484375 17.59662628173828125 18.028985977172851562 18.535366058349609375 18.373464584350585938 19.969264984130859375 18.563077926635742188 17.615589141845703125 18.698225021362304688 39.674228668212890625 52.841648101806640625 48.2002410888671875 49.714954376220703125 61.450580596923828125 62.1883544921875 61.731170654296875 58.0720062255859375 56.629367828369140625 61.133510589599609375 61.697589874267578125 61.502452850341796875 57.272724151611328125 46.3486328125 41.795497894287109375 58.325138092041015625 61.211994171142578125 62.81127166748046875 65.78240203857421875 67.090576171875 68.7299346923828125 69.29354095458984375 70.47011566162109375 72.01729583740234375 73.4537353515625 75.44677734375 74.86890411376953125 75.2324981689453125 75.7435302734375 74.332672119140625 73.299346923828125 73.2255401611328125 71.67694854736328125 71.60854339599609375 70.72055816650390625 70.56307220458984375 71.41951751708984375 70.66410064697265625 70.565582275390625 71.10434722900390625 71.91338348388671875 72.1789093017578125 72.84722137451171875 71.6739501953125 71.75760650634765625 71.40048980712890625 71.090606689453125 70.82198333740234375 70.5949859619140625 69.44516754150390625 69.21820068359375 68.596588134765625 67.39441680908203125 66.73279571533203125 66.46221160888671875 66.71115875244140625 66.302215576171875 66.80200958251953125 66.62509918212890625 65.89202117919921875 65.7560882568359375 64.81151580810546875 63.44901275634765625 62.86489105224609375 63.021518707275390625 63.6348724365234375 64.4373016357421875 64.91408538818359375 65.21448516845703125 64.9880523681640625 63.121799468994140625 61.3082733154296875 59.515377044677734375 58.484134674072265625 57.632503509521484375 56.634899139404296875 56.99139404296875 57.5203704833984375 58.281337738037109375 58.105686187744140625 57.728633880615234375 56.487339019775390625 55.27698516845703125 54.9913482666015625 54.8670654296875 54.5348052978515625 54.1984405517578125 53.360687255859375 53.17234039306640625 52.748989105224609375 52.3099365234375 52.46154022216796875 52.436443328857421875 52.554256439208984375 52.509120941162109375 52.527866363525390625 52.293308258056640625 52.051815032958984375 51.758586883544921875 51.685756683349609375 51.825672149658203125 51.86363983154296875 52.310962677001953125 51.908428192138671875 51.478496551513671875 51.721065521240234375 51.646755218505859375 51.676116943359375 49.94438934326171875 47.9246978759765625
 18.8075103759765625 17.689043045043945312 18.232112884521484375 19.7289581298828125 20.37706756591796875 22.7215423583984375 21.705930709838867188 19.451282501220703125 16.202058792114257812 14.637048721313476562 17.829885482788085938 18.224613189697265625 13.738216400146484375 12.04370880126953125 14.199419975280761719 13.772933006286621094 11.343050956726074219 18.149606704711914062 13.5782623291015625 13.073746681213378906 12.710635185241699219 14.471537590026855469 13.682010650634765625 12.607369422912597656 13.847300529479980469 16.500913619995117188 16.922283172607421875 15.270544052124023438 17.688610076904296875 16.836147308349609375 16.979940414428710938 16.144975662231445312 15.071082115173339844 14.861878395080566406 13.925487518310546875 15.328373908996582031 13.538061141967773438 13.55071258544921875 11.671820640563964844 12.743383407592773438 12.454904556274414062 13.00176239013671875 12.874309539794921875 14.067791938781738281 14.843520164489746094 13.545390129089355469 14.596980094909667969 14.33170318603515625 16.18963623046875 17.576940536499023438 16.070858001708984375 15.465314865112304688 15.859557151794433594 19.74771881103515625 23.184635162353515625 23.534868240356445312 20.184091567993164062 19.305355072021484375 21.558496475219726562 20.790065765380859375 22.477649688720703125 25.091121673583984375 25.368343353271484375 27.077844619750976562 29.009717941284179688 27.286981582641601562 20.32877349853515625 19.020059585571289062 20.270868301391601562 18.963735580444335938 20.892608642578125 20.96245574951171875 23.057994842529296875 22.979471206665039062 17.764316558837890625 15.396541595458984375 15.840814590454101562 16.235273361206054688 20.735233306884765625 19.309823989868164062 18.028512954711914062 18.242734909057617188 18.722751617431640625 19.074323654174804688 21.75267791748046875 23.541887283325195312 32.913318634033203125 38.467700958251953125 38.28705596923828125 35.929286956787109375 35.357387542724609375 33.667888641357421875 32.9152984619140625 33.040340423583984375 32.123500823974609375 31.058828353881835938 30.26554107666015625 31.537435531616210938 31.398386001586914062 31.2257080078125 31.610483169555664062 30.94084930419921875 29.859004974365234375 28.475757598876953125 28.369602203369140625 27.221332550048828125 25.875787734985351562 24.340351104736328125 24.421588897705078125 22.678462982177734375 20.482072830200195312 21.407989501953125 20.936365127563476562 21.05365753173828125 21.273771286010742188 21.935106277465820312 21.257635116577148438 21.592050552368164062 22.302347183227539062 22.557529449462890625 23.690961837768554688 24.3054656982421875 27.243892669677734375 31.59259033203125 31.860164642333984375 32.183109283447265625 31.3184051513671875 27.318775177001953125 22.54570770263671875 18.734941482543945312 15.857921600341796875 14.026243209838867188 22.24037933349609375 22.913547515869140625 21.067287445068359375 19.146398544311523438 18.720062255859375 18.141668319702148438 17.684110641479492188 17.794216156005859375 18.498949050903320312 18.4520263671875 18.640674591064453125 19.068233489990234375 20.100755691528320312 19.103406906127929688 18.623636245727539062 21.819730758666992188 33.059108734130859375 55.20085906982421875 55.987140655517578125 48.03433990478515625 53.419811248779296875 55.1604156494140625 49.39441680908203125 54.084369659423828125 55.890590667724609375 60.68292236328125 62.888763427734375 61.9490509033203125 56.162799835205078125 45.741992950439453125 37.9906463623046875 48.4703369140625 61.647857666015625 62.661838531494140625 65.5865478515625 67.16677093505859375 68.942230224609375 69.42581939697265625 69.79084014892578125 73.101715087890625 73.31400299072265625 74.76513671875 75.346343994140625 74.52164459228515625 74.63278961181640625 74.51421356201171875 73.5293121337890625 72.4569854736328125 70.98555755615234375 71.51981353759765625 70.35235595703125 70.75351715087890625 71.43917083740234375 71.1961517333984375 71.15411376953125 71.737701416015625 72.55062103271484375 73.35984039306640625 73.00859832763671875 72.89917755126953125 72.0668792724609375 72.25507354736328125 71.66074371337890625 71.1504058837890625 70.87076568603515625 70.775177001953125 68.80005645751953125 68.433349609375 67.63578033447265625 67.04303741455078125 66.66063690185546875 66.5679779052734375 66.6805267333984375 66.3070831298828125 66.05279541015625 64.92707061767578125 64.55104827880859375 63.882259368896484375 63.339725494384765625 61.88265228271484375 62.201080322265625 62.565395355224609375 62.70798492431640625 62.828155517578125 63.585689544677734375 63.1881256103515625 62.247608184814453125 60.99892425537109375 59.105602264404296875 58.49524688720703125 57.67041778564453125 57.670501708984375 57.62412261962890625 58.21863555908203125 59.185054779052734375 58.363986968994140625 57.708393096923828125 57.2063751220703125 56.0968475341796875 55.626209259033203125 55.72811126708984375 55.42127227783203125 54.571750640869140625 53.949710845947265625 53.8698272705078125 53.000202178955078125 52.813304901123046875 52.731689453125 53.14348602294921875 52.702350616455078125 52.953868865966796875 52.890361785888671875 52.9035186767578125 52.51992034912109375 51.9975738525390625 51.881855010986328125 52.027431488037109375 52.193050384521484375 52.017547607421875 51.515346527099609375 51.1238861083984375 51.12619781494140625 50.603668212890625 50.48445892333984375 49.458438873291015625 48.2100677490234375
 16.531507492065429688 16.012063980102539062 16.05306243896484375 14.633001327514648438 15.569978713989257812 16.8980560302734375 20.18111419677734375 19.212615966796875 18.51348876953125 17.956274032592773438 17.752508163452148438 14.920942306518554688 12.103981971740722656 12.675870895385742188 12.193355560302734375 13.219687461853027344 14.622963905334472656 19.767303466796875 14.4599761962890625 12.159718513488769531 13.106412887573242188 14.302701950073242188 14.975338935852050781 12.941949844360351562 13.610644340515136719 17.633760452270507812 15.666794776916503906 16.155122756958007812 18.513641357421875 17.025838851928710938 16.794189453125 16.765394210815429688 15.321345329284667969 15.001775741577148438 15.546414375305175781 17.148057937622070312 15.233048439025878906 13.440586090087890625 13.022938728332519531 11.919279098510742188 14.347504615783691406 13.078782081604003906 12.177458763122558594 13.333106040954589844 13.287816047668457031 14.70386505126953125 14.328343391418457031 15.216434478759765625 13.74752044677734375 15.241232872009277344 16.401523590087890625 15.775412559509277344 16.115289688110351562 20.858394622802734375 21.672130584716796875 21.833953857421875 23.396390914916992188 21.961544036865234375 25.87966156005859375 21.219076156616210938 24.79036712646484375 28.326740264892578125 29.157217025756835938 28.527599334716796875 27.31975555419921875 22.73492431640625 24.533342361450195312 22.756282806396484375 20.511857986450195312 18.074289321899414062 17.457170486450195312 18.374755859375 17.6346282958984375 16.844877243041992188 16.41078948974609375 16.629930496215820312 16.486955642700195312 20.07900238037109375 19.899583816528320312 18.493928909301757812 20.1203765869140625 20.154010772705078125 19.039014816284179688 19.488904953002929688 21.458316802978515625 25.022731781005859375 30.819410324096679688 37.305423736572265625 37.34885406494140625 36.754123687744140625 36.501117706298828125 36.317691802978515625 35.29095458984375 33.62789154052734375 32.39145660400390625 31.69599151611328125 32.698314666748046875 32.261058807373046875 30.768344879150390625 29.068820953369140625 28.949407577514648438 28.140569686889648438 29.78374481201171875 27.578226089477539062 24.898561477661132812 25.357959747314453125 24.54686737060546875 24.950992584228515625 23.84043121337890625 21.731966018676757812 22.742755889892578125 21.75281524658203125 21.103067398071289062 20.634599685668945312 21.103067398071289062 21.899660110473632812 22.744344711303710938 22.0265045166015625 21.758501052856445312 23.098379135131835938 23.756547927856445312 24.882951736450195312 25.978084564208984375 30.044116973876953125 32.87578582763671875 34.5346527099609375 33.6247100830078125 28.85892486572265625 23.211538314819335938 20.570135116577148438 17.712060928344726562 17.445804595947265625 20.339620590209960938 22.515310287475585938 20.61358642578125 20.249025344848632812 18.06554412841796875 19.158338546752929688 19.118097305297851562 19.6597137451171875 19.665975570678710938 20.092952728271484375 19.953420639038085938 18.103502273559570312 19.164354324340820312 18.530651092529296875 18.84085845947265625 20.033172607421875 26.630352020263671875 53.721466064453125 58.809909820556640625 42.881717681884765625 55.051807403564453125 55.01245880126953125 46.8118133544921875 57.51715087890625 61.6842193603515625 58.28574371337890625 61.520618438720703125 61.08013153076171875 57.466949462890625 51.06156158447265625 53.133941650390625 53.127529144287109375 61.008724212646484375 61.833957672119140625 62.6867523193359375 65.0071868896484375 66.68991851806640625 67.41817474365234375 68.91484832763671875 71.73752593994140625 72.20587921142578125 73.72289276123046875 73.65529632568359375 73.9722747802734375 74.287811279296875 74.4995574951171875 74.45229339599609375 72.66039276123046875 70.80615997314453125 70.81122589111328125 69.95925140380859375 70.94441986083984375 71.4939422607421875 71.005096435546875 71.1075286865234375 71.73670196533203125 73.17699432373046875 73.5342254638671875 73.77301025390625 73.45006561279296875 73.32314300537109375 72.994171142578125 72.7502288818359375 72.7043609619140625 71.62781524658203125 70.5440673828125 69.88314056396484375 68.60425567626953125 67.59249114990234375 68.084686279296875 66.48758697509765625 66.423065185546875 65.893890380859375 65.76729583740234375 66.082244873046875 64.9373931884765625 64.20249176025390625 62.433681488037109375 61.25736236572265625 60.72458648681640625 59.9295196533203125 60.496105194091796875 61.380641937255859375 61.877025604248046875 61.915802001953125 61.65779876708984375 60.759304046630859375 59.52709197998046875 58.36101531982421875 57.775726318359375 57.20369720458984375 58.04570770263671875 58.075672149658203125 58.343540191650390625 58.036853790283203125 57.928585052490234375 57.486194610595703125 56.913860321044921875 56.7621002197265625 57.029499053955078125 56.67343902587890625 56.68627166748046875 55.0084991455078125 54.864086151123046875 54.036190032958984375 53.320903778076171875 53.39264678955078125 52.937610626220703125 53.18160247802734375 52.935588836669921875 52.9613494873046875 53.000858306884765625 53.145549774169921875 53.16214752197265625 52.452121734619140625 52.570125579833984375 52.103424072265625 52.109790802001953125 51.651340484619140625 51.4626312255859375 50.4958953857421875 50.26740264892578125 49.80774688720703125 49.72322845458984375 49.634700775146484375 48.64862823486328125
 16.400054931640625 14.38946533203125 15.962103843688964844 15.21370697021484375 13.141921043395996094 15.356045722961425781 16.385066986083984375 19.69696044921875 16.12802886962890625 16.531507492065429688 19.650262832641601562 18.75916290283203125 15.631443977355957031 13.169335365295410156 13.284760475158691406 13.856406211853027344 17.144443511962890625 18.44483184814453125 13.314583778381347656 13.197342872619628906 13.740757942199707031 15.061311721801757812 14.347504615783691406 14.271938323974609375 15.31987762451171875 17.527902603149414062 15.766099929809570312 14.352702140808105469 18.505018234252929688 17.47756195068359375 17.078409194946289062 16.12802886962890625 16.44000244140625 16.338153839111328125 16.637805938720703125 21.911111831665039062 19.80779266357421875 13.5071563720703125 12.324981689453125 13.464705467224121094 13.230010986328125 13.49475860595703125 12.682329177856445312 13.692094802856445312 13.443304061889648438 13.605854034423828125 15.378630638122558594 14.822161674499511719 14.820207595825195312 14.179200172424316406 16.543003082275390625 17.02919769287109375 20.1898956298828125 22.924501419067382812 19.668432235717773438 18.9803619384765625 21.810041427612304688 25.708143234252929688 30.520341873168945312 25.82913970947265625 19.781223297119140625 28.27318572998046875 33.683013916015625 26.238994598388671875 21.809297561645507812 22.423143386840820312 23.698171615600585938 22.343824386596679688 20.37415313720703125 18.822368621826171875 18.050434112548828125 18.4584197998046875 18.142770767211914062 17.677953720092773438 18.140966415405273438 17.656518936157226562 18.566371917724609375 19.199451446533203125 18.334611892700195312 18.937152862548828125 22.381412506103515625 21.3089752197265625 20.079755783081054688 22.721660614013671875 22.388887405395507812 26.567874908447265625 33.819126129150390625 38.318470001220703125 37.9322357177734375 38.806812286376953125 37.812778472900390625 35.514404296875 35.865070343017578125 33.811553955078125 34.047088623046875 33.29705047607421875 29.672544479370117188 30.363208770751953125 30.165296554565429688 29.430967330932617188 28.817525863647460938 28.088899612426757812 26.501314163208007812 26.499988555908203125 24.375247955322265625 23.940576553344726562 24.343292236328125 25.381397247314453125 25.4418792724609375 22.036712646484375 21.84326934814453125 22.962968826293945312 22.392168045043945312 23.037519454956054688 22.48052978515625 22.813150405883789062 23.027496337890625 23.379772186279296875 22.131160736083984375 22.146953582763671875 23.867877960205078125 25.048635482788085938 25.401483535766601562 27.710691452026367188 29.896471023559570312 32.78328704833984375 31.618526458740234375 30.069011688232421875 25.471124649047851562 23.541887283325195312 24.20648193359375 23.479602813720703125 22.508808135986328125 22.2529449462890625 21.4264068603515625 21.506221771240234375 20.366510391235351562 20.54985809326171875 20.8022613525390625 25.741680145263671875 23.7446136474609375 20.851459503173828125 19.704420089721679688 19.713657379150390625 20.50298309326171875 20.463993072509765625 18.946859359741210938 19.402631759643554688 24.3758544921875 51.561557769775390625 58.105686187744140625 49.647548675537109375 48.583873748779296875 54.347332000732421875 45.247081756591796875 51.54473876953125 61.03876495361328125 61.1202392578125 60.877162933349609375 59.46474456787109375 59.254909515380859375 57.407382965087890625 58.78244781494140625 59.1571502685546875 61.80083465576171875 61.465972900390625 61.293720245361328125 62.38927459716796875 64.3381195068359375 65.4075927734375 67.51654052734375 69.6861419677734375 71.83393096923828125 72.8560943603515625 73.61310577392578125 73.77922821044921875 73.9896240234375 74.0382080078125 74.40557098388671875 73.06644439697265625 71.5308685302734375 70.98085784912109375 71.29097747802734375 71.582763671875 71.38153076171875 71.7132415771484375 70.493133544921875 69.69731903076171875 70.36206817626953125 71.60135650634765625 72.0166778564453125 73.1384735107421875 74.42938995361328125 74.72814178466796875 74.5229949951171875 72.63349151611328125 71.83939361572265625 71.2712860107421875 70.69245147705078125 69.07855987548828125 68.44122314453125 68.03064727783203125 67.05220794677734375 67.03789520263671875 66.4409942626953125 65.98796844482421875 65.552978515625 64.53122711181640625 63.226665496826171875 61.92784881591796875 60.18253326416015625 58.822711944580078125 58.2632904052734375 59.059329986572265625 59.741973876953125 60.35782623291015625 60.57505035400390625 60.384105682373046875 60.01702117919921875 58.735897064208984375 58.251422882080078125 57.685028076171875 57.5342864990234375 58.038776397705078125 58.07596588134765625 58.093837738037109375 57.680431365966796875 58.028301239013671875 57.296142578125 57.34356689453125 57.030101776123046875 57.216915130615234375 57.7562103271484375 57.083065032958984375 55.74393463134765625 55.193141937255859375 54.30596160888671875 53.61022186279296875 53.600067138671875 53.18625640869140625 53.669597625732421875 53.462352752685546875 52.46382904052734375 52.918598175048828125 52.49338531494140625 52.76572418212890625 52.27577972412109375 52.860065460205078125 52.290313720703125 51.575504302978515625 51.370677947998046875 50.5956268310546875 50.15232086181640625 49.130290985107421875 49.006072998046875 48.9041900634765625 48.732837677001953125 48.59911346435546875
 15.161009788513183594 15.371166229248046875 16.338603973388671875 18.355743408203125 20.997722625732421875 16.709608078002929688 12.541218757629394531 17.0694580078125 15.194533348083496094 15.311085700988769531 18.00803375244140625 18.530511856079101562 18.51348876953125 17.062749862670898438 18.305986404418945312 17.744012832641601562 19.63336944580078125 17.148057937622070312 14.302701950073242188 16.825439453125 15.852355003356933594 14.157450675964355469 13.805133819580078125 17.658735275268554688 16.844972610473632812 17.4465789794921875 18.237131118774414062 18.939472198486328125 17.960870742797851562 18.232112884521484375 18.382051467895507812 16.937173843383789062 17.412939071655273438 18.770994186401367188 22.109445571899414062 25.182580947875976562 22.348917007446289062 14.20786285400390625 14.770978927612304688 13.647979736328125 13.786172866821289062 14.081229209899902344 14.22325897216796875 13.017140388488769531 14.102044105529785156 13.732199668884277344 15.530208587646484375 15.053922653198242188 14.802817344665527344 15.103543281555175781 16.346693038940429688 17.2109222412109375 20.108768463134765625 20.951030731201171875 18.796304702758789062 17.772520065307617188 20.204235076904296875 26.563413619995117188 29.494396209716796875 27.574764251708984375 20.852186203002929688 30.184152603149414062 34.525913238525390625 20.53719329833984375 21.667280197143554688 21.79907989501953125 21.067310333251953125 21.8564605712890625 20.357938766479492188 20.333934783935546875 18.879800796508789062 18.801713943481445312 18.516351699829101562 18.694581985473632812 18.696092605590820312 18.97406005859375 19.589166641235351562 19.412939071655273438 19.568597793579101562 21.321537017822265625 25.35565185546875 21.972600936889648438 22.887355804443359375 24.570194244384765625 26.817754745483398438 26.206241607666015625 35.619670867919921875 37.819919586181640625 38.233730316162109375 37.81764984130859375 37.737949371337890625 34.706512451171875 33.358699798583984375 34.0308685302734375 32.90363311767578125 33.02336883544921875 30.56280517578125 29.953935623168945312 29.05551910400390625 27.717248916625976562 26.804288864135742188 26.829746246337890625 26.763933181762695312 25.752117156982421875 24.313457489013671875 23.277006149291992188 23.409532546997070312 25.316183090209960938 23.289564132690429688 22.78958892822265625 22.12700653076171875 22.192317962646484375 21.2517852783203125 22.466970443725585938 22.82669830322265625 23.43895721435546875 24.2207794189453125 24.833309173583984375 23.259679794311523438 21.532217025756835938 22.446924209594726562 23.950124740600585938 25.054859161376953125 25.79650115966796875 27.754302978515625 29.079851150512695312 30.58721923828125 31.323675155639648438 28.725461959838867188 25.5658721923828125 24.5416717529296875 25.568162918090820312 24.868236541748046875 23.75753021240234375 23.230756759643554688 25.624944686889648438 23.619852066040039062 23.673109054565429688 27.150022506713867188 33.25402069091796875 29.941038131713867188 26.6060791015625 25.077117919921875 23.459871292114257812 22.982275009155273438 22.891658782958984375 21.041803359985351562 23.147884368896484375 35.490962982177734375 53.085353851318359375 59.381687164306640625 58.40021514892578125 53.236255645751953125 48.456478118896484375 52.26030731201171875 52.0574188232421875 58.30718231201171875 58.816265106201171875 57.517452239990234375 58.115375518798828125 57.611461639404296875 58.800411224365234375 59.131778717041015625 59.89275360107421875 60.445674896240234375 60.689662933349609375 60.3317108154296875 60.33237457275390625 62.943767547607421875 62.491573333740234375 65.73859405517578125 67.5954742431640625 70.3738555908203125 71.8210601806640625 73.1717987060546875 74.56496429443359375 74.0730743408203125 73.9640655517578125 74.01438140869140625 72.59593963623046875 71.89807891845703125 70.4861297607421875 70.83420562744140625 70.9362945556640625 70.41229248046875 71.21578216552734375 70.41005706787109375 69.21482086181640625 68.50689697265625 68.18044281005859375 70.7276153564453125 72.45835113525390625 75.22818756103515625 76.76854705810546875 75.24640655517578125 74.88840484619140625 72.5879669189453125 72.38980865478515625 70.4163818359375 69.69179534912109375 68.765960693359375 68.30893707275390625 67.5487060546875 66.81888580322265625 66.50266265869140625 66.29715728759765625 65.25070953369140625 64.77191925048828125 62.832515716552734375 60.58258819580078125 58.985210418701171875 57.4425506591796875 56.46102142333984375 57.688201904296875 58.973423004150390625 59.49480438232421875 59.986438751220703125 59.89890289306640625 59.192474365234375 58.425670623779296875 58.169948577880859375 57.438106536865234375 57.2958526611328125 57.548004150390625 57.89127349853515625 58.356807708740234375 57.811397552490234375 58.34651947021484375 57.420413970947265625 57.4591522216796875 57.51271820068359375 56.86347198486328125 56.21820831298828125 56.2748870849609375 55.290111541748046875 54.412921905517578125 54.412288665771484375 54.12353515625 53.65398406982421875 53.817768096923828125 53.93016815185546875 53.40212249755859375 52.749713897705078125 52.758144378662109375 52.321563720703125 52.10950469970703125 52.249477386474609375 52.67610931396484375 52.2814483642578125 51.45412445068359375 50.765895843505859375 50.385997772216796875 49.57634735107421875 48.989994049072265625 47.8847503662109375 47.855281829833984375 47.7841644287109375 48.6001739501953125
 15.988833427429199219 17.229219436645507812 15.826048851013183594 14.487414360046386719 13.423684120178222656 22.724582672119140625 16.162122726440429688 12.734436988830566406 17.410892486572265625 17.76630401611328125 17.431285858154296875 19.208530426025390625 20.21135711669921875 19.125585556030273438 19.800138473510742188 20.05886077880859375 18.723667144775390625 15.437757492065429688 18.725536346435546875 18.754697799682617188 15.954481124877929688 16.028484344482421875 16.833927154541015625 18.419515609741210938 17.939235687255859375 17.116329193115234375 17.7023468017578125 19.549364089965820312 18.9890289306640625 18.47628021240234375 17.965360641479492188 17.538408279418945312 18.059297561645507812 18.781206130981445312 23.728404998779296875 22.35254669189453125 17.763790130615234375 14.478219032287597656 15.231743812561035156 14.633001327514648438 14.335458755493164062 15.457642555236816406 16.094266891479492188 13.631002426147460938 14.343333244323730469 13.732199668884277344 16.54251861572265625 14.096966743469238281 15.284800529479980469 15.632134437561035156 16.709608078002929688 16.770929336547851562 17.599592208862304688 19.204957962036132812 18.353893280029296875 17.82381439208984375 20.544534683227539062 25.192182540893554688 27.644041061401367188 26.645059585571289062 20.499853134155273438 32.73880767822265625 32.80500030517578125 21.687053680419921875 21.733892440795898438 22.391530990600585938 21.071025848388671875 20.994874954223632812 20.847269058227539062 20.16536712646484375 20.66834259033203125 20.99615478515625 19.777273178100585938 19.186532974243164062 18.81008148193359375 22.035221099853515625 22.88378143310546875 22.485200881958007812 21.220218658447265625 25.026121139526367188 28.110996246337890625 27.565643310546875 28.12931060791015625 30.000837326049804688 26.89553070068359375 24.371912002563476562 33.35233306884765625 38.55596923828125 38.52252197265625 36.948482513427734375 37.06396484375 36.165973663330078125 34.5913543701171875 32.28813934326171875 32.62363433837890625 31.890317916870117188 31.643646240234375 29.468959808349609375 27.8452301025390625 27.864027023315429688 27.610410690307617188 26.57669830322265625 26.4385223388671875 26.387281417846679688 23.9390411376953125 24.585906982421875 25.775684356689453125 24.534420013427734375 24.576105117797851562 23.2806854248046875 22.014192581176757812 21.715909957885742188 21.180492401123046875 22.740558624267578125 23.254819869995117188 24.067783355712890625 23.9810943603515625 25.091571807861328125 25.774820327758789062 24.008977890014648438 22.25018310546875 22.45966339111328125 22.411441802978515625 23.835630416870117188 26.546375274658203125 26.8811798095703125 29.295972824096679688 30.910161972045898438 29.953075408935546875 27.572698593139648438 26.2200927734375 25.389081954956054688 25.201324462890625 26.035608291625976562 27.599718093872070312 30.747945785522460938 32.52105712890625 36.239353179931640625 34.55706024169921875 34.3104095458984375 29.59809112548828125 30.892137527465820312 31.720600128173828125 33.361263275146484375 28.089839935302734375 25.659955978393554688 25.231801986694335938 21.519901275634765625 23.410806655883789062 42.0670166015625 37.878002166748046875 48.559795379638671875 60.08807373046875 58.0389862060546875 56.88645172119140625 58.702457427978515625 57.77468109130859375 57.83800506591796875 56.824596405029296875 55.886322021484375 53.9058837890625 55.73138427734375 56.14349365234375 57.204925537109375 58.5342864990234375 59.049713134765625 59.378925323486328125 59.198699951171875 60.791431427001953125 60.936840057373046875 63.848644256591796875 66.10939788818359375 69.3084259033203125 71.95999908447265625 73.28885650634765625 73.80268096923828125 72.7747802734375 72.82357025146484375 72.15366363525390625 72.547515869140625 71.25774383544921875 70.237335205078125 68.56797027587890625 69.17147064208984375 68.98139190673828125 70.08698272705078125 69.0711822509765625 68.79982757568359375 67.07000732421875 66.57154083251953125 69.519134521484375 72.095733642578125 75.2772674560546875 76.97209930419921875 76.0243377685546875 74.25164031982421875 73.52494049072265625 71.62149810791015625 70.7186126708984375 69.86244964599609375 68.44197845458984375 67.86431884765625 67.90834808349609375 66.5981597900390625 66.43209075927734375 65.8439483642578125 65.915771484375 64.66776275634765625 62.93584442138671875 60.4124603271484375 58.99883270263671875 57.10428619384765625 56.03061676025390625 57.2754974365234375 58.80956268310546875 58.99462127685546875 59.239498138427734375 59.47743988037109375 58.947845458984375 58.606719970703125 57.704914093017578125 57.2512359619140625 57.196208953857421875 57.196208953857421875 57.300174713134765625 57.834133148193359375 57.370990753173828125 58.006561279296875 58.51288604736328125 57.832088470458984375 56.7621002197265625 56.20719146728515625 55.867733001708984375 55.163951873779296875 55.04345703125 54.321735382080078125 54.2692718505859375 54.252658843994140625 53.80233001708984375 53.89139556884765625 53.643047332763671875 53.4155120849609375 52.681690216064453125 51.815395355224609375 51.6898345947265625 51.45568084716796875 51.797496795654296875 51.578792572021484375 51.047389984130859375 51.188938140869140625 50.72527313232421875 50.13820648193359375 48.900848388671875 47.84699249267578125 46.82776641845703125 46.052997589111328125 46.429805755615234375 48.96652984619140625
 17.431285858154296875 20.614398956298828125 15.776110649108886719 13.957262992858886719 14.348349571228027344 17.043437957763671875 13.73928070068359375 11.865057945251464844 14.351512908935546875 19.951528549194335938 18.775106430053710938 19.608121871948242188 20.483661651611328125 20.608911514282226562 21.962057113647460938 19.927518844604492188 19.6469268798828125 20.861883163452148438 21.428798675537109375 19.24318695068359375 14.289231300354003906 14.903431892395019531 16.836147308349609375 20.5151519775390625 19.79444122314453125 16.446073532104492188 18.214845657348632812 19.795934677124023438 19.941995620727539062 17.5433197021484375 17.564050674438476562 18.1822052001953125 19.732748031616210938 20.12938690185546875 23.418178558349609375 18.557954788208007812 15.148388862609863281 16.124660491943359375 15.555875778198242188 15.772434234619140625 15.811388015747070312 16.327554702758789062 15.537699699401855469 15.311537742614746094 16.506555557250976562 15.179609298706054688 15.546842575073242188 16.260904312133789062 17.062364578247070312 15.639237403869628906 17.328172683715820312 18.723321914672851562 17.982378005981445312 19.747289657592773438 19.851200103759765625 18.637798309326171875 21.023836135864257812 22.987318038940429688 24.889745712280273438 20.854681015014648438 21.400167465209960938 26.318067550659179688 27.837842941284179688 23.55896759033203125 22.3248748779296875 21.414445877075195312 22.471889495849609375 21.22069549560546875 21.919694900512695312 21.18900299072265625 20.630828857421875 22.03423309326171875 20.851470947265625 19.372247695922851562 19.135265350341796875 21.896457672119140625 26.436338424682617188 26.377061843872070312 22.481248855590820312 28.366512298583984375 27.517574310302734375 30.527471542358398438 33.25402069091796875 33.965648651123046875 29.85866546630859375 27.322591781616210938 35.092182159423828125 36.963916778564453125 38.701457977294921875 38.5664215087890625 35.74554443359375 33.205173492431640625 33.506839752197265625 32.62363433837890625 32.38934326171875 32.250125885009765625 31.526803970336914062 30.16875457763671875 28.247346878051757812 27.399446487426757812 27.5885467529296875 25.37322998046875 28.345073699951171875 28.512050628662109375 24.79036712646484375 26.40724945068359375 27.052137374877929688 24.052692413330078125 22.993938446044921875 23.346189498901367188 23.999729156494140625 22.81642913818359375 22.466970443725585938 23.766004562377929688 24.504085540771484375 25.218753814697265625 24.9575042724609375 26.262739181518554688 27.080060958862304688 27.891757965087890625 26.098058700561523438 25.610687255859375 24.076356887817382812 22.243556976318359375 22.823741912841796875 24.610891342163085938 26.0497283935546875 28.30605316162109375 28.551782608032226562 27.668264389038085938 26.024547576904296875 25.58562469482421875 28.754457473754882812 28.334524154663085938 28.333202362060546875 31.959720611572265625 33.85619354248046875 32.456272125244140625 32.221469879150390625 27.105815887451171875 25.186471939086914062 28.832225799560546875 29.627489089965820312 25.639797210693359375 27.90937042236328125 28.989336013793945312 29.28723907470703125 25.040134429931640625 24.457498550415039062 31.182886123657226562 44.81359100341796875 31.36460113525390625 36.301822662353515625 58.534343719482421875 58.34069061279296875 57.371002197265625 56.920551300048828125 57.101715087890625 57.13558197021484375 56.533435821533203125 55.865692138671875 54.60761260986328125 54.8521728515625 55.485019683837890625 56.440952301025390625 57.418682098388671875 56.518238067626953125 55.89282989501953125 58.822711944580078125 58.808498382568359375 61.424526214599609375 64.23278045654296875 67.495452880859375 70.19715118408203125 73.19263458251953125 73.26761627197265625 71.801666259765625 70.52120208740234375 70.302734375 70.49053192138671875 69.2630767822265625 67.729156494140625 67.21334075927734375 67.83150482177734375 68.0303955078125 68.39892578125 67.7113037109375 67.63742828369140625 67.70442962646484375 68.89713287353515625 69.73626708984375 71.59525299072265625 73.56103515625 74.93917083740234375 74.933380126953125 73.7059478759765625 72.2926788330078125 70.77750396728515625 69.59236907958984375 68.7496795654296875 67.6787567138671875 67.4864349365234375 66.73520660400390625 65.85150146484375 65.48825836181640625 65.2527313232421875 64.9375762939453125 64.417449951171875 62.953975677490234375 60.853717803955078125 58.859287261962890625 57.742023468017578125 56.789691925048828125 57.554798126220703125 58.559665679931640625 59.27556610107421875 59.949169158935546875 59.22405242919921875 58.827533721923828125 58.50360107421875 57.8181915283203125 57.328022003173828125 56.424961090087890625 56.10614776611328125 56.20137786865234375 56.506534576416015625 57.26190948486328125 57.27474212646484375 57.410552978515625 57.726711273193359375 56.743793487548828125 56.123241424560546875 54.912689208984375 54.436252593994140625 54.2403564453125 53.893741607666015625 53.945880889892578125 53.635066986083984375 53.3018798828125 53.48812103271484375 53.161586761474609375 52.338367462158203125 51.778827667236328125 51.09236907958984375 50.757572174072265625 50.67555999755859375 50.86798858642578125 50.941814422607421875 50.892498016357421875 50.703083038330078125 50.195526123046875 50.09078216552734375 48.769863128662109375 47.482334136962890625 46.360790252685546875 44.799358367919921875 44.285923004150390625 48.75138092041015625
 21.6599884033203125 21.43044281005859375 17.8464813232421875 15.4268798828125 15.1044769287109375 18.8075103759765625 17.663074493408203125 14.919014930725097656 18.018749237060546875 20.165067672729492188 20.454730987548828125 20.18111419677734375 20.472440719604492188 21.270002365112304688 21.270002365112304688 22.34320068359375 16.536798477172851562 21.103488922119140625 23.668041229248046875 21.140766143798828125 19.103364944458007812 17.853115081787109375 19.373294830322265625 20.062046051025390625 21.737764358520507812 18.201353073120117188 19.91751861572265625 22.0421142578125 20.694995880126953125 19.007068634033203125 19.107999801635742188 18.412067413330078125 18.52630615234375 19.384307861328125 20.385320663452148438 17.962957382202148438 17.044878005981445312 17.324686050415039062 15.968394279479980469 15.553109169006347656 16.840948104858398438 16.066082000732421875 16.218952178955078125 15.566275596618652344 15.852064132690429688 15.782354354858398438 15.806540489196777344 16.471796035766601562 16.672679901123046875 16.978979110717773438 18.384302139282226562 20.306911468505859375 20.121662139892578125 21.472713470458984375 20.254590988159179688 19.359685897827148438 20.006832122802734375 21.186298370361328125 24.427980422973632812 20.350355148315429688 21.237819671630859375 22.513519287109375 25.436840057373046875 23.117322921752929688 22.138616561889648438 22.867841720581054688 22.300600051879882812 22.181575775146484375 21.358064651489257812 22.561365127563476562 21.434522628784179688 22.852212905883789062 21.753355026245117188 21.011783599853515625 20.62812042236328125 24.638202667236328125 29.71868133544921875 27.764583587646484375 25.819889068603515625 32.83289337158203125 26.096586227416992188 30.2169189453125 32.1112823486328125 35.739105224609375 34.3274078369140625 36.292205810546875 38.30280303955078125 38.61421966552734375 38.263885498046875 37.360271453857421875 35.646335601806640625 34.238109588623046875 35.2084503173828125 34.581920623779296875 33.8319244384765625 32.374019622802734375 31.139957427978515625 30.006565093994140625 28.9796142578125 26.960165023803710938 27.535524368286132812 25.9713134765625 26.485811233520507812 26.590801239013671875 25.794946670532226562 26.855653762817382812 25.262056350708007812 23.967088699340820312 24.403135299682617188 24.272741317749023438 24.077035903930664062 23.946283340454101562 24.687267303466796875 24.568408966064453125 25.035486221313476562 25.72473907470703125 25.930040359497070312 27.1379547119140625 27.79586029052734375 28.201452255249023438 28.3148193359375 28.19512176513671875 26.882266998291015625 24.664209365844726562 22.243556976318359375 22.400360107421875 23.082578659057617188 24.796731948852539062 27.000814437866210938 27.709283828735351562 25.931348800659179688 22.42333221435546875 25.443317413330078125 24.762624740600585938 24.568265914916992188 28.447475433349609375 33.80072784423828125 34.342739105224609375 27.386569976806640625 23.41640472412109375 21.805469512939453125 25.955949783325195312 24.751844406127929688 23.193180084228515625 22.4456024169921875 23.098600387573242188 22.594982147216796875 28.088270187377929688 23.435487747192382812 28.388544082641601562 40.932453155517578125 55.392116546630859375 38.58103179931640625 41.172130584716796875 48.946079254150390625 56.62298583984375 54.533191680908203125 54.99311065673828125 55.445041656494140625 54.00765228271484375 54.998287200927734375 56.58087158203125 56.416774749755859375 54.926197052001953125 54.940837860107421875 54.6616668701171875 54.75200653076171875 54.0049285888671875 54.4017181396484375 56.943149566650390625 59.328182220458984375 62.458713531494140625 66.05255889892578125 69.1423187255859375 69.69950103759765625 70.57140350341796875 69.336151123046875 69.77953338623046875 68.06475830078125 67.531036376953125 66.2596588134765625 66.26697540283203125 65.7399444580078125 65.4823760986328125 65.9168853759765625 66.7722320556640625 67.01242828369140625 67.37682342529296875 67.52237701416015625 68.60623931884765625 70.4813385009765625 71.84942626953125 73.37654876708984375 73.61370086669921875 72.57340240478515625 72.60620880126953125 70.45843505859375 69.97727203369140625 68.9797821044921875 68.06195831298828125 67.2727203369140625 67.061431884765625 66.26389312744140625 65.5446929931640625 64.50159454345703125 64.34476470947265625 64.65850067138671875 63.864223480224609375 62.39212799072265625 61.18341827392578125 60.049762725830078125 59.0849609375 58.9730224609375 58.682453155517578125 59.427791595458984375 59.540592193603515625 59.8795623779296875 59.750896453857421875 58.6176910400390625 58.6171875 58.17583465576171875 56.79894256591796875 56.380840301513671875 54.927585601806640625 54.830169677734375 55.71570587158203125 56.469448089599609375 57.371540069580078125 57.598308563232421875 57.54773712158203125 56.703189849853515625 55.540142059326171875 54.658664703369140625 54.0027313232421875 53.431247711181640625 53.43669891357421875 53.6749114990234375 53.0483245849609375 52.921661376953125 52.425685882568359375 52.58626556396484375 51.659954071044921875 50.941638946533203125 50.31922149658203125 49.9127044677734375 49.917591094970703125 50.337200164794921875 50.385528564453125 50.500492095947265625 50.31835174560546875 50.00568389892578125 49.40545654296875 48.061664581298828125 47.296539306640625 46.057506561279296875 45.304218292236328125 44.812255859375 47.734401702880859375
 28.130575180053710938 24.697690963745117188 17.324686050415039062 14.729108810424804688 15.778239250183105469 13.947687149047851562 15.525271415710449219 17.560285568237304688 15.838982582092285156 17.020780563354492188 17.456071853637695312 20.694208145141601562 22.993938446044921875 22.111286163330078125 24.127485275268554688 23.423963546752929688 20.43537139892578125 21.247652053833007812 22.994716644287109375 18.725536346435546875 17.568208694458007812 20.26619720458984375 20.462146759033203125 21.835010528564453125 23.051031112670898438 19.981014251708984375 21.68430328369140625 21.463520050048828125 21.239313125610351562 19.419464111328125 20.00537872314453125 20.860315322875976562 17.983758926391601562 19.590009689331054688 17.454515457153320312 18.556680679321289062 18.545919418334960938 17.348163604736328125 17.688610076904296875 17.215654373168945312 17.920392990112304688 17.82537078857421875 16.66136932373046875 16.367383956909179688 16.264593124389648438 16.755556106567382812 16.31784820556640625 17.279651641845703125 17.478441238403320312 17.780698776245117188 19.19103240966796875 20.853733062744140625 19.12421417236328125 18.730571746826171875 19.383211135864257812 21.118249893188476562 19.829408645629882812 20.959646224975585938 22.011255264282226562 21.836517333984375 21.795274734497070312 22.909765243530273438 24.506250381469726562 24.638668060302734375 22.913343429565429688 22.6839141845703125 20.658323287963867188 21.867855072021484375 21.7729644775390625 21.051988601684570312 22.81990814208984375 23.182231903076171875 24.979467391967773438 21.979524612426757812 22.0583953857421875 30.065965652465820312 32.64499664306640625 33.0689849853515625 32.234172821044921875 33.850128173828125 26.493396759033203125 30.421373367309570312 31.301725387573242188 31.924997329711914062 26.056539535522460938 27.361980438232421875 33.089267730712890625 35.454254150390625 37.92401885986328125 38.60823822021484375 36.347904205322265625 36.400135040283203125 34.575527191162109375 32.70349884033203125 33.509342193603515625 32.70735931396484375 30.957128524780273438 29.645631790161132812 29.138254165649414062 27.391994476318359375 26.6934967041015625 27.341510772705078125 26.541149139404296875 26.914751052856445312 27.224925994873046875 26.64192962646484375 25.683803558349609375 24.986696243286132812 24.650735855102539062 23.774227142333984375 24.209667205810546875 24.7017822265625 25.873138427734375 26.686780929565429688 26.497158050537109375 26.974843978881835938 27.721370697021484375 27.486528396606445312 28.147474288940429688 28.20380401611328125 28.607227325439453125 29.349666595458984375 28.608350753784179688 27.797002792358398438 25.023389816284179688 23.301549911499023438 22.619823455810546875 22.214448928833007812 23.781137466430664062 26.60394287109375 27.2429962158203125 24.965908050537109375 23.317205429077148438 21.872014999389648438 22.7436981201171875 29.485963821411132812 27.851171493530273438 28.194530487060546875 28.870244979858398438 24.374805450439453125 24.690601348876953125 28.320751190185546875 27.432037353515625 25.641674041748046875 25.768114089965820312 32.8666229248046875 34.41872406005859375 40.266735076904296875 32.832164764404296875 36.757350921630859375 44.87918853759765625 56.050628662109375 56.987659454345703125 32.62870025634765625 26.823760986328125 47.5108795166015625 52.49089813232421875 51.590076446533203125 52.917713165283203125 52.836414337158203125 50.7789764404296875 55.759166717529296875 56.84564971923828125 56.234127044677734375 55.83837890625 55.18087005615234375 55.190319061279296875 54.55524444580078125 54.798679351806640625 56.402790069580078125 58.245822906494140625 60.87841796875 63.097736358642578125 66.55307769775390625 68.169677734375 69.1025390625 67.848907470703125 66.08935546875 65.5321807861328125 65.70487213134765625 64.08667755126953125 63.5655517578125 63.215953826904296875 64.0147857666015625 64.53670501708984375 65.502044677734375 66.69077301025390625 68.30027008056640625 68.6772918701171875 69.2220306396484375 70.99993896484375 71.23462677001953125 71.4878082275390625 71.90981292724609375 72.26778411865234375 70.11832427978515625 69.46344757080078125 68.000701904296875 67.62674713134765625 66.8730621337890625 66.4117889404296875 66.51956939697265625 65.315826416015625 64.91765594482421875 64.23778533935546875 64.34476470947265625 64.27895355224609375 63.755889892578125 63.23978424072265625 62.071441650390625 61.13665008544921875 60.70359039306640625 59.910114288330078125 60.428752899169921875 60.2462921142578125 60.50905609130859375 60.58840179443359375 60.43637847900390625 60.04463958740234375 59.0496826171875 58.280963897705078125 56.7331085205078125 55.136569976806640625 54.214633941650390625 54.077724456787109375 54.668361663818359375 55.682483673095703125 56.444705963134765625 57.303272247314453125 56.48424530029296875 55.890102386474609375 55.2301788330078125 53.9542083740234375 53.302059173583984375 52.67821502685546875 52.34261322021484375 52.5710296630859375 52.638500213623046875 52.4827117919921875 52.47887420654296875 51.7830657958984375 51.03252410888671875 50.59511566162109375 49.582332611083984375 49.327968597412109375 49.492156982421875 49.674571990966796875 49.938228607177734375 50.140094757080078125 49.875446319580078125 49.708454132080078125 49.15821075439453125 48.238094329833984375 47.715511322021484375 46.88349151611328125 46.125579833984375 46.30959320068359375 47.649967193603515625
 30.926034927368164062 26.88367462158203125 23.291967391967773438 18.02902984619140625 19.475004196166992188 14.586718559265136719 15.002941131591796875 19.10495758056640625 17.211412429809570312 16.218883514404296875 16.764566421508789062 21.6424560546875 24.908529281616210938 24.0999603271484375 24.873416900634765625 23.644304275512695312 21.03179931640625 24.603761672973632812 23.909772872924804688 21.860948562622070312 22.038499832153320312 20.608465194702148438 21.516422271728515625 22.60430908203125 22.130857467651367188 20.259626388549804688 20.236873626708984375 20.947248458862304688 19.317983627319335938 19.530820846557617188 20.4752197265625 20.656560897827148438 19.614389419555664062 17.677669525146484375 18.475500106811523438 18.55953216552734375 17.857242584228515625 18.6617584228515625 17.586956024169921875 20.267543792724609375 18.262676239013671875 17.481103897094726562 19.181810379028320312 17.112482070922851562 17.367061614990234375 17.985452651977539062 16.837266921997070312 17.50460052490234375 17.573940277099609375 18.428468704223632812 18.9803619384765625 19.964849472045898438 20.476650238037109375 20.56523895263671875 19.35959625244140625 20.946786880493164062 20.282257080078125 21.2854156494140625 21.995798110961914062 22.918670654296875 22.656085968017578125 23.791177749633789062 24.207963943481445312 23.47844696044921875 23.246612548828125 21.58385467529296875 21.639860153198242188 22.265371322631835938 22.645151138305664062 23.216371536254882812 23.59181976318359375 24.84581756591796875 26.724483489990234375 24.93874359130859375 29.221645355224609375 33.801792144775390625 31.985383987426757812 26.778009414672851562 34.44766998291015625 36.9430999755859375 29.08154296875 28.236972808837890625 27.719778060913085938 27.3192596435546875 24.67887115478515625 24.828039169311523438 27.300945281982421875 34.53997802734375 37.550212860107421875 37.9079742431640625 37.470943450927734375 36.086666107177734375 32.88995361328125 28.566141128540039062 32.184665679931640625 32.52001190185546875 31.306766510009765625 29.468868255615234375 29.548780441284179688 29.473043441772460938 27.31865692138671875 27.358661651611328125 27.367883682250976562 26.499988555908203125 25.706745147705078125 25.600728988647460938 26.42598724365234375 25.692943572998046875 24.80889892578125 24.723493576049804688 24.697690963745117188 25.217357635498046875 26.909761428833007812 26.982160568237304688 28.590444564819335938 28.066404342651367188 28.395641326904296875 28.033168792724609375 28.970081329345703125 28.6083831787109375 28.560430526733398438 29.045419692993164062 27.757642745971679688 27.307947158813476562 26.157642364501953125 22.880077362060546875 21.943126678466796875 21.594781875610351562 23.260416030883789062 25.778039932250976562 25.474229812622070312 24.41413116455078125 20.77236175537109375 20.612199783325195312 21.7945098876953125 30.094085693359375 20.935474395751953125 22.530084609985351562 29.1937103271484375 24.074811935424804688 23.60407257080078125 24.85401153564453125 25.142709732055664062 24.6762237548828125 31.769739151000976562 38.70928192138671875 40.641971588134765625 45.381473541259765625 51.790409088134765625 47.50115203857421875 56.977397918701171875 61.06302642822265625 60.433502197265625 46.462100982666015625 26.380893707275390625 31.507610321044921875 51.165058135986328125 50.98363494873046875 50.93523406982421875 49.24935150146484375 48.4881134033203125 51.296909332275390625 55.93363189697265625 57.510150909423828125 56.2588958740234375 56.458385467529296875 54.83922576904296875 55.069499969482421875 55.59108734130859375 55.59108734130859375 57.712909698486328125 58.672336578369140625 61.62432098388671875 64.16109466552734375 65.91063690185546875 66.33477020263671875 64.535736083984375 63.91089630126953125 63.597156524658203125 63.406108856201171875 62.632587432861328125 61.32232666015625 61.72632598876953125 61.180500030517578125 61.791015625 63.6013031005859375 65.96338653564453125 68.56394195556640625 69.53449249267578125 70.11835479736328125 70.57678985595703125 70.60875701904296875 70.6494140625 70.20068359375 69.8943328857421875 68.3680419921875 68.3018341064453125 66.32036590576171875 65.82535552978515625 64.9244537353515625 65.04876708984375 64.40886688232421875 64.5433197021484375 64.30023956298828125 64.22298431396484375 64.0924530029296875 64.4279022216796875 63.830158233642578125 63.48416900634765625 62.559726715087890625 61.878414154052734375 61.399761199951171875 61.14545440673828125 60.9890899658203125 60.878833770751953125 61.505123138427734375 61.060825347900390625 61.023578643798828125 60.373111724853515625 59.893749237060546875 58.297176361083984375 57.036304473876953125 55.500110626220703125 54.206943511962890625 54.034210205078125 54.18729400634765625 54.6590423583984375 55.36238861083984375 55.545001983642578125 55.499248504638671875 54.757015228271484375 53.620166778564453125 52.8576202392578125 52.670589447021484375 51.963466644287109375 51.981983184814453125 51.984386444091796875 52.12767791748046875 51.9701080322265625 52.15140533447265625 51.042522430419921875 50.262386322021484375 50.43228912353515625 49.8986968994140625 49.501766204833984375 49.2925872802734375 49.702907562255859375 49.719364166259765625 49.448635101318359375 49.730777740478515625 49.47025299072265625 48.958179473876953125 48.591442108154296875 48.43634796142578125 48.321987152099609375 47.554721832275390625 47.5202484130859375 47.94012451171875
 36.2959747314453125 30.521394729614257812 28.283063888549804688 23.92603302001953125 22.643482208251953125 16.433015823364257812 15.373052597045898438 21.869157791137695312 18.8025360107421875 18.40293121337890625 20.684478759765625 23.026025772094726562 21.690992355346679688 19.898733139038085938 25.412952423095703125 24.150892257690429688 23.4758758544921875 27.571041107177734375 27.213975906372070312 25.497051239013671875 24.238355636596679688 23.2023162841796875 22.563043594360351562 21.820764541625976562 20.079282760620117188 18.445407867431640625 19.827754974365234375 21.337726593017578125 18.855371475219726562 20.530858993530273438 22.811372756958007812 20.571643829345703125 20.239971160888671875 19.125585556030273438 19.184068679809570312 19.1810302734375 19.8276824951171875 18.920831680297851562 19.792346954345703125 22.24611663818359375 20.042314529418945312 18.519178390502929688 18.321561813354492188 18.51271820068359375 18.487056732177734375 19.02167510986328125 18.422647476196289062 19.342672348022460938 19.277379989624023438 19.33748626708984375 20.382818222045898438 20.08138275146484375 20.244518280029296875 21.277912139892578125 20.643421173095703125 21.366144180297851562 21.4997711181640625 21.235326766967773438 21.85718536376953125 23.514474868774414062 22.768489837646484375 23.536664962768554688 25.209436416625976562 23.73786163330078125 21.857385635375976562 22.175909042358398438 21.690992355346679688 21.827058792114257812 22.523876190185546875 23.313251495361328125 22.972332000732421875 25.574632644653320312 26.109867095947265625 29.342092514038085938 33.45014190673828125 30.047697067260742188 24.924938201904296875 27.08220672607421875 34.419109344482421875 37.29425811767578125 27.379026412963867188 26.762052536010742188 27.076021194458007812 26.782163619995117188 25.6378631591796875 27.995508193969726562 26.166147232055664062 30.460432052612304688 35.42906951904296875 36.047481536865234375 37.169940948486328125 35.81508636474609375 33.370548248291015625 29.526699066162109375 31.976078033447265625 31.172109603881835938 29.46903228759765625 28.617979049682617188 30.518459320068359375 29.657684326171875 28.316730499267578125 26.935049057006835938 27.234584808349609375 26.02099609375 25.79221343994140625 25.810497283935546875 25.984760284423828125 25.391643524169921875 25.05750274658203125 26.327600479125976562 25.554523468017578125 25.76751708984375 26.605485916137695312 28.392040252685546875 28.7231292724609375 29.87271881103515625 29.145147323608398438 29.322320938110351562 28.821748733520507812 29.051433563232421875 28.197114944458007812 25.2643280029296875 24.061321258544921875 24.061649322509765625 23.30654144287109375 22.708843231201171875 22.006036758422851562 20.821451187133789062 20.296522140502929688 21.0921630859375 22.662364959716796875 21.332582473754882812 20.644823074340820312 21.264179229736328125 22.890741348266601562 27.8585052490234375 21.7677001953125 24.748088836669921875 25.299154281616210938 21.411844253540039062 21.911756515502929688 23.087251663208007812 24.5201263427734375 25.666589736938476562 28.958139419555664062 27.36614227294921875 27.40273284912109375 32.426364898681640625 52.032688140869140625 62.21222686767578125 62.177581787109375 63.16747283935546875 60.295078277587890625 57.579158782958984375 37.93304443359375 26.359577178955078125 39.235004425048828125 52.567684173583984375 52.173583984375 50.26285552978515625 42.880279541015625 44.653949737548828125 53.9605865478515625 56.761669158935546875 56.564350128173828125 55.75157928466796875 56.103649139404296875 54.64960479736328125 56.04256439208984375 55.49687957763671875 56.59801483154296875 58.2902984619140625 60.196849822998046875 61.617420196533203125 62.614131927490234375 63.09702301025390625 63.794315338134765625 62.557453155517578125 60.86327362060546875 60.156047821044921875 61.623416900634765625 60.47833251953125 60.502262115478515625 59.751384735107421875 60.477939605712890625 62.98496246337890625 65.70536041259765625 68.2994384765625 69.8044281005859375 69.4381561279296875 69.91303253173828125 69.89014434814453125 69.9977264404296875 69.492767333984375 68.34023284912109375 68.16497802734375 66.69647979736328125 65.3478546142578125 65.34622955322265625 64.82083892822265625 64.424407958984375 63.68988037109375 63.211902618408203125 63.965602874755859375 63.99233245849609375 64.12000274658203125 64.19402313232421875 63.457561492919921875 63.8434295654296875 62.6864013671875 62.344844818115234375 62.626728057861328125 62.2981414794921875 62.621379852294921875 62.242565155029296875 62.40264129638671875 61.94223785400390625 61.787227630615234375 61.393253326416015625 60.680339813232421875 58.76544952392578125 57.404178619384765625 55.368549346923828125 54.466167449951171875 54.29793548583984375 54.33257293701171875 55.096343994140625 55.338596343994140625 54.48638916015625 54.193790435791015625 53.98278045654296875 53.7793426513671875 52.8440704345703125 52.2984619140625 52.066753387451171875 51.78490447998046875 51.49489593505859375 51.821247100830078125 51.774707794189453125 50.926471710205078125 50.615306854248046875 50.303104400634765625 50.008930206298828125 49.766864776611328125 49.6091461181640625 49.55995941162109375 49.583690643310546875 49.883983612060546875 49.4779205322265625 49.294620513916015625 48.99295806884765625 48.571315765380859375 48.705387115478515625 48.884975433349609375 48.7423553466796875 47.742279052734375 47.411174774169921875 47.657623291015625
 39.4913330078125 36.170379638671875 30.606000900268554688 28.8358001708984375 21.147127151489257812 18.775106430053710938 14.625448226928710938 15.21695709228515625 18.218862533569335938 19.917934417724609375 22.628728866577148438 21.818700790405273438 19.125890731811523438 22.026079177856445312 24.13658905029296875 26.537746429443359375 23.893352508544921875 26.63100433349609375 27.4384765625 27.571041107177734375 23.530511856079101562 24.214946746826171875 23.3946533203125 21.505832672119140625 18.942836761474609375 19.27185821533203125 20.715494155883789062 22.0402374267578125 20.492794036865234375 20.921529769897460938 23.746068954467773438 20.961460113525390625 19.57073211669921875 19.878948211669921875 20.128398895263671875 19.0645599365234375 20.07361602783203125 19.484951019287109375 20.081365585327148438 21.8919525146484375 18.401580810546875 19.06925201416015625 19.161785125732421875 19.482461929321289062 19.029077529907226562 19.825651168823242188 19.574743270874023438 20.637342453002929688 21.329803466796875 20.91302490234375 20.921304702758789062 20.578470230102539062 21.197406768798828125 21.499797821044921875 21.637884140014648438 21.751829147338867188 21.63722991943359375 23.2897491455078125 23.782388687133789062 23.744091033935546875 23.913087844848632812 24.384500503540039062 24.1497955322265625 23.303403854370117188 22.396024703979492188 21.884021759033203125 22.227386474609375 22.44028472900390625 22.67681121826171875 22.338781356811523438 24.945499420166015625 24.809396743774414062 26.738172531127929688 34.417327880859375 37.511020660400390625 30.317594528198242188 24.978757858276367188 29.34717559814453125 35.4541778564453125 34.65331268310546875 25.705959320068359375 27.096788406372070312 28.81114959716796875 32.398731231689453125 32.868267059326171875 33.80838775634765625 33.5991058349609375 34.91040802001953125 36.622711181640625 36.865848541259765625 35.533451080322265625 34.62210845947265625 33.62030792236328125 29.517702102661132812 30.729875564575195312 30.656747817993164062 30.618621826171875 30.28157806396484375 30.89947509765625 29.371904373168945312 29.549022674560546875 27.664371490478515625 27.4894561767578125 26.737058639526367188 26.292102813720703125 25.3893890380859375 25.174373626708984375 25.544574737548828125 25.639232635498046875 26.378824234008789062 27.105815887451171875 26.770053863525390625 28.704687118530273438 29.408674240112304688 29.314363479614257812 28.507038116455078125 27.715093612670898438 29.115518569946289062 29.966352462768554688 29.26714324951171875 25.023389816284179688 23.347103118896484375 22.789478302001953125 22.7068328857421875 21.067049026489257812 20.775213241577148438 21.131622314453125 20.855327606201171875 20.72486114501953125 20.53240966796875 20.944332122802734375 21.192434310913085938 21.348419189453125 21.714754104614257812 22.288402557373046875 24.407197952270507812 22.119279861450195312 21.193365097045898438 20.9930572509765625 21.310794830322265625 21.3055572509765625 21.808887481689453125 23.349248886108398438 22.382608413696289062 22.0766448974609375 25.428438186645507812 28.419420242309570312 38.152862548828125 58.21137237548828125 61.67984771728515625 63.75856781005859375 63.2983856201171875 61.96013641357421875 59.535045623779296875 57.056842803955078125 31.990970611572265625 27.630475997924804688 47.04239654541015625 52.927104949951171875 51.97411346435546875 49.71588897705078125 41.27191162109375 46.61717987060546875 56.4763946533203125 57.192104339599609375 56.176151275634765625 55.711177825927734375 55.53751373291015625 54.891143798828125 56.029575347900390625 57.0768585205078125 56.717041015625 58.76300811767578125 59.669769287109375 61.39557647705078125 62.081035614013671875 60.85230255126953125 59.791568756103515625 59.87561798095703125 59.80389404296875 59.177776336669921875 59.901645660400390625 59.745265960693359375 59.523998260498046875 60.59465789794921875 62.478397369384765625 64.086639404296875 66.495513916015625 67.53064727783203125 68.3040618896484375 67.404998779296875 68.453887939453125 68.89014434814453125 68.71793365478515625 67.66051483154296875 67.741485595703125 66.11382293701171875 65.55279541015625 65.381683349609375 63.890842437744140625 64.0816802978515625 63.857631683349609375 63.013397216796875 64.14589691162109375 64.55721282958984375 64.5818939208984375 64.9080352783203125 64.3433380126953125 64.42096710205078125 63.787731170654296875 62.823757171630859375 62.5560150146484375 63.07305145263671875 62.665981292724609375 63.24835968017578125 62.794010162353515625 62.248744964599609375 61.84830474853515625 61.042461395263671875 59.878353118896484375 58.50045013427734375 57.416461944580078125 55.86226654052734375 55.0696868896484375 54.27845001220703125 54.66597747802734375 54.749065399169921875 54.757015228271484375 54.3611602783203125 53.8345489501953125 53.50632476806640625 52.93181610107421875 52.471584320068359375 51.837398529052734375 52.053340911865234375 51.59322357177734375 51.94354248046875 51.14597320556640625 51.15225982666015625 50.65128326416015625 50.318134307861328125 50.031467437744140625 49.57208251953125 49.546794891357421875 49.730823516845703125 50.003520965576171875 50.0464935302734375 49.993770599365234375 49.342678070068359375 48.973758697509765625 48.3342437744140625 48.197040557861328125 48.5511474609375 48.682559967041015625 48.8085479736328125 47.9267578125 47.35771942138671875 46.93616485595703125
 45.279766082763671875 41.939846038818359375 39.55243682861328125 35.545391082763671875 25.240659713745117188 15.730774879455566406 15.697154998779296875 17.829275131225585938 17.249492645263671875 17.229219436645507812 19.659090042114257812 20.629596710205078125 19.72487640380859375 20.178186416625976562 24.618297576904296875 23.836565017700195312 24.888528823852539062 26.532999038696289062 30.40335845947265625 25.461675643920898438 26.127058029174804688 25.248762130737304688 24.238355636596679688 24.551019668579101562 21.619554519653320312 20.77628326416015625 20.847852706909179688 22.129156112670898438 20.786985397338867188 21.803354263305664062 22.601581573486328125 21.425046920776367188 20.835903167724609375 20.951360702514648438 21.996795654296875 21.04949951171875 21.262922286987304688 20.750131607055664062 22.25360107421875 26.935049057006835938 19.77539825439453125 20.37706756591796875 19.75997161865234375 19.579401016235351562 19.99623870849609375 21.96479034423828125 20.447649002075195312 21.617509841918945312 21.693119049072265625 22.089006423950195312 21.765806198120117188 22.311162948608398438 21.89829254150390625 22.161294937133789062 21.660634994506835938 22.01358795166015625 25.35565185546875 26.284101486206054688 24.75433349609375 23.794727325439453125 23.401670455932617188 23.13232421875 23.66192626953125 23.2526092529296875 22.039823532104492188 23.001895904541015625 23.001895904541015625 22.425199508666992188 24.745050430297851562 23.611667633056640625 23.916090011596679688 23.769689559936523438 27.683197021484375 36.447650909423828125 38.48836517333984375 30.650796890258789062 27.0866851806640625 31.426225662231445312 37.613433837890625 33.640575408935546875 26.843351364135742188 33.01212310791015625 35.6122589111328125 35.695220947265625 37.264293670654296875 36.40325164794921875 37.217620849609375 37.058940887451171875 37.0791015625 36.643520355224609375 35.814228057861328125 35.808200836181640625 34.156070709228515625 32.33740234375 29.6832122802734375 30.919553756713867188 30.260326385498046875 30.25835418701171875 32.7688751220703125 29.028924942016601562 27.8452301025390625 27.541765213012695312 27.0573883056640625 26.238264083862304688 25.757837295532226562 26.253053665161132812 25.975767135620117188 25.207536697387695312 25.346963882446289062 25.4271392822265625 27.053873062133789062 28.036334991455078125 29.481716156005859375 31.063951492309570312 31.697561264038085938 30.119379043579101562 27.1788330078125 26.872301101684570312 26.325191497802734375 27.11217498779296875 26.554235458374023438 23.825672149658203125 22.594104766845703125 21.109537124633789062 21.04979705810546875 20.888177871704101562 20.953800201416015625 20.514392852783203125 21.199085235595703125 21.034788131713867188 21.193838119506835938 21.271600723266601562 21.51467132568359375 22.295928955078125 22.756351470947265625 22.255373001098632812 23.32564544677734375 21.98863983154296875 21.514860153198242188 24.788639068603515625 22.58647918701171875 21.83692169189453125 21.825145721435546875 21.834638595581054688 22.947088241577148438 27.257249832153320312 35.390834808349609375 47.310253143310546875 58.199810028076171875 61.413707733154296875 61.413707733154296875 64.06992340087890625 63.886455535888671875 62.1208343505859375 60.78754425048828125 52.77569580078125 32.1334686279296875 34.67107391357421875 54.249279022216796875 54.693370819091796875 56.843868255615234375 53.9452362060546875 42.766254425048828125 53.43170166015625 56.984119415283203125 56.737213134765625 55.403064727783203125 55.172637939453125 56.07042694091796875 55.672878265380859375 55.755634307861328125 56.0983734130859375 56.38431549072265625 58.0156707763671875 58.32563018798828125 58.825225830078125 58.59064483642578125 58.820148468017578125 59.1982421875 58.830608367919921875 59.258136749267578125 60.095001220703125 59.437007904052734375 60.232112884521484375 61.592395782470703125 62.400226593017578125 63.584690093994140625 64.9003753662109375 66.07311248779296875 67.1354217529296875 67.6934967041015625 67.676177978515625 67.55077362060546875 67.0553741455078125 68.00516510009765625 66.883819580078125 66.06549835205078125 65.21291351318359375 65.51097869873046875 64.64246368408203125 64.85057830810546875 65.39975738525390625 64.67111968994140625 64.40997314453125 64.8491058349609375 64.80743408203125 65.3997039794921875 64.42864990234375 64.28412628173828125 64.1872100830078125 63.8209991455078125 63.791812896728515625 63.47901153564453125 63.028011322021484375 63.103580474853515625 63.058017730712890625 62.1246795654296875 61.339313507080078125 61.32529449462890625 59.875377655029296875 58.22483062744140625 57.225635528564453125 55.17592620849609375 54.628208160400390625 54.495990753173828125 54.598049163818359375 54.99791717529296875 54.763477325439453125 54.60445404052734375 54.183074951171875 53.192840576171875 53.142162322998046875 52.740306854248046875 51.574260711669921875 51.625560760498046875 51.19269561767578125 51.106060028076171875 50.8196868896484375 50.263439178466796875 49.8796539306640625 49.87010955810546875 49.364650726318359375 49.275722503662109375 49.40627288818359375 49.250034332275390625 49.496959686279296875 49.877452850341796875 49.521999359130859375 49.1761627197265625 48.6268768310546875 47.775783538818359375 47.51300048828125 47.911685943603515625 48.1284942626953125 47.671543121337890625 47.130321502685546875 46.448223114013671875 46.36818695068359375
 49.109569549560546875 45.321136474609375 45.05608367919921875 42.04541015625 29.39669036865234375 17.430273056030273438 19.79444122314453125 16.130796432495117188 17.0308074951171875 19.565557479858398438 17.2601776123046875 23.756547927856445312 24.991138458251953125 22.638631820678710938 21.13330078125 21.051883697509765625 24.103059768676757812 22.135223388671875 23.9808807373046875 24.20575714111328125 22.696603775024414062 22.994716644287109375 22.814708709716796875 22.417230606079101562 23.866285324096679688 22.412502288818359375 21.670835494995117188 20.946142196655273438 21.91368865966796875 22.126543045043945312 22.743513107299804688 22.408655166625976562 22.678800582885742188 22.750217437744140625 22.787555694580078125 21.924694061279296875 20.889318466186523438 21.278570175170898438 20.858518600463867188 22.00913238525390625 21.595615386962890625 21.386583328247070312 20.698688507080078125 21.343320846557617188 22.017093658447265625 25.262056350708007812 21.860948562622070312 22.338781356811523438 22.513519287109375 23.2529296875 24.10588836669921875 22.379497528076171875 22.431610107421875 23.659421920776367188 24.639268875122070312 26.349132537841796875 26.881826400756835938 26.38538360595703125 26.7085723876953125 25.757009506225585938 24.8652496337890625 23.379774093627929688 22.266767501831054688 22.620004653930664062 22.560855865478515625 23.571939468383789062 24.008625030517578125 22.866724014282226562 22.173236846923828125 22.923139572143554688 22.77887725830078125 24.190433502197265625 26.872079849243164062 32.091159820556640625 36.105983734130859375 32.009037017822265625 30.48116302490234375 35.12245941162109375 37.67658233642578125 32.350757598876953125 29.081439971923828125 36.4201812744140625 36.820919036865234375 36.5944976806640625 37.05821990966796875 37.10353851318359375 35.830806732177734375 36.630466461181640625 36.050670623779296875 35.766948699951171875 34.952602386474609375 35.90966033935546875 33.683712005615234375 32.080699920654296875 33.55306243896484375 30.9808197021484375 30.13433837890625 32.887172698974609375 30.81353759765625 29.979068756103515625 29.037080764770507812 27.762983322143554688 27.048101425170898438 26.386444091796875 26.665845870971679688 26.43689727783203125 25.75577545166015625 25.323568344116210938 25.962217330932617188 25.912855148315429688 27.269556045532226562 27.076097488403320312 28.06259918212890625 29.500364303588867188 31.75909423828125 31.454935073852539062 28.61913299560546875 26.894969940185546875 24.78997802734375 23.605251312255859375 23.596540451049804688 22.75567626953125 22.272556304931640625 21.011472702026367188 21.4842529296875 21.340240478515625 21.130956649780273438 21.097982406616210938 20.959177017211914062 21.454694747924804688 21.277307510375976562 21.51697540283203125 21.91065216064453125 22.165475845336914062 23.135431289672851562 23.375082015991210938 25.87368011474609375 32.580226898193359375 24.063673019409179688 28.386281967163085938 27.568433761596679688 25.537538528442382812 22.734010696411132812 23.007295608520507812 31.213602066040039062 31.140926361083984375 42.075450897216796875 53.32883453369140625 58.16352081298828125 60.629467010498046875 60.802677154541015625 61.526611328125 61.97034454345703125 64.30963134765625 64.27005767822265625 63.147014617919921875 54.39423370361328125 40.29792022705078125 53.450191497802734375 59.532817840576171875 58.869899749755859375 58.85335540771484375 56.65152740478515625 56.49558258056640625 57.146373748779296875 56.05340576171875 55.246067047119140625 55.7709503173828125 55.6343231201171875 56.436737060546875 56.621326446533203125 55.6081085205078125 56.066009521484375 56.09160614013671875 55.86456298828125 56.77750396728515625 56.909961700439453125 57.84886932373046875 57.55113983154296875 58.247406005859375 58.8029937744140625 58.721309661865234375 59.678924560546875 59.913360595703125 60.82859039306640625 62.14315032958984375 62.78896331787109375 63.22054290771484375 64.60391998291015625 65.5215911865234375 66.85028839111328125 66.80870819091796875 66.79744720458984375 67.2447052001953125 67.28787994384765625 66.65787506103515625 66.32857513427734375 65.69803619384765625 65.20314788818359375 64.60871124267578125 64.90718841552734375 65.3449249267578125 65.3177337646484375 65.3136138916015625 65.66146087646484375 65.52269744873046875 65.28182220458984375 64.11773681640625 64.5028839111328125 64.267364501953125 64.002227783203125 63.808197021484375 63.79638671875 64.08300018310546875 63.36724853515625 62.843505859375 62.01099395751953125 61.40859222412109375 61.23741912841796875 59.684619903564453125 58.5411376953125 57.546581268310546875 55.864383697509765625 54.612548828125 54.8547515869140625 54.899311065673828125 55.572017669677734375 55.309604644775390625 55.232364654541015625 54.59026336669921875 53.972957611083984375 53.902317047119140625 53.162952423095703125 52.148029327392578125 51.691326141357421875 50.66201019287109375 50.4905242919921875 50.01589202880859375 49.853137969970703125 49.349529266357421875 49.185565948486328125 49.2382049560546875 48.838573455810546875 49.08094024658203125 49.025531768798828125 49.36579132080078125 49.510219573974609375 49.100620269775390625 48.4833526611328125 48.499317169189453125 47.62908935546875 46.856555938720703125 46.801807403564453125 46.50745391845703125 46.486072540283203125 45.92496490478515625 45.724971771240234375 45.191802978515625
 51.377567291259765625 47.912303924560546875 41.2283935546875 46.446380615234375 37.082180023193359375 20.589132308959960938 18.15450286865234375 21.487218856811523438 25.548564910888671875 20.840030670166015625 20.629596710205078125 25.010738372802734375 25.417352676391601562 22.587697982788085938 18.601633071899414062 20.608465194702148438 22.99756622314453125 22.223773956298828125 24.361295700073242188 24.325212478637695312 21.778619766235351562 23.423725128173828125 24.6063690185546875 25.051074981689453125 23.50046539306640625 24.136575698852539062 22.348127365112304688 23.452077865600585938 23.307256698608398438 23.192272186279296875 24.157365798950195312 23.18060302734375 23.437284469604492188 26.419002532958984375 24.046253204345703125 22.57106781005859375 22.781341552734375 21.758550643920898438 22.6541748046875 22.03235626220703125 21.375736236572265625 22.727264404296875 22.562715530395507812 22.573421478271484375 22.519712448120117188 23.625413894653320312 22.49739837646484375 22.804132461547851562 23.521099090576171875 23.64321136474609375 23.533418655395507812 23.778356552124023438 24.287836074829101562 24.647554397583007812 25.80634307861328125 24.60259246826171875 25.360767364501953125 25.367177963256835938 26.486103057861328125 27.391618728637695312 27.1413421630859375 23.955121994018554688 24.287530899047851562 23.202899932861328125 23.992107391357421875 25.130817413330078125 24.070497512817382812 23.137399673461914062 22.718841552734375 22.976108551025390625 24.095577239990234375 24.278491973876953125 25.699571609497070312 27.585229873657226562 32.341552734375 29.817609786987304688 33.0294647216796875 35.873996734619140625 34.71720123291015625 32.304874420166015625 30.538263320922851562 35.980724334716796875 36.318073272705078125 36.666416168212890625 37.3625946044921875 36.54201507568359375 36.705547332763671875 36.014835357666015625 35.76927947998046875 35.37517547607421875 36.08196258544921875 34.585475921630859375 33.78577423095703125 34.58264923095703125 33.50295257568359375 31.826044082641601562 31.009937286376953125 32.250125885009765625 30.378265380859375 29.815359115600585938 30.025590896606445312 28.55786895751953125 27.092777252197265625 27.112146377563476562 27.404750823974609375 27.297321319580078125 26.638109207153320312 25.736780166625976562 26.54303741455078125 26.368429183959960938 26.90816497802734375 27.39606475830078125 27.784582138061523438 28.719621658325195312 29.678411483764648438 30.64905548095703125 29.978351593017578125 27.789484024047851562 25.133855819702148438 23.702524185180664062 23.293401718139648438 22.63919830322265625 21.906991958618164062 21.166889190673828125 21.797283172607421875 21.805019378662109375 21.385511398315429688 21.371423721313476562 21.116241455078125 21.497821807861328125 21.516269683837890625 22.0587310791015625 21.823680877685546875 22.591888427734375 22.520608901977539062 23.682058334350585938 23.68662261962890625 23.511875152587890625 32.975414276123046875 23.187646865844726562 23.894170761108398438 23.616718292236328125 28.857494354248046875 29.37270355224609375 38.74872589111328125 44.08477020263671875 48.68447113037109375 54.3050689697265625 56.936580657958984375 58.259693145751953125 58.700130462646484375 61.488719940185546875 61.807621002197265625 62.797611236572265625 63.235080718994140625 63.688976287841796875 56.065643310546875 38.51747894287109375 50.31156158447265625 55.327754974365234375 55.35732269287109375 58.633731842041015625 58.704315185546875 58.151103973388671875 56.725421905517578125 55.850528717041015625 55.526782989501953125 55.407024383544921875 56.571346282958984375 56.41802215576171875 56.3740234375 54.794281005859375 54.56302642822265625 54.344547271728515625 54.685565948486328125 55.667934417724609375 55.953296661376953125 56.8992156982421875 58.169818878173828125 58.1901092529296875 58.05005645751953125 58.9645538330078125 59.948818206787109375 59.7156524658203125 60.55722808837890625 61.917438507080078125 62.85518646240234375 63.401912689208984375 63.986682891845703125 64.6857452392578125 64.89933013916015625 65.3171539306640625 66.41379547119140625 67.11797332763671875 66.517822265625 65.96460723876953125 66.340057373046875 65.93389892578125 65.427490234375 65.43042755126953125 64.90718841552734375 64.85559844970703125 65.7900390625 66.11382293701171875 65.83878326416015625 66.1702880859375 65.3544158935546875 64.5770416259765625 63.9943695068359375 63.988037109375 64.2025299072265625 64.16043853759765625 63.954669952392578125 63.750904083251953125 63.045497894287109375 62.8930206298828125 62.208469390869140625 61.86161041259765625 61.077091217041015625 59.719692230224609375 58.820159912109375 57.40355682373046875 56.20429229736328125 55.96108245849609375 55.638996124267578125 56.235889434814453125 55.992767333984375 56.49822235107421875 56.07558441162109375 55.1353912353515625 54.95072174072265625 54.915985107421875 53.74752044677734375 52.477367401123046875 51.562412261962890625 50.92685699462890625 49.922199249267578125 49.600688934326171875 49.4167327880859375 49.316181182861328125 48.746021270751953125 48.84050750732421875 48.309146881103515625 48.73580169677734375 48.9266357421875 49.071056365966796875 49.157318115234375 49.01599884033203125 48.835338592529296875 47.876110076904296875 47.15008544921875 46.500957489013671875 45.8686981201171875 45.439540863037109375 45.383464813232421875 45.394542694091796875 45.224651336669921875 44.822795867919921875
 56.86275482177734375 50.6174774169921875 43.733913421630859375 47.48272705078125 44.222789764404296875 30.36173248291015625 16.723249435424804688 17.9012451171875 23.124864578247070312 19.484025955200195312 19.681692123413085938 22.190633773803710938 20.918745040893554688 21.835010528564453125 21.564542770385742188 20.689655303955078125 23.441259384155273438 25.048442840576171875 25.066768646240234375 25.066768646240234375 22.960077285766601562 23.29666900634765625 23.866285324096679688 24.789773941040039062 25.105836868286132812 24.720632553100585938 25.240659713745117188 23.570226669311523438 24.979991912841796875 24.8451995849609375 25.005525588989257812 24.83034515380859375 24.290378570556640625 25.811719894409179688 24.504058837890625 22.88378143310546875 23.048015594482421875 22.333517074584960938 22.474870681762695312 23.139291763305664062 22.662347793579101562 21.8144073486328125 23.288970947265625 23.338878631591796875 23.176685333251953125 23.521055221557617188 24.285991668701171875 24.350362777709960938 23.315532684326171875 23.770259857177734375 24.179347991943359375 24.204515457153320312 24.19808197021484375 25.320024490356445312 25.725618362426757812 25.531255722045898438 25.637639999389648438 26.191572189331054688 27.919811248779296875 28.497341156005859375 25.921466827392578125 26.038290023803710938 25.106023788452148438 25.000095367431640625 25.882932662963867188 23.565042495727539062 23.837835311889648438 23.536899566650390625 23.626150131225585938 23.225742340087890625 24.177877426147460938 24.373613357543945312 25.127035140991210938 26.835119247436523438 27.252141952514648438 27.4445037841796875 29.946849822998046875 33.34091949462890625 34.018367767333984375 35.164577484130859375 34.7151031494140625 32.8445281982421875 35.0588531494140625 34.905200958251953125 36.578594207763671875 37.30735015869140625 37.290203094482421875 35.183063507080078125 35.175445556640625 35.4686431884765625 35.6874847412109375 34.324687957763671875 33.998607635498046875 34.1818389892578125 34.4532928466796875 33.224933624267578125 31.613550186157226562 31.99018096923828125 31.179517745971679688 29.98284149169921875 28.458330154418945312 28.360754013061523438 27.966665267944335938 27.092777252197265625 27.785566329956054688 26.920389175415039062 26.226924896240234375 26.241363525390625 27.872955322265625 26.4888763427734375 26.530126571655273438 26.427679061889648438 26.733272552490234375 27.59980010986328125 28.248537063598632812 30.028913497924804688 28.917989730834960938 28.337472915649414062 25.8870849609375 23.570514678955078125 23.157093048095703125 22.95410919189453125 22.65404510498046875 22.50536346435546875 22.129304885864257812 21.83358001708984375 21.842611312866210938 21.601993560791015625 22.018558502197265625 22.616304397583007812 22.008558273315429688 21.919279098510742188 22.220952987670898438 22.069845199584960938 22.743860244750976562 22.3320465087890625 22.411190032958984375 22.979856491088867188 23.32083892822265625 22.945810317993164062 23.3832550048828125 23.47386932373046875 27.368253707885742188 24.781167984008789062 24.196849822998046875 34.801319122314453125 40.76259613037109375 48.33388519287109375 53.607639312744140625 56.54819488525390625 57.978107452392578125 59.772296905517578125 61.336917877197265625 63.0106048583984375 64.73035430908203125 64.2256317138671875 36.2959747314453125 29.049100875854492188 36.339733123779296875 44.206935882568359375 46.951892852783203125 50.2255859375 58.240039825439453125 58.456584930419921875 57.47974395751953125 56.679584503173828125 56.139598846435546875 56.679584503173828125 56.986888885498046875 55.6172027587890625 55.857757568359375 55.367488861083984375 55.38690948486328125 55.742488861083984375 54.75200653076171875 54.686496734619140625 56.171630859375 56.653751373291015625 58.690212249755859375 58.234485626220703125 59.168483734130859375 59.366733551025390625 60.12420654296875 60.645294189453125 61.63661956787109375 61.994903564453125 62.1935577392578125 62.916278839111328125 62.83624267578125 63.980342864990234375 64.67401123046875 64.92766571044921875 65.98047637939453125 65.8013458251953125 66.02892303466796875 66.06327056884765625 66.01401519775390625 65.92075347900390625 65.70517730712890625 65.77625274658203125 65.63402557373046875 66.08867645263671875 66.240509033203125 67.1851348876953125 67.0919036865234375 66.14669036865234375 64.3199920654296875 64.196868896484375 64.37143707275390625 64.2958221435546875 64.606048583984375 64.42964935302734375 63.61910247802734375 63.6380157470703125 63.01184844970703125 62.11284637451171875 61.8729248046875 61.288997650146484375 60.63260650634765625 60.016231536865234375 58.87262725830078125 57.881389617919921875 56.920818328857421875 56.568943023681640625 56.164630889892578125 56.318878173828125 57.30103302001953125 57.58673858642578125 56.75449371337890625 56.032527923583984375 55.385101318359375 55.497714996337890625 54.262874603271484375 52.64002227783203125 51.43337249755859375 51.263957977294921875 49.84710693359375 49.38921356201171875 48.73555755615234375 48.675933837890625 48.5211639404296875 47.84128570556640625 47.788082122802734375 48.05164337158203125 48.34865570068359375 48.81707000732421875 48.74640655517578125 48.827335357666015625 48.7691802978515625 47.854038238525390625 47.00432586669921875 46.0054473876953125 45.118625640869140625 44.4517059326171875 44.379291534423828125 44.35869598388671875 44.2663421630859375 44.358478546142578125
 59.711383819580078125 55.86456298828125 50.147151947021484375 47.4910125732421875 47.916378021240234375 41.21880340576171875 29.772916793823242188 17.599592208862304688 18.959598541259765625 21.850894927978515625 21.516422271728515625 21.080503463745117188 20.028112411499023438 19.840656280517578125 22.3248291015625 23.134979248046875 23.216030120849609375 23.216030120849609375 23.651098251342773438 23.843137741088867188 23.58719635009765625 25.733325958251953125 24.61248016357421875 24.831357955932617188 24.164249420166015625 26.694486618041992188 25.437242507934570312 25.553119659423828125 25.45761871337890625 24.394073486328125 24.416818618774414062 25.005258560180664062 25.986860275268554688 24.919450759887695312 25.181041717529296875 24.770679473876953125 24.0497283935546875 24.178623199462890625 24.574350357055664062 24.060865402221679688 24.269865036010742188 23.631471633911132812 23.661212921142578125 23.617315292358398438 24.553070068359375 24.117780685424804688 24.991861343383789062 24.206203460693359375 24.796155929565429688 24.830181121826171875 24.996150970458984375 25.368379592895507812 25.307826995849609375 26.1977691650390625 26.892978668212890625 29.381093978881835938 28.430669784545898438 29.467073440551757812 28.641353607177734375 27.860040664672851562 27.292051315307617188 26.11714935302734375 26.424837112426757812 26.609462738037109375 27.91114044189453125 25.658336639404296875 23.772380828857421875 23.561336517333984375 23.2295989990234375 23.86005401611328125 23.942890167236328125 24.455562591552734375 24.781480789184570312 25.692106246948242188 26.6192779541015625 27.469036102294921875 29.71248626708984375 31.483966827392578125 32.71026611328125 33.7236328125 33.466400146484375 33.6352081298828125 34.3709716796875 34.611927032470703125 35.082622528076171875 35.732097625732421875 36.13002777099609375 35.894886016845703125 36.217632293701171875 34.6746368408203125 34.171558380126953125 35.15232086181640625 34.8887481689453125 36.674335479736328125 35.780696868896484375 34.0454254150390625 32.417613983154296875 30.798864364624023438 31.434553146362304688 30.228509902954101562 29.16939544677734375 28.956455230712890625 27.409170150756835938 27.905811309814453125 27.512784957885742188 26.999216079711914062 26.0295257568359375 27.703784942626953125 27.831163406372070312 27.6662445068359375 26.848047256469726562 27.207277297973632812 26.812059402465820312 27.504961013793945312 27.716236114501953125 28.121417999267578125 28.69940948486328125 28.097223281860351562 26.135250091552734375 23.94606781005859375 23.213529586791992188 22.80751800537109375 23.28336334228515625 22.589672088623046875 22.851177215576171875 22.437353134155273438 22.384426116943359375 22.62572479248046875 22.559207916259765625 23.22092437744140625 22.225749969482421875 22.179943084716796875 22.68343353271484375 22.629100799560546875 23.47945404052734375 25.12825775146484375 25.5935821533203125 23.169107437133789062 22.917888641357421875 23.060626983642578125 23.46502685546875 24.246477127075195312 24.11373138427734375 23.449979782104492188 23.26239776611328125 24.38625335693359375 25.433176040649414062 40.34989166259765625 50.02544403076171875 55.273326873779296875 58.01434326171875 59.82398223876953125 61.898418426513671875 63.845638275146484375 64.29341888427734375 63.335979461669921875 39.961215972900390625 33.34928131103515625 43.65402984619140625 49.6368255615234375 45.994968414306640625 53.07109832763671875 58.857395172119140625 58.675548553466796875 57.9571685791015625 58.152156829833984375 57.6721343994140625 56.497547149658203125 57.15734100341796875 57.019771575927734375 56.24957275390625 55.868335723876953125 55.951610565185546875 55.367992401123046875 56.568630218505859375 56.2896728515625 56.35581207275390625 57.05985260009765625 59.0471954345703125 59.224773406982421875 59.715923309326171875 59.993686676025390625 60.708324432373046875 60.925411224365234375 61.351055145263671875 62.13140106201171875 62.42716217041015625 62.585926055908203125 63.107025146484375 63.268299102783203125 63.52622222900390625 64.21453857421875 64.593353271484375 66.03295135498046875 65.88051605224609375 65.9190826416015625 66.327606201171875 66.0292510986328125 66.000823974609375 65.43042755126953125 64.97802734375 66.61748504638671875 66.423797607421875 66.8998260498046875 67.14522552490234375 65.83773040771484375 64.1001739501953125 64.35056304931640625 64.44631195068359375 64.3314056396484375 64.19562530517578125 63.864788055419921875 64.15404510498046875 63.63379669189453125 62.809276580810546875 62.0888671875 61.552459716796875 61.13060760498046875 60.878337860107421875 60.11859130859375 59.289196014404296875 58.14825439453125 57.44704437255859375 56.902965545654296875 56.63372802734375 56.948490142822265625 57.54186248779296875 57.92623138427734375 57.017650604248046875 56.16249847412109375 55.565937042236328125 54.895442962646484375 53.589366912841796875 52.4861602783203125 51.450778961181640625 50.719623565673828125 49.999114990234375 48.94057464599609375 48.705219268798828125 47.95389556884765625 47.490558624267578125 47.289928436279296875 47.5645751953125 47.8457794189453125 47.807491302490234375 48.230442047119140625 48.22730255126953125 48.81873321533203125 48.652149200439453125 48.02216339111328125 46.389530181884765625 45.352985382080078125 44.659641265869140625 44.3050537109375 43.82846832275390625 44.180156707763671875 43.98438262939453125 43.899013519287109375
 65.11701202392578125 59.941822052001953125 54.59026336669921875 48.569019317626953125 48.632762908935546875 45.255756378173828125 38.243633270263671875 25.73520660400390625 21.184391021728515625 20.203050613403320312 22.198162078857421875 23.589605331420898438 23.596990585327148438 22.019275665283203125 22.960077285766601562 24.3757476806640625 26.279392242431640625 25.235177993774414062 23.50046539306640625 25.317356109619140625 25.968830108642578125 26.162694931030273438 26.4255523681640625 27.8178253173828125 27.6601409912109375 27.191534042358398438 25.589328765869140625 26.730045318603515625 26.665845870971679688 25.092115402221679688 25.58049774169921875 26.077852249145507812 25.830669403076171875 25.10134124755859375 24.816314697265625 24.598606109619140625 25.513677597045898438 24.425210952758789062 25.453990936279296875 24.170969009399414062 25.354452133178710938 24.103059768676757812 25.52080535888671875 24.166715621948242188 24.25615692138671875 25.918268203735351562 25.59265899658203125 25.369142532348632812 26.383031845092773438 26.168254852294921875 25.99896240234375 26.270318984985351562 26.082521438598632812 27.75079345703125 28.169679641723632812 28.475019454956054688 30.662626266479492188 29.977773666381835938 30.436687469482421875 30.008304595947265625 27.702911376953125 26.56932830810546875 26.555751800537109375 32.57308197021484375 30.127565383911132812 27.44165802001953125 25.27010345458984375 25.25141143798828125 24.828996658325195312 25.235177993774414062 25.106355667114257812 24.8135833740234375 26.013591766357421875 26.20159149169921875 26.714141845703125 26.828065872192382812 28.442873001098632812 30.7495880126953125 32.029422760009765625 32.417224884033203125 33.159793853759765625 33.21480560302734375 34.0841217041015625 34.753429412841796875 35.239299774169921875 35.20644378662109375 34.1143646240234375 35.630039215087890625 36.970546722412109375 34.78920745849609375 34.816547393798828125 34.881282806396484375 33.82071685791015625 35.263309478759765625 36.66060638427734375 34.09163665771484375 33.479694366455078125 32.901432037353515625 31.078363418579101562 31.618526458740234375 30.845010757446289062 29.701763153076171875 28.146520614624023438 28.570024490356445312 27.523279190063476562 27.133724212646484375 27.864772796630859375 27.951101303100585938 27.92089080810546875 27.435499191284179688 27.591176986694335938 27.299610137939453125 26.62876129150390625 26.923063278198242188 26.958896636962890625 27.354909896850585938 27.5928955078125 27.4174346923828125 26.344430923461914062 25.935785293579101562 23.378976821899414062 23.642719268798828125 23.675626754760742188 23.24260711669921875 22.995641708374023438 22.767141342163085938 22.768739700317382812 22.702833175659179688 23.639200210571289062 24.030561447143554688 23.100728988647460938 22.895786285400390625 24.568593978881835938 24.408586502075195312 23.765941619873046875 26.271230697631835938 28.966297149658203125 26.884347915649414062 23.284442901611328125 23.9925689697265625 23.769977569580078125 24.215389251708984375 23.988056182861328125 23.36522674560546875 22.999578475952148438 22.770112991333007812 23.524328231811523438 26.724300384521484375 41.242305755615234375 53.46771240234375 56.868320465087890625 59.5877838134765625 61.271945953369140625 61.906436920166015625 63.675312042236328125 64.62398529052734375 60.47678375244140625 55.583629608154296875 53.617778778076171875 48.09476470947265625 42.518215179443359375 48.205982208251953125 56.310825347900390625 55.597827911376953125 57.421741485595703125 58.7165069580078125 58.46694183349609375 57.2291107177734375 56.831821441650390625 55.916339874267578125 55.97751617431640625 55.849727630615234375 55.597354888916015625 56.772968292236328125 56.54534912109375 56.606914520263671875 56.41196441650390625 56.87042236328125 58.054637908935546875 59.49805450439453125 60.023754119873046875 60.741275787353515625 61.2339630126953125 62.351276397705078125 62.2325286865234375 62.68494415283203125 62.979763031005859375 62.659435272216796875 62.878986358642578125 63.89288330078125 63.710437774658203125 63.840862274169921875 64.1862030029296875 65.565155029296875 65.87816619873046875 66.6397247314453125 67.425537109375 67.12774658203125 66.3127899169921875 65.808349609375 65.29445648193359375 65.86217498779296875 66.6933441162109375 66.68166351318359375 66.0467987060546875 65.86569976806640625 64.680328369140625 64.2798614501953125 63.46860504150390625 63.825328826904296875 63.138881683349609375 63.265094757080078125 63.8353271484375 62.80035400390625 62.3290252685546875 61.241947174072265625 60.609455108642578125 60.371334075927734375 60.063564300537109375 59.359844207763671875 59.059902191162109375 58.281627655029296875 57.654811859130859375 56.98268890380859375 56.15497589111328125 56.517566680908203125 56.86336517333984375 56.419681549072265625 55.72533416748046875 55.368671417236328125 54.79827880859375 53.833690643310546875 52.33740997314453125 51.64920806884765625 51.0480499267578125 49.913665771484375 49.71990966796875 48.76361083984375 47.808940887451171875 47.306682586669921875 47.072299957275390625 46.988033294677734375 46.979854583740234375 47.0163116455078125 47.26320648193359375 47.49139404296875 47.398220062255859375 47.6217041015625 47.93346405029296875 47.344081878662109375 46.09188079833984375 45.102237701416015625 44.38736724853515625 43.9931488037109375 43.86870574951171875 43.591068267822265625 43.925708770751953125 43.37967681884765625
 68.42877197265625 65.13339996337890625 61.038299560546875 52.78388214111328125 50.86480712890625 46.1092987060546875 34.04753875732421875 25.588022232055664062 23.211538314819335938 22.953420639038085938 26.255336761474609375 25.0425262451171875 23.012334823608398438 23.741552352905273438 23.605190277099609375 24.238355636596679688 25.770120620727539062 26.1116485595703125 28.138978958129882812 25.351087570190429688 27.411520004272460938 25.898904800415039062 26.694486618041992188 26.098779678344726562 27.486528396606445312 27.715938568115234375 27.13812255859375 26.484233856201171875 27.235483169555664062 26.529752731323242188 27.645580291748046875 27.04259490966796875 26.966547012329101562 26.588542938232421875 26.67423248291015625 25.829586029052734375 25.851505279541015625 26.918420791625976562 25.64878082275390625 25.574039459228515625 25.377017974853515625 26.072540283203125 25.500654220581054688 24.801172256469726562 25.345499038696289062 26.0295257568359375 26.97857666015625 25.932245254516601562 26.010335922241210938 26.69231414794921875 26.33913421630859375 26.469720840454101562 27.7494354248046875 27.290323257446289062 28.818370819091796875 29.671497344970703125 29.55377197265625 31.001935958862304688 32.63458251953125 31.2897491455078125 28.417682647705078125 26.466424942016601562 28.519618988037109375 33.792144775390625 32.370838165283203125 28.29929351806640625 26.73675537109375 28.362424850463867188 27.612859725952148438 27.420656204223632812 26.799839019775390625 27.51950836181640625 27.8265228271484375 27.612939834594726562 27.243410110473632812 26.969722747802734375 28.505605697631835938 30.079029083251953125 31.357179641723632812 31.595727920532226562 33.3258819580078125 33.34590911865234375 33.9584808349609375 34.338382720947265625 35.286518096923828125 35.052520751953125 34.844486236572265625 34.740070343017578125 34.69751739501953125 35.76105499267578125 35.61862945556640625 34.315814971923828125 35.1777496337890625 34.806537628173828125 35.440219879150390625 35.0398406982421875 32.839336395263671875 32.990734100341796875 32.627010345458984375 33.030666351318359375 31.956007003784179688 29.077587127685546875 29.599239349365234375 28.670993804931640625 27.677768707275390625 28.340349197387695312 28.627149581909179688 27.879611968994140625 28.442296981811523438 27.629863739013671875 27.1580657958984375 26.615753173828125 26.974802017211914062 27.529651641845703125 26.537746429443359375 26.423130035400390625 27.623264312744140625 27.162973403930664062 27.141500473022460938 26.694749832153320312 26.982160568237304688 24.623645782470703125 24.584692001342773438 24.48741912841796875 24.213693618774414062 23.748912811279296875 23.429248809814453125 23.77895355224609375 24.612051010131835938 24.669404983520507812 24.463886260986328125 25.211874008178710938 25.310785293579101562 25.0769500732421875 26.199258804321289062 26.645709991455078125 27.866540908813476562 26.889867782592773438 25.892816543579101562 26.646068572998046875 25.27376556396484375 24.044637680053710938 23.832124710083007812 23.43834686279296875 23.232776641845703125 23.281620025634765625 24.858707427978515625 30.567346572875976562 41.511539459228515625 50.3970489501953125 56.294841766357421875 58.241443634033203125 60.22084808349609375 62.31664276123046875 61.86054229736328125 60.26270294189453125 58.486186981201171875 56.264095306396484375 52.0814971923828125 43.439960479736328125 35.308681488037109375 41.59209442138671875 43.6030426025390625 42.467449188232421875 52.672977447509765625 59.09482574462890625 59.57586669921875 59.28905487060546875 56.829708099365234375 55.995845794677734375 56.717926025390625 56.744541168212890625 56.791721343994140625 58.333110809326171875 57.68195343017578125 57.53963470458984375 57.6745147705078125 58.759952545166015625 59.46743011474609375 60.438854217529296875 60.713718414306640625 61.195220947265625 61.912212371826171875 62.630023956298828125 62.738628387451171875 63.267810821533203125 62.9950408935546875 63.184795379638671875 63.013759613037109375 62.886730194091796875 63.0439910888671875 62.826259613037109375 63.975994110107421875 65.36651611328125 66.240509033203125 66.4114990234375 67.9428558349609375 67.2746429443359375 66.25293731689453125 66.03528594970703125 65.12442779541015625 64.87401580810546875 65.474151611328125 65.76525115966796875 65.24462127685546875 64.81671905517578125 64.3493194580078125 63.19268035888671875 62.88720703125 62.52675628662109375 61.818115234375 61.739109039306640625 61.5536956787109375 61.366344451904296875 61.283962249755859375 60.154819488525390625 59.6374053955078125 59.6208648681640625 59.1085357666015625 58.595184326171875 58.89365386962890625 57.86875152587890625 57.179294586181640625 56.1374664306640625 56.076953887939453125 55.51512908935546875 55.44451904296875 55.456573486328125 54.728302001953125 53.56694793701171875 53.28997039794921875 52.252735137939453125 52.41989898681640625 51.078670501708984375 50.710964202880859375 50.24073028564453125 49.53912353515625 47.98386383056640625 47.550048828125 46.59217071533203125 46.3979339599609375 46.214458465576171875 46.18430328369140625 46.310153961181640625 46.053195953369140625 46.42507171630859375 46.608642578125 46.7519073486328125 46.587520599365234375 46.33481597900390625 45.017101287841796875 44.55576324462890625 44.226306915283203125 43.97727203369140625 44.00122833251953125 43.89713287353515625 43.604328155517578125 43.395721435546875
 66.205322265625 63.603595733642578125 62.216594696044921875 57.1273651123046875 53.798954010009765625 46.68294525146484375 32.887172698974609375 32.096775054931640625 30.276157379150390625 26.136198043823242188 29.261484146118164062 24.634370803833007812 25.691286087036132812 23.880205154418945312 25.105836868286132812 27.639980316162109375 25.233377456665039062 27.622774124145507812 27.469347000122070312 29.045419692993164062 26.8939056396484375 27.22496795654296875 27.536468505859375 27.11591339111328125 26.505573272705078125 27.216552734375 27.322149276733398438 26.483777999877929688 27.0147705078125 27.732265472412109375 28.283063888549804688 29.068820953369140625 28.522735595703125 32.309917449951171875 27.47643280029296875 28.681566238403320312 27.097337722778320312 27.989740371704101562 27.14076995849609375 26.351957321166992188 26.71454620361328125 26.152988433837890625 27.085432052612304688 26.96710968017578125 26.361894607543945312 27.290323257446289062 27.057626724243164062 26.156785964965820312 26.224344253540039062 26.563413619995117188 27.38042449951171875 27.171483993530273438 28.307247161865234375 29.677898406982421875 30.0286865234375 30.935298919677734375 30.769229888916015625 32.171474456787109375 32.587528228759765625 33.080059051513671875 31.183935165405273438 31.598409652709960938 34.437007904052734375 36.3260498046875 33.309474945068359375 33.147006988525390625 31.45351409912109375 31.036806106567382812 29.292224884033203125 28.4234161376953125 29.297979354858398438 29.062774658203125 28.55570220947265625 28.927373886108398438 29.48670196533203125 28.758243560791015625 29.178331375122070312 30.443750381469726562 30.995740890502929688 31.869853973388671875 32.454784393310546875 32.669742584228515625 33.92987060546875 34.208843231201171875 35.03476715087890625 34.572910308837890625 35.92470550537109375 35.0564727783203125 34.588603973388671875 34.350589752197265625 35.578197479248046875 35.263309478759765625 37.396724700927734375 35.7917938232421875 35.336872100830078125 34.676036834716796875 34.30804443359375 35.384975433349609375 34.996074676513671875 34.4636993408203125 32.115238189697265625 31.128177642822265625 30.32105255126953125 29.284875869750976562 29.621644973754882812 28.6716766357421875 27.5928955078125 28.100831985473632812 29.082170486450195312 29.120721817016601562 28.100189208984375 27.347215652465820312 27.150884628295898438 27.47643280029296875 26.7980499267578125 27.136470794677734375 27.63968658447265625 27.286775588989257812 27.029565811157226562 27.03205108642578125 25.573261260986328125 25.213336944580078125 26.14223480224609375 25.2615966796875 25.33777618408203125 25.005125045776367188 24.722324371337890625 25.526397705078125 26.632251739501953125 26.544599533081054688 26.37572479248046875 27.00569915771484375 26.605707168579101562 26.833395004272460938 26.3608551025390625 26.092899322509765625 26.62876129150390625 26.593679428100585938 26.46865081787109375 26.383169174194335938 25.406536102294921875 24.011966705322265625 23.489255905151367188 23.45656585693359375 23.184766769409179688 23.288908004760742188 24.086368560791015625 29.240940093994140625 42.19974517822265625 49.855998992919921875 54.837627410888671875 59.4830474853515625 60.71843719482421875 61.16827392578125 60.12060546875 57.11109161376953125 57.781829833984375 55.37105560302734375 47.71854400634765625 36.13275146484375 33.634246826171875 34.945270538330078125 44.81524658203125 51.837162017822265625 57.493091583251953125 60.097377777099609375 61.5069122314453125 62.479705810546875 59.41747283935546875 56.674533843994140625 56.109043121337890625 57.9487762451171875 58.05218505859375 58.5741729736328125 58.548152923583984375 59.155086517333984375 59.53162384033203125 60.636157989501953125 60.986598968505859375 61.8599090576171875 62.321136474609375 62.46649932861328125 63.29278564453125 63.523700714111328125 63.080821990966796875 63.20038604736328125 63.618221282958984375 63.069873809814453125 63.1063690185546875 64.058502197265625 63.919734954833984375 63.6644439697265625 64.69197845458984375 65.58709716796875 66.000823974609375 67.3218536376953125 68.316009521484375 67.36788177490234375 65.8635101318359375 64.7514495849609375 64.44036865234375 64.47698211669921875 63.9963836669921875 64.66237640380859375 64.49720001220703125 64.05532073974609375 63.26058197021484375 63.158550262451171875 62.38791656494140625 61.114795684814453125 60.077732086181640625 59.77475738525390625 59.51166534423828125 58.783458709716796875 58.775844573974609375 59.2408905029296875 58.97955322265625 58.462314605712890625 58.28978729248046875 58.570529937744140625 57.42266082763671875 57.114345550537109375 56.05804443359375 55.033725738525390625 54.78078460693359375 54.71710968017578125 54.137134552001953125 53.63720703125 53.264984130859375 52.533451080322265625 51.628711700439453125 50.950214385986328125 50.92983245849609375 50.802532196044921875 50.56177520751953125 49.744739532470703125 49.169994354248046875 47.7903289794921875 47.092533111572265625 46.07049560546875 45.63080596923828125 45.48931121826171875 45.285907745361328125 45.18013763427734375 45.41363525390625 45.62081146240234375 45.448360443115234375 45.545833587646484375 45.555416107177734375 44.904254913330078125 44.5413055419921875 43.79586029052734375 44.008541107177734375 43.990520477294921875 43.951023101806640625 43.821025848388671875 43.366718292236328125 42.994029998779296875
 60.92014312744140625 59.553173065185546875 64.05319976806640625 61.49603271484375 53.84073638916015625 52.53498077392578125 48.53148651123046875 41.391559600830078125 34.29575347900390625 36.197597503662109375 27.903993606567382812 28.385168075561523438 29.014423370361328125 28.152776718139648438 27.023778915405273438 27.023096084594726562 27.914525985717773438 30.370832443237304688 32.41739654541015625 30.177206039428710938 30.679430007934570312 29.163555145263671875 29.291950225830078125 30.204864501953125 28.992893218994140625 28.28472900390625 27.303012847900390625 28.386404037475585938 27.60784912109375 29.196828842163085938 30.764032363891601562 31.427614212036132812 30.047479629516601562 29.45796966552734375 28.863010406494140625 29.256361007690429688 28.596813201904296875 27.023096084594726562 27.433843612670898438 27.677799224853515625 26.446775436401367188 26.265796661376953125 26.574459075927734375 27.24196624755859375 27.413753509521484375 27.12981414794921875 27.706447601318359375 27.783506393432617188 28.759273529052734375 28.130575180053710938 28.690214157104492188 29.701763153076171875 30.147775650024414062 29.997377395629882812 31.9096221923828125 31.224351882934570312 31.6429901123046875 33.475078582763671875 34.1750335693359375 35.59227752685546875 36.157161712646484375 36.950469970703125 37.4330596923828125 38.2941741943359375 36.50528717041015625 36.7362213134765625 34.021331787109375 32.611698150634765625 31.67926788330078125 31.115224838256835938 31.021894454956054688 31.16254425048828125 31.256122589111328125 30.593280792236328125 31.032434463500976562 29.463506698608398438 30.184617996215820312 29.613864898681640625 30.394830703735351562 31.491832733154296875 32.6787261962890625 32.9206695556640625 33.840572357177734375 34.648014068603515625 35.61232757568359375 34.61161041259765625 36.970546722412109375 37.943470001220703125 37.212490081787109375 34.62210845947265625 33.772830963134765625 35.99971771240234375 36.439136505126953125 36.2959747314453125 35.440219879150390625 35.068325042724609375 34.52779388427734375 34.524993896484375 33.9060821533203125 33.409149169921875 33.203807830810546875 31.762134552001953125 31.02971649169921875 30.446031570434570312 31.220897674560546875 29.655916213989257812 29.071826934814453125 29.206239700317382812 28.115388870239257812 28.783870697021484375 29.436748504638671875 28.10321807861328125 28.033756256103515625 27.692096710205078125 27.39983367919921875 27.685113906860351562 27.53548431396484375 27.346860885620117188 27.09127044677734375 26.543436050415039062 26.742944717407226562 25.753293991088867188 25.382993698120117188 25.91968536376953125 26.487209320068359375 26.318067550659179688 26.325359344482421875 26.409135818481445312 26.832010269165039062 27.919885635375976562 27.615081787109375 28.154394149780273438 27.430736541748046875 27.401338577270507812 27.50429534912109375 27.62584686279296875 26.81793212890625 26.378648757934570312 26.491678237915039062 25.974744796752929688 25.675487518310546875 24.533945083618164062 23.97119903564453125 23.319097518920898438 23.647504806518554688 23.716556549072265625 24.48009490966796875 27.022142410278320312 36.36339569091796875 45.28867340087890625 53.013103485107421875 58.90427398681640625 60.201725006103515625 54.614246368408203125 58.25045013427734375 57.77777862548828125 54.71074676513671875 51.192943572998046875 45.912372589111328125 40.376567840576171875 33.187610626220703125 35.238391876220703125 49.27825927734375 56.566082000732421875 59.843006134033203125 62.31743621826171875 62.429233551025390625 64.17717742919921875 62.113216400146484375 56.702381134033203125 58.402507781982421875 58.6803436279296875 59.816211700439453125 60.1207733154296875 60.40103912353515625 61.298801422119140625 61.681304931640625 61.867191314697265625 61.50792694091796875 63.3070068359375 63.8125 63.209232330322265625 63.916015625 64.131622314453125 63.570178985595703125 63.39273834228515625 63.380916595458984375 63.678394317626953125 64.42943572998046875 64.46600341796875 64.35788726806640625 65.42322540283203125 65.51097869873046875 66.3244781494140625 66.15029144287109375 66.7792816162109375 67.05706787109375 66.25441741943359375 64.83087158203125 63.321086883544921875 62.69431304931640625 62.71987152099609375 63.532413482666015625 63.289676666259765625 63.410152435302734375 62.861164093017578125 63.01644134521484375 62.801326751708984375 61.14194488525390625 59.4026031494140625 59.000034332275390625 57.88414764404296875 57.785930633544921875 57.767086029052734375 57.57330322265625 57.60652923583984375 57.5449371337890625 57.5478363037109375 57.27249908447265625 56.9875335693359375 56.15091705322265625 55.290149688720703125 54.49448394775390625 53.934722900390625 53.5270843505859375 53.14644622802734375 52.63788604736328125 52.6921539306640625 51.622478485107421875 51.38030242919921875 50.362331390380859375 50.503787994384765625 50.17729949951171875 50.400707244873046875 50.526592254638671875 50.034633636474609375 49.01171875 47.85645294189453125 47.06923675537109375 45.7356719970703125 45.050212860107421875 44.902008056640625 44.866504669189453125 44.09576416015625 44.5833740234375 44.681362152099609375 44.4285736083984375 44.27850341796875 44.424732208251953125 43.74146270751953125 43.39876556396484375 43.246490478515625 43.105762481689453125 43.60276031494140625 43.8437957763671875 43.126445770263671875 42.715785980224609375 42.525432586669921875
 60.042026519775390625 60.1301116943359375 64.3037872314453125 63.268001556396484375 56.048748016357421875 55.544284820556640625 52.66961669921875 44.707916259765625 35.5397186279296875 34.746791839599609375 35.769557952880859375 30.875963211059570312 34.642208099365234375 30.91663360595703125 28.201543807983398438 28.38687896728515625 29.541957855224609375 30.177694320678710938 32.658161163330078125 32.080890655517578125 32.2281951904296875 32.795490264892578125 31.572446823120117188 33.47312164306640625 31.91577911376953125 30.387691497802734375 30.56280517578125 31.191076278686523438 30.027711868286132812 33.12648773193359375 33.5935516357421875 31.928976058959960938 31.279047012329101562 30.56280517578125 30.8076019287109375 29.942266464233398438 29.077451705932617188 28.756359100341796875 28.718030929565429688 26.9949493408203125 27.621051788330078125 27.764173507690429688 27.99637603759765625 27.31945037841796875 28.33889007568359375 27.531339645385742188 28.32424163818359375 28.706132888793945312 29.630876541137695312 29.659471511840820312 30.2661590576171875 31.37015533447265625 31.630594253540039062 32.15598297119140625 34.441608428955078125 32.600189208984375 31.444690704345703125 33.7608184814453125 36.488796234130859375 40.0854949951171875 40.09075164794921875 39.312770843505859375 39.490673065185546875 37.52652740478515625 35.33100128173828125 34.45068359375 34.160144805908203125 32.801959991455078125 30.796289443969726562 30.534990310668945312 30.894931793212890625 31.39815521240234375 32.492984771728515625 31.92453765869140625 31.594356536865234375 30.789976119995117188 30.524713516235351562 31.70987701416015625 31.2279510498046875 32.477077484130859375 33.4392242431640625 34.27281951904296875 35.0128173828125 34.4452667236328125 34.4405670166015625 38.666553497314453125 36.712005615234375 38.471881866455078125 37.50821685791015625 38.471881866455078125 37.572162628173828125 37.305423736572265625 36.1714630126953125 36.812824249267578125 35.40842437744140625 35.336315155029296875 35.952938079833984375 35.349605560302734375 34.660869598388671875 34.552692413330078125 33.273632049560546875 32.010101318359375 31.3184051513671875 31.6936798095703125 32.735439300537109375 31.06813812255859375 29.109491348266601562 30.081518173217773438 29.229305267333984375 28.715366363525390625 29.129846572875976562 28.0428619384765625 28.315395355224609375 28.358875274658203125 28.329359054565429688 27.336145401000976562 28.307636260986328125 29.408536911010742188 28.223663330078125 27.441041946411132812 27.611614227294921875 26.671710968017578125 26.817546844482421875 26.646297454833984375 26.698305130004882812 27.193731307983398438 27.076581954956054688 26.877124786376953125 28.071657180786132812 27.824420928955078125 28.652482986450195312 29.04796600341796875 28.072856903076171875 27.654943466186523438 28.657163619995117188 27.565996170043945312 27.487375259399414062 26.78388214111328125 26.80744171142578125 26.5486907958984375 25.432031631469726562 24.318391799926757812 23.768589019775390625 23.561155319213867188 23.218837738037109375 23.620309829711914062 24.973756790161132812 26.781251907348632812 30.9951324462890625 40.2523651123046875 50.431285858154296875 55.25531005859375 54.456798553466796875 52.8613433837890625 57.60992431640625 54.9144744873046875 52.760631561279296875 45.743282318115234375 45.30524444580078125 38.806461334228515625 31.387941360473632812 37.60730743408203125 50.72486114501953125 55.4925994873046875 61.512958526611328125 64.361480712890625 65.07293701171875 65.1190948486328125 65.31891632080078125 65.28813934326171875 64.26812744140625 61.996814727783203125 61.755462646484375 62.046764373779296875 62.716846466064453125 62.740871429443359375 62.90271759033203125 63.186992645263671875 63.86468505859375 63.472930908203125 63.880512237548828125 64.4825286865234375 64.34461212158203125 64.87834930419921875 64.04796600341796875 63.548213958740234375 63.3454437255859375 64.25829315185546875 64.416961669921875 65.026153564453125 65.1476593017578125 65.93737030029296875 66.070037841796875 66.0467987060546875 66.32684326171875 65.27121734619140625 64.96307373046875 64.39153289794921875 63.276599884033203125 62.121002197265625 61.5625457763671875 61.39627838134765625 62.294445037841796875 62.3630218505859375 62.002655029296875 62.215496063232421875 61.576221466064453125 61.20196533203125 59.38053131103515625 58.22406768798828125 57.17852783203125 56.047718048095703125 55.882228851318359375 56.12169647216796875 56.074993133544921875 56.115489959716796875 56.229961395263671875 56.27664947509765625 55.7408447265625 55.261295318603515625 54.704975128173828125 54.117549896240234375 53.510173797607421875 52.546417236328125 52.5572357177734375 51.816806793212890625 51.268207550048828125 51.309741973876953125 50.8400115966796875 50.3572540283203125 50.173583984375 50.084934234619140625 50.14870452880859375 50.332698822021484375 49.9182586669921875 50.307292938232421875 48.994335174560546875 47.643268585205078125 46.483211517333984375 45.7356719970703125 44.946384429931640625 44.605091094970703125 44.1404876708984375 43.524761199951171875 43.266071319580078125 43.66367340087890625 43.495609283447265625 43.68048858642578125 42.87177276611328125 42.723705291748046875 42.322154998779296875 41.90320587158203125 42.038112640380859375 42.5007476806640625 42.86147308349609375 42.55695343017578125 42.091091156005859375 42.06113433837890625
 62.822086334228515625 59.116695404052734375 62.850513458251953125 65.3121490478515625 62.249114990234375 58.71483612060546875 53.7896728515625 49.03522491455078125 41.451953887939453125 37.45270538330078125 36.052494049072265625 33.630840301513671875 34.556674957275390625 38.06646728515625 35.486286163330078125 31.51453399658203125 30.715635299682617188 30.772369384765625 31.969593048095703125 31.869729995727539062 32.606533050537109375 34.450962066650390625 34.22855377197265625 34.253070831298828125 33.392345428466796875 31.650468826293945312 32.257701873779296875 33.227138519287109375 33.216732025146484375 35.16890716552734375 35.129947662353515625 34.77025604248046875 33.7919769287109375 32.4136505126953125 31.8399505615234375 30.45706939697265625 30.39359283447265625 28.914823532104492188 28.454509735107421875 27.483304977416992188 28.586866378784179688 29.424493789672851562 28.593202590942382812 30.090753555297851562 28.887805938720703125 29.6734771728515625 30.719585418701171875 30.0314788818359375 29.846637725830078125 30.68318939208984375 31.783977508544921875 32.064258575439453125 32.4034881591796875 34.050388336181640625 35.549457550048828125 37.208980560302734375 34.736637115478515625 33.935878753662109375 37.872409820556640625 40.820095062255859375 42.15393829345703125 40.144367218017578125 38.9629974365234375 36.165119171142578125 33.3498687744140625 33.366489410400390625 32.22607421875 33.1455535888671875 31.859140396118164062 31.2418670654296875 30.977346420288085938 32.17366790771484375 33.87226104736328125 32.75118255615234375 32.781612396240234375 31.710765838623046875 31.562007904052734375 30.363397598266601562 31.795129776000976562 31.852634429931640625 32.4557647705078125 33.225948333740234375 33.40522003173828125 36.22275543212890625 38.5539093017578125 37.929904937744140625 38.71173858642578125 40.13942718505859375 38.505290985107421875 37.1362762451171875 36.2447662353515625 36.45075225830078125 33.245784759521484375 34.837284088134765625 35.28546142578125 34.801029205322265625 35.20458221435546875 34.37042236328125 34.227935791015625 35.20458221435546875 34.115802764892578125 33.360992431640625 32.7692108154296875 32.908870697021484375 31.935922622680664062 30.513607025146484375 29.692613601684570312 28.953706741333007812 28.976007461547851562 28.514108657836914062 29.292331695556640625 29.72995758056640625 29.499334335327148438 30.555150985717773438 29.27661895751953125 29.854787826538085938 29.902973175048828125 29.63690948486328125 30.4048919677734375 29.318819046020507812 29.6956787109375 28.340114593505859375 27.675020217895507812 27.531339645385742188 27.34070587158203125 27.966604232788085938 27.298131942749023438 27.468893051147460938 27.931291580200195312 28.059038162231445312 27.997196197509765625 28.734651565551757812 29.289154052734375 28.780826568603515625 28.354787826538085938 28.384260177612304688 28.740015029907226562 28.2552642822265625 27.347564697265625 26.437685012817382812 26.064443588256835938 25.26688385009765625 24.362813949584960938 23.794580459594726562 23.8403778076171875 23.126220703125 23.562992095947265625 25.459981918334960938 32.41425323486328125 39.09869384765625 49.08017730712890625 52.60036468505859375 53.151905059814453125 54.71428680419921875 56.14058685302734375 54.05422210693359375 50.46147918701171875 41.60857391357421875 40.0817108154296875 33.5951385498046875 33.169315338134765625 40.844158172607421875 48.313724517822265625 53.656009674072265625 58.8642425537109375 63.514430999755859375 66.97737884521484375 69.58868408203125 71.84348297119140625 63.270275115966796875 63.943058013916015625 65.64943695068359375 67.56302642822265625 66.311920166015625 65.7098541259765625 65.28751373291015625 64.55292510986328125 64.46234893798828125 65.144622802734375 65.633453369140625 65.81452178955078125 64.98168182373046875 65.92102813720703125 65.2406463623046875 64.47760772705078125 64.5406036376953125 64.1059112548828125 64.54732513427734375 65.4835205078125 65.40261077880859375 66.08428192138671875 67.05741119384765625 67.7575836181640625 66.1600341796875 65.084503173828125 64.958953857421875 64.67298126220703125 62.7542572021484375 61.533763885498046875 59.854106903076171875 59.327423095703125 60.117282867431640625 60.93991851806640625 61.4386444091796875 61.4151763916015625 61.04116058349609375 60.736812591552734375 60.110630035400390625 58.545856475830078125 57.1150360107421875 55.731159210205078125 54.611354827880859375 54.113498687744140625 54.941173553466796875 54.597873687744140625 55.1604156494140625 55.35675048828125 55.368534088134765625 54.508853912353515625 54.619533538818359375 53.277332305908203125 52.514865875244140625 51.94341278076171875 51.85962677001953125 50.9638214111328125 50.622478485107421875 50.3751373291015625 50.10910797119140625 49.892292022705078125 49.811397552490234375 49.31511688232421875 49.28722381591796875 49.4918365478515625 49.687164306640625 49.813945770263671875 49.66046142578125 49.1049346923828125 47.97016143798828125 46.694965362548828125 45.348972320556640625 44.962871551513671875 43.999507904052734375 43.640689849853515625 42.943546295166015625 42.983806610107421875 42.829784393310546875 42.641582489013671875 42.597934722900390625 42.255641937255859375 41.76513671875 41.7448883056640625 41.130611419677734375 41.38201141357421875 41.574481964111328125 41.6835784912109375 41.93121337890625 41.724651336669921875 41.39942169189453125
 64.29566192626953125 60.975360870361328125 61.4203033447265625 68.19605255126953125 65.70648956298828125 60.826690673828125 56.4261932373046875 50.825824737548828125 43.664035797119140625 41.000091552734375 39.813762664794921875 40.243022918701171875 35.779163360595703125 36.523311614990234375 39.391872406005859375 36.39168548583984375 33.1714630126953125 32.118465423583984375 31.617200851440429688 34.55234527587890625 35.199184417724609375 34.630664825439453125 38.114955902099609375 36.899993896484375 36.07604217529296875 33.934986114501953125 36.080051422119140625 33.5198516845703125 34.05303192138671875 37.2402496337890625 37.813800811767578125 35.505573272705078125 35.43120574951171875 33.983722686767578125 32.8953094482421875 32.034770965576171875 31.908962249755859375 29.88977813720703125 29.926069259643554688 31.213602066040039062 30.561979293823242188 29.728002548217773438 28.12944793701171875 28.645036697387695312 29.150556564331054688 29.951257705688476562 32.465885162353515625 32.224201202392578125 30.290273666381835938 31.186647415161132812 32.0404815673828125 32.762348175048828125 34.874683380126953125 36.858173370361328125 36.81542205810546875 39.05712127685546875 38.0348358154296875 37.43889617919921875 36.6192474365234375 39.147274017333984375 39.372528076171875 38.243633270263671875 38.239105224609375 35.735141754150390625 35.04543304443359375 33.419116973876953125 32.505115509033203125 31.802661895751953125 31.171136856079101562 31.759525299072265625 30.419078826904296875 31.557531356811523438 33.18852996826171875 33.538360595703125 33.171649932861328125 32.58001708984375 31.400684356689453125 30.7280426025390625 30.930006027221679688 31.825685501098632812 32.992855072021484375 33.495586395263671875 33.4654998779296875 35.484142303466796875 37.929630279541015625 40.267185211181640625 37.943470001220703125 37.1528472900390625 37.371189117431640625 36.5825042724609375 35.46257781982421875 35.826751708984375 34.837284088134765625 35.29294586181640625 35.0781097412109375 34.8624725341796875 34.931415557861328125 36.06726837158203125 35.57077789306640625 35.670989990234375 33.64231109619140625 32.88947296142578125 33.399387359619140625 32.510555267333984375 31.764057159423828125 28.968273162841796875 30.620922088623046875 29.922458648681640625 29.51319122314453125 29.526844024658203125 29.997310638427734375 29.828722000122070312 30.870670318603515625 30.612895965576171875 31.039989471435546875 32.085540771484375 30.28487396240234375 30.9691925048828125 31.287763595581054688 30.403131484985351562 30.824117660522460938 29.450754165649414062 29.081972122192382812 28.236265182495117188 28.557474136352539062 28.00753021240234375 28.232421875 28.013677597045898438 27.499162673950195312 28.18181610107421875 27.8226318359375 28.362874984741210938 28.82866668701171875 28.142290115356445312 29.131803512573242188 29.625944137573242188 29.228940963745117188 28.4629974365234375 28.291917800903320312 28.012485504150390625 27.08341217041015625 25.742574691772460938 25.0978546142578125 24.276514053344726562 24.374498367309570312 23.869533538818359375 24.146236419677734375 26.18924713134765625 30.303667068481445312 36.00363922119140625 43.996623992919921875 50.67783355712890625 53.37158203125 54.487606048583984375 48.261882781982421875 50.53229522705078125 45.81119537353515625 39.848224639892578125 32.57843780517578125 32.23500823974609375 37.226894378662109375 46.5816802978515625 48.258876800537109375 51.56401824951171875 56.755046844482421875 61.9984283447265625 66.230255126953125 68.51604461669921875 71.93997955322265625 69.78369903564453125 70.43070220947265625 68.1498260498046875 68.659454345703125 69.03522491455078125 68.35474395751953125 67.09235382080078125 65.33202362060546875 66.2880401611328125 66.18389892578125 66.5425262451171875 66.39959716796875 66.75600433349609375 66.11931610107421875 65.7996368408203125 65.99350738525390625 65.77858734130859375 65.5301666259765625 65.55033111572265625 65.72542572021484375 65.43927764892578125 66.71645355224609375 67.1569976806640625 67.148956298828125 65.08281707763671875 64.7628021240234375 63.478893280029296875 62.654155731201171875 61.747959136962890625 59.877044677734375 58.706302642822265625 57.75389862060546875 59.572948455810546875 60.281108856201171875 61.60346221923828125 60.78061676025390625 60.556003570556640625 60.137248992919921875 58.968975067138671875 57.40228271484375 55.60858917236328125 54.8014984130859375 53.886173248291015625 53.5204925537109375 53.68337249755859375 54.905834197998046875 54.4533843994140625 54.84180450439453125 54.829387664794921875 54.388957977294921875 53.609619140625 52.870227813720703125 51.6251220703125 50.78559112548828125 50.586116790771484375 50.267398834228515625 49.67476654052734375 49.3737335205078125 49.45650482177734375 49.211292266845703125 49.067668914794921875 48.88309478759765625 48.781558990478515625 48.953022003173828125 48.875102996826171875 49.369678497314453125 49.270198822021484375 48.5599517822265625 47.727626800537109375 46.297515869140625 45.6470794677734375 44.198772430419921875 43.387691497802734375 42.630889892578125 42.239818572998046875 42.324367523193359375 41.84616851806640625 42.109527587890625 42.02111053466796875 41.412200927734375 41.247234344482421875 41.15731048583984375 40.97939300537109375 40.917713165283203125 41.1079864501953125 41.315525054931640625 41.204097747802734375 40.980510711669921875 40.968505859375
 67.4550628662109375 64.80008697509765625 61.812244415283203125 67.83267974853515625 68.241668701171875 61.616912841796875 60.791240692138671875 52.285770416259765625 54.818401336669921875 49.72652435302734375 46.996028900146484375 41.7139892578125 39.44777679443359375 40.729465484619140625 39.8416595458984375 44.2216644287109375 38.490016937255859375 34.0829315185546875 34.784656524658203125 34.02672576904296875 36.989093780517578125 39.477100372314453125 37.986331939697265625 39.09157562255859375 38.214702606201171875 37.014617919921875 38.88727569580078125 37.92603302001953125 37.1192779541015625 38.186977386474609375 40.240753173828125 39.24236297607421875 39.0803375244140625 34.57639312744140625 33.216732025146484375 33.31609344482421875 31.155841827392578125 31.05138397216796875 30.818475723266601562 31.191814422607421875 29.25579071044921875 30.687063217163085938 29.937276840209960938 31.325654983520507812 32.519439697265625 32.39267730712890625 32.0886993408203125 33.2895660400390625 32.908870697021484375 31.497379302978515625 32.4034881591796875 35.427349090576171875 36.434925079345703125 36.434925079345703125 36.7354736328125 37.339385986328125 35.3444061279296875 33.33753204345703125 33.604511260986328125 33.70087432861328125 34.166534423828125 34.382534027099609375 34.4945831298828125 33.54193115234375 33.042720794677734375 32.6451263427734375 32.17064666748046875 30.944110870361328125 30.64044189453125 30.8563079833984375 29.995843887329101562 31.150056838989257812 32.297908782958984375 32.66091156005859375 31.882646560668945312 32.024127960205078125 31.116916656494140625 30.837491989135742188 32.4303436279296875 33.12648773193359375 32.603397369384765625 31.936212539672851562 32.509857177734375 36.341796875 37.782928466796875 36.202075958251953125 37.261493682861328125 36.588329315185546875 36.102512359619140625 36.906463623046875 35.514404296875 34.873699188232421875 35.435272216796875 35.184814453125 34.890766143798828125 34.27337646484375 34.174259185791015625 34.218685150146484375 34.50409698486328125 35.127349853515625 34.348186492919921875 33.949626922607421875 32.185314178466796875 32.58924102783203125 31.748447418212890625 30.880132675170898438 29.69173431396484375 29.533672332763671875 29.23431396484375 30.5576171875 30.864732742309570312 32.196132659912109375 33.03949737548828125 32.3283233642578125 32.536651611328125 32.4034881591796875 32.88947296142578125 33.267780303955078125 33.568988800048828125 33.198764801025390625 33.679248809814453125 31.776586532592773438 32.728244781494140625 31.243749618530273438 30.411737442016601562 29.908721923828125 28.758853912353515625 27.524608612060546875 27.956783294677734375 27.492870330810546875 27.092081069946289062 28.377824783325195312 28.270174026489257812 29.666015625 29.819751739501953125 30.452329635620117188 30.1631927490234375 28.845455169677734375 28.714313507080078125 27.75664520263671875 27.920528411865234375 26.329067230224609375 26.363788604736328125 25.284124374389648438 24.80217742919921875 24.380907058715820312 24.3487091064453125 25.53603363037109375 28.489107131958007812 32.93828582763671875 34.5229644775390625 44.4288330078125 52.0040740966796875 52.99208831787109375 52.746318817138671875 50.14179229736328125 37.710315704345703125 33.173702239990234375 34.11722564697265625 35.14829254150390625 36.62192535400390625 44.86444091796875 50.85256195068359375 57.77667999267578125 59.82752227783203125 63.576251983642578125 66.002197265625 71.2627716064453125 77.1241302490234375 79.98754119873046875 77.8081512451171875 70.68956756591796875 70.71511077880859375 69.8912506103515625 69.49629974365234375 68.3313751220703125 67.09247589111328125 66.64243316650390625 66.939453125 67.35939788818359375 67.8447265625 68.2091064453125 68.11443328857421875 66.54917144775390625 66.0797882080078125 66.0471343994140625 65.7040252685546875 65.274658203125 65.4483642578125 65.79378509521484375 66.125885009765625 66.06093597412109375 65.3841094970703125 64.95870208740234375 63.00286865234375 62.956333160400390625 61.520618438720703125 60.9989013671875 59.5120391845703125 59.501224517822265625 59.497608184814453125 59.69890594482421875 60.740215301513671875 61.19646453857421875 60.921665191650390625 59.9644012451171875 59.717113494873046875 58.51447296142578125 56.73903656005859375 55.68726348876953125 54.3668365478515625 53.924564361572265625 53.958988189697265625 53.973663330078125 53.8275909423828125 54.33243560791015625 54.48590087890625 53.948078155517578125 53.17426300048828125 52.790187835693359375 51.786602020263671875 51.2914581298828125 49.700458526611328125 49.13671875 49.109710693359375 48.992549896240234375 48.7500762939453125 48.41669464111328125 48.267452239990234375 48.580883026123046875 48.3327178955078125 48.3394775390625 48.590869903564453125 48.917865753173828125 48.715358734130859375 48.612995147705078125 48.025665283203125 47.182037353515625 45.9083709716796875 45.12857818603515625 43.9048309326171875 43.200000762939453125 42.057506561279296875 41.634441375732421875 41.465007781982421875 41.53882598876953125 41.28932952880859375 41.018829345703125 41.11910247802734375 40.6629180908203125 40.80379486083984375 40.7725677490234375 40.747859954833984375 40.472789764404296875 40.71298980712890625 40.582122802734375 40.39801788330078125 40.35504150390625
 73.56723785400390625 65.86423492431640625 62.677776336669921875 69.7867584228515625 69.7949676513671875 66.1331329345703125 60.99524688720703125 58.845157623291015625 62.715305328369140625 64.33980560302734375 50.82207489013671875 43.15520477294921875 39.293148040771484375 42.089923858642578125 38.391544342041015625 50.776943206787109375 50.361759185791015625 41.674060821533203125 37.26450347900390625 35.293758392333984375 40.250629425048828125 39.749359130859375 40.786174774169921875 41.929424285888671875 41.929424285888671875 40.515964508056640625 43.15892791748046875 43.905323028564453125 41.5776214599609375 40.913829803466796875 44.737316131591796875 42.506740570068359375 39.64020538330078125 36.844814300537109375 34.9232940673828125 33.56264495849609375 33.1790924072265625 31.664155960083007812 31.155050277709960938 32.37943267822265625 31.426822662353515625 31.61350250244140625 30.954425811767578125 32.099422454833984375 33.931644439697265625 33.47312164306640625 34.244319915771484375 36.58069610595703125 35.0398406982421875 35.921260833740234375 35.7646942138671875 37.0351409912109375 38.355182647705078125 38.355182647705078125 38.52584075927734375 38.26485443115234375 33.2709197998046875 33.06964874267578125 32.89102935791015625 32.658946990966796875 32.96480560302734375 33.821247100830078125 34.58245849609375 34.1139984130859375 32.117763519287109375 31.55886077880859375 31.540872573852539062 30.710500717163085938 30.349920272827148438 29.935911178588867188 30.611024856567382812 30.983867645263671875 31.925281524658203125 31.882646560668945312 31.123437881469726562 30.787218093872070312 31.965494155883789062 31.48746490478515625 31.63114166259765625 32.28737640380859375 32.530170440673828125 32.3680877685546875 33.594745635986328125 37.0426177978515625 33.4685821533203125 34.735034942626953125 34.525859832763671875 35.136417388916015625 36.007396697998046875 35.239597320556640625 34.835453033447265625 34.921375274658203125 34.71680450439453125 35.75029754638671875 35.226757049560546875 35.40285491943359375 34.539703369140625 35.087146759033203125 34.664569854736328125 33.938907623291015625 33.1354827880859375 33.59801483154296875 32.84632110595703125 33.4282073974609375 32.046382904052734375 31.72864532470703125 31.663141250610351562 31.078363418579101562 30.556283950805664062 31.498128890991210938 31.924730300903320312 33.874042510986328125 32.894016265869140625 33.319202423095703125 34.2113800048828125 34.755970001220703125 34.099254608154296875 33.752964019775390625 34.443737030029296875 34.76488494873046875 35.225139617919921875 35.876033782958984375 35.39069366455078125 32.91762542724609375 32.50862884521484375 30.51334381103515625 28.56024932861328125 28.551881790161132812 29.302782058715820312 27.315065383911132812 27.5074920654296875 27.784456253051757812 28.796037673950195312 29.797475814819335938 30.870891571044921875 30.72002410888671875 30.8559112548828125 30.116018295288085938 29.248561859130859375 28.089078903198242188 28.549419403076171875 27.069459915161132812 26.6175537109375 28.720380783081054688 27.823854446411132812 25.745042800903320312 25.025979995727539062 25.768331527709960938 28.730134963989257812 31.54608154296875 40.003875732421875 46.5951995849609375 52.72408294677734375 47.039440155029296875 49.812320709228515625 47.53276824951171875 33.201274871826171875 30.765069961547851562 34.086269378662109375 36.29123687744140625 37.99310302734375 46.150524139404296875 50.634311676025390625 57.062747955322265625 65.80921173095703125 69.7702178955078125 69.28160858154296875 73.398040771484375 78.748931884765625 81.488677978515625 79.68384552001953125 78.24028778076171875 75.468414306640625 73.26247406005859375 70.34490966796875 69.18658447265625 67.14705657958984375 66.940582275390625 68.55230712890625 69.60556793212890625 69.5272216796875 69.67627716064453125 69.59816741943359375 68.42850494384765625 67.722015380859375 66.7523345947265625 66.63140106201171875 66.1021575927734375 65.9374847412109375 65.5081939697265625 65.3765411376953125 65.51624298095703125 63.528835296630859375 62.269306182861328125 62.5926971435546875 61.238399505615234375 61.185993194580078125 60.6072845458984375 60.221576690673828125 59.054409027099609375 60.071765899658203125 60.551971435546875 60.71892547607421875 61.2366485595703125 61.0077056884765625 60.437839508056640625 59.735515594482421875 58.436313629150390625 56.985675811767578125 55.93460845947265625 55.8563385009765625 54.624889373779296875 54.395397186279296875 54.296031951904296875 54.150714874267578125 54.30387115478515625 54.34952545166015625 53.917446136474609375 53.13172149658203125 52.069469451904296875 51.503963470458984375 50.058734893798828125 49.2843017578125 48.62236785888671875 48.40113067626953125 48.569408416748046875 48.21566009521484375 47.893680572509765625 47.86960601806640625 47.79578399658203125 48.157749176025390625 47.755336761474609375 47.549076080322265625 47.970134735107421875 48.020816802978515625 48.186614990234375 47.80762481689453125 47.232685089111328125 45.914508819580078125 45.120899200439453125 44.080310821533203125 43.171054840087890625 41.8474884033203125 41.775035858154296875 41.844692230224609375 41.26316070556640625 41.144451141357421875 40.917827606201171875 40.7015380859375 40.60858154296875 40.52957916259765625 40.5280609130859375 40.84906005859375 40.27325439453125 40.412128448486328125 40.616809844970703125 40.0211944580078125 39.657501220703125
 69.44416046142578125 64.1887054443359375 61.948925018310546875 67.89780426025390625 69.83798980712890625 68.8637542724609375 62.983081817626953125 61.7491455078125 58.112964630126953125 65.9140625 61.002971649169921875 48.42989349365234375 42.55995941162109375 41.066852569580078125 40.589351654052734375 52.3163604736328125 49.4871673583984375 47.288608551025390625 46.868885040283203125 40.801910400390625 38.081775665283203125 40.798488616943359375 41.7477264404296875 42.877773284912109375 41.53884124755859375 41.989749908447265625 41.442989349365234375 43.45611572265625 45.498172760009765625 46.52199554443359375 46.043079376220703125 42.291805267333984375 39.14020538330078125 39.24362945556640625 36.963848114013671875 35.533451080322265625 34.851741790771484375 32.5195770263671875 33.97553253173828125 32.242801666259765625 32.42224884033203125 33.231243133544921875 32.411495208740234375 31.695281982421875 33.47154998779296875 35.62119293212890625 37.764057159423828125 37.560054779052734375 36.77368927001953125 37.665851593017578125 38.099246978759765625 38.6707611083984375 38.91416168212890625 39.034915924072265625 37.29421234130859375 35.1267547607421875 33.7499542236328125 34.431949615478515625 33.168060302734375 33.2878875732421875 34.11211395263671875 33.028911590576171875 33.6411285400390625 33.1999053955078125 32.017547607421875 32.2035980224609375 31.913738250732421875 31.485408782958984375 29.891202926635742188 30.955087661743164062 30.868198394775390625 30.311954498291015625 30.851446151733398438 31.079015731811523438 31.063465118408203125 32.356204986572265625 33.214244842529296875 32.83327484130859375 32.3671112060546875 33.1352081298828125 33.113250732421875 34.321857452392578125 34.57639312744140625 33.8305206298828125 33.495586395263671875 33.985980987548828125 34.0829315185546875 34.792285919189453125 34.931415557861328125 34.673137664794921875 34.95882415771484375 34.86396026611328125 35.451366424560546875 34.792285919189453125 34.68365478515625 35.688007354736328125 35.314228057861328125 35.450347900390625 35.829257965087890625 34.5518341064453125 33.1354827880859375 34.376598358154296875 32.680599212646484375 32.51435089111328125 32.93007659912109375 32.085540771484375 30.227403640747070312 31.615388870239257812 30.701116561889648438 32.359832763671875 34.00322723388671875 34.517345428466796875 34.121974945068359375 35.18707275390625 36.37381744384765625 35.745868682861328125 34.881008148193359375 35.64276123046875 36.35595703125 37.017913818359375 37.4689483642578125 36.852146148681640625 36.673091888427734375 34.2446136474609375 33.9986419677734375 32.377655029296875 31.185914993286132812 29.604717254638671875 28.7835235595703125 28.794969558715820312 29.381839752197265625 30.476209640502929688 30.517591476440429688 30.963605880737304688 31.503940582275390625 31.837368011474609375 32.791706085205078125 32.1280975341796875 31.550014495849609375 29.950983047485351562 30.469312667846679688 30.56710052490234375 30.741128921508789062 32.4698944091796875 31.0234527587890625 27.80001068115234375 26.543512344360351562 27.129045486450195312 30.053850173950195312 34.181804656982421875 39.959095001220703125 48.92177581787109375 49.579357147216796875 47.558025360107421875 48.52108001708984375 44.733715057373046875 36.496837615966796875 33.744770050048828125 35.41101837158203125 37.164440155029296875 39.315937042236328125 47.12081146240234375 53.421398162841796875 57.09214019775390625 65.31127166748046875 70.876434326171875 71.74486541748046875 77.05023956298828125 80.15474700927734375 81.9038543701171875 81.11116790771484375 78.84262847900390625 76.75632476806640625 74.9068450927734375 72.1945648193359375 70.0584716796875 68.29737091064453125 68.48032379150390625 71.05803680419921875 71.2927398681640625 71.38274383544921875 70.3512725830078125 69.52878570556640625 69.1096954345703125 68.8106536865234375 67.800750732421875 67.2321929931640625 66.778472900390625 66.794281005859375 65.9047393798828125 65.39185333251953125 64.4892730712890625 62.800762176513671875 62.47414398193359375 61.970264434814453125 61.3204193115234375 60.562709808349609375 60.513477325439453125 60.0550079345703125 59.447116851806640625 60.047840118408203125 61.07370758056640625 61.97937774658203125 62.637424468994140625 61.7205047607421875 60.891803741455078125 59.53246307373046875 58.3643646240234375 57.38138580322265625 56.118984222412109375 56.24678802490234375 54.784465789794921875 54.418231964111328125 54.473804473876953125 54.502391815185546875 55.06996917724609375 54.7663726806640625 54.181549072265625 53.2229766845703125 51.96764373779296875 51.109027862548828125 50.23248291015625 49.50910186767578125 49.258880615234375 48.262897491455078125 47.941623687744140625 48.032733917236328125 46.99016571044921875 47.556667327880859375 47.955509185791015625 47.778087615966796875 47.4871978759765625 47.968593597412109375 48.52103424072265625 47.70684814453125 47.895687103271484375 47.90808868408203125 47.251956939697265625 46.339649200439453125 45.5060577392578125 44.46413421630859375 43.4179840087890625 42.295345306396484375 41.925079345703125 41.6499786376953125 41.24286651611328125 41.05544281005859375 40.45013427734375 40.62420654296875 40.216007232666015625 40.43756103515625 40.103672027587890625 40.25984954833984375 40.505710601806640625 40.63006591796875 39.97507476806640625 40.10492706298828125 39.71361541748046875
 67.78726959228515625 65.26985931396484375 64.14898681640625 62.222843170166015625 70.47948455810546875 67.8827056884765625 65.8133544921875 62.34503936767578125 60.450038909912109375 57.075962066650390625 54.8380889892578125 53.782764434814453125 45.68849945068359375 44.98279571533203125 44.261714935302734375 50.081775665283203125 53.590274810791015625 51.202423095703125 52.127841949462890625 45.08759307861328125 45.304805755615234375 42.149242401123046875 41.316303253173828125 42.877773284912109375 43.69904327392578125 44.551136016845703125 44.753108978271484375 45.507358551025390625 46.388031005859375 46.291400909423828125 49.4871673583984375 43.48500823974609375 40.6273651123046875 39.257781982421875 37.9179229736328125 35.192691802978515625 32.85959625244140625 30.4500885009765625 33.7842559814453125 32.95236968994140625 33.135257720947265625 32.8497314453125 33.77063751220703125 32.8372802734375 33.523563385009765625 34.854557037353515625 38.1137847900390625 38.28137969970703125 39.24623870849609375 39.77967071533203125 39.30696868896484375 41.159984588623046875 37.05289459228515625 34.407672882080078125 33.92987823486328125 36.032291412353515625 36.173755645751953125 35.413623809814453125 34.642208099365234375 34.342739105224609375 33.71654510498046875 33.039447784423828125 33.926364898681640625 32.9144287109375 32.16009521484375 31.774488449096679688 32.011127471923828125 31.267425537109375 31.006290435791015625 30.143571853637695312 31.380817413330078125 30.586925506591796875 31.405828475952148438 31.806726455688476562 32.86704254150390625 33.0679779052734375 33.603485107421875 33.572299957275390625 33.55786895751953125 33.244792938232421875 33.83483123779296875 33.54524993896484375 33.03508758544921875 32.976959228515625 35.4147796630859375 34.076324462890625 34.396053314208984375 33.777347564697265625 35.135791778564453125 34.680034637451171875 35.58580780029296875 34.3602294921875 35.183940887451171875 35.807109832763671875 35.930721282958984375 35.735992431640625 36.193572998046875 35.58853912353515625 35.232807159423828125 35.752338409423828125 34.127452850341796875 33.667888641357421875 33.120349884033203125 33.013126373291015625 32.906696319580078125 32.0623931884765625 31.650171279907226562 32.570667266845703125 33.199733734130859375 33.084136962890625 35.200069427490234375 35.840847015380859375 36.547939300537109375 36.972064971923828125 37.33991241455078125 37.2977447509765625 36.491912841796875 36.448131561279296875 38.028026580810546875 36.7454376220703125 39.049633026123046875 37.42658233642578125 36.014049530029296875 34.780315399169921875 33.823223114013671875 33.947521209716796875 32.910739898681640625 32.144245147705078125 31.29666900634765625 31.836523056030273438 30.730220794677734375 31.660394668579101562 33.796642303466796875 33.26801300048828125 34.2217559814453125 33.654052734375 33.836315155029296875 33.98406219482421875 33.21007537841796875 32.3364715576171875 34.15767669677734375 32.548370361328125 36.387508392333984375 36.366336822509765625 34.21715545654296875 31.6987457275390625 28.183462142944335938 27.786645889282226562 32.94251251220703125 35.5533599853515625 41.817066192626953125 49.38840484619140625 51.866436004638671875 49.237026214599609375 48.941341400146484375 41.48111724853515625 32.622219085693359375 32.597141265869140625 35.898189544677734375 39.2314300537109375 38.48563385009765625 46.53597259521484375 54.563732147216796875 59.65557861328125 64.55268096923828125 70.3896026611328125 74.60007476806640625 75.93859100341796875 78.194427490234375 78.96976470947265625 80.44678497314453125 79.19781494140625 74.6985931396484375 74.18981170654296875 73.94489288330078125 71.4087066650390625 70.53940582275390625 70.72130584716796875 72.484954833984375 74.2839508056640625 73.100372314453125 71.506805419921875 70.74341583251953125 69.38149261474609375 68.67258453369140625 68.08823394775390625 67.900909423828125 67.27036285400390625 67.17352294921875 66.38036346435546875 66.00116729736328125 64.29986572265625 63.478076934814453125 61.980655670166015625 61.149547576904296875 60.755611419677734375 60.512786865234375 60.576656341552734375 60.2069854736328125 59.898921966552734375 60.970977783203125 61.520618438720703125 63.008136749267578125 63.55529022216796875 62.5388641357421875 61.357921600341796875 60.04746246337890625 58.76622772216796875 58.029052734375 57.185916900634765625 56.0191650390625 55.28473663330078125 55.2139129638671875 55.325775146484375 55.559589385986328125 55.218616485595703125 55.208934783935546875 54.937061309814453125 53.671649932861328125 52.25896453857421875 51.1926422119140625 50.977245330810546875 50.219783782958984375 49.2494049072265625 48.787151336669921875 47.70696258544921875 47.512027740478515625 47.20074462890625 47.671642303466796875 47.832019805908203125 47.619720458984375 47.5688934326171875 47.963283538818359375 48.054607391357421875 48.185760498046875 47.707981109619140625 47.614246368408203125 47.171173095703125 46.65535736083984375 45.305072784423828125 44.985931396484375 44.215023040771484375 43.125152587890625 42.69306182861328125 42.124759674072265625 41.65953826904296875 40.674137115478515625 40.259548187255859375 40.01316070556640625 39.851734161376953125 39.868358612060546875 40.00003814697265625 40.3634796142578125 40.323612213134765625 40.415760040283203125 40.14398956298828125 39.371097564697265625 39.450252532958984375
 67.974365234375 66.41902923583984375 68.42679595947265625 62.1566619873046875 64.5111083984375 68.86936187744140625 66.83220672607421875 62.558528900146484375 61.11051177978515625 60.341411590576171875 55.5084991455078125 53.131679534912109375 49.530277252197265625 47.7719268798828125 44.30785369873046875 47.551357269287109375 49.7913055419921875 43.71715545654296875 46.643665313720703125 51.697483062744140625 54.5875244140625 46.262939453125 41.411754608154296875 42.04907989501953125 43.632587432861328125 43.51837921142578125 44.10730743408203125 45.91228485107421875 45.113189697265625 48.57682037353515625 47.724346160888671875 42.736888885498046875 42.0635986328125 40.2882232666015625 36.5962982177734375 36.141265869140625 31.662445068359375 31.694463729858398438 32.812198638916015625 35.135944366455078125 33.477573394775390625 34.103099822998046875 34.098072052001953125 33.79773712158203125 33.693500518798828125 37.449748992919921875 37.831493377685546875 39.132633209228515625 38.4877471923828125 39.59661102294921875 41.78806304931640625 40.743518829345703125 38.734607696533203125 37.05353546142578125 35.8384246826171875 37.83585357666015625 38.821613311767578125 36.9931488037109375 35.82033538818359375 34.41471099853515625 34.278858184814453125 33.92596435546875 33.47210693359375 33.44583892822265625 33.462543487548828125 32.754901885986328125 32.554866790771484375 31.692104339599609375 30.651964187622070312 30.771366119384765625 31.193477630615234375 31.382295608520507812 32.258579254150390625 33.8076324462890625 33.482776641845703125 33.047191619873046875 33.50353240966796875 34.162540435791015625 33.8425750732421875 33.59893798828125 33.302398681640625 34.272808074951171875 33.498546600341796875 33.911540985107421875 34.861011505126953125 35.14658355712890625 34.99337005615234375 35.033351898193359375 34.668041229248046875 34.47338104248046875 35.677066802978515625 35.669109344482421875 35.7442779541015625 35.9774017333984375 35.90831756591796875 36.022075653076171875 35.777774810791015625 35.681148529052734375 35.604122161865234375 35.5931549072265625 35.769557952880859375 35.4739990234375 34.799610137939453125 34.33586883544921875 33.166248321533203125 32.332386016845703125 32.161388397216796875 32.255817413330078125 33.79726409912109375 32.9825286865234375 35.183940887451171875 36.838893890380859375 37.301219940185546875 38.3550567626953125 39.810123443603515625 39.08679962158203125 38.574291229248046875 39.6407928466796875 39.864788055419921875 39.48883819580078125 40.131656646728515625 39.446018218994140625 38.160369873046875 35.479717254638671875 35.479717254638671875 34.56268310546875 33.893707275390625 33.931644439697265625 33.945178985595703125 33.858795166015625 34.314289093017578125 34.62268829345703125 35.914581298828125 36.286685943603515625 36.5854644775390625 35.8116607666015625 36.035831451416015625 36.07030487060546875 35.466457366943359375 33.119052886962890625 36.030391693115234375 37.755191802978515625 41.68080902099609375 40.949848175048828125 38.182010650634765625 34.219730377197265625 30.074092864990234375 29.889173507690429688 34.819232940673828125 42.68593597412109375 46.37522125244140625 49.278858184814453125 51.25525665283203125 50.771671295166015625 50.291149139404296875 45.75250244140625 38.17724609375 32.90465545654296875 34.970806121826171875 43.267238616943359375 42.1954498291015625 47.444732666015625 53.966869354248046875 60.586750030517578125 65.274658203125 68.80771636962890625 71.99904632568359375 73.057220458984375 75.211395263671875 77.613616943359375 79.12438201904296875 78.59052276611328125 75.41197967529296875 74.34096527099609375 75.389495849609375 73.25472259521484375 72.9748992919921875 74.4299163818359375 74.20325469970703125 75.905914306640625 75.28420257568359375 72.952239990234375 72.189239501953125 71.113128662109375 70.6083831787109375 69.741363525390625 68.88086700439453125 68.2883148193359375 67.71105194091796875 67.07538604736328125 65.947296142578125 64.7748260498046875 63.5931854248046875 62.84307861328125 61.453159332275390625 60.73917388916015625 60.21949005126953125 59.725299835205078125 59.72827911376953125 59.792327880859375 60.93901824951171875 61.395084381103515625 62.22280120849609375 63.26036834716796875 62.699298858642578125 61.070186614990234375 59.575008392333984375 58.670543670654296875 57.652957916259765625 56.565212249755859375 56.419589996337890625 56.30008697509765625 55.967716217041015625 56.280239105224609375 56.43500518798828125 56.7575225830078125 56.749736785888671875 55.49452972412109375 54.18265533447265625 52.899806976318359375 52.03803253173828125 51.106517791748046875 50.092681884765625 49.373111724853515625 48.196441650390625 48.0611572265625 47.207691192626953125 47.7481231689453125 47.77574920654296875 47.631923675537109375 48.142704010009765625 48.194805145263671875 48.372829437255859375 48.389377593994140625 48.341983795166015625 48.509998321533203125 48.142669677734375 47.72711944580078125 46.931423187255859375 46.286712646484375 45.164150238037109375 44.533542633056640625 44.141124725341796875 43.743381500244140625 43.176361083984375 41.678302764892578125 40.619525909423828125 39.886730194091796875 39.64742279052734375 39.460666656494140625 39.73558807373046875 39.661540985107421875 39.887420654296875 40.550365447998046875 40.1116180419921875 39.934234619140625 39.607696533203125 39.4185638427734375
 69.61240386962890625 72.72811126708984375 70.85489654541015625 66.7367401123046875 64.143157958984375 67.0742340087890625 67.91606903076171875 64.8732147216796875 60.979900360107421875 59.727352142333984375 58.684673309326171875 53.46392822265625 51.401912689208984375 49.218914031982421875 48.677944183349609375 46.51493072509765625 45.26972198486328125 43.31793975830078125 46.66522979736328125 58.17076873779296875 55.1016693115234375 46.163299560546875 44.4462432861328125 43.66223907470703125 46.337596893310546875 45.475093841552734375 45.05608367919921875 46.16022491455078125 45.4535980224609375 48.2604217529296875 43.745792388916015625 37.7252197265625 36.912456512451171875 37.385715484619140625 37.148418426513671875 36.23842620849609375 34.992534637451171875 33.02072906494140625 30.746400833129882812 34.8626251220703125 34.293392181396484375 34.68365478515625 35.092594146728515625 33.468841552734375 37.442760467529296875 39.000110626220703125 39.7094573974609375 40.170101165771484375 41.22440338134765625 40.8607940673828125 40.741180419921875 41.68450164794921875 39.743167877197265625 39.58029937744140625 38.53696441650390625 39.08101654052734375 39.590526580810546875 37.102329254150390625 34.730712890625 34.82221221923828125 34.724758148193359375 34.606822967529296875 34.174503326416015625 33.915119171142578125 33.370014190673828125 33.2211151123046875 32.527164459228515625 32.726619720458984375 31.877290725708007812 32.270275115966796875 32.163890838623046875 32.40782928466796875 33.054706573486328125 33.842838287353515625 34.5518341064453125 34.584980010986328125 33.851909637451171875 34.597713470458984375 34.402606964111328125 34.27215576171875 33.459995269775390625 33.746601104736328125 33.823223114013671875 33.681293487548828125 34.301944732666015625 34.3602294921875 35.993549346923828125 35.022884368896484375 35.654087066650390625 35.559024810791015625 35.172027587890625 36.487483978271484375 35.315303802490234375 35.583660125732421875 35.634349822998046875 36.4464263916015625 36.972553253173828125 36.1143035888671875 35.812686920166015625 36.184513092041015625 36.02234649658203125 36.301235198974609375 36.1434173583984375 35.430782318115234375 34.28061676025390625 34.1177978515625 32.887172698974609375 33.163562774658203125 33.251438140869140625 35.0047760009765625 37.25736236572265625 38.715282440185546875 36.651027679443359375 36.080974578857421875 38.006244659423828125 38.953937530517578125 40.28762054443359375 39.50335693359375 40.1773834228515625 41.4101715087890625 40.002048492431640625 41.068553924560546875 40.08710479736328125 37.35088348388671875 36.87761688232421875 35.6849517822265625 35.667385101318359375 36.57572174072265625 37.6217041015625 38.1634368896484375 37.268878936767578125 39.493015289306640625 39.536396026611328125 39.542713165283203125 39.921360015869140625 39.21627044677734375 38.699108123779296875 37.719577789306640625 36.762420654296875 35.20157623291015625 35.04543304443359375 34.83770751953125 38.8595428466796875 41.492481231689453125 41.4802398681640625 39.92427825927734375 35.16971588134765625 33.3543548583984375 37.3593292236328125 46.423076629638671875 50.688976287841796875 51.900646209716796875 51.054210662841796875 51.301250457763671875 50.0330047607421875 47.324069976806640625 43.40106201171875 39.315277099609375 40.930110931396484375 45.019073486328125 42.11956024169921875 43.5823211669921875 53.3763885498046875 61.833759307861328125 64.50814056396484375 66.42955780029296875 69.329254150390625 70.6182708740234375 73.1286468505859375 75.29465484619140625 77.7348785400390625 78.7984771728515625 78.85523223876953125 77.67594146728515625 77.22629547119140625 76.28401947021484375 75.48662567138671875 75.02501678466796875 76.55863189697265625 75.8770599365234375 75.45782470703125 74.47077178955078125 72.50595855712890625 72.75457763671875 71.39165496826171875 71.559356689453125 70.28244781494140625 69.9759674072265625 69.06385040283203125 67.82056427001953125 67.0861358642578125 65.7047271728515625 64.63004302978515625 63.529270172119140625 61.87676239013671875 60.667980194091796875 59.926059722900390625 59.073871612548828125 58.837329864501953125 59.8029937744140625 59.9001007080078125 61.3846435546875 61.88365936279296875 62.604259490966796875 62.0109710693359375 61.466861724853515625 60.361537933349609375 59.039096832275390625 57.967922210693359375 56.811656951904296875 56.653171539306640625 56.501773834228515625 56.1859283447265625 56.975921630859375 56.92565155029296875 57.446041107177734375 58.14058685302734375 56.22455596923828125 54.429035186767578125 53.2669677734375 51.969036102294921875 51.370311737060546875 50.720874786376953125 48.816387176513671875 48.43802642822265625 47.98003387451171875 47.375274658203125 47.940860748291015625 48.075649261474609375 48.32004547119140625 48.294841766357421875 48.472900390625 48.9229888916015625 49.342437744140625 49.2699127197265625 48.84015655517578125 48.59160614013671875 48.0300750732421875 47.184291839599609375 46.514186859130859375 46.252513885498046875 45.1341094970703125 44.445606231689453125 43.78723907470703125 43.12921905517578125 41.64397430419921875 40.88858795166015625 40.054595947265625 39.335693359375 39.48480224609375 39.369159698486328125 39.75193023681640625 39.840545654296875 40.024021148681640625 40.1024627685546875 39.889324188232421875 39.49361419677734375 39.496669769287109375
 72.262939453125 71.4367523193359375 74.39859771728515625 71.3459320068359375 69.1988372802734375 67.82425689697265625 69.32993316650390625 64.47308349609375 62.09629058837890625 59.845500946044921875 58.036518096923828125 55.004058837890625 54.00617218017578125 55.736064910888671875 54.019161224365234375 47.88933563232421875 48.344875335693359375 44.79782867431640625 46.9547271728515625 52.40062713623046875 57.01284027099609375 48.318622589111328125 46.66522979736328125 45.172000885009765625 45.403167724609375 45.3951263427734375 44.996433258056640625 44.609683990478515625 47.661357879638671875 46.564144134521484375 46.564144134521484375 39.7680206298828125 36.6680450439453125 35.81450653076171875 35.21791839599609375 35.570323944091796875 35.97898101806640625 34.03884124755859375 31.3633880615234375 31.05333709716796875 33.37940216064453125 34.876209259033203125 35.048664093017578125 38.14949798583984375 38.72418975830078125 38.949268341064453125 38.633838653564453125 40.24748992919921875 41.684566497802734375 42.451839447021484375 44.244205474853515625 43.478404998779296875 39.688007354736328125 39.568378448486328125 41.772533416748046875 41.37206268310546875 39.559932708740234375 37.158184051513671875 35.78487396240234375 34.524200439453125 34.53856658935546875 35.05756378173828125 34.728382110595703125 34.1439361572265625 34.307575225830078125 34.280811309814453125 33.285037994384765625 32.845123291015625 32.99324798583984375 33.80178070068359375 33.02269744873046875 33.498546600341796875 33.948894500732421875 33.14168548583984375 33.46368408203125 34.858547210693359375 34.732051849365234375 34.416584014892578125 35.16196441650390625 35.208820343017578125 34.7335662841796875 34.15311431884765625 34.267795562744140625 34.1374053955078125 34.181217193603515625 35.3801727294921875 34.50710296630859375 34.525859832763671875 36.15665435791015625 35.484203338623046875 36.32984161376953125 36.5627899169921875 36.58049774169921875 36.831607818603515625 36.835559844970703125 36.559726715087890625 35.83658599853515625 36.347904205322265625 35.777774810791015625 35.798442840576171875 35.978527069091796875 35.814029693603515625 35.523052215576171875 36.73029327392578125 36.612091064453125 34.87229156494140625 33.113132476806640625 34.293392181396484375 33.846698760986328125 37.002105712890625 39.0372314453125 41.9467620849609375 40.153766632080078125 36.767978668212890625 37.7801055908203125 40.984668731689453125 42.513118743896484375 42.259250640869140625 43.24097442626953125 43.872585296630859375 42.5629119873046875 41.5848541259765625 40.996494293212890625 39.2611236572265625 38.8800811767578125 38.494602203369140625 38.39250946044921875 39.767242431640625 41.685276031494140625 40.849925994873046875 41.590839385986328125 42.284275054931640625 43.95038604736328125 43.604969024658203125 43.940631866455078125 42.239055633544921875 40.735050201416015625 40.820281982421875 39.783725738525390625 38.513256072998046875 40.1139373779296875 39.602703094482421875 40.241695404052734375 39.136074066162109375 41.53987884521484375 43.44367218017578125 37.919948577880859375 37.431591033935546875 48.439228057861328125 52.44960784912109375 55.421039581298828125 54.16464996337890625 52.869281768798828125 53.4846343994140625 51.614368438720703125 47.96411895751953125 45.9932098388671875 43.662876129150390625 44.6876220703125 46.600795745849609375 42.749256134033203125 47.612567901611328125 53.2449493408203125 61.03106689453125 65.31154632568359375 66.5973968505859375 68.01061248779296875 69.40863037109375 72.0018768310546875 74.47518157958984375 76.71019744873046875 79.21990966796875 78.89041900634765625 79.26773834228515625 78.19680023193359375 78.03676605224609375 76.11142730712890625 75.38417816162109375 76.64858245849609375 75.77597808837890625 75.75191497802734375 74.2099151611328125 73.18115234375 73.32846832275390625 73.0537872314453125 71.81640625 71.10044097900390625 70.41770172119140625 69.5670318603515625 68.5816192626953125 67.8016815185546875 66.4878692626953125 65.4746856689453125 65.1513519287109375 62.769565582275390625 61.70831298828125 60.4102630615234375 58.999141693115234375 58.6809539794921875 59.689449310302734375 60.828914642333984375 60.55927276611328125 61.29149627685546875 61.981281280517578125 61.71356964111328125 61.227283477783203125 59.9865875244140625 58.78287506103515625 58.06407928466796875 57.294658660888671875 56.726993560791015625 56.815967559814453125 56.7412109375 57.42916107177734375 57.83876800537109375 58.26467132568359375 58.303569793701171875 57.051586151123046875 55.57079315185546875 54.496181488037109375 53.1664886474609375 52.062225341796875 50.7851104736328125 49.578136444091796875 48.008358001708984375 47.72650146484375 47.118473052978515625 47.806972503662109375 48.82219696044921875 48.907688140869140625 49.101009368896484375 49.003368377685546875 49.657260894775390625 49.249053955078125 49.128681182861328125 49.416019439697265625 48.834651947021484375 48.504726409912109375 47.907024383544921875 47.401824951171875 46.3137359619140625 45.381870269775390625 44.785327911376953125 43.69940185546875 42.623096466064453125 41.638427734375 40.43083953857421875 40.157588958740234375 39.878215789794921875 39.466312408447265625 39.719860076904296875 39.567646026611328125 39.370388031005859375 39.586742401123046875 39.6274261474609375 39.592990875244140625 39.43117523193359375 39.08769989013671875
 80.22142791748046875 75.67303466796875 75.894683837890625 71.085357666015625 71.471954345703125 68.64947509765625 69.1889190673828125 66.16657257080078125 64.497802734375 64.0732421875 59.557125091552734375 57.48565673828125 53.86153411865234375 52.119129180908203125 55.973751068115234375 50.5334625244140625 48.94110870361328125 48.14691162109375 46.767009735107421875 51.906955718994140625 57.01284027099609375 52.0925750732421875 45.386096954345703125 46.194797515869140625 47.96411895751953125 46.55072784423828125 43.518779754638671875 47.85669708251953125 47.667819976806640625 44.70056915283203125 41.442989349365234375 43.68103790283203125 38.77880096435546875 35.1592559814453125 36.20586395263671875 35.0120697021484375 35.44081878662109375 38.13674163818359375 34.996074676513671875 34.275722503662109375 36.139461517333984375 37.108432769775390625 37.5453338623046875 40.916294097900390625 40.22263336181640625 40.267185211181640625 41.605804443359375 43.3918914794921875 43.53801727294921875 43.719554901123046875 45.505023956298828125 41.28614044189453125 39.65673828125 39.425678253173828125 40.9945526123046875 42.958316802978515625 40.19251251220703125 38.159267425537109375 36.165821075439453125 35.960369110107421875 35.83342742919921875 35.361583709716796875 34.980731964111328125 35.263309478759765625 34.68502044677734375 34.849365234375 35.475006103515625 34.5054473876953125 33.784587860107421875 34.2348175048828125 34.7737274169921875 33.67450714111328125 33.699188232421875 34.160247802734375 34.99454498291015625 34.896343231201171875 35.61710357666015625 36.1032562255859375 35.5395965576171875 36.652988433837890625 35.684528350830078125 34.35921478271484375 34.924713134765625 35.38765716552734375 35.997333526611328125 34.147914886474609375 36.322052001953125 35.578197479248046875 36.622257232666015625 37.457183837890625 36.912372589111328125 36.434345245361328125 37.38056182861328125 36.583652496337890625 36.24883270263671875 36.865848541259765625 36.735866546630859375 36.237152099609375 36.4930419921875 36.38820648193359375 35.60857391357421875 35.39471435546875 36.812267303466796875 35.99851226806640625 36.76767730712890625 36.047481536865234375 33.9232940673828125 33.268768310546875 34.88190460205078125 37.396148681640625 40.041210174560546875 41.78924560546875 41.191944122314453125 39.6368865966796875 36.947139739990234375 38.165805816650390625 43.760807037353515625 44.365234375 44.16362762451171875 44.394245147705078125 44.191196441650390625 44.6453857421875 43.517002105712890625 42.61563873291015625 41.505748748779296875 40.460056304931640625 39.531703948974609375 42.0189208984375 45.083019256591796875 45.12256622314453125 46.236614227294921875 46.072235107421875 46.541210174560546875 46.786319732666015625 45.789066314697265625 45.915775299072265625 45.001926422119140625 43.9714508056640625 42.6413116455078125 41.1059417724609375 43.544864654541015625 36.28012847900390625 36.095272064208984375 43.20056915283203125 57.55403900146484375 61.264919281005859375 54.820709228515625 52.681919097900390625 57.3905181884765625 58.87151336669921875 58.16170501708984375 56.41796875 54.141357421875 53.69168853759765625 48.164836883544921875 48.857574462890625 49.453136444091796875 44.06166839599609375 42.12282562255859375 47.30120849609375 48.54860687255859375 51.631473541259765625 57.128509521484375 61.21405029296875 63.801197052001953125 65.96811676025390625 68.482879638671875 69.2195281982421875 71.0767974853515625 73.54279327392578125 76.502349853515625 79.2834014892578125 79.91585540771484375 80.14928436279296875 78.705841064453125 77.17386627197265625 76.642578125 76.97284698486328125 77.20403289794921875 76.63364410400390625 75.71947479248046875 74.003814697265625 74.41747283935546875 73.03107452392578125 72.65229034423828125 72.317413330078125 72.25731658935546875 71.16974639892578125 71.4219207763671875 69.9176177978515625 68.514068603515625 67.9267120361328125 66.27260589599609375 65.15210723876953125 63.590312957763671875 62.304058074951171875 60.8071746826171875 59.8095703125 58.8005218505859375 59.3682098388671875 60.3348846435546875 60.776454925537109375 60.894451141357421875 61.8077392578125 61.350605010986328125 61.093536376953125 59.900165557861328125 59.338863372802734375 57.604522705078125 57.524745941162109375 57.294239044189453125 56.81999969482421875 56.705356597900390625 57.25350189208984375 57.890289306640625 57.992008209228515625 57.595355987548828125 57.717906951904296875 56.8703155517578125 55.9448394775390625 55.045223236083984375 53.1728515625 51.479106903076171875 49.533878326416015625 48.72222900390625 47.52124786376953125 48.027080535888671875 47.9430999755859375 48.382198333740234375 48.895580291748046875 49.572719573974609375 49.837764739990234375 50.068477630615234375 49.78165435791015625 49.8106842041015625 49.59944915771484375 49.227603912353515625 49.086833953857421875 48.2672119140625 47.507183074951171875 46.649383544921875 45.81689453125 44.0695343017578125 42.810703277587890625 42.3895263671875 41.5767364501953125 41.013675689697265625 40.738452911376953125 40.299465179443359375 40.026477813720703125 39.577831268310546875 39.503803253173828125 39.709003448486328125 39.38474273681640625 39.51633453369140625 39.490535736083984375 39.235553741455078125 38.840877532958984375
 81.401641845703125 81.686920166015625 78.98337554931640625 74.63643646240234375 73.37793731689453125 70.54553985595703125 70.5074005126953125 66.85333251953125 65.6667938232421875 66.65631866455078125 63.7865753173828125 59.192020416259765625 53.90865325927734375 54.292140960693359375 55.451076507568359375 54.6395111083984375 49.49196624755859375 49.526165008544921875 47.123630523681640625 48.207416534423828125 58.17076873779296875 53.183109283447265625 47.5514984130859375 46.7152099609375 46.513858795166015625 48.166980743408203125 45.5333251953125 48.924999237060546875 44.999042510986328125 43.800121307373046875 43.750030517578125 40.916294097900390625 41.370967864990234375 37.793041229248046875 36.78302001953125 36.685924530029296875 36.124225616455078125 36.705730438232421875 35.6036376953125 35.948040008544921875 38.20330810546875 40.501071929931640625 43.64357757568359375 41.216464996337890625 43.50991058349609375 43.77741241455078125 43.67584991455078125 43.650135040283203125 44.00777435302734375 43.883556365966796875 45.26749420166015625 42.0288543701171875 39.94374847412109375 41.192066192626953125 43.75555419921875 42.3639373779296875 40.88259124755859375 37.473537445068359375 37.03163909912109375 36.56430816650390625 35.65671539306640625 36.4625396728515625 37.007083892822265625 36.421772003173828125 36.304508209228515625 36.21448516845703125 36.7315216064453125 35.430782318115234375 34.8392791748046875 35.6586151123046875 35.50095367431640625 35.36165618896484375 35.711956024169921875 34.7826080322265625 34.591777801513671875 34.71869659423828125 35.49720001220703125 36.16033935546875 35.943859100341796875 36.593212127685546875 34.6911163330078125 35.876033782958984375 36.36931610107421875 35.9292449951171875 35.802005767822265625 36.69244384765625 36.6259765625 36.588329315185546875 36.553310394287109375 37.00714874267578125 36.540760040283203125 36.6378173828125 37.084381103515625 37.53797149658203125 36.80135345458984375 37.35137176513671875 36.31780242919921875 37.1997222900390625 36.907665252685546875 35.864471435546875 36.33995819091796875 35.36165618896484375 35.775653839111328125 35.961727142333984375 36.473957061767578125 35.396320343017578125 34.396053314208984375 33.77063751220703125 34.990203857421875 38.291812896728515625 40.48201751708984375 41.48381805419921875 42.164798736572265625 42.370067596435546875 39.27736663818359375 37.1448516845703125 43.307170867919921875 46.30460357666015625 45.890659332275390625 46.520843505859375 46.23902130126953125 45.89533233642578125 44.183380126953125 43.697490692138671875 42.4129791259765625 41.30397796630859375 41.455448150634765625 42.007572174072265625 43.22153472900390625 45.192790985107421875 47.32244110107421875 48.7956695556640625 49.17742919921875 49.743427276611328125 50.349212646484375 48.77225494384765625 46.82608795166015625 45.270946502685546875 44.5274200439453125 42.580089569091796875 37.758296966552734375 37.354541778564453125 39.28429412841796875 46.087432861328125 53.0241546630859375 54.9512176513671875 57.23401641845703125 62.041164398193359375 61.806110382080078125 60.618335723876953125 58.88599395751953125 57.410778045654296875 56.469951629638671875 52.922557830810546875 50.47491455078125 49.9857940673828125 47.595584869384765625 40.527286529541015625 45.431331634521484375 50.77564239501953125 54.551731109619140625 57.3874664306640625 60.188365936279296875 62.632221221923828125 64.73816680908203125 66.856414794921875 68.49010467529296875 69.6547698974609375 70.82721710205078125 73.18764495849609375 75.70516204833984375 77.34438323974609375 78.04116058349609375 78.65764617919921875 77.50388336181640625 77.11081695556640625 76.15641021728515625 75.85105133056640625 75.6273040771484375 75.47357940673828125 74.63657379150390625 74.713653564453125 74.220458984375 73.65039825439453125 73.54680633544921875 72.2926788330078125 72.83528900146484375 72.85321807861328125 71.6748809814453125 70.765625 70.24434661865234375 68.54294586181640625 67.592132568359375 66.2878570556640625 64.5730133056640625 62.850154876708984375 61.47692108154296875 60.6936798095703125 60.047603607177734375 60.01972198486328125 60.275814056396484375 60.569622039794921875 60.941036224365234375 61.501453399658203125 61.871707916259765625 61.522918701171875 60.243366241455078125 58.775905609130859375 58.271076202392578125 57.78403472900390625 56.86563873291015625 57.06383514404296875 57.262058258056640625 57.041080474853515625 57.471263885498046875 58.288799285888671875 58.224514007568359375 57.991977691650390625 58.30402374267578125 57.469940185546875 56.14804840087890625 53.98029327392578125 51.687969207763671875 50.375087738037109375 49.800403594970703125 48.79125213623046875 48.424480438232421875 48.850246429443359375 49.008449554443359375 49.294307708740234375 49.76300048828125 50.638332366943359375 50.42679595947265625 51.03192901611328125 50.744152069091796875 50.43003082275390625 49.795810699462890625 49.510955810546875 48.98267364501953125 48.380352020263671875 47.234745025634765625 45.715412139892578125 44.037784576416015625 43.06102752685546875 42.06356048583984375 41.94482421875 41.1654052734375 40.73542022705078125 41.146961212158203125 40.423892974853515625 39.92950439453125 39.514690399169921875 39.28216552734375 39.112766265869140625 39.12957000732421875 39.1466217041015625 38.89031982421875 38.868381500244140625
 80.79007720947265625 82.08746337890625 80.3323974609375 75.51152801513671875 74.20734405517578125 73.240478515625 71.54965972900390625 66.27362060546875 66.797760009765625 65.0700531005859375 63.752765655517578125 60.954204559326171875 59.352565765380859375 58.223052978515625 55.790374755859375 56.4076080322265625 54.69634246826171875 51.455753326416015625 49.7313995361328125 49.112140655517578125 55.654796600341796875 53.912654876708984375 49.402828216552734375 46.028064727783203125 47.770320892333984375 45.58028411865234375 46.748363494873046875 48.01946258544921875 45.807159423828125 43.35343170166015625 42.725841522216796875 41.450443267822265625 40.30582427978515625 40.24562835693359375 39.066745758056640625 37.606517791748046875 37.925487518310546875 37.034992218017578125 37.351165771484375 37.308807373046875 41.813457489013671875 42.374111175537109375 44.392879486083984375 45.02106475830078125 45.265903472900390625 43.984790802001953125 45.593475341796875 43.876346588134765625 45.330982208251953125 46.267345428466796875 46.05661773681640625 44.87646484375 43.055999755859375 43.714229583740234375 43.76244354248046875 43.2692718505859375 40.144367218017578125 38.916431427001953125 37.915119171142578125 38.118373870849609375 37.413097381591796875 36.594219207763671875 37.452289581298828125 37.4842987060546875 37.114856719970703125 37.255504608154296875 36.599369049072265625 36.3382568359375 35.8183441162109375 36.422321319580078125 36.479572296142578125 36.028594970703125 36.495281219482421875 35.652530670166015625 35.5619964599609375 35.99121856689453125 35.682891845703125 35.857631683349609375 35.58075714111328125 36.2196197509765625 35.99851226806640625 36.5500946044921875 37.2332916259765625 37.838138580322265625 37.337848663330078125 37.45032501220703125 37.871501922607421875 38.5908355712890625 39.05300140380859375 38.7287139892578125 40.021572113037109375 38.562770843505859375 37.948116302490234375 38.463550567626953125 38.041088104248046875 37.42974090576171875 37.7325897216796875 36.382495880126953125 36.78813934326171875 36.4554901123046875 36.9469451904296875 36.79283905029296875 36.398487091064453125 36.72942352294921875 36.68302154541015625 36.1651153564453125 35.051570892333984375 34.027652740478515625 34.78826141357421875 38.15966033935546875 41.500164031982421875 42.994213104248046875 42.6439666748046875 43.42563629150390625 41.597415924072265625 38.22202301025390625 39.039524078369140625 44.803836822509765625 49.0380401611328125 48.4845733642578125 49.065338134765625 46.999485015869140625 46.000209808349609375 45.721202850341796875 44.893848419189453125 43.745128631591796875 41.00249481201171875 41.10535430908203125 42.344364166259765625 44.469158172607421875 47.80251312255859375 50.268123626708984375 51.0288238525390625 51.603351593017578125 52.27667236328125 51.4283599853515625 51.28787994384765625 49.015716552734375 46.53453826904296875 44.884609222412109375 33.144138336181640625 32.843418121337890625 39.733394622802734375 41.689907073974609375 37.261432647705078125 40.7206573486328125 43.76570892333984375 48.967563629150390625 60.178516387939453125 60.33438873291015625 58.845157623291015625 58.3319091796875 54.778301239013671875 53.48236846923828125 51.61325836181640625 49.76703643798828125 46.298786163330078125 47.959930419921875 57.71366119384765625 55.0865478515625 60.092876434326171875 61.025272369384765625 62.330837249755859375 64.4311981201171875 66.09790802001953125 67.1219329833984375 68.5440216064453125 68.65711212158203125 70.91242218017578125 72.4407501220703125 73.1120147705078125 75.00867462158203125 75.647735595703125 75.8060150146484375 76.2171630859375 75.6704254150390625 75.030609130859375 75.23534393310546875 74.83861541748046875 74.4412384033203125 74.03768157958984375 74.1313323974609375 73.81056976318359375 73.1999664306640625 73.60701751708984375 73.64301300048828125 73.84001922607421875 73.63820648193359375 72.55489349365234375 70.98220062255859375 70.19504547119140625 69.08832550048828125 68.00266265869140625 67.6837615966796875 65.52428436279296875 63.753173828125 62.877559661865234375 61.254364013671875 60.5754547119140625 59.977752685546875 60.790973663330078125 60.384647369384765625 60.6564788818359375 61.6623992919921875 60.96273040771484375 61.527873992919921875 61.18341827392578125 59.553256988525390625 58.50667572021484375 57.8648834228515625 56.94118499755859375 56.674678802490234375 56.325428009033203125 56.95397186279296875 57.292144775390625 57.76453399658203125 58.144115447998046875 58.50641632080078125 57.802852630615234375 57.57605743408203125 56.474010467529296875 54.386600494384765625 52.807361602783203125 51.230754852294921875 50.24405670166015625 49.73735809326171875 49.211055755615234375 49.498142242431640625 50.066860198974609375 50.22484588623046875 50.9788360595703125 51.312030792236328125 50.9592742919921875 51.780712127685546875 51.390361785888671875 50.527797698974609375 50.349239349365234375 50.25690460205078125 49.47707366943359375 49.343746185302734375 47.7921295166015625 46.010967254638671875 43.833957672119140625 42.5564727783203125 42.21793365478515625 42.20562744140625 41.8394775390625 41.467754364013671875 41.4395751953125 40.462329864501953125 40.183124542236328125 39.573963165283203125 39.5568389892578125 39.20784759521484375 39.092281341552734375 38.69454193115234375 38.8906402587890625 39.028804779052734375
 81.84206390380859375 81.63658905029296875 76.4735565185546875 76.1521453857421875 76.03990936279296875 74.9522552490234375 72.4776763916015625 68.39528656005859375 64.20386505126953125 63.515209197998046875 62.14220428466796875 63.085491180419921875 62.1581573486328125 58.719829559326171875 55.59542083740234375 58.823528289794921875 55.39829254150390625 52.09564208984375 51.306079864501953125 49.251644134521484375 57.00420379638671875 55.58927154541015625 49.50034332275390625 46.31024169921875 44.759639739990234375 46.891414642333984375 46.349071502685546875 44.840473175048828125 47.2873992919921875 44.447418212890625 42.7904205322265625 44.613315582275390625 40.569416046142578125 40.434009552001953125 38.724979400634765625 39.149486541748046875 39.104778289794921875 39.283710479736328125 39.135097503662109375 39.61000823974609375 43.60430908203125 44.4420013427734375 44.9926910400390625 45.4528045654296875 44.05001068115234375 47.751682281494140625 45.807159423828125 43.876346588134765625 45.078617095947265625 47.140453338623046875 45.74823760986328125 45.8977813720703125 44.321453094482421875 44.031528472900390625 43.210662841796875 41.71678924560546875 41.028240203857421875 40.94598388671875 39.878749847412109375 39.1090087890625 38.44733428955078125 38.017879486083984375 39.152385711669921875 38.52855682373046875 37.636890411376953125 37.809864044189453125 37.989368438720703125 37.004573822021484375 37.466144561767578125 38.15810394287109375 37.000904083251953125 36.785099029541015625 36.93548583984375 36.85303497314453125 36.686244964599609375 36.62694549560546875 37.25115203857421875 37.30783843994140625 36.635894775390625 36.658664703369140625 36.82269287109375 37.55013275146484375 38.184207916259765625 38.187225341796875 39.6589202880859375 40.22751617431640625 40.1177215576171875 39.849452972412109375 39.741512298583984375 39.1467742919921875 39.391872406005859375 38.842864990234375 39.130344390869140625 38.7412109375 38.14725494384765625 38.595905303955078125 37.998687744140625 38.400051116943359375 37.117321014404296875 37.491695404052734375 38.042144775390625 37.4691619873046875 36.720821380615234375 36.887531280517578125 37.69692230224609375 36.578594207763671875 35.749950408935546875 36.37381744384765625 37.411224365234375 40.053440093994140625 41.7594146728515625 43.842548370361328125 43.205966949462890625 43.73236083984375 44.10808563232421875 42.3513946533203125 38.59629058837890625 42.0493621826171875 49.862201690673828125 50.55170440673828125 50.22235870361328125 49.075347900390625 48.81351470947265625 46.786029815673828125 45.345310211181640625 45.029216766357421875 43.5293426513671875 42.87554931640625 44.670627593994140625 44.96234893798828125 48.599887847900390625 50.377391815185546875 52.391834259033203125 53.56102752685546875 52.3865509033203125 54.42745208740234375 52.273113250732421875 51.47118377685546875 49.719333648681640625 48.518726348876953125 35.655727386474609375 34.2502288818359375 35.80150604248046875 36.758331298828125 34.61623382568359375 35.96600341796875 36.87110137939453125 46.200092315673828125 56.27513885498046875 57.92778778076171875 58.373119354248046875 57.88962554931640625 55.06512451171875 51.969295501708984375 47.5187835693359375 41.244388580322265625 38.597019195556640625 51.3829193115234375 60.06533050537109375 60.186767578125 62.09130096435546875 62.7396087646484375 63.680797576904296875 65.82183074951171875 66.505096435546875 68.37737274169921875 68.9056854248046875 69.13716888427734375 71.0521087646484375 71.69301605224609375 71.6781463623046875 72.56784820556640625 73.1940765380859375 73.736175537109375 72.74779510498046875 73.8235626220703125 73.4478607177734375 73.6345367431640625 73.59506988525390625 74.1011962890625 74.28723907470703125 73.50655364990234375 73.50655364990234375 73.1663055419921875 72.46884918212890625 73.32236480712890625 73.97580718994140625 73.1464385986328125 73.18872833251953125 71.07521820068359375 70.417266845703125 69.604400634765625 69.1358489990234375 67.99214935302734375 66.27346038818359375 64.34899139404296875 63.24393463134765625 62.018115997314453125 60.5032196044921875 60.61719512939453125 60.78102874755859375 60.40413665771484375 60.582733154296875 61.060695648193359375 60.935543060302734375 61.451969146728515625 60.87184906005859375 59.17122650146484375 58.44476318359375 56.8621978759765625 56.479473114013671875 55.8505096435546875 55.7534332275390625 55.7193756103515625 56.461696624755859375 57.40389251708984375 57.994537353515625 57.991977691650390625 58.644680023193359375 57.7841796875 56.373607635498046875 55.078067779541015625 53.4031829833984375 52.95095062255859375 51.45489501953125 50.624362945556640625 50.475917816162109375 50.51435089111328125 50.782444000244140625 51.8206787109375 52.36989593505859375 52.078624725341796875 51.799495697021484375 51.756832122802734375 51.344402313232421875 51.0062713623046875 50.77362060546875 50.23455810546875 49.84130096435546875 49.170864105224609375 48.033664703369140625 46.479705810546875 44.844951629638671875 43.542743682861328125 42.725734710693359375 42.77533721923828125 41.976104736328125 41.385707855224609375 41.76399993896484375 41.150547027587890625 40.410297393798828125 39.512760162353515625 39.110012054443359375 39.29571533203125 38.793346405029296875 38.831329345703125 38.800121307373046875 38.752559661865234375
 83.755584716796875 82.73455810546875 76.87288665771484375 77.339813232421875 77.2277679443359375 75.90732574462890625 74.28067779541015625 71.53388214111328125 68.9146728515625 64.39424896240234375 63.32375335693359375 60.239940643310546875 62.015712738037109375 59.55487823486328125 57.711181640625 57.872623443603515625 56.0662689208984375 53.6978912353515625 51.247074127197265625 50.541767120361328125 50.564990997314453125 55.244869232177734375 53.2575225830078125 47.2048187255859375 47.2048187255859375 47.81182861328125 45.651294708251953125 47.255496978759765625 43.595020294189453125 45.664356231689453125 43.923431396484375 43.677150726318359375 40.798488616943359375 41.68633270263671875 39.98650360107421875 40.636272430419921875 39.382999420166015625 39.9208831787109375 40.800079345703125 42.080806732177734375 42.262989044189453125 43.719554901123046875 43.4145660400390625 44.14734649658203125 46.575023651123046875 46.870403289794921875 46.995044708251953125 44.864215850830078125 45.60455322265625 46.322296142578125 45.628406524658203125 45.66603851318359375 43.787929534912109375 44.43372344970703125 43.401966094970703125 40.87119293212890625 41.16225433349609375 42.490428924560546875 40.839176177978515625 41.008136749267578125 40.464488983154296875 39.394012451171875 39.8915863037109375 39.556995391845703125 39.394012451171875 38.19133758544921875 39.004306793212890625 38.9356689453125 38.764125823974609375 38.406543731689453125 37.682231903076171875 37.64129638671875 37.02272796630859375 37.504810333251953125 37.884929656982421875 36.5365447998046875 37.21955108642578125 37.705852508544921875 38.164459228515625 37.985767364501953125 37.90364837646484375 38.079837799072265625 38.84143829345703125 39.50335693359375 40.47895050048828125 41.08654022216796875 40.256893157958984375 41.076847076416015625 39.076702117919921875 40.44281768798828125 39.137012481689453125 39.193584442138671875 39.96404266357421875 38.843170166015625 38.7412109375 38.99666595458984375 38.97772216796875 38.557308197021484375 38.113521575927734375 37.826900482177734375 37.18801116943359375 37.60381317138671875 37.39226531982421875 37.684356689453125 38.055149078369140625 37.931499481201171875 37.7325897216796875 37.563617706298828125 39.362888336181640625 41.038173675537109375 43.165164947509765625 43.1942596435546875 43.4693450927734375 43.177722930908203125 45.183933258056640625 43.754329681396484375 39.953243255615234375 39.569957733154296875 47.947284698486328125 53.344455718994140625 52.685375213623046875 50.031467437744140625 49.38637542724609375 48.137592315673828125 46.47440338134765625 46.7316436767578125 44.5561065673828125 44.83953094482421875 45.6210479736328125 47.7014923095703125 50.617633819580078125 52.534870147705078125 53.866458892822265625 55.75753021240234375 56.588527679443359375 54.650634765625 54.4961700439453125 54.34783935546875 52.242298126220703125 49.5590057373046875 39.343662261962890625 38.519977569580078125 37.787273406982421875 38.08441162109375 38.300235748291015625 37.71294403076171875 38.681804656982421875 47.74188232421875 56.50885772705078125 56.09471893310546875 56.89703369140625 58.115879058837890625 55.365627288818359375 48.534942626953125 43.0935211181640625 38.928966522216796875 40.0613861083984375 51.80341339111328125 61.595714569091796875 61.51941680908203125 63.816608428955078125 64.54932403564453125 65.646087646484375 65.84012603759765625 67.11591339111328125 69.08136749267578125 69.11524200439453125 69.64618682861328125 70.34619140625 71.438995361328125 70.972869873046875 70.86688995361328125 72.0191650390625 71.56473541259765625 72.0655059814453125 71.8781280517578125 71.89083099365234375 72.56512451171875 72.3873443603515625 73.4857330322265625 74.19140625 72.3307647705078125 73.1889801025390625 72.97586822509765625 72.5114898681640625 73.06270599365234375 72.73793792724609375 72.28524017333984375 72.5965118408203125 71.982269287109375 71.07677459716796875 70.23406982421875 69.56423187255859375 67.85942840576171875 66.49909210205078125 64.91194915771484375 63.3141937255859375 62.1498870849609375 61.28118133544921875 61.402141571044921875 60.676921844482421875 60.42987060546875 60.5626983642578125 60.4922637939453125 60.96790313720703125 60.095981597900390625 59.62660980224609375 58.435947418212890625 57.70948028564453125 56.915058135986328125 56.487316131591796875 55.734615325927734375 55.33327484130859375 55.108112335205078125 55.6181793212890625 56.39183807373046875 57.47989654541015625 57.8545074462890625 58.71311187744140625 58.425014495849609375 56.66893768310546875 55.535648345947265625 54.246120452880859375 53.003208160400390625 52.34529876708984375 52.119842529296875 51.511577606201171875 51.4207916259765625 51.667510986328125 52.402256011962890625 53.078166961669921875 52.768894195556640625 52.38201141357421875 52.0649871826171875 51.83881378173828125 50.842258453369140625 50.8616790771484375 50.33837890625 49.673694610595703125 48.949436187744140625 48.1370086669921875 46.877140045166015625 45.529510498046875 44.530162811279296875 43.635498046875 43.32520294189453125 42.5673065185546875 41.780437469482421875 41.1644744873046875 40.8282318115234375 40.419971466064453125 40.040409088134765625 39.2913818359375 38.74273681640625 38.77550506591796875 38.7227783203125 38.820953369140625 39.112274169921875
 81.757354736328125 83.0662384033203125 78.6360015869140625 77.36855316162109375 77.14470672607421875 76.279083251953125 74.715972900390625 72.8405303955078125 69.90837860107421875 66.31140899658203125 63.41164398193359375 60.429805755615234375 60.83258819580078125 61.114322662353515625 57.56049346923828125 57.0597686767578125 56.856121063232421875 52.59688568115234375 51.58554840087890625 50.266193389892578125 52.04738616943359375 51.05941009521484375 54.026454925537109375 52.667301177978515625 46.643665313720703125 47.4311065673828125 45.81180572509765625 45.21147918701171875 44.864215850830078125 43.760807037353515625 43.895599365234375 42.649021148681640625 41.4269561767578125 42.467761993408203125 42.526332855224609375 41.935394287109375 40.744777679443359375 41.075458526611328125 41.68363189697265625 43.31369781494140625 43.8189544677734375 44.504535675048828125 44.88980865478515625 47.042110443115234375 46.456340789794921875 46.730274200439453125 46.267345428466796875 47.90013885498046875 46.880146026611328125 45.711193084716796875 45.333072662353515625 43.735225677490234375 44.86997222900390625 43.13263702392578125 42.9090576171875 41.829921722412109375 41.11708831787109375 42.07381439208984375 42.643558502197265625 42.230167388916015625 41.282772064208984375 40.795688629150390625 41.298492431640625 39.480743408203125 39.829311370849609375 39.43780517578125 39.447856903076171875 39.4458465576171875 39.232845306396484375 38.370418548583984375 38.118923187255859375 38.229335784912109375 38.087451934814453125 37.688022613525390625 37.213054656982421875 38.015106201171875 37.66594696044921875 38.245574951171875 38.0823516845703125 38.32303619384765625 38.6544036865234375 39.014156341552734375 39.487545013427734375 39.5998077392578125 40.6445159912109375 42.92200469970703125 40.92102813720703125 42.079669952392578125 42.5417633056640625 41.114776611328125 41.26413726806640625 40.4653778076171875 41.18410491943359375 41.18410491943359375 40.7625579833984375 39.395809173583984375 39.1652069091796875 39.104778289794921875 38.739147186279296875 38.7368927001953125 38.46918487548828125 38.78144073486328125 38.227508544921875 38.62435150146484375 38.872165679931640625 39.12560272216796875 38.38262176513671875 39.6055450439453125 41.12892913818359375 42.557392120361328125 43.517116546630859375 43.22168731689453125 43.592716217041015625 45.24056243896484375 45.696990966796875 42.67026519775390625 44.219112396240234375 46.099853515625 52.870891571044921875 54.62107086181640625 53.121341705322265625 52.27577972412109375 49.94927978515625 48.503925323486328125 48.0705413818359375 47.24497222900390625 46.062534332275390625 48.50421142578125 47.31329345703125 49.887851715087890625 52.169219970703125 53.37158203125 54.71732330322265625 56.970584869384765625 56.474456787109375 54.834095001220703125 54.50954437255859375 53.563381195068359375 52.169292449951171875 49.490711212158203125 39.78475189208984375 40.121044158935546875 39.74181365966796875 40.090869903564453125 37.925289154052734375 39.964122772216796875 41.703571319580078125 51.800262451171875 55.650424957275390625 56.147609710693359375 58.0549774169921875 58.343658447265625 53.71459197998046875 44.429126739501953125 42.896900177001953125 45.873424530029296875 45.45208740234375 58.1903228759765625 61.6869049072265625 63.65377044677734375 65.33689117431640625 66.07288360595703125 67.67163848876953125 68.54056549072265625 68.77896881103515625 69.6905975341796875 70.03229522705078125 69.3989715576171875 69.6649627685546875 70.1160430908203125 70.61154937744140625 69.38564300537109375 69.6796417236328125 70.124847412109375 70.28942108154296875 69.8578033447265625 70.36110687255859375 70.927154541015625 72.123748779296875 72.41064453125 73.16481781005859375 72.3105010986328125 72.178619384765625 71.6600341796875 72.99491119384765625 71.77994537353515625 73.0629730224609375 72.307098388671875 71.6515960693359375 71.21132659912109375 70.2537994384765625 69.91898345947265625 69.0540618896484375 67.92972564697265625 66.6882781982421875 64.7516937255859375 63.460910797119140625 62.02103424072265625 61.728534698486328125 61.0301666259765625 60.835140228271484375 60.429355621337890625 60.353977203369140625 60.367374420166015625 60.320648193359375 59.26418304443359375 58.9185791015625 57.871791839599609375 57.621990203857421875 56.746128082275390625 55.946903228759765625 55.306598663330078125 54.553012847900390625 53.831134796142578125 53.655223846435546875 54.3991851806640625 55.224597930908203125 56.6883544921875 57.879817962646484375 58.064304351806640625 56.726596832275390625 56.092525482177734375 55.359375 53.96532440185546875 52.86065673828125 52.4840240478515625 52.253826141357421875 52.029743194580078125 52.18801116943359375 52.432636260986328125 53.816558837890625 53.17835235595703125 52.4306793212890625 51.57028961181640625 51.41287994384765625 50.806915283203125 50.4522247314453125 50.11624908447265625 49.466403961181640625 48.83780670166015625 48.14633941650390625 47.113674163818359375 46.24024200439453125 45.361423492431640625 44.7646942138671875 44.030597686767578125 43.48552703857421875 42.221126556396484375 41.3475341796875 40.661426544189453125 40.464511871337890625 40.01483917236328125 39.24820709228515625 38.706195831298828125 38.234066009521484375 38.413333892822265625 38.725803375244140625 38.75457000732421875
 82.205230712890625 82.94251251220703125 80.607269287109375 78.8870391845703125 78.16619110107421875 76.24176025390625 75.06810760498046875 72.9221649169921875 69.3718414306640625 68.32942962646484375 67.41998291015625 64.46202850341796875 60.31847381591796875 58.949016571044921875 57.22864532470703125 58.46234130859375 57.2466583251953125 54.511867523193359375 52.737026214599609375 52.04738616943359375 52.04738616943359375 52.01398468017578125 49.673618316650390625 49.166683197021484375 50.90688323974609375 48.600006103515625 47.746051788330078125 45.978687286376953125 46.125446319580078125 45.3339385986328125 45.247081756591796875 42.29810333251953125 41.606494903564453125 41.7236785888671875 42.98681640625 43.773700714111328125 42.245273590087890625 42.345458984375 43.381984710693359375 44.659282684326171875 45.0743560791015625 45.81468963623046875 45.60735321044921875 46.99829864501953125 47.446041107177734375 47.655673980712890625 47.979587554931640625 48.880725860595703125 47.383869171142578125 47.860286712646484375 46.113521575927734375 44.26190948486328125 44.635417938232421875 45.72137451171875 42.633045196533203125 41.65048980712890625 42.292255401611328125 42.5972900390625 42.65105438232421875 42.901966094970703125 41.79425811767578125 42.268505096435546875 40.573207855224609375 41.685276031494140625 41.686038970947265625 40.745361328125 40.968830108642578125 40.98088836669921875 39.934356689453125 40.293735504150390625 39.46408843994140625 39.150516510009765625 38.68798065185546875 38.35173797607421875 38.63219451904296875 38.52356719970703125 38.734058380126953125 37.9235076904296875 37.86589813232421875 38.26902008056640625 38.47907257080078125 39.460315704345703125 39.06525421142578125 40.765773773193359375 43.6868743896484375 43.412044525146484375 43.683856964111328125 43.39853668212890625 42.856143951416015625 43.400699615478515625 41.671924591064453125 42.2758941650390625 41.178203582763671875 40.829967498779296875 41.4802398681640625 40.234066009521484375 40.29091644287109375 39.940464019775390625 39.347747802734375 39.04586029052734375 39.60457611083984375 39.515445709228515625 38.839550018310546875 39.57373046875 40.0105743408203125 40.561473846435546875 40.40523529052734375 40.536468505859375 42.282745361328125 43.998523712158203125 45.40537261962890625 44.811614990234375 43.411388397216796875 46.4677734375 47.826618194580078125 43.962680816650390625 50.82590484619140625 55.14192962646484375 56.361026763916015625 54.73812103271484375 53.4048004150390625 52.0453643798828125 50.87718963623046875 48.802333831787109375 49.0130157470703125 49.526584625244140625 49.232311248779296875 49.6446533203125 51.12259674072265625 52.860073089599609375 54.3343353271484375 55.331798553466796875 55.910678863525390625 55.956432342529296875 56.61856842041015625 55.602703094482421875 53.00963592529296875 51.920200347900390625 51.732635498046875 48.46910858154296875 41.9421539306640625 43.017635345458984375 42.243343353271484375 42.0568695068359375 39.956531524658203125 42.379245758056640625 46.3996124267578125 52.025409698486328125 54.745243072509765625 56.802814483642578125 57.6060028076171875 59.087860107421875 53.15721893310546875 42.805644989013671875 48.949954986572265625 50.825733184814453125 46.2609710693359375 57.169155120849609375 63.513286590576171875 65.4493408203125 66.108551025390625 68.18157196044921875 68.22896575927734375 69.613983154296875 70.10943603515625 70.27728271484375 70.00345611572265625 69.47486114501953125 70.1679534912109375 69.71712493896484375 69.1046600341796875 69.579437255859375 68.7290496826171875 69.15234375 68.787872314453125 69.5522613525390625 69.8275299072265625 70.94011688232421875 71.71157073974609375 72.1062774658203125 72.2766571044921875 71.6387176513671875 71.04782867431640625 71.4425811767578125 71.50885772705078125 71.5977935791015625 71.95611572265625 71.42850494384765625 70.77353668212890625 69.7770538330078125 69.1849517822265625 68.70378875732421875 68.3985595703125 67.49980926513671875 65.964630126953125 65.10454559326171875 63.39443206787109375 62.686695098876953125 61.146877288818359375 60.0838165283203125 59.905681610107421875 59.603321075439453125 59.992153167724609375 59.88861083984375 59.138545989990234375 59.181324005126953125 58.47121429443359375 57.82421875 57.3505401611328125 56.49687957763671875 55.20752716064453125 55.12664794921875 53.8802337646484375 52.615291595458984375 52.114383697509765625 52.290142059326171875 53.688201904296875 54.982128143310546875 56.17531585693359375 56.931613922119140625 56.913501739501953125 56.595996856689453125 55.73995208740234375 55.2515106201171875 53.76877593994140625 53.297306060791015625 52.93546295166015625 52.211273193359375 52.4517364501953125 53.00811004638671875 52.82065582275390625 52.463428497314453125 51.8238525390625 51.319179534912109375 50.804168701171875 50.909534454345703125 50.559017181396484375 50.0732879638671875 49.32736968994140625 48.730396270751953125 48.066314697265625 46.918071746826171875 46.2831573486328125 45.9752960205078125 45.481231689453125 45.04521942138671875 44.522937774658203125 43.6092071533203125 42.461376190185546875 41.66973114013671875 40.83007049560546875 40.349765777587890625 39.620037078857421875 38.736766815185546875 38.06201171875 38.41382598876953125 38.852802276611328125 39.07654571533203125
 82.6284942626953125 84.73601531982421875 83.14183807373046875 80.4472808837890625 78.279541015625 77.56647491455078125 75.05425262451171875 73.4032440185546875 71.032470703125 68.3784942626953125 65.26100921630859375 64.1208343505859375 63.48143768310546875 59.8834991455078125 60.1201019287109375 57.96160125732421875 56.208866119384765625 56.027523040771484375 54.55919647216796875 50.6497650146484375 50.96068572998046875 48.588329315185546875 50.363437652587890625 48.404949188232421875 49.782047271728515625 50.55535888671875 50.6015472412109375 49.943523406982421875 45.63658905029296875 45.1594085693359375 44.9241790771484375 42.902545928955078125 43.141910552978515625 42.97229766845703125 42.26406097412109375 44.181396484375 44.66485595703125 43.281383514404296875 46.765216827392578125 44.76282501220703125 44.30808258056640625 46.03423309326171875 48.9742431640625 48.818500518798828125 45.488399505615234375 48.79125213623046875 47.579341888427734375 47.96434783935546875 47.713771820068359375 47.97016143798828125 46.470485687255859375 45.52019500732421875 44.45269775390625 45.687122344970703125 45.917022705078125 44.597270965576171875 43.66579437255859375 42.96063995361328125 43.832103729248046875 43.719738006591796875 44.61862945556640625 44.476490020751953125 44.339801788330078125 43.075244903564453125 42.445507049560546875 41.92359161376953125 42.800479888916015625 41.27448272705078125 41.408046722412109375 40.7681427001953125 41.2549285888671875 39.6436004638671875 39.44522857666015625 38.501071929931640625 38.89898681640625 38.98847198486328125 39.098728179931640625 39.323139190673828125 38.8855133056640625 38.77178955078125 39.776885986328125 39.503192901611328125 40.5879669189453125 42.813732147216796875 46.017486572265625 46.115009307861328125 45.06938934326171875 45.0706939697265625 45.41943359375 42.978302001953125 43.298999786376953125 43.081981658935546875 41.77907562255859375 42.39983367919921875 42.72707366943359375 41.122417449951171875 41.079280853271484375 41.552677154541015625 40.56598663330078125 39.9208831787109375 38.8265838623046875 40.048931121826171875 40.1876678466796875 40.010601043701171875 39.852954864501953125 40.581516265869140625 41.16900634765625 42.29692840576171875 43.414875030517578125 45.022518157958984375 46.00756072998046875 45.66329193115234375 45.1573333740234375 47.4500579833984375 48.687541961669921875 48.006412506103515625 50.180179595947265625 54.567729949951171875 54.286708831787109375 50.69207763671875 48.01044464111328125 46.26995849609375 45.4559478759765625 47.73581695556640625 50.935695648193359375 52.38117218017578125 53.084087371826171875 52.61743927001953125 52.978618621826171875 53.754756927490234375 55.26625823974609375 57.300464630126953125 56.86563873291015625 55.90570831298828125 56.6012115478515625 54.0485382080078125 52.4728240966796875 50.806919097900390625 50.11803436279296875 47.165416717529296875 43.17937469482421875 43.29070281982421875 43.313587188720703125 43.219623565673828125 42.17545318603515625 45.551624298095703125 48.95261383056640625 51.838108062744140625 53.69313812255859375 55.967761993408203125 58.01578521728515625 59.183391571044921875 54.08463287353515625 49.977733612060546875 55.0544586181640625 51.124755859375 49.9444580078125 58.194652557373046875 62.7523345947265625 64.59023284912109375 67.33809661865234375 68.05538177490234375 69.664306640625 69.67425537109375 69.71450042724609375 69.91207122802734375 70.90699005126953125 70.0051727294921875 68.98558807373046875 69.49765777587890625 68.39006805419921875 69.35465240478515625 69.0758514404296875 69.40685272216796875 69.236175537109375 69.3533782958984375 68.55120086669921875 70.2230987548828125 70.96063232421875 70.9761505126953125 71.42171478271484375 70.72612762451171875 71.71842193603515625 71.32704925537109375 71.6822662353515625 71.8687744140625 70.93801116943359375 70.6548614501953125 70.1192626953125 69.7483367919921875 69.3210601806640625 67.581817626953125 67.63141632080078125 66.95291900634765625 65.85689544677734375 64.56751251220703125 63.1309356689453125 62.525753021240234375 61.29460906982421875 60.793048858642578125 59.906139373779296875 59.449432373046875 59.7041473388671875 59.104511260986328125 58.5161285400390625 58.24500274658203125 57.92685699462890625 57.634166717529296875 56.9253082275390625 56.058013916015625 56.170101165771484375 54.957340240478515625 53.994899749755859375 52.51514434814453125 51.277065277099609375 50.292301177978515625 51.822414398193359375 54.21311187744140625 55.549053192138671875 56.2306976318359375 56.527866363525390625 56.34925079345703125 55.518505096435546875 55.343708038330078125 55.10825347900390625 53.87604522705078125 53.470367431640625 52.6925201416015625 51.965480804443359375 51.935821533203125 51.3627471923828125 51.19739532470703125 50.88722991943359375 51.2852783203125 50.776103973388671875 50.216701507568359375 49.89813232421875 49.14504241943359375 48.484897613525390625 48.02718353271484375 47.847621917724609375 47.4107208251953125 46.838520050048828125 46.5413818359375 46.66909027099609375 46.734340667724609375 46.2951812744140625 45.208934783935546875 44.064739227294921875 42.8778228759765625 42.0292205810546875 40.95914459228515625 40.187664031982421875 39.249340057373046875 38.536167144775390625 38.8413238525390625 39.155307769775390625 39.734722137451171875
 82.7195587158203125 83.3084564208984375 82.48798370361328125 80.4773406982421875 78.96881103515625 77.42066192626953125 76.2722930908203125 74.641326904296875 71.032470703125 68.3929901123046875 66.35373687744140625 62.8373870849609375 63.960216522216796875 63.514492034912109375 59.085094451904296875 56.594249725341796875 59.225437164306640625 57.18895721435546875 53.089298248291015625 53.474117279052734375 52.130878448486328125 50.668956756591796875 48.186214447021484375 48.231616973876953125 52.261966705322265625 50.293701171875 51.69842529296875 49.943523406982421875 48.871063232421875 45.6601409912109375 46.005565643310546875 45.312084197998046875 42.79083251953125 43.659832000732421875 44.1165771484375 43.47635650634765625 44.05859375 45.9594573974609375 47.52764129638671875 44.79677581787109375 43.283954620361328125 45.030181884765625 48.29196929931640625 47.5814361572265625 48.742282867431640625 47.74437713623046875 46.87599945068359375 47.126094818115234375 48.130542755126953125 47.4388885498046875 46.6644439697265625 45.63536834716796875 44.471282958984375 43.572322845458984375 45.917022705078125 45.108226776123046875 45.13620758056640625 43.478725433349609375 43.911975860595703125 45.151401519775390625 45.68182373046875 45.484653472900390625 45.202541351318359375 45.256946563720703125 44.78202056884765625 43.64067840576171875 43.771732330322265625 42.16839599609375 42.413547515869140625 41.553531646728515625 41.450443267822265625 40.38758087158203125 40.6437225341796875 39.69940185546875 39.621021270751953125 39.580844879150390625 38.91161346435546875 39.17281341552734375 38.812137603759765625 39.24408721923828125 39.933506011962890625 40.1250762939453125 40.63808441162109375 41.8817596435546875 45.42516326904296875 47.47754669189453125 46.612262725830078125 44.7498779296875 46.236175537109375 43.892429351806640625 43.198696136474609375 42.98545074462890625 43.460689544677734375 43.671070098876953125 43.44873809814453125 43.198146820068359375 42.272060394287109375 43.459095001220703125 42.2464752197265625 42.3984832763671875 41.12454986572265625 40.55255126953125 40.0565948486328125 41.3429718017578125 41.062717437744140625 41.343189239501953125 42.3717041015625 43.559650421142578125 44.1397247314453125 45.636699676513671875 45.7149200439453125 46.714359283447265625 46.0618438720703125 50.295864105224609375 50.850681304931640625 50.878635406494140625 50.7037353515625 51.02962493896484375 47.108272552490234375 46.76451873779296875 46.01171875 44.9058074951171875 45.486968994140625 45.14917755126953125 45.182788848876953125 48.477962493896484375 53.17778778076171875 54.914241790771484375 54.78942108154296875 57.515476226806640625 58.866603851318359375 57.16834259033203125 57.696529388427734375 57.4290618896484375 55.636470794677734375 54.484867095947265625 52.438076019287109375 52.784881591796875 50.192356109619140625 49.1009063720703125 45.86275482177734375 45.325550079345703125 45.077426910400390625 43.635890960693359375 44.088794708251953125 45.765689849853515625 50.8829803466796875 51.7425537109375 52.909984588623046875 55.757358551025390625 57.9156036376953125 57.982959747314453125 55.300853729248046875 54.13124847412109375 58.323024749755859375 57.75641632080078125 55.30863189697265625 61.56499481201171875 65.0081939697265625 66.1272430419921875 68.47985076904296875 69.29248046875 69.203338623046875 69.80130767822265625 69.59400177001953125 69.52271270751953125 68.9821929931640625 69.54505157470703125 68.97531890869140625 68.7408447265625 68.4488983154296875 69.1721649169921875 67.74669647216796875 68.0405426025390625 68.70825958251953125 68.73274993896484375 68.3425750732421875 68.6237030029296875 70.4070281982421875 70.6961517333984375 71.06551361083984375 71.247894287109375 72.02678680419921875 71.24828338623046875 71.17047882080078125 70.1922454833984375 70.32868194580078125 69.2905731201171875 69.73172760009765625 68.7910003662109375 68.6225433349609375 67.48285675048828125 66.55181884765625 65.648040771484375 64.47530364990234375 63.582004547119140625 63.146228790283203125 62.024768829345703125 61.324054718017578125 60.714756011962890625 60.191074371337890625 60.069179534912109375 59.2074127197265625 58.452693939208984375 57.9170989990234375 57.50269317626953125 57.8222808837890625 58.13179779052734375 57.10651397705078125 57.0014801025390625 56.27579498291015625 55.14781951904296875 54.182231903076171875 52.653594970703125 50.62042236328125 51.087848663330078125 52.106342315673828125 53.44886016845703125 55.147556304931640625 55.974758148193359375 55.767429351806640625 55.732547760009765625 55.536350250244140625 55.310199737548828125 54.776081085205078125 53.85376739501953125 53.595508575439453125 52.45566558837890625 51.78095245361328125 50.616901397705078125 50.211215972900390625 50.02738189697265625 50.290103912353515625 50.581768035888671875 50.619476318359375 49.9091644287109375 49.383174896240234375 48.71244049072265625 48.330402374267578125 48.07122039794921875 47.67243194580078125 47.246829986572265625 47.088970184326171875 47.258636474609375 47.19268798828125 47.668750762939453125 47.928730010986328125 47.503459930419921875 45.799434661865234375 43.913288116455078125 42.452667236328125 41.40384674072265625 40.613525390625 39.4129180908203125 39.005611419677734375 39.064289093017578125 39.2230682373046875 39.795253753662109375
 81.2268218994140625 80.95575714111328125 80.94098663330078125 80.0678253173828125 79.10208892822265625 78.30455780029296875 76.17986297607421875 73.95964813232421875 73.161163330078125 70.2394561767578125 67.8922576904296875 66.6240386962890625 62.655414581298828125 63.48143768310546875 61.167682647705078125 55.748504638671875 56.0662689208984375 55.451076507568359375 55.2516937255859375 52.356456756591796875 53.98648834228515625 51.111286163330078125 49.09061431884765625 47.1581573486328125 48.3175811767578125 47.33631134033203125 47.769672393798828125 45.915775299072265625 50.529750823974609375 46.637500762939453125 47.602062225341796875 45.413227081298828125 44.659088134765625 45.158294677734375 44.33887481689453125 42.750926971435546875 43.31085968017578125 45.32334136962890625 48.36280059814453125 45.954555511474609375 45.039424896240234375 44.900386810302734375 46.568828582763671875 48.92217254638671875 49.319873809814453125 49.442844390869140625 50.541767120361328125 48.0611572265625 46.901763916015625 47.58197784423828125 46.72509002685546875 46.058345794677734375 43.5442352294921875 44.469158172607421875 45.051555633544921875 44.785366058349609375 44.79474639892578125 45.622161865234375 44.43285369873046875 45.312297821044921875 47.078456878662109375 46.74631500244140625 46.1560821533203125 45.713443756103515625 45.744823455810546875 45.64408111572265625 44.199489593505859375 43.62316131591796875 43.74146270751953125 42.02907562255859375 42.078655242919921875 41.451953887939453125 40.99694061279296875 40.462749481201171875 39.810184478759765625 39.12218475341796875 39.182033538818359375 39.407649993896484375 39.153217315673828125 40.087360382080078125 40.180255889892578125 40.164703369140625 40.108013153076171875 40.589519500732421875 43.620899200439453125 45.434879302978515625 46.815776824951171875 45.6122894287109375 44.44330596923828125 44.76873779296875 45.97686767578125 45.28696441650390625 45.372035980224609375 45.47278594970703125 44.227191925048828125 44.205577850341796875 43.40547943115234375 43.459095001220703125 43.9895477294921875 43.2210845947265625 42.34578704833984375 42.19133758544921875 42.60553741455078125 42.865467071533203125 42.300464630126953125 43.406768798828125 43.6911468505859375 44.35009002685546875 45.42059326171875 46.41534423828125 45.9083709716796875 46.493183135986328125 47.152538299560546875 48.8371734619140625 50.98873138427734375 51.686492919921875 51.60256195068359375 50.33160400390625 48.404949188232421875 48.419132232666015625 45.247081756591796875 44.06403350830078125 42.8223114013671875 43.43314361572265625 44.894489288330078125 49.54296875 53.1351318359375 51.93384552001953125 55.790386199951171875 57.525882720947265625 59.41225433349609375 59.3781585693359375 58.099971771240234375 56.04268646240234375 50.395477294921875 49.477725982666015625 53.61468505859375 52.522930145263671875 49.88762664794921875 48.676128387451171875 48.537807464599609375 48.417022705078125 46.15018463134765625 44.73969268798828125 44.5034332275390625 47.5318756103515625 50.90717315673828125 51.696346282958984375 53.6862945556640625 55.366237640380859375 57.384052276611328125 58.848033905029296875 57.906368255615234375 57.984363555908203125 59.74079132080078125 60.96208953857421875 60.805675506591796875 62.081325531005859375 66.7151336669921875 68.30986785888671875 69.75830078125 69.1588134765625 69.1168212890625 69.8477325439453125 70.02474212646484375 69.66934967041015625 69.25464630126953125 69.04729461669921875 68.2819671630859375 67.75470733642578125 67.4713134765625 67.38031005859375 67.353179931640625 67.308929443359375 67.9799346923828125 68.06622314453125 68.0546722412109375 67.94994354248046875 69.36405181884765625 70.41565704345703125 72.28238677978515625 71.9850311279296875 72.16016387939453125 71.983734130859375 71.48148345947265625 70.16721343994140625 70.0704498291015625 69.7749786376953125 68.92227935791015625 68.5235443115234375 67.69326019287109375 66.71718597412109375 65.55731964111328125 65.0767974853515625 64.2334136962890625 63.316738128662109375 62.438838958740234375 61.86780548095703125 61.426631927490234375 60.453250885009765625 60.056690216064453125 59.15160369873046875 59.462375640869140625 58.74520111083984375 57.90363311767578125 57.92401123046875 57.975830078125 57.49433135986328125 57.722270965576171875 57.709232330322265625 57.213855743408203125 55.838016510009765625 55.008449554443359375 53.366603851318359375 52.543262481689453125 51.804229736328125 52.801883697509765625 53.927608489990234375 54.89879608154296875 55.79572296142578125 55.907062530517578125 55.519992828369140625 55.493572235107421875 55.029781341552734375 54.633739471435546875 53.901912689208984375 52.599338531494140625 51.99036407470703125 51.535919189453125 50.23348236083984375 49.895824432373046875 49.931118011474609375 49.856784820556640625 49.809162139892578125 49.87989044189453125 49.398876190185546875 49.216457366943359375 48.53290557861328125 48.354705810546875 47.801074981689453125 47.851894378662109375 48.025379180908203125 47.535762786865234375 47.487751007080078125 48.1241455078125 47.99289703369140625 48.969577789306640625 49.00705718994140625 46.41593170166015625 44.41681671142578125 42.78802490234375 41.69231414794921875 40.679058074951171875 39.823272705078125 39.328388214111328125 39.15625 39.26091766357421875 39.631801605224609375
 81.45584869384765625 80.02352142333984375 79.67008209228515625 80.56871795654296875 79.131256103515625 78.13524627685546875 75.67795562744140625 72.8973236083984375 73.45499420166015625 72.76844024658203125 70.71685791015625 68.81333160400390625 68.7927703857421875 63.053836822509765625 60.67336273193359375 61.17432403564453125 58.836269378662109375 56.61264801025390625 57.20217132568359375 52.633026123046875 53.174327850341796875 50.876163482666015625 50.433048248291015625 50.690715789794921875 49.578411102294921875 48.285266876220703125 47.418605804443359375 45.79378509521484375 48.331134796142578125 49.0744781494140625 46.123485565185546875 44.3464202880859375 45.9279327392578125 45.407192230224609375 44.968364715576171875 44.77640533447265625 43.84169769287109375 46.3720703125 48.989437103271484375 47.6070556640625 47.08089447021484375 45.330410003662109375 48.341938018798828125 49.633899688720703125 48.816577911376953125 48.392986297607421875 50.09063720703125 50.23462677001953125 47.46540069580078125 47.127773284912109375 47.71567535400390625 45.313228607177734375 45.658172607421875 45.41083526611328125 44.886592864990234375 44.67050933837890625 44.780574798583984375 45.629993438720703125 46.2998504638671875 46.92404937744140625 48.060565948486328125 46.885040283203125 46.585170745849609375 46.071659088134765625 46.2098846435546875 47.300441741943359375 46.809772491455078125 44.5028839111328125 44.598785400390625 43.255748748779296875 42.33905029296875 42.449371337890625 41.167285919189453125 40.509738922119140625 40.701786041259765625 39.989864349365234375 39.49962615966796875 40.635654449462890625 40.063762664794921875 40.507549285888671875 41.469608306884765625 41.7205352783203125 41.42388153076171875 40.459247589111328125 40.573566436767578125 41.330379486083984375 43.782379150390625 46.331073760986328125 43.781101226806640625 43.555812835693359375 45.35573577880859375 45.9932098388671875 45.51569366455078125 45.519195556640625 45.921680450439453125 44.06597900390625 44.959789276123046875 45.707576751708984375 43.838008880615234375 44.42794036865234375 43.9425048828125 43.495563507080078125 43.553974151611328125 43.491329193115234375 43.518218994140625 43.596317291259765625 44.183780670166015625 45.712924957275390625 45.4859619140625 47.103847503662109375 48.186981201171875 48.051662445068359375 49.766826629638671875 49.917140960693359375 49.67437744140625 51.152591705322265625 49.726039886474609375 48.066791534423828125 46.018466949462890625 42.901744842529296875 42.224597930908203125 43.129085540771484375 44.26873016357421875 42.5245513916015625 44.66223907470703125 52.090465545654296875 56.8720245361328125 55.790386199951171875 58.097141265869140625 56.36890411376953125 56.040485382080078125 59.996944427490234375 56.35695648193359375 49.897979736328125 47.68633270263671875 50.241870880126953125 53.72194671630859375 53.466709136962890625 51.0349884033203125 48.874423980712890625 48.03562164306640625 47.111843109130859375 47.579196929931640625 46.576190948486328125 46.065105438232421875 48.537807464599609375 51.09880828857421875 52.480594635009765625 53.584686279296875 56.42678070068359375 58.188140869140625 59.520870208740234375 59.54850006103515625 59.433506011962890625 60.1267852783203125 62.022220611572265625 65.411102294921875 66.3286895751953125 67.16204833984375 69.2729034423828125 69.3233489990234375 69.736358642578125 68.91902923583984375 68.908599853515625 68.70841217041015625 67.99645233154296875 67.49700164794921875 67.23239898681640625 67.55771636962890625 68.19353485107421875 67.5040130615234375 67.8228302001953125 66.73918914794921875 67.58180999755859375 67.7822113037109375 67.12931060791015625 66.9640350341796875 67.38536834716796875 68.67950439453125 69.156585693359375 71.91944122314453125 73.1393280029296875 73.9487762451171875 72.7216644287109375 70.79454803466796875 68.97069549560546875 68.1742095947265625 68.2015533447265625 67.8637542724609375 67.09290313720703125 66.74688720703125 65.57352447509765625 65.37660980224609375 64.9675445556640625 63.71462249755859375 63.3475341796875 63.146228790283203125 61.971225738525390625 61.410236358642578125 60.6732330322265625 60.255138397216796875 60.0536041259765625 59.46923828125 59.27832794189453125 58.478790283203125 58.10576629638671875 57.727405548095703125 58.092563629150390625 58.0489501953125 57.8180999755859375 57.144039154052734375 56.392650604248046875 55.402667999267578125 54.083038330078125 53.254505157470703125 52.824199676513671875 53.459331512451171875 54.04846954345703125 55.417949676513671875 56.202358245849609375 56.2252044677734375 55.77762603759765625 55.14614105224609375 54.872478485107421875 54.183368682861328125 53.967037200927734375 52.73724365234375 52.5130157470703125 51.654811859130859375 51.061489105224609375 50.510501861572265625 50.281223297119140625 50.104183197021484375 49.742412567138671875 49.38458251953125 48.951145172119140625 48.67098236083984375 48.349086761474609375 48.0012054443359375 47.466991424560546875 47.726993560791015625 48.427555084228515625 48.44437408447265625 48.312107086181640625 48.122341156005859375 47.915065765380859375 47.998958587646484375 46.99716949462890625 45.54143524169921875 43.5310821533203125 42.586181640625 41.37624359130859375 40.85657501220703125 39.9606781005859375 39.43866729736328125 38.964038848876953125 38.949127197265625 39.3880767822265625
 79.22620391845703125 78.89598846435546875 77.630401611328125 78.3228912353515625 77.203826904296875 77.6505889892578125 75.61188507080078125 73.1089324951171875 71.4831695556640625 70.50116729736328125 70.635894775390625 71.88988494873046875 69.05620574951171875 64.784820556640625 61.654506683349609375 61.23955535888671875 61.802928924560546875 58.44347381591796875 58.49335479736328125 54.38515472412109375 51.85936737060546875 52.65576934814453125 49.83769989013671875 47.015048980712890625 47.1581573486328125 47.579341888427734375 47.817546844482421875 46.939830780029296875 50.976837158203125 49.720195770263671875 48.875102996826171875 46.441913604736328125 46.503787994384765625 45.65399932861328125 45.230396270751953125 45.014369964599609375 44.8088531494140625 45.014369964599609375 48.074947357177734375 46.787506103515625 46.533618927001953125 46.415042877197265625 49.42377471923828125 51.458404541015625 50.17096710205078125 48.829761505126953125 48.453521728515625 50.23462677001953125 47.784763336181640625 47.803619384765625 46.8631591796875 45.6210479736328125 46.538143157958984375 44.208515167236328125 45.317897796630859375 45.738773345947265625 45.638980865478515625 47.004451751708984375 46.648223876953125 46.704029083251953125 46.992176055908203125 46.558979034423828125 46.360286712646484375 46.9866790771484375 47.375133514404296875 47.658428192138671875 47.02643585205078125 46.334930419921875 45.9609222412109375 44.582584381103515625 43.097339630126953125 42.6174774169921875 41.953487396240234375 40.787384033203125 40.503467559814453125 40.325771331787109375 40.202480316162109375 40.525173187255859375 41.0796051025390625 42.22376251220703125 41.89496612548828125 41.738437652587890625 41.3635711669921875 41.1667633056640625 40.508392333984375 40.249176025390625 40.62438201904296875 42.75102996826171875 42.92464447021484375 44.327423095703125 45.477680206298828125 46.234355926513671875 46.044712066650390625 47.36319732666015625 47.36319732666015625 47.571002960205078125 45.30355072021484375 46.058345794677734375 45.020236968994140625 44.555042266845703125 44.867145538330078125 44.448421478271484375 45.261600494384765625 43.491329193115234375 44.305347442626953125 44.925262451171875 45.5494384765625 46.519451141357421875 48.289638519287109375 47.884613037109375 48.2719573974609375 48.79638671875 50.5042572021484375 49.3157958984375 51.39159393310546875 49.77358245849609375 47.490634918212890625 45.3827362060546875 44.18115234375 40.875286102294921875 38.83538818359375 38.976715087890625 39.66800689697265625 43.575321197509765625 49.53412628173828125 55.415821075439453125 59.711383819580078125 59.657928466796875 59.7201690673828125 62.217746734619140625 58.12017822265625 57.159732818603515625 50.350341796875 47.738765716552734375 47.873016357421875 52.404541015625 55.873752593994140625 54.031620025634765625 51.73526763916015625 49.9078826904296875 47.43167877197265625 46.800899505615234375 46.791797637939453125 48.89131927490234375 49.69002532958984375 49.464916229248046875 49.8082122802734375 50.610233306884765625 50.74853515625 54.1122283935546875 59.05252838134765625 60.931903839111328125 62.7783355712890625 61.194972991943359375 62.0414581298828125 62.325103759765625 64.68158721923828125 68.91229248046875 68.6803131103515625 69.76908111572265625 69.6508636474609375 69.267181396484375 68.21089935302734375 66.6148681640625 67.23870849609375 66.25421142578125 66.0497589111328125 65.86475372314453125 67.2021484375 67.95238494873046875 67.2916717529296875 67.3927001953125 67.3838958740234375 67.47939300537109375 66.85297393798828125 66.4540252685546875 65.35707855224609375 66.44132232666015625 66.067413330078125 67.20423126220703125 68.91413116455078125 72.4081268310546875 72.85910797119140625 71.42575836181640625 68.83121490478515625 67.66513824462890625 67.246368408203125 66.4980926513671875 66.32910919189453125 66.2760009765625 65.85279083251953125 65.90606689453125 64.74834442138671875 64.53310394287109375 63.6862945556640625 63.179157257080078125 63.11313629150390625 62.72956085205078125 62.02568817138671875 61.394771575927734375 61.322872161865234375 59.938884735107421875 60.019580841064453125 59.6711578369140625 59.062286376953125 59.112552642822265625 58.54238128662109375 58.757839202880859375 58.50598907470703125 58.749706268310546875 57.6070709228515625 56.491046905517578125 55.101226806640625 54.433444976806640625 53.413066864013671875 53.6192779541015625 54.342716217041015625 54.870136260986328125 55.80040740966796875 55.760784149169921875 56.11226654052734375 55.580226898193359375 55.16841888427734375 54.2021026611328125 54.25901031494140625 53.5395050048828125 52.661685943603515625 52.628204345703125 51.75862884521484375 51.548564910888671875 50.929973602294921875 50.858905792236328125 50.610385894775390625 49.945468902587890625 49.6061248779296875 49.48583984375 49.157993316650390625 48.391292572021484375 48.429393768310546875 48.11577606201171875 48.541736602783203125 48.92763519287109375 48.86151885986328125 48.5717010498046875 47.7134857177734375 47.489459991455078125 46.135044097900390625 44.80991363525390625 43.923954010009765625 42.914699554443359375 42.12471771240234375 41.339199066162109375 40.549701690673828125 39.746639251708984375 38.861297607421875 38.766551971435546875 38.80113983154296875 38.94040679931640625
 78.67455291748046875 77.9983367919921875 77.22530364990234375 77.024932861328125 78.7989654541015625 76.8770904541015625 74.40674591064453125 71.5805206298828125 73.571746826171875 72.466583251953125 71.44779205322265625 68.3208770751953125 65.58341217041015625 61.31060028076171875 62.715305328369140625 62.0461273193359375 63.29598236083984375 56.48743438720703125 53.2913665771484375 53.7188568115234375 54.077320098876953125 52.27477264404296875 50.242694854736328125 47.176586151123046875 47.604755401611328125 47.02661895751953125 47.02661895751953125 48.207416534423828125 48.05914306640625 49.54212188720703125 48.409030914306640625 48.71234130859375 47.41106414794921875 46.578433990478515625 45.477680206298828125 44.591747283935546875 44.68038177490234375 47.63055419921875 46.123485565185546875 44.8863525390625 46.19235992431640625 47.8430328369140625 48.209758758544921875 49.51494598388671875 49.792514801025390625 48.945159912109375 48.77017974853515625 48.35495758056640625 46.13198089599609375 47.3787841796875 46.25040435791015625 46.349761962890625 46.508510589599609375 45.0998992919921875 44.708225250244140625 45.246440887451171875 45.317897796630859375 45.804706573486328125 46.1587371826171875 46.687335968017578125 46.100460052490234375 47.268840789794921875 46.122478485107421875 46.980693817138671875 47.754863739013671875 47.46915435791015625 46.921295166015625 48.09639739990234375 47.780712127685546875 45.918628692626953125 44.82515716552734375 44.010501861572265625 43.2983551025390625 40.914031982421875 41.054836273193359375 41.60155487060546875 41.406951904296875 41.240230560302734375 41.518924713134765625 42.18866729736328125 41.99449920654296875 42.55438232421875 41.58034515380859375 41.33518218994140625 40.217914581298828125 39.4337921142578125 39.66407012939453125 40.837413787841796875 42.480060577392578125 42.58016204833984375 44.2929229736328125 46.656368255615234375 47.318675994873046875 47.37567138671875 48.562717437744140625 48.044292449951171875 48.413105010986328125 47.327526092529296875 46.90747833251953125 45.95891571044921875 47.000888824462890625 46.109783172607421875 45.97678375244140625 46.556549072265625 46.828006744384765625 47.4970703125 47.6051788330078125 48.43308258056640625 48.1065673828125 49.654247283935546875 49.306011199951171875 50.36595916748046875 51.999176025390625 51.786037445068359375 50.77655029296875 48.7758636474609375 47.731983184814453125 45.864772796630859375 44.911529541015625 43.973499298095703125 41.520313262939453125 39.182971954345703125 40.344554901123046875 41.627960205078125 45.339244842529296875 49.595306396484375 56.901531219482421875 64.4306640625 65.622283935546875 61.905246734619140625 54.711360931396484375 48.712398529052734375 47.593353271484375 50.898159027099609375 52.098659515380859375 56.416774749755859375 56.233280181884765625 54.701717376708984375 54.22910308837890625 52.522930145263671875 48.399318695068359375 48.49927520751953125 47.869297027587890625 48.98773193359375 49.271396636962890625 44.714141845703125 45.270946502685546875 49.6204681396484375 48.66822052001953125 52.7223052978515625 59.514842987060546875 62.197261810302734375 63.624149322509765625 62.88544464111328125 63.32110595703125 64.97376251220703125 65.54058074951171875 68.903594970703125 70.5449371337890625 70.72151947021484375 67.92784881591796875 67.58115386962890625 65.7255096435546875 65.1385498046875 65.4237213134765625 65.86862945556640625 65.69193267822265625 66.07663726806640625 66.14026641845703125 66.72313690185546875 68.1220703125 67.67795562744140625 68.6044464111328125 67.871826171875 66.74175262451171875 66.51108551025390625 65.45235443115234375 64.8172149658203125 64.52329254150390625 64.46831512451171875 65.5509185791015625 67.83972930908203125 67.39629364013671875 67.21544647216796875 66.91284942626953125 65.688262939453125 64.7967987060546875 65.525054931640625 65.49440765380859375 64.653961181640625 64.71942138671875 64.6700592041015625 64.94287109375 64.2995758056640625 63.2676544189453125 62.970890045166015625 63.75856781005859375 63.023601531982421875 62.911876678466796875 62.675029754638671875 61.400852203369140625 60.640941619873046875 59.724002838134765625 60.602550506591796875 60.122406005859375 60.581165313720703125 60.013477325439453125 60.6175689697265625 59.9002685546875 59.20377349853515625 58.72959136962890625 57.211536407470703125 55.745037078857421875 55.425022125244140625 54.714935302734375 54.235363006591796875 54.46028900146484375 55.112964630126953125 55.980945587158203125 56.200527191162109375 56.157489776611328125 55.520305633544921875 54.2369537353515625 54.055034637451171875 53.75263214111328125 53.11455535888671875 52.882946014404296875 53.1367645263671875 52.415836334228515625 51.828136444091796875 51.456714630126953125 51.19116973876953125 51.013973236083984375 50.184154510498046875 49.022716522216796875 49.22005462646484375 48.890472412109375 48.80300140380859375 48.275119781494140625 49.02630615234375 49.208461761474609375 48.944637298583984375 48.145542144775390625 48.4633636474609375 47.214649200439453125 46.298969268798828125 45.498905181884765625 44.178936004638671875 43.131038665771484375 41.93724822998046875 41.656673431396484375 40.3437957763671875 39.61463165283203125 38.903491973876953125 38.330051422119140625 38.326419830322265625 38.548980712890625 38.531169891357421875
 78.19416046142578125 78.9931182861328125 79.52362060546875 79.14572906494140625 80.15367889404296875 75.78078460693359375 74.14183807373046875 71.8584442138671875 70.05719757080078125 68.3763427734375 68.99321746826171875 67.840545654296875 65.308746337890625 62.353794097900390625 60.31847381591796875 59.636932373046875 59.657928466796875 58.257648468017578125 54.904689788818359375 54.36745452880859375 53.592071533203125 53.6964263916015625 48.876064300537109375 48.30406951904296875 46.241176605224609375 48.909748077392578125 49.140338897705078125 49.917156219482421875 50.95967864990234375 50.1629180908203125 49.948627471923828125 47.267131805419921875 50.23462677001953125 48.3668060302734375 46.102752685546875 45.90140533447265625 46.2755279541015625 45.172924041748046875 43.91419219970703125 45.119167327880859375 47.61701202392578125 47.942363739013671875 48.612335205078125 50.211673736572265625 49.714107513427734375 49.350437164306640625 48.116458892822265625 47.13208770751953125 48.94432830810546875 46.13519287109375 47.0472259521484375 45.1475677490234375 45.164196014404296875 45.619281768798828125 44.826198577880859375 45.749965667724609375 45.4518890380859375 46.29383087158203125 46.74106597900390625 46.26032257080078125 46.814083099365234375 47.0090484619140625 46.958263397216796875 47.352848052978515625 48.23308563232421875 47.6827545166015625 47.93071746826171875 47.70771026611328125 48.15373992919921875 46.79925537109375 45.43939971923828125 44.4807891845703125 43.848480224609375 42.295658111572265625 41.114467620849609375 41.915096282958984375 42.969448089599609375 42.55738067626953125 41.603610992431640625 41.0245208740234375 42.51001739501953125 42.54633331298828125 42.080890655517578125 40.822078704833984375 40.021640777587890625 38.794208526611328125 39.373630523681640625 39.9792633056640625 41.27203369140625 41.725055694580078125 44.040981292724609375 45.11196136474609375 47.709560394287109375 49.147308349609375 50.6174774169921875 51.09084320068359375 50.58579254150390625 49.44840240478515625 47.510227203369140625 48.2970428466796875 47.3936614990234375 47.3936614990234375 47.387805938720703125 46.92441558837890625 48.59413909912109375 47.081729888916015625 49.19522857666015625 49.928829193115234375 50.018779754638671875 50.688869476318359375 51.591281890869140625 52.57965087890625 52.538158416748046875 51.6267242431640625 50.929752349853515625 49.792835235595703125 49.373981475830078125 47.322628021240234375 46.3139495849609375 47.114040374755859375 44.26062774658203125 42.07860565185546875 41.580780029296875 42.775539398193359375 44.952545166015625 46.570404052734375 55.664142608642578125 65.1191253662109375 67.40520477294921875 64.4368743896484375 55.42249298095703125 47.4528045654296875 50.251819610595703125 55.354404449462890625 59.48848724365234375 59.290416717529296875 57.86045074462890625 56.35692596435546875 54.967273712158203125 53.078876495361328125 50.836521148681640625 49.727718353271484375 50.59839630126953125 51.008800506591796875 47.499164581298828125 44.1742706298828125 44.079685211181640625 46.401149749755859375 47.280002593994140625 54.363506317138671875 61.068210601806640625 63.78746795654296875 64.08902740478515625 64.680938720703125 65.249053955078125 66.59986114501953125 67.968780517578125 70.1486358642578125 70.4825897216796875 71.34735870361328125 68.492279052734375 65.537506103515625 63.79135894775390625 63.213565826416015625 64.09519195556640625 64.89243316650390625 65.1236419677734375 65.9861297607421875 65.87198638916015625 67.2002410888671875 68.39554595947265625 68.9927978515625 69.3603973388671875 68.3627777099609375 67.49256134033203125 66.04344940185546875 64.3110504150390625 63.22579193115234375 61.06909942626953125 61.622653961181640625 62.8536834716796875 63.71419525146484375 62.6008148193359375 62.4090118408203125 63.2017669677734375 63.4561309814453125 64.0305633544921875 63.763698577880859375 63.934246063232421875 63.8620758056640625 64.17889404296875 64.041656494140625 63.7231292724609375 63.86214447021484375 63.598613739013671875 63.825000762939453125 63.969097137451171875 63.684497833251953125 63.7133636474609375 62.487842559814453125 61.849285125732421875 61.174285888671875 60.617340087890625 61.034954071044921875 61.625255584716796875 61.62758636474609375 62.2975921630859375 61.652400970458984375 61.0980377197265625 59.934421539306640625 59.02240753173828125 57.9468841552734375 56.8341522216796875 55.5119171142578125 55.1725921630859375 54.874095916748046875 54.82706451416015625 54.877166748046875 56.171588897705078125 55.823932647705078125 55.387783050537109375 54.7355804443359375 54.370998382568359375 53.65068817138671875 53.322368621826171875 53.451290130615234375 53.016712188720703125 52.917572021484375 52.817447662353515625 52.502262115478515625 51.834590911865234375 51.3105316162109375 50.767833709716796875 49.782642364501953125 49.480831146240234375 48.8157806396484375 48.349086761474609375 48.173748016357421875 48.48656463623046875 48.67539215087890625 48.823169708251953125 48.5928955078125 47.992961883544921875 47.486583709716796875 46.723735809326171875 45.874485015869140625 44.938720703125 43.739826202392578125 42.849132537841796875 42.06005859375 41.01815032958984375 39.8311614990234375 39.2119598388671875 38.767490386962890625 38.350238800048828125 38.123779296875 38.261913299560546875 38.351726531982421875
 78.92554473876953125 77.59450531005859375 77.7780303955078125 79.2240753173828125 79.15888214111328125 74.82109832763671875 75.12377166748046875 73.784454345703125 70.82537841796875 70.1732635498046875 65.47394561767578125 65.30576324462890625 62.80989837646484375 62.336944580078125 59.4700775146484375 56.825092315673828125 58.4473876953125 56.243865966796875 57.6686553955078125 57.411838531494140625 54.230358123779296875 52.012050628662109375 49.57196807861328125 50.686519622802734375 49.538967132568359375 50.013446807861328125 49.84940338134765625 51.63977813720703125 50.722564697265625 47.736652374267578125 48.54381561279296875 49.892879486083984375 47.610504150390625 48.26247406005859375 46.35140228271484375 49.44385528564453125 48.704814910888671875 46.155437469482421875 45.520816802978515625 46.6110687255859375 48.470611572265625 49.038970947265625 48.42975616455078125 48.83062744140625 50.507625579833984375 48.9836273193359375 47.916378021240234375 48.581607818603515625 49.508884429931640625 47.226085662841796875 46.489864349365234375 44.62911224365234375 45.323444366455078125 44.087383270263671875 45.70965576171875 45.704448699951171875 45.8477020263671875 45.284656524658203125 45.39022064208984375 45.31394195556640625 46.122463226318359375 47.029144287109375 47.474609375 47.176586151123046875 47.727203369140625 48.088375091552734375 48.12738037109375 48.22121429443359375 47.671459197998046875 46.58843231201171875 45.83399200439453125 45.37096405029296875 45.155162811279296875 43.6051483154296875 42.197933197021484375 41.7894439697265625 42.19457244873046875 42.613494873046875 41.030071258544921875 40.581249237060546875 42.1739349365234375 42.730693817138671875 41.632907867431640625 40.843975067138671875 41.0625762939453125 40.28098297119140625 39.00452423095703125 39.95046234130859375 41.31293487548828125 41.84291839599609375 43.2906494140625 45.83370208740234375 47.32723236083984375 48.37557220458984375 50.212154388427734375 51.305301666259765625 51.15052032470703125 50.599048614501953125 49.586215972900390625 48.63114166259765625 48.871063232421875 49.333465576171875 49.387920379638671875 50.17630767822265625 47.919891357421875 49.126338958740234375 49.750885009765625 49.564975738525390625 51.43210601806640625 51.788120269775390625 53.264324188232421875 52.51781463623046875 52.322658538818359375 52.05147552490234375 52.106166839599609375 51.9993133544921875 51.203399658203125 49.888645172119140625 50.068359375 47.60406494140625 47.093334197998046875 46.050685882568359375 46.105709075927734375 45.527862548828125 46.03714752197265625 47.28154754638671875 53.459331512451171875 60.056854248046875 69.79572296142578125 66.30622100830078125 61.200328826904296875 62.508869171142578125 64.52060699462890625 62.82808685302734375 62.7833099365234375 61.562465667724609375 58.325565338134765625 58.137050628662109375 56.432525634765625 54.651844024658203125 52.57053375244140625 51.32849884033203125 51.86428070068359375 51.5143890380859375 49.222972869873046875 44.733386993408203125 43.873783111572265625 44.57176971435546875 49.280307769775390625 55.66857147216796875 61.2657928466796875 65.629730224609375 66.1056365966796875 65.37326812744140625 65.81622314453125 66.5855712890625 69.0637054443359375 71.35678863525390625 70.6285247802734375 70.530059814453125 68.44464874267578125 65.77695465087890625 64.447174072265625 63.393497467041015625 62.59632110595703125 63.119548797607421875 63.960002899169921875 64.32430267333984375 65.2655181884765625 67.0493011474609375 68.50689697265625 69.49840545654296875 69.308197021484375 68.2373046875 66.7027130126953125 64.63057708740234375 63.511440277099609375 62.57186126708984375 61.478664398193359375 60.742523193359375 61.42426300048828125 60.755138397216796875 61.057376861572265625 60.7111968994140625 61.624149322509765625 62.537143707275390625 62.342540740966796875 62.699298858642578125 63.15309906005859375 63.3196258544921875 64.0603485107421875 63.81629180908203125 64.08684539794921875 64.21140289306640625 63.56702423095703125 64.1467437744140625 64.39310455322265625 64.30573272705078125 64.06513214111328125 64.56490325927734375 63.15634918212890625 62.944972991943359375 62.197422027587890625 61.795261383056640625 62.4896697998046875 63.3797454833984375 63.934459686279296875 63.120105743408203125 61.8125762939453125 60.89002227783203125 59.650333404541015625 58.572811126708984375 57.35457611083984375 56.5841522216796875 55.98075103759765625 55.36782073974609375 55.59888458251953125 55.257984161376953125 56.04706573486328125 55.399448394775390625 55.3626708984375 54.926525115966796875 54.036273956298828125 53.573451995849609375 53.063724517822265625 52.831890106201171875 53.1856689453125 53.119129180908203125 53.28421783447265625 52.93645477294921875 51.7410430908203125 50.718891143798828125 50.013641357421875 48.730663299560546875 48.29303741455078125 48.040771484375 47.646144866943359375 48.289295196533203125 48.304141998291015625 48.358722686767578125 48.498233795166015625 47.77838134765625 47.567768096923828125 47.003154754638671875 46.318279266357421875 45.477497100830078125 44.385700225830078125 43.703990936279296875 42.921749114990234375 41.908359527587890625 41.02664947509765625 39.753757476806640625 38.895328521728515625 38.450084686279296875 38.264781951904296875 37.880401611328125 38.032787322998046875 38.039951324462890625
 82.378143310546875 82.909698486328125 82.1075592041015625 80.12103271484375 79.21056365966796875 74.8862762451171875 75.57990264892578125 73.259368896484375 73.24451446533203125 72.7823028564453125 67.61163330078125 66.73461151123046875 62.048938751220703125 59.79816436767578125 57.634166717529296875 53.944004058837890625 53.7737274169921875 54.6395111083984375 58.562320709228515625 57.836971282958984375 55.726734161376953125 55.6964569091796875 51.9799346923828125 51.139156341552734375 49.191814422607421875 50.78806304931640625 49.035888671875 49.4871673583984375 49.948627471923828125 49.807430267333984375 50.59923553466796875 50.564990997314453125 49.245586395263671875 48.3348846435546875 48.016399383544921875 48.934459686279296875 47.811946868896484375 46.66762542724609375 48.379505157470703125 48.4965362548828125 48.24181365966796875 50.173797607421875 49.588138580322265625 48.846767425537109375 49.1797332763671875 48.280132293701171875 49.343486785888671875 49.5941009521484375 49.251644134521484375 46.546459197998046875 46.102016448974609375 46.279964447021484375 44.36315155029296875 42.40325164794921875 44.257511138916015625 45.54947662353515625 46.015499114990234375 45.757198333740234375 45.151214599609375 44.700916290283203125 46.3579254150390625 46.314971923828125 47.662044525146484375 47.4062042236328125 47.9117431640625 48.3981475830078125 48.383636474609375 47.5898590087890625 47.741992950439453125 47.497081756591796875 47.427829742431640625 46.155548095703125 45.166748046875 44.8841094970703125 43.124362945556640625 42.723079681396484375 41.48736572265625 41.5804595947265625 40.526653289794921875 38.9648284912109375 41.442626953125 40.953441619873046875 40.38298797607421875 41.918121337890625 41.50199127197265625 41.16266632080078125 41.078205108642578125 40.0973052978515625 41.18828582763671875 41.674541473388671875 42.4789276123046875 43.884143829345703125 47.554782867431640625 48.439006805419921875 52.459506988525390625 52.0565032958984375 51.641551971435546875 50.927715301513671875 50.4202728271484375 49.489009857177734375 49.714336395263671875 49.536716461181640625 50.29546356201171875 49.531215667724609375 50.6772308349609375 50.994842529296875 49.714336395263671875 52.52093505859375 51.78798675537109375 52.247467041015625 52.910785675048828125 54.28580474853515625 53.966220855712890625 54.33054351806640625 53.81096649169921875 54.4569549560546875 53.994518280029296875 53.277736663818359375 49.650035858154296875 47.938114166259765625 48.167095184326171875 48.587566375732421875 48.32886505126953125 49.43842315673828125 49.43636322021484375 50.4524993896484375 54.564754486083984375 58.01607513427734375 68.31119537353515625 69.88181304931640625 69.152313232421875 68.4515838623046875 67.18721771240234375 66.199951171875 65.5651702880859375 63.626216888427734375 60.0625457763671875 59.214725494384765625 57.724468231201171875 57.647426605224609375 53.6324310302734375 52.3928375244140625 53.213230133056640625 52.542938232421875 51.2671661376953125 46.791133880615234375 45.207366943359375 46.860683441162109375 50.4143218994140625 56.120361328125 60.132015228271484375 64.509857177734375 65.13191986083984375 66.4803619384765625 66.66436767578125 67.8973541259765625 69.3824615478515625 71.32196807861328125 70.94432830810546875 71.2595672607421875 69.635894775390625 67.45886993408203125 65.109893798828125 65.0694122314453125 63.4523468017578125 63.42891693115234375 62.058330535888671875 63.865108489990234375 65.16541290283203125 66.6901702880859375 67.7675628662109375 69.38687896728515625 68.978607177734375 67.91332244873046875 66.60327911376953125 65.3090362548828125 64.3487396240234375 62.291835784912109375 61.641719818115234375 60.615848541259765625 60.30226898193359375 59.515964508056640625 59.477161407470703125 59.451328277587890625 60.397403717041015625 61.0692596435546875 61.569423675537109375 61.888385772705078125 61.717926025390625 62.89992523193359375 62.769886016845703125 62.881336212158203125 63.579715728759765625 63.33809661865234375 63.69359588623046875 64.64244842529296875 64.90087890625 65.699371337890625 65.476593017578125 64.9948883056640625 64.69915008544921875 63.944522857666015625 63.307193756103515625 62.9614715576171875 63.584690093994140625 64.16042327880859375 64.46395111083984375 63.5623626708984375 62.0652618408203125 61.633205413818359375 59.98276519775390625 59.087642669677734375 58.110317230224609375 56.56410980224609375 55.7649993896484375 55.975772857666015625 55.482574462890625 55.549289703369140625 55.806987762451171875 55.513950347900390625 54.784076690673828125 54.6421966552734375 54.19818115234375 53.7032928466796875 52.76117706298828125 52.57549285888671875 52.528369903564453125 52.753032684326171875 52.797077178955078125 52.643463134765625 51.567470550537109375 50.52890777587890625 49.579036712646484375 48.391666412353515625 47.8457794189453125 47.13470458984375 47.40575408935546875 47.63616943359375 47.47475433349609375 47.426639556884765625 47.731746673583984375 46.9009857177734375 46.826725006103515625 46.411518096923828125 45.6802520751953125 45.3155975341796875 44.641757965087890625 43.65933990478515625 42.8525848388671875 41.864437103271484375 41.08654022216796875 39.90662384033203125 39.0390167236328125 38.539989471435546875 38.2319488525390625 38.25728607177734375 37.686283111572265625 37.750164031982421875
 83.80340576171875 83.99883270263671875 83.95484161376953125 83.56522369384765625 81.5620269775390625 78.02983856201171875 76.64945220947265625 74.8852081298828125 72.12187957763671875 69.238433837890625 71.00344085693359375 65.4776153564453125 62.80989837646484375 59.114593505859375 57.55980682373046875 54.37763214111328125 54.018768310546875 53.83054351806640625 54.263675689697265625 54.23558807373046875 55.00516510009765625 55.309185028076171875 54.42745208740234375 50.722564697265625 51.530132293701171875 50.41252899169921875 49.581867218017578125 52.506771087646484375 52.0760040283203125 48.865993499755859375 49.538967132568359375 50.964717864990234375 50.65924072265625 50.8203887939453125 51.4449615478515625 48.968593597412109375 47.4050445556640625 49.205478668212890625 49.679370880126953125 49.693317413330078125 49.14166259765625 49.066585540771484375 49.589588165283203125 49.622920989990234375 47.862762451171875 47.6449127197265625 47.936336517333984375 48.4247589111328125 48.958965301513671875 45.60767364501953125 45.75079345703125 44.21201324462890625 43.4145355224609375 43.531009674072265625 44.925273895263671875 45.23125457763671875 46.215335845947265625 45.29261016845703125 44.385417938232421875 44.872165679931640625 46.285999298095703125 46.268642425537109375 47.16976165771484375 48.06758880615234375 48.578144073486328125 48.7782135009765625 48.486774444580078125 48.2101593017578125 48.0655517578125 48.138492584228515625 47.646266937255859375 46.75771331787109375 45.736454010009765625 45.50225067138671875 44.402179718017578125 42.91302490234375 41.479244232177734375 40.441318511962890625 38.61792755126953125 38.135196685791015625 38.5140533447265625 37.598102569580078125 38.907421112060546875 40.631381988525390625 41.959774017333984375 42.0625152587890625 41.554019927978515625 41.584911346435546875 40.818866729736328125 40.72100830078125 42.660289764404296875 44.8455047607421875 46.1958465576171875 48.853130340576171875 50.762073516845703125 51.741321563720703125 52.09561920166015625 51.8222198486328125 51.41440582275390625 51.3228912353515625 50.366664886474609375 50.366664886474609375 50.909908294677734375 51.68639373779296875 51.4781494140625 53.026691436767578125 52.858020782470703125 52.3251953125 52.780979156494140625 52.956241607666015625 53.894870758056640625 54.575351715087890625 55.46161651611328125 55.470493316650390625 56.430614471435546875 56.666290283203125 54.08066558837890625 52.605594635009765625 51.46321868896484375 49.49493408203125 49.830265045166015625 50.58579254150390625 51.77459716796875 51.8347015380859375 53.6517791748046875 53.81404876708984375 57.757274627685546875 63.611785888671875 69.038177490234375 66.0789947509765625 67.3439483642578125 68.65093994140625 69.7163238525390625 66.28849029541015625 66.87235260009765625 64.15703582763671875 63.012378692626953125 61.46135711669921875 59.911205291748046875 57.81998443603515625 54.90055084228515625 53.8038177490234375 54.21808624267578125 54.230396270751953125 53.38031768798828125 48.716266632080078125 47.63719940185546875 49.097537994384765625 51.644412994384765625 55.050373077392578125 58.664798736572265625 62.878604888916015625 65.1040802001953125 67.14736175537109375 66.25389862060546875 69.450408935546875 70.70064544677734375 71.64171600341796875 71.8542938232421875 71.3594207763671875 69.019317626953125 67.94283294677734375 65.42281341552734375 64.39871978759765625 63.52068328857421875 62.64922332763671875 61.1954803466796875 62.38437652587890625 64.01650238037109375 66.24785614013671875 67.59815216064453125 68.23160552978515625 68.12123870849609375 67.30544281005859375 66.65570068359375 65.58054351806640625 64.02032470703125 63.189838409423828125 62.1416015625 61.72574615478515625 61.109325408935546875 60.37342071533203125 60.78887176513671875 59.64691925048828125 59.837055206298828125 60.3843536376953125 60.502735137939453125 61.214069366455078125 61.190746307373046875 62.756237030029296875 62.602108001708984375 63.3057708740234375 63.41094207763671875 63.76580810546875 64.8018646240234375 65.4228363037109375 65.384246826171875 66.941558837890625 66.9914093017578125 66.74321746826171875 65.54886627197265625 65.092376708984375 63.53973388671875 63.233844757080078125 63.742218017578125 63.74733734130859375 64.32877349853515625 63.487194061279296875 62.2056121826171875 61.372119903564453125 60.428241729736328125 59.550365447998046875 58.36101531982421875 57.13433074951171875 56.31296539306640625 55.997234344482421875 55.2125244140625 55.237255096435546875 55.76256561279296875 55.157802581787109375 54.817653656005859375 54.221355438232421875 53.826503753662109375 53.065036773681640625 52.887516021728515625 52.818416595458984375 52.8645172119140625 52.74239349365234375 52.40435028076171875 51.945011138916015625 51.396205902099609375 50.463741302490234375 49.138164520263671875 48.027873992919921875 47.22202301025390625 46.589855194091796875 46.59799957275390625 46.562259674072265625 46.5438079833984375 46.28685760498046875 46.2623443603515625 46.081512451171875 46.168582916259765625 45.797603607177734375 45.1970062255859375 44.817325592041015625 44.517425537109375 44.088565826416015625 43.234088897705078125 41.934673309326171875 41.434276580810546875 40.406734466552734375 39.5626373291015625 38.715606689453125 38.1300048828125 38.191219329833984375 37.838836669921875 37.6233673095703125
 89.6230621337890625 90.28971099853515625 88.547943115234375 87.65126800537109375 84.16866302490234375 80.92264556884765625 78.05184173583984375 75.69367218017578125 75.03107452392578125 71.88771820068359375 68.88890838623046875 71.30818939208984375 65.03287506103515625 62.067230224609375 56.65886688232421875 56.65886688232421875 55.706844329833984375 52.49365234375 54.511867523193359375 56.029575347900390625 55.421039581298828125 53.991680145263671875 53.7136993408203125 49.49774932861328125 50.58579254150390625 51.202274322509765625 50.2337188720703125 49.51660919189453125 52.97087860107421875 49.98453521728515625 49.873577117919921875 48.5689697265625 50.920795440673828125 48.81418609619140625 48.328563690185546875 48.31523895263671875 47.358982086181640625 49.239902496337890625 50.523487091064453125 51.10852813720703125 48.98065948486328125 48.814250946044921875 48.474994659423828125 47.0472564697265625 48.42967987060546875 49.855159759521484375 50.2271881103515625 49.81929779052734375 47.1083526611328125 47.496124267578125 45.598987579345703125 44.0167236328125 44.312412261962890625 42.3137359619140625 43.393337249755859375 45.44161224365234375 45.68845367431640625 46.270015716552734375 44.506549835205078125 44.776981353759765625 45.72478485107421875 47.70774078369140625 46.693904876708984375 47.80864715576171875 48.19781494140625 48.117115020751953125 48.580348968505859375 48.1450958251953125 49.181446075439453125 48.778232574462890625 48.198108673095703125 48.250240325927734375 47.392673492431640625 46.195270538330078125 45.951908111572265625 44.46617889404296875 42.51003265380859375 40.946929931640625 39.019977569580078125 37.903522491455078125 36.8463287353515625 36.31365203857421875 37.995716094970703125 39.948024749755859375 41.73360443115234375 42.506317138671875 43.088787078857421875 42.436710357666015625 41.5482177734375 41.429019927978515625 42.355602264404296875 44.799465179443359375 46.11175537109375 47.69118499755859375 49.048919677734375 50.724208831787109375 50.634403228759765625 50.887012481689453125 51.897708892822265625 52.203556060791015625 51.247074127197265625 51.015651702880859375 52.68210601806640625 52.666961669921875 53.19803619384765625 53.5201416015625 53.867702484130859375 54.286708831787109375 54.5037841796875 54.311580657958984375 55.83356475830078125 56.7684173583984375 57.4400177001953125 57.8465576171875 58.800628662109375 57.257537841796875 56.721767425537109375 55.68344879150390625 54.77508544921875 53.813812255859375 53.168041229248046875 53.2520599365234375 53.131175994873046875 53.566524505615234375 54.62879180908203125 58.222400665283203125 61.545703887939453125 66.60959625244140625 65.68918609619140625 61.975955963134765625 64.1862030029296875 68.67139434814453125 70.253509521484375 68.81453704833984375 67.37963104248046875 66.62569427490234375 64.5299835205078125 62.561077117919921875 61.75464630126953125 58.75269317626953125 56.789337158203125 56.119640350341796875 54.991424560546875 55.045581817626953125 54.25152587890625 52.46475982666015625 50.704929351806640625 51.825077056884765625 53.59458160400390625 54.933300018310546875 57.707050323486328125 60.51342010498046875 64.33383941650390625 66.74315643310546875 68.32962799072265625 70.86328887939453125 71.5344085693359375 72.822357177734375 71.44779205322265625 70.802001953125 69.36370849609375 67.720550537109375 65.461822509765625 64.3644866943359375 62.627593994140625 62.33190155029296875 61.304515838623046875 61.4531402587890625 63.146816253662109375 64.97101593017578125 66.153839111328125 67.30706024169921875 67.0623931884765625 67.17884063720703125 66.62244415283203125 65.37348175048828125 64.8848876953125 63.56537628173828125 63.453723907470703125 62.763702392578125 61.927837371826171875 61.684429168701171875 61.547512054443359375 60.682712554931640625 60.45839691162109375 61.041454315185546875 60.934978485107421875 61.392604827880859375 62.2292633056640625 62.518157958984375 62.52685546875 62.347858428955078125 62.91056060791015625 63.599758148193359375 64.32924652099609375 65.2465667724609375 65.9873046875 67.54608917236328125 66.38458251953125 66.010101318359375 65.929351806640625 64.4719390869140625 64.06948089599609375 63.344844818115234375 63.111804962158203125 63.29567718505859375 63.369609832763671875 63.54357147216796875 62.33739471435546875 61.333377838134765625 60.1504058837890625 59.50559234619140625 58.351470947265625 57.340045928955078125 56.32912445068359375 56.134777069091796875 55.570858001708984375 54.81964111328125 55.029315948486328125 54.595645904541015625 54.806324005126953125 54.25311279296875 53.94965362548828125 53.396488189697265625 53.42989349365234375 53.219268798828125 52.180118560791015625 51.6049652099609375 51.448455810546875 51.37499237060546875 51.38784027099609375 49.869281768798828125 48.781337738037109375 48.2295379638671875 46.983531951904296875 46.165576934814453125 45.809139251708984375 45.639629364013671875 45.27338409423828125 44.743289947509765625 45.19654083251953125 45.49637603759765625 45.58292388916015625 45.371334075927734375 45.261417388916015625 45.012950897216796875 44.722476959228515625 44.360668182373046875 43.494358062744140625 42.6494293212890625 42.061763763427734375 40.859050750732421875 40.09564208984375 39.321903228759765625 38.630054473876953125 38.2477569580078125 38.23822021484375 37.65111541748046875
 93.63587188720703125 93.2541961669921875 91.2700958251953125 88.7636260986328125 85.61865234375 81.66268157958984375 77.84435272216796875 76.95503997802734375 75.48309326171875 76.30587005615234375 74.091583251953125 72.109283447265625 68.06200408935546875 61.027801513671875 58.178279876708984375 58.27471923828125 58.6575927734375 57.4812774658203125 57.319667816162109375 59.87928009033203125 59.5069732666015625 61.298656463623046875 58.689594268798828125 51.593608856201171875 52.114803314208984375 50.282505035400390625 50.87396240234375 50.290435791015625 53.18160247802734375 54.068645477294921875 50.17273712158203125 50.1409149169921875 51.08107757568359375 47.311737060546875 46.55397796630859375 48.470611572265625 49.14166259765625 50.880756378173828125 51.32746124267578125 50.821475982666015625 51.053791046142578125 49.3389434814453125 49.39237213134765625 48.982666015625 47.673130035400390625 47.916378021240234375 45.934612274169921875 49.581867218017578125 47.948131561279296875 48.6706390380859375 47.134616851806640625 44.8827667236328125 44.667034149169921875 43.979236602783203125 44.672149658203125 45.490489959716796875 46.108989715576171875 46.091075897216796875 45.247081756591796875 45.376644134521484375 45.062862396240234375 46.58330535888671875 47.162261962890625 47.506412506103515625 46.878643035888671875 47.492877960205078125 48.649944305419921875 49.323268890380859375 49.741207122802734375 49.12616729736328125 48.533214569091796875 48.6525115966796875 49.72646331787109375 48.38307952880859375 47.933887481689453125 47.659778594970703125 46.56964874267578125 44.032382965087890625 40.31760406494140625 39.16310882568359375 38.9842071533203125 37.556743621826171875 37.17063140869140625 39.128826141357421875 40.747821807861328125 42.950733184814453125 43.5645294189453125 42.82962799072265625 42.754604339599609375 42.338184356689453125 42.9325408935546875 44.6733551025390625 46.63820648193359375 47.712512969970703125 49.4871673583984375 49.89379119873046875 50.235881805419921875 52.67551422119140625 52.951969146728515625 52.969051361083984375 53.072277069091796875 53.436550140380859375 53.957317352294921875 53.72814178466796875 54.22824859619140625 54.165340423583984375 55.816852569580078125 55.973052978515625 56.0449371337890625 57.012607574462890625 56.66493988037109375 58.431827545166015625 59.498138427734375 60.42520904541015625 61.00484466552734375 60.461734771728515625 59.469623565673828125 59.5784454345703125 59.256603240966796875 58.01678466796875 57.690723419189453125 57.207981109619140625 57.188144683837890625 56.726947784423828125 57.944362640380859375 62.162593841552734375 64.9283599853515625 66.7421417236328125 60.808612823486328125 62.40048980712890625 65.026336669921875 68.25098419189453125 69.7578277587890625 71.13283538818359375 70.22733306884765625 68.58069610595703125 65.70233917236328125 63.8219757080078125 62.99318695068359375 60.33727264404296875 59.183025360107421875 57.531707763671875 56.4746551513671875 56.3825836181640625 55.46773529052734375 52.71247100830078125 52.98150634765625 53.77040863037109375 54.782794952392578125 54.7643890380859375 56.883045196533203125 59.840366363525390625 63.4289398193359375 66.88462066650390625 68.8999786376953125 71.146087646484375 73.7195281982421875 73.77677154541015625 72.42241668701171875 71.72723388671875 70.50043487548828125 68.947021484375 66.834930419921875 65.22333526611328125 64.28487396240234375 62.680217742919921875 63.011932373046875 62.067195892333984375 62.764019012451171875 64.2175445556640625 64.78087615966796875 65.64247894287109375 66.37963104248046875 66.2716827392578125 65.65396881103515625 65.8045654296875 65.7183990478515625 64.76462554931640625 63.9432830810546875 64.57819366455078125 63.600830078125 63.323272705078125 62.5162353515625 62.0291900634765625 61.929149627685546875 61.7033538818359375 61.93670654296875 62.200733184814453125 61.868824005126953125 61.306598663330078125 61.811138153076171875 62.1812286376953125 62.85266876220703125 64.289093017578125 64.95511627197265625 65.49216461181640625 65.71155548095703125 66.2921600341796875 65.93425750732421875 65.8132171630859375 64.8363800048828125 65.08152008056640625 64.289886474609375 64.00040435791015625 64.04723358154296875 63.689647674560546875 63.694488525390625 62.169506072998046875 62.070415496826171875 61.52181243896484375 60.412960052490234375 59.26959991455078125 58.12085723876953125 57.023921966552734375 56.795078277587890625 55.643581390380859375 55.0855560302734375 55.542163848876953125 55.24560546875 55.037830352783203125 54.467235565185546875 54.52435302734375 53.83667755126953125 53.529941558837890625 53.137203216552734375 52.630603790283203125 51.99764251708984375 51.6082000732421875 51.201045989990234375 51.479282379150390625 51.301250457763671875 49.916027069091796875 48.893222808837890625 48.06970977783203125 47.174404144287109375 46.230133056640625 45.5735321044921875 44.80303192138671875 44.281284332275390625 44.54180145263671875 44.735263824462890625 44.5641937255859375 44.532794952392578125 44.5696563720703125 44.881999969482421875 45.250370025634765625 45.00276947021484375 44.550685882568359375 43.47772216796875 42.489978790283203125 41.922786712646484375 41.012172698974609375 40.253437042236328125 39.571533203125 39.09407806396484375 38.656002044677734375 38.463726043701171875 37.817157745361328125
[truncated: 583,706 more chars]
