# Supplementary material for: Toward a Monte Carlo approach to selecting climate variables in MaxEnt
Source: PLoS One. 2021 Mar 3;16(3):e0237208. doi: 10.1371/journal.pone.0237208 (PMC7928495; doi:10.1371/journal.pone.0237208)
Supplement: S1 File — Compressed file folder containing the input data and R script used in the study. (ZIP) [file pone.0237208.s003.zip › S1_File/input/bioclim/bio16.asc]

ncols        258
nrows        203
xllcorner    -118.620095600000
yllcorner    23.921173333333
cellsize     0.083333333333
NODATA_value  -9999
 76.0 71 60 62 82 68 63 74 85 68 74 101 100 70 72 74 72 68 69 71 85 90 86 73 67 68 74 93 84 78 82 94 85 91 101 100 110 115 128 145 128 122 97 83 78 78 78 81 75 73 74 88 63 59 59 52 50 53 51 54 55 59 60 60 64 67 75 83 92 96 97 107 112 121 123 125 131 137 145 151 176 171 160 144 137 128 121 117 112 114 114 119 124 129 136 142 142 147 148 142 135 141 135 133 128 118 115 113 112 107 106 105 102 95 89 76 73 85 78 79 79 80 79 83 82 81 87 91 95 101 99 106 113 134 149 147 151 151 160 159 169 180 191 189 194 203 212 235 230 217 196 182 180 182 178 168 163 159 158 160 162 163 165 167 169 169 171 171 171 174 174 176 177 180 182 184 186 190 194 198 202 206 209 212 217 218 220 221 225 228 228 229 230 231 231 230 230 229 229 229 230 232 233 236 238 238 239 237 236 237 239 242 243 244 247 249 249 251 255 259 263 265 270 272 273 274 276 277 278 279 282 283 286 289 289 289 289 290 291 291 288 287 286 288 287 289 290 292 294 296 298 301 302 300 299 298 298 297
 79 70 58 59 62 61 63 68 80 70 69 84 81 74 82 76 82 83 69 70 76 83 70 68 70 70 82 106 84 76 84 90 97 95 93 104 133 148 153 152 112 113 97 81 80 83 78 85 76 74 74 94 70 53 48 48 47 52 50 52 56 58 59 60 62 66 73 89 93 92 96 109 110 120 127 127 154 160 151 153 161 179 153 145 144 137 124 116 117 120 126 127 132 140 137 142 138 137 144 145 124 137 123 130 129 125 111 110 107 107 104 102 101 99 97 95 78 73 76 80 83 80 80 83 83 86 90 94 102 104 109 111 112 120 132 135 142 149 157 151 161 181 191 187 196 211 228 247 237 218 203 194 178 176 172 166 161 159 160 162 163 164 163 164 166 167 167 169 171 173 174 177 178 178 181 183 186 188 191 195 199 204 209 213 215 216 222 227 231 230 231 230 230 231 232 231 231 230 231 231 232 232 234 236 238 239 240 241 241 241 241 243 246 246 246 246 248 250 254 259 262 265 269 273 274 275 275 278 280 282 284 286 287 288 291 290 289 289 289 291 293 295 293 292 291 290 290 291 293 296 298 300 300 301 300 300 298 297
 72 71 56 57 62 67 65 69 86 72 70 76 81 90 81 77 102 110 79 73 73 73 88 85 75 71 75 86 84 90 114 110 91 93 97 119 154 163 162 130 105 105 101 87 91 97 88 112 83 74 75 94 73 53 50 49 47 50 49 52 55 57 58 61 63 64 74 94 83 84 94 133 127 120 126 141 163 179 173 158 162 172 149 145 142 142 135 121 114 115 120 122 124 131 126 136 125 131 123 129 121 107 114 104 110 101 102 101 100 95 92 98 97 96 97 92 95 86 82 81 83 82 82 85 89 89 92 97 100 104 113 116 116 115 118 122 129 148 140 145 158 181 189 181 190 203 216 226 222 207 199 208 183 175 186 175 164 166 162 163 164 165 164 163 165 165 165 167 170 170 173 174 177 179 180 183 185 187 191 194 197 202 206 211 214 220 226 230 231 230 229 230 230 231 232 232 232 231 229 231 232 232 234 235 238 240 242 245 246 246 248 248 249 248 247 247 247 249 255 259 263 265 268 271 273 276 278 280 283 286 290 290 290 289 290 289 289 291 293 295 296 298 297 296 292 291 290 291 294 297 300 303 302 302 302 300 297 297
 63 59 56 57 95 84 64 80 91 79 75 74 85 105 77 74 85 88 77 78 74 75 86 79 74 70 76 81 94 85 118 105 102 105 97 121 153 163 151 112 102 100 104 94 109 119 103 86 76 75 77 104 73 56 51 53 50 51 52 53 54 57 59 59 59 63 71 97 78 82 101 139 134 127 138 164 163 174 162 151 157 159 150 147 146 150 138 125 116 113 118 125 116 132 126 119 119 108 108 100 97 91 89 85 87 88 92 86 82 82 79 81 76 76 86 84 94 94 93 93 92 87 87 87 90 91 96 98 103 110 117 120 121 119 122 127 128 138 143 150 155 167 182 176 178 188 195 202 201 195 190 192 196 182 199 184 175 173 164 162 164 167 166 162 161 161 161 163 166 167 171 174 175 176 178 180 182 185 188 192 196 199 203 207 214 223 229 231 230 230 228 229 229 230 231 232 231 230 229 229 232 232 234 236 239 241 245 248 251 253 253 252 251 251 249 248 249 253 257 261 264 267 270 273 274 275 279 281 285 290 293 295 294 294 293 292 291 292 295 295 296 297 297 294 290 288 291 291 294 298 302 305 307 303 300 297 297 296
 63 60 56 57 91 73 62 62 72 92 80 75 94 97 76 78 77 78 77 80 98 96 101 82 73 76 85 86 96 83 114 123 118 107 96 113 154 160 122 101 99 96 92 87 90 89 83 76 75 75 77 103 83 67 57 53 52 53 52 54 55 56 57 60 60 62 75 88 74 79 100 145 139 126 138 149 149 159 160 149 151 160 152 151 162 149 142 127 123 122 122 114 109 106 109 115 98 96 90 89 87 81 79 76 74 75 78 78 74 74 72 75 77 93 92 88 85 89 90 89 86 85 89 90 93 95 101 101 109 113 122 124 124 125 125 124 127 134 142 150 151 153 174 172 169 173 179 182 182 181 185 197 208 200 204 198 171 160 164 163 165 167 164 163 159 158 158 159 162 164 169 171 172 173 175 177 179 182 184 188 193 197 201 206 215 222 228 229 228 226 226 226 228 228 229 229 229 228 229 229 231 233 234 237 240 244 248 253 258 260 258 256 253 252 250 249 251 254 258 261 265 269 271 274 274 275 277 279 284 290 295 295 294 292 291 290 291 291 292 294 294 296 295 294 292 289 290 291 294 298 303 307 307 304 302 297 295 297
 77 59 53 55 88 72 59 60 66 88 75 74 111 85 77 78 81 79 80 101 134 106 92 78 75 75 84 105 93 83 114 130 105 95 94 111 147 133 103 98 101 97 97 88 90 84 79 80 93 78 75 82 79 66 58 55 53 53 54 55 57 56 56 56 58 60 70 79 72 74 84 121 132 116 119 133 146 151 135 126 109 125 142 151 160 148 142 127 124 122 119 119 110 110 95 101 93 90 87 83 81 77 73 73 70 71 70 70 73 70 69 70 76 93 96 98 99 101 99 91 89 91 94 98 102 105 110 106 108 116 127 131 130 133 135 132 137 136 139 142 144 142 164 166 157 166 179 190 179 176 178 209 190 211 197 160 155 156 160 163 166 168 166 163 161 159 158 158 161 162 166 167 168 168 169 170 175 175 180 183 189 193 201 207 213 219 222 223 224 223 223 223 224 225 227 227 229 227 228 229 231 232 236 239 243 246 250 256 261 265 264 260 256 253 250 249 250 254 259 264 268 271 272 272 273 272 274 277 281 287 292 293 292 291 290 290 289 290 292 292 293 294 294 291 289 288 289 290 293 298 303 306 307 307 303 299 296 299
 59 49 50 59 68 75 58 62 67 91 74 80 88 80 81 95 85 80 87 109 110 97 83 77 77 93 121 105 87 83 108 126 99 92 97 113 140 109 102 105 114 110 88 104 105 82 80 85 94 84 76 85 81 74 70 64 57 56 55 55 55 55 55 55 56 57 59 66 73 73 74 91 118 101 101 109 127 127 113 127 112 109 132 147 144 142 134 126 120 122 114 110 104 103 94 93 90 85 83 81 79 75 70 70 70 69 69 67 67 68 68 71 73 75 81 91 96 93 90 91 87 89 95 95 106 113 123 121 118 119 127 131 135 133 131 138 140 140 137 130 127 135 155 155 143 146 161 175 171 174 172 194 163 180 215 187 164 158 158 163 168 167 167 163 160 157 159 159 160 164 165 166 166 168 168 167 167 169 173 179 185 195 200 206 212 217 219 220 219 219 220 220 223 223 223 225 226 227 227 229 230 234 237 239 244 249 254 258 263 266 265 261 258 255 251 249 251 255 260 265 270 273 272 270 270 269 269 272 275 280 283 286 287 287 287 286 287 288 289 290 292 292 292 289 287 285 284 287 293 298 302 307 309 308 306 304 303 306
 46 48 53 62 61 75 58 60 64 76 68 77 76 85 107 92 88 81 96 106 87 86 81 84 109 112 103 88 85 89 114 108 99 94 99 124 150 103 110 106 110 113 93 105 121 85 79 84 84 87 83 81 86 81 78 75 82 63 55 54 55 56 56 54 55 56 55 54 59 67 71 85 118 91 91 96 100 104 100 113 108 108 123 139 144 150 135 126 119 112 111 104 99 96 93 91 85 82 80 79 75 73 73 71 70 69 70 68 67 71 74 74 78 81 83 84 83 86 83 85 87 89 94 94 102 116 120 126 129 128 130 130 134 135 138 139 143 143 137 127 139 137 150 159 145 127 131 142 146 163 155 148 142 161 219 205 159 154 159 166 172 169 166 162 158 157 160 159 161 164 166 167 169 169 168 168 168 168 174 179 187 194 199 206 212 215 216 216 215 216 218 220 220 221 222 222 223 225 226 227 230 233 237 241 245 250 255 259 263 266 264 263 258 254 250 247 249 255 259 265 269 271 270 269 267 266 265 266 268 272 275 279 280 282 282 283 285 286 287 288 290 289 289 287 286 283 282 285 290 296 302 308 310 310 308 308 308 310
 46 48 52 54 54 56 56 57 69 73 62 64 70 89 100 94 84 86 111 101 90 91 99 102 121 95 88 88 90 105 117 95 95 95 99 134 118 97 104 111 99 94 88 93 132 99 77 77 81 88 89 81 84 80 78 79 86 78 57 53 56 56 57 63 57 55 53 53 54 61 71 79 88 80 86 88 95 95 96 96 99 114 126 151 145 140 134 124 117 112 112 112 107 101 95 93 90 86 83 80 78 77 75 72 72 70 67 68 69 70 71 74 75 78 80 84 80 83 87 90 99 100 96 97 102 110 118 121 130 131 130 132 137 137 142 143 145 154 145 134 132 144 142 153 143 125 119 118 135 142 137 131 133 148 191 217 164 156 159 170 174 173 168 165 161 159 160 161 163 164 166 168 169 169 170 170 170 172 177 180 187 192 198 206 209 213 214 213 214 216 217 217 218 219 220 220 221 222 224 227 228 232 235 241 246 250 255 260 263 264 264 262 259 256 252 251 252 256 259 263 265 267 267 265 262 260 261 261 263 264 268 271 273 276 277 278 280 280 282 284 288 287 287 286 284 284 283 286 290 296 302 307 310 311 311 312 313 314
 46 47 52 48 50 54 61 74 78 60 58 64 88 80 83 82 87 97 103 87 103 108 120 97 101 109 99 94 96 108 107 105 108 102 95 110 105 95 102 102 94 92 85 92 131 87 77 83 91 98 94 84 88 85 82 84 99 76 56 56 55 57 58 59 58 58 55 55 55 64 77 85 103 82 88 89 110 110 99 90 100 119 134 139 142 141 130 121 116 120 121 122 114 104 106 103 99 97 91 87 86 81 76 73 70 69 67 68 69 70 71 73 75 80 81 81 83 85 93 99 110 104 101 101 105 109 110 114 118 120 125 128 129 129 136 140 152 157 150 141 134 131 137 138 140 123 106 109 116 122 133 128 133 155 204 228 164 156 161 177 180 175 170 165 160 159 161 161 165 164 167 170 172 172 171 173 175 174 177 181 185 192 199 205 208 210 211 212 213 213 215 216 217 217 219 220 220 222 221 224 226 230 233 240 245 251 257 262 264 266 264 262 259 257 255 255 256 257 260 262 262 265 263 262 260 258 258 259 259 261 262 263 266 270 272 274 274 276 277 280 282 285 284 284 283 284 283 284 289 295 302 308 311 312 313 314 315 315
 43 44 44 47 48 59 76 65 56 54 56 64 85 79 82 88 92 96 91 93 106 105 101 102 107 120 104 107 106 109 101 103 103 114 91 99 123 102 101 89 94 86 85 100 112 78 78 105 94 103 108 82 82 82 83 90 126 76 55 55 57 60 62 63 62 67 59 56 57 69 103 89 114 118 108 105 106 117 102 87 97 120 135 132 137 133 124 120 115 110 111 116 109 108 114 112 111 107 103 96 92 88 82 76 72 71 72 72 73 74 74 75 76 81 88 86 87 90 98 112 112 104 103 105 108 113 118 115 119 118 121 123 130 139 145 155 157 156 145 133 136 125 116 126 108 124 113 126 121 124 138 147 133 136 202 184 155 156 161 171 186 179 171 165 160 159 161 163 166 167 169 170 173 173 173 175 177 178 179 183 187 192 198 202 205 208 209 210 211 213 214 217 216 217 218 221 220 220 221 224 226 229 233 238 244 253 257 262 266 266 266 263 260 259 258 256 258 259 260 262 262 261 261 260 258 258 257 257 256 257 260 263 265 266 268 269 270 272 274 276 280 282 283 284 286 286 285 286 289 296 304 310 312 315 317 315 318 317
 43 43 44 45 53 73 62 50 53 52 59 66 72 80 85 100 106 97 101 107 120 107 100 104 125 115 130 140 115 110 97 92 99 126 88 90 107 93 83 99 89 83 100 94 79 75 88 106 86 112 91 79 81 86 88 108 134 76 55 54 57 64 68 66 64 67 63 59 62 59 69 70 73 92 105 101 91 104 106 96 101 122 130 129 130 123 119 117 110 115 107 113 121 117 122 119 115 113 107 101 95 91 88 81 73 78 76 76 78 80 81 81 82 85 92 95 96 98 98 112 114 108 107 108 115 119 120 121 123 123 124 129 130 138 144 147 153 156 134 116 108 109 110 113 129 132 131 121 136 132 142 196 169 170 212 175 160 161 163 170 179 177 170 163 158 159 162 164 166 167 170 172 175 175 175 178 180 179 180 184 187 192 196 202 205 206 207 208 210 212 213 214 214 216 217 218 218 219 223 224 226 227 231 238 246 254 261 264 265 264 264 262 259 258 258 258 259 259 260 260 260 260 260 258 258 257 255 256 256 256 257 259 260 263 264 264 265 265 269 273 276 278 282 284 286 287 287 288 292 298 306 312 315 317 316 318 318 320
 41 43 44 45 60 56 48 48 51 60 76 79 90 89 89 105 115 101 118 132 133 112 101 112 122 110 127 116 112 102 90 90 103 116 91 91 101 88 82 89 84 86 111 93 91 75 84 107 85 92 76 79 89 109 121 140 116 69 59 59 61 70 70 66 67 76 66 66 73 64 59 64 69 75 83 88 88 104 114 113 104 127 127 123 123 119 117 120 115 112 112 111 105 106 110 113 111 106 101 100 93 88 84 78 76 80 82 80 85 86 84 87 89 90 91 93 103 102 103 106 118 115 112 112 113 117 119 121 127 132 128 129 134 146 147 147 138 128 115 109 134 134 123 117 124 140 172 146 128 131 152 192 220 206 189 158 158 163 167 172 178 175 168 160 158 161 164 166 168 171 174 174 176 178 178 180 180 180 182 185 188 192 197 202 203 204 206 207 208 209 211 212 214 214 215 217 220 220 224 223 223 223 229 236 244 253 261 263 262 263 262 261 258 258 257 256 258 258 258 259 259 259 259 256 256 256 254 255 254 254 256 257 257 260 260 260 261 260 265 270 274 277 280 284 288 289 289 291 295 299 307 314 317 318 318 319 321 322
 42 43 45 50 59 46 49 49 61 86 89 77 83 105 95 111 102 105 128 142 118 107 102 126 108 100 102 101 98 99 97 98 105 104 98 111 93 83 84 112 89 82 89 109 116 74 84 123 78 77 78 87 118 102 103 110 74 60 59 64 63 76 69 66 65 73 68 65 63 60 61 61 66 70 76 81 85 94 99 105 107 118 123 122 118 114 114 123 122 119 116 107 95 103 103 104 111 118 123 114 106 99 89 82 88 87 87 84 84 89 90 90 96 102 98 102 111 109 114 120 124 123 120 118 120 121 121 121 120 121 120 121 124 141 146 147 140 121 106 109 115 117 110 118 136 135 149 189 159 132 173 206 210 201 161 162 163 167 168 175 175 172 166 161 160 163 166 168 170 173 174 175 177 179 179 180 181 182 182 186 189 192 197 200 203 204 205 206 207 206 208 210 211 213 215 218 220 222 221 221 221 225 229 234 240 248 256 259 260 261 261 258 255 254 254 254 256 257 256 257 257 258 258 256 256 254 254 253 253 253 254 254 254 256 257 257 258 259 263 267 270 275 277 281 286 289 291 294 296 301 308 314 317 320 320 322 322 323
 42 43 45 55 60 48 50 71 89 90 76 78 85 114 103 107 99 108 131 132 116 115 124 117 98 96 95 97 93 100 100 97 109 110 101 95 88 82 84 98 89 80 80 104 85 73 91 124 81 72 77 81 89 99 86 72 61 65 66 70 67 65 64 62 63 69 70 64 61 61 62 63 66 70 75 84 95 90 98 106 110 119 121 113 111 107 109 128 129 125 104 92 84 84 84 84 88 105 121 131 122 110 89 92 98 96 95 94 90 95 96 96 100 107 115 112 117 118 120 125 123 122 120 123 123 118 120 125 115 109 111 113 112 116 128 131 125 112 107 100 102 103 118 114 117 124 133 141 178 145 134 158 194 215 198 196 169 169 171 175 177 170 163 164 164 167 169 171 174 174 176 176 177 178 179 180 182 180 183 186 191 194 197 199 200 202 203 204 205 206 206 207 208 210 212 215 217 220 221 223 225 227 229 232 237 244 250 254 257 258 256 254 252 251 250 252 252 254 255 256 256 255 256 255 254 253 253 253 253 253 252 254 252 252 255 256 256 257 261 265 270 275 276 281 286 288 292 294 298 304 310 316 320 322 323 323 323 324
 45 44 51 67 56 46 53 91 92 66 67 80 89 94 103 103 100 104 128 120 115 122 112 98 95 96 92 91 93 104 99 103 114 102 90 82 88 85 83 90 94 82 81 95 71 72 95 126 81 69 72 89 87 83 74 63 62 71 73 62 61 63 66 69 65 67 75 69 63 63 63 62 67 70 77 83 90 90 95 106 116 118 116 115 107 104 107 135 128 131 117 93 83 78 76 79 79 86 101 126 129 104 82 104 109 105 102 100 101 102 106 109 107 109 118 110 108 111 111 120 118 118 117 118 123 114 118 116 104 99 101 105 109 110 110 110 115 120 118 121 128 127 128 144 150 141 134 149 159 149 138 150 195 183 168 197 174 174 177 178 176 171 165 171 171 170 173 174 174 175 176 176 177 177 179 180 180 181 183 189 192 194 196 198 199 200 202 203 203 205 205 206 205 208 209 212 216 219 222 224 226 228 231 234 237 243 248 252 253 254 253 250 248 247 247 247 249 251 252 254 255 256 255 255 255 255 255 254 253 253 252 252 251 252 255 255 258 258 261 265 270 275 276 279 283 287 290 294 299 306 311 318 321 323 323 322 324 323
 42 46 52 57 49 50 63 72 70 72 80 97 84 89 102 95 96 107 130 115 100 107 100 97 98 102 91 88 93 107 115 115 106 87 85 83 87 92 92 90 89 91 106 106 79 71 86 133 91 70 74 121 98 81 68 60 61 73 77 62 59 64 68 82 67 65 69 63 61 63 63 67 71 73 77 89 108 96 93 101 110 112 109 110 103 100 126 140 134 124 121 92 80 77 74 75 75 77 91 113 112 112 83 99 110 113 110 104 106 110 112 117 116 112 101 97 101 99 106 116 117 115 111 106 113 109 97 103 105 111 106 107 109 114 118 110 107 109 120 136 141 142 142 156 168 165 139 149 167 171 152 171 166 158 163 169 170 173 178 179 178 173 170 172 176 174 176 177 178 177 178 177 180 178 179 179 181 180 184 190 192 193 195 196 199 200 200 201 203 203 203 203 203 204 205 207 212 216 220 224 227 230 233 236 239 241 245 248 250 250 249 247 243 241 242 244 246 248 252 253 255 256 255 256 255 254 253 252 253 253 252 251 249 249 252 255 258 261 262 266 270 273 275 277 281 283 288 293 300 307 312 318 323 325 325 323 321 322
 42 45 49 48 47 50 59 60 59 90 99 82 78 86 91 90 95 120 122 94 87 89 95 97 111 123 93 85 90 98 103 94 90 83 89 84 88 100 92 83 81 98 95 87 86 80 100 146 108 74 75 108 111 97 66 60 58 65 71 59 61 61 68 95 75 65 64 62 62 62 67 69 73 75 85 105 116 100 95 99 108 110 110 107 101 123 145 124 135 118 93 80 75 74 74 74 74 71 73 94 99 87 76 92 117 120 120 113 117 113 104 102 100 92 84 80 81 83 95 108 114 112 106 97 96 94 104 130 140 127 113 109 118 121 122 114 107 108 111 118 126 130 132 139 162 157 155 155 163 194 171 167 152 152 162 176 177 174 176 176 177 180 178 174 178 178 180 182 182 181 180 176 180 179 179 177 179 182 184 187 192 193 194 196 197 198 199 200 200 201 201 202 202 201 202 203 208 214 219 224 228 232 236 237 240 241 244 245 247 247 247 242 240 239 239 242 244 246 249 253 254 255 255 255 254 252 252 252 251 251 250 249 249 250 250 254 256 259 261 266 268 272 274 277 279 282 286 292 299 308 315 319 324 326 324 322 321 322
 43 43 45 45 47 50 52 54 59 77 95 81 82 84 90 85 104 128 97 81 81 94 93 91 105 108 85 83 84 89 85 84 82 82 84 84 102 106 101 86 83 97 95 85 80 89 126 144 123 68 68 108 141 123 71 61 59 64 77 67 60 59 79 76 67 63 63 63 64 63 68 71 76 78 93 111 115 100 104 101 97 101 104 101 110 142 136 111 114 101 84 72 74 77 81 81 74 69 67 77 80 76 73 96 117 128 125 121 118 106 95 88 82 77 76 74 73 73 76 88 105 105 102 89 87 100 110 110 111 116 114 116 117 122 133 118 117 126 116 114 121 141 149 141 156 163 147 152 174 176 160 155 148 152 157 168 178 181 182 183 177 189 185 176 180 183 184 185 185 184 181 178 181 179 177 178 176 177 179 184 190 193 194 196 195 197 197 198 198 200 200 202 200 200 199 199 205 211 216 223 227 232 236 237 239 240 241 242 242 242 241 239 235 236 239 242 245 246 251 255 255 257 257 256 253 251 251 250 250 250 250 249 249 248 249 249 251 255 260 265 268 273 273 275 276 278 283 291 299 310 319 322 323 325 322 319 322 326
 44 42 47 44 51 59 55 57 64 68 80 69 74 92 88 86 113 108 75 78 86 101 89 87 100 101 83 85 92 79 78 77 77 80 81 83 107 110 109 86 80 91 89 104 92 88 116 130 85 69 80 116 129 116 70 57 62 77 90 75 59 63 91 74 66 66 66 68 65 66 71 75 78 83 98 103 107 105 103 99 93 93 96 104 129 144 125 116 119 89 72 69 71 76 89 98 80 71 67 75 75 74 73 85 101 128 126 125 107 95 90 80 74 74 73 73 72 71 72 74 84 100 96 89 92 92 102 104 110 119 121 121 129 118 140 122 124 152 142 132 124 131 151 173 174 176 141 147 179 175 152 147 149 153 157 163 175 182 181 181 184 190 195 188 186 189 188 189 188 188 181 181 181 180 178 177 176 177 177 180 182 187 190 193 194 195 196 197 197 198 199 200 199 199 199 200 205 211 216 222 227 231 233 236 237 237 238 238 238 239 237 236 234 235 238 242 246 249 254 256 259 259 258 257 253 252 250 249 248 248 249 250 249 249 248 249 251 255 261 265 269 272 275 276 276 277 281 289 301 311 321 324 323 321 318 317 322 328
 44 46 51 46 51 53 55 57 61 65 66 69 95 96 79 96 118 83 72 72 94 103 85 78 83 103 88 99 90 70 73 78 78 77 77 76 84 103 105 98 86 82 83 118 107 84 101 114 81 70 93 92 82 71 60 60 68 73 76 84 62 62 88 73 63 62 61 65 68 69 73 76 84 88 102 107 107 109 99 95 88 86 89 103 127 147 137 112 99 76 69 68 67 72 76 82 79 70 67 70 78 67 76 84 96 107 112 104 101 88 78 75 72 72 72 79 85 81 72 69 73 79 85 94 111 105 118 130 143 144 149 132 119 113 113 119 139 166 174 172 147 146 162 174 188 185 147 142 176 167 149 144 144 149 155 166 174 175 180 184 189 193 197 199 193 195 196 195 196 190 186 182 180 179 178 178 178 176 176 178 178 180 181 188 192 193 195 195 197 198 197 198 198 199 200 201 206 211 216 221 227 230 233 234 234 234 234 235 234 235 234 234 233 235 239 242 248 251 255 258 260 259 257 254 252 250 247 246 245 246 246 247 247 249 250 252 254 257 262 266 270 274 276 278 279 279 284 291 301 313 324 324 321 318 315 316 323 328
 42 46 48 48 49 52 51 54 55 60 62 71 94 69 74 105 83 67 66 70 95 112 81 73 83 103 95 91 76 67 69 84 84 70 70 74 78 100 103 96 85 79 76 101 111 84 92 103 76 71 111 120 88 66 62 61 61 64 67 86 85 64 64 65 63 61 61 69 73 71 75 79 88 96 109 114 110 115 95 92 81 80 88 115 139 137 120 120 96 75 72 69 70 78 70 70 75 68 62 62 64 61 69 80 89 92 95 91 79 75 73 72 70 73 83 91 99 104 99 80 73 74 80 103 144 147 157 152 147 150 151 141 119 114 108 135 140 159 170 180 184 167 177 186 180 182 165 141 160 166 151 141 141 147 152 158 170 174 178 186 192 195 199 203 194 196 201 201 199 194 189 187 186 184 181 178 175 173 174 174 177 179 180 184 187 190 192 193 193 195 196 197 196 198 200 202 206 212 215 221 226 231 233 234 233 232 231 231 231 232 231 232 232 235 239 244 248 253 256 259 262 260 257 255 252 249 246 244 244 244 245 248 249 250 252 255 259 262 266 268 272 275 277 280 282 283 287 294 303 310 319 321 320 317 315 316 322 331
 42 43 42 44 45 47 49 49 52 67 62 63 74 67 90 107 61 62 62 73 90 87 70 72 90 92 68 76 74 70 66 70 76 68 68 67 73 108 103 87 78 75 74 88 115 90 106 106 77 71 99 152 118 78 65 68 68 65 65 76 93 75 64 62 61 59 64 78 74 74 79 82 89 101 113 114 110 122 95 82 75 81 95 109 112 123 115 100 78 77 73 72 78 80 77 79 76 65 59 60 60 61 64 70 74 76 78 76 72 72 71 70 71 84 101 107 111 115 120 108 91 77 80 93 119 147 129 110 113 119 127 122 108 109 107 110 124 158 154 161 175 181 171 160 180 184 188 178 142 165 154 142 141 148 152 157 164 174 179 186 192 197 200 204 196 192 198 199 196 190 188 190 188 182 177 174 172 170 171 171 173 175 177 179 182 185 186 188 190 191 193 195 197 198 200 201 205 209 214 220 225 231 233 233 231 230 228 228 229 229 229 230 232 235 238 244 248 254 256 258 258 257 253 251 250 246 243 243 242 243 245 249 251 255 256 259 263 266 268 270 274 278 280 283 286 287 291 296 301 310 315 316 317 316 316 314 321 333
 42 43 41 44 44 45 46 47 54 60 55 60 76 78 108 94 57 55 56 75 81 67 67 89 101 69 65 76 76 75 66 67 68 69 63 62 69 107 106 88 77 74 77 91 109 100 114 109 77 71 85 142 115 87 71 75 85 78 69 70 77 74 65 66 61 60 71 79 77 77 82 88 93 102 109 108 120 108 90 73 76 86 91 99 98 115 96 76 75 76 71 81 87 91 88 87 85 66 58 60 60 61 64 67 69 72 75 73 74 74 71 70 75 88 114 133 138 139 146 135 110 93 82 88 111 121 97 92 98 103 104 103 102 109 116 122 137 151 154 145 148 164 167 161 146 170 186 190 140 130 144 149 145 150 157 164 172 176 181 188 193 203 212 202 191 189 194 193 193 186 181 181 183 179 173 169 168 168 168 168 169 172 174 176 178 181 183 185 187 188 191 193 195 197 198 201 204 208 212 217 221 229 231 230 227 226 225 225 226 226 226 228 231 235 238 243 248 251 253 254 253 251 250 247 245 241 240 241 242 243 245 250 254 258 262 264 269 272 272 275 277 280 284 288 290 290 293 295 301 306 312 317 317 316 315 315 323 336
 45 45 44 44 46 45 46 47 54 57 53 58 77 78 97 109 68 52 58 110 95 65 71 107 93 64 66 76 67 70 67 64 67 74 66 58 59 67 78 85 78 72 71 100 102 102 106 88 74 73 80 121 122 81 70 71 84 87 79 79 76 69 68 64 61 63 71 74 74 78 84 89 94 100 101 116 109 87 72 74 86 95 116 127 116 110 85 78 72 67 73 87 89 92 88 83 73 60 58 60 61 59 62 66 69 70 75 77 75 80 80 76 80 86 99 126 126 137 137 132 122 109 90 82 84 83 80 84 88 93 94 98 119 131 144 123 150 150 146 159 141 161 158 160 153 170 188 173 149 127 136 151 153 156 166 170 176 179 183 186 194 204 216 213 196 183 186 183 187 179 174 178 176 173 169 165 163 163 165 166 168 170 171 173 177 178 180 183 184 186 189 191 193 196 198 198 201 205 209 213 218 223 225 225 225 223 222 222 222 224 226 226 228 232 237 239 244 248 251 251 251 248 245 242 238 236 236 239 241 245 248 252 259 264 265 267 272 273 274 276 279 282 288 293 295 294 293 294 300 306 311 316 316 317 318 321 327 334
 47 48 48 48 50 46 47 47 47 50 50 56 72 78 79 80 56 52 64 90 86 67 70 102 82 63 73 81 64 69 64 63 75 70 63 57 57 62 72 75 70 67 74 101 91 106 108 78 79 77 77 87 91 76 73 78 78 82 75 81 78 69 65 62 62 65 69 71 77 80 87 92 96 101 99 107 95 74 76 99 99 112 146 157 144 122 99 79 70 67 72 72 84 84 78 70 63 61 59 59 62 61 64 68 76 73 71 75 76 78 74 91 96 97 96 92 115 137 145 140 133 122 109 93 84 80 82 83 89 98 97 99 109 127 156 152 182 169 135 136 134 135 152 184 183 191 191 190 168 130 131 158 153 158 171 168 171 180 184 183 191 202 206 209 198 179 172 173 175 169 167 171 172 169 164 161 159 160 161 165 166 168 170 170 170 175 177 181 184 185 187 188 191 193 194 197 200 203 207 209 213 217 218 219 219 219 219 220 221 222 223 226 227 231 236 239 241 245 246 247 248 246 243 239 237 236 237 238 241 245 250 257 262 268 268 271 273 274 277 277 279 283 287 293 298 295 290 291 295 301 309 315 316 319 320 323 329 334
 43 46 49 48 49 49 49 47 48 47 47 50 53 58 58 58 53 53 69 80 69 62 68 80 69 64 77 84 61 63 61 66 72 63 55 60 59 71 77 76 69 67 74 99 87 85 107 76 78 86 77 79 78 75 81 98 82 74 69 76 93 73 64 69 80 71 67 71 76 82 86 91 96 102 107 100 75 73 123 145 108 119 157 142 146 123 92 75 71 74 75 67 74 69 65 63 62 63 63 65 65 66 64 72 77 80 77 73 74 83 89 108 125 125 122 103 110 120 145 148 141 126 115 108 94 89 85 85 91 109 118 113 114 147 154 149 169 162 144 121 121 141 159 172 167 180 202 209 185 133 126 149 159 159 173 173 168 171 181 179 174 196 197 196 185 172 163 162 162 160 159 159 163 160 157 157 154 154 155 159 162 160 163 170 169 171 176 179 181 183 184 185 187 190 193 196 197 200 203 205 209 211 212 215 214 215 214 215 217 220 223 224 227 232 234 238 241 244 246 246 248 245 241 238 236 238 237 239 242 247 252 259 265 270 271 274 274 276 277 277 280 283 286 290 292 290 285 284 291 300 308 313 317 320 322 324 329 333
 39 42 41 44 46 47 52 50 50 53 47 45 45 49 51 49 49 56 66 60 62 65 77 64 65 63 65 58 55 60 60 66 66 56 56 58 64 86 86 80 69 66 69 83 94 81 92 76 76 89 81 83 77 77 85 105 89 76 70 75 94 73 66 94 89 78 67 71 79 92 88 91 113 106 102 96 84 106 142 131 100 132 143 132 124 125 89 76 74 69 77 65 58 58 58 62 66 67 68 68 67 70 67 72 80 88 80 70 76 83 111 146 176 148 128 111 103 107 131 151 148 137 132 124 109 102 91 89 89 100 120 126 127 143 143 128 136 135 122 111 115 121 128 136 153 163 186 179 151 129 119 132 146 163 167 173 168 161 154 158 156 174 167 171 170 164 157 154 153 150 150 150 153 151 151 148 149 148 149 151 154 156 157 163 168 169 172 178 181 181 183 182 183 187 188 193 196 198 200 202 203 206 207 208 210 212 211 213 215 217 220 223 225 230 234 237 240 243 245 244 245 243 240 237 236 238 237 241 245 249 254 258 263 269 272 273 275 276 276 276 278 281 284 289 289 288 286 285 292 301 308 314 318 322 323 325 329 332
 41 44 45 48 46 48 47 49 48 48 46 45 42 42 44 45 51 60 57 55 65 70 67 58 65 71 63 52 56 61 60 63 60 52 56 56 61 84 90 72 68 67 69 86 80 81 93 79 78 83 92 91 86 79 87 104 95 80 74 78 95 73 70 87 84 78 69 72 83 106 101 97 119 132 150 107 84 122 140 112 100 120 116 107 123 150 99 81 74 67 65 59 57 54 55 60 65 69 72 73 71 74 66 70 77 77 70 75 83 90 103 152 180 149 132 116 103 103 111 129 152 154 154 147 132 124 106 95 92 99 116 130 128 135 129 117 117 113 115 119 126 122 121 120 135 151 160 191 188 146 159 145 128 139 153 150 146 149 139 142 134 140 144 148 154 155 151 148 147 144 144 143 146 144 143 142 140 141 143 148 151 152 154 157 164 167 169 173 175 180 180 181 180 182 187 190 193 195 197 199 200 200 204 205 207 208 209 211 214 217 221 223 226 231 235 238 240 242 243 243 242 240 239 238 239 239 240 243 247 249 252 257 261 267 271 274 277 276 274 273 276 279 283 286 288 288 288 291 295 304 312 318 321 321 323 325 328 330
 48 56 48 45 46 44 46 58 50 43 45 43 43 41 43 48 52 51 51 55 69 81 67 56 59 73 63 52 55 62 61 62 54 53 54 58 82 93 77 69 67 68 72 87 79 83 87 83 81 84 100 115 92 85 85 98 97 85 80 96 100 81 76 85 85 81 71 76 92 107 91 94 110 144 169 131 83 96 134 102 116 119 111 98 118 133 104 89 75 67 62 60 56 55 55 56 59 64 71 75 74 76 64 65 81 70 73 89 87 91 106 141 146 135 125 107 107 106 105 109 120 135 145 162 160 150 136 120 107 103 129 146 127 133 141 133 125 126 127 137 148 135 135 144 141 147 152 174 186 172 148 177 169 129 131 130 146 154 151 157 139 132 133 135 139 142 140 138 144 139 137 136 138 136 136 138 138 138 139 144 148 151 152 155 161 162 166 171 173 175 176 179 178 180 183 188 191 193 194 196 197 199 200 201 203 205 207 210 214 216 219 223 226 230 234 238 240 241 242 242 241 240 240 238 239 240 243 246 248 251 254 258 262 267 272 275 278 277 275 275 275 276 280 283 285 289 290 293 299 306 315 323 324 324 325 324 326 329
 57 62 60 56 51 45 45 46 46 43 44 43 43 40 40 47 58 50 49 54 60 62 59 54 56 69 61 52 52 61 61 58 54 54 55 65 103 91 71 69 66 70 76 80 84 80 83 88 82 91 113 111 106 105 90 97 110 94 88 110 104 93 81 83 81 73 72 78 102 89 87 92 108 136 151 120 87 106 121 94 138 127 118 108 105 102 92 86 78 66 61 62 59 58 59 60 60 63 74 80 82 77 74 67 75 70 75 91 99 96 104 114 120 122 121 112 107 108 110 106 111 116 126 145 162 170 162 149 134 119 134 175 157 163 166 156 134 133 151 168 187 154 161 172 183 182 190 168 195 183 154 132 164 166 154 140 150 152 155 170 162 144 139 133 133 132 135 133 134 133 131 132 132 133 133 133 132 135 137 141 146 149 152 154 157 160 163 169 171 171 174 176 178 179 182 187 190 191 192 194 195 197 198 200 201 203 207 209 213 216 221 223 226 229 232 235 239 241 239 241 241 240 240 238 240 241 244 247 249 252 255 259 263 267 270 273 275 274 273 271 273 275 278 281 285 288 290 295 301 309 314 320 322 323 323 324 326 331
 71 64 46 44 45 42 41 41 43 44 46 45 40 39 40 44 52 49 49 58 60 57 54 52 53 61 56 51 54 57 56 54 54 59 76 88 92 73 68 71 68 71 74 80 82 75 85 89 83 90 116 105 92 101 103 96 114 102 93 96 101 91 83 75 74 73 74 78 88 90 92 95 109 141 144 96 87 101 104 98 139 130 129 127 156 151 119 107 87 73 66 66 67 71 66 62 66 63 70 78 81 85 75 73 71 74 77 87 97 99 100 109 116 112 110 106 111 116 117 110 109 113 122 132 144 154 168 172 159 138 129 157 180 200 197 159 164 162 154 177 176 158 162 170 171 150 150 139 162 161 146 128 130 183 214 162 150 155 162 174 186 166 150 141 138 134 136 133 133 132 131 129 129 130 130 132 132 133 137 140 142 146 150 153 157 158 161 165 169 169 171 172 176 179 181 183 186 190 192 193 194 195 195 199 200 203 204 209 214 217 221 223 225 230 234 238 238 240 240 240 241 241 240 241 242 244 244 246 247 251 254 258 262 265 268 268 270 270 269 269 269 272 276 280 285 288 291 295 300 308 311 317 319 321 323 324 326 329
 68 61 54 48 51 42 40 42 41 48 48 42 39 40 41 44 50 45 45 51 53 54 55 51 53 61 59 54 62 56 53 56 64 81 99 83 73 67 68 66 73 76 71 74 74 73 78 85 81 84 98 111 92 94 104 95 108 109 97 93 97 86 79 75 77 83 88 91 104 115 104 99 107 127 115 96 105 135 103 100 131 141 148 149 180 182 164 114 95 82 70 75 99 136 87 66 64 63 62 72 79 86 75 72 79 81 84 84 101 103 104 106 114 117 116 114 111 118 118 121 123 125 132 138 143 158 170 172 162 150 147 170 216 237 225 169 233 212 168 191 194 185 178 183 158 141 138 131 123 131 122 117 122 148 216 205 154 154 168 184 189 188 169 156 144 140 135 133 133 132 130 129 127 127 127 128 128 131 133 138 143 148 151 155 157 159 162 163 164 165 167 171 173 176 180 182 186 188 190 192 191 192 194 196 198 201 206 210 214 217 219 223 225 230 234 237 239 241 240 239 240 243 242 243 244 245 245 248 249 252 254 256 260 262 264 265 266 265 265 265 265 269 275 281 286 289 293 297 299 305 311 313 317 318 321 323 325 329
 90 78 70 58 61 45 37 41 39 41 41 39 45 50 43 44 48 44 43 44 49 50 51 50 58 72 62 58 67 60 53 56 72 87 83 72 67 64 67 66 70 84 81 71 74 70 74 100 89 83 87 97 93 98 112 99 99 105 97 90 87 82 78 78 81 87 96 94 100 100 91 106 116 116 102 121 148 141 114 107 144 154 161 163 173 154 158 121 99 83 73 79 100 133 88 67 64 68 60 72 79 76 75 86 93 93 94 95 102 109 112 119 117 125 122 119 109 109 114 121 125 143 154 159 161 164 169 191 210 204 189 216 242 239 221 187 230 203 195 232 232 214 194 188 171 179 177 164 124 109 110 113 117 125 172 227 187 155 162 179 206 206 179 154 145 140 138 136 137 132 130 129 128 126 126 128 130 131 132 136 143 147 151 156 158 161 160 159 164 165 169 173 175 179 180 184 185 187 189 189 188 189 189 194 195 199 205 208 215 216 219 223 225 232 236 239 242 244 244 244 244 245 244 243 245 247 248 251 253 254 256 256 258 260 262 263 262 262 262 263 266 270 276 279 284 288 293 298 301 304 307 311 313 317 317 321 324 328
 98 91 78 81 55 46 38 37 43 39 39 43 48 50 45 42 45 44 42 43 46 46 48 53 66 81 65 61 68 64 52 58 74 70 67 72 66 69 68 64 70 83 83 72 76 68 71 99 104 91 83 86 88 101 117 103 102 93 86 83 82 80 79 80 81 85 87 91 95 88 98 120 120 105 99 126 151 138 118 120 162 159 151 129 125 112 105 98 87 89 77 82 86 127 92 71 64 64 60 74 74 79 88 95 101 107 107 111 127 125 126 123 119 119 126 128 127 116 113 120 140 155 165 168 179 191 188 190 205 235 238 239 256 252 243 212 235 244 250 256 259 242 216 227 222 195 182 152 117 108 110 110 114 120 129 198 232 172 162 174 188 215 199 165 149 142 142 140 138 136 135 130 128 127 126 126 126 130 134 137 141 145 149 154 157 158 157 160 166 167 169 173 175 179 181 185 186 187 187 186 185 187 186 191 195 199 205 210 213 216 218 223 228 231 237 241 244 248 249 249 247 247 247 248 248 249 251 254 255 256 256 256 257 257 259 260 262 261 263 265 268 269 274 277 283 289 292 297 299 302 306 309 312 315 318 321 323 327
 95 82 128 118 64 39 38 37 46 46 42 42 43 43 41 41 43 44 43 43 45 46 48 52 58 65 73 63 63 70 55 60 65 60 60 76 71 81 69 70 72 76 70 75 73 68 72 97 105 87 85 81 90 100 101 99 88 84 83 82 81 81 82 82 84 85 84 92 91 97 119 133 121 103 103 126 144 132 114 126 160 130 119 106 96 92 87 85 79 90 77 72 69 80 111 80 60 60 58 65 71 85 101 112 122 137 126 124 154 165 131 124 121 121 121 126 139 140 140 130 137 152 166 195 212 219 222 227 217 253 243 255 255 260 248 247 228 235 247 208 226 246 250 251 227 190 160 132 112 108 108 110 112 116 122 142 205 204 160 163 159 171 209 177 148 145 140 141 142 141 141 133 130 127 126 128 127 128 132 135 141 146 148 151 156 157 160 162 167 169 174 174 176 180 183 185 185 187 187 186 187 187 189 189 193 197 202 207 211 215 220 224 227 232 236 241 246 250 256 255 252 250 248 247 249 253 256 256 258 258 257 256 255 255 255 258 259 261 263 264 267 270 274 277 283 285 291 293 297 300 304 305 309 314 315 318 321 324
 104 88 177 168 78 39 37 42 54 64 48 39 38 43 45 45 45 46 45 47 52 49 47 49 54 57 68 68 60 60 57 62 62 57 57 68 76 78 68 68 67 66 67 78 72 73 73 86 88 77 80 86 103 107 94 91 86 87 90 93 91 92 88 86 89 86 86 98 112 123 151 144 129 113 107 123 133 122 116 132 146 113 100 90 89 82 77 75 77 82 84 68 63 64 67 72 67 56 58 67 76 89 103 116 123 138 120 118 143 150 128 118 121 122 119 123 132 137 153 158 147 168 173 185 213 211 224 231 245 258 239 247 265 261 245 239 215 191 220 193 189 199 241 228 172 173 143 120 112 110 109 109 112 113 117 123 146 184 160 146 144 145 160 158 144 140 141 145 145 149 148 140 135 129 128 128 129 132 135 139 142 146 149 153 155 159 161 163 166 170 173 173 179 182 183 185 187 187 186 186 185 186 187 189 193 198 201 205 212 215 219 223 228 233 237 240 245 251 257 256 253 251 249 249 252 255 258 261 260 260 258 258 257 255 255 257 259 261 263 265 270 273 273 279 283 285 290 292 292 295 301 304 306 309 312 315 319 322
 120 86 88 196 114 50 38 62 79 64 42 39 41 47 57 52 48 48 44 45 52 54 49 49 51 54 62 69 61 62 62 64 59 56 56 67 78 81 80 72 64 64 70 85 73 71 82 90 95 77 83 95 105 100 96 95 91 93 99 103 105 110 104 97 92 89 98 136 150 166 153 138 133 122 111 127 123 119 116 128 144 114 104 93 83 81 79 72 74 76 77 74 65 62 61 69 60 57 61 73 75 84 103 124 133 132 111 103 115 115 117 112 112 117 118 119 123 132 141 157 162 157 172 188 196 226 228 241 244 242 244 246 271 263 259 237 238 246 190 238 226 221 180 177 149 134 127 119 113 111 109 109 111 114 115 120 141 188 164 155 158 144 144 143 144 142 143 145 150 150 147 142 135 133 133 131 132 135 139 140 143 149 152 154 157 163 164 166 170 175 175 178 181 184 183 185 188 187 187 186 185 184 185 186 190 196 200 204 209 215 219 224 228 231 236 241 244 250 254 255 253 250 249 250 254 259 261 264 263 261 259 258 257 256 257 258 260 262 264 267 269 272 275 279 283 285 288 290 292 293 297 301 303 306 311 316 318 321
 128 88 73 177 186 77 38 42 62 49 41 42 43 50 51 48 46 44 42 42 44 54 53 49 52 52 58 62 59 63 63 59 56 58 61 75 81 78 85 64 59 62 67 74 73 77 94 93 82 82 89 106 105 105 108 107 108 109 111 115 117 117 119 115 107 99 126 133 149 171 155 135 129 116 126 136 131 114 99 105 113 127 111 102 94 80 75 73 70 70 71 81 62 57 56 57 56 62 64 68 87 82 93 103 128 116 107 92 101 103 105 101 102 107 115 119 121 127 134 147 156 155 171 182 208 211 214 220 229 210 236 272 262 274 263 259 269 256 251 272 260 261 192 204 206 155 144 127 114 111 109 109 109 110 112 119 184 234 211 187 182 174 154 150 147 148 148 149 154 150 147 142 142 141 136 135 138 139 141 143 147 152 156 159 165 167 167 170 173 176 180 181 184 185 186 186 187 188 187 187 186 184 183 185 187 192 199 205 211 215 221 225 227 234 237 241 244 248 251 252 250 249 249 252 254 259 266 268 267 265 261 259 258 258 259 261 261 262 265 267 270 272 274 277 280 284 285 287 290 292 293 296 300 304 309 315 316 319
 129 90 68 132 206 135 77 40 45 55 55 64 57 52 44 45 44 43 53 47 46 50 52 51 51 50 54 59 56 66 71 61 62 74 69 63 64 72 74 58 58 64 82 73 73 90 106 90 89 98 98 101 101 106 109 124 118 124 122 126 129 131 133 132 126 132 151 144 145 161 153 138 125 123 143 140 123 104 93 95 105 107 109 100 93 86 77 72 71 67 68 74 66 54 54 55 59 67 72 72 74 84 91 98 104 104 91 86 88 92 94 94 91 101 104 112 122 127 131 136 140 151 164 182 200 218 234 211 221 202 253 270 252 263 251 223 217 251 275 272 282 242 239 243 243 217 201 142 120 111 109 107 108 110 110 116 168 207 176 162 181 165 151 150 152 156 155 154 156 155 151 145 147 145 144 142 140 142 146 146 155 157 162 166 168 172 172 171 176 179 180 181 184 185 186 187 188 188 188 187 187 187 184 182 185 192 196 203 211 215 220 223 228 232 235 238 241 245 247 246 244 246 249 252 255 261 267 271 270 269 266 262 260 260 261 262 263 264 267 269 270 274 277 280 281 283 283 285 285 289 289 292 297 301 306 311 314 319
 117 90 67 93 160 145 101 59 41 45 57 70 72 52 44 43 41 43 52 46 47 52 52 50 50 50 53 58 56 70 73 60 60 75 84 62 56 62 68 63 53 65 89 76 71 88 105 95 93 111 105 107 107 113 106 122 128 126 132 134 138 140 148 151 138 138 144 135 136 132 142 132 129 125 145 143 121 105 93 93 96 91 95 93 93 91 91 82 68 65 64 64 67 58 53 56 60 67 76 81 74 76 83 95 97 89 81 80 81 83 87 87 84 88 96 105 110 118 123 123 131 143 156 173 198 238 253 222 199 187 229 247 215 230 244 212 186 202 274 249 237 259 267 281 275 265 243 194 137 112 109 107 107 108 112 115 124 138 145 165 190 179 159 171 168 163 164 158 157 154 153 151 148 150 146 142 143 145 150 153 160 163 166 172 173 174 175 177 181 183 184 184 185 186 187 189 190 190 190 188 189 188 187 187 187 194 200 205 210 214 219 223 227 232 234 236 238 240 241 240 239 241 247 253 255 260 266 269 270 268 267 264 261 260 260 260 263 263 266 269 273 274 276 278 280 280 281 281 283 285 288 291 296 300 305 309 313 317
 131 91 68 81 142 123 72 53 40 52 67 69 63 46 45 48 47 41 41 49 50 51 50 52 52 53 63 65 61 77 62 54 55 66 75 62 56 55 77 77 54 59 66 71 71 88 110 91 78 95 95 114 114 99 97 101 120 121 116 133 147 154 154 148 144 140 142 132 130 136 137 134 134 127 124 118 109 107 94 92 91 84 87 87 81 83 86 89 90 67 62 58 60 61 57 59 63 70 73 66 67 75 85 94 93 83 73 74 74 75 81 81 82 88 90 93 104 115 117 112 115 126 139 151 177 224 230 207 186 201 211 207 207 224 210 203 194 189 196 186 196 229 277 286 257 250 218 171 140 118 109 104 105 107 113 117 123 131 146 176 223 204 210 219 191 173 168 166 161 157 158 156 150 150 147 145 147 151 157 162 167 170 173 176 177 180 181 182 183 184 184 185 188 188 189 190 192 191 191 191 189 188 190 192 193 197 202 207 213 215 218 222 225 229 231 233 235 237 237 234 236 239 245 250 253 256 262 266 267 266 268 266 264 261 260 259 261 263 266 268 272 276 277 279 279 281 280 281 281 283 285 289 296 301 307 311 314 317
 183 152 84 70 126 97 57 56 37 36 66 44 42 48 55 67 50 41 39 45 48 57 59 60 58 64 71 76 76 74 60 53 54 57 58 63 59 55 65 75 64 52 60 71 78 97 92 80 80 72 89 101 95 90 88 91 102 101 113 131 147 152 143 132 143 143 144 141 137 139 129 127 128 127 118 110 105 99 93 86 87 84 87 83 78 73 77 74 81 96 69 58 57 58 59 63 66 61 58 61 66 70 80 87 76 73 70 68 69 72 73 75 79 83 85 91 104 131 109 109 126 142 137 147 165 178 187 175 167 181 190 187 188 200 196 210 191 180 171 167 201 266 272 284 281 255 228 180 139 121 109 105 104 107 113 119 123 133 157 209 242 246 208 189 180 175 175 175 169 162 159 159 154 153 151 151 155 160 164 170 174 176 179 181 181 184 185 185 186 186 187 187 188 190 191 193 194 192 192 192 191 191 191 194 197 202 208 211 213 216 217 220 224 226 228 231 232 234 234 234 235 238 240 244 249 254 258 262 264 266 267 266 263 261 258 259 261 262 265 269 272 275 276 278 279 280 281 282 281 281 284 288 295 302 308 312 315 317
 247 212 122 69 86 118 118 85 43 38 43 43 35 42 63 58 42 40 40 41 42 48 54 52 58 63 73 78 79 63 56 56 57 56 58 66 65 52 57 64 61 52 52 71 82 80 65 74 70 65 82 86 85 84 82 89 113 99 107 110 122 120 108 115 130 138 143 140 136 130 127 135 130 128 120 118 110 96 91 81 81 79 76 75 72 73 67 61 64 77 94 62 56 58 57 57 56 59 57 63 68 76 74 73 67 68 67 68 74 76 73 76 75 78 82 89 104 123 102 123 133 135 134 141 147 154 166 165 153 159 160 160 168 198 169 165 166 180 168 169 178 200 253 283 272 238 223 198 155 133 114 105 107 118 113 120 125 137 157 188 248 247 190 177 175 177 176 177 175 168 166 160 157 158 158 160 167 167 169 177 181 181 183 184 183 185 186 186 187 188 188 191 192 192 193 194 195 194 192 193 192 193 195 197 201 204 211 214 214 214 216 218 221 224 226 229 229 231 231 232 233 234 236 241 247 251 255 259 262 262 263 264 259 258 256 257 259 260 265 267 272 274 276 277 281 281 282 281 282 282 283 288 295 303 307 311 316 317
 310 248 163 87 76 125 126 92 51 40 37 46 37 38 49 50 43 49 43 41 43 44 47 49 55 63 60 61 70 54 53 61 59 57 60 69 73 55 53 56 57 60 53 63 72 61 67 66 61 63 71 74 81 82 76 93 124 110 92 90 93 95 103 124 138 139 139 139 134 133 135 134 131 128 122 116 108 94 91 80 75 72 69 72 69 64 65 60 60 60 63 57 60 62 61 71 67 60 64 64 67 74 75 71 64 69 68 72 72 78 78 83 80 76 78 82 88 90 92 109 111 114 123 130 130 139 148 151 135 145 146 142 152 185 151 172 174 171 160 172 180 231 225 275 279 260 224 203 177 143 120 110 115 120 112 122 128 152 157 196 269 229 186 180 173 173 174 173 177 191 178 170 166 164 166 170 174 176 184 192 190 187 185 185 183 181 185 187 188 188 189 190 193 192 194 195 193 193 194 192 192 193 196 200 202 206 209 213 212 214 215 218 221 222 224 226 227 228 228 229 231 231 233 238 244 248 252 256 259 260 261 260 256 254 252 253 255 260 262 267 273 276 278 277 278 282 281 283 281 282 283 286 292 299 307 312 315 318
 271 317 208 98 75 154 159 110 73 61 42 51 46 36 38 41 58 69 50 45 44 46 44 49 56 69 60 58 65 55 52 57 59 61 69 70 66 57 54 47 49 74 50 50 55 65 62 57 62 82 78 69 74 74 71 79 97 118 94 84 89 99 112 125 137 133 136 142 137 132 141 132 131 127 118 112 103 102 94 82 78 79 77 66 63 59 60 57 57 64 65 65 112 83 69 80 68 67 71 68 69 74 71 68 65 70 71 74 74 77 81 81 81 79 77 78 80 82 88 97 102 108 119 128 120 120 125 135 131 151 152 134 133 139 145 153 149 153 174 185 177 180 194 250 238 256 243 216 173 149 129 119 117 117 116 123 132 160 179 237 258 218 195 190 185 185 185 184 191 213 212 198 183 177 176 180 183 183 182 183 184 187 187 184 183 186 184 185 187 188 188 190 192 192 192 191 191 191 191 192 194 196 197 199 202 204 207 211 211 213 215 217 219 222 222 223 225 226 226 227 226 227 230 235 238 244 250 255 255 256 256 255 254 252 251 250 253 259 263 267 273 277 279 280 280 285 284 284 283 283 282 284 290 297 303 311 316 322
 291 297 262 111 71 145 187 107 53 60 60 74 58 42 36 37 63 85 63 52 50 48 45 48 56 60 59 71 68 59 55 54 57 65 61 54 62 48 57 46 48 79 50 44 53 65 55 54 79 107 80 71 64 67 67 67 76 87 94 92 93 100 107 124 126 127 123 122 121 133 118 111 115 116 110 107 107 109 95 91 88 82 82 72 64 60 61 60 60 60 70 67 81 80 78 86 74 79 77 68 71 74 70 68 68 74 71 72 77 80 82 81 82 79 78 77 78 81 86 90 95 106 110 112 107 104 119 118 120 136 134 136 135 127 145 159 156 164 168 169 176 187 201 196 203 245 249 218 191 167 143 131 121 119 129 127 142 165 231 257 231 191 196 199 197 197 196 199 201 207 207 212 209 200 196 202 194 189 185 183 184 181 182 182 183 185 187 187 187 185 186 187 189 191 191 192 194 193 195 194 194 197 199 201 201 204 206 207 208 210 213 216 219 221 224 224 225 225 224 224 223 224 225 229 236 243 249 254 254 254 252 250 250 250 248 250 253 257 262 269 274 277 280 282 281 284 287 288 286 284 281 282 288 295 303 310 318 328
 284 282 290 153 73 89 149 73 51 48 46 72 73 82 46 34 38 55 65 49 45 43 50 49 49 55 54 59 62 57 51 50 51 65 62 47 62 46 61 65 57 80 56 45 51 59 52 51 64 82 72 68 60 61 62 63 86 113 117 115 116 115 117 124 121 119 116 110 107 106 92 98 102 107 109 111 119 117 104 103 101 98 98 67 65 65 65 66 59 61 63 65 72 81 88 93 87 94 77 72 75 79 75 73 72 72 71 75 76 80 85 91 100 102 86 77 77 77 79 83 89 91 92 94 95 101 103 102 114 121 120 124 125 127 133 146 158 170 176 178 181 189 181 178 191 247 252 237 214 189 187 149 129 124 126 129 170 212 222 236 244 199 192 186 195 197 204 201 195 190 193 213 211 214 205 201 196 193 192 191 192 190 188 189 187 188 188 190 188 187 188 187 191 194 195 196 197 197 195 195 196 196 198 200 201 201 204 205 206 209 212 215 217 220 221 222 224 224 224 224 222 222 221 226 233 239 248 253 254 253 249 247 245 246 246 249 252 256 262 268 272 278 281 281 282 285 287 289 291 288 286 286 291 298 303 310 318 329
 281 298 309 182 84 66 129 127 57 51 49 53 54 88 56 35 32 37 49 51 46 41 42 45 45 50 47 51 57 59 53 48 51 57 61 43 56 46 54 67 75 95 61 46 45 49 50 47 55 59 58 60 56 56 59 71 119 133 124 125 123 116 111 118 116 112 110 107 99 90 88 91 100 107 113 126 135 124 106 114 109 106 77 66 75 76 72 73 66 69 70 71 69 75 93 105 106 107 87 84 75 75 72 73 72 73 72 75 80 80 83 94 141 139 93 80 78 78 76 78 82 83 85 90 90 92 93 99 110 106 109 113 124 126 131 160 163 169 183 190 188 192 188 170 176 229 250 245 224 205 174 155 136 141 131 135 204 265 244 226 240 198 198 194 188 192 201 200 196 188 190 195 204 208 210 206 203 203 200 197 195 194 194 193 193 192 192 192 192 192 192 193 195 197 198 197 198 197 196 195 196 197 198 198 200 201 203 204 205 208 213 214 217 216 219 221 221 222 222 222 220 219 219 222 229 236 244 251 252 248 245 243 239 239 242 248 252 258 261 266 272 278 282 283 283 284 287 292 295 297 296 294 297 300 305 312 318 325
 317 340 349 244 119 75 90 182 80 54 49 47 54 69 51 36 31 30 34 37 49 46 42 42 43 44 46 51 55 56 55 57 61 59 48 43 54 45 58 65 112 106 67 48 52 50 46 46 49 53 54 53 58 69 75 91 112 109 111 115 116 115 109 108 115 109 106 104 94 92 91 90 101 111 120 145 150 131 99 86 93 81 69 79 84 82 82 77 73 70 73 77 74 77 93 97 100 101 87 80 75 75 77 77 72 74 75 73 78 87 86 93 110 98 86 81 79 80 79 78 78 83 85 89 88 88 90 92 94 99 110 119 122 127 135 155 159 161 170 186 178 178 172 165 172 208 242 241 225 204 183 157 147 146 138 145 185 222 228 233 230 202 196 200 193 191 198 191 187 191 195 201 208 209 208 209 219 205 202 200 198 195 194 194 194 193 194 194 196 196 195 196 198 199 197 199 197 196 196 194 196 196 197 199 201 201 202 204 206 208 212 213 216 219 222 224 224 224 225 222 220 219 219 221 224 230 235 240 244 242 242 241 241 240 240 247 251 256 262 267 270 274 278 280 280 285 289 294 300 304 303 299 300 303 305 311 317 321
 346 349 334 338 182 102 72 139 156 83 61 49 69 68 52 38 33 30 30 30 34 44 42 42 41 43 45 48 55 57 55 60 59 53 44 43 42 41 58 88 135 110 74 49 56 50 47 47 49 49 53 54 70 107 110 94 98 101 105 113 115 115 110 106 115 109 103 100 99 98 94 89 105 120 139 157 161 142 115 86 79 75 76 88 93 84 84 79 76 73 78 84 84 86 88 90 98 98 112 114 89 80 77 76 75 76 77 74 75 80 86 98 94 86 86 84 82 81 80 80 80 83 89 92 96 91 96 93 98 107 102 112 117 122 131 153 158 160 168 176 172 178 166 166 172 188 237 249 213 205 182 159 146 142 135 161 248 267 248 214 257 212 199 197 195 189 188 186 185 189 197 205 218 216 212 211 208 208 206 203 201 200 198 196 195 194 194 194 195 196 197 198 199 200 198 197 196 196 195 195 196 197 200 200 201 203 205 205 206 209 210 214 218 221 224 224 225 227 227 225 222 221 219 218 219 222 227 232 236 237 238 238 242 243 244 246 252 255 259 261 268 271 272 276 280 285 291 296 303 305 304 302 302 303 306 311 316 318
 361 360 317 362 295 151 82 73 102 148 111 90 93 92 55 43 37 52 35 29 30 39 53 47 41 41 43 44 44 49 60 64 58 54 52 47 41 41 50 98 100 92 80 49 47 48 48 53 52 48 51 55 65 88 98 86 86 88 105 116 116 114 109 120 117 113 111 108 105 100 95 87 100 127 147 158 167 160 123 90 81 80 85 87 99 87 84 86 82 81 86 90 86 82 83 87 96 99 100 107 110 87 82 82 79 79 79 78 76 78 83 113 116 108 98 102 86 82 81 79 79 84 91 94 94 93 97 101 105 105 106 109 119 120 125 141 152 158 167 183 174 171 164 163 170 188 232 241 213 182 171 161 146 138 130 148 201 275 277 209 231 219 207 195 193 189 186 185 186 191 197 209 217 219 211 209 208 209 207 206 205 204 201 200 198 194 193 194 194 195 196 198 198 198 198 196 195 195 193 194 195 198 199 201 203 204 205 208 209 210 212 217 220 224 225 226 227 228 228 228 225 223 218 215 212 214 217 224 229 233 237 241 243 244 247 249 253 256 258 260 262 266 267 271 277 282 289 297 305 308 307 303 302 303 307 312 316 318
 363 327 318 321 313 251 104 77 69 103 120 86 64 47 64 68 49 71 42 31 30 36 52 58 43 43 43 46 45 49 63 91 86 78 70 69 56 42 38 58 67 84 64 48 45 48 51 57 54 51 49 52 62 69 76 75 74 88 117 117 118 114 108 119 124 125 118 116 112 108 105 82 98 121 148 162 171 171 131 97 81 86 90 90 92 82 77 76 77 80 85 81 76 77 83 93 100 91 94 103 112 114 110 98 86 85 82 76 77 80 85 92 128 156 137 124 93 86 82 81 80 83 90 98 98 96 98 102 109 107 107 115 114 118 123 135 150 162 173 184 189 189 177 174 173 178 205 223 208 175 157 148 149 138 132 140 172 228 235 217 252 259 220 199 191 188 187 186 187 192 196 202 207 207 205 206 208 209 208 207 204 201 199 196 195 194 192 192 194 194 195 197 198 199 198 196 195 193 193 193 194 198 200 202 205 207 211 211 211 212 215 219 223 225 226 227 229 229 230 230 227 222 216 211 206 205 209 217 226 230 234 237 243 246 250 251 255 256 256 259 259 261 263 268 276 282 293 302 309 310 310 309 309 309 312 317 318 319
 366 345 307 302 283 269 130 78 74 84 101 82 59 43 44 68 96 74 58 34 30 36 41 55 53 43 42 43 49 55 55 68 109 120 127 105 82 54 38 39 53 56 55 49 50 52 59 63 62 54 49 59 74 72 67 66 69 92 119 119 119 116 111 120 135 131 114 120 107 110 95 83 92 84 121 160 170 177 151 111 81 93 92 92 88 77 72 71 80 76 78 72 74 86 89 85 85 93 97 105 115 113 109 115 116 88 81 77 78 87 94 101 117 162 153 120 96 88 84 82 82 83 87 94 98 98 101 104 108 107 111 117 119 116 123 138 148 156 163 176 171 180 176 186 182 177 199 208 169 157 139 143 148 139 134 141 177 224 232 232 264 253 236 205 196 192 189 190 189 192 195 200 205 202 201 204 209 211 209 206 204 201 197 196 194 192 191 190 191 194 196 196 199 199 198 197 194 191 191 193 196 198 200 203 206 210 212 212 213 215 218 220 221 223 225 226 226 229 230 231 227 220 214 208 200 194 197 207 222 228 233 237 242 247 249 254 256 259 260 258 259 260 266 271 276 285 294 303 311 312 312 311 313 314 318 323 323 322
 347 339 308 317 289 282 133 86 113 127 99 94 65 56 42 51 73 96 88 39 30 32 54 54 46 42 40 48 49 52 48 53 76 102 168 147 99 63 49 40 41 41 44 48 52 58 67 58 54 53 51 64 80 84 63 61 69 92 107 117 118 117 109 105 116 119 112 108 85 88 85 105 98 93 111 114 160 170 172 124 81 94 91 87 81 74 69 66 73 72 71 69 74 81 80 82 90 99 97 105 107 106 118 118 116 99 83 79 82 92 104 115 122 142 169 155 105 91 85 84 82 84 87 90 91 93 96 102 109 110 112 120 117 116 118 126 139 149 161 171 169 199 206 177 146 137 154 159 148 138 131 136 149 141 177 190 203 251 267 249 253 252 239 220 211 206 198 194 193 191 195 198 201 202 202 203 204 204 207 207 204 200 198 196 192 190 189 188 190 193 198 201 201 201 200 197 194 192 192 194 196 197 200 202 207 212 215 215 214 216 218 221 220 220 222 223 224 226 229 230 227 222 213 204 195 186 192 205 216 225 232 239 244 247 252 256 257 260 260 261 262 264 269 274 281 288 293 301 307 310 313 314 317 319 323 328 326 323
 349 308 277 299 284 272 172 93 122 168 159 102 80 83 44 42 59 127 107 42 31 29 61 60 55 46 41 47 52 46 47 48 59 79 126 141 104 87 57 42 42 42 44 49 47 51 52 56 57 54 51 66 85 76 60 60 74 97 119 122 125 116 100 95 99 96 96 94 98 111 96 105 114 91 93 89 116 140 137 144 87 80 82 77 75 70 65 64 63 64 65 65 70 76 75 82 90 93 95 93 100 110 110 110 108 96 87 82 83 97 108 121 129 129 151 172 123 99 88 85 85 87 88 89 92 92 95 99 103 105 111 116 122 121 120 127 146 155 164 174 197 209 203 181 162 157 151 135 126 131 134 137 137 167 193 216 245 283 269 258 247 237 225 220 207 203 196 198 196 193 193 196 200 202 205 204 203 203 204 203 200 198 195 194 192 189 187 186 187 195 198 202 201 202 201 197 195 195 195 195 197 198 200 205 209 210 213 215 217 218 218 220 221 220 220 219 221 223 227 228 226 222 216 209 202 198 199 208 216 224 232 239 245 252 256 259 261 263 263 264 265 269 274 280 284 291 294 299 306 309 313 315 318 320 327 329 328 326
 347 290 277 302 293 265 213 97 121 125 135 121 104 118 47 40 47 124 117 46 31 28 47 78 62 55 49 42 52 51 46 47 49 57 70 93 96 62 52 44 44 45 45 46 44 44 46 53 53 49 51 61 70 58 61 60 83 101 120 123 129 130 95 83 81 110 124 114 123 122 114 99 117 122 125 92 81 84 88 115 78 86 81 73 70 65 59 59 58 60 63 65 69 73 79 86 88 88 90 95 98 99 103 101 94 92 86 83 84 97 109 119 125 130 142 166 165 125 98 89 88 90 90 93 92 95 96 96 99 102 107 109 115 123 126 126 134 149 161 172 254 266 215 204 241 221 209 189 137 128 133 139 167 180 209 239 264 264 238 249 230 231 226 222 218 214 205 204 202 197 193 198 203 202 202 205 203 200 201 198 195 195 195 194 191 189 187 185 189 195 198 202 203 204 203 201 196 195 196 196 198 199 201 204 205 207 214 216 217 220 219 220 220 221 219 218 219 223 225 227 227 225 223 216 209 207 210 213 220 226 235 241 248 255 261 263 266 266 265 265 268 274 280 284 289 294 299 301 304 306 311 315 320 324 327 328 328 329
 328 284 336 310 276 238 230 97 86 88 88 117 127 116 51 43 45 104 121 55 32 29 49 66 55 50 51 40 47 53 53 47 48 50 53 63 79 68 52 47 47 47 48 50 57 48 51 69 58 51 54 52 59 58 69 83 79 77 93 111 110 121 91 100 116 131 138 132 129 126 122 115 112 119 126 128 125 128 102 82 95 117 89 78 74 64 59 59 65 71 72 69 74 81 84 85 86 85 92 95 98 98 100 106 97 91 87 87 87 100 111 123 134 134 133 147 178 149 106 93 90 93 93 93 95 95 96 99 102 102 105 108 112 118 126 129 136 143 154 160 234 260 251 251 275 271 269 215 167 133 129 152 176 212 252 296 317 267 233 232 219 226 226 224 221 213 208 210 204 204 194 198 203 202 202 202 202 198 193 194 194 197 197 193 190 190 190 190 192 197 201 206 210 206 204 202 199 196 196 197 199 201 202 204 204 206 214 216 218 218 219 217 217 218 218 218 219 221 224 225 227 227 223 218 212 212 215 217 223 232 239 248 254 260 265 268 271 270 270 270 270 276 283 288 293 298 300 301 305 308 313 316 321 326 327 331 330 330
 308 273 334 309 244 233 244 146 87 80 58 76 124 108 61 45 44 97 72 51 37 30 32 48 48 50 43 39 39 45 58 47 46 48 50 57 90 84 57 53 51 53 58 55 56 57 50 67 61 58 61 62 66 70 76 104 104 84 79 97 105 123 94 88 124 141 143 137 131 127 124 122 117 119 122 126 133 136 144 143 132 123 104 86 73 64 59 60 68 76 82 82 84 79 81 88 85 89 90 95 95 97 100 111 112 93 89 88 88 99 122 137 143 147 135 142 166 172 124 97 94 95 98 98 99 99 101 101 102 106 110 109 110 115 117 120 126 132 140 150 206 227 239 250 256 268 268 216 172 135 131 147 190 245 292 324 326 278 229 221 216 223 222 231 228 213 208 211 206 203 191 196 203 203 203 202 196 198 190 191 196 201 199 195 192 192 192 194 199 201 205 209 211 208 205 201 200 197 198 200 202 202 203 206 208 209 213 216 216 216 215 216 217 217 218 219 218 219 219 222 223 225 225 221 217 218 221 225 230 240 248 253 258 263 267 270 272 274 274 273 275 279 284 290 295 298 301 305 306 310 315 320 322 324 329 331 331 331
 333 243 322 308 246 242 234 152 73 60 49 50 88 102 53 48 46 64 67 54 42 35 35 29 34 48 46 35 36 40 47 50 50 48 47 53 72 66 68 57 57 59 60 49 52 59 49 55 61 63 72 77 72 76 92 105 111 101 78 78 96 119 99 86 142 149 144 139 132 128 126 125 120 119 120 123 131 135 139 144 142 137 132 119 84 67 60 61 67 76 78 81 79 79 86 82 89 89 89 91 97 105 113 119 117 100 92 93 93 105 125 143 151 143 137 153 147 136 114 100 99 101 103 104 103 104 104 110 107 108 114 123 120 120 116 116 121 129 140 149 211 215 231 236 270 255 250 204 164 135 143 158 214 282 303 295 307 257 241 228 219 217 220 220 220 214 213 207 199 193 189 198 203 205 204 205 199 186 188 190 194 200 200 198 194 195 197 198 202 204 206 209 209 208 206 202 201 199 200 202 204 205 207 209 210 211 213 214 214 215 218 219 221 223 223 223 223 221 221 220 221 223 224 223 225 225 228 233 239 247 254 258 261 263 266 272 273 274 277 279 280 282 288 289 296 300 305 309 311 313 316 319 322 326 329 330 331 332
 318 226 270 286 215 186 195 146 66 50 44 41 52 66 46 45 58 46 49 42 42 49 45 35 27 33 38 37 34 43 45 67 65 52 46 45 54 62 54 55 57 60 50 52 62 63 51 58 65 67 77 87 80 74 95 114 112 110 97 87 84 93 82 99 134 145 143 142 135 129 126 126 123 122 125 125 128 131 133 136 137 134 126 108 82 72 65 64 64 72 78 78 76 84 81 80 86 84 86 96 103 104 109 111 105 105 100 98 107 112 124 139 152 140 136 152 125 113 107 106 108 108 111 111 111 110 109 111 114 117 119 119 120 125 126 119 117 126 137 145 202 198 201 222 255 243 222 180 159 158 165 174 229 304 280 275 311 270 238 229 222 219 218 216 217 214 214 208 202 197 191 201 195 196 203 207 204 190 187 189 195 199 199 199 199 200 201 201 203 205 206 207 209 208 207 207 205 204 202 202 203 204 206 210 211 214 214 214 216 217 219 223 223 225 228 228 226 225 226 225 226 226 227 228 231 233 236 238 244 251 257 260 262 265 268 272 274 276 277 280 283 285 287 292 296 302 307 311 314 316 318 322 324 326 329 330 333 333
 294 193 178 171 148 155 170 157 72 46 39 38 41 44 43 43 55 48 51 47 51 44 41 40 28 27 29 29 31 35 41 64 70 54 56 47 48 63 52 56 64 64 57 60 75 63 46 58 69 68 76 86 80 74 74 81 104 112 111 99 105 101 96 106 129 144 139 146 141 141 133 129 125 124 125 128 128 131 136 139 138 133 121 103 91 85 75 68 69 70 78 78 82 83 79 82 81 84 90 94 97 105 107 106 100 103 103 99 106 114 126 139 150 139 133 141 132 118 114 123 129 131 136 127 120 119 116 116 119 125 124 120 116 116 117 115 117 125 131 136 182 180 170 199 225 196 171 150 182 175 173 192 233 271 254 282 297 267 241 235 221 220 223 226 224 221 221 215 209 195 187 189 189 187 193 201 193 188 186 190 197 199 201 199 201 203 204 206 205 207 209 209 208 208 210 210 208 208 207 206 205 207 207 207 211 214 216 218 219 219 222 224 225 229 231 231 230 229 227 226 225 225 228 234 236 236 240 244 248 254 258 262 263 266 268 271 273 275 278 279 283 286 288 293 298 303 307 311 315 319 321 322 325 328 330 332 333 335
 229 173 169 160 153 223 187 130 72 49 42 39 42 43 41 41 70 57 45 61 67 54 43 39 34 32 30 29 28 32 36 43 48 51 55 58 58 57 52 65 86 81 73 67 75 67 48 51 73 73 74 82 87 76 74 74 93 120 114 116 113 104 115 128 132 137 142 150 146 147 146 139 129 128 130 131 133 135 139 144 143 138 123 115 104 95 84 73 75 77 77 76 79 79 82 81 83 87 88 92 94 100 98 96 96 96 96 101 113 123 130 141 147 135 132 130 127 126 133 137 136 137 138 140 149 140 131 126 128 127 123 121 120 118 119 120 117 125 129 128 147 155 140 182 179 161 135 134 171 165 169 192 231 252 239 254 277 249 232 229 218 225 228 229 223 224 222 213 198 187 176 178 178 180 185 191 192 193 185 190 193 197 199 200 201 203 205 206 207 207 208 209 210 207 210 210 210 209 211 211 210 209 207 211 217 221 220 220 222 222 223 225 229 230 231 234 234 231 230 229 228 229 234 238 239 242 246 248 252 257 261 261 263 264 268 270 271 275 278 282 283 288 291 295 298 303 308 312 316 318 321 323 330 331 329 332 334 335
 206 231 249 222 148 179 121 87 72 64 57 58 49 41 42 42 43 44 44 48 68 59 48 49 58 61 75 56 30 30 39 47 55 55 54 79 76 54 53 63 87 86 79 76 76 64 48 50 75 80 74 79 103 83 74 75 79 95 125 122 114 115 124 127 131 131 142 147 144 152 147 141 135 136 140 140 142 145 151 156 157 152 145 142 120 107 92 80 79 79 80 78 79 79 80 84 85 87 97 105 105 100 96 93 91 94 101 109 113 123 136 143 144 139 129 126 125 127 131 131 138 144 149 151 153 142 138 147 139 135 129 124 123 131 162 169 131 121 142 129 128 126 131 147 153 137 124 127 146 156 167 188 216 230 229 232 244 247 221 217 214 219 227 229 220 220 221 210 196 186 178 175 172 175 177 191 188 191 186 186 189 195 196 199 201 203 204 205 206 205 205 206 206 208 208 209 209 208 211 211 212 209 212 217 219 223 222 223 223 224 225 227 229 233 234 235 234 232 229 228 229 229 235 240 244 245 249 251 254 258 261 262 261 264 266 269 272 276 281 283 286 288 291 294 300 304 309 314 318 320 323 327 329 328 331 333 334 335
 222 236 308 248 174 164 105 82 95 81 71 62 70 50 46 49 59 59 62 55 62 57 62 71 69 60 63 62 33 30 38 55 64 61 58 65 78 65 54 58 72 86 78 77 76 60 47 46 65 80 78 83 103 103 81 78 81 88 112 109 112 121 130 133 138 133 130 146 143 152 152 145 142 141 146 150 151 160 166 172 183 181 177 159 144 125 108 97 85 83 83 86 82 81 82 82 87 95 102 107 108 102 97 94 91 94 99 107 108 116 130 137 139 131 132 125 128 132 140 149 150 147 145 155 161 145 133 139 138 148 152 135 143 174 192 180 140 123 145 131 136 131 124 128 140 128 124 135 137 150 160 175 197 223 231 221 207 212 218 207 207 209 204 214 210 204 208 194 188 182 177 174 172 173 178 189 189 187 188 189 184 191 194 196 198 200 201 200 201 206 208 209 211 212 213 214 212 210 208 210 210 212 216 223 224 224 226 226 226 226 227 228 230 231 232 233 233 231 229 228 228 230 236 241 246 250 254 257 258 260 262 261 261 265 267 270 274 279 284 286 289 291 294 296 299 304 313 319 321 321 324 329 333 329 332 332 334 335
 180 178 183 217 141 133 93 66 59 48 59 77 66 55 54 69 83 63 72 64 57 67 56 52 50 47 44 39 30 29 36 47 54 66 65 68 80 68 57 63 80 86 79 71 69 65 54 46 55 75 85 84 88 108 90 83 85 103 101 112 124 131 141 139 135 140 137 141 139 145 155 146 138 145 153 161 165 173 183 187 196 200 217 204 172 158 131 111 98 92 87 86 86 85 85 86 88 93 98 103 104 98 93 94 92 94 98 100 103 111 121 130 126 135 127 134 143 148 151 162 171 175 169 157 149 140 133 136 138 134 146 154 181 201 201 171 139 125 130 128 143 143 135 123 118 120 131 144 165 171 156 160 177 209 225 231 221 183 200 189 190 206 196 191 195 190 182 178 176 174 174 174 174 173 178 184 187 184 186 185 185 188 190 194 197 197 199 201 203 209 211 213 215 215 218 217 214 214 213 214 216 218 221 225 226 228 228 228 228 229 230 231 232 234 235 234 231 229 227 226 229 232 236 243 249 254 256 260 261 262 261 264 265 265 266 270 274 281 287 292 295 296 293 294 298 303 311 321 324 322 322 324 329 329 327 331 334 336
 158 150 139 164 135 106 74 52 52 63 80 63 49 42 55 74 79 56 53 57 64 62 50 45 51 37 37 37 41 32 29 35 46 65 71 85 86 69 75 89 86 87 81 66 66 75 73 54 52 72 88 79 83 96 88 84 90 112 107 110 133 136 138 140 137 145 147 137 137 145 149 139 138 144 158 174 178 184 187 192 192 197 211 212 169 162 144 126 114 104 94 89 87 84 85 90 93 94 100 106 97 92 95 95 95 95 97 100 110 110 113 117 114 120 132 142 144 149 152 152 156 175 181 180 170 160 146 131 131 142 169 203 217 198 186 155 137 128 121 121 135 135 123 115 117 161 158 149 179 186 170 171 178 204 215 215 216 193 179 173 171 183 183 180 183 187 184 182 183 175 175 179 191 185 188 185 183 185 184 188 190 192 195 198 200 201 204 203 206 211 215 217 220 221 222 219 217 216 217 218 219 221 224 226 229 231 231 232 231 231 233 234 233 235 236 236 237 234 229 225 226 230 236 245 253 258 260 261 262 262 262 263 266 267 267 270 276 285 292 299 303 301 294 294 296 302 308 314 317 316 318 317 319 322 324 329 333 336
 154 174 172 174 170 101 63 54 53 56 52 49 51 53 51 59 56 55 57 65 67 66 52 41 37 33 33 44 42 31 29 32 41 56 74 78 74 83 104 100 85 80 80 63 63 76 71 54 50 67 83 76 77 87 89 91 100 106 106 104 124 127 136 141 142 150 154 144 139 143 145 137 135 141 159 180 198 194 190 187 193 194 193 186 175 163 153 139 123 113 104 95 91 88 87 87 90 98 101 98 92 92 95 93 95 96 99 103 108 105 107 110 119 129 136 143 145 149 148 145 153 161 182 190 178 182 157 138 134 142 171 218 206 181 150 138 137 133 124 117 129 127 114 110 124 226 205 173 198 175 165 171 182 196 207 203 193 185 173 170 172 173 175 178 179 187 185 185 182 178 181 186 197 201 198 194 192 189 188 193 194 190 199 203 203 202 203 205 209 215 217 218 219 221 222 222 223 222 223 222 223 225 227 228 231 233 234 234 231 232 234 234 235 236 238 239 238 232 228 225 226 230 238 246 256 262 262 262 263 263 264 265 267 267 269 273 278 286 296 305 309 303 298 292 293 297 302 307 310 312 312 314 317 322 324 328 333 337
 164 148 144 158 125 77 64 54 49 48 45 47 43 43 37 41 54 50 67 72 48 40 41 50 47 37 31 31 33 29 29 31 45 60 66 57 63 93 99 89 83 78 75 64 59 67 61 47 51 62 81 75 73 77 89 112 139 117 102 100 113 130 138 138 143 148 158 156 153 143 138 148 152 148 159 183 192 199 193 190 198 200 193 189 186 177 164 151 137 126 116 105 99 94 90 89 93 97 95 92 95 95 94 98 99 99 101 101 102 104 111 116 129 134 140 137 139 139 144 147 149 154 157 174 190 191 173 158 136 137 156 150 147 147 135 128 136 126 121 116 126 126 109 110 124 193 196 185 174 163 159 162 174 190 204 209 198 183 172 169 172 174 176 181 181 183 182 180 180 178 183 186 184 185 183 187 189 190 191 192 193 192 201 204 204 204 205 210 213 214 214 216 217 218 219 219 220 221 222 224 225 226 228 231 232 235 238 236 232 230 232 234 234 233 234 233 232 227 225 223 224 227 236 244 252 258 261 263 265 266 265 266 267 268 270 276 282 288 296 304 307 301 296 290 287 291 297 301 306 309 310 313 318 323 328 331 335 336
 221 255 162 125 98 75 64 55 49 46 42 43 40 37 34 35 37 42 68 69 53 39 35 39 40 36 36 33 29 28 29 31 36 49 51 48 70 95 86 80 80 73 71 66 60 60 52 45 51 62 79 76 69 74 87 117 144 114 99 103 123 126 132 140 148 152 162 170 166 152 143 147 165 160 153 165 181 194 192 185 200 199 193 199 195 190 182 167 153 137 127 117 107 99 96 95 97 95 96 100 100 94 100 101 100 102 100 103 108 114 115 122 129 135 134 129 134 139 152 157 156 153 156 161 170 180 173 168 140 138 136 131 133 131 126 124 134 127 119 115 124 121 107 111 119 152 182 198 179 162 158 159 170 183 198 201 187 180 175 172 174 174 175 181 183 182 181 181 185 185 187 187 191 190 190 190 194 190 189 194 197 201 207 206 205 205 208 212 210 213 212 213 214 213 215 216 217 219 221 223 225 225 226 231 233 236 238 236 233 230 230 230 230 228 229 227 225 224 222 222 224 226 232 239 247 254 258 263 267 269 268 268 269 269 272 275 282 288 294 301 304 300 294 289 288 292 295 299 302 307 311 316 322 329 334 338 338 338
 181 168 144 123 101 79 66 57 46 42 47 46 43 38 36 35 36 38 47 45 52 48 38 36 37 43 50 41 33 36 41 41 36 39 44 53 95 72 67 65 65 64 63 60 56 54 48 45 49 55 72 78 68 70 84 125 132 110 96 96 115 128 136 161 160 164 168 182 174 159 153 148 152 160 156 153 159 171 166 178 192 196 193 200 209 202 198 187 167 149 139 129 119 112 106 102 100 99 99 99 99 99 100 100 101 102 104 109 117 129 131 133 129 136 131 133 144 155 158 164 164 161 158 162 166 170 166 157 146 156 151 142 136 134 132 122 120 120 116 114 121 117 109 114 119 148 198 203 183 163 155 157 165 177 196 196 187 183 175 170 172 173 173 177 180 181 181 182 183 189 191 195 200 206 203 193 193 192 200 200 202 209 216 213 211 210 211 212 210 211 211 211 210 209 210 214 215 218 220 222 224 227 223 226 228 231 235 234 227 226 228 231 230 229 225 224 221 222 222 218 218 221 227 236 242 250 256 263 269 272 272 270 271 270 272 275 281 287 293 297 300 297 295 293 292 294 295 299 304 308 315 320 328 335 339 342 341 343
 173 172 153 127 103 84 73 60 51 47 51 55 49 44 38 38 39 41 46 45 42 39 39 38 39 46 66 51 35 42 48 45 38 45 57 69 92 60 56 55 54 56 61 56 59 52 49 45 46 52 60 69 74 67 79 102 135 124 100 90 116 143 135 147 162 159 171 183 173 165 161 156 159 159 163 161 156 158 159 158 159 172 196 201 211 214 210 200 181 164 153 148 136 126 119 118 112 109 109 107 106 103 105 108 112 110 112 115 120 129 128 124 130 130 127 134 145 155 157 158 161 164 167 170 173 165 161 156 159 174 167 149 141 129 125 126 131 131 113 120 121 115 110 115 124 143 197 206 178 161 156 157 159 169 183 188 181 175 171 167 167 171 173 177 176 176 181 182 180 184 187 192 193 201 206 200 197 199 199 204 208 214 216 217 215 215 214 212 210 210 207 205 205 204 207 209 212 214 220 222 225 226 224 220 220 219 223 231 230 223 222 228 230 227 226 224 220 217 216 216 220 220 223 230 239 247 254 262 269 272 274 271 272 273 275 278 282 287 290 295 298 297 294 295 297 297 298 301 305 311 318 326 331 336 340 341 343 344
 205 194 168 136 109 91 76 64 60 63 61 60 55 43 40 40 44 50 58 70 81 86 76 44 42 41 45 51 37 34 45 49 46 63 107 84 63 55 57 47 50 58 63 54 56 57 54 48 47 50 55 59 61 67 76 91 129 123 99 87 104 136 136 134 138 154 173 181 179 173 165 167 178 173 176 189 194 183 141 146 150 155 185 196 209 221 222 207 196 182 170 161 156 142 135 132 128 128 124 122 119 116 111 113 114 115 116 117 121 127 121 126 124 129 133 137 144 150 152 157 160 162 167 172 170 162 157 158 181 185 177 165 150 132 136 142 145 140 116 116 119 117 112 117 126 175 223 192 173 159 156 154 156 161 171 178 170 172 171 171 168 172 174 174 174 176 181 179 179 179 182 184 195 206 206 205 206 206 208 209 212 215 216 216 216 214 213 211 207 205 204 203 202 204 206 209 212 215 218 220 222 224 226 227 229 225 220 220 223 221 220 220 222 223 221 217 214 214 211 213 215 219 225 230 234 242 251 260 267 272 278 274 273 273 275 277 281 286 290 291 295 296 294 297 299 299 302 305 308 312 319 325 332 336 341 343 343 342
 190 212 197 151 119 96 82 73 70 78 70 69 82 48 40 56 65 94 100 101 126 154 125 121 89 61 46 44 43 40 41 44 48 55 55 60 53 57 53 45 51 67 62 51 55 56 56 53 53 50 54 57 60 66 72 85 105 116 102 89 95 118 136 131 139 156 171 169 170 179 177 179 188 189 186 194 215 220 157 139 140 143 163 192 208 218 220 214 206 196 186 178 173 160 154 148 144 147 142 137 131 127 120 120 117 119 121 120 125 124 121 122 125 134 149 149 148 152 153 156 162 165 166 169 165 160 155 165 183 186 174 169 160 137 149 155 157 137 125 116 117 116 116 118 129 180 216 183 169 162 157 154 155 159 167 168 166 167 174 170 169 167 167 170 173 175 180 181 178 179 181 190 195 198 202 204 203 206 208 211 212 214 215 216 216 215 215 211 206 204 202 202 203 205 205 207 210 214 216 220 221 222 223 225 227 230 228 217 217 220 216 214 216 216 216 214 211 212 207 208 210 217 222 227 234 241 248 257 265 271 280 276 275 272 272 274 279 282 288 291 293 293 294 297 298 300 303 307 308 313 320 324 329 335 338 343 344 344
 224 224 214 191 142 105 92 87 86 80 79 72 66 52 43 81 79 108 145 119 151 155 130 138 103 90 61 50 56 38 34 35 37 39 44 43 44 41 40 47 62 67 58 50 55 54 54 59 58 51 55 63 70 69 71 78 90 99 110 98 87 109 117 113 130 146 152 141 154 172 182 192 208 204 202 199 209 222 189 146 139 141 158 199 211 221 221 220 216 209 201 195 189 182 174 168 159 155 151 149 145 138 132 132 128 125 126 125 125 125 124 126 130 135 142 148 159 164 166 159 163 168 170 168 162 160 159 169 181 184 180 167 164 160 149 163 141 133 124 119 117 116 117 121 136 228 209 184 170 165 159 157 159 167 168 166 162 161 169 169 167 165 165 167 171 172 173 175 177 180 182 189 192 192 199 205 204 204 206 211 213 215 218 219 217 215 213 209 206 203 201 201 203 203 207 209 211 212 216 217 218 219 221 224 227 229 224 218 214 213 212 212 210 211 213 211 206 210 205 204 208 212 217 222 232 239 247 256 260 266 276 278 275 269 269 271 273 277 281 286 291 296 297 297 298 299 301 307 308 313 317 323 328 333 337 339 340 341
 222 226 218 213 203 156 124 114 112 110 108 104 92 73 63 66 82 112 159 99 97 108 118 92 78 71 79 88 67 44 36 31 29 29 30 33 32 35 41 51 77 71 55 47 50 49 52 56 60 53 51 60 85 81 72 75 83 95 93 82 86 94 101 120 129 127 119 131 159 182 178 195 216 214 216 204 198 196 193 185 148 144 164 199 213 224 227 230 228 222 219 212 205 198 194 188 179 172 164 163 156 149 146 145 143 139 136 137 140 134 131 133 135 135 139 144 146 146 153 150 151 157 169 173 165 162 167 175 182 176 174 155 156 143 143 153 145 131 124 118 115 116 118 123 136 198 196 189 179 172 167 162 168 173 169 165 164 170 171 166 166 169 166 166 169 171 173 175 177 179 182 185 189 194 200 198 200 204 207 210 213 216 217 219 217 216 212 208 205 202 200 200 202 204 207 209 210 213 215 215 216 218 218 220 224 223 228 232 227 216 213 211 207 206 206 207 207 203 202 202 206 210 215 221 228 236 244 249 256 262 271 273 270 267 268 267 269 274 278 282 288 293 296 299 301 300 300 305 307 311 316 320 325 328 331 333 336 337
 212 213 209 201 189 204 238 242 209 233 229 194 169 141 118 100 102 122 129 105 102 110 99 85 79 76 56 70 66 64 47 41 32 30 29 30 31 32 40 44 64 62 46 44 50 49 48 50 51 50 51 54 61 67 69 71 76 86 84 77 94 109 113 113 111 111 117 146 150 160 169 187 213 226 235 210 190 180 179 193 197 151 171 206 209 234 242 239 241 237 236 229 221 215 211 202 195 189 183 175 167 160 157 160 163 160 156 156 152 144 141 145 152 149 147 149 150 148 148 154 160 162 176 176 174 169 174 183 174 165 163 152 151 145 141 146 144 155 149 121 114 115 120 127 137 159 171 184 195 190 188 185 173 170 172 164 163 177 174 167 165 168 167 168 171 171 172 175 176 181 188 185 185 188 188 192 195 202 206 209 213 216 219 220 221 218 212 208 204 200 200 200 201 201 203 204 205 209 211 213 214 214 215 217 221 224 227 229 229 223 212 210 208 206 206 205 204 203 200 203 205 210 215 221 227 234 242 247 251 255 258 262 262 263 263 262 266 271 277 280 286 294 296 299 299 299 299 303 306 309 314 318 323 327 329 331 332 331
 223 228 234 253 287 299 359 376 384 385 389 383 300 246 190 144 204 321 335 255 215 188 129 98 89 79 57 55 46 47 55 49 48 48 33 31 33 31 32 38 52 46 40 46 59 60 49 50 50 54 57 56 55 60 63 63 69 79 87 87 77 96 107 106 94 102 126 144 158 173 167 177 186 217 227 207 184 169 171 182 203 185 164 180 215 215 212 204 219 231 241 244 237 233 225 215 211 206 198 191 185 176 173 174 177 186 178 171 166 157 152 158 164 166 163 161 159 159 162 167 161 167 174 174 181 182 186 186 179 175 183 174 158 153 153 146 138 147 140 125 116 118 127 140 173 167 181 199 203 194 185 188 183 179 176 175 176 180 174 167 166 166 164 168 168 169 172 173 176 179 183 185 182 187 191 194 195 197 197 204 209 213 216 217 218 215 210 207 203 202 201 200 202 200 201 203 204 207 207 208 211 211 212 215 218 221 224 226 225 219 217 214 211 206 205 205 203 204 205 205 204 209 215 221 227 232 237 243 245 250 253 254 253 257 256 258 263 267 273 278 284 289 295 300 298 297 296 299 301 305 311 317 321 324 325 328 329 331
 233 220 234 241 251 282 324 332 293 350 378 410 361 216 288 257 420 419 428 396 381 347 298 243 181 108 77 59 45 44 48 47 47 55 42 36 37 32 31 35 37 35 35 45 66 63 52 50 55 59 69 60 56 54 56 55 58 66 78 73 71 74 79 89 109 107 125 135 150 183 178 179 167 183 215 193 164 165 166 182 205 207 160 167 185 184 189 192 203 207 212 228 240 236 236 231 224 218 215 212 203 192 193 193 196 200 196 193 191 173 161 164 172 177 177 178 176 173 178 186 176 175 171 175 181 190 199 213 216 209 190 185 195 175 178 183 149 137 137 124 118 126 135 159 174 179 185 195 198 195 188 186 196 203 193 195 186 181 174 170 168 162 160 160 167 167 165 169 173 175 177 180 181 186 192 197 199 198 198 202 206 210 212 214 213 212 210 207 202 199 198 197 199 201 204 205 204 207 207 207 207 207 209 213 216 219 221 222 220 214 214 214 210 206 205 204 202 202 202 200 203 208 214 219 225 232 237 239 242 245 250 250 248 251 252 255 259 263 268 274 278 286 291 295 295 292 290 292 297 300 307 313 318 320 321 321 322 324
 219 223 236 255 269 292 284 261 229 217 298 379 360 213 199 265 320 416 415 403 391 377 358 304 198 135 96 68 52 45 42 41 38 42 48 46 48 43 32 35 40 35 34 39 52 57 48 47 49 51 53 54 54 54 58 60 62 59 63 74 79 75 82 90 99 108 118 134 140 160 183 178 157 185 226 214 160 150 169 185 185 161 159 179 188 169 182 191 181 184 193 209 227 228 225 233 215 208 212 221 212 211 209 216 223 230 226 228 223 201 179 179 181 188 196 199 190 183 185 188 195 210 194 188 202 192 194 203 200 195 176 171 189 198 185 178 160 150 152 134 123 132 146 165 169 164 166 179 193 187 186 188 203 227 215 200 198 187 176 169 166 157 157 155 160 164 160 162 168 168 172 175 179 184 190 194 198 200 200 199 202 207 211 211 211 209 207 205 201 199 199 200 201 202 205 204 205 207 208 207 206 205 209 212 214 216 218 220 218 217 213 212 209 206 206 206 204 207 205 202 204 205 210 215 221 227 232 235 238 241 241 244 245 246 247 253 257 262 266 271 276 281 285 287 288 285 283 285 291 296 302 308 313 317 317 317 318 318
 242 239 244 256 286 301 273 259 254 250 242 228 214 205 196 190 187 197 257 400 402 390 357 286 172 133 110 82 77 65 50 44 38 36 36 41 46 48 37 35 46 37 34 37 41 46 44 46 47 48 49 52 51 52 56 64 68 71 75 81 86 86 92 98 96 103 111 117 122 127 141 152 156 174 190 203 163 136 162 182 183 164 148 173 207 207 165 162 176 190 199 203 215 220 208 224 202 206 202 206 205 204 212 227 241 248 260 269 267 228 201 194 198 196 202 209 207 197 205 206 210 216 212 202 214 195 192 211 194 184 174 171 180 194 186 176 184 161 157 135 125 136 155 176 167 153 158 175 192 189 180 182 192 202 202 197 192 184 173 167 160 156 155 156 157 159 161 163 163 166 168 171 179 183 185 188 193 198 196 198 200 206 208 207 207 206 206 204 203 203 202 203 202 203 205 206 205 206 207 206 204 204 207 208 211 214 215 216 218 218 212 211 211 207 208 207 206 203 203 206 206 211 212 217 218 221 226 229 233 235 236 237 241 243 247 251 255 256 261 267 272 278 281 281 282 279 279 281 286 290 294 298 305 309 310 312 313 313
 222 213 218 234 254 260 257 254 257 257 247 233 218 211 201 200 202 188 195 328 375 367 241 143 100 126 164 157 133 136 102 80 54 43 46 45 45 46 54 38 42 42 39 42 37 39 43 48 48 46 48 49 50 49 54 59 64 71 72 76 86 109 114 99 94 99 103 111 114 115 118 137 160 141 142 141 133 130 166 182 187 166 137 160 186 224 172 161 192 209 199 216 198 206 193 210 197 188 209 188 199 219 224 232 232 247 261 275 281 257 255 238 219 223 222 233 225 219 223 225 223 233 230 236 208 197 188 181 181 182 176 180 181 187 186 193 235 202 164 147 127 136 153 156 156 147 155 170 190 189 180 177 179 185 192 196 187 178 170 163 157 153 154 154 156 158 161 161 162 166 165 170 176 178 183 189 192 195 192 194 199 204 207 207 208 207 209 209 206 204 206 206 205 206 207 208 206 206 205 203 203 201 204 207 209 211 212 213 216 217 215 210 209 209 208 207 206 205 206 209 209 211 214 216 219 221 223 226 227 231 231 233 235 235 242 248 252 253 258 264 268 271 274 276 277 277 278 278 282 284 288 293 298 302 305 307 311 314
 -9999 194 204 221 231 238 250 264 261 267 247 225 217 208 203 211 207 195 188 195 182 177 159 101 80 78 92 132 151 137 106 71 49 49 38 36 35 36 46 38 36 46 46 43 38 38 41 44 44 44 45 47 46 49 54 57 63 66 72 86 97 90 85 86 89 93 100 107 113 112 113 122 141 141 129 119 123 128 144 163 170 171 137 150 190 198 179 162 195 222 216 219 200 200 180 204 203 185 204 184 195 200 215 216 226 266 279 308 304 284 280 269 236 270 252 240 217 218 212 216 208 204 210 206 199 203 184 180 182 182 183 202 209 204 184 195 235 235 174 144 127 134 146 142 143 144 155 172 194 191 176 168 167 173 188 195 186 181 177 169 160 156 153 155 156 158 162 164 167 167 166 164 172 176 183 187 195 196 193 193 198 202 205 208 210 209 209 209 207 205 206 207 206 207 210 207 207 206 204 203 202 201 202 205 208 209 211 212 214 215 215 212 210 209 209 208 206 207 209 209 210 210 213 215 219 220 221 223 227 228 229 229 230 233 235 239 245 248 252 259 264 267 269 272 274 275 273 277 279 282 284 288 293 296 302 303 309 316
 -9999 193 198 207 218 226 226 233 234 239 242 233 218 214 214 212 201 191 180 181 204 206 209 137 80 70 64 61 74 118 110 86 62 44 41 44 48 36 35 38 31 35 44 41 44 41 46 47 43 42 44 45 47 55 56 56 60 68 84 88 82 82 87 101 98 91 100 106 111 112 107 108 115 120 120 109 115 118 125 134 157 163 156 136 176 188 185 155 171 191 208 234 196 209 187 187 185 196 202 184 184 199 216 202 219 253 282 310 308 284 277 266 269 266 246 231 215 228 217 202 205 220 211 194 189 186 185 188 201 192 198 228 244 244 192 171 194 183 158 149 127 131 139 136 138 145 160 181 204 193 171 159 164 179 207 214 195 185 176 168 163 159 155 155 155 156 159 162 166 166 165 164 174 180 183 187 191 194 193 195 197 200 204 204 206 206 206 206 207 208 207 208 205 205 207 208 206 205 204 204 201 202 201 203 207 208 208 209 212 214 213 210 209 208 208 208 208 210 213 212 211 213 214 215 217 220 220 222 222 224 226 228 230 230 231 232 238 244 250 254 262 265 267 269 272 272 272 274 278 278 281 284 287 292 298 302 308 316
 -9999 192 219 203 208 212 215 220 222 232 250 279 254 218 231 215 195 194 184 174 181 283 385 305 93 72 59 52 49 59 88 89 88 68 59 58 51 34 29 29 29 41 45 37 41 39 41 46 43 41 42 44 48 55 61 57 59 65 79 79 79 88 111 107 88 94 94 93 96 95 94 96 98 98 99 95 99 104 110 120 135 141 127 135 170 176 205 163 158 172 182 227 201 157 156 162 180 183 185 176 192 195 192 199 226 249 265 272 278 267 256 261 264 256 235 226 230 208 197 202 223 241 216 195 198 198 201 210 236 213 204 213 230 247 194 164 156 153 142 136 125 131 137 133 136 148 189 195 196 174 164 158 161 192 215 210 196 189 182 174 167 162 160 160 157 159 159 159 161 164 164 163 174 180 183 185 188 192 195 195 196 198 200 202 202 204 206 208 208 210 208 205 206 203 204 205 203 202 203 201 201 202 201 202 204 207 208 209 209 213 214 210 209 207 209 209 210 211 212 212 213 213 214 217 217 218 219 222 224 224 226 227 226 228 228 229 235 241 248 254 259 262 265 268 270 271 272 274 275 276 278 279 284 285 291 300 308 318
 -9999 -9999 213 203 198 202 201 208 208 212 231 252 322 275 204 199 190 187 179 173 174 206 295 290 139 102 67 54 47 44 52 65 72 64 61 44 40 35 33 30 29 32 34 33 42 39 36 40 40 40 44 47 48 56 66 61 60 61 68 77 77 75 78 78 85 96 99 91 87 85 84 87 84 81 81 82 89 92 99 106 122 134 117 121 139 165 198 183 160 155 155 158 157 143 153 195 217 214 213 203 186 199 214 220 226 239 251 267 259 247 260 263 258 233 230 248 216 196 199 232 248 247 227 209 226 239 225 218 226 224 210 205 219 239 204 171 147 137 130 126 133 132 131 132 132 145 199 186 170 158 160 155 158 180 252 228 205 198 193 187 174 167 163 160 159 162 161 158 159 164 161 164 174 177 182 183 187 191 195 196 195 196 199 200 203 204 205 206 209 212 210 208 205 203 203 203 203 201 200 200 199 200 201 202 203 206 207 208 208 209 214 213 209 207 208 210 210 211 213 213 214 214 216 217 220 221 224 222 222 223 225 226 227 230 231 233 237 241 247 253 257 262 265 269 270 272 273 273 274 274 276 279 282 285 287 296 308 320
 -9999 -9999 -9999 -9999 -9999 -9999 198 197 201 218 213 220 233 273 251 196 196 184 189 193 212 222 269 271 238 160 114 64 49 43 42 45 44 51 46 39 38 49 52 40 32 31 30 31 35 37 36 38 40 41 51 50 50 60 75 69 64 63 64 69 70 72 73 73 77 86 83 85 83 79 79 91 96 76 73 72 76 80 87 90 97 121 106 111 126 135 166 174 156 166 150 145 151 156 185 194 201 215 227 224 217 207 212 212 216 227 255 249 245 268 288 278 235 209 234 224 209 204 225 225 240 236 235 243 235 233 229 225 225 232 211 199 218 256 232 178 146 134 127 131 132 133 132 131 132 145 199 164 150 140 146 150 166 182 216 244 233 261 276 250 203 175 165 162 159 160 160 159 159 161 159 168 176 179 181 182 185 190 195 196 196 196 198 199 201 202 205 208 210 211 210 209 205 205 202 202 201 200 199 199 198 199 202 204 206 207 208 209 211 206 209 207 206 206 205 207 209 209 213 215 214 214 216 219 220 221 222 225 229 230 234 234 233 233 235 237 240 243 248 253 258 263 266 270 271 271 273 275 274 278 280 281 283 284 287 298 312 325
 -9999 -9999 -9999 -9999 -9999 -9999 -9999 -9999 193 209 201 200 202 245 243 227 188 180 183 194 201 226 205 219 242 289 238 115 58 46 40 37 37 46 40 38 41 45 58 50 38 33 33 33 33 36 35 37 37 41 53 55 53 61 72 76 72 67 67 67 68 72 70 70 71 72 75 73 74 73 75 86 100 71 67 68 70 71 75 82 84 92 97 106 119 123 141 160 169 183 165 158 159 187 209 177 177 175 194 195 202 216 218 216 216 223 225 232 229 234 256 246 206 237 241 206 200 219 243 243 250 257 249 239 224 221 230 230 232 237 215 205 198 232 214 175 148 133 128 133 137 135 133 132 136 160 147 148 133 133 146 163 204 257 238 232 218 215 228 234 205 184 174 164 160 161 164 159 158 158 161 171 175 178 179 181 187 191 196 197 196 195 197 198 200 201 204 206 209 208 208 207 205 205 202 200 200 200 199 198 198 199 201 206 208 209 211 210 207 202 204 204 205 205 204 206 208 212 213 216 216 216 217 219 223 222 225 228 230 229 233 233 234 235 238 242 245 248 251 255 261 268 270 270 273 273 276 277 278 281 282 284 286 289 295 305 317 330
 176 176 174 -9999 -9999 -9999 -9999 -9999 -9999 -9999 187 192 190 215 246 192 192 192 200 204 193 225 272 231 169 190 173 174 110 50 42 36 34 32 31 45 47 44 47 48 45 40 37 35 35 34 35 36 39 42 51 52 55 63 72 79 77 72 69 68 70 75 78 71 68 68 73 70 69 69 70 73 72 67 67 67 68 71 72 74 76 83 92 107 114 134 152 168 189 205 167 182 169 173 183 170 151 148 164 173 186 198 225 235 225 221 222 236 216 214 247 223 194 209 216 191 195 222 262 281 257 250 251 256 239 224 228 236 240 234 220 229 201 189 188 165 143 142 135 136 135 136 136 138 150 157 131 127 127 135 153 197 257 303 275 246 231 227 212 204 203 187 175 167 163 161 164 160 160 160 162 170 177 175 179 183 188 191 196 195 196 195 195 198 200 201 203 204 206 206 206 205 204 203 200 199 199 200 200 200 201 204 208 207 207 207 206 205 203 202 202 203 203 204 206 204 208 210 212 213 213 214 215 217 217 222 226 228 229 230 231 231 233 235 240 245 250 252 257 260 264 267 271 272 272 274 275 278 280 282 285 287 291 296 305 314 326 334
 -9999 179 195 167 -9999 -9999 -9999 -9999 -9999 -9999 -9999 172 185 194 193 176 182 185 198 294 308 256 245 300 248 130 102 82 131 74 46 38 35 33 31 30 32 33 38 42 41 37 37 36 37 36 34 36 41 45 49 53 58 69 92 89 84 78 76 77 71 70 73 75 69 66 68 67 65 65 66 67 67 65 67 65 68 71 76 71 73 78 84 91 99 109 127 142 156 181 194 189 187 173 163 154 146 138 157 173 190 197 195 211 247 235 219 217 210 199 226 219 197 212 216 200 192 238 275 286 267 249 241 248 257 227 229 243 250 244 221 220 204 178 168 155 139 154 142 137 142 151 155 158 166 161 122 121 124 129 147 176 251 337 278 258 238 232 219 199 193 193 182 174 166 165 162 163 163 161 163 166 170 173 179 183 190 196 194 194 196 197 197 198 199 201 202 203 204 204 203 202 200 200 198 199 200 201 202 202 204 206 209 214 211 205 203 202 201 203 201 201 202 202 204 206 205 208 210 211 212 212 212 215 217 221 225 225 227 228 230 233 233 235 240 245 252 259 262 264 266 268 269 270 271 272 276 278 283 286 291 293 295 304 314 319 328 337
 -9999 167 180 187 -9999 -9999 -9999 -9999 -9999 -9999 -9999 -9999 -9999 168 169 171 173 190 201 208 287 279 216 249 329 204 89 79 75 68 48 42 36 33 31 31 29 30 32 38 37 37 36 35 35 35 34 38 47 50 52 58 61 64 72 78 81 76 70 68 65 65 68 71 72 67 66 65 64 63 66 66 68 66 72 88 68 70 73 72 74 78 83 87 93 99 105 115 129 144 184 175 226 227 176 183 163 137 143 149 166 183 197 200 202 222 232 220 208 195 217 201 184 215 214 222 195 252 285 299 278 254 237 227 227 218 226 249 265 250 226 211 199 178 163 153 139 146 146 143 154 179 194 197 196 135 117 119 121 126 140 182 256 282 272 270 278 254 232 217 206 201 188 179 173 166 165 166 166 165 163 167 171 171 178 183 189 198 197 194 196 198 199 201 201 201 201 203 203 203 202 200 198 196 197 200 200 200 202 203 206 206 208 213 213 207 205 203 201 201 200 200 200 203 203 205 204 206 208 211 210 212 211 214 217 220 221 223 224 227 231 232 233 236 240 246 252 258 262 265 268 269 270 271 270 271 274 279 284 290 293 296 299 308 317 320 328 335
 -9999 -9999 -9999 -9999 -9999 -9999 -9999 -9999 -9999 -9999 -9999 -9999 -9999 154 160 170 193 208 216 223 252 272 251 273 278 222 105 80 70 59 50 44 39 35 33 31 30 29 29 34 39 41 40 39 38 37 34 37 44 47 50 53 64 61 59 61 67 71 67 64 62 61 62 65 66 66 63 67 68 65 64 66 71 69 69 76 94 67 69 70 73 78 85 89 92 95 99 107 135 154 154 162 177 197 194 183 152 132 131 132 133 139 165 202 203 196 211 221 199 200 238 204 181 187 202 198 196 207 232 240 257 259 249 225 214 224 240 259 282 247 225 214 195 174 163 150 139 145 146 149 160 189 212 184 131 118 116 116 118 121 136 179 223 268 284 296 282 264 241 229 219 207 195 184 175 170 166 165 164 163 161 164 167 171 178 183 188 196 196 195 198 198 198 200 200 200 200 202 200 200 200 198 196 195 196 198 200 199 199 199 202 205 207 211 210 211 205 203 201 201 201 202 201 202 202 203 204 206 209 210 211 210 210 211 217 219 219 219 222 226 229 230 233 235 240 245 249 254 259 264 269 270 272 272 271 271 276 280 284 291 294 298 302 307 312 316 321 332
 -9999 -9999 -9999 -9999 -9999 -9999 -9999 -9999 -9999 -9999 -9999 -9999 -9999 -9999 159 169 196 207 200 215 207 239 258 348 229 170 137 107 85 59 50 45 41 36 33 33 30 29 29 30 31 34 40 41 40 40 36 38 40 41 43 49 60 66 59 55 55 60 63 61 58 58 58 59 61 59 58 68 67 68 63 67 76 76 72 71 84 71 70 72 75 76 83 89 89 92 94 97 107 117 124 129 160 147 152 160 158 156 163 178 165 135 134 160 199 202 195 193 191 188 213 183 206 215 214 204 206 199 203 203 226 224 237 232 230 236 250 268 286 253 228 213 202 177 158 146 148 151 147 149 158 182 195 168 121 116 115 114 115 120 132 156 218 274 290 298 289 267 249 235 226 211 198 186 176 170 168 165 164 164 163 164 168 172 178 181 188 196 196 196 197 198 199 198 199 199 199 198 200 198 196 195 193 193 193 196 198 195 199 198 199 201 206 208 208 209 204 202 201 202 200 201 203 205 205 206 206 207 209 210 212 211 212 213 213 214 217 218 219 224 227 229 233 236 240 243 249 254 259 264 270 271 273 274 272 274 276 281 285 290 292 295 300 305 308 309 315 319
 110 -9999 -9999 -9999 -9999 -9999 -9999 -9999 -9999 -9999 -9999 -9999 -9999 -9999 -9999 171 181 200 196 222 216 230 242 350 319 208 180 175 119 68 54 46 41 39 34 33 32 30 30 28 28 30 33 35 37 40 36 35 37 38 41 45 52 66 65 54 51 52 56 56 55 54 55 55 55 59 58 58 59 60 63 64 74 82 77 75 75 73 74 76 78 81 83 83 87 91 93 97 106 122 142 133 121 148 133 154 174 184 205 236 196 151 131 129 141 166 207 204 190 187 173 163 180 204 229 223 216 207 189 188 188 212 224 217 224 232 242 253 289 263 239 217 197 177 159 145 169 160 151 146 154 172 193 183 121 117 114 113 113 117 127 150 220 295 309 299 287 272 254 236 222 207 199 187 178 171 167 165 163 162 161 163 166 169 178 186 194 199 198 198 199 198 198 199 198 198 198 198 198 196 194 192 190 189 188 190 192 194 194 199 199 200 203 203 202 200 201 201 199 200 201 203 205 205 207 209 211 210 210 211 210 209 211 212 213 215 218 218 220 224 226 229 233 236 239 243 247 253 258 264 267 272 273 275 275 275 278 283 285 287 290 293 294 300 303 304 306 310
 126 134 -9999 -9999 -9999 -9999 -9999 -9999 -9999 -9999 -9999 -9999 -9999 -9999 -9999 169 175 194 201 223 215 222 227 357 407 235 141 117 89 71 68 53 42 38 36 33 32 30 29 27 28 30 31 32 35 37 38 39 38 35 39 43 47 54 57 52 48 48 50 53 52 51 52 53 55 58 60 59 60 61 61 66 71 82 88 81 79 78 76 77 80 84 86 87 90 93 96 104 118 135 151 164 162 129 132 170 172 188 197 229 183 162 141 128 125 132 153 182 167 171 162 157 156 176 199 233 226 218 205 180 185 197 212 243 252 248 233 241 268 280 236 214 199 177 159 150 198 168 153 145 150 161 180 180 131 117 114 113 111 113 119 140 209 286 319 304 290 269 243 238 226 207 197 188 179 173 168 164 162 161 160 163 167 170 179 185 195 201 199 200 198 196 196 197 198 198 197 196 195 193 191 189 186 186 184 185 187 189 190 191 196 197 200 200 200 199 199 201 202 202 204 207 208 207 208 209 211 210 211 211 211 212 213 213 214 214 216 218 221 224 228 229 232 233 237 239 244 249 256 262 266 269 275 276 275 278 280 283 286 288 288 289 289 291 296 300 301 303
 131 156 142 -9999 -9999 -9999 -9999 -9999 -9999 -9999 -9999 -9999 -9999 -9999 -9999 174 180 188 197 187 201 219 242 298 352 353 230 135 87 70 58 49 41 37 33 31 30 29 29 28 27 28 30 31 33 38 37 37 36 35 38 41 43 46 47 47 46 46 46 47 49 51 52 54 57 59 60 60 62 63 65 69 75 83 93 89 88 84 80 80 81 86 87 90 93 93 101 108 120 141 160 178 184 156 131 154 177 179 175 204 234 190 154 134 126 121 122 130 136 145 182 190 155 163 189 215 205 212 211 185 184 202 217 227 243 249 235 224 235 264 232 212 193 174 158 152 171 167 152 146 146 153 167 185 152 119 117 115 112 110 115 132 229 318 318 301 281 264 250 244 222 209 200 189 183 176 172 166 163 161 158 161 166 171 175 182 188 196 199 197 195 194 194 195 197 195 196 195 193 191 189 187 185 182 179 180 180 183 185 189 191 189 194 199 198 198 200 202 204 205 206 207 208 210 211 213 213 216 215 214 214 213 216 217 218 217 218 217 219 225 229 231 231 233 234 238 241 247 253 260 263 268 274 276 276 276 278 281 285 286 287 286 284 285 291 295 299 299
 -9999 119 124 -9999 -9999 -9999 -9999 -9999 -9999 -9999 -9999 -9999 -9999 -9999 -9999 175 173 179 188 183 196 222 240 264 299 302 270 169 105 85 69 50 40 34 31 31 28 27 28 28 27 28 28 29 30 33 35 34 34 35 36 41 44 42 42 42 43 45 46 47 49 51 53 54 57 59 59 61 64 67 70 74 87 95 101 95 96 109 90 86 86 87 92 93 94 97 108 112 122 138 158 197 185 163 149 147 191 216 194 181 201 201 212 181 166 136 122 119 126 139 160 180 156 152 169 187 191 186 194 188 194 188 214 215 214 217 227 218 213 234 232 210 191 173 157 149 161 167 150 148 144 150 159 174 165 124 119 119 117 115 116 129 254 324 327 305 284 264 254 242 221 212 199 192 186 178 175 170 164 160 158 162 169 171 174 177 182 187 192 195 191 191 192 192 193 196 193 193 191 189 187 184 181 180 177 177 179 180 181 185 188 188 189 194 196 199 200 200 200 203 206 206 210 213 214 216 218 218 217 217 217 216 219 221 221 220 217 216 219 225 228 230 231 233 232 234 240 246 251 257 264 268 274 279 274 275 275 279 283 285 284 285 283 282 287 291 293 294
 -9999 -9999 -9999 -9999 -9999 -9999 -9999 -9999 -9999 -9999 -9999 -9999 -9999 -9999 -9999 168 166 167 172 187 198 233 242 233 238 209 204 162 125 102 77 54 43 33 29 29 27 27 28 28 27 27 26 28 29 31 33 33 34 35 38 37 39 38 40 42 43 46 49 47 49 50 54 56 57 59 62 64 67 75 79 81 90 104 118 103 101 109 98 91 91 92 94 97 100 104 121 113 125 142 159 187 184 184 172 147 171 218 230 209 188 203 254 297 319 196 132 126 125 139 152 159 163 148 153 163 178 170 174 187 212 195 201 200 195 199 206 215 202 208 219 201 184 171 161 151 148 150 148 149 147 146 149 160 181 129 125 123 123 121 122 127 195 274 309 308 281 263 252 250 230 216 204 196 188 181 174 170 165 162 160 162 168 168 171 173 178 182 183 186 191 188 188 190 191 193 192 189 187 186 184 182 180 177 177 176 176 179 179 184 186 188 190 189 192 195 197 196 196 199 204 207 210 215 217 218 219 220 220 218 218 219 220 222 223 220 217 215 217 223 226 230 230 230 232 235 239 245 251 258 262 265 270 273 271 272 272 275 280 284 284 285 286 285 289 294 292 297
 -9999 -9999 -9999 -9999 -9999 -9999 -9999 -9999 -9999 -9999 -9999 -9999 -9999 -9999 -9999 -9999 -9999 151 161 172 209 214 212 215 209 186 175 151 126 106 95 69 46 36 36 28 27 26 26 27 27 25 25 27 29 31 32 34 35 36 38 41 39 39 41 44 44 46 50 52 49 50 55 56 59 63 67 70 70 77 89 91 94 104 121 109 104 106 98 94 96 99 102 102 105 107 110 116 127 143 167 179 188 207 196 168 156 188 241 260 206 192 196 205 267 242 148 137 128 141 156 142 187 163 154 158 162 167 173 185 204 220 208 193 180 178 180 188 187 195 203 188 176 171 163 158 156 155 145 147 148 146 146 154 185 142 128 127 127 128 129 134 154 207 259 269 268 249 233 227 226 227 213 203 194 186 178 172 166 163 161 165 165 164 165 166 174 176 177 178 180 182 182 182 185 188 187 187 184 182 181 179 177 175 173 172 173 177 177 180 184 187 189 187 189 191 193 193 193 197 202 205 210 215 221 222 221 221 222 221 219 220 220 220 220 218 216 216 217 219 221 224 225 227 230 233 239 244 252 257 261 262 263 266 268 267 269 273 276 281 285 287 287 288 296 298 298 302
 -9999 -9999 -9999 -9999 -9999 -9999 -9999 -9999 -9999 -9999 -9999 -9999 -9999 -9999 -9999 -9999 -9999 157 162 164 180 182 193 198 194 186 169 147 124 105 95 87 62 38 33 34 29 28 27 25 24 24 24 26 28 31 31 34 34 35 38 48 46 42 45 47 46 46 47 50 50 50 52 56 59 64 67 70 74 77 88 102 111 115 114 109 109 108 100 99 107 102 105 106 111 114 114 117 127 149 192 175 182 229 231 191 165 171 216 247 213 198 188 188 206 210 178 150 133 132 141 141 178 165 157 160 162 164 171 179 195 212 201 187 175 165 164 168 173 186 209 175 166 164 159 165 187 173 153 144 147 147 145 156 194 171 131 132 133 137 137 138 153 190 216 222 233 242 225 225 204 231 235 216 203 193 185 177 170 169 161 162 163 163 167 169 174 173 174 177 177 177 175 176 178 182 181 180 179 179 176 174 173 174 172 172 173 174 178 179 182 184 187 188 188 190 193 193 192 196 201 204 209 215 221 224 225 225 223 223 221 221 220 221 219 216 214 216 217 219 216 219 221 224 228 232 240 248 254 256 257 258 261 264 265 267 267 272 277 280 287 291 294 295 300 302 301 302
 -9999 -9999 -9999 -9999 -9999 -9999 -9999 -9999 -9999 -9999 -9999 -9999 -9999 -9999 -9999 174 -9999 167 181 170 162 175 170 185 185 180 168 149 133 124 109 110 90 47 38 39 54 35 28 24 24 23 25 26 28 29 31 33 33 36 37 42 48 44 46 50 48 47 50 50 53 53 54 59 58 68 72 79 79 85 97 111 114 114 123 112 117 114 102 102 108 108 111 119 131 131 120 121 124 138 165 159 187 299 263 212 179 173 196 224 232 217 191 181 186 212 192 158 140 135 133 138 160 181 165 159 157 157 162 169 202 200 185 176 168 161 157 156 159 166 170 163 156 159 159 164 176 167 156 150 142 152 145 158 183 144 133 137 139 150 146 145 161 172 178 182 193 214 200 204 185 212 245 227 211 201 191 182 182 177 169 166 164 164 168 169 165 170 174 175 174 172 171 173 173 173 177 176 173 173 171 170 171 170 169 171 171 172 176 177 177 177 181 183 187 190 191 190 192 195 200 205 209 215 221 226 228 228 225 224 225 222 222 220 219 217 215 217 219 218 214 216 216 221 227 234 241 247 253 256 258 261 264 266 269 269 270 274 278 283 289 293 298 300 304 305 305 303
 -9999 -9999 -9999 -9999 -9999 -9999 -9999 -9999 -9999 -9999 -9999 -9999 -9999 -9999 -9999 -9999 165 154 163 179 194 178 160 145 167 171 167 155 149 147 136 133 111 55 47 42 45 63 37 25 24 23 25 26 27 29 31 32 33 35 36 40 43 49 48 49 55 54 51 53 53 56 55 62 59 67 76 82 88 85 92 108 112 110 119 112 116 115 107 108 128 116 117 124 139 141 128 127 128 132 138 159 244 256 284 228 195 178 186 200 211 250 218 179 176 179 175 159 145 140 136 137 148 177 185 158 153 152 150 153 173 185 172 167 160 156 151 148 147 147 148 149 145 149 160 159 159 156 156 153 142 137 145 165 191 141 135 140 143 151 150 154 176 178 171 171 166 171 189 182 169 168 211 235 226 215 197 192 195 186 178 171 165 163 164 160 161 167 171 170 164 162 165 166 166 166 168 169 170 168 167 166 167 167 166 167 169 171 174 177 176 173 171 174 181 186 188 188 191 195 200 204 209 215 219 226 229 227 229 227 229 224 222 222 220 218 216 217 221 220 216 213 215 221 230 238 243 249 254 260 261 268 271 275 270 269 272 278 284 288 290 295 300 305 308 306 305 303
 -9999 -9999 -9999 -9999 -9999 -9999 -9999 -9999 -9999 -9999 -9999 -9999 -9999 -9999 -9999 -9999 -9999 -9999 157 169 185 194 212 188 163 170 166 166 155 156 158 147 118 72 59 51 45 47 47 25 23 24 25 26 27 29 30 32 32 34 36 38 41 43 50 49 54 57 54 54 58 55 58 59 60 63 81 84 88 87 97 103 109 107 110 114 118 117 114 115 120 123 127 128 135 142 136 134 145 159 136 140 150 162 190 213 224 199 182 191 208 219 226 189 172 172 191 191 170 145 142 139 141 155 171 159 150 155 154 145 148 156 159 156 153 151 146 143 140 137 135 138 138 141 145 148 149 149 151 147 139 132 139 160 212 146 135 139 143 148 154 157 172 181 174 171 163 162 167 175 168 159 166 197 230 226 210 196 195 188 182 171 168 164 159 158 162 164 168 168 164 156 156 159 159 159 162 162 164 164 163 164 165 163 164 164 166 168 171 174 177 172 168 168 175 177 184 187 191 195 199 203 208 214 218 224 228 230 231 231 231 230 228 226 223 219 221 221 222 221 219 218 222 228 236 243 249 254 258 261 268 274 279 280 278 274 276 280 288 293 292 297 302 304 308 306 304 301
 -9999 -9999 -9999 -9999 -9999 -9999 -9999 -9999 -9999 -9999 -9999 -9999 -9999 -9999 -9999 -9999 -9999 -9999 -9999 147 159 177 175 184 173 171 170 181 173 167 175 171 143 103 77 64 54 53 46 28 25 27 26 26 27 29 29 31 31 33 34 38 39 41 46 49 52 54 55 52 55 58 57 59 61 65 76 85 83 90 99 105 109 108 109 117 132 131 123 125 132 138 137 138 142 152 157 145 145 160 152 144 148 156 181 254 296 228 202 185 209 207 204 183 174 171 181 241 244 181 159 152 145 147 158 161 151 155 165 149 146 148 151 149 146 145 141 138 136 135 132 141 135 135 139 141 144 147 146 143 139 132 130 143 159 139 134 139 141 145 154 167 175 179 173 166 165 164 160 166 165 155 163 200 225 239 231 217 209 204 190 174 169 162 159 158 165 166 166 162 158 153 150 153 154 153 155 157 159 161 160 159 160 160 160 160 161 165 167 170 172 169 165 164 172 174 181 183 188 193 198 202 205 211 215 222 226 229 228 230 230 229 230 228 224 223 224 223 222 222 223 228 231 237 245 251 255 258 260 265 269 276 283 285 283 280 278 282 289 296 297 298 302 304 303 302 301 299
 -9999 -9999 -9999 -9999 -9999 -9999 -9999 -9999 -9999 -9999 -9999 -9999 -9999 -9999 -9999 -9999 -9999 -9999 -9999 -9999 163 158 171 169 172 170 168 169 170 171 174 182 163 123 100 84 67 52 44 39 28 28 27 27 28 28 30 30 31 32 35 36 39 39 41 46 50 51 57 54 53 54 57 60 64 67 72 86 85 93 109 111 112 110 111 119 134 141 129 138 156 175 155 154 158 163 167 156 154 154 155 150 156 168 183 200 267 233 212 190 211 224 207 189 177 174 180 199 212 222 229 203 161 153 154 169 156 163 174 156 147 145 147 145 146 143 139 136 133 133 135 163 137 134 137 140 143 145 143 139 139 136 127 131 135 134 133 137 139 143 153 166 180 177 171 170 172 164 158 159 158 158 162 212 220 248 248 237 206 185 177 171 166 160 156 157 163 162 160 158 151 149 147 147 147 147 149 153 155 158 156 155 155 155 156 156 159 161 162 164 166 166 164 163 167 177 186 187 190 194 198 203 206 208 213 222 225 227 226 226 227 227 227 225 224 223 222 224 224 224 228 231 238 243 251 259 260 260 261 264 270 275 287 289 284 280 280 282 289 293 297 300 299 298 300 301 300 299
 -9999 -9999 -9999 -9999 -9999 -9999 -9999 -9999 -9999 -9999 -9999 -9999 -9999 -9999 -9999 -9999 -9999 -9999 -9999 -9999 155 165 173 171 178 176 165 164 161 158 160 177 166 130 119 106 88 65 50 49 29 28 27 27 28 27 29 29 31 32 34 35 37 38 39 42 44 47 50 52 55 55 55 59 67 73 73 83 91 96 122 116 113 111 112 117 128 134 131 144 171 177 166 177 190 178 171 177 188 189 175 161 169 182 194 208 227 223 201 191 201 217 211 199 183 181 183 190 199 217 252 260 191 166 155 168 159 162 166 155 153 152 148 151 155 150 143 140 135 132 135 159 136 133 137 140 153 149 141 139 138 135 129 124 135 133 133 134 137 140 161 179 176 174 173 178 181 162 154 153 152 154 155 191 239 260 234 204 190 186 181 172 167 162 156 154 157 158 153 152 152 150 147 143 144 144 145 148 150 154 152 150 149 151 152 153 154 157 159 161 163 163 165 166 168 177 184 189 192 195 198 202 205 206 210 217 220 225 225 223 223 224 224 223 223 224 224 223 225 228 232 236 240 246 253 261 260 258 259 263 267 274 284 290 282 277 276 278 285 291 296 300 298 296 298 298 298 298
 -9999 -9999 -9999 -9999 -9999 -9999 -9999 -9999 -9999 -9999 -9999 -9999 -9999 -9999 -9999 -9999 -9999 -9999 -9999 -9999 150 165 165 171 175 173 165 161 163 152 161 177 169 130 125 118 102 78 56 43 34 28 27 26 26 27 27 29 31 32 34 35 35 37 39 41 43 45 49 51 56 57 56 57 63 67 71 78 89 94 103 117 113 116 113 117 122 127 132 143 158 164 179 234 224 195 187 211 243 230 201 177 181 202 224 225 221 226 219 201 201 204 227 227 193 186 188 191 203 229 262 279 235 184 163 170 164 161 162 153 154 160 152 154 160 161 154 144 138 137 137 134 133 133 136 142 157 151 143 138 136 133 130 121 141 141 128 129 133 138 154 177 175 169 164 166 169 158 151 148 148 150 153 169 266 255 208 200 189 185 183 175 170 165 157 152 152 153 150 148 149 148 146 142 141 142 141 143 146 151 150 148 146 147 148 150 150 153 156 158 160 161 163 167 173 180 186 187 190 195 197 204 207 212 212 212 217 219 221 220 220 222 221 222 221 223 226 227 230 232 235 238 243 246 249 254 257 256 257 259 262 266 276 278 277 273 271 274 280 286 293 296 298 295 295 295 294 294
 -9999 -9999 -9999 -9999 -9999 -9999 -9999 -9999 -9999 -9999 -9999 -9999 -9999 -9999 -9999 -9999 -9999 -9999 -9999 -9999 -9999 149 150 153 164 168 160 155 163 153 153 170 166 136 116 113 103 87 63 48 38 31 25 25 26 26 26 29 31 31 33 34 35 36 38 39 41 44 45 49 59 61 58 57 61 68 74 78 83 89 94 107 110 122 115 120 125 131 137 144 158 165 184 227 221 199 200 231 272 243 213 192 211 254 268 256 241 254 247 215 204 205 220 252 208 196 190 194 207 236 275 318 267 216 165 194 186 168 176 157 156 172 153 158 156 156 157 147 141 146 147 136 134 134 136 143 151 145 144 136 134 132 129 122 135 144 124 127 130 140 149 170 174 168 159 155 156 158 151 147 147 147 153 163 218 219 201 194 187 181 178 177 173 169 159 152 149 148 147 145 146 148 143 143 140 139 139 140 141 144 145 145 143 143 145 146 147 151 153 156 158 161 165 170 175 178 181 187 190 192 195 202 208 213 215 214 214 215 216 217 216 218 216 216 218 222 226 229 231 235 238 240 243 244 245 250 252 252 254 254 256 260 264 268 269 270 270 275 280 284 289 291 295 295 292 293 292 293
 -9999 -9999 -9999 -9999 -9999 -9999 -9999 -9999 -9999 -9999 -9999 -9999 -9999 -9999 -9999 -9999 -9999 -9999 -9999 -9999 -9999 155 -9999 141 165 168 164 159 154 149 144 154 154 143 125 107 103 87 69 52 43 34 26 25 24 25 26 27 31 32 32 32 34 36 37 37 39 42 44 50 69 68 56 57 60 66 75 87 93 96 97 104 113 114 116 121 128 134 140 148 157 168 183 228 242 210 209 229 244 233 212 217 252 289 281 261 254 276 246 216 206 204 208 227 233 205 191 198 214 244 281 302 272 212 171 213 191 176 179 164 156 167 153 159 162 152 150 150 142 144 141 137 136 137 141 140 140 139 138 138 134 131 130 126 122 126 123 126 128 132 143 161 166 167 158 151 146 145 146 148 150 149 152 160 177 201 205 196 191 189 186 182 176 167 159 156 150 146 145 144 142 144 143 140 141 139 136 136 137 138 138 139 140 140 142 144 147 152 154 156 160 162 166 171 175 177 180 184 188 191 195 199 204 209 216 217 217 215 215 215 213 213 212 212 215 220 225 229 232 236 240 240 240 241 242 243 245 247 249 249 250 253 258 261 261 261 266 272 278 283 287 289 291 293 292 290 287 290
 -9999 -9999 -9999 -9999 -9999 -9999 -9999 -9999 -9999 -9999 -9999 -9999 -9999 -9999 -9999 -9999 -9999 -9999 -9999 -9999 -9999 -9999 153 153 161 169 163 158 152 145 140 130 128 127 119 103 100 87 73 56 43 34 26 24 24 25 26 26 29 32 32 32 34 35 35 37 37 40 42 46 56 61 53 57 60 64 71 79 92 114 105 105 110 117 118 124 135 142 148 158 159 169 188 238 230 218 223 240 240 229 222 260 322 307 284 269 260 257 232 217 209 206 208 215 223 204 190 193 240 241 267 262 227 189 189 230 198 184 196 177 162 157 159 155 157 151 168 154 145 146 145 143 140 140 141 140 139 139 138 136 134 131 129 130 137 119 116 120 126 129 133 150 153 159 157 153 148 146 146 148 151 153 154 156 168 193 212 202 196 194 188 184 175 165 161 158 153 148 143 141 141 139 139 139 137 136 133 133 132 132 133 133 135 139 142 146 150 153 155 158 161 164 168 171 174 177 180 184 187 190 195 200 204 207 213 215 217 218 218 215 212 210 210 211 213 218 222 226 229 233 236 238 238 240 239 238 237 239 242 244 246 249 252 254 255 258 263 270 276 281 284 286 287 288 289 286 283 286
 -9999 -9999 -9999 -9999 -9999 -9999 -9999 -9999 -9999 -9999 -9999 -9999 -9999 -9999 -9999 -9999 -9999 -9999 -9999 -9999 -9999 -9999 -9999 170 171 167 162 158 155 149 139 124 118 113 116 107 96 87 74 59 47 40 25 23 23 23 -9999 25 -9999 29 32 32 32 34 34 34 36 39 41 46 50 51 52 55 59 69 71 77 87 104 106 113 115 119 123 130 143 155 160 167 175 173 187 231 225 226 242 248 249 257 233 266 301 295 281 281 263 247 230 219 212 207 210 213 209 199 191 194 225 231 256 226 204 194 208 222 200 211 211 188 166 162 194 162 150 149 163 169 151 150 150 147 147 144 144 143 142 143 140 136 133 132 130 128 133 122 119 117 121 127 130 136 142 153 164 158 154 150 149 152 158 162 158 157 163 188 211 212 203 193 186 183 177 170 167 163 158 153 145 142 139 137 138 137 135 132 131 129 127 130 131 132 134 138 142 147 151 155 157 160 163 165 168 171 174 176 179 182 186 191 195 199 205 207 209 212 213 215 214 211 212 211 213 213 214 216 217 223 226 230 232 232 233 235 234 234 231 232 233 237 243 246 249 251 251 256 261 267 273 280 283 284 286 287 285 282 279 283
 -9999 -9999 -9999 -9999 -9999 -9999 -9999 -9999 -9999 -9999 -9999 -9999 -9999 -9999 -9999 -9999 -9999 -9999 -9999 -9999 -9999 -9999 157 159 163 163 162 158 153 154 143 125 116 110 108 116 116 87 74 61 48 33 22 21 21 23 -9999 -9999 -9999 -9999 -9999 32 32 32 34 34 -9999 38 41 43 48 49 51 54 59 67 72 75 85 96 104 117 123 126 132 135 145 164 175 178 187 180 190 225 228 238 254 255 264 279 246 268 280 277 278 284 278 276 270 229 220 213 218 247 231 203 195 198 208 226 234 209 198 214 234 217 206 242 225 197 170 165 175 172 155 152 152 154 158 151 150 150 150 149 148 146 145 143 141 137 135 132 132 128 127 122 120 118 116 124 129 134 138 153 166 162 158 156 155 158 164 175 182 168 162 172 188 215 205 194 189 185 178 173 167 163 162 155 148 141 138 135 135 136 132 131 129 127 127 129 129 132 135 137 142 148 152 155 159 162 164 167 169 171 174 177 180 181 185 189 195 199 203 207 208 209 207 208 208 209 210 211 212 215 216 217 215 217 222 225 228 229 230 231 229 231 228 227 228 231 238 242 246 249 251 253 259 265 272 277 281 284 285 283 284 281 282 285
 -9999 -9999 -9999 -9999 -9999 -9999 -9999 -9999 -9999 -9999 -9999 -9999 -9999 -9999 -9999 -9999 -9999 -9999 -9999 -9999 -9999 -9999 -9999 154 157 161 162 160 151 150 135 126 119 114 110 112 112 92 77 62 48 32 23 21 22 -9999 -9999 -9999 -9999 -9999 -9999 -9999 -9999 32 33 -9999 -9999 -9999 -9999 42 45 48 49 53 59 64 68 74 82 91 105 112 130 134 142 144 147 162 177 183 183 185 193 211 227 238 254 268 272 280 257 251 263 287 299 287 284 290 319 273 233 222 233 280 252 214 201 199 203 218 209 198 191 202 229 223 207 217 207 187 174 173 189 172 161 157 156 156 164 167 157 156 155 155 152 150 148 143 143 139 136 133 129 127 126 126 124 122 119 122 128 134 137 142 154 169 165 162 159 165 168 178 199 216 186 167 179 208 211 195 190 186 180 174 167 162 160 155 149 143 138 136 135 134 133 130 128 127 127 128 130 131 136 140 144 149 153 158 160 164 166 168 171 173 175 177 179 181 184 187 193 198 201 203 204 207 205 204 205 206 209 211 212 214 216 216 215 216 218 221 222 225 226 226 226 226 226 227 226 230 237 239 243 246 249 253 259 265 271 277 282 283 284 284 283 281 285 285
 -9999 -9999 -9999 -9999 -9999 -9999 -9999 -9999 -9999 -9999 -9999 -9999 -9999 -9999 -9999 -9999 -9999 -9999 -9999 -9999 -9999 -9999 -9999 -9999 149 156 159 157 158 159 145 126 117 107 106 107 109 96 76 67 50 37 27 21 22 -9999 -9999 -9999 -9999 -9999 -9999 -9999 -9999 -9999 -9999 -9999 -9999 -9999 -9999 42 43 45 49 51 57 65 66 71 78 85 96 106 122 134 148 155 151 157 167 178 185 194 201 207 220 236 244 248 263 284 276 264 263 281 311 290 285 287 292 317 252 233 232 239 240 227 212 205 205 217 205 188 185 194 206 220 208 210 207 192 180 181 188 179 168 163 161 160 164 169 166 163 160 160 159 159 151 148 143 141 138 134 131 129 128 127 134 130 127 125 127 130 135 140 145 158 167 166 164 171 175 183 199 222 199 167 176 194 207 202 201 191 181 174 169 164 160 154 150 145 140 137 136 133 132 130 128 127 127 128 129 134 138 142 147 153 157 160 162 165 167 170 172 174 176 180 182 183 186 189 191 194 199 200 202 201 200 201 204 205 208 209 212 214 216 215 214 216 217 219 221 223 225 224 226 224 224 224 227 229 235 240 242 246 248 255 260 263 270 274 278 280 281 281 281 281 283 284
 -9999 -9999 -9999 -9999 -9999 -9999 -9999 -9999 -9999 -9999 -9999 -9999 -9999 -9999 -9999 -9999 -9999 -9999 -9999 -9999 -9999 -9999 -9999 -9999 -9999 151 154 156 160 161 155 131 114 112 108 108 110 90 67 66 58 55 34 24 24 -9999 -9999 -9999 -9999 -9999 -9999 -9999 -9999 -9999 -9999 -9999 -9999 -9999 -9999 41 42 45 47 50 53 58 66 69 76 82 91 105 118 129 138 151 151 153 163 188 194 196 199 206 220 235 233 237 257 281 292 283 282 277 305 297 296 293 280 274 254 250 265 257 242 237 226 213 208 221 210 186 185 191 204 212 214 241 221 193 183 188 188 182 176 168 165 166 169 173 175 174 168 166 167 168 160 151 145 142 139 136 134 132 135 132 140 150 144 132 135 134 136 139 141 144 152 167 171 174 186 193 204 222 197 175 175 183 198 198 197 190 182 176 173 168 164 159 153 147 143 139 139 139 136 133 132 130 128 128 129 135 139 145 151 158 162 163 163 167 170 171 173 175 179 181 183 186 189 193 195 196 199 198 199 200 199 201 204 206 207 208 211 213 216 215 216 215 215 218 220 223 224 223 225 225 224 225 227 227 234 240 243 248 251 255 261 263 267 272 275 279 279 279 282 282 283 285
 -9999 -9999 -9999 -9999 -9999 -9999 -9999 -9999 -9999 -9999 -9999 -9999 -9999 -9999 -9999 -9999 -9999 -9999 -9999 -9999 -9999 -9999 -9999 -9999 -9999 -9999 153 156 158 158 148 131 115 116 117 113 126 85 63 62 62 59 40 29 25 -9999 -9999 -9999 -9999 -9999 -9999 -9999 -9999 -9999 -9999 -9999 -9999 -9999 -9999 -9999 -9999 -9999 -9999 50 51 54 59 67 72 78 85 100 121 124 129 143 146 159 162 186 192 190 195 206 220 239 231 236 255 276 284 285 302 299 292 304 307 299 286 275 262 263 273 274 257 250 242 232 207 226 213 184 183 196 221 218 236 259 221 196 186 186 188 181 177 172 169 168 172 179 180 176 172 172 171 169 164 154 148 143 140 139 136 134 136 137 143 155 152 138 146 153 140 136 135 136 152 170 171 169 179 191 204 220 196 196 177 179 201 217 206 192 185 182 180 175 169 165 158 151 147 145 144 143 139 137 136 135 132 132 134 138 142 148 154 161 167 166 165 167 170 174 176 178 180 182 186 187 190 194 196 197 197 198 199 201 201 202 205 208 208 207 210 212 212 214 215 214 216 220 222 223 223 224 226 223 223 225 227 229 233 240 245 250 254 257 260 263 267 271 274 276 277 279 282 282 282 284
 -9999 -9999 -9999 -9999 -9999 -9999 -9999 -9999 -9999 -9999 -9999 -9999 -9999 -9999 -9999 -9999 -9999 -9999 -9999 -9999 -9999 -9999 -9999 -9999 -9999 -9999 -9999 154 154 156 151 135 121 110 111 121 149 122 67 66 65 60 42 32 28 -9999 -9999 -9999 -9999 -9999 -9999 -9999 -9999 -9999 -9999 -9999 -9999 -9999 -9999 -9999 -9999 -9999 -9999 -9999 -9999 55 55 62 67 74 85 94 114 124 123 131 140 156 164 167 176 186 200 220 220 230 225 239 257 279 298 281 293 317 297 301 319 300 299 287 276 274 276 275 262 245 234 223 218 201 191 180 182 199 242 239 253 245 214 212 195 187 193 184 178 175 173 172 173 179 187 180 172 176 175 166 165 164 150 148 144 141 139 138 141 142 144 151 155 146 149 168 155 137 130 127 148 171 166 166 169 179 186 198 202 182 178 181 190 207 210 206 195 194 192 183 175 169 163 157 153 152 149 147 144 142 140 139 139 139 139 144 147 152 157 163 166 168 167 171 173 174 176 181 182 185 189 190 192 194 196 196 199 199 201 202 201 203 205 207 207 207 209 210 210 211 212 213 214 218 220 221 221 223 224 226 226 228 231 233 235 240 248 253 256 259 261 265 267 272 276 274 275 278 280 281 280 282
 -9999 -9999 -9999 -9999 -9999 -9999 -9999 -9999 -9999 -9999 -9999 -9999 -9999 -9999 -9999 -9999 -9999 -9999 -9999 -9999 -9999 -9999 -9999 -9999 -9999 -9999 -9999 156 154 149 143 134 125 107 108 127 178 175 102 70 60 60 48 41 29 27 -9999 -9999 -9999 -9999 -9999 -9999 -9999 -9999 -9999 -9999 -9999 -9999 -9999 -9999 -9999 -9999 -9999 -9999 -9999 54 55 58 63 70 79 92 106 121 122 133 147 151 158 166 175 185 199 227 224 218 221 240 255 276 301 305 279 325 314 294 297 303 330 304 290 287 293 305 291 277 248 228 219 208 214 181 183 214 262 268 261 232 206 205 205 192 193 187 183 179 176 175 175 178 190 195 174 172 175 169 162 167 155 149 146 142 143 146 151 144 154 152 162 161 154 166 186 150 136 124 124 149 162 159 166 178 179 190 185 182 185 185 189 201 209 209 205 210 213 190 182 177 169 164 160 158 155 152 149 147 147 146 145 145 147 150 153 158 163 166 167 169 168 171 174 174 174 180 182 183 187 190 194 195 197 199 199 200 201 201 201 203 205 207 206 206 206 207 207 210 210 212 214 218 219 221 221 223 226 229 231 233 235 236 240 244 251 257 258 262 263 265 267 269 274 275 276 277 279 279 279 282
 -9999 -9999 -9999 -9999 -9999 -9999 -9999 -9999 -9999 -9999 -9999 -9999 -9999 -9999 -9999 -9999 -9999 -9999 -9999 -9999 -9999 -9999 -9999 -9999 -9999 -9999 159 155 155 147 139 137 128 106 102 121 182 186 166 85 56 53 52 50 33 28 28 -9999 -9999 -9999 -9999 -9999 -9999 -9999 -9999 -9999 -9999 -9999 -9999 -9999 -9999 -9999 -9999 -9999 -9999 52 53 57 60 68 75 88 99 111 118 135 165 157 160 164 172 181 191 202 209 211 220 238 248 257 284 292 278 309 327 293 306 312 337 313 300 292 308 339 288 266 256 232 216 224 232 183 184 231 274 255 243 215 208 205 201 199 196 192 190 186 187 185 181 185 185 187 176 172 173 171 163 164 161 152 148 146 146 149 159 145 146 150 160 174 163 161 168 158 159 133 122 131 162 151 159 207 195 181 182 182 197 194 192 199 218 230 228 238 228 199 190 182 177 169 167 166 164 159 156 153 153 151 151 152 154 157 162 166 170 171 172 170 168 167 168 172 172 178 181 184 186 190 193 195 198 198 200 200 201 201 201 202 204 203 203 202 202 203 204 204 206 210 211 214 217 220 223 227 229 233 235 237 238 242 246 249 254 261 263 266 266 267 267 270 271 275 278 278 279 280 282 281
 -9999 -9999 -9999 -9999 -9999 -9999 -9999 -9999 -9999 -9999 -9999 -9999 -9999 -9999 -9999 -9999 -9999 -9999 -9999 -9999 -9999 -9999 -9999 -9999 -9999 -9999 -9999 -9999 151 146 135 130 117 103 98 103 147 159 160 85 51 46 47 42 33 29 27 -9999 -9999 -9999 -9999 -9999 -9999 -9999 -9999 -9999 -9999 -9999 -9999 -9999 -9999 -9999 -9999 -9999 -9999 50 52 55 59 64 72 82 91 103 112 129 144 159 168 167 168 175 186 193 200 210 224 234 243 249 281 286 270 293 305 290 326 321 311 309 313 293 293 318 312 270 256 238 233 248 221 198 180 205 247 234 243 225 216 213 210 206 202 197 192 188 190 188 185 203 195 189 179 173 170 169 165 161 160 155 153 152 148 147 146 146 147 150 156 166 160 160 162 165 179 169 142 133 134 143 146 177 200 183 193 186 190 195 197 203 220 233 242 244 241 221 197 196 200 183 180 174 171 167 162 159 157 156 158 159 159 162 166 169 172 175 175 174 171 170 165 170 171 176 179 183 188 191 193 194 196 198 200 200 202 201 202 202 200 200 200 200 199 199 200 202 203 206 209 213 218 222 226 229 231 233 235 239 240 245 249 250 256 264 269 269 269 270 271 271 274 278 280 280 281 279 281 282
 -9999 -9999 -9999 -9999 -9999 -9999 -9999 -9999 -9999 -9999 -9999 -9999 -9999 -9999 -9999 -9999 -9999 -9999 -9999 -9999 -9999 -9999 -9999 -9999 -9999 -9999 -9999 -9999 -9999 138 131 125 114 103 94 88 98 127 143 116 59 44 48 41 35 29 27 -9999 -9999 -9999 -9999 -9999 -9999 -9999 -9999 -9999 -9999 -9999 -9999 -9999 -9999 -9999 -9999 -9999 -9999 48 50 54 57 64 71 78 87 97 107 121 133 142 150 161 166 172 180 188 207 215 221 236 241 246 277 279 261 274 294 315 343 328 310 311 322 305 290 286 298 289 268 248 245 258 231 199 199 201 211 237 258 232 227 223 220 215 209 204 201 194 190 185 184 197 201 187 180 176 171 169 168 166 161 158 157 161 155 150 149 149 149 152 161 158 152 155 156 162 170 196 179 171 140 140 140 147 167 178 190 186 192 198 201 204 216 234 242 253 254 254 217 220 213 209 198 184 178 173 169 168 163 164 163 163 162 166 170 172 175 177 174 174 171 168 164 166 169 174 179 182 187 193 193 196 197 197 199 200 202 202 202 201 201 201 199 198 199 200 200 201 202 205 209 213 218 223 227 230 234 235 238 240 241 244 247 251 256 267 272 272 273 273 274 274 276 280 281 281 280 282 283 283
 -9999 -9999 -9999 -9999 -9999 -9999 -9999 -9999 -9999 -9999 -9999 -9999 -9999 -9999 -9999 -9999 -9999 -9999 -9999 -9999 -9999 -9999 -9999 -9999 -9999 -9999 -9999 -9999 -9999 -9999 123 118 111 101 93 94 91 101 129 119 67 51 48 48 40 32 28 -9999 -9999 -9999 -9999 -9999 -9999 -9999 -9999 -9999 -9999 -9999 -9999 -9999 -9999 -9999 -9999 -9999 -9999 47 49 52 55 61 71 86 93 93 102 115 126 138 145 151 158 168 179 195 207 215 217 241 246 241 260 264 268 305 315 327 340 343 321 310 318 316 293 279 296 305 274 257 262 246 211 212 277 249 208 243 271 246 251 241 233 227 219 211 210 203 192 186 184 186 188 186 182 177 174 171 171 169 164 160 160 164 172 156 154 153 155 155 163 166 157 151 152 155 172 184 183 184 156 153 147 145 151 163 180 188 189 193 205 209 223 253 265 271 269 269 247 230 234 210 197 190 182 177 177 173 171 170 167 168 169 168 171 173 175 174 173 172 169 166 161 161 168 173 180 182 187 192 195 198 198 198 199 201 201 201 203 201 199 200 200 201 200 199 199 200 200 201 206 211 217 223 227 231 233 237 239 242 244 248 250 254 258 267 273 275 274 274 274 276 277 281 282 282 281 284 284 285
 -9999 -9999 -9999 -9999 -9999 -9999 -9999 -9999 -9999 -9999 -9999 -9999 -9999 -9999 -9999 -9999 -9999 -9999 -9999 -9999 -9999 -9999 -9999 -9999 -9999 -9999 -9999 -9999 -9999 -9999 116 112 107 99 93 84 81 84 104 104 70 53 50 53 43 36 28 -9999 -9999 -9999 -9999 -9999 -9999 -9999 -9999 -9999 -9999 -9999 -9999 -9999 -9999 -9999 -9999 -9999 -9999 -9999 46 50 53 59 71 94 103 93 100 110 123 137 145 151 153 169 172 183 197 205 211 229 232 231 243 253 265 311 322 317 335 350 332 318 317 322 306 285 285 309 293 274 274 244 210 234 303 286 235 232 272 259 261 258 245 233 228 217 208 201 193 187 186 186 198 196 182 180 175 172 172 172 173 166 165 169 171 165 159 161 170 169 162 171 167 154 150 151 156 170 170 178 179 160 155 152 155 157 167 178 196 193 199 207 219 235 271 282 253 247 238 236 234 233 211 194 186 182 183 183 180 177 173 170 171 171 172 172 172 171 170 168 167 165 164 165 168 174 179 182 187 191 194 195 197 199 199 201 202 202 201 202 201 202 202 201 200 198 196 196 198 200 204 211 216 221 226 231 235 241 246 249 251 255 254 255 259 265 268 275 277 277 278 277 279 281 281 283 284 285 286 287
 -9999 -9999 -9999 -9999 -9999 -9999 -9999 -9999 -9999 -9999 -9999 -9999 -9999 -9999 -9999 -9999 -9999 -9999 -9999 -9999 -9999 -9999 -9999 -9999 -9999 -9999 -9999 -9999 -9999 -9999 116 111 106 99 92 84 81 79 75 82 91 57 49 51 38 36 31 26 -9999 -9999 -9999 -9999 -9999 -9999 -9999 -9999 -9999 -9999 -9999 -9999 -9999 -9999 -9999 -9999 -9999 -9999 46 47 50 54 63 75 86 96 100 106 118 130 140 159 154 157 164 174 189 198 206 213 216 221 245 275 274 304 314 318 329 343 341 332 316 316 306 295 299 323 316 296 309 274 220 276 299 310 278 235 246 257 266 278 257 239 239 226 211 203 197 189 187 190 206 196 184 180 176 174 175 176 175 172 172 172 172 172 170 172 184 194 177 166 168 168 150 149 149 157 167 167 176 171 161 163 163 178 162 171 201 199 199 204 214 226 250 256 248 237 234 235 229 220 210 203 193 191 196 197 192 189 183 177 173 172 172 171 170 169 168 167 165 164 165 168 170 174 178 182 188 192 193 195 195 198 197 200 201 202 202 202 201 202 202 200 199 198 194 193 195 199 205 212 216 223 229 232 238 244 251 253 254 256 255 257 260 264 266 271 275 278 281 281 281 281 282 283 284 284 286 288
 -9999 -9999 -9999 -9999 -9999 -9999 -9999 -9999 -9999 -9999 -9999 -9999 -9999 -9999 -9999 -9999 -9999 -9999 -9999 -9999 -9999 -9999 -9999 -9999 -9999 -9999 -9999 -9999 -9999 131 117 112 109 101 93 86 79 74 72 72 84 78 56 45 35 35 29 29 -9999 -9999 -9999 -9999 -9999 -9999 -9999 -9999 -9999 -9999 -9999 -9999 -9999 -9999 -9999 -9999 -9999 -9999 -9999 46 48 53 57 66 76 92 106 106 116 125 136 163 156 159 169 170 179 195 204 205 215 229 241 265 301 318 306 329 328 344 365 337 320 312 299 304 305 308 308 312 300 268 234 283 271 322 292 252 259 267 266 267 259 245 251 234 219 209 202 192 187 190 196 188 187 182 178 176 176 177 175 179 181 181 181 184 182 191 194 206 196 180 171 172 174 153 149 154 168 171 167 172 163 166 169 189 164 174 204 221 203 203 210 220 234 235 232 238 240 237 223 217 215 209 205 210 216 217 208 202 193 184 175 173 171 169 169 167 166 167 165 165 165 167 170 174 179 184 188 191 193 194 195 196 197 198 199 200 202 202 201 201 201 202 202 201 199 195 196 202 212 214 220 228 231 233 240 248 256 260 264 262 262 262 264 266 270 273 274 277 279 283 282 283 281 282 283 283 286 288
 -9999 -9999 -9999 -9999 -9999 -9999 -9999 -9999 -9999 -9999 -9999 -9999 -9999 -9999 -9999 -9999 -9999 -9999 -9999 -9999 -9999 -9999 -9999 -9999 -9999 -9999 -9999 -9999 -9999 -9999 119 115 111 102 95 89 82 77 73 68 72 78 68 53 41 37 34 33 -9999 -9999 -9999 -9999 -9999 -9999 -9999 -9999 -9999 -9999 -9999 -9999 -9999 -9999 -9999 -9999 -9999 -9999 -9999 -9999 48 54 56 64 74 87 119 110 115 128 136 154 157 161 169 176 182 190 197 204 216 230 242 266 309 318 305 321 324 348 360 343 311 308 311 318 311 305 311 322 301 267 251 272 295 329 304 269 274 279 280 279 262 250 244 229 219 210 202 195 191 192 192 189 189 185 180 180 181 178 181 185 184 187 190 194 199 217 214 211 208 197 186 184 200 167 155 156 163 178 170 168 166 166 171 195 168 167 181 218 209 209 213 216 222 227 222 229 242 243 231 226 226 221 226 234 226 224 200 195 187 182 175 172 169 167 164 164 163 163 164 164 166 168 171 176 181 184 186 191 192 192 195 195 197 196 199 200 202 202 201 201 204 206 207 208 206 206 206 209 218 223 226 232 235 240 245 250 258 266 274 273 269 267 269 271 274 277 279 279 280 282 285 283 283 283 284 285 287 288
 -9999 -9999 -9999 -9999 -9999 -9999 -9999 -9999 -9999 -9999 -9999 -9999 -9999 -9999 -9999 -9999 -9999 -9999 -9999 -9999 -9999 -9999 -9999 -9999 -9999 -9999 -9999 -9999 -9999 -9999 -9999 -9999 -9999 103 99 90 84 76 71 67 61 61 63 61 49 41 39 36 -9999 -9999 -9999 -9999 -9999 -9999 -9999 -9999 -9999 -9999 -9999 -9999 -9999 -9999 -9999 -9999 -9999 -9999 -9999 -9999 45 52 59 69 81 90 104 122 113 129 137 153 159 170 193 194 198 206 217 220 219 232 256 273 298 327 311 328 334 352 367 336 310 343 351 338 324 309 312 320 336 280 249 265 326 324 319 288 287 294 293 282 268 254 239 231 223 213 203 198 196 197 194 191 191 189 184 181 181 182 184 186 186 188 199 208 219 235 238 232 223 212 197 190 201 180 165 162 167 179 186 176 171 169 173 200 183 178 178 189 214 216 222 220 218 218 216 223 232 241 246 241 246 233 231 217 209 203 199 198 191 183 174 168 165 163 162 160 160 160 160 162 164 168 172 177 182 185 188 190 190 191 193 194 195 197 198 199 200 202 203 204 207 210 213 214 215 216 218 218 226 231 233 237 239 243 247 251 260 270 276 276 275 273 274 275 278 282 285 285 284 284 285 285 285 286 287 287 289 289
 -9999 -9999 -9999 -9999 -9999 -9999 -9999 -9999 -9999 -9999 -9999 -9999 -9999 -9999 -9999 -9999 -9999 -9999 -9999 -9999 -9999 -9999 -9999 -9999 -9999 -9999 -9999 -9999 -9999 -9999 -9999 -9999 -9999 105 100 92 86 79 72 68 62 59 59 58 55 47 42 40 -9999 -9999 -9999 -9999 -9999 -9999 -9999 -9999 -9999 -9999 -9999 -9999 -9999 -9999 -9999 -9999 -9999 -9999 -9999 -9999 -9999 49 65 88 99 108 108 109 114 125 144 151 164 181 211 211 211 224 232 231 229 240 273 274 298 315 310 325 352 354 345 320 316 369 356 342 331 305 308 327 355 325 276 254 307 332 318 306 311 312 306 294 273 255 241 233 227 222 206 205 203 205 198 196 197 194 188 188 187 186 191 185 185 193 211 221 236 256 254 242 232 217 206 196 191 181 173 171 173 182 201 186 178 175 176 188 203 189 177 178 212 228 234 230 221 215 214 218 227 238 244 242 248 231 210 202 201 197 194 196 194 184 171 164 161 160 159 157 155 155 156 159 162 167 172 179 184 185 187 188 188 190 191 192 194 195 197 197 201 202 204 207 208 212 215 218 220 223 226 227 233 236 238 241 243 245 247 252 261 269 275 279 280 282 281 282 284 288 290 290 290 290 289 289 289 290 290 290 292 292
 -9999 -9999 -9999 -9999 -9999 -9999 -9999 -9999 -9999 -9999 -9999 -9999 -9999 -9999 -9999 -9999 -9999 -9999 -9999 -9999 -9999 -9999 -9999 -9999 -9999 -9999 -9999 -9999 -9999 -9999 -9999 -9999 -9999 107 104 98 90 82 76 72 67 64 60 55 53 47 45 46 48 -9999 -9999 -9999 -9999 -9999 -9999 -9999 -9999 -9999 -9999 -9999 -9999 -9999 -9999 -9999 -9999 -9999 -9999 -9999 -9999 43 54 75 91 100 106 110 123 131 154 158 163 183 210 222 220 235 252 239 235 249 259 269 293 316 316 337 369 363 351 317 315 356 344 336 327 295 311 346 341 334 283 260 312 348 332 333 350 323 324 304 286 264 247 234 229 233 215 219 214 213 204 203 203 200 193 190 189 187 188 189 184 196 213 223 236 251 255 243 231 226 212 198 194 185 180 177 180 188 204 198 187 181 180 188 205 191 174 183 219 231 244 235 223 215 210 218 225 233 244 235 230 216 203 196 197 193 186 187 182 173 163 157 155 153 153 151 150 151 152 155 159 163 169 175 182 184 185 184 187 188 189 191 192 194 196 197 200 203 206 208 212 216 220 223 227 229 233 236 240 242 243 244 246 249 252 255 264 272 279 283 285 286 286 287 289 292 293 295 294 293 295 293 292 293 294 294 295 296
 -9999 -9999 -9999 -9999 -9999 -9999 -9999 -9999 -9999 -9999 -9999 -9999 -9999 -9999 -9999 -9999 -9999 -9999 -9999 -9999 -9999 -9999 -9999 -9999 -9999 -9999 -9999 -9999 -9999 -9999 -9999 -9999 -9999 106 103 96 91 85 79 75 71 64 59 55 54 50 46 48 50 -9999 -9999 -9999 -9999 -9999 -9999 -9999 -9999 -9999 -9999 -9999 -9999 -9999 -9999 -9999 -9999 -9999 -9999 -9999 -9999 48 50 59 89 94 110 110 126 135 152 157 165 181 201 227 223 234 245 240 245 255 254 267 294 322 319 329 371 375 349 319 305 349 365 329 323 289 312 360 365 299 275 277 311 354 355 356 370 343 342 320 308 278 247 236 232 249 228 228 233 217 210 208 207 208 203 196 192 189 185 182 185 196 229 234 236 240 246 242 229 229 216 202 194 190 185 182 188 198 206 209 197 189 186 193 221 199 172 180 203 230 225 228 231 219 207 213 229 239 234 227 227 213 192 190 186 187 179 180 172 160 153 148 146 145 144 145 144 145 148 152 157 159 165 170 175 178 181 182 184 185 187 189 191 193 193 197 200 204 207 210 214 219 224 230 233 236 239 243 244 247 248 248 246 247 253 257 267 276 282 286 288 289 290 290 292 295 298 299 301 300 299 298 297 297 297 297 298 299
 -9999 -9999 -9999 -9999 -9999 -9999 -9999 -9999 -9999 -9999 -9999 -9999 -9999 -9999 -9999 -9999 -9999 -9999 -9999 -9999 -9999 -9999 -9999 -9999 -9999 -9999 -9999 -9999 -9999 -9999 -9999 -9999 -9999 103 100 96 92 86 81 78 72 67 62 58 54 54 53 50 53 57 55 -9999 -9999 -9999 -9999 -9999 -9999 -9999 -9999 -9999 -9999 -9999 -9999 -9999 -9999 -9999 -9999 -9999 -9999 -9999 44 48 60 77 98 105 122 134 140 152 163 178 202 214 225 222 232 237 249 258 254 264 290 321 334 319 344 374 340 323 306 341 389 356 321 299 294 316 398 331 286 271 335 329 348 366 383 378 354 338 318 285 259 251 264 262 242 239 250 234 226 216 215 212 219 205 199 194 191 182 189 190 211 224 228 234 239 241 229 228 223 209 201 199 197 198 204 225 225 221 221 205 198 204 224 214 174 178 216 235 213 212 222 212 202 209 217 214 216 219 208 213 195 179 181 185 179 167 161 152 145 141 138 138 138 139 140 141 143 148 152 156 161 166 170 174 176 178 181 183 185 187 190 191 194 197 201 205 209 213 218 224 229 232 239 241 245 248 250 251 251 251 248 245 252 260 271 278 284 287 289 290 290 292 295 299 302 303 306 304 303 302 301 300 301 300 302 303
 -9999 -9999 -9999 -9999 -9999 -9999 -9999 -9999 -9999 -9999 -9999 -9999 -9999 -9999 -9999 -9999 -9999 -9999 -9999 -9999 -9999 -9999 -9999 -9999 -9999 -9999 -9999 -9999 -9999 -9999 -9999 -9999 -9999 -9999 95 94 91 85 82 78 74 68 62 59 58 58 60 57 56 60 60 -9999 -9999 -9999 -9999 -9999 -9999 -9999 -9999 -9999 -9999 -9999 -9999 -9999 -9999 -9999 -9999 -9999 -9999 -9999 41 45 53 67 85 101 115 123 133 158 177 186 191 210 216 215 234 240 252 262 257 256 281 308 337 319 334 371 377 346 319 349 400 388 343 314 306 304 358 359 320 293 357 305 396 387 374 399 388 350 343 312 298 308 309 277 257 254 252 249 246 231 223 221 223 220 211 210 201 194 201 194 198 202 224 230 240 249 231 227 229 227 207 202 202 205 213 223 231 241 240 225 210 203 219 203 175 167 182 221 218 203 208 204 194 203 209 203 199 199 199 202 188 171 175 180 169 158 154 149 140 136 134 133 133 134 135 137 140 143 148 152 155 162 167 171 173 177 178 181 183 185 188 190 193 196 202 204 209 214 221 228 232 238 242 245 247 249 252 251 247 241 248 248 256 264 274 284 289 289 288 287 287 292 296 302 306 306 308 308 307 305 305 304 304 304 305 307
 -9999 -9999 -9999 -9999 -9999 -9999 -9999 -9999 -9999 -9999 -9999 -9999 -9999 -9999 -9999 -9999 -9999 -9999 -9999 -9999 -9999 -9999 -9999 -9999 -9999 -9999 -9999 -9999 -9999 -9999 -9999 -9999 -9999 97 92 92 88 85 82 77 73 68 65 61 57 58 58 61 56 62 68 68 68 -9999 -9999 -9999 -9999 -9999 -9999 -9999 -9999 -9999 -9999 -9999 -9999 -9999 -9999 -9999 -9999 -9999 -9999 50 61 63 75 92 102 109 120 151 180 188 181 192 200 216 238 243 244 257 255 252 271 296 322 324 324 347 398 377 329 345 377 398 359 362 325 309 321 350 367 297 345 312 368 382 368 417 404 384 358 344 334 338 336 302 284 267 261 256 254 254 237 229 230 234 239 223 216 220 203 202 197 204 236 233 235 249 233 225 228 232 221 204 207 213 220 229 238 235 233 236 212 206 205 205 182 163 161 174 192 194 199 196 185 197 201 194 192 195 198 196 193 185 164 156 148 145 142 140 137 131 128 128 127 127 131 135 136 140 144 148 153 159 163 168 171 174 175 179 182 184 186 188 191 196 202 204 210 216 223 228 234 240 245 242 244 248 245 248 242 236 239 247 254 264 275 286 293 292 289 289 290 295 300 303 306 307 307 307 308 307 306 307 305 306 308 312
 -9999 -9999 -9999 -9999 -9999 -9999 -9999 -9999 -9999 -9999 -9999 -9999 -9999 -9999 -9999 -9999 -9999 -9999 -9999 -9999 -9999 -9999 -9999 -9999 -9999 -9999 -9999 -9999 -9999 -9999 -9999 -9999 -9999 -9999 89 88 87 86 81 77 73 69 65 61 59 57 56 61 60 64 69 65 62 63 -9999 -9999 -9999 -9999 -9999 -9999 -9999 -9999 -9999 -9999 -9999 -9999 -9999 -9999 -9999 -9999 -9999 44 53 65 65 77 88 96 105 124 149 166 183 183 182 201 217 228 234 243 246 247 265 287 304 326 315 342 362 389 360 343 369 398 379 390 347 313 319 350 339 306 320 346 354 330 359 419 414 405 385 377 365 367 373 350 321 293 273 262 257 262 246 240 240 241 249 234 232 267 226 230 216 212 253 255 237 246 237 220 216 226 212 210 226 219 224 234 242 234 229 221 201 198 194 219 181 165 153 156 167 176 177 178 184 192 200 190 187 192 196 199 187 174 163 147 140 138 139 139 126 126 126 125 122 121 124 129 131 132 137 142 148 153 160 166 170 172 174 178 181 182 184 187 190 195 200 203 209 217 223 230 236 240 245 240 239 239 230 238 236 235 243 247 252 261 273 283 288 289 288 288 290 293 298 303 305 305 305 305 307 309 308 306 306 309 312 316
 -9999 -9999 -9999 -9999 -9999 -9999 -9999 -9999 -9999 -9999 -9999 -9999 -9999 -9999 -9999 -9999 -9999 -9999 -9999 -9999 -9999 -9999 -9999 -9999 -9999 -9999 -9999 -9999 -9999 -9999 -9999 -9999 -9999 -9999 -9999 -9999 82 82 81 76 71 69 66 64 61 59 60 63 65 65 63 62 64 63 59 -9999 -9999 -9999 -9999 -9999 -9999 -9999 -9999 -9999 -9999 -9999 -9999 -9999 -9999 -9999 -9999 -9999 53 68 62 70 77 87 95 106 120 141 161 176 176 184 201 213 221 234 243 241 254 274 297 320 315 329 345 397 378 357 382 389 377 381 357 322 326 323 371 371 332 365 351 338 371 372 388 404 406 401 396 399 385 373 347 322 286 272 265 274 256 253 248 251 260 243 241 267 276 268 244 225 245 258 241 239 241 223 205 211 208 217 225 227 227 232 236 227 228 223 197 184 181 196 175 160 151 145 148 156 160 173 193 212 217 207 189 183 183 200 180 164 152 148 140 135 132 133 125 131 124 122 121 116 116 119 122 126 132 137 141 148 156 163 170 173 175 178 181 182 183 185 188 190 197 202 207 214 222 230 233 236 240 239 232 235 219 223 229 231 241 249 253 257 268 275 280 282 284 287 289 291 293 297 297 299 299 302 304 306 304 306 307 310 316 321
 -9999 -9999 -9999 -9999 -9999 -9999 -9999 -9999 -9999 -9999 -9999 -9999 -9999 -9999 -9999 -9999 -9999 -9999 -9999 -9999 -9999 -9999 -9999 -9999 -9999 -9999 -9999 -9999 -9999 -9999 -9999 -9999 -9999 -9999 -9999 -9999 -9999 -9999 78 75 72 69 67 65 63 61 61 66 65 66 62 62 64 62 60 56 -9999 -9999 -9999 -9999 43 42 -9999 -9999 -9999 -9999 -9999 -9999 -9999 -9999 -9999 -9999 -9999 56 60 79 79 88 98 103 109 117 130 147 161 172 193 201 212 229 235 237 249 267 279 303 318 321 335 375 380 366 392 410 381 378 375 329 325 331 378 357 318 344 331 351 355 366 375 392 424 422 420 394 374 381 358 331 305 285 277 281 279 259 253 264 268 254 254 273 293 314 288 264 251 235 231 250 247 226 207 206 206 221 225 228 228 251 240 239 220 214 190 177 175 184 164 155 150 141 139 143 153 175 193 203 214 209 190 182 182 181 171 171 165 150 155 145 126 122 129 131 125 121 121 117 113 115 117 120 126 130 137 146 153 162 169 174 178 180 181 182 183 185 186 187 194 199 204 209 217 225 227 230 235 232 226 230 216 220 224 231 238 246 251 254 259 265 269 274 279 284 286 286 286 287 288 290 293 294 297 300 299 302 306 309 317 324
 -9999 -9999 -9999 -9999 -9999 -9999 -9999 -9999 -9999 -9999 -9999 -9999 -9999 -9999 -9999 -9999 -9999 -9999 -9999 -9999 -9999 -9999 -9999 -9999 -9999 -9999 -9999 -9999 -9999 -9999 -9999 -9999 -9999 -9999 -9999 -9999 -9999 -9999 -9999 -9999 71 69 68 67 66 64 63 65 66 65 64 64 63 64 62 57 53 49 -9999 41 51 48 39 -9999 -9999 -9999 -9999 -9999 -9999 -9999 -9999 -9999 -9999 -9999 55 70 83 94 109 105 107 114 121 135 149 162 177 197 210 234 250 236 243 265 275 307 314 311 320 344 373 392 394 403 377 379 393 330 326 366 385 323 345 327 328 349 336 346 385 415 427 419 412 370 402 388 356 336 315 300 291 285 283 269 262 266 271 266 262 278 296 310 329 321 313 258 232 245 239 223 211 204 203 211 216 218 232 251 233 233 215 203 200 188 172 183 186 159 153 147 146 146 147 176 206 209 208 216 193 176 178 199 178 166 161 144 157 171 124 119 119 121 119 116 120 114 113 108 110 114 119 125 133 143 152 162 171 176 179 183 184 183 183 183 184 186 194 199 205 207 210 215 219 224 228 223 219 214 209 213 219 228 238 244 246 249 249 255 261 266 273 275 276 276 276 277 278 282 285 285 288 292 295 298 303 308 317 324
 -9999 -9999 -9999 -9999 -9999 -9999 -9999 -9999 -9999 -9999 -9999 -9999 -9999 -9999 -9999 -9999 -9999 -9999 -9999 -9999 -9999 -9999 -9999 -9999 -9999 -9999 -9999 -9999 -9999 -9999 -9999 -9999 -9999 -9999 -9999 -9999 -9999 -9999 -9999 -9999 -9999 -9999 68 68 67 66 65 66 66 66 66 66 64 73 71 59 57 53 47 41 44 52 39 -9999 -9999 -9999 -9999 -9999 -9999 -9999 -9999 -9999 -9999 -9999 59 62 89 88 92 100 105 110 115 128 140 154 169 192 199 223 251 238 235 255 275 292 305 301 321 362 395 414 401 399 373 342 356 351 361 409 421 337 336 367 342 330 353 360 409 427 395 395 385 383 411 390 362 341 326 315 306 295 284 278 275 274 278 280 272 280 293 306 327 317 310 272 238 241 252 230 221 206 204 203 206 206 221 223 225 225 204 198 187 177 171 193 197 203 156 151 152 149 159 157 188 204 191 195 193 171 166 170 169 168 156 140 148 154 121 115 116 126 123 114 110 124 118 110 105 109 115 122 127 137 150 159 170 177 182 186 187 185 184 184 183 189 194 200 203 206 209 208 212 215 220 218 213 208 208 213 220 230 241 246 244 245 244 246 250 257 263 265 265 264 266 267 269 273 276 277 280 285 289 294 301 306 315 322
 -9999 -9999 -9999 -9999 -9999 -9999 -9999 -9999 -9999 -9999 -9999 -9999 -9999 -9999 -9999 -9999 -9999 -9999 -9999 -9999 -9999 -9999 -9999 -9999 -9999 -9999 -9999 -9999 -9999 -9999 -9999 -9999 -9999 -9999 -9999 -9999 -9999 -9999 -9999 -9999 -9999 -9999 -9999 67 66 67 67 67 66 67 69 67 65 72 77 66 57 56 50 44 38 39 39 37 38 -9999 -9999 -9999 -9999 -9999 -9999 -9999 -9999 -9999 56 60 82 94 87 101 98 102 110 121 132 145 162 177 186 203 229 235 231 246 264 272 296 305 320 349 377 398 409 402 416 343 354 340 381 420 347 348 383 380 392 391 364 399 444 417 395 452 406 399 421 387 383 360 339 328 321 309 295 287 284 281 284 284 282 289 298 310 330 343 347 323 245 246 262 257 245 209 204 202 204 201 206 209 200 197 194 188 176 175 174 183 196 225 199 160 154 157 183 194 184 182 167 166 168 165 159 164 176 225 185 137 126 134 119 137 117 118 125 115 109 110 110 106 100 99 109 117 125 135 147 159 171 179 187 191 193 190 187 185 184 190 195 199 203 205 206 207 207 210 213 214 211 208 209 213 222 229 238 242 240 240 238 239 242 248 251 253 254 253 256 257 258 261 265 267 271 277 283 290 297 303 312 319
 -9999 -9999 -9999 64 -9999 -9999 -9999 -9999 -9999 -9999 -9999 -9999 -9999 -9999 -9999 -9999 -9999 -9999 -9999 -9999 -9999 -9999 -9999 -9999 -9999 -9999 -9999 -9999 -9999 -9999 -9999 -9999 -9999 -9999 -9999 -9999 -9999 -9999 -9999 -9999 -9999 -9999 -9999 -9999 66 67 67 68 68 67 68 67 67 67 70 68 57 53 46 40 -9999 36 42 49 43 -9999 -9999 -9999 -9999 -9999 -9999 -9999 -9999 56 61 66 70 100 84 90 92 98 106 116 126 140 158 164 173 186 205 232 224 236 257 267 291 298 317 342 363 382 405 419 448 366 335 333 368 388 363 308 335 361 404 425 362 387 467 412 395 454 417 405 426 385 372 378 362 349 335 318 306 294 292 288 289 290 290 294 306 318 333 353 363 333 258 254 267 267 248 214 208 208 202 200 200 202 194 190 189 179 177 180 187 185 196 202 197 171 165 173 193 225 221 214 176 164 170 161 156 158 183 216 152 130 117 116 117 183 163 147 120 114 107 112 120 109 110 102 100 107 121 135 146 159 172 183 193 197 200 196 192 186 184 191 194 199 202 203 205 205 205 206 210 212 210 206 208 212 219 226 232 234 235 234 232 234 239 244 247 246 245 244 243 245 249 253 258 260 264 271 277 285 292 298 306 313
 -9999 -9999 82 88 -9999 -9999 -9999 -9999 -9999 -9999 -9999 -9999 -9999 -9999 -9999 -9999 -9999 -9999 -9999 -9999 -9999 -9999 -9999 -9999 -9999 -9999 -9999 -9999 -9999 -9999 -9999 -9999 -9999 -9999 -9999 -9999 -9999 -9999 -9999 -9999 -9999 -9999 -9999 -9999 -9999 -9999 68 68 68 69 69 69 67 66 66 65 59 53 48 45 38 -9999 -9999 42 40 33 -9999 -9999 -9999 -9999 -9999 -9999 -9999 57 63 69 66 80 87 80 87 94 102 110 119 130 145 153 163 174 189 208 213 230 256 270 278 286 308 339 430 403 400 420 450 389 335 351 365 341 353 339 301 379 431 471 391 381 424 406 411 450 453 400 427 401 377 372 345 342 343 323 304 297 295 293 295 297 299 307 313 325 343 364 372 342 276 264 268 278 249 218 212 220 213 202 199 199 210 194 183 174 175 183 190 185 188 190 186 188 190 208 219 248 223 203 190 168 165 169 157 150 153 154 130 121 113 112 111 159 176 170 132 114 108 114 133 151 136 114 106 112 123 130 143 157 172 188 198 207 209 203 196 189 185 191 196 199 201 203 203 202 202 202 206 208 207 206 208 211 217 222 226 229 230 232 232 233 236 241 242 242 241 237 234 236 241 245 250 254 260 266 273 280 286 296 302 309
 -9999 -9999 64 84 63 -9999 -9999 -9999 -9999 -9999 -9999 -9999 -9999 -9999 -9999 -9999 -9999 -9999 -9999 -9999 -9999 -9999 -9999 -9999 -9999 -9999 -9999 -9999 -9999 -9999 -9999 -9999 -9999 -9999 -9999 -9999 -9999 -9999 -9999 -9999 -9999 -9999 -9999 -9999 -9999 -9999 -9999 69 69 70 69 69 67 64 63 61 56 52 51 48 35 37 -9999 -9999 36 34 -9999 -9999 -9999 -9999 -9999 -9999 52 71 70 78 65 79 90 80 86 92 100 109 115 126 136 146 157 168 182 199 210 226 246 272 283 289 310 345 390 386 397 416 434 435 418 421 461 377 341 372 307 389 479 498 464 422 404 472 457 427 457 428 404 420 388 389 345 331 343 337 305 299 297 301 307 304 308 318 331 338 354 372 382 342 307 276 277 287 274 221 215 218 229 210 206 198 202 201 181 175 179 187 191 188 186 189 199 202 204 218 232 227 217 205 186 168 162 163 163 143 135 128 123 119 120 113 112 112 128 212 154 131 111 116 146 172 148 122 109 116 124 133 147 158 171 185 201 213 215 207 198 191 188 192 195 198 200 201 202 201 200 199 201 202 205 206 207 212 216 219 223 226 228 229 230 231 234 236 237 237 236 234 233 232 236 240 246 250 258 263 271 279 285 291 297 304
 -9999 -9999 -9999 71 60 -9999 -9999 -9999 -9999 -9999 -9999 -9999 -9999 -9999 -9999 -9999 -9999 -9999 -9999 -9999 -9999 -9999 -9999 -9999 -9999 -9999 -9999 -9999 -9999 -9999 -9999 -9999 -9999 -9999 -9999 -9999 -9999 -9999 -9999 -9999 -9999 -9999 -9999 -9999 -9999 -9999 -9999 69 69 71 70 69 67 64 62 57 55 54 54 52 37 34 31 -9999 -9999 34 -9999 -9999 -9999 -9999 -9999 -9999 51 68 77 83 66 73 88 82 85 93 100 110 116 124 132 143 155 165 181 203 214 241 241 264 292 296 313 338 360 375 395 423 437 400 424 365 472 419 377 424 339 391 447 508 468 425 392 476 478 432 464 462 418 410 412 375 349 328 341 337 308 302 300 304 333 314 318 329 340 348 360 374 383 378 335 288 292 285 289 229 219 218 223 207 214 195 204 183 189 182 180 185 184 183 185 191 202 212 225 234 230 231 219 214 189 169 158 153 150 141 129 123 117 119 125 112 111 109 114 198 195 164 122 122 142 155 146 123 122 123 129 138 149 156 167 186 197 207 209 204 197 190 188 191 195 198 201 200 199 199 198 196 198 199 204 206 208 210 213 217 219 223 225 224 228 230 233 235 235 233 231 231 230 231 235 240 246 252 260 265 267 275 282 289 293 302
 -9999 -9999 -9999 57 52 -9999 -9999 -9999 -9999 -9999 -9999 -9999 -9999 -9999 -9999 -9999 -9999 -9999 -9999 -9999 -9999 -9999 -9999 -9999 -9999 -9999 -9999 -9999 -9999 -9999 -9999 -9999 -9999 -9999 -9999 -9999 -9999 -9999 -9999 -9999 -9999 -9999 -9999 -9999 -9999 -9999 -9999 -9999 -9999 71 71 71 68 65 61 58 58 65 67 76 38 44 43 33 31 -9999 38 -9999 -9999 -9999 -9999 -9999 54 69 75 72 64 -9999 80 80 84 92 101 109 114 121 132 140 150 169 178 195 208 226 238 255 300 303 314 334 363 388 401 423 430 401 410 384 459 475 433 484 387 430 491 514 488 478 432 457 479 461 484 494 454 411 417 388 370 340 339 334 315 307 303 299 309 312 319 330 338 346 359 375 381 364 326 296 286 283 277 246 223 217 216 214 204 190 194 187 205 205 187 187 188 183 186 192 203 214 223 240 230 226 217 206 184 196 193 159 142 133 125 118 116 115 123 110 109 107 109 130 158 132 118 121 154 144 126 123 124 128 134 144 157 164 174 187 195 198 200 198 194 190 189 191 195 199 200 199 198 196 195 195 198 199 203 208 211 213 216 219 221 224 226 227 227 229 229 231 232 231 228 228 229 232 238 243 248 254 261 268 271 275 279 286 294 303
 -9999 -9999 -9999 -9999 -9999 -9999 -9999 -9999 -9999 -9999 -9999 -9999 -9999 -9999 -9999 -9999 -9999 -9999 -9999 -9999 -9999 -9999 -9999 -9999 -9999 -9999 -9999 -9999 -9999 -9999 -9999 -9999 -9999 -9999 -9999 -9999 -9999 -9999 -9999 -9999 -9999 -9999 -9999 -9999 -9999 -9999 -9999 -9999 -9999 -9999 73 72 70 66 63 62 61 63 71 80 46 50 47 41 37 -9999 -9999 40 -9999 -9999 -9999 -9999 -9999 58 66 68 -9999 -9999 -9999 82 87 92 102 107 112 118 129 139 152 172 183 199 214 222 235 253 282 296 310 334 382 421 405 408 432 442 379 382 450 488 477 500 445 433 542 519 547 489 473 513 497 483 497 507 481 429 411 384 377 366 340 335 335 319 324 304 305 311 318 328 334 344 360 376 373 368 331 311 303 282 266 244 247 220 214 214 203 196 204 193 200 240 201 187 191 186 189 192 199 209 222 233 222 221 212 200 186 182 198 184 140 128 121 115 115 111 112 115 108 110 107 114 142 128 119 117 150 149 145 129 133 139 142 150 161 172 182 190 193 193 191 192 192 189 187 193 195 200 200 198 197 195 194 196 197 199 203 207 213 217 219 224 227 228 229 228 228 228 226 225 226 225 225 224 229 234 239 245 251 257 263 269 275 280 285 291 297 305
 -9999 -9999 -9999 -9999 -9999 -9999 -9999 -9999 -9999 -9999 -9999 -9999 -9999 -9999 -9999 -9999 -9999 -9999 -9999 -9999 -9999 -9999 -9999 -9999 -9999 -9999 -9999 -9999 -9999 -9999 -9999 -9999 -9999 -9999 -9999 -9999 -9999 -9999 -9999 -9999 -9999 -9999 -9999 -9999 -9999 -9999 -9999 -9999 -9999 -9999 76 75 75 69 63 59 61 65 70 77 65 50 39 44 47 -9999 -9999 43 43 -9999 -9999 62 60 -9999 -9999 66 -9999 -9999 -9999 85 89 93 99 106 109 116 127 138 151 167 183 200 223 228 237 258 283 303 310 335 375 413 406 401 441 437 445 392 399 476 516 512 512 447 537 558 572 538 518 549 537 503 527 527 494 453 422 398 377 377 354 336 325 319 339 323 318 316 318 324 331 346 357 359 358 373 351 333 318 286 274 252 255 228 215 210 211 196 209 224 200 203 202 196 207 197 193 200 201 207 214 221 225 217 204 193 182 180 196 195 148 126 122 114 111 110 107 111 110 111 109 115 141 138 122 119 128 132 134 137 145 151 154 162 164 174 181 189 192 189 189 189 190 188 187 190 195 199 197 197 195 195 196 198 198 202 204 210 214 218 224 230 233 233 231 230 227 225 224 222 219 220 221 224 230 234 241 247 255 260 266 272 277 285 291 297 302 306
 -9999 -9999 -9999 -9999 -9999 -9999 -9999 -9999 -9999 -9999 -9999 -9999 -9999 -9999 -9999 -9999 -9999 -9999 -9999 -9999 -9999 -9999 -9999 -9999 -9999 -9999 -9999 -9999 -9999 -9999 -9999 -9999 -9999 -9999 -9999 -9999 -9999 -9999 -9999 -9999 -9999 -9999 -9999 -9999 -9999 -9999 -9999 -9999 -9999 -9999 -9999 78 74 66 61 61 66 72 77 86 69 52 39 37 37 33 -9999 -9999 48 53 -9999 -9999 -9999 -9999 -9999 -9999 -9999 -9999 -9999 -9999 89 95 99 104 110 118 128 139 153 165 183 205 232 242 244 257 304 316 319 326 351 379 395 387 411 458 510 416 396 445 507 541 544 474 536 574 582 564 531 574 575 531 535 540 522 492 454 420 388 393 374 343 326 315 325 327 326 340 321 322 322 327 342 339 330 354 367 347 308 291 279 268 296 245 219 210 207 200 199 217 228 212 208 203 209 209 203 209 228 208 210 211 211 208 197 189 185 178 184 184 188 139 119 111 108 106 105 106 111 123 111 130 166 144 138 142 136 140 144 152 153 161 171 174 173 178 184 193 193 191 189 189 189 189 187 189 190 191 192 194 198 197 198 199 201 201 203 208 214 220 227 234 238 237 232 230 225 224 219 217 216 218 220 223 227 233 240 250 256 263 269 276 283 291 299 305 311 316
 -9999 -9999 -9999 -9999 -9999 -9999 -9999 -9999 -9999 -9999 -9999 -9999 -9999 -9999 -9999 -9999 -9999 -9999 -9999 -9999 -9999 -9999 -9999 -9999 -9999 -9999 -9999 -9999 -9999 -9999 -9999 -9999 -9999 -9999 -9999 -9999 -9999 -9999 -9999 -9999 -9999 -9999 -9999 -9999 -9999 -9999 -9999 -9999 -9999 -9999 -9999 -9999 -9999 61 57 57 67 74 79 83 73 63 45 43 36 35 -9999 -9999 -9999 51 -9999 -9999 -9999 -9999 -9999 -9999 -9999 -9999 -9999 -9999 -9999 97 101 104 111 120 131 142 156 170 190 251 252 247 244 258 295 304 324 324 346 381 422 394 396 421 471 422 393 461 499 536 526 524 580 585 601 568 563 580 585 562 546 547 535 518 485 450 408 391 386 369 339 318 315 323 324 335 335 321 319 317 320 334 327 339 359 339 309 311 300 283 291 270 220 210 204 199 200 206 216 215 225 213 209 217 214 211 229 213 206 206 204 195 187 182 175 171 167 178 188 155 116 108 106 108 106 106 108 110 112 135 178 154 135 159 167 153 156 169 175 178 188 189 189 186 190 197 197 196 193 191 189 189 189 190 192 193 197 198 199 199 200 200 200 201 201 204 211 219 229 238 242 241 235 229 224 220 216 214 212 213 217 223 228 236 241 251 257 264 271 280 289 297 305 314 319 324
 -9999 -9999 -9999 -9999 -9999 -9999 -9999 -9999 -9999 -9999 -9999 -9999 -9999 -9999 -9999 -9999 -9999 -9999 -9999 -9999 -9999 -9999 -9999 -9999 -9999 -9999 -9999 -9999 -9999 -9999 -9999 -9999 -9999 -9999 -9999 -9999 -9999 -9999 -9999 -9999 -9999 -9999 -9999 -9999 -9999 -9999 -9999 -9999 -9999 -9999 -9999 -9999 -9999 -9999 49 54 64 72 74 81 81 70 55 48 44 44 43 45 47 -9999 -9999 -9999 -9999 -9999 -9999 -9999 -9999 -9999 -9999 -9999 -9999 -9999 101 106 113 121 132 144 155 178 199 253 244 238 244 253 273 292 310 321 346 372 398 384 378 409 445 414 381 472 499 511 497 528 594 615 601 577 597 590 579 574 573 583 554 530 506 478 435 393 379 383 352 328 323 323 324 340 337 324 320 319 326 334 342 329 339 337 324 336 324 291 268 266 230 215 207 200 201 205 208 207 229 229 223 224 221 224 223 221 219 212 212 202 182 173 170 166 154 152 153 138 119 107 107 119 107 106 108 112 114 127 168 139 140 147 169 166 158 174 188 200 207 206 204 201 198 204 203 201 195 192 191 191 190 191 195 198 201 203 202 202 199 199 199 197 197 200 207 216 228 241 247 241 233 228 222 218 214 211 208 212 217 224 229 235 243 252 261 268 275 284 296 306 314 323 328 330
 -9999 -9999 -9999 -9999 -9999 -9999 -9999 -9999 -9999 -9999 -9999 -9999 -9999 -9999 -9999 -9999 -9999 -9999 -9999 -9999 -9999 -9999 -9999 -9999 -9999 -9999 -9999 -9999 -9999 -9999 -9999 -9999 -9999 -9999 -9999 -9999 -9999 -9999 -9999 48 55 -9999 -9999 -9999 -9999 -9999 -9999 -9999 -9999 -9999 -9999 -9999 -9999 -9999 42 45 54 57 68 73 76 78 68 70 58 61 52 51 49 -9999 -9999 -9999 -9999 -9999 -9999 77 -9999 -9999 -9999 -9999 -9999 -9999 -9999 -9999 116 124 129 138 156 172 188 226 231 235 243 256 275 290 317 324 345 371 391 377 366 424 451 388 379 429 494 476 499 546 613 626 625 589 598 610 608 614 605 588 582 556 521 480 438 414 392 385 359 340 341 343 331 336 347 333 327 326 325 328 334 329 323 331 321 333 334 311 267 249 238 220 210 204 206 208 209 211 208 224 250 239 238 246 236 225 228 223 218 214 187 170 178 172 148 141 137 134 123 109 108 153 120 108 111 113 116 133 188 150 144 145 158 155 162 173 182 200 218 221 217 212 208 208 206 202 197 192 192 190 191 193 198 203 206 206 203 202 199 199 196 194 192 193 200 212 224 236 240 236 232 227 223 218 215 211 209 212 218 225 232 238 246 254 264 271 280 288 300 312 323 334 337 337
 -9999 -9999 -9999 -9999 -9999 -9999 -9999 -9999 -9999 -9999 -9999 -9999 -9999 -9999 -9999 -9999 -9999 -9999 -9999 -9999 -9999 -9999 -9999 -9999 -9999 -9999 -9999 -9999 -9999 -9999 -9999 -9999 -9999 -9999 -9999 51 55 -9999 -9999 47 58 -9999 -9999 -9999 -9999 -9999 -9999 -9999 -9999 -9999 -9999 -9999 -9999 40 39 42 46 48 55 69 65 62 65 77 68 70 63 56 52 -9999 -9999 -9999 -9999 -9999 -9999 -9999 -9999 -9999 -9999 -9999 -9999 -9999 -9999 -9999 -9999 131 133 140 154 169 184 216 231 237 246 265 280 293 335 321 339 365 363 355 351 399 413 368 412 411 466 450 484 560 640 631 638 626 610 601 578 563 585 628 604 560 532 499 459 433 417 413 376 353 347 364 349 340 344 344 338 333 331 332 333 334 333 326 318 324 327 293 270 251 252 245 211 206 208 211 212 218 209 212 225 254 248 250 250 233 229 229 231 227 191 173 173 168 154 145 142 139 130 111 108 156 165 114 114 122 121 129 151 158 150 154 154 158 169 171 184 198 219 227 223 218 213 209 204 200 196 193 190 190 190 193 198 205 209 206 203 201 199 197 196 193 190 190 197 207 218 227 231 229 228 225 222 219 216 213 213 217 223 229 236 242 249 256 268 276 284 294 305 317 330 341 342 342
 -9999 -9999 -9999 -9999 -9999 -9999 -9999 -9999 -9999 -9999 -9999 -9999 -9999 -9999 -9999 -9999 -9999 -9999 -9999 -9999 -9999 -9999 -9999 -9999 -9999 -9999 -9999 -9999 -9999 -9999 -9999 -9999 -9999 -9999 -9999 -9999 -9999 -9999 -9999 43 50 45 -9999 -9999 -9999 -9999 -9999 -9999 -9999 -9999 -9999 -9999 -9999 40 38 41 44 47 50 59 57 58 63 66 67 76 82 59 68 52 -9999 -9999 -9999 -9999 -9999 -9999 -9999 -9999 -9999 -9999 -9999 -9999 -9999 -9999 -9999 -9999 143 148 159 183 184 202 234 251 273 285 287 302 326 314 323 338 334 323 331 367 381 383 444 417 443 446 481 539 627 601 586 627 641 591 517 561 639 629 628 582 535 507 470 457 447 440 400 370 359 360 369 352 346 346 346 343 344 340 338 335 339 329 317 319 326 292 269 251 245 240 213 209 210 214 221 213 217 211 212 231 241 237 240 235 228 226 219 221 190 173 169 162 152 149 161 155 142 113 111 133 206 128 120 140 125 133 139 150 164 159 159 162 173 179 206 222 233 233 224 214 207 203 197 196 192 189 187 186 187 190 196 200 203 204 202 199 197 196 195 191 189 190 196 204 211 218 222 222 222 222 220 218 217 216 218 222 227 234 239 247 254 259 270 281 290 299 308 320 331 339 342 341
 -9999 -9999 -9999 -9999 -9999 -9999 -9999 -9999 -9999 -9999 -9999 -9999 -9999 -9999 -9999 -9999 -9999 -9999 -9999 -9999 -9999 -9999 -9999 -9999 -9999 -9999 -9999 -9999 -9999 -9999 -9999 -9999 -9999 -9999 -9999 -9999 -9999 -9999 43 46 56 42 -9999 -9999 -9999 -9999 -9999 -9999 -9999 -9999 -9999 -9999 -9999 38 38 41 43 45 47 51 53 56 57 58 57 65 85 59 56 50 -9999 -9999 -9999 -9999 -9999 -9999 -9999 -9999 -9999 -9999 -9999 -9999 -9999 -9999 -9999 -9999 -9999 148 163 188 181 188 223 252 279 287 281 301 330 317 310 322 320 324 312 342 351 375 425 429 445 455 517 557 616 599 545 561 582 598 511 535 582 609 609 577 544 514 484 452 445 429 405 383 385 373 369 373 356 354 357 350 358 354 347 340 339 334 319 319 333 300 271 249 234 225 217 213 214 214 226 216 217 229 223 222 229 230 230 231 225 219 208 198 183 174 166 158 154 148 153 144 136 118 114 128 177 157 127 137 135 143 142 145 163 165 158 164 174 191 219 238 243 232 220 208 200 194 190 188 186 184 182 183 183 186 190 194 198 200 198 198 195 194 194 193 190 193 194 199 205 210 215 217 217 218 218 217 219 220 224 227 232 237 242 249 258 264 273 285 293 303 311 321 329 336 339 339
 -9999 -9999 -9999 -9999 -9999 -9999 -9999 -9999 -9999 -9999 -9999 -9999 -9999 -9999 -9999 -9999 -9999 -9999 -9999 -9999 -9999 -9999 -9999 -9999 -9999 -9999 -9999 -9999 -9999 -9999 -9999 -9999 -9999 -9999 -9999 -9999 -9999 -9999 43 38 39 -9999 -9999 -9999 -9999 -9999 -9999 -9999 -9999 -9999 -9999 -9999 36 38 40 40 43 45 46 49 49 52 53 53 53 59 88 87 64 55 -9999 -9999 -9999 -9999 -9999 -9999 -9999 -9999 -9999 -9999 -9999 -9999 -9999 -9999 -9999 -9999 -9999 141 162 188 194 175 193 226 239 255 261 272 295 314 301 307 321 320 324 320 363 378 412 445 469 475 501 538 612 642 592 542 567 572 519 508 522 564 602 576 543 510 480 463 452 431 416 400 406 391 378 370 366 366 368 360 360 364 358 351 348 336 324 316 316 305 277 254 241 234 224 222 219 215 222 220 218 221 233 238 240 227 224 231 232 219 206 192 182 173 168 167 169 155 143 138 135 121 117 130 159 162 141 143 141 147 148 148 158 160 161 168 175 181 211 230 231 223 212 199 190 186 183 181 181 179 179 179 179 180 184 189 192 195 195 194 194 194 193 193 192 192 194 196 199 204 208 211 214 215 218 219 220 224 227 232 234 240 245 252 260 267 276 284 296 305 313 321 329 335 337 339
 -9999 -9999 -9999 -9999 -9999 -9999 -9999 -9999 -9999 -9999 -9999 -9999 -9999 -9999 -9999 -9999 -9999 -9999 -9999 -9999 -9999 -9999 -9999 -9999 -9999 -9999 -9999 -9999 -9999 -9999 -9999 -9999 -9999 -9999 -9999 -9999 -9999 -9999 -9999 -9999 -9999 -9999 -9999 -9999 -9999 -9999 -9999 -9999 -9999 -9999 -9999 36 37 37 40 42 43 43 46 46 47 48 49 48 49 56 85 94 66 58 -9999 -9999 -9999 -9999 -9999 -9999 -9999 -9999 -9999 -9999 -9999 -9999 -9999 -9999 -9999 -9999 132 -9999 144 146 156 162 178 193 212 231 241 255 281 324 303 315 329 313 307 311 353 391 432 457 467 487 521 551 559 600 547 511 530 548 534 528 538 597 602 575 543 510 482 471 448 428 433 419 424 403 383 372 371 374 370 367 370 369 367 356 351 350 327 318 306 292 269 256 248 238 230 228 227 221 221 227 223 226 219 230 236 229 227 227 233 221 213 199 185 175 168 176 203 170 151 137 128 121 119 121 138 131 137 149 144 140 143 151 175 159 162 168 172 177 186 215 220 212 202 190 181 178 177 175 173 173 172 175 175 176 179 183 186 189 191 191 192 191 192 192 190 190 191 193 194 200 203 207 211 213 216 218 222 226 231 234 237 242 248 255 262 271 279 285 296 307 316 323 329 333 336 336
 -9999 -9999 -9999 -9999 -9999 -9999 -9999 -9999 -9999 -9999 -9999 -9999 -9999 -9999 -9999 -9999 -9999 -9999 -9999 -9999 -9999 -9999 -9999 -9999 -9999 -9999 -9999 -9999 -9999 -9999 -9999 -9999 -9999 -9999 -9999 -9999 -9999 -9999 -9999 -9999 38 37 39 -9999 -9999 -9999 -9999 -9999 -9999 -9999 37 36 35 38 39 42 41 43 44 44 45 43 44 44 45 53 73 65 64 58 52 -9999 -9999 -9999 -9999 -9999 -9999 -9999 -9999 -9999 -9999 -9999 -9999 -9999 -9999 -9999 -9999 -9999 -9999 -9999 -9999 161 166 -9999 203 219 225 243 281 326 301 289 304 306 295 318 373 385 430 458 460 479 516 542 524 579 549 507 536 559 588 555 551 593 568 557 543 511 488 470 446 433 419 412 416 410 389 379 378 397 380 375 376 370 366 359 342 337 327 318 312 295 277 266 253 243 239 229 232 231 226 229 230 235 218 219 224 226 226 221 226 224 209 200 191 181 172 175 183 180 156 141 130 123 121 121 122 123 137 145 144 145 145 149 159 166 168 169 170 175 182 186 198 200 195 185 175 172 171 169 167 166 166 169 169 170 173 178 182 184 187 188 190 191 191 190 189 187 189 191 193 197 201 205 208 212 216 219 223 228 231 235 237 243 249 256 264 271 281 288 295 304 312 322 327 330 331 332
 -9999 -9999 -9999 -9999 -9999 -9999 -9999 -9999 -9999 -9999 -9999 -9999 -9999 -9999 -9999 -9999 -9999 -9999 -9999 -9999 -9999 -9999 -9999 -9999 -9999 -9999 -9999 -9999 -9999 -9999 -9999 -9999 -9999 -9999 -9999 -9999 -9999 -9999 -9999 -9999 -9999 -9999 41 41 40 40 42 42 42 39 38 37 36 38 40 41 39 42 42 42 44 43 42 42 49 66 93 65 59 65 58 -9999 -9999 -9999 -9999 -9999 -9999 -9999 -9999 -9999 -9999 -9999 -9999 -9999 -9999 -9999 -9999 -9999 -9999 -9999 -9999 -9999 -9999 -9999 -9999 205 210 219 253 302 287 269 282 285 296 322 369 392 438 463 467 480 510 530 522 565 529 528 559 615 614 616 590 536 542 532 523 526 496 475 452 433 417 418 424 406 397 387 391 410 403 383 380 371 372 370 354 336 327 318 314 310 291 274 254 245 244 236 234 237 233 231 232 229 216 214 219 222 224 219 219 218 208 204 198 191 181 174 177 185 168 144 134 125 123 121 121 123 131 152 149 150 149 149 159 163 167 170 169 173 175 178 181 181 182 181 173 167 165 163 161 160 160 161 163 164 169 172 177 181 183 184 187 189 190 188 186 185 186 189 192 194 197 203 206 210 213 218 222 227 230 232 236 241 248 256 266 274 281 288 297 306 314 320 322 -9999 329 329
 -9999 -9999 -9999 -9999 -9999 -9999 -9999 -9999 -9999 -9999 -9999 -9999 -9999 -9999 -9999 -9999 -9999 -9999 -9999 -9999 -9999 -9999 -9999 -9999 -9999 -9999 -9999 -9999 -9999 -9999 -9999 -9999 -9999 -9999 -9999 -9999 -9999 -9999 -9999 -9999 -9999 -9999 38 40 40 40 42 44 44 39 39 37 36 37 37 37 39 41 41 43 43 42 41 44 68 91 115 91 78 76 68 61 -9999 -9999 -9999 -9999 -9999 -9999 -9999 -9999 -9999 -9999 -9999 -9999 -9999 -9999 -9999 -9999 -9999 -9999 -9999 -9999 -9999 -9999 -9999 195 201 209 220 242 288 254 264 269 288 311 374 388 427 462 475 488 505 522 525 530 526 520 556 587 601 586 552 593 599 579 561 538 502 479 463 444 431 419 424 416 406 395 393 405 411 398 390 378 378 387 358 344 332 321 323 313 295 287 265 250 235 227 227 232 238 231 227 226 213 209 214 227 231 220 220 214 209 206 205 211 197 180 182 194 175 151 142 129 124 125 125 124 128 161 169 160 153 148 154 161 165 167 167 170 175 179 183 183 177 175 168 162 161 158 157 155 155 154 157 160 165 170 174 178 180 181 183 184 183 182 180 181 183 186 188 191 195 200 204 207 211 215 220 224 227 230 234 240 248 256 265 270 279 285 293 302 311 317 322 322 323 326
 -9999 -9999 -9999 -9999 -9999 -9999 -9999 -9999 -9999 -9999 -9999 -9999 -9999 -9999 -9999 -9999 -9999 -9999 -9999 -9999 -9999 -9999 -9999 -9999 -9999 -9999 -9999 -9999 -9999 -9999 -9999 -9999 -9999 -9999 -9999 -9999 -9999 -9999 -9999 -9999 -9999 -9999 -9999 -9999 39 38 42 48 46 40 39 37 37 36 38 39 40 40 42 42 43 42 40 46 73 115 130 108 83 73 77 65 89 79 -9999 -9999 -9999 -9999 -9999 -9999 -9999 -9999 -9999 -9999 -9999 -9999 -9999 -9999 -9999 -9999 -9999 -9999 -9999 -9999 -9999 186 192 199 208 218 231 239 251 259 278 309 353 377 429 445 463 488 505 516 524 519 513 539 547 565 581 535 533 599 602 585 568 559 524 494 479 457 446 435 422 415 410 405 400 401 403 395 388 368 389 383 360 344 350 328 323 311 286 276 263 243 246 221 218 222 227 225 219 214 205 204 212 238 233 223 218 208 207 204 201 213 227 183 187 193 180 160 159 140 129 130 130 126 132 167 192 171 158 149 151 160 170 169 164 167 171 174 178 173 172 167 161 158 155 153 152 151 151 149 151 157 164 168 172 175 177 179 180 178 177 175 175 174 177 183 185 190 193 199 203 206 211 216 219 222 225 226 231 238 244 252 258 264 271 278 287 297 306 313 315 317 318 -9999
 -9999 -9999 -9999 -9999 -9999 -9999 -9999 -9999 -9999 -9999 -9999 -9999 -9999 -9999 -9999 -9999 -9999 -9999 -9999 -9999 -9999 -9999 -9999 -9999 -9999 -9999 -9999 -9999 -9999 -9999 -9999 -9999 -9999 -9999 -9999 -9999 -9999 -9999 -9999 -9999 -9999 -9999 -9999 -9999 -9999 38 44 44 49 41 39 39 38 36 38 39 40 40 41 41 41 41 39 42 55 89 123 122 109 83 106 90 137 98 105 75 -9999 -9999 -9999 -9999 -9999 -9999 -9999 -9999 -9999 -9999 -9999 -9999 -9999 -9999 -9999 -9999 -9999 -9999 -9999 181 186 192 201 210 219 228 238 250 269 312 344 380 408 424 445 471 489 503 517 516 507 525 570 552 531 517 550 563 590 597 574 558 536 519 499 476 459 448 438 430 422 416 423 409 395 379 378 361 369 365 349 335 347 338 325 302 278 261 248 240 226 217 211 217 223 219 212 203 204 211 209 232 229 220 218 208 212 204 201 204 225 187 189 197 195 167 168 160 136 136 135 128 132 142 189 203 163 153 149 155 161 162 163 165 166 169 172 167 163 160 156 154 152 150 150 149 150 150 150 155 162 168 172 175 176 177 175 174 169 167 168 171 175 180 182 189 192 197 202 207 211 214 218 220 222 226 230 237 242 249 253 258 263 271 282 291 298 306 308 309 313 -9999
 -9999 -9999 -9999 -9999 -9999 -9999 -9999 -9999 -9999 -9999 -9999 -9999 -9999 -9999 -9999 -9999 -9999 -9999 -9999 -9999 -9999 -9999 -9999 -9999 -9999 -9999 -9999 -9999 -9999 -9999 -9999 -9999 -9999 -9999 -9999 -9999 -9999 -9999 -9999 -9999 -9999 -9999 -9999 -9999 -9999 -9999 -9999 36 41 40 45 48 40 37 36 37 40 40 41 42 42 41 39 39 47 68 94 121 101 76 88 114 106 100 108 83 -9999 -9999 -9999 -9999 101 -9999 -9999 -9999 -9999 -9999 -9999 -9999 -9999 -9999 -9999 -9999 -9999 -9999 -9999 177 182 187 196 203 211 219 229 243 260 294 323 340 366 399 431 456 462 480 498 505 502 512 538 542 519 527 525 549 564 599 606 571 546 527 513 497 480 460 448 442 432 431 439 424 415 381 371 404 375 360 343 336 321 321 321 313 284 268 271 254 237 223 221 222 221 217 216 203 202 229 215 216 222 228 228 209 216 220 202 200 202 198 195 200 197 163 161 149 137 136 133 132 130 146 178 208 172 148 146 151 154 154 161 174 161 162 166 164 159 154 152 151 150 150 150 149 151 153 154 159 164 170 173 176 177 176 174 169 164 165 165 168 172 178 182 186 190 195 201 207 210 213 215 218 221 225 230 235 242 247 249 254 260 263 272 282 290 299 300 303 -9999 -9999
 -9999 -9999 -9999 -9999 -9999 -9999 -9999 -9999 -9999 -9999 -9999 -9999 -9999 -9999 -9999 -9999 -9999 -9999 -9999 -9999 -9999 -9999 -9999 -9999 -9999 -9999 -9999 -9999 -9999 -9999 -9999 -9999 -9999 -9999 -9999 -9999 -9999 -9999 -9999 -9999 -9999 -9999 -9999 -9999 -9999 -9999 -9999 -9999 34 33 40 45 44 36 37 38 40 41 42 43 42 41 38 38 41 53 67 80 82 72 75 84 104 102 96 85 -9999 -9999 -9999 -9999 -9999 -9999 -9999 -9999 -9999 -9999 -9999 -9999 -9999 -9999 -9999 -9999 -9999 -9999 -9999 171 180 184 190 196 202 211 221 235 252 274 296 320 346 372 401 424 436 447 477 483 490 504 538 573 522 527 563 599 606 618 620 583 551 547 524 503 492 479 459 447 438 437 438 438 431 409 408 436 419 374 342 328 334 313 303 305 294 289 295 286 262 241 241 234 224 221 225 213 202 230 231 215 221 228 235 209 218 245 224 205 201 216 224 212 194 158 146 134 130 129 128 128 126 137 163 181 175 153 143 143 146 150 154 164 158 155 162 160 157 153 147 149 150 150 151 150 154 157 160 164 169 174 177 179 179 178 172 168 163 165 166 167 170 173 179 184 189 194 199 206 209 211 213 217 221 226 231 235 240 245 248 252 257 264 268 274 282 290 294 299 -9999 -9999
 -9999 -9999 -9999 -9999 -9999 -9999 -9999 -9999 -9999 -9999 -9999 -9999 -9999 -9999 -9999 -9999 -9999 -9999 -9999 -9999 -9999 -9999 -9999 -9999 -9999 -9999 -9999 -9999 -9999 -9999 -9999 -9999 -9999 -9999 -9999 -9999 -9999 -9999 -9999 -9999 -9999 -9999 -9999 -9999 -9999 -9999 -9999 -9999 -9999 37 35 40 41 36 36 38 39 43 43 45 44 42 39 38 39 45 52 59 63 71 77 89 108 118 105 96 88 92 -9999 -9999 -9999 -9999 -9999 -9999 -9999 -9999 -9999 -9999 -9999 -9999 -9999 -9999 -9999 -9999 -9999 168 171 181 186 192 198 205 214 226 243 260 281 302 324 348 363 394 423 423 448 453 474 494 553 589 562 531 552 595 612 625 619 593 536 555 545 517 499 486 471 458 449 443 445 447 443 415 428 470 448 380 344 328 341 337 316 301 306 316 311 297 279 257 260 255 233 226 224 220 207 216 229 221 228 223 224 210 224 257 271 227 197 235 247 227 196 159 171 128 130 126 128 124 125 129 150 160 156 146 138 137 139 145 162 165 161 154 160 155 151 150 144 145 151 151 153 156 160 163 167 171 175 180 183 182 183 181 174 167 163 165 165 166 169 174 179 185 190 194 199 205 210 212 213 219 222 226 231 236 240 244 246 252 256 260 263 269 279 283 289 -9999 -9999 -9999
 -9999 -9999 -9999 -9999 -9999 -9999 -9999 -9999 -9999 -9999 -9999 -9999 -9999 -9999 -9999 -9999 -9999 -9999 -9999 -9999 -9999 -9999 -9999 -9999 -9999 -9999 -9999 -9999 -9999 -9999 -9999 -9999 -9999 -9999 -9999 -9999 -9999 -9999 -9999 -9999 -9999 -9999 -9999 -9999 -9999 -9999 -9999 -9999 -9999 33 32 33 34 35 36 39 39 43 46 48 49 45 41 38 38 40 45 54 62 75 89 108 125 112 112 109 91 97 99 -9999 -9999 -9999 -9999 -9999 -9999 -9999 -9999 -9999 -9999 -9999 -9999 -9999 -9999 -9999 -9999 -9999 -9999 -9999 183 189 195 201 207 218 231 247 265 284 304 326 344 367 388 405 419 445 465 495 547 577 558 533 560 578 604 628 615 578 510 579 554 538 519 502 486 467 457 451 457 471 467 443 463 494 437 378 344 338 349 371 340 322 314 325 315 302 284 271 268 256 243 239 230 222 213 214 238 233 229 220 213 229 246 242 254 217 189 213 241 229 170 141 145 124 126 123 130 128 130 142 150 177 165 146 132 129 131 143 177 159 151 151 157 150 146 148 149 151 154 155 153 160 164 169 175 178 182 187 188 187 186 181 174 166 163 164 164 164 169 175 180 185 191 196 200 206 210 212 215 218 222 226 230 235 240 244 248 251 254 257 262 268 274 278 282 -9999 -9999 -9999
 -9999 -9999 -9999 -9999 -9999 -9999 -9999 -9999 -9999 -9999 -9999 -9999 -9999 -9999 -9999 -9999 -9999 -9999 -9999 -9999 -9999 -9999 -9999 -9999 -9999 -9999 -9999 -9999 -9999 -9999 -9999 -9999 -9999 -9999 -9999 -9999 -9999 -9999 -9999 -9999 -9999 -9999 -9999 -9999 -9999 -9999 -9999 -9999 -9999 -9999 32 31 32 34 36 39 42 43 48 51 48 43 42 41 38 37 41 47 59 76 106 123 124 118 125 131 112 91 91 95 -9999 -9999 -9999 -9999 -9999 -9999 -9999 -9999 -9999 -9999 -9999 -9999 -9999 -9999 -9999 -9999 -9999 -9999 -9999 187 193 199 204 211 221 233 250 266 286 305 326 357 384 399 423 436 461 486 561 567 548 550 574 579 592 618 621 608 511 575 517 532 536 523 498 482 467 464 471 487 490 474 492 510 458 392 349 343 350 374 377 338 336 342 334 318 308 291 278 268 259 246 237 227 221 219 227 241 239 223 211 229 261 239 226 200 177 187 190 175 141 129 127 132 124 123 119 126 126 138 165 214 221 166 134 124 123 128 161 160 145 147 147 139 143 147 151 155 156 156 158 159 172 176 181 185 190 192 193 189 186 181 173 165 162 162 163 164 169 175 182 188 194 198 203 206 210 213 215 219 222 227 232 236 240 245 249 251 254 258 262 268 272 275 279 -9999 -9999 -9999
 -9999 -9999 -9999 -9999 -9999 -9999 -9999 -9999 -9999 -9999 -9999 -9999 -9999 -9999 -9999 -9999 -9999 -9999 -9999 -9999 -9999 -9999 -9999 -9999 -9999 -9999 -9999 -9999 -9999 -9999 -9999 -9999 -9999 -9999 -9999 -9999 -9999 -9999 -9999 -9999 -9999 -9999 -9999 -9999 -9999 -9999 -9999 -9999 -9999 -9999 -9999 -9999 -9999 -9999 35 36 39 43 48 51 48 44 43 41 38 38 38 44 61 83 108 128 157 140 126 128 123 100 91 92 92 -9999 -9999 -9999 -9999 -9999 -9999 -9999 -9999 -9999 -9999 -9999 -9999 -9999 -9999 -9999 -9999 -9999 -9999 -9999 -9999 -9999 206 208 213 223 237 252 270 292 317 347 382 401 427 434 456 475 501 548 545 533 545 555 554 573 569 564 514 563 498 564 551 534 521 504 496 494 494 505 508 502 518 535 490 399 354 351 362 360 383 360 368 367 349 336 321 304 291 286 267 255 243 234 227 225 227 234 245 223 209 215 238 207 194 181 163 159 150 141 131 124 123 161 136 122 121 130 124 129 126 133 144 204 203 176 139 119 135 141 136 142 143 140 144 150 154 158 161 160 163 166 172 180 185 194 197 198 198 193 185 180 172 163 160 161 159 165 172 178 185 191 196 200 205 207 211 215 217 219 224 228 231 235 240 244 249 251 255 258 264 268 271 271 275 -9999 -9999 -9999
 -9999 -9999 -9999 -9999 -9999 -9999 -9999 -9999 -9999 -9999 -9999 -9999 -9999 -9999 -9999 -9999 -9999 -9999 -9999 -9999 -9999 -9999 -9999 -9999 -9999 -9999 -9999 -9999 -9999 -9999 -9999 -9999 -9999 -9999 -9999 -9999 -9999 -9999 -9999 -9999 -9999 -9999 -9999 -9999 -9999 -9999 -9999 -9999 -9999 -9999 -9999 -9999 -9999 -9999 35 36 37 39 44 48 46 43 43 43 40 38 38 45 58 87 109 119 133 160 134 131 127 122 100 103 -9999 -9999 -9999 -9999 -9999 -9999 -9999 -9999 -9999 -9999 -9999 -9999 -9999 -9999 -9999 -9999 -9999 -9999 -9999 -9999 -9999 -9999 -9999 205 209 216 226 240 258 278 306 336 366 395 444 465 454 475 497 511 523 541 528 527 531 553 509 482 493 524 498 573 568 555 539 528 520 523 522 528 536 542 554 554 508 416 363 370 381 395 393 383 365 369 358 348 337 321 303 287 274 262 252 255 236 227 227 231 226 220 209 199 201 186 175 163 151 150 144 135 126 122 122 153 154 115 114 125 123 123 117 118 123 124 118 122 120 114 113 121 130 138 140 145 151 158 162 162 164 167 169 171 168 180 191 202 204 200 201 198 191 181 171 162 157 158 160 165 175 182 188 195 200 204 206 211 214 218 220 223 225 227 231 236 240 244 249 251 255 258 263 267 269 272 273 -9999 -9999 -9999
 -9999 -9999 -9999 -9999 -9999 -9999 -9999 -9999 -9999 -9999 -9999 -9999 -9999 -9999 -9999 -9999 -9999 -9999 -9999 -9999 -9999 -9999 -9999 -9999 -9999 -9999 -9999 -9999 -9999 -9999 -9999 -9999 -9999 -9999 -9999 -9999 -9999 -9999 -9999 -9999 -9999 -9999 -9999 -9999 -9999 -9999 -9999 -9999 -9999 -9999 -9999 -9999 -9999 -9999 -9999 -9999 -9999 40 42 42 43 41 41 42 40 39 39 48 59 77 102 114 131 159 136 139 140 113 96 101 92 106 96 -9999 -9999 -9999 -9999 -9999 -9999 -9999 -9999 -9999 -9999 -9999 -9999 -9999 -9999 -9999 -9999 -9999 -9999 -9999 -9999 -9999 206 211 217 229 246 267 291 319 354 382 414 436 458 477 495 509 518 527 530 527 534 526 538 539 483 504 509 589 586 575 563 552 548 546 545 551 556 561 555 543 503 424 394 377 394 418 407 402 383 365 359 353 341 330 312 296 280 268 262 259 246 235 231 224 218 209 203 192 188 179 169 161 147 141 137 131 123 119 122 135 160 127 114 123 122 127 115 121 138 139 116 100 97 108 108 115 122 130 135 140 150 159 154 156 159 167 169 171 181 176 198 207 209 208 200 207 201 186 175 164 157 158 162 170 178 187 194 199 205 208 210 213 215 219 221 223 225 227 231 235 239 244 247 252 256 261 265 268 269 270 273 -9999 -9999 -9999
 -9999 -9999 -9999 -9999 -9999 -9999 -9999 -9999 -9999 -9999 -9999 -9999 -9999 -9999 -9999 -9999 -9999 -9999 -9999 -9999 -9999 -9999 -9999 -9999 -9999 -9999 -9999 -9999 -9999 -9999 -9999 -9999 -9999 -9999 -9999 -9999 -9999 -9999 -9999 -9999 -9999 -9999 -9999 -9999 -9999 -9999 -9999 -9999 -9999 -9999 -9999 -9999 -9999 -9999 -9999 -9999 -9999 -9999 41 44 44 43 42 41 40 40 42 47 57 73 96 108 126 139 141 135 145 114 114 125 97 127 108 100 -9999 -9999 -9999 -9999 -9999 -9999 -9999 -9999 -9999 -9999 -9999 -9999 -9999 -9999 -9999 -9999 -9999 -9999 -9999 -9999 204 207 211 221 238 257 277 306 335 370 410 436 459 477 493 508 509 517 525 533 559 583 629 629 541 518 502 533 562 592 585 577 572 567 560 564 565 568 562 541 491 462 416 387 433 417 422 424 411 377 358 349 344 333 319 304 290 278 282 268 257 240 234 223 218 207 196 185 180 173 164 156 144 137 132 127 122 120 125 135 129 131 130 121 127 142 133 144 170 170 142 127 102 125 119 110 123 141 131 134 141 148 150 154 168 156 168 170 186 192 199 198 211 213 207 213 206 197 187 173 167 164 170 175 183 192 199 204 207 211 212 214 216 220 222 223 225 227 231 234 238 243 247 254 259 263 266 268 269 270 273 -9999 -9999 -9999
 -9999 -9999 -9999 -9999 -9999 -9999 -9999 -9999 -9999 -9999 -9999 -9999 -9999 -9999 -9999 -9999 -9999 -9999 -9999 -9999 -9999 -9999 -9999 -9999 -9999 -9999 -9999 -9999 -9999 -9999 -9999 -9999 -9999 -9999 -9999 -9999 -9999 -9999 -9999 -9999 -9999 -9999 -9999 -9999 -9999 -9999 -9999 -9999 -9999 -9999 -9999 -9999 -9999 -9999 -9999 -9999 -9999 -9999 -9999 43 45 -9999 -9999 41 40 40 40 42 48 70 89 103 107 115 128 141 151 144 119 126 103 110 124 105 107 -9999 -9999 -9999 -9999 -9999 -9999 -9999 -9999 -9999 -9999 -9999 -9999 -9999 -9999 -9999 -9999 -9999 -9999 -9999 -9999 207 213 223 235 254 268 292 320 354 397 436 451 463 481 496 493 512 521 526 541 555 579 654 583 625 568 549 575 556 553 580 590 576 553 567 564 568 560 553 531 492 474 432 402 418 426 396 432 390 370 349 345 336 327 319 302 288 296 283 259 244 252 234 229 211 192 178 167 167 164 147 139 134 131 129 131 125 133 130 119 135 193 145 160 162 120 102 98 102 127 138 117 101 121 105 113 152 143 137 139 145 147 145 157 168 153 160 179 194 199 194 215 218 209 218 215 208 203 185 180 178 180 185 191 196 204 207 208 212 215 216 218 220 222 223 224 227 230 232 237 241 248 256 262 265 268 270 271 267 273 272 -9999 -9999
 -9999 -9999 -9999 -9999 -9999 -9999 -9999 -9999 -9999 -9999 -9999 -9999 -9999 -9999 -9999 -9999 -9999 -9999 -9999 -9999 -9999 -9999 -9999 -9999 -9999 -9999 -9999 -9999 -9999 -9999 -9999 -9999 -9999 -9999 -9999 -9999 -9999 -9999 -9999 -9999 -9999 -9999 -9999 -9999 -9999 -9999 -9999 -9999 -9999 -9999 -9999 -9999 -9999 -9999 -9999 -9999 -9999 -9999 -9999 -9999 -9999 -9999 -9999 -9999 -9999 41 41 41 45 61 80 92 104 113 125 137 149 168 162 154 121 114 96 104 101 102 -9999 -9999 -9999 -9999 -9999 -9999 -9999 -9999 -9999 -9999 -9999 -9999 -9999 -9999 -9999 -9999 -9999 -9999 -9999 -9999 -9999 -9999 -9999 -9999 264 279 304 334 371 416 437 438 464 476 482 500 530 537 570 560 573 645 652 663 584 565 630 639 589 581 557 562 575 555 544 552 567 556 545 519 508 458 417 442 443 399 378 381 374 354 341 341 338 327 309 297 298 285 267 248 248 223 208 200 182 168 157 151 156 143 135 132 133 135 136 127 132 141 114 121 173 169 155 128 107 96 84 80 77 77 84 99 97 124 117 126 159 138 140 140 144 145 146 148 150 160 174 188 196 189 214 220 203 214 225 217 210 200 193 191 192 193 197 200 205 208 207 213 216 218 219 222 222 224 225 227 229 231 234 239 247 256 263 270 272 271 270 266 -9999 272 -9999 -9999
 -9999 -9999 -9999 -9999 -9999 -9999 -9999 -9999 -9999 -9999 -9999 -9999 -9999 -9999 -9999 -9999 -9999 -9999 -9999 -9999 -9999 -9999 -9999 -9999 -9999 -9999 -9999 -9999 -9999 -9999 -9999 -9999 -9999 -9999 -9999 -9999 -9999 -9999 -9999 -9999 -9999 -9999 -9999 -9999 -9999 -9999 -9999 -9999 -9999 -9999 -9999 -9999 -9999 -9999 -9999 -9999 -9999 -9999 -9999 -9999 -9999 -9999 -9999 -9999 -9999 -9999 41 41 41 52 63 77 86 100 117 133 149 158 164 162 147 120 101 106 101 105 -9999 -9999 -9999 -9999 -9999 -9999 -9999 -9999 -9999 -9999 -9999 -9999 -9999 -9999 -9999 -9999 -9999 -9999 -9999 -9999 -9999 -9999 -9999 -9999 -9999 271 286 312 340 382 425 416 431 452 468 491 515 548 579 587 603 607 644 675 666 621 597 653 643 634 606 586 602 582 535 537 563 557 544 537 524 490 451 470 465 439 395 369 354 347 345 348 347 333 325 314 304 287 268 250 254 236 212 187 175 161 149 140 139 137 133 130 132 138 149 127 127 160 116 110 130 173 128 96 105 106 82 80 92 102 91 99 133 106 142 132 136 141 143 146 143 145 146 147 150 153 166 182 195 201 201 228 228 227 233 230 221 213 207 206 204 202 200 201 205 208 209 211 215 218 220 221 223 222 223 226 228 228 233 239 246 256 266 276 280 279 273 266 269 274 -9999 -9999
 -9999 -9999 -9999 -9999 -9999 -9999 -9999 -9999 -9999 -9999 -9999 -9999 -9999 -9999 -9999 -9999 -9999 -9999 -9999 -9999 -9999 -9999 -9999 -9999 -9999 -9999 -9999 -9999 -9999 -9999 -9999 -9999 -9999 -9999 -9999 -9999 -9999 -9999 -9999 -9999 -9999 -9999 -9999 -9999 -9999 -9999 -9999 -9999 -9999 -9999 -9999 -9999 -9999 -9999 -9999 -9999 -9999 -9999 -9999 -9999 -9999 -9999 -9999 -9999 -9999 -9999 -9999 -9999 41 41 48 59 68 77 100 134 141 149 150 153 160 161 132 116 130 119 -9999 -9999 -9999 -9999 -9999 -9999 -9999 -9999 -9999 -9999 -9999 -9999 -9999 -9999 -9999 -9999 -9999 -9999 -9999 -9999 -9999 -9999 -9999 -9999 -9999 268 270 288 311 343 410 394 409 433 463 500 534 567 572 586 623 620 665 655 638 678 621 634 658 656 638 600 607 595 560 528 551 548 546 540 531 486 450 484 470 456 434 390 361 344 346 351 351 345 340 326 312 293 272 251 235 240 214 194 177 158 147 140 136 134 132 130 132 137 148 124 121 169 127 109 108 167 101 89 95 96 80 95 113 128 122 106 101 101 115 164 179 172 161 144 143 144 142 145 148 151 162 175 189 201 193 219 236 235 234 239 231 226 222 220 215 212 208 205 204 206 206 208 213 217 220 220 221 221 220 223 226 229 230 236 246 256 270 280 283 282 275 271 270 277 279 -9999
 -9999 -9999 -9999 -9999 -9999 -9999 -9999 -9999 -9999 -9999 -9999 -9999 -9999 -9999 -9999 -9999 -9999 -9999 -9999 -9999 -9999 -9999 -9999 -9999 -9999 -9999 -9999 -9999 -9999 -9999 -9999 -9999 -9999 -9999 -9999 -9999 -9999 -9999 -9999 -9999 -9999 -9999 -9999 -9999 -9999 -9999 -9999 -9999 -9999 -9999 -9999 -9999 -9999 -9999 -9999 -9999 -9999 -9999 -9999 -9999 -9999 -9999 -9999 -9999 -9999 -9999 -9999 -9999 -9999 41 44 47 50 58 101 113 122 124 145 122 132 139 150 122 120 118 120 -9999 -9999 -9999 -9999 -9999 -9999 -9999 -9999 -9999 -9999 -9999 -9999 -9999 -9999 -9999 -9999 -9999 -9999 -9999 -9999 -9999 -9999 -9999 -9999 252 261 268 285 311 373 373 388 420 457 495 531 566 584 601 627 648 649 633 615 685 675 633 664 669 647 614 606 600 577 537 543 539 538 540 524 495 435 465 475 450 425 393 361 355 358 355 353 347 341 335 321 304 280 261 234 218 204 183 168 157 148 141 136 132 132 130 128 128 151 126 119 150 153 109 109 144 99 85 82 86 88 104 123 136 135 124 115 100 104 116 158 168 161 140 142 142 141 138 142 149 159 170 166 183 187 200 228 234 226 241 239 238 238 237 230 222 215 208 203 202 204 208 212 218 221 220 219 217 218 216 218 221 222 231 239 251 265 278 285 285 281 278 276 278 281 -9999
 -9999 -9999 -9999 -9999 -9999 -9999 -9999 -9999 -9999 -9999 -9999 -9999 -9999 -9999 -9999 -9999 -9999 -9999 -9999 -9999 -9999 -9999 -9999 -9999 -9999 -9999 -9999 -9999 -9999 -9999 -9999 -9999 -9999 -9999 -9999 -9999 -9999 -9999 -9999 -9999 -9999 -9999 -9999 -9999 -9999 -9999 -9999 -9999 -9999 -9999 -9999 -9999 -9999 -9999 -9999 -9999 -9999 -9999 -9999 -9999 -9999 -9999 -9999 -9999 -9999 -9999 -9999 -9999 -9999 -9999 43 42 42 48 63 74 102 106 120 126 140 154 164 162 113 157 134 -9999 -9999 -9999 -9999 -9999 -9999 -9999 -9999 -9999 -9999 -9999 -9999 -9999 -9999 -9999 -9999 -9999 -9999 -9999 -9999 -9999 -9999 -9999 -9999 245 251 258 263 289 335 347 378 424 468 519 538 550 583 609 655 652 641 619 617 649 686 649 630 665 646 634 609 590 584 555 559 566 548 533 522 494 460 446 441 431 413 393 366 359 370 364 356 357 347 341 331 309 287 261 239 220 208 180 168 159 151 143 138 135 134 131 129 128 165 129 120 151 145 108 116 191 145 84 81 85 98 117 137 155 150 137 145 109 104 109 119 127 129 132 136 157 143 131 134 140 150 157 155 164 183 204 221 219 228 242 247 250 253 256 247 231 218 209 204 202 203 206 211 216 219 217 214 212 211 211 212 212 217 225 235 245 258 271 282 286 285 285 282 281 284 -9999
 -9999 -9999 -9999 -9999 -9999 -9999 -9999 -9999 -9999 -9999 -9999 -9999 -9999 -9999 -9999 -9999 -9999 -9999 -9999 -9999 -9999 -9999 -9999 -9999 -9999 -9999 -9999 -9999 -9999 -9999 -9999 -9999 -9999 -9999 -9999 -9999 -9999 -9999 -9999 -9999 -9999 -9999 -9999 -9999 -9999 -9999 -9999 -9999 -9999 -9999 -9999 -9999 -9999 -9999 -9999 -9999 -9999 -9999 -9999 -9999 -9999 -9999 -9999 -9999 -9999 -9999 -9999 -9999 -9999 -9999 -9999 -9999 41 41 46 57 76 91 96 139 154 164 186 191 122 123 124 -9999 -9999 -9999 -9999 -9999 -9999 -9999 -9999 -9999 -9999 -9999 -9999 -9999 -9999 -9999 -9999 -9999 -9999 -9999 -9999 -9999 -9999 -9999 -9999 241 246 252 260 284 316 342 375 421 462 525 543 541 585 625 647 632 642 629 630 629 667 692 625 614 635 622 613 585 571 560 554 565 556 533 539 515 492 481 455 444 402 389 369 363 367 367 359 360 356 345 329 312 301 278 253 233 205 189 171 163 157 147 142 138 135 137 129 128 137 126 124 146 133 106 116 145 151 96 80 90 110 121 135 139 136 136 152 151 110 108 115 121 140 137 128 127 128 128 125 126 127 142 151 171 192 203 216 227 237 244 251 255 256 261 256 236 222 210 205 202 201 202 207 213 216 215 214 212 210 210 210 210 213 221 230 239 251 267 281 286 289 289 288 286 288 -9999
 -9999 -9999 -9999 -9999 -9999 -9999 -9999 -9999 -9999 -9999 -9999 -9999 -9999 -9999 -9999 -9999 -9999 -9999 -9999 -9999 -9999 -9999 -9999 -9999 -9999 -9999 -9999 -9999 -9999 -9999 -9999 -9999 -9999 -9999 -9999 -9999 -9999 -9999 -9999 -9999 -9999 -9999 -9999 -9999 -9999 -9999 -9999 -9999 -9999 -9999 -9999 -9999 -9999 -9999 -9999 -9999 -9999 -9999 -9999 -9999 -9999 -9999 -9999 -9999 -9999 -9999 -9999 -9999 -9999 -9999 -9999 -9999 -9999 -9999 -9999 47 57 73 95 131 160 166 180 204 165 142 156 129 -9999 -9999 -9999 -9999 -9999 -9999 -9999 -9999 -9999 -9999 -9999 -9999 -9999 -9999 -9999 -9999 -9999 -9999 -9999 -9999 -9999 -9999 233 239 245 251 261 287 322 351 390 443 477 521 537 551 586 612 626 634 637 640 639 628 627 653 667 596 602 597 617 595 579 577 539 540 543 537 529 521 510 473 441 426 398 389 375 368 367 366 363 357 358 353 335 319 314 290 272 260 216 198 186 171 165 154 149 142 138 134 130 129 129 127 123 123 114 104 102 108 112 122 100 86 104 118 115 115 119 130 141 161 137 112 117 140 174 140 121 119 117 117 118 122 123 136 151 170 201 210 229 237 244 249 254 266 265 263 255 241 227 217 209 201 198 201 205 211 214 214 213 212 213 211 210 210 216 222 230 236 248 265 277 285 289 292 291 290 292 297
 -9999 -9999 -9999 -9999 -9999 -9999 -9999 -9999 -9999 -9999 -9999 -9999 -9999 -9999 -9999 -9999 -9999 -9999 -9999 -9999 -9999 -9999 -9999 -9999 -9999 -9999 -9999 -9999 -9999 -9999 -9999 -9999 -9999 -9999 -9999 -9999 -9999 -9999 -9999 -9999 -9999 -9999 -9999 -9999 -9999 -9999 -9999 -9999 -9999 -9999 -9999 -9999 -9999 -9999 -9999 -9999 -9999 -9999 -9999 -9999 -9999 -9999 -9999 -9999 -9999 -9999 -9999 -9999 -9999 -9999 -9999 -9999 -9999 -9999 -9999 42 47 54 71 99 134 159 179 211 205 167 132 119 138 145 150 -9999 -9999 -9999 -9999 -9999 -9999 -9999 -9999 -9999 -9999 -9999 -9999 -9999 -9999 -9999 -9999 -9999 -9999 224 229 236 249 271 285 286 310 341 378 424 457 481 509 537 564 599 623 633 638 642 659 638 623 616 627 624 571 611 626 605 581 581 550 538 545 536 541 531 508 490 479 422 394 396 389 374 370 365 360 356 350 353 342 333 320 300 289 249 223 210 197 178 169 160 160 150 145 142 133 127 125 123 118 112 107 102 98 96 94 94 105 108 103 108 103 100 103 116 151 144 146 123 142 183 171 140 117 116 114 115 117 122 126 137 155 180 196 210 231 245 251 253 259 271 277 269 255 244 234 223 214 205 196 197 203 208 211 214 214 214 213 213 215 218 223 228 232 239 251 268 279 286 292 294 296 298 296 296
 -9999 -9999 -9999 -9999 -9999 -9999 -9999 -9999 -9999 -9999 -9999 -9999 -9999 -9999 -9999 -9999 -9999 -9999 -9999 -9999 -9999 -9999 -9999 -9999 -9999 -9999 -9999 -9999 -9999 -9999 -9999 -9999 -9999 -9999 -9999 -9999 -9999 -9999 -9999 -9999 -9999 -9999 -9999 -9999 -9999 -9999 -9999 -9999 -9999 -9999 -9999 -9999 -9999 -9999 -9999 -9999 -9999 -9999 -9999 -9999 -9999 -9999 -9999 -9999 -9999 -9999 -9999 -9999 -9999 -9999 -9999 -9999 -9999 -9999 -9999 -9999 41 45 56 74 108 140 171 186 212 174 125 -9999 153 157 146 -9999 -9999 -9999 -9999 -9999 -9999 -9999 -9999 -9999 -9999 -9999 -9999 -9999 -9999 -9999 -9999 -9999 -9999 223 226 233 245 253 262 268 290 320 356 394 426 452 483 523 555 585 618 631 631 638 647 679 630 615 598 616 570 606 629 599 558 555 564 532 519 540 539 515 508 499 462 420 392 390 402 375 369 360 354 352 343 343 346 343 326 308 290 256 238 221 203 194 184 174 171 159 160 148 142 123 119 116 111 107 102 99 97 96 91 89 94 108 99 104 94 93 96 118 114 114 121 135 154 192 190 149 117 113 112 115 119 126 134 143 168 189 205 224 243 256 261 261 262 267 283 277 257 248 241 233 223 214 207 204 205 211 215 218 217 214 213 216 217 223 230 234 240 249 261 276 284 288 295 299 300 302 301 301
 -9999 -9999 -9999 -9999 -9999 -9999 -9999 -9999 -9999 -9999 -9999 -9999 -9999 -9999 -9999 -9999 -9999 -9999 -9999 -9999 -9999 -9999 -9999 -9999 -9999 -9999 -9999 -9999 -9999 -9999 -9999 -9999 -9999 -9999 -9999 -9999 -9999 -9999 -9999 -9999 -9999 -9999 -9999 -9999 -9999 -9999 -9999 -9999 -9999 -9999 -9999 -9999 -9999 -9999 -9999 -9999 -9999 -9999 -9999 -9999 -9999 -9999 -9999 -9999 -9999 -9999 -9999 -9999 -9999 -9999 -9999 -9999 -9999 -9999 -9999 -9999 -9999 40 47 64 93 125 157 192 209 211 171 -9999 149 -9999 -9999 -9999 -9999 -9999 -9999 -9999 -9999 -9999 -9999 -9999 -9999 -9999 -9999 -9999 -9999 -9999 -9999 -9999 -9999 218 223 230 239 242 244 254 274 301 331 367 406 432 472 509 543 565 606 614 616 630 643 701 683 623 606 588 586 577 595 603 564 543 546 529 511 523 510 510 500 496 456 435 394 385 405 378 363 355 341 340 341 321 332 344 332 316 295 285 266 236 228 215 190 194 177 167 162 155 133 121 114 110 105 102 99 97 96 92 90 89 88 88 90 92 94 95 95 94 93 96 101 118 149 178 191 154 118 113 114 114 116 122 131 142 160 186 214 232 257 272 279 276 270 262 266 266 260 257 250 243 234 226 220 213 208 213 219 223 219 216 215 218 221 226 235 241 246 257 267 279 287 291 298 303 305 306 305 303
 -9999 -9999 -9999 -9999 -9999 -9999 -9999 -9999 -9999 -9999 -9999 -9999 -9999 -9999 -9999 -9999 -9999 -9999 -9999 -9999 -9999 -9999 -9999 -9999 -9999 -9999 -9999 -9999 -9999 -9999 -9999 -9999 -9999 -9999 -9999 -9999 -9999 -9999 -9999 -9999 -9999 -9999 -9999 -9999 -9999 -9999 -9999 -9999 -9999 -9999 -9999 -9999 -9999 -9999 -9999 -9999 -9999 -9999 -9999 -9999 -9999 -9999 -9999 -9999 -9999 -9999 -9999 -9999 -9999 -9999 -9999 -9999 -9999 -9999 -9999 -9999 -9999 36 43 58 79 102 137 184 191 210 218 136 142 -9999 -9999 -9999 -9999 -9999 -9999 -9999 -9999 -9999 -9999 -9999 -9999 -9999 -9999 -9999 -9999 -9999 -9999 -9999 -9999 217 219 225 229 231 232 245 261 284 311 344 377 414 456 497 533 561 590 598 591 614 648 702 688 667 611 593 585 621 587 593 564 534 540 536 506 500 493 480 483 482 448 426 398 378 388 400 373 354 341 328 330 308 306 334 335 322 304 302 285 252 228 210 197 211 196 180 175 197 153 121 111 108 103 100 100 98 94 93 90 88 86 86 88 94 97 100 100 96 91 93 99 108 122 144 166 148 120 115 119 114 114 120 127 136 156 184 212 242 268 295 306 303 291 280 275 282 276 269 265 259 249 239 230 223 216 215 218 219 216 215 216 218 222 231 234 244 253 262 271 282 290 297 300 305 309 310 308 308
 -9999 -9999 -9999 -9999 -9999 -9999 -9999 -9999 -9999 -9999 -9999 -9999 -9999 -9999 -9999 -9999 -9999 -9999 -9999 -9999 -9999 -9999 -9999 -9999 -9999 -9999 -9999 -9999 -9999 -9999 -9999 -9999 -9999 -9999 -9999 -9999 -9999 -9999 -9999 -9999 -9999 -9999 -9999 -9999 -9999 -9999 -9999 -9999 -9999 -9999 -9999 -9999 -9999 -9999 -9999 -9999 -9999 -9999 -9999 -9999 -9999 -9999 -9999 -9999 -9999 -9999 -9999 -9999 -9999 -9999 -9999 -9999 -9999 -9999 -9999 -9999 -9999 40 46 56 71 91 117 153 164 184 203 165 162 -9999 146 -9999 -9999 172 -9999 -9999 -9999 -9999 -9999 -9999 -9999 -9999 -9999 -9999 -9999 -9999 -9999 -9999 -9999 -9999 214 221 223 225 230 240 253 271 292 322 356 394 438 486 528 541 556 578 579 608 630 652 637 678 604 591 577 602 622 594 576 545 540 532 510 504 499 482 479 468 452 425 393 375 373 387 382 348 342 329 312 303 285 294 316 322 307 297 296 269 237 218 225 237 204 248 194 196 189 135 113 108 103 104 111 107 99 96 93 90 87 86 90 97 102 109 112 104 96 97 103 111 114 120 131 133 121 123 138 120 120 122 132 151 149 180 209 237 281 328 343 342 324 307 295 291 296 287 284 277 264 253 239 231 223 216 216 213 212 213 215 219 224 232 238 243 256 266 279 292 299 303 305 308 312 312 310 -9999
 -9999 -9999 -9999 -9999 -9999 -9999 -9999 -9999 -9999 -9999 -9999 -9999 -9999 -9999 -9999 -9999 -9999 -9999 -9999 -9999 -9999 -9999 -9999 -9999 -9999 -9999 -9999 -9999 -9999 -9999 -9999 -9999 -9999 -9999 -9999 -9999 -9999 -9999 -9999 -9999 -9999 -9999 -9999 -9999 -9999 -9999 -9999 -9999 -9999 -9999 -9999 -9999 -9999 -9999 -9999 -9999 -9999 -9999 -9999 -9999 -9999 -9999 -9999 -9999 -9999 -9999 -9999 -9999 -9999 -9999 -9999 -9999 -9999 -9999 -9999 -9999 -9999 44 50 58 70 82 101 127 150 178 196 201 174 -9999 145 -9999 -9999 170 -9999 -9999 -9999 -9999 -9999 -9999 -9999 -9999 -9999 -9999 -9999 -9999 -9999 -9999 -9999 -9999 214 217 220 225 229 244 248 259 275 304 335 370 417 462 501 516 525 542 577 602 615 644 646 623 620 597 592 605 636 640 599 572 544 527 529 519 515 503 477 454 451 453 431 395 379 383 384 338 329 329 309 309 280 264 278 316 314 294 281 279 250 226 250 273 233 246 259 172 170 157 122 114 108 108 114 113 104 100 99 98 89 88 97 110 120 126 127 119 114 111 116 123 128 128 126 127 126 134 168 138 127 129 138 164 198 237 207 233 268 329 348 392 368 340 315 307 310 311 310 298 283 268 251 241 229 220 214 212 208 210 214 220 225 232 240 249 259 277 296 311 320 321 321 320 317 316 316 -9999
 -9999 -9999 -9999 -9999 -9999 -9999 -9999 -9999 -9999 -9999 -9999 -9999 -9999 -9999 -9999 -9999 -9999 -9999 -9999 -9999 -9999 -9999 -9999 -9999 -9999 -9999 -9999 -9999 -9999 -9999 -9999 -9999 -9999 -9999 -9999 -9999 -9999 -9999 -9999 -9999 -9999 -9999 -9999 -9999 -9999 -9999 -9999 -9999 -9999 -9999 -9999 -9999 -9999 -9999 -9999 -9999 -9999 -9999 -9999 -9999 -9999 -9999 -9999 -9999 -9999 -9999 -9999 -9999 -9999 -9999 -9999 -9999 -9999 -9999 -9999 -9999 -9999 47 53 62 71 82 96 113 137 165 172 180 193 157 155 -9999 -9999 -9999 -9999 -9999 -9999 -9999 -9999 -9999 -9999 -9999 -9999 -9999 -9999 -9999 -9999 -9999 -9999 -9999 -9999 -9999 220 225 237 248 246 258 270 293 321 353 393 431 465 490 499 514 549 579 616 653 664 634 613 610 606 589 637 644 618 602 576 531 552 542 529 524 499 469 449 466 465 398 375 415 395 327 319 314 301 296 282 277 252 289 314 291 268 258 242 218 214 236 254 235 263 178 154 151 131 127 118 115 114 115 109 103 106 131 115 115 109 124 140 149 141 144 155 148 141 142 144 156 156 143 141 151 194 183 156 136 146 194 235 261 268 245 245 291 380 435 410 371 339 329 331 335 338 327 302 282 265 250 236 225 216 210 207 209 215 221 226 234 244 253 269 292 318 338 345 343 340 336 332 328 325 -9999
 -9999 -9999 -9999 -9999 -9999 -9999 -9999 -9999 -9999 -9999 -9999 -9999 -9999 -9999 -9999 -9999 -9999 -9999 -9999 -9999 -9999 -9999 -9999 -9999 -9999 -9999 -9999 -9999 -9999 -9999 -9999 -9999 -9999 -9999 -9999 -9999 -9999 -9999 -9999 -9999 -9999 -9999 -9999 -9999 -9999 -9999 -9999 -9999 -9999 -9999 -9999 -9999 -9999 -9999 -9999 -9999 -9999 -9999 -9999 -9999 -9999 -9999 -9999 -9999 -9999 -9999 -9999 -9999 -9999 -9999 -9999 -9999 -9999 -9999 -9999 -9999 -9999 52 56 65 74 84 96 106 127 147 160 187 207 208 184 -9999 -9999 -9999 -9999 -9999 -9999 -9999 -9999 -9999 -9999 -9999 -9999 -9999 -9999 -9999 -9999 -9999 -9999 -9999 -9999 -9999 -9999 -9999 228 256 255 262 271 289 312 340 371 402 434 461 481 498 528 579 633 659 679 666 627 635 617 601 632 661 648 637 552 570 583 551 552 535 529 504 469 442 422 368 369 441 460 342 315 309 296 296 294 288 250 271 286 263 283 263 233 216 204 213 240 229 255 196 162 168 160 151 137 127 122 118 115 111 107 104 100 114 146 195 211 208 171 177 182 187 181 164 164 169 166 164 158 167 181 195 164 149 167 213 258 263 288 273 270 271 396 452 455 409 379 356 352 352 355 342 314 292 274 258 243 231 221 215 211 212 218 224 232 240 250 258 278 307 347 370 373 366 358 351 346 341 -9999 -9999
 -9999 -9999 -9999 -9999 -9999 -9999 -9999 -9999 -9999 -9999 -9999 -9999 -9999 -9999 -9999 -9999 -9999 -9999 -9999 -9999 -9999 -9999 -9999 -9999 -9999 -9999 -9999 -9999 -9999 -9999 -9999 -9999 -9999 -9999 -9999 -9999 -9999 -9999 -9999 -9999 -9999 -9999 -9999 -9999 -9999 -9999 -9999 -9999 -9999 -9999 -9999 -9999 -9999 -9999 -9999 -9999 -9999 -9999 -9999 -9999 -9999 -9999 -9999 -9999 -9999 -9999 -9999 -9999 -9999 -9999 -9999 -9999 -9999 -9999 -9999 -9999 -9999 53 59 67 77 88 98 109 121 139 158 184 191 192 186 152 -9999 -9999 -9999 -9999 -9999 -9999 -9999 -9999 -9999 -9999 -9999 -9999 -9999 -9999 -9999 -9999 -9999 -9999 -9999 -9999 -9999 -9999 -9999 -9999 -9999 259 270 288 306 329 354 380 407 432 467 508 524 581 630 663 681 688 682 663 647 627 661 646 617 593 541 521 531 558 579 561 547 523 495 455 384 345 343 380 456 353 312 305 310 304 303 302 270 241 253 232 274 273 250 222 207 207 211 214 230 228 194 183 186 150 150 136 136 130 122 116 111 108 106 106 119 154 173 206 206 204 205 202 195 194 191 190 189 188 193 194 214 224 190 206 231 234 245 254 301 277 277 278 282 435 439 447 411 382 371 363 355 340 319 299 281 267 252 240 229 220 218 219 224 232 239 248 256 267 283 315 385 407 397 382 373 367 357 -9999 -9999 -9999
 -9999 -9999 -9999 -9999 -9999 -9999 -9999 -9999 -9999 -9999 -9999 -9999 -9999 -9999 -9999 -9999 -9999 -9999 -9999 -9999 -9999 -9999 -9999 -9999 -9999 -9999 -9999 -9999 -9999 -9999 -9999 -9999 -9999 -9999 -9999 -9999 -9999 -9999 -9999 -9999 -9999 -9999 -9999 -9999 -9999 -9999 -9999 -9999 -9999 -9999 -9999 -9999 -9999 -9999 -9999 -9999 -9999 -9999 -9999 -9999 -9999 -9999 -9999 -9999 -9999 -9999 -9999 -9999 -9999 -9999 -9999 -9999 -9999 -9999 -9999 -9999 -9999 53 61 71 81 92 100 109 120 135 149 164 181 193 193 153 -9999 -9999 183 -9999 -9999 -9999 -9999 -9999 -9999 -9999 -9999 -9999 -9999 -9999 -9999 -9999 -9999 -9999 -9999 -9999 -9999 -9999 -9999 -9999 -9999 -9999 -9999 291 306 320 342 360 381 406 438 476 527 562 607 650 675 688 680 676 660 634 619 591 593 584 637 667 642 615 600 587 564 537 511 497 438 367 340 332 351 329 314 309 321 350 317 322 331 297 255 223 240 290 271 247 221 207 201 200 209 209 209 200 185 173 172 172 149 141 141 150 135 119 111 112 114 128 133 141 156 203 213 226 219 220 222 219 209 208 212 215 219 217 224 246 249 219 220 229 277 288 284 270 279 311 474 469 430 401 380 367 354 337 319 302 288 276 263 249 238 232 230 231 233 241 247 256 265 277 296 332 386 410 405 389 381 372 368 -9999 -9999 -9999
 -9999 -9999 -9999 -9999 -9999 -9999 -9999 -9999 -9999 -9999 -9999 -9999 -9999 -9999 -9999 -9999 -9999 -9999 -9999 -9999 -9999 -9999 -9999 -9999 -9999 -9999 -9999 -9999 -9999 -9999 -9999 -9999 -9999 -9999 -9999 -9999 -9999 -9999 -9999 -9999 -9999 -9999 -9999 -9999 -9999 -9999 -9999 -9999 -9999 -9999 -9999 -9999 -9999 -9999 -9999 -9999 -9999 -9999 -9999 -9999 -9999 -9999 -9999 -9999 -9999 -9999 -9999 -9999 -9999 -9999 -9999 -9999 -9999 -9999 -9999 -9999 -9999 53 61 73 82 92 99 107 115 129 139 153 166 187 183 155 143 -9999 160 -9999 -9999 -9999 -9999 -9999 -9999 -9999 -9999 -9999 -9999 -9999 -9999 -9999 -9999 -9999 -9999 -9999 -9999 -9999 -9999 -9999 -9999 -9999 -9999 -9999 -9999 320 325 347 362 385 429 467 524 535 569 613 666 668 677 677 655 652 631 625 629 573 699 678 686 671 655 634 600 566 539 500 481 434 400 367 330 319 328 327 346 420 330 320 363 363 294 249 236 264 265 250 224 225 232 215 216 205 202 192 180 176 207 219 190 180 165 149 147 165 151 134 147 135 128 142 149 154 171 184 206 218 229 239 255 247 268 237 223 215 220 237 246 213 207 218 241 275 304 279 263 281 371 450 430 405 384 368 352 337 322 306 296 286 276 264 252 246 244 247 246 252 258 266 274 287 307 336 369 390 394 -9999 -9999 378 -9999 -9999 -9999 -9999
 -9999 -9999 -9999 -9999 -9999 -9999 -9999 -9999 -9999 -9999 -9999 -9999 -9999 -9999 -9999 -9999 -9999 -9999 -9999 -9999 -9999 -9999 -9999 -9999 -9999 -9999 -9999 -9999 -9999 -9999 -9999 -9999 -9999 -9999 -9999 -9999 -9999 -9999 -9999 -9999 -9999 -9999 -9999 -9999 -9999 -9999 -9999 -9999 -9999 -9999 -9999 -9999 -9999 -9999 -9999 -9999 -9999 -9999 -9999 -9999 -9999 -9999 -9999 -9999 -9999 -9999 -9999 -9999 -9999 -9999 -9999 -9999 -9999 -9999 -9999 -9999 47 52 62 74 79 85 92 100 108 120 128 139 157 181 194 185 151 -9999 173 -9999 -9999 -9999 -9999 -9999 -9999 -9999 -9999 -9999 -9999 -9999 -9999 -9999 -9999 -9999 -9999 -9999 -9999 -9999 -9999 -9999 -9999 -9999 -9999 -9999 -9999 -9999 322 333 356 370 393 425 475 501 525 568 644 659 661 677 661 648 636 611 608 600 588 630 708 700 685 675 640 594 565 524 505 474 455 454 359 324 329 342 320 385 397 349 364 362 325 287 243 242 248 250 240 260 278 242 228 214 235 224 200 188 167 208 245 181 172 159 155 177 181 139 155 174 145 142 177 176 164 170 188 200 212 232 245 241 241 237 238 223 224 225 200 200 193 196 228 261 248 264 253 264 280 376 410 396 381 365 350 335 321 310 302 294 288 276 269 264 262 263 263 264 268 274 282 294 312 334 358 376 383 -9999 379 379 -9999 -9999 -9999 -9999
 -9999 -9999 -9999 -9999 -9999 -9999 -9999 -9999 -9999 -9999 -9999 -9999 -9999 -9999 -9999 -9999 -9999 -9999 -9999 -9999 -9999 -9999 -9999 -9999 -9999 -9999 -9999 -9999 -9999 -9999 -9999 -9999 -9999 -9999 -9999 -9999 -9999 -9999 -9999 -9999 -9999 -9999 -9999 -9999 -9999 -9999 -9999 -9999 -9999 -9999 -9999 -9999 -9999 -9999 -9999 -9999 -9999 -9999 -9999 -9999 -9999 -9999 -9999 -9999 -9999 -9999 -9999 -9999 -9999 -9999 -9999 -9999 -9999 -9999 -9999 -9999 45 52 58 67 72 76 83 91 100 112 123 138 152 167 185 209 185 184 166 179 158 -9999 -9999 -9999 -9999 -9999 -9999 -9999 -9999 -9999 -9999 -9999 -9999 -9999 -9999 -9999 -9999 -9999 -9999 -9999 -9999 -9999 -9999 -9999 -9999 -9999 -9999 330 334 355 380 397 435 465 483 536 604 626 630 659 665 658 646 627 610 592 595 641 693 743 699 698 681 625 584 541 522 502 486 497 401 341 333 357 320 324 353 369 380 355 348 305 273 272 290 286 271 267 286 270 239 230 231 236 218 214 201 169 164 164 165 159 151 152 157 145 150 177 159 149 158 184 183 181 184 187 195 212 223 231 222 225 215 212 207 212 198 185 179 179 183 213 269 258 244 256 269 301 374 382 374 361 345 330 318 311 305 298 292 286 282 278 276 274 274 273 277 281 289 297 311 329 346 361 369 -9999 375 -9999 -9999 -9999 -9999 -9999
 -9999 -9999 -9999 -9999 -9999 -9999 -9999 -9999 -9999 -9999 -9999 -9999 -9999 -9999 -9999 -9999 -9999 -9999 -9999 -9999 -9999 -9999 -9999 -9999 -9999 -9999 -9999 -9999 -9999 -9999 -9999 -9999 -9999 -9999 -9999 -9999 -9999 -9999 -9999 -9999 -9999 -9999 -9999 -9999 -9999 -9999 -9999 -9999 -9999 -9999 -9999 -9999 -9999 -9999 -9999 -9999 -9999 -9999 -9999 -9999 -9999 -9999 -9999 -9999 -9999 -9999 -9999 -9999 -9999 -9999 -9999 -9999 -9999 -9999 -9999 -9999 42 46 52 58 63 66 72 81 92 104 118 133 148 165 180 189 201 204 170 183 174 -9999 -9999 -9999 -9999 -9999 -9999 -9999 -9999 -9999 -9999 -9999 -9999 -9999 -9999 -9999 -9999 -9999 -9999 -9999 -9999 -9999 -9999 -9999 -9999 -9999 -9999 -9999 334 344 356 376 399 431 442 483 544 567 577 628 649 648 649 636 623 618 706 781 779 703 602 699 653 600 605 582 537 504 491 484 465 376 346 371 393 343 342 344 358 371 349 324 313 297 315 313 289 263 290 271 247 246 235 227 225 212 196 180 189 209 181 164 158 162 163 159 161 173 176 165 175 167 170 181 187 191 198 198 203 214 211 212 210 202 196 209 210 192 174 172 168 166 230 282 242 236 263 275 341 373 368 355 338 324 312 304 301 296 292 289 290 288 284 284 285 283 282 283 291 298 308 321 337 350 356 367 368 -9999 -9999 -9999 -9999 -9999
 -9999 -9999 -9999 -9999 -9999 -9999 -9999 -9999 -9999 -9999 -9999 -9999 -9999 -9999 -9999 -9999 -9999 -9999 -9999 -9999 -9999 -9999 -9999 -9999 -9999 -9999 -9999 -9999 -9999 -9999 -9999 -9999 -9999 -9999 -9999 -9999 -9999 -9999 -9999 -9999 -9999 -9999 -9999 -9999 -9999 -9999 -9999 -9999 -9999 -9999 -9999 -9999 -9999 -9999 -9999 -9999 -9999 -9999 -9999 -9999 -9999 -9999 -9999 -9999 -9999 -9999 -9999 -9999 -9999 -9999 -9999 -9999 -9999 -9999 -9999 42 42 43 46 50 54 55 60 69 82 96 113 129 143 160 164 177 198 214 170 153 160 -9999 -9999 -9999 -9999 -9999 -9999 -9999 -9999 -9999 -9999 -9999 -9999 -9999 -9999 -9999 -9999 -9999 -9999 -9999 -9999 -9999 -9999 -9999 -9999 -9999 -9999 -9999 -9999 332 343 356 366 380 400 431 468 509 538 572 619 633 640 641 656 635 655 794 679 616 650 579 561 558 632 611 566 531 504 493 502 471 371 405 469 390 362 353 351 364 360 344 324 308 316 317 297 278 276 290 272 262 251 243 235 218 200 184 175 187 183 166 165 171 179 179 175 170 172 181 201 202 173 175 190 196 208 206 194 194 205 206 199 195 187 182 192 178 166 165 170 155 150 234 260 210 252 276 298 358 366 352 336 320 306 297 294 296 294 292 292 293 293 295 295 291 288 288 289 296 303 314 327 339 348 358 363 -9999 -9999 -9999 -9999 -9999
 -9999 -9999 -9999 -9999 -9999 -9999 -9999 -9999 -9999 -9999 -9999 -9999 -9999 -9999 -9999 -9999 -9999 -9999 -9999 -9999 -9999 -9999 -9999 -9999 -9999 -9999 -9999 -9999 -9999 -9999 -9999 -9999 -9999 -9999 -9999 -9999 -9999 -9999 -9999 -9999 -9999 -9999 -9999 -9999 -9999 -9999 -9999 -9999 -9999 -9999 -9999 -9999 -9999 -9999 -9999 -9999 -9999 -9999 -9999 -9999 -9999 -9999 -9999 -9999 -9999 -9999 -9999 -9999 -9999 -9999 -9999 -9999 -9999 -9999 -9999 41 41 42 42 44 45 48 50 58 71 87 105 117 129 145 163 172 176 206 183 149 155 -9999 -9999 -9999 -9999 -9999 -9999 -9999 -9999 -9999 -9999 -9999 -9999 -9999 -9999 -9999 -9999 -9999 -9999 -9999 -9999 -9999 -9999 -9999 -9999 -9999 -9999 -9999 -9999 326 326 341 345 353 364 393 428 462 507 552 591 614 637 652 659 646 645 700 668 603 596 643 648 678 605 596 592 544 526 520 524 489 408 398 465 424 410 368 349 360 380 346 334 325 331 334 325 310 289 298 304 287 272 267 264 248 225 202 186 177 173 165 167 173 171 171 166 170 170 179 199 202 185 171 180 189 209 221 206 192 190 200 200 187 183 178 173 186 164 152 163 171 140 148 208 188 234 231 294 331 372 362 344 323 303 288 287 309 308 306 303 303 301 303 304 301 294 289 288 291 299 308 319 329 338 351 -9999 -9999 -9999 -9999 -9999 -9999
 -9999 -9999 -9999 -9999 -9999 -9999 -9999 -9999 -9999 -9999 -9999 -9999 -9999 -9999 -9999 -9999 -9999 -9999 -9999 -9999 -9999 -9999 -9999 -9999 -9999 -9999 -9999 -9999 -9999 -9999 -9999 -9999 -9999 -9999 -9999 -9999 -9999 -9999 -9999 -9999 -9999 -9999 -9999 -9999 -9999 -9999 -9999 -9999 -9999 -9999 -9999 -9999 -9999 -9999 -9999 -9999 -9999 -9999 -9999 -9999 -9999 -9999 -9999 -9999 -9999 -9999 -9999 -9999 -9999 -9999 -9999 -9999 -9999 -9999 -9999 -9999 -9999 41 40 40 40 41 42 49 61 78 91 105 125 136 147 151 171 174 140 -9999 -9999 -9999 -9999 -9999 -9999 -9999 -9999 -9999 -9999 -9999 -9999 -9999 -9999 -9999 -9999 -9999 -9999 -9999 -9999 -9999 -9999 -9999 -9999 -9999 -9999 -9999 -9999 -9999 -9999 -9999 321 325 331 339 348 372 403 435 485 543 569 614 631 646 659 645 646 643 643 620 621 697 724 592 532 634 614 551 557 536 520 502 453 423 461 481 438 413 365 352 356 353 345 338 346 359 361 331 313 302 305 300 291 289 285 273 240 219 200 192 186 179 173 176 170 169 167 164 165 168 189 184 180 169 172 179 199 223 219 201 189 186 190 197 183 178 171 164 184 153 141 138 153 138 164 181 194 227 287 301 372 376 352 328 307 287 285 315 322 316 313 310 308 306 305 296 295 286 286 287 293 301 311 322 331 342 -9999 -9999 -9999 -9999 -9999 -9999
 -9999 -9999 -9999 -9999 -9999 -9999 -9999 -9999 -9999 -9999 -9999 -9999 -9999 -9999 -9999 -9999 -9999 -9999 -9999 -9999 -9999 -9999 -9999 -9999 -9999 -9999 -9999 -9999 -9999 -9999 -9999 -9999 -9999 -9999 -9999 -9999 -9999 -9999 -9999 -9999 -9999 -9999 -9999 -9999 -9999 -9999 -9999 -9999 -9999 -9999 -9999 -9999 -9999 -9999 -9999 -9999 -9999 -9999 -9999 -9999 -9999 -9999 -9999 -9999 -9999 -9999 -9999 -9999 -9999 -9999 -9999 -9999 -9999 -9999 -9999 -9999 41 39 -9999 -9999 36 34 36 42 54 68 82 98 110 122 132 143 171 153 128 -9999 -9999 -9999 162 -9999 -9999 -9999 -9999 -9999 -9999 -9999 -9999 -9999 -9999 -9999 -9999 -9999 -9999 -9999 -9999 -9999 -9999 -9999 -9999 -9999 -9999 -9999 -9999 -9999 -9999 -9999 317 317 324 329 341 358 383 409 443 483 528 585 623 647 661 643 643 659 678 651 624 618 603 632 642 660 604 536 577 548 533 524 471 447 451 505 462 434 389 373 363 362 360 350 355 381 370 352 338 320 314 316 309 303 282 264 244 234 220 209 212 201 188 175 176 172 167 162 160 162 189 184 172 170 171 174 184 207 227 229 194 184 181 211 193 176 170 154 148 154 143 127 134 134 143 171 188 210 298 325 368 396 373 348 322 296 299 331 333 320 320 316 315 310 295 287 285 281 279 282 288 294 304 316 324 336 -9999 -9999 -9999 -9999 -9999 -9999
 -9999 -9999 -9999 -9999 -9999 -9999 -9999 -9999 -9999 -9999 -9999 -9999 -9999 -9999 -9999 -9999 -9999 -9999 -9999 -9999 -9999 -9999 -9999 -9999 -9999 -9999 -9999 -9999 -9999 -9999 -9999 -9999 -9999 -9999 -9999 -9999 -9999 -9999 -9999 -9999 -9999 -9999 -9999 -9999 -9999 -9999 -9999 -9999 -9999 -9999 -9999 -9999 -9999 -9999 -9999 -9999 -9999 -9999 -9999 -9999 -9999 -9999 -9999 -9999 -9999 -9999 -9999 -9999 -9999 -9999 -9999 -9999 -9999 -9999 -9999 -9999 -9999 37 36 37 34 31 31 33 39 54 69 84 93 105 117 131 145 137 122 -9999 -9999 -9999 178 180 -9999 -9999 -9999 -9999 -9999 -9999 -9999 -9999 -9999 -9999 -9999 -9999 -9999 -9999 -9999 -9999 -9999 -9999 -9999 -9999 -9999 -9999 -9999 -9999 -9999 -9999 -9999 -9999 320 329 336 350 370 389 417 452 497 539 590 639 632 661 664 673 694 687 663 671 666 606 596 553 521 576 600 586 554 548 506 474 442 477 480 446 406 380 365 375 388 363 358 372 367 356 350 336 329 323 316 300 280 269 260 250 241 226 213 215 193 182 183 179 175 164 158 157 169 187 179 172 179 177 178 192 210 219 188 180 177 191 196 177 170 152 139 133 127 124 119 128 139 178 212 238 238 314 347 408 395 362 334 314 308 327 339 329 318 316 314 304 287 276 273 278 275 277 282 288 299 313 320 332 -9999 -9999 -9999 -9999 -9999 -9999
 -9999 -9999 -9999 -9999 -9999 -9999 -9999 -9999 -9999 -9999 -9999 -9999 -9999 -9999 -9999 -9999 -9999 -9999 -9999 -9999 -9999 -9999 -9999 -9999 -9999 -9999 -9999 -9999 -9999 -9999 -9999 -9999 -9999 -9999 -9999 -9999 -9999 -9999 -9999 -9999 -9999 -9999 -9999 -9999 -9999 -9999 -9999 -9999 -9999 -9999 -9999 -9999 -9999 -9999 -9999 -9999 -9999 -9999 -9999 -9999 -9999 -9999 -9999 -9999 -9999 -9999 -9999 -9999 -9999 -9999 -9999 -9999 -9999 -9999 -9999 -9999 -9999 -9999 -9999 39 35 33 28 25 25 39 56 71 79 91 105 119 143 145 129 -9999 -9999 -9999 167 167 -9999 -9999 -9999 -9999 -9999 -9999 -9999 -9999 -9999 -9999 -9999 -9999 -9999 -9999 -9999 -9999 -9999 -9999 -9999 -9999 -9999 -9999 -9999 -9999 -9999 -9999 -9999 -9999 -9999 324 332 345 364 373 394 424 464 507 544 583 640 677 690 690 690 689 695 701 728 724 728 708 691 661 632 613 577 554 541 511 452 456 485 446 447 398 368 363 370 364 355 363 358 351 348 342 336 328 319 303 288 278 265 261 256 244 224 213 198 189 188 187 180 169 158 153 154 163 180 180 179 186 174 179 185 191 175 172 171 175 165 164 162 158 147 138 127 118 112 120 133 176 202 239 237 236 310 370 411 378 349 327 312 309 315 313 303 311 307 297 277 268 268 276 273 274 277 285 294 313 324 -9999 -9999 -9999 -9999 -9999 -9999 -9999
 -9999 -9999 -9999 -9999 -9999 -9999 -9999 -9999 -9999 -9999 -9999 -9999 -9999 -9999 -9999 -9999 -9999 -9999 -9999 -9999 -9999 -9999 -9999 -9999 -9999 -9999 -9999 -9999 -9999 -9999 -9999 -9999 -9999 -9999 -9999 -9999 -9999 -9999 -9999 -9999 -9999 -9999 -9999 -9999 -9999 -9999 -9999 -9999 -9999 -9999 -9999 -9999 -9999 -9999 -9999 -9999 -9999 -9999 -9999 -9999 -9999 -9999 -9999 -9999 -9999 -9999 -9999 -9999 -9999 -9999 -9999 -9999 -9999 -9999 -9999 -9999 -9999 -9999 -9999 -9999 29 33 35 24 24 33 47 61 71 78 91 105 127 149 129 -9999 -9999 -9999 156 157 159 -9999 -9999 189 189 -9999 -9999 -9999 -9999 -9999 -9999 -9999 -9999 -9999 -9999 -9999 -9999 -9999 -9999 -9999 -9999 -9999 -9999 -9999 -9999 -9999 -9999 -9999 -9999 -9999 -9999 339 347 358 373 403 441 486 552 635 650 673 692 690 700 713 758 735 774 730 730 734 710 675 644 623 584 555 543 529 476 460 498 474 450 386 367 362 358 358 348 351 348 347 345 344 338 326 318 308 294 280 272 264 258 260 234 217 207 196 190 189 183 173 162 153 155 159 170 179 174 176 176 175 172 169 166 164 167 162 157 152 152 155 150 145 138 126 117 127 135 133 154 175 187 217 311 399 426 397 368 338 317 306 298 297 290 291 291 279 274 270 269 272 270 273 274 281 294 308 322 -9999 -9999 -9999 -9999 -9999 -9999 -9999
 -9999 -9999 -9999 -9999 -9999 -9999 -9999 -9999 -9999 -9999 -9999 -9999 -9999 -9999 -9999 -9999 -9999 -9999 -9999 -9999 -9999 -9999 -9999 -9999 -9999 -9999 -9999 -9999 -9999 -9999 -9999 -9999 -9999 -9999 -9999 -9999 -9999 -9999 -9999 -9999 -9999 -9999 -9999 -9999 -9999 -9999 -9999 -9999 -9999 -9999 -9999 -9999 -9999 -9999 -9999 -9999 -9999 -9999 -9999 -9999 -9999 -9999 -9999 -9999 -9999 -9999 -9999 -9999 -9999 -9999 -9999 -9999 -9999 -9999 -9999 -9999 -9999 -9999 -9999 -9999 -9999 -9999 28 -9999 -9999 35 45 57 64 71 76 88 112 152 143 133 -9999 -9999 156 166 163 -9999 -9999 187 230 -9999 -9999 -9999 -9999 -9999 -9999 -9999 -9999 -9999 -9999 -9999 -9999 -9999 -9999 -9999 -9999 -9999 -9999 -9999 -9999 -9999 -9999 -9999 -9999 -9999 -9999 -9999 347 352 363 390 425 462 537 662 697 662 691 684 702 738 716 704 694 665 723 710 691 673 631 616 584 563 552 533 484 472 459 478 453 388 366 360 353 347 344 347 346 350 346 342 335 325 315 305 295 285 278 273 265 263 241 220 206 201 198 191 179 172 165 163 162 161 167 178 172 170 170 177 171 160 158 157 158 159 152 149 151 151 149 143 144 133 130 123 142 151 137 179 175 232 303 369 441 410 376 346 321 301 287 282 278 277 279 274 265 266 270 271 272 273 275 284 295 308 322 -9999 -9999 -9999 -9999 -9999 -9999 -9999
 -9999 -9999 -9999 -9999 -9999 -9999 -9999 -9999 -9999 -9999 -9999 -9999 -9999 -9999 -9999 -9999 -9999 -9999 -9999 -9999 -9999 -9999 -9999 -9999 -9999 -9999 -9999 -9999 -9999 -9999 -9999 -9999 -9999 -9999 -9999 -9999 -9999 -9999 -9999 -9999 -9999 -9999 -9999 -9999 -9999 -9999 -9999 -9999 -9999 -9999 -9999 -9999 -9999 -9999 -9999 -9999 -9999 -9999 -9999 -9999 -9999 -9999 -9999 -9999 -9999 -9999 -9999 -9999 -9999 -9999 -9999 -9999 -9999 -9999 -9999 -9999 -9999 -9999 -9999 -9999 -9999 -9999 -9999 -9999 -9999 -9999 -9999 54 58 61 68 79 96 131 139 132 131 147 156 170 179 196 174 -9999 228 180 -9999 -9999 -9999 -9999 -9999 -9999 -9999 -9999 -9999 -9999 -9999 -9999 -9999 -9999 -9999 -9999 -9999 -9999 -9999 -9999 -9999 -9999 -9999 -9999 -9999 -9999 -9999 -9999 371 390 416 447 487 559 617 657 631 672 712 740 718 703 686 702 703 668 585 571 567 581 585 561 564 549 484 476 448 458 421 402 363 355 347 343 340 342 341 346 344 343 336 323 312 302 295 289 281 282 267 255 239 223 210 208 206 193 182 178 175 169 165 166 168 173 173 170 166 164 158 153 151 148 151 157 144 144 147 144 143 135 138 150 143 146 148 174 158 191 182 262 340 403 441 410 380 345 316 294 279 270 269 269 276 271 265 264 268 274 274 278 279 286 303 312 327 -9999 -9999 -9999 -9999 -9999 -9999 -9999
 -9999 -9999 -9999 -9999 -9999 -9999 -9999 -9999 -9999 -9999 -9999 -9999 -9999 -9999 -9999 -9999 -9999 -9999 -9999 -9999 -9999 -9999 -9999 -9999 -9999 -9999 -9999 -9999 -9999 -9999 -9999 -9999 -9999 -9999 -9999 -9999 -9999 -9999 -9999 -9999 -9999 -9999 -9999 -9999 -9999 -9999 -9999 -9999 -9999 -9999 -9999 -9999 -9999 -9999 -9999 -9999 -9999 -9999 -9999 -9999 -9999 -9999 -9999 -9999 -9999 -9999 -9999 -9999 -9999 -9999 -9999 -9999 -9999 -9999 -9999 -9999 -9999 -9999 -9999 -9999 -9999 -9999 -9999 -9999 -9999 -9999 -9999 -9999 -9999 57 59 62 81 109 131 141 135 147 147 160 210 308 228 130 177 179 -9999 -9999 -9999 -9999 -9999 -9999 -9999 -9999 -9999 -9999 -9999 -9999 -9999 -9999 -9999 -9999 -9999 -9999 -9999 -9999 -9999 -9999 -9999 -9999 -9999 -9999 -9999 -9999 -9999 400 418 443 474 512 555 637 604 656 725 728 713 717 701 679 655 634 615 625 654 628 595 554 555 537 506 487 451 442 438 392 368 356 343 338 334 334 333 337 338 338 328 330 309 296 293 290 282 280 273 263 244 227 215 221 228 208 191 182 178 173 171 170 172 172 173 169 165 158 152 147 144 142 143 140 136 141 141 135 136 136 136 152 157 154 164 180 168 170 267 324 323 362 417 404 384 345 314 290 275 267 262 266 274 279 275 274 276 280 284 290 290 297 311 319 335 -9999 -9999 -9999 -9999 -9999 -9999 -9999
 -9999 -9999 -9999 -9999 -9999 -9999 -9999 -9999 -9999 -9999 -9999 -9999 -9999 -9999 -9999 -9999 -9999 -9999 -9999 -9999 -9999 -9999 -9999 -9999 -9999 -9999 -9999 -9999 -9999 -9999 -9999 -9999 -9999 -9999 -9999 -9999 -9999 -9999 -9999 -9999 -9999 -9999 -9999 -9999 -9999 -9999 -9999 -9999 -9999 -9999 -9999 -9999 -9999 -9999 -9999 -9999 -9999 -9999 -9999 -9999 -9999 -9999 -9999 -9999 -9999 -9999 -9999 -9999 -9999 -9999 -9999 -9999 -9999 -9999 -9999 -9999 -9999 -9999 -9999 -9999 -9999 -9999 -9999 -9999 -9999 -9999 -9999 -9999 -9999 -9999 54 58 68 85 104 129 140 143 141 162 228 315 209 135 150 160 -9999 -9999 -9999 -9999 -9999 -9999 -9999 -9999 -9999 -9999 -9999 -9999 -9999 -9999 -9999 -9999 -9999 -9999 -9999 -9999 -9999 -9999 -9999 -9999 -9999 -9999 -9999 -9999 -9999 -9999 -9999 445 464 490 519 570 600 613 684 708 712 732 723 704 688 658 633 684 685 629 577 551 541 532 527 510 483 438 433 396 363 347 340 333 328 324 322 321 325 323 316 330 307 291 292 289 280 274 268 259 246 231 217 227 240 223 201 187 180 178 180 176 177 176 173 169 164 160 155 151 142 139 134 132 130 135 137 135 137 140 141 150 159 143 150 180 172 164 210 255 234 288 346 368 381 345 316 293 275 266 262 263 277 294 297 290 289 290 294 304 306 313 327 335 348 -9999 -9999 -9999 -9999 -9999 -9999 -9999
 -9999 -9999 -9999 -9999 -9999 -9999 -9999 -9999 -9999 -9999 -9999 -9999 -9999 -9999 -9999 -9999 -9999 -9999 -9999 -9999 -9999 -9999 -9999 -9999 -9999 -9999 -9999 -9999 -9999 -9999 -9999 -9999 -9999 -9999 -9999 -9999 -9999 -9999 -9999 -9999 -9999 -9999 -9999 -9999 -9999 -9999 -9999 -9999 -9999 -9999 -9999 -9999 -9999 -9999 -9999 -9999 -9999 -9999 -9999 -9999 -9999 -9999 -9999 -9999 -9999 -9999 -9999 -9999 -9999 -9999 -9999 -9999 -9999 -9999 -9999 -9999 -9999 -9999 -9999 -9999 -9999 -9999 -9999 -9999 -9999 -9999 -9999 -9999 -9999 -9999 -9999 -9999 62 72 86 104 127 142 141 160 248 306 194 144 171 157 -9999 -9999 -9999 -9999 -9999 -9999 -9999 -9999 -9999 -9999 -9999 -9999 -9999 -9999 -9999 -9999 -9999 -9999 -9999 -9999 -9999 -9999 -9999 -9999 -9999 -9999 -9999 -9999 -9999 -9999 -9999 -9999 469 486 511 540 567 589 617 654 680 718 728 719 698 683 666 666 630 608 586 559 544 516 509 502 493 452 424 406 366 348 337 330 341 314 310 310 312 316 310 297 285 283 288 290 279 271 265 253 244 228 219 222 234 240 215 199 185 181 181 182 182 180 177 172 166 164 163 157 150 136 132 130 127 129 134 138 143 153 153 167 170 146 150 164 181 179 179 229 228 231 254 293 357 347 321 298 282 270 268 272 295 311 315 307 305 305 308 326 325 333 346 353 364 -9999 -9999 -9999 -9999 -9999 -9999 -9999
