# Supplementary material for: Toward a Monte Carlo approach to selecting climate variables in MaxEnt
Source: PLoS One. 2021 Mar 3;16(3):e0237208. doi: 10.1371/journal.pone.0237208 (PMC7928495; doi:10.1371/journal.pone.0237208)
Supplement: S1 File — Compressed file folder containing the input data and R script used in the study. (ZIP) [file pone.0237208.s003.zip › S1_File/input/bioclim/bio17.asc]

ncols        258
nrows        203
xllcorner    -118.620095600000
yllcorner    23.921173333333
cellsize     0.083333333333
NODATA_value  -9999
 36.0 35 30 30 39 33 30 35 40 30 33 46 45 33 33 36 34 31 32 33 41 44 43 37 35 37 39 46 42 40 40 44 40 41 43 43 46 46 54 71 67 66 56 49 49 51 51 56 53 50 51 65 37 33 34 25 22 23 26 28 30 32 35 36 41 45 49 53 57 55 53 54 55 57 58 58 59 59 60 61 74 87 88 90 91 89 85 95 92 98 99 101 104 107 113 117 115 118 121 112 104 111 105 103 96 83 79 78 73 63 60 55 54 49 47 39 38 46 43 46 47 47 47 52 50 53 59 64 70 76 75 80 86 104 120 120 121 123 130 128 134 139 146 151 159 163 169 177 167 147 133 121 105 112 105 68 48 42 39 36 34 31 31 30 29 28 27 26 24 22 20 19 17 18 17 17 18 18 19 20 20 22 22 24 24 25 25 25 27 27 30 30 30 30 30 30 29 29 28 28 29 31 33 34 34 32 32 30 30 29 30 31 32 32 32 33 33 33 34 35 35 35 35 34 34 33 32 32 32 33 34 36 37 37 38 39 39 42 42 42 45 46 48 49 49 50 50 51 51 53 54 55 54 53 51 51 50 50
 38 34 29 29 30 30 30 32 39 32 30 40 39 35 39 35 37 40 33 32 36 41 35 34 36 38 42 52 43 38 41 43 45 43 42 44 49 62 77 83 58 60 55 51 51 56 51 59 54 50 50 70 47 25 19 19 20 23 25 27 28 30 33 36 40 43 47 60 58 51 52 61 55 55 57 57 73 68 62 62 65 80 94 100 89 88 87 83 100 109 112 109 112 118 112 116 109 105 114 115 91 109 89 100 97 94 77 72 66 60 58 56 53 52 54 53 42 40 43 49 52 47 47 52 53 60 65 69 75 79 83 85 87 96 108 114 121 128 133 127 136 144 151 150 161 169 180 191 178 155 135 135 119 108 93 70 52 46 40 39 35 32 30 30 30 28 27 25 24 22 20 19 19 17 17 16 17 18 18 19 20 21 22 23 23 25 25 28 28 28 28 29 30 29 31 30 29 27 26 26 27 29 32 33 33 32 32 32 30 30 31 32 33 33 33 33 33 33 33 34 35 36 36 36 35 34 31 32 33 34 35 35 36 37 37 37 40 40 42 43 45 47 48 48 48 50 50 50 51 51 52 53 53 52 51 51 50 49
 36 36 28 28 31 33 30 33 40 34 31 35 37 42 39 34 48 52 38 33 33 35 44 44 39 38 40 46 43 45 52 49 43 43 44 47 65 90 96 65 55 56 57 54 59 63 59 76 58 50 49 71 47 26 19 19 21 22 24 27 28 30 32 36 39 41 50 65 52 49 53 84 63 57 57 61 92 85 72 65 67 83 108 110 109 92 87 84 93 100 101 102 103 108 99 107 94 99 89 100 92 74 83 71 78 65 66 59 52 47 45 53 51 52 54 50 57 50 48 49 51 50 49 53 61 63 67 73 77 81 88 91 93 95 97 102 112 128 120 118 136 147 151 151 159 166 173 176 171 154 138 140 128 117 121 102 65 63 47 42 37 31 31 30 30 28 27 25 24 22 20 19 19 17 17 17 16 16 18 19 19 20 21 22 23 25 27 28 28 28 27 28 28 30 32 30 28 26 24 23 25 29 32 34 35 34 33 32 32 33 33 32 33 33 34 33 33 33 32 33 34 35 36 37 36 35 34 34 33 34 35 35 35 36 37 38 39 40 40 43 45 47 47 48 47 48 48 48 49 50 50 51 51 51 50 50 50 49
 32 30 28 28 45 41 30 39 44 38 35 33 39 49 36 33 39 42 35 33 33 35 44 41 39 38 40 43 47 43 56 50 47 48 44 49 64 86 80 56 54 55 61 57 72 79 71 60 52 50 52 76 46 27 21 20 21 23 23 26 28 29 32 35 37 41 47 68 49 48 60 93 73 62 62 70 91 87 72 67 68 94 115 114 101 81 84 90 93 94 99 103 93 107 96 88 87 78 78 68 65 57 54 47 52 47 52 43 40 40 39 41 40 40 49 45 53 55 57 57 55 52 54 56 60 64 69 75 80 85 92 97 97 97 99 107 108 118 119 115 122 142 148 148 154 157 157 161 157 150 139 136 138 127 131 119 99 79 54 44 39 34 33 30 30 28 28 25 25 22 22 19 19 19 16 16 16 16 17 19 19 19 21 21 23 25 28 28 28 27 27 28 28 29 30 29 28 26 23 22 24 27 32 34 35 35 33 32 32 32 34 34 33 35 35 35 34 33 33 33 33 34 35 37 38 38 35 36 36 36 35 35 35 36 36 37 38 39 40 42 44 46 47 47 46 47 47 48 48 48 49 47 48 50 50 50 51 50
 33 32 29 28 45 36 30 30 36 45 39 34 41 44 33 33 34 34 34 37 47 47 49 41 38 40 43 43 49 42 52 58 54 51 46 51 74 89 59 54 54 55 55 56 61 62 60 54 54 51 51 78 58 36 25 22 22 22 25 26 28 28 32 37 36 40 52 63 47 47 62 109 85 69 69 88 108 90 81 72 73 78 99 98 88 77 81 91 103 100 98 89 84 82 81 86 68 61 57 55 52 47 43 40 38 40 44 41 37 36 36 39 41 55 56 53 48 53 55 54 51 49 57 59 64 67 75 77 82 89 94 97 103 108 104 101 107 113 111 112 122 130 146 147 148 148 152 153 149 144 141 142 143 136 137 129 96 64 58 47 39 36 34 33 31 30 28 27 25 22 22 20 19 19 18 16 16 16 16 19 19 19 20 21 23 25 27 28 26 26 26 27 28 29 29 29 28 25 24 22 24 28 32 35 35 35 33 33 32 32 33 33 34 35 35 35 35 35 33 31 31 34 35 38 39 38 38 37 36 37 36 37 35 36 36 37 37 39 40 42 43 45 46 46 46 46 45 47 47 48 49 47 48 50 51 50 50 51
 39 31 27 27 44 36 28 28 30 42 36 34 51 40 33 33 37 34 36 45 63 52 47 38 38 39 43 53 47 43 53 63 53 49 47 54 73 70 54 55 56 59 61 59 63 58 54 57 68 55 47 56 51 35 27 24 24 23 25 26 28 28 31 33 35 38 49 58 47 47 54 85 86 66 66 87 107 87 73 68 63 67 82 103 85 85 88 96 102 96 94 92 86 85 64 71 62 58 54 51 47 42 38 36 36 36 36 37 40 35 33 35 43 53 59 61 61 64 62 57 54 55 60 64 70 73 80 80 85 93 99 105 110 113 116 116 118 116 113 118 117 128 142 143 138 146 148 148 144 141 139 145 135 142 132 98 73 65 62 48 41 38 36 34 33 32 30 28 26 23 22 22 19 19 18 17 17 16 16 18 18 19 20 20 22 23 24 24 23 23 25 25 27 28 29 29 28 25 24 25 26 28 32 33 35 35 33 33 32 32 32 35 35 36 36 36 35 35 33 32 31 34 36 39 40 39 39 37 37 38 37 37 36 36 36 36 37 38 40 41 42 45 46 45 46 46 45 46 48 49 50 51 50 51 51 51 50 52
 32 27 26 31 36 39 29 27 33 45 36 37 42 37 37 43 39 35 40 52 53 47 42 38 38 46 59 53 45 44 53 63 53 49 49 59 73 58 55 59 67 67 59 70 72 57 57 61 70 62 47 59 53 42 37 31 27 23 25 25 28 30 32 33 35 37 39 46 52 50 50 61 80 66 63 68 83 72 65 78 66 63 68 84 102 93 95 97 90 96 88 83 76 72 60 61 60 54 50 48 44 40 35 35 33 34 34 33 34 34 35 36 38 39 44 55 58 54 51 53 48 51 59 59 71 77 86 89 92 96 101 107 113 116 116 120 122 123 126 121 115 120 136 135 118 121 138 140 137 136 133 140 122 126 142 127 101 79 60 48 44 41 38 36 33 32 31 29 26 25 23 22 20 19 18 18 18 16 17 18 18 19 19 21 21 22 23 23 23 23 24 26 26 29 29 29 28 28 27 27 27 29 31 34 34 34 34 34 34 34 33 35 35 36 38 38 37 36 35 34 34 36 39 40 41 41 40 38 37 36 36 35 36 36 35 35 36 38 38 41 42 45 46 47 48 47 47 49 50 51 52 52 53 54 54 53 53 53
 24 24 28 33 32 39 28 27 31 36 31 36 34 38 48 43 40 36 42 49 41 41 38 41 53 54 53 47 45 47 58 57 54 51 52 65 87 56 62 63 68 75 63 70 80 61 57 63 64 68 58 53 58 50 44 39 49 30 24 25 27 29 30 33 36 37 36 36 40 49 51 62 85 68 62 63 67 67 64 73 65 62 65 76 96 81 89 92 86 82 81 77 72 64 59 57 52 50 49 46 41 38 36 35 33 32 32 34 33 36 40 41 43 44 46 46 44 48 43 46 48 53 57 59 66 80 84 91 96 99 103 108 113 117 122 124 128 128 125 107 117 110 133 135 123 86 93 118 123 130 124 117 104 120 142 133 100 75 57 49 44 41 40 37 35 33 32 29 29 26 24 22 22 21 19 18 18 17 18 17 19 19 19 21 21 21 22 22 21 22 24 26 26 29 29 30 30 28 27 28 27 30 30 32 33 34 33 34 34 34 34 35 36 37 38 39 39 37 37 36 38 39 41 42 44 44 42 39 37 35 34 34 34 35 35 35 36 36 38 41 42 45 46 48 49 50 52 52 52 52 54 55 56 56 56 56 56 56
 24 24 28 29 27 28 26 29 33 36 30 29 30 40 46 43 37 36 49 46 41 44 47 49 57 49 48 47 48 55 60 51 54 54 55 74 71 55 63 71 65 65 62 65 89 72 57 55 58 67 65 49 53 44 39 40 53 43 26 25 27 28 30 41 36 36 36 36 38 43 53 61 70 58 65 65 67 65 65 62 61 66 65 69 83 85 84 88 86 82 81 81 77 73 64 62 59 55 51 48 44 41 38 35 36 35 32 33 33 36 37 38 40 41 42 44 39 43 46 50 62 61 58 60 63 72 82 85 94 98 102 108 114 116 122 126 127 135 127 104 95 123 120 130 121 85 76 76 112 118 109 97 99 112 128 139 111 85 64 52 47 44 41 38 36 34 33 30 29 27 26 25 24 22 22 20 19 18 18 18 19 19 19 21 21 21 21 21 21 24 25 26 27 28 30 31 31 30 28 28 29 29 30 32 33 34 35 34 35 35 36 36 38 39 39 40 40 40 39 38 38 41 42 45 45 45 42 40 36 34 34 34 34 34 34 34 36 36 38 41 42 44 46 48 50 53 53 53 53 54 56 57 58 57 57 58 58 58
 24 24 29 24 26 28 30 38 39 28 26 29 42 37 37 37 37 43 46 40 47 49 57 46 49 55 53 50 51 58 58 52 60 60 55 66 63 58 66 68 65 65 60 65 90 66 54 61 67 75 65 50 58 50 41 42 66 39 26 23 25 27 28 32 36 37 38 39 41 51 63 69 80 65 71 70 82 78 69 61 62 67 68 81 83 77 84 86 87 89 89 89 80 74 73 73 66 64 56 53 51 45 41 38 35 35 34 34 36 36 36 37 40 43 43 43 44 46 54 62 71 64 61 63 66 69 75 82 88 94 100 103 106 110 116 119 132 136 128 116 98 93 110 114 118 89 60 65 78 91 108 98 103 115 135 145 112 82 61 53 49 47 44 41 37 36 34 31 30 29 27 26 25 25 22 22 21 19 19 19 19 20 21 21 21 21 21 21 24 24 25 26 28 28 31 31 31 31 28 29 29 29 31 32 33 34 36 36 36 36 36 38 38 39 40 40 39 39 40 40 40 42 42 44 44 45 42 40 37 36 34 34 34 33 33 34 36 37 38 41 43 45 47 49 50 53 54 53 54 55 56 58 59 59 59 59 60 58
 24 24 24 24 26 31 39 33 28 26 27 31 40 36 37 39 40 43 40 42 49 49 49 46 52 60 54 57 58 60 53 52 60 68 57 63 76 68 69 64 68 63 62 72 80 55 55 80 71 78 79 45 45 45 44 49 94 39 24 24 25 27 29 31 39 48 40 39 42 53 83 69 85 90 84 79 78 84 73 59 63 71 90 100 80 81 81 83 82 81 80 83 75 74 80 78 78 72 67 61 59 52 47 42 38 35 37 37 39 39 40 40 42 44 52 50 52 51 58 72 69 65 64 64 71 76 83 84 90 94 97 100 105 112 119 130 133 131 123 102 110 92 78 98 68 99 77 100 91 95 111 114 101 101 135 124 98 79 65 56 53 49 46 42 38 37 34 32 30 29 29 28 26 25 25 23 22 21 20 20 20 20 20 21 21 21 21 22 24 24 26 26 27 28 30 31 31 30 29 29 30 31 31 33 34 35 36 37 38 39 38 38 39 39 39 39 39 39 40 40 40 41 42 44 45 43 43 40 38 37 36 36 35 34 34 35 35 37 40 42 45 47 50 51 51 52 52 52 53 54 56 58 59 58 58 58 58 59
 23 23 24 24 29 41 33 23 24 26 30 33 34 39 38 43 46 43 44 46 54 49 46 46 61 60 67 76 64 61 53 54 58 74 58 60 71 66 60 70 64 61 73 71 58 51 65 79 61 82 61 42 47 50 50 68 104 38 23 24 27 33 31 34 37 45 42 42 45 45 54 54 57 76 83 78 69 76 76 66 66 88 100 90 80 90 88 88 80 81 75 81 85 81 83 83 81 78 73 64 60 54 49 43 38 41 41 41 44 45 47 46 48 49 57 59 61 60 59 71 72 70 69 68 75 80 83 87 89 91 94 96 100 107 113 117 127 130 106 81 70 65 69 76 105 107 105 89 110 101 112 138 125 120 140 120 103 90 75 57 51 50 46 43 39 37 35 32 31 30 30 28 28 28 25 25 23 22 22 20 20 20 21 22 22 22 22 22 24 24 25 26 27 28 30 30 30 30 31 31 31 32 32 32 34 35 37 37 38 39 39 39 38 39 39 39 39 39 40 40 40 41 42 43 44 43 43 40 38 37 36 35 35 35 33 35 34 37 40 43 46 49 50 52 51 52 50 51 52 53 56 58 59 58 58 56 58 59
 23 23 23 24 34 31 23 24 26 31 38 39 42 42 39 45 51 44 49 57 63 52 46 54 63 58 68 65 64 60 56 56 60 71 56 61 71 63 60 66 62 64 81 71 70 49 58 78 57 64 44 43 59 71 83 114 76 32 26 28 31 45 30 33 42 56 44 51 59 51 44 49 53 58 65 68 65 76 79 76 64 98 94 94 86 80 90 89 81 78 78 77 73 74 77 78 76 70 65 63 55 50 47 42 40 43 46 44 50 50 48 52 53 56 55 57 66 63 67 69 75 74 74 74 75 78 82 84 87 90 90 93 96 110 116 116 108 99 84 74 106 105 85 80 96 115 134 119 94 94 116 136 149 141 130 104 86 74 69 55 51 51 47 45 39 38 35 32 31 30 30 30 29 28 28 26 24 23 23 22 21 21 22 22 22 22 22 22 24 25 25 27 27 28 30 30 30 30 31 31 33 33 32 32 33 35 37 36 36 38 39 38 38 39 38 38 39 39 39 40 40 41 41 42 43 42 41 39 39 37 37 35 35 36 36 36 34 35 39 43 47 48 49 51 54 53 51 51 51 51 55 57 58 57 57 57 57 58
 23 23 24 28 34 23 24 25 32 45 46 38 39 48 44 48 45 45 52 69 54 49 49 62 57 55 57 57 59 61 56 57 64 67 58 76 68 61 61 78 67 62 67 81 88 47 58 91 50 47 46 59 81 66 71 76 39 27 28 36 34 55 35 32 40 53 45 46 46 44 43 45 48 54 57 60 62 68 69 68 63 76 84 86 85 79 89 90 87 84 79 71 67 70 72 70 75 80 86 74 65 60 50 45 50 50 49 48 49 53 53 55 61 66 60 65 72 71 73 78 79 78 77 78 78 79 82 82 83 86 86 86 89 102 113 114 107 89 73 68 80 85 72 86 111 108 120 143 125 90 129 144 146 140 117 108 90 80 57 53 51 50 48 45 42 39 35 32 30 30 30 29 29 30 28 26 26 23 23 23 23 22 22 23 23 23 23 24 25 25 25 26 26 28 29 29 29 29 29 30 32 32 32 30 30 32 34 36 36 36 37 37 37 37 38 38 38 39 39 40 40 41 41 41 41 41 41 39 38 38 37 37 36 36 36 36 37 37 40 43 46 48 48 50 53 53 52 51 51 52 54 56 57 57 57 57 57 57
 24 24 24 32 36 24 26 40 46 47 37 37 42 56 48 48 44 46 55 62 53 54 64 62 54 54 55 57 57 62 61 59 67 72 59 68 66 61 62 73 70 61 58 77 59 45 63 91 51 40 44 49 62 69 52 36 27 34 37 42 39 36 34 35 39 47 47 43 41 46 43 44 48 51 53 62 70 62 65 70 64 80 97 74 79 74 87 93 91 85 71 64 61 58 57 56 57 66 79 89 78 68 52 55 62 59 57 57 56 60 60 60 62 69 75 73 76 76 78 81 79 77 78 80 79 78 79 81 82 82 86 89 92 91 91 96 93 84 71 61 61 63 85 82 86 92 103 109 135 109 83 117 137 151 140 137 93 64 53 51 50 52 49 47 41 37 33 30 28 28 28 29 29 28 28 26 26 23 23 23 24 24 23 24 24 24 24 24 25 24 25 26 26 26 28 28 27 28 30 30 30 31 30 28 29 29 31 32 33 34 35 35 35 36 36 36 37 37 38 39 40 41 40 40 39 39 40 39 38 38 38 38 38 39 39 39 39 39 40 43 44 47 48 49 52 53 53 52 53 54 54 55 56 56 56 55 55 56
 24 24 30 45 33 25 31 52 52 37 36 43 47 47 50 48 45 45 57 54 54 62 62 54 54 55 56 56 59 68 64 64 73 70 59 59 64 64 64 70 75 65 58 69 44 42 65 91 50 37 38 59 61 50 39 30 30 39 40 31 31 28 42 45 40 48 56 49 38 41 41 46 50 50 53 56 64 60 60 64 64 82 92 69 68 70 85 96 89 89 77 64 58 53 51 51 50 51 62 83 84 63 47 63 67 65 64 63 63 64 68 70 69 71 76 69 70 69 72 79 77 77 77 77 77 76 77 77 74 70 72 79 89 93 92 93 87 84 83 87 99 100 102 117 121 110 100 117 122 111 84 109 140 132 118 136 99 79 63 51 48 50 50 47 42 37 32 27 27 27 28 27 27 27 26 26 26 25 24 24 24 24 24 24 24 24 24 24 25 25 25 25 26 27 28 28 28 28 28 30 30 30 30 28 27 29 29 29 31 32 32 32 34 35 35 36 36 37 37 38 39 41 41 40 39 39 40 39 39 38 40 40 40 41 42 42 42 40 41 43 45 47 49 50 51 53 53 53 54 55 55 56 57 56 56 55 56 57
 24 29 34 38 29 30 40 45 43 43 46 55 46 46 51 45 45 48 62 55 48 56 53 55 58 63 60 59 62 73 76 76 73 61 61 61 67 72 72 69 70 72 80 72 49 40 57 102 58 35 39 89 68 47 34 29 30 40 42 31 27 26 42 58 42 44 51 45 40 40 43 47 50 50 53 58 76 64 58 60 70 90 89 66 66 78 94 98 92 83 80 62 53 51 48 46 45 45 53 69 69 70 48 61 69 71 68 65 66 70 72 74 76 73 66 62 67 65 72 76 76 76 78 75 76 75 68 73 75 78 82 84 84 77 77 93 85 81 90 106 110 112 113 127 136 133 103 112 129 132 107 127 124 102 97 91 62 50 45 47 47 48 48 46 42 37 32 28 27 27 26 27 27 26 26 26 24 24 24 24 24 24 24 23 23 24 24 25 25 25 25 26 26 28 27 27 29 29 29 30 30 30 30 29 28 29 29 29 29 29 29 30 32 34 35 35 36 36 38 38 39 40 40 38 34 34 38 38 38 39 40 41 43 43 43 45 46 44 42 44 47 50 50 50 51 52 53 55 55 56 57 58 58 57 57 58 57 58
 24 29 32 29 27 30 40 38 37 54 58 51 46 46 49 46 47 61 64 49 47 50 56 60 71 82 65 59 61 70 73 69 65 61 69 64 69 77 73 63 61 74 71 60 56 49 70 114 72 34 35 79 81 68 34 27 27 33 37 28 27 25 43 72 47 39 43 43 40 40 43 47 48 50 54 70 89 64 59 60 70 90 77 63 71 93 100 84 90 77 61 52 49 46 46 44 44 40 40 55 58 49 44 55 73 76 75 71 73 72 67 66 65 59 54 53 54 57 65 73 76 76 75 71 67 66 74 79 85 73 76 82 69 67 67 81 88 82 84 89 98 101 102 111 131 122 117 116 125 150 130 121 83 60 84 111 89 48 41 42 44 45 45 45 42 38 34 30 28 27 26 25 25 25 25 24 24 24 24 25 25 25 25 25 24 24 24 24 25 25 25 26 26 27 27 28 28 29 29 29 30 30 30 30 28 28 28 28 28 26 27 29 31 32 33 34 34 35 37 38 39 40 38 36 31 31 36 38 38 39 39 41 44 44 45 46 47 45 44 46 47 50 50 52 53 54 55 55 56 57 60 59 59 58 58 57 60 60
 25 24 28 26 28 30 33 33 38 48 58 51 46 47 52 46 58 76 55 47 48 57 57 59 70 77 61 56 57 63 58 56 56 64 65 62 77 82 77 62 57 71 69 61 52 60 93 114 89 36 39 76 116 91 37 28 28 33 44 35 26 26 57 48 41 39 38 37 38 41 44 46 48 49 58 78 89 65 73 68 62 79 69 64 86 99 89 75 74 64 52 44 43 45 48 47 41 39 37 42 45 43 41 58 74 84 79 76 75 67 61 57 54 51 51 49 49 51 52 59 70 72 72 62 60 71 72 72 73 70 71 65 66 62 77 75 89 90 83 86 92 107 116 106 123 127 107 110 133 134 109 93 61 50 49 74 96 84 60 42 42 44 43 42 39 37 34 31 29 27 26 25 25 24 24 24 24 24 24 24 25 25 25 25 24 24 24 24 24 24 26 26 26 27 27 28 28 29 29 29 30 30 30 30 30 28 28 28 28 27 28 28 30 31 32 33 34 35 36 39 41 41 42 39 36 34 37 36 35 36 38 41 43 44 47 48 47 47 47 48 49 50 53 53 53 54 54 57 59 59 61 60 61 59 58 59 59 60
 29 27 31 27 34 42 38 39 45 45 52 46 50 60 54 51 69 66 49 46 55 65 61 59 68 71 54 55 62 54 52 53 55 60 59 62 82 83 83 63 58 67 62 73 60 57 80 97 51 38 51 84 101 80 35 28 32 44 59 42 29 35 69 49 38 38 37 37 39 42 46 46 48 48 54 61 70 70 78 68 56 61 61 83 93 97 83 74 73 55 42 38 39 43 50 57 44 39 36 42 43 43 42 51 62 82 82 80 68 61 59 53 49 48 51 50 47 47 47 48 55 68 66 61 63 62 67 72 71 66 62 59 63 54 84 68 86 109 101 96 91 96 113 137 138 137 96 101 138 129 89 59 54 50 45 45 69 79 45 38 40 41 46 42 38 36 33 31 30 28 26 24 24 24 24 24 23 24 24 24 24 24 25 24 24 24 24 24 24 24 24 25 25 27 27 27 28 28 29 30 31 31 31 31 31 28 28 28 28 28 28 30 31 33 32 33 33 35 37 40 41 43 43 44 41 40 36 34 32 35 37 38 43 46 48 48 48 49 50 50 50 52 53 53 53 54 56 57 60 61 63 62 62 61 59 59 59 59
 28 31 37 29 36 36 36 39 43 46 45 48 62 64 53 61 74 54 46 49 65 72 61 55 58 73 59 68 62 47 49 53 57 54 54 53 62 75 82 72 63 58 59 88 76 56 72 80 49 41 64 61 49 40 31 29 39 41 44 51 33 33 66 45 34 33 34 36 41 42 47 47 50 48 51 56 67 90 72 70 55 56 63 77 92 96 86 72 60 41 36 33 35 39 40 44 42 37 34 38 43 36 44 51 59 69 72 67 64 57 51 48 48 48 50 55 59 56 47 44 44 47 53 60 71 68 73 76 81 79 87 63 56 69 69 68 96 121 128 126 105 104 122 135 147 142 97 88 129 114 75 47 38 39 39 53 57 40 43 37 37 38 47 44 37 36 33 32 31 28 26 23 24 24 24 23 23 23 24 24 24 24 24 25 24 24 24 24 24 24 24 25 25 25 27 27 27 27 29 30 31 32 32 31 30 28 28 29 28 28 30 31 33 33 32 33 32 34 37 40 44 44 45 45 44 40 38 35 35 35 38 41 44 46 48 49 50 50 51 52 53 53 53 53 56 56 58 58 60 63 65 65 63 61 60 60 62 60
 25 29 33 33 33 36 32 35 35 40 44 51 64 47 53 70 58 41 43 51 68 81 58 53 57 72 64 63 52 44 46 58 59 51 49 50 57 74 77 71 63 58 55 73 81 59 65 71 47 45 81 99 54 36 32 32 30 33 35 58 60 34 35 35 31 33 34 45 49 46 48 49 50 50 53 59 78 96 73 73 55 56 65 84 94 88 76 74 54 37 34 33 36 39 37 36 39 36 32 31 31 31 37 48 55 58 60 58 52 49 48 49 48 52 58 62 65 69 65 49 42 42 44 61 86 89 96 88 82 83 84 73 60 66 79 89 98 111 121 130 134 118 130 140 135 136 114 81 108 110 72 35 29 28 28 30 46 34 33 40 43 43 46 47 36 34 35 32 30 28 26 23 23 23 21 22 23 23 23 24 24 24 24 24 24 24 24 24 24 24 24 24 24 24 24 24 27 27 29 30 30 31 32 31 30 30 28 28 29 29 31 31 33 33 33 32 32 33 35 41 44 45 47 48 48 43 39 36 35 37 39 41 44 47 48 51 52 52 52 52 53 53 54 56 57 58 58 59 61 64 65 66 64 63 60 61 63 66
 25 27 26 25 25 30 31 29 30 49 43 43 54 47 65 76 45 38 41 53 69 66 53 53 64 64 47 54 50 45 44 50 56 49 46 48 52 83 77 66 58 56 54 64 86 64 76 76 50 45 67 119 84 48 35 38 38 32 32 44 66 44 32 33 30 33 38 55 47 47 49 50 50 51 55 64 88 96 76 61 51 58 66 76 75 80 72 58 36 35 33 34 36 39 39 41 40 34 30 30 30 32 34 39 44 48 50 50 49 49 48 47 49 58 68 71 71 73 76 68 54 42 42 50 69 85 72 65 66 65 64 62 72 68 76 77 86 111 106 112 123 129 118 110 133 136 138 124 69 106 73 35 26 29 29 28 31 37 34 37 44 47 45 48 37 34 33 30 28 25 25 25 23 22 21 21 21 23 23 23 23 24 24 23 24 24 24 24 24 22 22 23 23 23 24 24 25 27 27 30 31 32 33 31 30 29 28 28 28 29 31 33 33 34 33 32 30 31 35 39 42 44 46 47 46 42 38 37 37 37 40 43 45 47 49 52 52 54 54 54 54 55 56 56 58 58 59 59 62 64 66 67 66 65 63 61 66 75
 28 26 25 24 24 25 27 26 36 44 38 40 57 56 80 71 45 38 43 56 64 52 49 66 73 46 44 54 51 51 43 46 48 50 44 43 49 85 79 65 59 55 53 66 80 71 82 79 50 45 56 112 88 57 40 44 55 48 35 35 45 43 32 35 28 33 47 56 49 47 52 52 52 52 60 86 94 82 66 50 52 58 59 64 60 72 51 33 32 32 31 38 42 44 44 46 45 32 28 30 30 32 35 39 40 44 49 49 50 51 50 48 52 61 74 86 88 87 90 82 65 52 41 45 64 68 53 53 63 67 69 79 77 73 76 82 92 103 104 101 101 111 112 110 97 118 135 136 60 38 50 50 35 36 39 43 46 39 38 39 47 69 81 44 34 33 31 29 27 27 24 23 22 21 21 21 21 22 23 23 24 24 24 24 23 24 24 24 22 22 21 22 22 22 22 23 24 26 27 28 30 32 32 31 31 29 29 29 29 30 32 33 34 34 33 33 33 33 36 39 41 42 43 43 41 39 37 36 37 39 42 44 45 47 49 52 54 56 56 55 55 55 56 56 57 57 59 59 61 64 65 69 68 66 65 64 71 81
 30 30 28 27 28 25 27 29 39 44 35 39 59 61 73 82 55 38 46 86 74 48 52 83 68 43 44 54 43 46 43 43 47 53 48 40 43 49 60 64 59 53 52 74 75 76 79 64 50 47 55 92 92 52 39 39 55 59 47 47 43 35 34 30 28 32 44 47 45 51 53 56 54 57 70 87 80 62 46 47 58 63 77 84 73 65 40 32 29 30 33 41 43 43 44 43 37 29 28 29 30 30 33 38 41 44 49 52 51 55 57 54 56 59 64 79 80 85 82 79 70 61 47 38 38 37 35 41 51 62 69 75 72 79 93 80 98 99 98 107 94 107 104 106 100 116 134 114 77 31 36 53 46 47 57 49 47 41 37 37 48 68 89 68 36 31 29 28 26 26 24 22 22 20 20 21 21 21 22 24 25 24 24 24 23 23 23 23 21 21 21 21 21 21 21 22 23 24 26 28 29 31 31 31 30 29 29 30 30 31 33 35 34 34 35 35 34 35 37 38 41 41 41 39 38 36 34 36 37 39 42 44 45 47 49 51 53 55 55 54 53 55 56 57 57 57 57 57 60 63 66 70 69 68 69 69 74 80
 36 35 34 35 35 31 28 29 30 33 33 42 57 60 62 61 44 36 49 73 66 50 51 79 61 42 52 57 40 45 42 42 53 49 44 38 40 46 54 59 50 50 57 79 69 79 83 54 58 54 52 64 66 47 43 47 44 49 39 49 42 32 29 28 30 37 38 40 48 54 60 63 67 73 73 77 67 47 47 66 63 71 94 98 87 71 49 33 30 28 30 31 38 40 37 33 29 28 29 31 33 34 35 40 48 47 48 50 52 55 53 58 63 66 64 60 72 85 90 84 77 67 58 44 38 33 35 39 51 62 66 69 70 77 100 97 121 107 86 86 85 85 98 127 123 135 134 129 103 36 30 66 45 47 63 44 37 43 38 37 45 58 56 58 39 31 29 27 26 25 23 22 22 21 20 21 20 20 20 23 24 24 25 23 23 23 23 23 21 21 21 20 21 21 21 21 22 24 25 28 29 29 30 30 30 29 29 30 30 33 35 37 38 38 37 37 37 37 38 40 42 42 41 38 37 35 36 36 38 40 41 42 44 45 49 50 53 54 54 54 53 54 55 56 57 55 54 54 57 60 66 68 70 71 71 72 74 79
 31 35 36 34 37 36 34 29 33 33 30 34 40 47 47 46 38 38 54 62 53 45 51 59 49 42 55 64 38 40 40 45 49 43 38 36 37 54 60 59 52 50 57 79 67 66 81 54 56 67 53 55 50 44 53 71 50 39 30 40 63 35 25 35 48 41 39 43 48 56 59 63 68 72 73 68 50 47 83 94 65 76 96 84 85 69 43 30 28 30 30 29 32 30 28 28 31 32 32 35 35 37 39 44 48 51 52 50 50 55 57 65 75 76 76 66 69 73 90 91 82 71 63 55 46 39 38 39 49 64 69 68 70 93 96 91 104 98 87 69 71 87 101 112 107 118 141 145 116 41 30 49 55 45 66 55 37 36 39 40 36 47 45 42 33 29 28 27 26 25 22 22 21 20 19 19 19 19 19 22 23 23 24 23 24 23 24 24 23 21 21 20 19 19 19 21 22 23 25 26 28 29 29 29 29 28 28 29 31 34 37 39 41 41 40 40 39 40 40 42 43 42 41 38 37 37 37 36 39 40 41 42 43 45 48 50 53 54 53 53 52 52 55 55 56 54 53 51 55 60 64 68 70 74 74 75 77 78
 28 30 28 28 28 32 43 34 38 40 32 30 30 35 35 34 32 40 51 43 45 48 58 42 44 42 42 36 35 38 38 44 43 36 33 32 39 68 68 63 51 49 50 68 75 63 70 55 55 70 58 59 50 48 58 80 59 39 32 37 61 33 25 61 55 48 43 45 53 64 62 64 81 72 69 64 55 71 92 83 56 82 84 76 70 70 39 30 30 26 31 28 25 25 26 28 33 35 36 38 39 41 41 44 49 53 52 48 52 57 68 87 105 89 81 69 65 65 79 96 90 79 73 67 56 50 41 39 41 55 68 70 73 87 86 73 78 77 66 53 59 66 72 80 92 100 123 114 76 36 24 31 42 55 50 52 40 35 33 33 33 37 33 33 32 29 29 27 25 25 22 22 21 20 18 18 19 19 19 21 22 23 22 23 24 23 24 24 24 24 22 20 18 17 18 19 22 22 25 26 27 28 28 28 28 28 28 28 31 35 38 42 44 42 41 40 40 40 42 42 42 42 41 39 38 37 38 38 40 40 41 43 46 47 50 52 53 53 53 52 51 52 54 55 55 55 53 51 54 59 64 67 71 74 78 79 79 77
 30 34 34 39 34 27 32 38 33 33 33 30 27 27 28 29 34 44 39 38 47 51 48 37 43 49 41 32 35 39 38 41 39 33 32 34 42 66 71 54 50 49 50 70 62 65 71 61 58 62 72 70 61 53 62 79 65 45 37 41 63 31 29 54 52 47 47 49 57 74 67 64 82 91 100 67 50 77 87 66 55 66 62 55 69 83 46 31 27 25 25 23 24 25 25 28 32 36 39 41 41 43 41 42 47 48 46 48 52 56 65 91 107 89 80 73 65 64 65 77 94 94 94 85 71 65 52 44 42 50 64 73 74 79 72 57 55 47 51 55 63 61 62 61 75 87 97 124 118 59 74 50 28 34 39 34 33 33 28 30 28 29 29 29 30 29 27 27 25 25 22 21 20 18 17 18 18 19 19 20 22 22 23 23 24 23 24 23 24 24 21 20 17 16 18 19 21 22 24 25 27 27 27 28 28 28 26 28 31 35 38 42 45 44 42 42 41 41 42 42 42 42 42 41 41 39 40 39 39 40 43 44 46 49 50 53 54 53 53 52 52 52 54 57 57 57 55 56 58 60 64 68 73 76 81 84 84 75
 33 38 36 33 33 29 35 48 39 27 30 28 27 25 25 30 34 32 32 36 53 60 48 34 37 52 41 32 34 41 41 41 34 34 32 39 64 73 59 50 49 50 54 70 60 65 68 65 61 65 77 84 69 58 58 71 66 52 45 64 66 43 38 51 53 52 48 53 63 73 62 60 72 96 109 83 47 55 82 57 65 60 51 45 64 71 49 38 26 23 24 26 24 25 25 26 29 33 39 41 42 43 37 38 46 43 44 51 53 56 62 82 87 79 74 67 67 63 62 61 68 76 83 100 97 85 74 61 54 53 70 83 67 73 78 65 57 61 62 74 82 71 69 82 79 81 84 105 115 96 53 94 78 28 28 28 35 37 35 37 28 27 27 27 27 27 27 28 27 25 23 21 20 18 16 17 19 19 19 20 22 23 23 23 23 24 24 23 23 21 21 20 18 17 18 19 21 22 24 25 27 27 27 28 28 28 28 29 31 34 38 41 44 43 43 42 41 42 42 42 42 42 44 43 43 42 41 41 41 41 43 46 49 51 53 55 56 56 55 53 53 54 56 58 59 59 58 58 60 62 66 68 73 78 83 88 91 75
 35 39 42 42 39 28 29 36 31 26 28 27 27 25 25 29 42 32 29 33 40 42 38 34 34 48 39 30 31 40 40 38 35 35 37 46 78 69 53 52 49 53 57 60 64 60 61 68 63 71 82 80 78 75 64 70 83 63 53 80 72 58 46 51 51 47 49 54 69 59 58 58 70 89 96 73 46 60 72 46 76 64 57 46 50 46 38 34 28 23 24 26 24 25 26 29 30 34 39 43 43 42 40 39 43 41 46 51 54 55 59 66 69 71 71 67 64 62 63 60 61 63 69 83 100 105 97 84 72 63 73 108 92 94 95 83 64 65 81 96 109 84 91 100 108 107 115 96 122 107 61 31 68 69 50 33 38 38 40 47 39 29 27 27 27 27 28 28 28 25 23 21 19 18 18 18 18 19 20 21 23 23 24 24 24 24 24 23 22 21 19 19 18 18 19 19 22 22 24 25 27 27 28 28 29 29 29 29 32 34 37 39 40 41 41 41 41 41 42 42 42 44 44 46 46 44 43 42 41 41 44 47 50 52 54 55 56 56 55 55 54 56 58 60 61 61 60 61 61 64 66 69 74 78 83 86 89 79
 39 39 31 33 34 32 29 27 31 31 31 28 23 23 22 26 33 30 29 39 42 36 34 31 31 40 34 31 32 37 36 34 36 39 56 66 69 53 49 53 50 53 55 58 60 55 63 67 63 69 83 75 70 76 76 67 84 72 62 64 69 58 50 45 47 48 51 54 60 61 59 58 65 88 90 50 44 51 54 48 77 65 64 63 82 77 59 51 36 26 26 26 30 35 31 29 34 34 36 40 42 43 41 41 41 43 45 50 53 56 57 60 62 62 61 60 62 65 65 62 61 61 65 71 82 91 101 106 93 75 70 90 108 117 112 83 86 85 81 98 96 83 87 95 95 78 76 57 83 75 52 30 29 92 128 54 40 43 44 49 57 39 31 28 27 27 27 26 26 24 23 21 19 18 18 18 18 20 20 20 23 24 25 25 25 24 23 22 21 21 19 19 19 19 19 21 22 23 24 26 27 27 28 29 29 29 29 30 31 33 35 37 38 39 40 40 40 40 40 41 42 44 46 47 48 47 44 43 41 43 45 48 51 54 56 56 56 55 55 54 55 57 58 61 63 63 62 62 63 65 66 69 73 76 80 83 83 79
 35 34 34 33 36 32 29 26 28 35 33 25 21 22 22 25 32 26 26 32 33 34 34 31 32 40 38 34 41 37 34 36 44 59 73 62 54 48 51 48 54 54 50 54 53 52 56 62 59 62 71 78 67 66 76 66 75 77 67 63 67 55 51 49 50 56 59 62 70 75 64 60 62 77 64 48 55 76 51 47 70 74 77 79 96 96 82 55 42 32 27 32 46 65 42 32 33 34 32 35 40 43 40 40 44 45 46 47 54 56 57 58 59 61 59 61 59 63 63 67 69 69 74 77 81 95 106 107 96 84 83 102 132 142 128 87 139 119 87 104 106 100 97 101 81 61 57 46 35 42 28 23 23 48 130 107 44 43 49 58 62 56 39 32 28 27 27 27 26 26 23 23 20 19 18 18 20 20 20 22 23 25 25 26 26 24 23 21 20 19 19 19 19 20 20 22 22 24 24 26 26 28 29 29 29 29 29 30 30 32 34 36 37 38 39 39 39 39 39 39 42 44 46 48 48 48 47 46 45 45 48 51 53 54 56 56 56 55 55 54 56 58 58 61 63 64 63 64 65 65 67 69 71 72 74 77 78 77
 41 40 38 36 39 35 26 24 25 26 25 22 28 32 24 25 29 24 23 25 28 29 31 31 37 51 41 37 46 39 33 37 49 63 59 49 46 46 48 46 49 60 58 50 52 49 52 70 63 58 60 68 67 69 77 66 65 71 67 60 58 55 50 50 53 57 66 65 69 66 59 64 70 65 50 66 84 78 58 51 76 82 83 84 90 78 82 61 47 37 30 36 46 62 43 34 34 35 30 34 38 39 39 45 48 48 49 50 53 55 58 62 60 62 61 60 56 57 60 64 69 81 89 93 96 100 106 122 131 125 114 130 146 140 123 97 132 109 104 137 133 118 106 101 89 96 97 85 34 19 19 19 22 26 72 137 80 43 45 54 79 76 47 32 28 28 27 28 26 26 25 23 22 21 21 21 20 20 22 23 23 25 25 27 27 25 23 21 19 20 19 20 20 21 22 22 23 24 25 26 26 28 29 29 29 29 29 30 30 31 33 34 35 36 38 38 39 38 38 39 42 43 46 47 48 48 46 46 48 49 50 50 52 54 55 56 56 55 55 56 57 58 60 61 62 63 64 64 65 66 68 69 69 70 71 75 77 77
 42 42 40 44 37 34 30 26 28 24 22 25 30 30 25 23 27 24 22 24 28 26 29 34 46 59 44 38 46 42 33 39 50 48 46 49 45 48 48 46 48 57 60 48 51 47 50 67 69 60 55 58 60 69 78 68 68 59 54 52 51 49 50 51 53 56 58 60 65 61 63 72 70 52 45 68 85 73 58 58 86 82 75 62 59 53 51 46 40 39 35 38 40 59 45 37 33 32 29 35 35 39 42 47 50 54 55 57 64 62 62 62 56 56 61 64 65 59 58 62 80 91 98 100 111 119 118 122 131 145 143 142 150 145 137 114 133 144 150 154 155 140 119 129 127 105 97 65 26 19 19 20 21 23 28 98 134 58 45 50 58 86 67 36 29 28 29 29 29 27 26 25 23 22 21 21 22 23 23 23 25 25 26 27 27 25 24 22 21 21 22 21 21 21 22 22 24 25 25 27 27 28 29 28 28 28 28 29 29 30 32 34 34 36 36 38 38 39 40 41 42 43 45 47 48 47 47 48 49 51 51 52 53 54 54 55 55 56 56 57 58 58 60 60 61 62 62 64 66 66 69 70 69 70 71 74 76 79
 36 32 53 53 38 31 29 25 33 32 26 25 26 26 23 23 24 23 21 25 25 26 28 31 37 45 51 41 42 46 35 40 43 39 40 50 46 54 48 45 49 51 48 51 49 47 50 64 68 56 55 54 60 67 67 64 54 50 51 52 51 51 50 54 55 55 55 62 60 65 72 78 65 49 47 65 78 66 53 61 83 61 54 49 44 43 40 39 36 39 36 34 33 39 52 39 32 30 28 32 35 41 49 55 60 66 62 63 77 82 63 59 55 53 56 61 70 71 73 69 75 90 100 119 127 131 133 138 133 151 143 150 148 148 137 138 124 134 144 111 127 143 146 146 125 99 75 41 23 19 19 20 21 21 25 38 102 97 44 44 39 45 78 45 29 28 29 29 29 29 29 26 25 24 24 24 24 23 23 24 25 25 26 26 26 25 25 24 22 22 22 22 23 23 22 23 24 25 25 26 27 26 28 27 27 27 27 29 29 30 32 32 33 35 36 36 38 40 40 42 43 44 47 47 47 48 48 49 49 51 53 52 52 54 54 56 56 56 58 58 58 60 60 60 62 62 62 64 65 67 70 71 70 71 73 75 78 79
 36 33 62 62 41 31 25 32 40 43 35 22 21 24 27 27 25 28 26 27 32 30 29 31 34 37 46 46 39 39 37 40 40 38 37 44 51 51 46 45 45 45 45 51 47 46 48 54 55 49 51 56 67 67 60 53 50 54 54 56 53 55 54 55 56 55 57 65 70 74 91 82 69 57 52 61 67 58 53 63 72 50 45 41 41 38 37 34 34 36 37 31 30 32 32 35 32 26 28 32 36 42 50 56 59 66 60 60 70 74 61 57 57 56 54 58 65 70 81 87 84 98 103 114 126 127 133 138 146 152 141 144 151 147 133 129 111 93 119 96 96 105 136 126 86 87 55 30 23 20 20 19 20 21 24 26 39 73 45 33 31 31 37 34 28 27 29 30 30 30 30 29 27 26 27 25 25 25 26 26 26 27 27 27 27 26 26 26 24 24 23 23 23 23 23 24 25 25 25 26 26 26 26 26 26 27 27 29 30 30 31 32 33 33 35 36 38 40 40 42 43 43 45 47 47 48 47 49 49 51 52 52 52 53 53 56 56 58 58 59 60 60 60 61 62 62 63 65 66 66 70 72 72 74 75 77 79 82
 38 30 36 65 49 34 28 39 45 42 25 22 23 28 39 34 29 30 26 26 33 34 30 30 33 34 40 44 39 39 38 40 37 37 37 43 50 54 53 47 43 42 45 53 47 45 50 55 58 47 50 57 64 62 57 58 54 53 56 57 57 64 62 58 57 58 63 84 93 99 87 78 71 63 53 65 59 56 54 60 68 50 45 40 36 36 35 33 33 34 33 33 30 29 29 32 29 26 29 34 34 39 49 58 61 61 54 54 56 56 56 53 52 54 54 55 58 66 74 87 91 92 102 114 117 130 135 142 145 141 142 142 157 146 144 128 127 132 89 130 121 120 91 90 62 46 38 29 24 22 21 19 20 20 20 23 36 79 50 40 40 31 29 28 29 29 30 30 30 30 30 30 29 29 29 27 27 26 26 26 27 27 27 27 27 26 26 26 26 26 26 26 24 24 24 25 25 25 25 25 26 26 26 25 26 26 27 28 30 30 31 32 32 33 35 36 37 38 40 42 42 43 44 45 46 46 47 47 48 50 50 50 52 53 54 56 58 58 59 59 60 60 62 62 62 62 63 64 65 67 70 72 74 76 77 79 80 82
 34 29 27 57 65 40 28 31 38 35 25 24 26 31 32 30 28 25 24 24 27 35 34 31 33 32 36 39 37 39 39 36 35 38 39 48 52 52 55 43 40 41 43 46 46 47 55 55 49 49 52 64 64 63 64 61 61 60 58 59 62 62 68 66 60 63 78 82 90 100 86 73 69 60 65 70 64 52 44 45 49 57 48 44 39 33 32 32 31 31 31 35 28 27 26 26 26 28 29 31 40 38 43 49 58 55 53 48 49 52 52 50 50 51 54 54 57 62 70 82 89 89 99 108 121 124 125 130 133 123 136 159 150 157 146 148 155 145 140 158 147 147 97 109 110 73 56 37 27 24 22 21 20 20 22 22 82 130 96 66 60 51 33 31 30 30 30 30 32 32 30 30 30 30 30 30 29 29 26 27 27 27 27 27 27 26 27 27 27 26 26 26 25 25 25 25 25 25 25 25 25 24 24 23 24 26 29 29 30 30 31 31 32 33 34 36 37 38 40 41 41 42 43 44 45 46 46 46 48 49 50 50 51 54 56 56 58 59 60 60 60 62 62 62 62 62 62 64 64 67 69 72 75 78 79 81 82 83
 31 24 23 43 65 51 40 29 33 36 37 41 38 35 27 27 27 27 33 30 29 31 34 32 32 30 33 36 35 42 45 37 37 46 42 40 40 45 46 37 37 40 50 45 44 53 62 55 52 57 57 59 58 61 61 65 62 64 62 64 67 71 73 73 64 77 93 87 87 93 86 74 67 64 74 71 58 47 41 41 46 46 46 43 39 36 32 30 30 30 30 31 28 24 24 24 26 30 31 32 34 38 43 45 49 50 46 42 43 46 46 45 45 47 49 53 57 61 67 75 81 87 95 106 114 124 133 120 126 113 143 155 142 148 137 119 116 143 162 160 165 133 131 136 136 116 107 55 32 25 22 20 20 20 22 23 66 98 61 46 60 43 31 30 30 31 31 32 32 32 32 30 31 31 30 30 29 29 27 26 28 28 29 29 28 28 27 27 27 27 27 27 26 25 25 25 25 25 25 25 26 24 24 22 23 26 29 29 30 30 31 31 31 33 34 36 37 38 38 39 39 41 43 44 44 45 46 46 48 50 51 52 53 54 56 57 58 60 60 61 62 63 63 63 63 63 63 63 64 67 70 73 76 77 80 81 82 84
 23 21 19 32 50 50 41 34 28 33 36 42 43 34 27 26 24 26 33 29 29 32 32 29 30 30 33 35 35 43 44 36 36 45 50 38 35 40 42 41 34 40 52 46 43 49 61 57 53 64 59 59 59 61 57 64 64 63 65 65 72 75 82 66 64 76 83 77 77 73 80 73 67 66 74 72 57 47 41 40 40 39 40 38 38 37 38 33 28 28 28 28 30 25 21 24 26 28 33 34 32 34 38 43 45 43 39 38 39 41 42 42 42 44 47 51 53 57 62 64 75 83 89 98 114 133 141 124 109 102 128 139 117 123 133 110 92 104 160 140 133 146 153 163 157 150 133 101 51 28 23 21 20 20 20 22 25 32 35 50 70 57 36 41 37 33 34 31 32 32 31 32 32 31 30 29 29 29 29 28 29 29 29 28 28 28 28 28 28 27 27 27 27 25 24 24 23 24 25 25 26 26 24 24 24 26 28 29 30 30 32 32 31 34 34 36 37 38 38 39 39 40 42 44 46 46 47 48 50 51 52 53 55 55 56 58 58 59 61 62 63 63 63 64 64 64 65 65 66 67 71 74 76 78 80 82 82 85
 22 18 16 25 43 41 34 31 25 33 38 39 38 29 28 30 27 25 24 30 29 30 29 31 29 30 37 39 36 45 37 32 32 39 44 38 35 35 45 46 34 36 40 43 42 50 62 54 44 52 52 62 61 53 49 50 59 58 52 62 75 84 79 62 61 70 75 64 64 68 69 65 63 60 63 59 52 49 43 42 38 35 35 35 32 34 35 36 36 27 27 26 26 25 24 24 27 29 30 27 29 34 37 42 43 38 34 35 35 36 39 40 40 43 45 47 50 56 57 57 59 70 78 84 99 122 126 113 99 106 113 108 109 119 107 102 95 97 104 98 105 126 162 166 146 137 115 86 53 33 25 22 20 19 20 23 26 29 38 61 102 78 77 82 51 36 33 32 32 32 32 32 30 29 29 29 29 29 29 29 30 30 30 29 28 28 28 28 28 28 27 28 27 25 24 24 23 24 25 25 26 26 26 25 26 26 27 29 31 31 33 33 34 35 35 37 38 38 39 39 39 40 42 45 45 47 48 49 51 53 55 56 55 56 56 56 57 60 60 62 63 65 65 65 67 67 67 67 68 69 73 75 77 79 81 82 84 85
 31 30 18 19 36 34 28 28 18 21 34 27 25 29 32 35 30 23 22 24 27 31 32 33 33 36 39 43 43 42 34 29 30 31 34 36 35 33 39 44 38 33 35 40 44 55 53 46 45 38 46 55 49 43 41 41 47 43 50 57 67 69 60 51 59 60 67 66 63 66 59 58 59 58 54 52 51 46 41 37 37 36 35 33 31 30 30 30 33 38 28 25 22 24 25 26 27 24 24 25 28 30 34 38 33 33 33 32 32 33 35 37 39 40 42 44 49 62 53 55 66 76 72 79 87 95 100 90 82 88 93 90 93 100 98 107 96 91 87 87 107 153 161 166 160 140 122 90 53 36 28 22 20 20 21 26 29 32 47 91 114 114 72 52 40 35 35 33 32 32 32 30 29 29 29 29 29 29 29 30 30 30 29 29 29 29 28 28 28 27 26 27 26 25 25 24 23 24 25 26 26 26 26 26 26 27 29 30 30 33 34 35 36 37 38 38 38 40 40 39 41 41 43 45 47 48 50 52 53 55 57 58 57 56 56 57 58 60 61 63 64 66 67 68 68 68 70 70 70 72 74 77 78 80 82 83 85 87
 53 48 23 15 25 34 38 33 19 15 23 23 18 22 34 31 23 21 21 20 21 25 28 27 31 35 40 42 44 34 29 29 30 31 32 36 36 31 34 37 37 33 32 41 45 45 36 39 36 32 40 40 39 38 35 38 51 40 43 43 46 44 39 41 49 52 59 60 59 56 54 58 56 56 52 54 50 45 41 36 34 33 30 30 28 29 26 24 25 31 38 25 22 23 23 23 23 24 24 26 28 31 31 31 28 30 30 30 34 34 33 36 35 37 39 43 49 58 50 61 67 71 71 73 75 78 83 81 74 74 75 73 80 96 81 80 82 90 85 88 95 111 144 168 153 129 118 101 72 49 31 22 21 29 25 26 29 36 48 69 118 113 55 41 37 34 34 33 33 34 32 30 29 29 29 29 30 30 30 30 30 30 29 29 28 28 28 28 27 26 26 25 25 25 25 25 25 26 27 29 29 29 28 28 28 29 29 30 32 34 35 37 37 38 39 40 40 40 40 40 42 43 44 46 49 50 52 53 56 56 58 58 57 56 55 56 58 60 61 64 66 67 68 71 71 71 73 73 73 76 77 79 81 82 82 85 87 88
 68 54 30 18 20 34 36 33 22 17 15 22 15 17 25 26 22 25 20 20 20 20 22 22 27 32 30 31 36 27 25 30 30 30 31 36 39 31 30 33 34 35 30 35 39 33 35 34 29 29 32 32 35 34 29 38 56 45 32 28 30 31 34 44 52 55 56 59 59 58 58 57 55 54 53 51 48 41 40 34 31 30 28 29 28 23 25 23 23 22 24 22 23 24 25 28 26 24 26 26 28 32 32 29 26 28 30 31 32 35 34 37 36 35 36 39 41 40 43 52 53 56 61 65 65 68 72 73 63 67 66 64 70 88 70 82 84 85 81 87 95 130 127 160 160 143 118 104 87 62 36 27 29 33 25 28 31 48 48 76 136 96 52 44 34 31 31 31 32 36 31 30 29 29 29 29 30 30 32 34 32 30 29 28 28 29 29 27 27 26 25 25 25 25 25 26 26 27 29 29 30 30 29 29 29 29 30 32 34 36 37 40 40 40 41 41 42 42 43 43 45 45 46 49 50 52 54 55 56 57 57 57 56 55 55 54 56 60 62 64 67 69 71 73 74 74 75 75 77 78 80 82 84 84 85 87 89 90
 52 70 40 18 17 37 42 33 28 25 17 23 19 13 15 19 27 33 23 20 19 20 19 22 26 33 29 28 31 25 23 26 28 30 34 36 34 31 30 27 28 39 27 26 29 33 30 28 29 36 33 29 30 29 26 27 37 48 31 25 26 31 37 46 54 53 58 60 59 56 64 55 52 52 48 47 43 46 41 36 33 33 32 27 24 23 22 20 21 24 25 25 43 33 27 31 27 27 29 27 28 30 29 28 27 29 31 33 32 34 35 34 35 33 34 34 35 36 38 43 45 50 57 61 58 57 60 64 61 70 70 61 60 64 68 72 71 74 85 93 91 96 108 143 136 146 134 113 84 65 41 32 31 31 28 29 35 57 66 113 127 84 59 49 42 37 34 32 32 45 42 37 30 28 28 30 31 30 29 30 29 29 28 28 28 28 28 27 26 26 25 24 23 25 26 26 26 29 30 32 33 32 31 29 30 30 31 32 35 37 39 41 43 42 43 43 43 43 44 44 46 48 49 50 53 54 56 57 57 57 58 58 57 56 56 55 56 59 62 66 68 72 73 76 76 78 78 78 79 81 81 84 85 86 87 89 91 93
 54 62 54 18 14 32 45 31 19 23 23 28 24 16 12 14 27 39 29 22 21 20 18 20 24 28 25 32 31 25 23 24 26 30 29 26 31 26 30 25 27 40 27 23 26 32 24 23 36 49 34 29 24 23 23 21 25 29 32 29 29 32 35 45 47 50 50 52 53 58 52 46 46 45 43 43 46 50 43 40 37 33 33 28 24 22 23 22 23 23 27 26 31 30 29 33 30 29 29 27 30 30 28 28 28 33 30 31 33 34 34 34 33 33 32 31 34 35 36 39 41 47 50 52 50 49 55 55 57 63 63 63 62 61 67 72 73 78 81 83 88 98 109 109 114 138 136 114 94 79 56 42 35 32 40 35 44 61 113 130 100 60 59 55 48 42 37 37 34 36 35 38 36 34 33 35 34 30 30 27 27 26 26 25 25 26 27 26 26 26 24 24 23 26 26 28 29 30 32 33 34 32 32 30 30 31 32 34 36 39 41 42 44 45 43 44 44 44 45 46 47 49 50 52 54 56 58 58 58 58 58 58 58 58 56 56 58 60 64 67 72 75 78 79 79 81 81 81 82 82 82 84 86 87 89 91 93 96
 43 51 59 24 12 20 32 21 13 14 14 26 29 30 16 10 13 23 27 21 17 15 20 18 19 22 22 24 26 23 20 20 20 29 29 22 31 24 31 33 30 39 29 21 22 27 23 21 26 36 30 25 21 21 21 21 31 45 46 45 44 43 44 49 49 49 48 48 47 47 43 42 41 43 45 46 54 54 46 44 44 43 41 26 24 25 24 25 23 23 25 26 28 30 33 35 34 35 30 28 30 31 31 30 30 31 31 33 33 33 34 35 38 40 33 31 31 31 32 34 36 39 39 41 43 45 47 50 54 58 59 59 60 59 62 66 72 80 83 87 88 96 93 95 105 139 139 126 108 92 91 57 40 35 35 36 69 103 103 107 110 66 54 43 44 41 40 35 29 25 26 36 35 36 34 33 33 32 30 28 27 26 26 27 27 26 26 27 26 26 25 25 26 26 29 29 31 32 33 32 33 32 30 30 30 31 32 34 37 39 42 43 43 44 45 44 45 46 48 49 50 50 53 55 56 57 59 61 61 60 59 59 58 57 58 59 60 62 66 69 73 77 81 82 83 83 84 85 85 85 85 85 87 90 91 93 95 98
 31 51 61 26 14 13 28 29 11 10 14 18 20 32 21 8 8 11 18 21 16 14 14 15 15 18 16 17 20 22 17 17 20 24 28 20 27 23 27 33 37 45 30 20 18 20 20 17 21 21 21 21 18 18 19 23 49 57 52 52 50 45 42 46 49 48 48 48 46 43 40 40 42 45 49 59 63 57 48 51 48 45 31 25 30 29 28 28 25 27 28 28 28 28 34 38 40 38 33 33 31 31 30 30 30 31 30 32 33 32 33 35 54 52 35 30 30 31 31 31 33 34 35 39 39 41 44 46 50 52 54 55 59 59 61 71 73 78 85 92 90 96 96 86 91 126 137 131 113 101 79 57 41 47 39 40 98 145 119 99 102 63 56 47 36 33 37 33 28 23 24 25 30 32 35 34 34 33 30 26 26 24 24 25 25 26 26 26 26 27 27 26 29 30 30 32 32 32 32 33 31 30 30 29 29 30 32 35 37 39 40 42 43 43 44 45 45 46 48 50 51 53 54 56 58 58 60 62 62 61 59 58 58 57 59 60 61 64 67 70 74 78 83 83 82 84 85 86 87 88 88 88 89 92 93 94 97 100
 45 63 70 39 18 14 19 38 19 9 10 13 17 24 17 8 8 8 8 11 18 15 13 13 14 15 16 17 17 17 17 20 24 23 20 20 25 21 27 31 52 49 31 21 22 19 16 16 17 18 18 17 18 21 25 34 46 43 45 47 46 47 43 44 50 47 47 47 45 41 41 42 45 49 55 68 71 59 43 35 38 32 28 31 34 32 32 30 28 28 28 30 29 30 35 35 37 36 32 31 31 30 32 31 29 30 32 30 33 34 32 34 41 36 30 29 30 30 30 30 30 33 36 39 37 38 40 43 46 48 52 54 57 59 62 68 69 73 77 86 84 85 83 79 85 109 131 128 112 97 83 54 47 47 41 47 78 107 104 101 94 63 51 48 37 31 33 26 23 23 24 27 30 31 32 33 37 32 27 26 24 24 24 23 23 24 25 25 25 27 27 29 30 30 31 32 32 32 32 32 31 30 28 27 29 30 32 35 37 39 40 42 43 44 45 45 46 47 49 51 52 54 55 56 58 59 60 63 62 60 60 60 59 58 60 61 62 65 68 70 73 77 81 82 82 85 86 89 90 92 91 92 92 93 93 97 98 100
 55 62 62 66 26 18 14 28 33 20 15 11 21 21 16 9 8 7 7 8 9 14 13 13 12 13 13 15 16 17 15 20 22 21 19 19 20 21 27 40 61 51 33 21 23 20 16 15 16 16 17 15 24 44 47 35 36 38 41 45 47 48 45 45 51 49 46 46 45 45 42 41 48 55 63 75 75 64 48 34 31 30 31 36 36 34 33 32 29 28 29 32 31 31 31 32 34 36 40 40 35 32 32 31 30 31 32 29 29 31 31 35 33 30 30 30 30 30 30 31 30 33 37 38 41 39 42 41 44 48 48 51 50 53 56 65 68 70 75 79 77 82 75 77 82 94 125 131 103 96 79 54 47 45 41 59 129 140 118 84 112 69 50 43 37 29 25 24 22 24 24 27 34 33 31 33 32 30 27 23 23 24 23 23 23 24 24 25 25 26 27 29 30 31 33 33 33 32 32 32 30 29 27 26 27 30 33 35 36 38 40 42 43 44 45 46 47 48 50 52 54 54 55 56 57 59 60 62 61 61 61 61 61 61 61 62 65 66 67 70 72 74 77 79 81 84 88 91 94 95 95 94 94 95 96 98 102 102
 56 62 49 71 53 24 15 15 22 31 27 24 27 28 17 11 8 16 9 7 6 10 18 15 12 12 13 13 13 13 17 22 20 20 22 20 20 20 23 41 45 41 36 21 19 17 17 17 17 15 15 16 21 32 38 29 28 30 40 48 48 48 47 53 51 50 48 48 49 46 43 39 44 56 68 75 79 71 52 36 32 31 34 35 39 34 33 32 32 31 31 32 31 30 30 32 34 36 36 39 39 32 31 31 32 33 33 32 29 31 31 39 39 35 31 33 31 28 28 29 29 32 35 38 38 40 43 44 46 46 47 48 50 50 53 60 64 67 72 81 76 75 71 70 78 90 119 123 100 79 67 57 48 44 40 49 84 141 139 74 88 71 55 40 33 28 25 24 23 24 24 29 33 33 30 30 29 26 26 23 23 24 23 23 23 23 23 24 25 25 27 29 31 31 33 34 34 34 32 32 30 29 28 27 28 31 34 36 37 39 39 41 42 44 45 45 46 49 51 53 54 55 56 56 57 57 60 60 61 62 62 62 62 62 62 63 65 66 67 68 70 72 73 75 78 84 89 94 97 98 97 97 97 96 99 101 103 104
 51 41 44 55 58 42 18 15 15 22 27 23 17 12 18 20 14 23 11 5 6 9 15 18 11 12 12 13 13 13 20 35 34 31 29 30 25 20 19 25 30 37 27 20 16 16 16 18 16 15 15 15 19 22 26 24 23 31 49 49 50 48 47 53 55 55 52 51 49 47 46 35 42 54 66 74 80 76 55 38 32 34 36 36 36 33 29 29 29 30 32 29 29 29 30 32 34 33 34 37 40 40 39 35 33 33 33 31 31 30 30 31 44 54 45 40 31 30 29 28 30 30 33 38 39 41 43 43 45 44 46 45 46 47 49 54 61 67 72 79 82 84 76 75 77 81 98 109 96 71 54 48 49 43 42 46 62 97 97 76 100 102 61 38 32 29 27 25 24 24 24 25 26 27 26 25 26 26 23 23 22 22 23 20 22 21 22 23 24 25 27 29 30 31 33 34 34 34 34 32 32 30 30 29 31 32 35 37 38 40 40 41 43 43 45 45 45 48 51 53 54 54 54 57 56 57 59 59 62 61 61 61 61 61 62 63 64 65 66 67 67 69 71 75 79 85 90 95 100 100 100 99 100 100 101 104 106 106
 46 46 36 42 43 43 21 15 16 19 23 21 14 8 9 19 29 23 16 7 5 8 11 16 15 12 12 12 13 16 16 26 44 50 54 45 35 25 18 18 23 24 23 17 17 17 20 20 18 15 12 16 24 23 19 19 22 34 49 51 51 49 47 52 59 56 49 52 46 45 40 33 37 34 55 71 77 80 63 44 31 36 35 35 34 29 28 28 29 29 29 26 27 30 30 30 31 33 35 38 41 41 40 40 40 34 33 31 32 31 30 30 37 55 50 37 30 29 28 27 29 30 32 35 38 39 41 41 42 43 43 44 44 44 46 52 59 62 67 73 72 76 76 82 81 74 92 96 63 51 39 43 47 41 41 46 62 89 88 82 106 88 69 42 32 29 28 27 24 24 24 23 25 23 23 23 26 26 24 22 22 22 22 20 20 21 22 22 24 25 27 29 30 30 33 33 34 34 34 33 32 32 31 31 32 34 36 38 39 40 41 41 42 42 42 43 43 46 49 51 53 53 55 55 56 55 57 58 59 60 60 60 60 62 63 63 64 65 65 64 66 68 71 76 81 86 92 96 100 101 101 101 103 104 106 108 109 110
 27 35 32 44 40 44 21 16 21 24 22 22 15 13 8 12 20 29 27 8 5 6 15 15 12 11 12 12 13 16 16 17 29 44 70 63 42 25 21 16 15 15 15 16 17 19 21 16 14 14 12 19 26 28 19 16 21 34 44 49 49 48 46 43 49 49 45 44 34 35 32 43 40 37 46 49 70 73 75 50 30 36 34 32 29 28 25 25 27 26 26 26 26 29 29 29 31 35 34 38 40 40 41 42 40 36 34 33 32 32 33 34 37 44 57 50 32 29 28 28 28 29 31 32 34 37 39 40 40 41 40 42 41 42 45 47 52 58 65 70 70 87 90 76 39 30 44 50 40 36 35 38 45 43 66 70 72 104 115 91 88 80 63 48 40 35 29 27 25 24 23 23 23 23 23 24 24 22 22 22 22 22 21 21 20 21 21 22 22 25 27 28 30 31 33 33 33 34 35 34 33 33 33 32 34 36 39 39 40 40 41 42 42 41 41 41 43 44 46 49 50 52 52 54 53 54 55 58 59 59 59 60 60 62 62 63 64 64 65 65 67 68 74 80 83 88 91 95 98 99 102 103 104 107 109 112 112 112
 24 21 23 34 36 39 26 17 22 28 29 22 21 21 8 8 15 36 32 10 5 5 16 17 15 12 11 12 16 14 15 16 20 31 51 59 44 36 23 15 14 13 12 15 13 14 14 15 15 14 12 19 28 23 16 16 23 38 48 49 51 46 38 37 38 37 36 36 38 42 36 40 44 35 36 35 49 59 58 58 34 29 29 28 27 25 24 24 24 25 25 25 25 27 27 29 32 32 33 34 36 41 41 40 38 36 35 34 33 33 34 36 37 38 48 58 37 29 28 27 28 29 31 32 34 36 36 39 40 40 40 39 41 41 41 45 53 59 64 70 83 88 86 73 53 46 40 31 28 32 34 36 37 55 69 79 96 128 108 90 76 64 53 46 38 33 29 29 27 25 24 24 25 24 25 24 24 24 23 23 23 21 21 21 20 21 21 21 22 25 25 28 29 31 32 33 34 34 34 35 34 34 34 34 35 36 39 40 41 41 41 42 41 41 40 39 40 42 43 46 48 51 53 54 53 54 55 56 58 59 59 59 60 60 61 62 63 64 64 65 67 71 77 82 86 89 91 94 95 98 101 104 107 110 112 114 114 113
 23 20 22 32 35 34 30 17 21 22 24 24 22 26 9 8 10 33 32 11 5 5 11 23 17 15 13 11 15 16 15 16 17 20 26 38 38 25 20 15 13 13 12 12 10 11 11 14 13 11 11 15 20 15 16 16 29 38 47 48 50 52 35 30 29 41 48 43 48 46 43 37 44 48 50 34 30 31 34 44 29 30 28 25 24 23 21 21 21 22 22 23 25 25 28 30 30 32 32 34 35 35 37 35 34 34 34 35 34 34 33 34 36 37 43 55 53 37 28 27 27 29 31 32 33 35 38 39 39 40 39 37 39 42 42 42 46 54 61 67 110 117 89 86 103 94 90 72 33 31 34 37 53 59 75 92 109 103 71 79 60 57 51 46 42 38 33 32 29 27 27 26 27 26 25 25 25 23 23 23 22 21 21 21 21 21 21 21 23 25 26 28 30 30 32 33 33 35 35 36 34 35 35 34 35 35 37 40 40 41 41 42 42 41 39 39 39 41 43 45 47 51 53 54 54 54 56 56 57 57 58 58 60 59 62 63 64 64 64 64 68 73 81 86 88 90 92 93 93 97 100 105 108 112 114 116 115 114
 21 20 35 32 30 28 31 15 16 16 17 21 24 24 10 8 9 28 31 13 5 5 12 19 16 13 14 11 12 16 16 15 16 17 19 23 30 25 18 15 13 12 12 12 15 10 12 19 14 11 13 12 15 15 20 27 26 26 33 42 42 46 32 35 43 49 52 51 48 46 46 43 41 45 49 50 47 48 37 29 33 41 30 26 24 21 21 21 23 24 24 25 25 27 29 29 30 29 33 33 33 34 37 38 33 33 33 33 33 33 34 34 38 38 38 44 58 45 30 27 27 29 29 31 33 34 36 38 38 39 37 37 36 38 42 41 46 50 56 60 99 112 107 108 122 119 117 91 48 35 33 42 56 78 104 136 155 101 67 64 53 53 51 45 43 37 34 34 30 30 28 28 30 28 28 26 26 24 23 22 22 22 22 23 22 22 21 22 23 26 27 30 31 30 31 33 33 33 36 35 35 36 36 35 35 35 37 40 41 42 42 42 42 42 41 39 39 41 42 44 47 49 52 52 53 54 55 56 56 55 56 57 60 61 63 64 65 65 66 67 69 74 80 85 89 90 93 95 94 97 102 107 111 113 116 118 118 117
 18 17 33 31 24 26 31 20 13 14 10 15 23 22 12 8 9 23 18 12 8 5 6 12 12 12 11 9 11 12 18 14 15 15 17 19 33 31 19 16 15 14 16 14 14 14 11 18 15 14 15 15 18 19 23 36 36 26 26 33 36 45 32 30 45 52 52 50 47 46 46 45 43 44 46 49 51 52 53 52 46 42 34 28 24 21 21 22 24 25 27 27 27 27 27 29 29 30 31 33 34 35 35 38 38 33 32 32 31 32 35 39 40 42 38 42 53 55 35 26 26 29 31 32 34 34 37 37 37 38 37 35 33 34 35 37 40 42 49 55 85 94 101 106 110 118 115 86 49 38 36 39 60 100 132 157 156 104 63 57 49 50 47 50 46 36 34 35 33 31 28 30 30 30 28 27 26 25 24 22 22 25 23 23 23 22 24 24 25 26 27 30 30 31 31 32 34 34 36 36 37 37 37 37 37 38 39 41 41 41 41 42 42 43 42 41 40 41 41 42 45 48 51 52 52 53 54 55 55 55 55 57 59 61 62 65 65 66 67 68 71 75 80 84 88 90 93 97 99 101 105 108 113 117 119 120 119 117
 21 16 28 30 24 26 28 19 10 9 8 9 17 19 10 9 9 15 16 12 9 7 6 5 8 12 12 9 9 11 14 15 16 15 14 17 25 23 23 17 16 16 16 11 12 14 11 11 14 15 18 22 19 23 29 35 38 32 24 24 32 42 33 29 50 53 51 50 47 46 46 45 43 43 44 44 49 49 50 51 48 45 43 38 27 21 21 21 22 25 25 26 25 25 27 28 30 30 31 31 33 34 39 39 38 33 32 31 30 32 36 40 42 39 39 46 43 39 30 26 28 30 32 34 35 36 37 37 39 38 38 40 37 35 34 35 38 42 49 55 86 88 96 99 114 108 106 69 48 38 39 44 73 124 137 125 132 82 67 58 50 46 44 41 41 36 36 35 31 28 28 32 31 31 30 30 28 24 24 24 23 25 25 25 23 25 24 25 26 26 28 30 30 31 31 32 33 35 36 38 38 38 38 39 39 40 40 41 41 42 44 44 45 46 46 45 45 43 42 42 45 47 49 51 53 53 54 55 55 56 55 57 59 62 63 66 67 67 69 70 73 75 79 83 86 90 93 99 102 105 107 110 115 120 124 124 122 121
 19 16 21 25 21 21 23 19 8 6 5 5 9 13 9 8 11 9 10 9 9 10 10 7 5 7 9 9 8 11 12 22 22 17 14 13 17 21 16 15 15 15 12 12 14 14 11 12 15 15 20 26 23 20 31 39 38 36 31 27 26 29 27 32 45 49 48 48 48 44 44 44 43 43 44 44 45 48 48 48 47 44 42 34 25 22 20 21 21 23 25 25 25 27 26 27 28 28 29 32 33 34 36 36 34 33 32 32 33 33 34 38 43 37 37 44 32 27 26 27 30 32 34 37 38 37 38 39 38 38 38 37 38 38 38 36 36 43 47 55 79 79 84 91 106 101 92 60 48 45 46 47 80 134 115 107 132 87 60 55 49 44 41 38 38 37 37 35 32 31 30 32 30 29 30 30 29 25 24 24 26 26 27 26 26 26 25 26 27 28 28 29 30 30 30 32 34 35 37 39 39 39 39 40 41 41 41 41 42 44 45 45 46 49 50 50 48 46 46 45 46 47 49 50 53 54 55 56 56 56 57 59 61 63 65 66 67 69 70 72 74 78 80 83 86 89 93 97 102 105 109 113 117 122 126 125 124 122
 16 12 14 14 14 15 19 19 8 5 5 5 5 8 7 7 11 9 10 10 11 10 9 9 5 5 5 5 7 9 11 20 22 17 19 13 13 20 13 16 18 16 12 13 20 13 10 12 15 15 19 24 23 20 21 24 33 37 36 31 32 30 28 33 43 48 46 50 48 48 44 44 43 43 43 43 43 44 47 49 46 44 37 30 25 24 22 21 21 23 25 24 26 26 25 27 27 27 29 31 33 33 34 35 33 33 33 31 32 32 34 38 41 37 36 37 34 28 29 34 38 42 45 41 37 37 37 38 39 40 39 36 35 34 34 35 37 43 47 52 72 73 72 82 94 82 61 49 60 53 48 53 78 107 85 106 115 83 63 58 47 45 42 43 41 39 38 38 36 31 29 27 27 25 27 29 29 25 25 26 27 29 27 28 27 26 28 27 27 28 28 30 29 29 31 32 34 35 37 38 39 40 40 40 42 43 43 44 45 45 45 46 47 50 53 55 53 49 47 47 47 48 50 52 52 54 55 56 58 59 60 62 64 64 66 68 70 72 74 75 76 78 79 82 84 87 90 95 100 105 108 112 117 122 126 125 125 123
 14 12 13 14 15 22 20 15 8 5 5 5 5 6 7 7 13 11 9 13 16 12 10 9 6 6 5 5 5 7 9 11 14 15 17 19 18 16 13 19 28 24 17 16 17 15 10 11 17 17 18 22 25 23 21 22 27 38 36 36 34 31 36 40 42 45 46 50 48 48 48 47 42 43 43 43 45 45 48 49 47 44 37 33 28 26 24 22 22 24 25 24 24 24 26 26 26 26 27 28 30 32 32 30 31 30 30 30 33 34 36 38 40 35 33 31 32 32 38 42 43 46 46 46 49 45 40 39 39 37 35 37 36 34 36 38 38 41 45 46 59 62 55 75 75 63 44 43 56 49 47 53 74 86 69 80 95 68 55 53 43 45 46 44 41 41 41 38 34 29 26 24 25 25 24 27 29 29 25 27 27 29 29 29 29 29 28 29 29 29 29 30 30 30 32 32 32 34 37 38 39 39 40 42 45 46 45 44 46 45 45 47 48 51 55 55 54 51 49 48 50 50 51 53 54 55 56 58 60 63 64 65 66 66 68 70 72 74 75 77 78 80 81 82 85 86 88 91 98 103 109 112 118 123 124 125 125 124
 13 17 19 19 14 18 12 9 7 7 7 7 7 5 6 8 8 8 8 10 15 14 11 12 14 15 20 15 5 6 9 12 16 16 16 27 25 15 13 17 26 26 21 17 17 13 8 11 18 19 18 21 32 24 21 22 23 28 39 37 33 34 38 39 40 42 45 47 45 49 47 45 43 44 47 48 48 48 51 51 50 48 45 43 33 29 25 23 24 24 23 23 23 23 24 26 26 26 27 30 31 30 29 28 29 28 30 32 32 34 37 39 39 37 33 31 31 33 37 39 46 50 52 52 52 46 42 45 41 40 38 36 37 43 55 58 43 41 52 48 48 46 50 60 63 51 39 40 46 47 47 50 61 66 61 60 67 67 50 47 41 43 46 45 41 41 41 38 34 30 27 26 25 25 24 27 27 29 28 29 28 30 30 30 30 30 29 28 29 29 30 30 31 31 31 32 33 34 36 37 39 40 41 43 44 46 45 46 46 45 46 48 49 52 53 55 53 52 50 49 49 51 51 53 55 57 59 61 62 66 67 67 68 69 71 72 74 77 78 79 80 80 82 84 85 88 88 89 97 104 109 115 118 121 124 125 125 126
 14 17 25 20 16 16 10 8 10 8 7 7 8 7 7 8 11 11 12 12 14 13 14 17 17 15 16 17 7 5 9 16 18 18 18 20 26 19 13 14 19 25 19 17 17 13 8 8 15 19 19 23 29 29 23 22 24 25 32 31 31 35 38 40 41 38 37 46 44 48 48 45 46 46 47 49 50 51 54 56 57 56 54 49 44 38 31 26 25 25 24 24 24 24 24 25 25 26 29 30 30 29 28 28 28 28 29 30 32 32 34 36 36 35 36 33 34 37 42 51 51 51 51 55 53 45 40 41 39 44 46 40 45 58 64 60 48 41 51 49 52 51 46 48 54 45 40 43 43 44 44 46 52 59 63 55 47 48 49 43 42 41 39 41 40 39 39 34 32 28 28 26 25 24 24 28 29 28 28 30 30 31 32 31 31 31 31 30 30 32 32 33 33 32 34 34 33 34 35 37 38 39 41 44 45 45 46 45 46 46 47 48 48 50 52 53 52 52 50 49 49 50 52 53 56 57 61 62 64 66 67 68 70 71 73 75 76 79 81 83 84 82 84 85 87 89 92 97 102 108 110 116 118 120 123 125 126 126
 12 14 15 18 14 13 9 6 6 5 6 7 7 7 8 11 13 11 13 14 13 16 13 13 12 11 10 9 5 5 7 12 14 19 20 21 26 21 14 17 22 24 18 14 14 14 11 8 12 17 21 23 23 33 26 23 24 28 28 31 35 38 41 40 38 39 39 41 41 43 47 45 43 46 49 51 53 56 58 57 62 63 68 62 53 49 40 32 29 26 24 24 24 24 24 24 25 26 28 29 29 28 26 28 27 27 28 27 28 31 33 35 33 37 34 37 41 45 48 54 59 60 59 53 48 42 38 38 40 37 43 46 59 65 67 56 45 41 45 47 54 54 52 43 39 40 43 48 57 55 42 41 43 54 58 59 53 39 44 39 38 43 39 38 38 37 34 33 30 28 28 26 26 25 26 27 30 29 30 31 33 33 33 33 33 33 32 32 33 33 34 34 35 35 36 36 35 35 35 38 38 41 42 43 44 44 45 45 46 45 47 49 51 51 53 52 51 50 48 49 49 50 51 55 56 59 62 63 66 67 69 70 72 73 74 75 77 81 82 84 84 84 85 86 89 91 97 104 107 109 112 115 117 119 123 126 127 128
 11 12 12 15 12 10 7 5 4 6 8 7 5 5 7 11 12 11 11 12 14 14 11 10 12 8 8 8 9 6 6 7 11 18 22 27 27 19 22 27 25 23 20 14 14 17 16 11 12 16 23 20 21 28 25 24 26 32 30 30 38 38 40 40 37 40 41 36 36 41 43 41 41 46 49 53 55 58 58 59 60 60 66 65 53 51 45 37 32 30 26 24 24 24 24 25 25 25 27 29 26 26 26 26 26 26 27 27 31 29 31 32 30 32 36 40 42 45 48 50 53 61 61 60 54 50 43 35 33 39 50 63 68 61 59 49 43 42 39 41 51 50 46 39 38 67 62 50 66 63 47 43 43 51 54 51 51 44 38 35 36 38 40 38 38 38 36 34 34 31 28 28 29 28 29 28 28 30 31 33 35 34 36 36 35 35 36 34 34 36 36 37 37 38 40 39 36 36 36 38 40 41 43 42 43 42 44 43 44 46 47 49 51 51 52 53 53 51 49 47 47 49 53 56 58 61 63 63 66 69 70 70 73 74 76 77 79 82 85 85 86 87 88 88 91 94 98 103 106 110 111 115 117 119 123 126 129 130
 11 13 13 15 15 10 6 5 5 6 5 5 6 7 7 9 9 9 11 13 14 14 12 8 8 6 6 9 8 5 5 7 9 14 21 24 23 26 34 31 24 21 20 13 13 17 16 12 10 16 20 20 20 23 25 25 28 29 28 28 33 34 37 38 37 40 41 38 35 38 41 39 39 44 49 55 59 58 59 60 59 59 59 59 55 53 48 42 35 32 28 26 24 23 23 23 24 25 27 26 26 26 26 26 26 29 27 27 29 28 28 28 31 34 37 40 41 43 46 46 51 55 60 61 57 56 44 38 34 37 50 68 63 53 45 42 43 43 40 40 46 46 39 35 44 87 83 67 79 54 43 42 44 46 49 47 44 40 36 34 36 38 40 40 38 39 37 35 34 31 29 29 30 32 31 32 32 31 33 35 36 37 39 40 39 37 36 36 37 38 38 38 39 39 39 39 38 38 38 39 40 41 43 42 41 41 40 42 43 45 47 49 50 52 53 53 53 51 48 47 47 51 53 56 60 62 64 66 68 69 70 72 73 75 76 78 81 84 86 89 91 89 90 90 92 94 97 101 104 108 111 115 117 118 123 127 130 131
 12 13 13 14 11 7 6 5 4 4 5 5 5 5 5 7 9 9 12 13 9 7 8 10 9 7 6 5 6 6 6 6 11 15 19 14 17 28 31 26 22 19 18 14 12 15 14 10 10 14 20 20 18 21 24 31 39 33 28 27 30 34 36 36 37 39 41 40 40 38 37 41 43 43 48 56 58 60 61 61 60 60 59 59 56 54 52 45 38 35 31 27 26 25 23 23 24 25 25 25 26 25 25 25 28 28 28 28 27 27 27 30 33 35 37 37 39 41 42 46 48 50 51 55 58 58 48 42 34 35 42 41 40 41 37 37 42 39 39 37 44 44 36 34 41 76 79 77 62 48 39 36 40 44 48 49 44 39 35 34 36 39 40 41 39 39 38 36 35 32 32 30 30 29 30 32 32 33 34 35 36 38 39 40 39 38 38 39 39 39 38 39 39 39 39 38 38 38 38 37 39 40 41 42 40 38 39 40 42 44 47 49 50 51 51 51 50 50 47 47 49 50 54 56 60 63 64 66 68 70 72 73 74 76 78 79 83 84 88 91 91 92 91 91 92 94 97 99 103 107 111 115 119 121 125 129 132 134
 15 17 12 10 8 7 5 5 4 4 4 4 5 5 5 6 7 7 11 12 10 6 6 7 8 6 7 6 5 5 5 6 8 12 13 11 19 28 24 22 21 17 16 15 13 13 10 9 10 14 20 18 18 21 24 33 40 31 26 28 32 33 32 36 38 38 41 44 43 40 37 40 46 45 45 49 56 60 62 63 62 63 61 59 58 56 53 50 43 38 35 32 27 26 24 24 24 24 24 26 25 25 26 27 27 27 28 27 29 30 30 30 32 34 36 35 37 39 45 47 48 47 49 50 51 52 48 45 36 32 33 33 34 34 32 33 40 39 36 35 41 41 33 35 39 59 73 77 65 48 40 36 39 42 46 46 42 37 37 35 37 38 39 40 41 39 39 36 37 35 34 31 32 32 32 33 33 35 35 37 37 40 41 41 40 39 39 40 40 39 40 40 39 39 38 37 37 37 37 38 38 39 39 40 39 38 38 40 42 43 46 48 49 50 51 49 49 48 47 47 49 51 54 57 61 64 67 69 70 71 73 74 76 76 78 81 83 86 90 92 92 93 92 92 94 95 96 99 102 107 112 117 121 125 128 131 135 136
 11 11 10 9 7 6 5 5 4 4 4 5 6 6 6 6 6 7 9 9 10 9 6 6 6 8 10 7 5 7 8 8 7 8 10 13 27 19 17 16 16 16 15 13 13 12 10 10 10 13 18 21 18 19 22 35 36 30 26 25 29 33 34 41 40 41 42 46 44 41 39 38 41 44 43 44 48 54 56 63 68 71 67 63 62 58 58 54 49 43 38 33 31 28 26 24 24 24 24 24 25 25 26 26 27 27 27 29 30 33 33 34 32 34 34 35 39 42 45 48 47 47 46 47 47 48 45 40 36 39 38 35 33 36 33 31 32 33 33 34 39 38 33 36 39 56 74 76 65 49 41 37 38 41 48 45 39 38 35 34 37 38 38 39 40 39 38 38 37 36 35 36 35 37 36 33 34 34 37 37 38 41 43 43 42 41 42 42 41 39 40 40 39 37 37 37 37 35 35 36 37 38 38 39 39 39 39 41 42 44 46 48 50 50 49 49 49 48 47 48 49 51 54 58 61 63 66 69 72 74 75 75 77 78 79 82 85 88 91 94 95 95 94 95 96 98 99 100 103 108 113 118 123 128 132 134 137 139
 8 8 8 7 7 6 5 5 3 4 5 5 6 6 6 6 6 8 8 8 7 6 6 7 7 8 14 10 5 8 10 10 7 10 14 18 26 15 13 12 13 13 15 13 13 10 9 9 10 11 14 18 19 19 22 27 37 33 26 23 29 35 34 36 40 39 42 46 42 40 40 38 40 41 42 43 44 47 51 53 57 63 69 65 62 61 57 56 52 47 42 38 34 31 29 28 27 27 26 25 26 25 25 27 29 28 28 28 30 32 31 31 32 32 31 35 38 41 42 44 46 46 47 48 48 44 42 38 39 45 43 36 33 31 31 30 34 35 30 35 36 36 33 35 39 49 70 73 59 48 42 40 37 39 42 39 38 35 34 33 34 35 37 39 39 38 38 39 37 36 36 35 35 36 37 36 34 36 37 38 40 41 41 43 43 42 42 42 40 40 39 39 38 37 37 36 36 35 38 38 38 40 39 39 39 38 39 41 42 43 45 48 51 50 50 49 49 49 48 49 49 51 54 57 60 63 68 71 74 76 75 78 79 79 82 85 88 91 94 98 98 96 96 97 98 100 100 102 106 110 114 121 125 129 134 137 139 142
 7 8 8 7 7 6 6 5 5 5 5 6 6 6 6 6 7 8 10 11 14 14 14 8 7 7 8 10 6 5 9 10 9 16 29 22 16 11 11 9 10 13 14 12 13 13 13 9 10 10 12 14 15 17 19 23 34 32 25 21 26 34 33 31 33 38 42 43 42 41 40 40 42 43 43 48 50 50 41 45 46 53 66 66 64 62 60 57 54 51 47 42 38 34 31 31 30 28 28 28 28 28 26 28 29 29 29 29 29 30 30 30 30 30 31 34 36 37 39 41 42 42 43 45 45 41 37 37 46 45 43 39 34 29 31 33 37 37 30 32 33 36 34 35 38 61 75 65 55 47 43 40 37 36 38 38 34 34 34 34 34 36 37 37 37 38 38 37 37 36 36 35 36 38 37 37 37 38 39 38 40 40 41 41 41 41 41 40 40 40 39 39 38 37 36 36 36 37 38 38 40 40 40 40 40 40 38 41 42 42 44 45 47 49 48 49 49 48 48 48 50 51 55 57 61 64 68 71 74 76 77 79 80 81 82 86 89 94 98 98 98 98 99 100 100 100 103 105 109 113 117 122 127 132 136 141 142 142
 8 8 7 7 6 5 6 6 5 6 6 6 8 7 7 8 10 11 13 15 17 21 19 20 18 11 8 7 7 7 7 8 10 11 12 14 11 12 11 9 10 16 14 10 13 13 12 10 10 10 11 12 14 16 19 22 27 28 24 20 22 28 32 32 33 37 40 39 39 41 41 41 42 44 43 47 56 58 42 38 39 42 54 64 64 63 60 59 56 53 49 46 43 38 35 33 32 33 31 30 28 28 27 28 29 29 30 30 31 30 29 29 29 30 34 36 36 37 37 37 39 40 41 41 40 36 35 39 44 45 41 38 35 31 34 35 38 33 31 30 30 33 34 32 37 60 72 57 50 47 44 39 38 35 36 34 32 33 35 35 35 36 35 36 37 38 39 38 36 36 36 36 36 37 38 37 37 37 38 38 39 40 40 40 41 41 41 41 40 40 39 39 38 38 37 37 37 38 38 39 39 40 42 42 42 42 42 40 41 43 43 42 44 45 45 46 46 47 48 50 51 53 56 58 61 65 69 72 74 76 79 79 81 83 84 87 90 94 98 100 101 102 101 102 102 103 103 107 110 114 119 124 128 132 138 142 142 142
 6 7 8 8 7 6 6 6 6 6 6 6 7 6 7 10 11 13 16 16 19 20 20 21 20 18 11 9 10 7 4 5 5 6 8 8 8 8 7 9 14 15 13 10 13 11 11 13 13 10 10 14 17 17 17 19 22 23 26 23 19 25 27 26 29 33 35 34 36 39 40 43 46 44 44 46 52 58 50 39 37 38 48 62 62 63 62 60 56 54 50 48 46 42 39 37 36 33 32 32 31 30 30 30 29 30 30 30 30 30 29 29 29 31 31 33 37 37 39 39 39 40 40 40 34 34 34 39 42 42 41 37 35 34 32 37 32 32 30 30 30 31 32 32 38 72 66 54 48 46 43 41 39 38 37 33 30 30 34 34 34 35 34 36 37 37 38 37 36 37 35 36 36 37 38 38 38 38 38 38 39 38 39 39 40 39 40 40 39 40 39 39 38 38 38 37 37 38 38 40 40 42 42 42 42 43 41 41 40 42 41 41 42 43 44 45 47 47 47 50 51 54 56 59 62 66 70 73 76 78 79 81 82 82 85 86 89 94 97 98 102 103 104 105 105 105 106 109 113 116 120 125 128 133 137 140 141 141
 6 6 7 7 9 8 7 7 7 8 8 8 8 9 8 9 11 13 17 13 14 15 19 16 16 13 16 17 13 8 4 4 4 4 4 5 5 6 7 10 19 17 10 9 9 10 10 12 13 10 8 12 19 19 17 18 20 23 21 18 19 20 22 27 29 29 29 32 36 39 39 44 48 46 48 46 47 49 50 49 39 39 47 57 61 61 62 60 59 55 52 49 47 45 44 42 40 38 36 35 33 33 33 31 31 32 32 31 32 31 32 30 30 30 30 32 32 32 33 32 32 33 37 39 34 34 36 40 41 38 37 30 30 28 29 33 32 29 29 29 28 28 30 31 35 60 57 51 47 44 43 41 42 41 37 34 32 33 34 34 34 35 35 36 36 37 38 38 37 37 37 35 36 37 37 37 37 37 37 37 38 38 38 40 39 39 38 39 40 39 39 40 38 38 38 38 38 37 39 40 42 43 43 43 43 42 42 43 45 42 42 43 42 43 43 45 47 47 48 50 52 55 59 62 65 68 71 73 76 78 80 82 82 83 84 87 90 93 96 100 102 105 107 109 108 110 109 112 114 117 120 124 127 133 136 139 140 140
 5 6 6 7 8 9 10 11 10 11 11 10 10 11 11 11 12 14 15 13 14 15 16 16 16 14 10 13 13 13 8 6 4 4 4 5 5 6 7 7 14 13 9 8 9 9 9 10 10 9 8 10 12 15 15 16 17 19 18 16 21 23 25 25 25 25 26 33 34 36 38 41 47 50 53 47 44 43 44 50 51 38 46 58 58 62 62 62 61 58 56 54 51 48 47 45 42 41 40 39 36 35 34 34 36 36 34 34 33 31 33 32 32 30 30 31 31 31 31 32 32 32 39 39 38 36 37 39 37 32 30 29 28 28 27 29 30 35 34 29 26 26 29 30 34 41 45 50 52 50 47 46 43 41 39 34 33 36 37 34 34 35 35 36 37 37 37 38 38 37 36 35 35 36 35 35 36 36 36 36 38 38 37 39 39 39 39 38 38 39 38 38 38 37 37 38 38 38 38 41 41 43 45 43 44 44 44 44 46 45 44 44 43 43 46 46 48 49 50 52 55 57 60 64 67 71 73 76 77 79 80 82 82 83 84 86 89 92 97 99 104 107 109 111 112 112 113 113 116 118 121 123 127 131 136 141 142 142
 4 6 6 9 10 11 15 18 21 26 24 21 14 13 12 12 15 19 26 24 23 22 19 17 17 16 11 11 8 8 11 10 9 8 5 5 5 5 6 6 9 9 7 9 11 13 10 10 10 10 10 10 9 11 12 12 14 17 19 19 16 19 23 23 19 22 28 32 35 37 37 39 40 49 51 46 42 41 41 45 53 48 42 49 60 58 58 57 58 59 59 57 54 53 49 47 46 44 44 42 42 39 38 38 41 43 40 36 35 33 33 32 31 32 32 32 32 31 31 34 32 34 35 34 37 39 40 39 35 34 37 32 29 27 28 27 26 30 28 25 23 26 29 32 42 41 45 51 53 50 48 48 46 43 41 39 38 39 36 35 34 35 35 35 36 36 38 38 37 36 36 34 34 35 35 35 35 35 35 36 37 37 38 39 36 37 39 38 39 38 38 38 38 38 37 37 38 37 38 41 42 43 45 45 45 45 45 45 46 45 45 45 44 45 47 47 49 50 51 53 55 59 63 66 69 73 76 77 78 78 80 81 81 83 84 87 90 93 96 101 105 108 112 115 115 115 115 115 117 119 121 124 127 130 135 140 143 145
 5 5 6 6 7 10 11 12 11 16 19 34 16 11 14 15 19 22 34 40 40 35 33 28 26 21 16 12 8 7 9 7 8 12 7 6 6 6 6 6 6 6 6 8 13 13 10 9 10 12 14 12 10 8 11 11 12 13 16 14 14 14 16 18 22 23 27 29 33 38 37 38 37 40 45 43 37 39 38 44 52 53 41 43 49 49 51 52 53 53 53 54 56 55 55 52 50 50 49 49 47 43 44 44 46 46 44 42 38 35 33 31 30 33 33 33 33 33 34 38 35 34 34 34 36 40 41 46 46 44 37 35 38 32 32 35 27 26 25 25 23 25 28 35 42 43 46 49 51 51 48 47 50 51 47 46 41 39 38 35 35 34 33 34 35 35 35 35 34 34 33 33 33 33 35 36 36 34 35 35 35 37 37 37 37 37 37 38 37 38 38 38 38 38 38 37 38 38 38 40 41 44 45 45 46 46 46 46 47 46 45 46 45 47 48 50 50 52 54 55 57 60 64 68 72 76 77 79 79 78 79 81 81 83 86 89 92 95 98 102 105 109 112 115 116 116 117 117 118 120 121 123 126 129 135 140 145 147
 4 5 6 6 6 8 9 8 7 9 11 20 16 10 10 13 16 22 33 36 39 45 44 34 26 22 20 14 11 7 7 5 5 7 9 9 9 7 5 6 7 7 6 7 9 11 8 7 7 8 8 8 7 10 11 11 12 11 12 14 16 14 16 18 20 22 24 27 31 34 39 37 34 39 49 47 37 35 38 44 46 41 37 45 47 43 47 50 47 47 48 51 53 53 51 53 48 47 48 50 48 50 49 52 54 55 51 49 46 39 33 31 32 34 37 38 36 34 36 36 40 43 40 37 42 39 39 41 40 37 29 26 35 38 34 31 28 27 27 25 25 26 30 35 36 36 37 42 48 47 47 47 52 58 53 48 45 41 36 35 34 32 32 32 33 33 31 32 32 32 32 32 32 33 34 34 35 35 34 34 35 36 37 36 37 37 37 37 38 38 38 38 38 38 38 38 38 38 39 40 41 43 45 46 46 47 47 48 49 49 48 47 48 49 50 51 53 55 56 57 60 63 65 68 73 76 79 78 79 78 78 80 81 85 88 92 96 97 100 102 104 108 111 115 116 117 118 119 121 121 123 125 126 129 136 141 148 152
 5 5 6 6 7 7 6 6 6 6 6 7 7 9 9 9 10 14 18 36 51 49 41 33 25 22 21 17 15 13 10 8 6 6 6 6 7 9 6 6 8 6 6 7 7 7 7 7 7 7 7 7 7 8 11 12 12 12 14 16 16 16 18 18 18 21 21 23 26 27 31 33 34 36 41 45 37 33 36 42 44 40 34 43 52 52 40 41 44 47 50 49 50 52 49 50 48 47 47 48 48 48 50 56 61 61 60 60 57 46 35 33 35 36 38 40 40 37 40 41 43 44 43 40 44 38 38 42 36 32 26 25 29 36 31 27 34 28 27 25 26 26 32 37 35 32 34 39 46 46 43 43 47 49 50 46 44 40 36 35 33 32 32 30 31 31 31 30 30 30 31 30 31 31 32 33 33 35 34 34 35 36 36 36 36 37 37 37 39 39 39 39 39 39 38 39 39 38 39 41 42 43 45 45 46 47 48 49 49 51 50 49 50 51 53 54 55 56 59 60 63 65 67 70 73 75 77 77 78 76 76 78 82 86 92 95 97 99 101 102 103 107 110 113 116 117 120 121 122 123 123 125 128 132 137 143 148 153
 3 3 3 6 6 6 6 6 6 5 5 6 6 7 8 9 10 12 16 26 36 36 26 20 17 21 26 27 27 28 21 16 9 7 7 7 7 8 10 7 7 7 7 7 6 6 7 7 7 6 6 7 7 9 9 11 12 13 13 14 16 21 22 18 17 19 20 22 23 23 23 29 34 32 33 33 31 28 38 43 44 39 31 38 46 55 41 37 47 49 48 50 47 49 46 49 47 46 49 45 47 51 54 57 58 60 59 62 62 52 52 46 40 42 44 47 44 44 45 46 46 48 46 48 40 38 37 31 28 29 25 26 27 27 28 32 48 38 28 25 26 27 29 31 32 30 31 38 44 44 41 41 41 44 46 46 43 40 36 34 31 30 30 29 29 29 30 30 29 30 29 29 30 31 31 32 33 33 32 32 33 35 36 35 36 36 38 38 38 38 39 39 39 39 40 39 39 39 40 40 42 43 45 46 46 47 48 49 52 52 52 53 53 53 55 56 58 59 61 63 64 67 68 71 74 75 76 77 77 77 78 79 83 87 93 98 101 101 102 102 104 105 110 114 117 118 120 122 123 124 126 128 131 135 138 142 146 148
 -9999 3 3 5 6 6 6 6 6 6 5 5 7 7 8 10 11 12 14 19 19 20 19 14 12 14 17 24 27 28 23 13 9 9 6 6 6 6 8 7 6 8 8 7 6 6 7 7 6 6 6 7 7 8 9 10 11 12 12 15 18 16 15 16 16 17 18 20 22 22 21 25 29 31 28 24 26 27 34 38 40 40 31 34 46 49 41 35 47 51 51 51 47 47 42 47 46 43 46 43 47 47 51 52 54 63 64 70 66 61 59 54 45 56 50 47 42 42 42 42 42 40 42 41 37 38 32 29 28 26 27 33 35 32 26 32 46 46 29 24 26 27 28 27 29 30 31 37 44 45 40 38 37 38 44 46 44 41 38 36 32 30 29 29 29 29 29 30 30 30 29 29 29 30 31 31 33 33 32 32 33 34 35 35 35 36 38 38 38 37 39 40 39 39 40 40 40 40 40 41 42 43 43 44 45 48 48 51 52 54 55 55 56 56 56 59 59 61 63 64 66 68 69 72 73 75 77 77 79 80 80 82 84 88 93 97 100 100 101 101 103 104 110 115 118 120 121 123 124 125 128 130 134 137 140 143 145 145
 -9999 3 3 4 5 6 6 6 6 6 6 6 7 7 9 9 10 11 12 16 21 22 24 17 10 10 10 10 13 23 23 16 12 9 7 7 9 6 6 6 5 5 7 6 7 7 8 8 6 6 7 7 7 9 9 10 10 12 15 15 14 14 15 17 17 16 17 20 20 20 19 20 22 24 23 21 23 25 27 31 37 38 36 30 39 41 44 33 39 45 48 53 45 48 44 43 42 44 47 43 45 47 51 49 51 60 64 69 68 61 58 54 53 53 47 43 41 44 42 39 39 42 41 37 34 34 31 30 34 29 32 40 46 46 28 23 33 29 24 24 26 26 28 27 27 29 32 40 48 44 38 36 36 40 49 51 48 42 38 34 33 30 29 29 28 28 29 29 30 29 28 29 29 31 31 31 31 33 32 32 33 33 34 34 34 35 37 36 37 39 39 39 39 39 40 40 40 41 41 41 41 41 42 43 45 47 49 52 55 55 58 57 57 58 59 59 61 63 64 66 67 70 70 72 73 75 77 78 80 80 82 84 86 89 92 94 96 99 100 102 104 107 112 114 117 120 123 124 126 127 130 132 136 139 142 146 147 148
 -9999 3 4 3 5 5 5 6 6 6 6 9 9 8 9 9 9 11 12 14 19 28 43 36 12 9 8 7 6 9 16 17 17 13 11 11 10 5 5 4 4 7 7 5 6 5 6 7 5 5 6 7 7 9 10 9 10 10 13 13 13 14 18 18 14 16 16 16 16 16 16 16 17 17 18 16 18 21 23 25 29 31 28 29 36 39 47 35 33 39 42 52 46 36 37 37 40 41 42 41 45 46 46 47 53 57 60 59 58 55 50 52 52 50 44 43 44 40 39 40 43 46 42 36 36 36 34 35 45 36 32 34 40 46 27 21 21 21 21 23 25 26 27 25 26 29 40 43 44 40 38 37 38 45 52 50 48 46 41 37 33 31 29 29 29 28 27 27 27 27 27 28 29 30 31 31 31 33 33 33 32 32 32 33 34 34 36 36 38 37 39 39 41 42 42 41 42 41 41 41 41 42 42 43 44 46 49 53 55 58 58 58 60 59 62 62 62 64 66 67 69 69 71 72 74 75 77 80 81 82 84 85 87 89 91 93 95 98 101 103 105 107 112 114 118 121 124 125 125 128 130 133 138 142 148 151 153 156
 -9999 -9999 4 3 4 4 4 5 5 5 6 7 12 11 7 9 9 11 11 14 17 22 31 32 18 15 9 6 4 4 9 12 13 11 11 8 7 5 5 5 4 4 4 4 6 5 5 5 5 5 7 7 7 8 10 9 9 10 10 12 11 11 11 11 13 16 16 13 13 13 13 13 13 13 13 13 16 18 19 22 26 28 24 26 29 35 45 42 32 30 32 36 36 32 34 44 48 48 47 45 43 46 49 50 50 53 55 55 53 49 50 51 48 45 44 48 42 39 39 44 47 47 44 39 42 45 42 36 37 39 33 30 35 42 29 21 19 20 21 24 26 26 25 26 27 29 44 40 38 36 39 39 39 45 62 55 50 47 44 40 35 32 29 29 28 28 27 27 27 28 27 27 29 29 30 30 31 31 32 33 31 31 31 32 34 34 36 37 37 39 40 41 42 42 42 42 43 43 41 41 42 42 42 42 43 46 50 55 57 58 61 61 62 62 62 64 64 65 66 67 69 71 72 73 74 77 79 79 81 81 83 86 87 90 91 94 95 98 101 102 105 108 112 116 119 122 123 124 125 128 131 135 140 146 152 155 158 163
 -9999 -9999 -9999 -9999 -9999 -9999 5 5 5 6 6 6 7 11 11 8 9 11 12 15 21 24 28 30 30 24 17 9 5 3 4 6 6 8 7 7 6 8 9 7 5 4 4 4 4 4 5 5 5 5 7 8 7 9 12 10 9 9 9 10 11 11 11 11 11 13 12 13 13 11 11 15 16 11 10 11 13 15 17 18 18 26 22 23 26 28 35 39 32 34 29 30 33 34 40 42 45 47 50 50 49 47 48 48 47 49 54 52 50 53 58 55 45 41 44 43 40 39 42 42 45 44 44 47 45 44 43 39 36 39 31 26 31 47 37 22 18 19 21 22 23 25 25 26 26 29 44 35 33 32 35 37 42 44 52 57 54 62 67 58 42 34 29 29 27 27 27 27 27 27 26 27 29 30 29 30 30 30 31 32 31 31 31 32 32 34 35 37 37 39 40 40 42 43 44 44 43 43 42 42 41 42 42 43 43 46 51 55 59 57 61 60 61 61 62 64 64 65 67 68 70 72 73 75 76 78 79 80 83 84 85 86 89 91 92 93 97 98 101 102 105 109 111 114 117 119 121 123 125 128 131 134 139 146 153 157 163 168
 -9999 -9999 -9999 -9999 -9999 -9999 -9999 -9999 6 6 6 6 6 9 11 11 9 9 11 14 19 24 24 27 29 36 32 18 7 4 4 4 4 7 7 6 7 8 11 8 5 5 4 4 4 5 5 5 5 5 7 8 8 8 11 11 11 9 9 8 9 9 9 9 10 9 10 10 10 10 11 13 16 9 8 10 11 13 14 17 17 18 19 21 25 25 28 33 37 39 36 34 33 41 46 38 38 38 43 44 45 48 48 46 47 48 47 48 47 46 51 48 42 44 45 39 39 41 45 45 46 49 48 46 42 41 41 40 40 39 31 26 23 36 28 20 18 19 20 22 23 23 26 26 28 33 30 31 29 30 33 40 50 61 55 53 52 47 51 52 45 35 31 28 27 27 28 27 26 26 26 28 29 29 29 30 30 32 32 32 31 30 30 30 32 34 36 36 38 39 40 42 42 43 45 44 43 43 44 42 42 43 43 44 46 48 51 55 57 57 60 60 61 62 63 63 65 66 67 69 71 73 74 76 77 79 80 82 83 85 87 88 89 91 93 95 97 100 100 103 105 108 111 113 116 118 119 122 124 129 130 131 136 143 151 157 161 168
 2 2 2 -9999 -9999 -9999 -9999 -9999 -9999 -9999 6 6 6 7 9 8 9 9 12 14 16 23 28 26 22 24 24 25 16 6 4 4 4 4 4 7 8 8 8 8 7 6 5 5 5 5 5 5 5 5 7 7 8 9 11 11 11 9 9 9 9 10 12 9 9 9 9 8 8 9 10 11 10 10 8 10 10 11 13 13 14 16 17 22 22 27 31 35 41 43 35 38 35 37 39 36 32 31 35 36 39 43 47 49 46 46 47 48 43 43 48 44 39 41 41 39 38 41 48 52 48 48 48 49 45 42 41 41 41 36 31 33 23 20 21 20 19 19 21 21 22 24 25 26 30 30 26 26 27 30 36 48 64 73 64 55 52 49 46 45 42 37 31 29 28 27 27 27 27 27 27 27 29 28 29 30 31 32 32 32 31 31 30 31 32 34 35 37 38 39 40 42 42 44 44 44 44 44 44 44 45 45 46 46 47 49 52 55 55 57 59 60 61 62 63 63 66 66 68 69 72 74 75 76 77 80 82 83 84 86 87 88 89 92 94 97 98 100 101 104 106 108 110 112 114 116 118 121 125 127 129 131 134 140 147 155 161 166
 -9999 2 4 3 -9999 -9999 -9999 -9999 -9999 -9999 -9999 6 6 6 7 7 7 9 11 23 27 23 26 30 29 16 11 10 19 10 5 4 4 4 4 4 4 5 6 7 7 5 5 5 5 5 5 5 5 6 7 8 8 9 13 13 12 10 9 9 9 9 9 10 9 8 8 8 8 9 10 10 11 10 10 10 10 11 13 13 13 15 16 17 19 22 26 30 33 39 40 38 39 35 33 32 30 28 32 35 39 41 40 43 50 47 44 43 42 40 44 41 39 40 41 39 39 43 50 54 49 47 45 46 48 43 41 41 43 39 28 28 21 18 18 18 18 21 21 22 24 26 28 29 31 32 25 25 25 28 34 44 63 89 67 59 54 51 47 43 38 37 34 31 29 28 28 28 27 27 27 28 28 28 30 30 32 32 32 32 32 32 31 32 33 34 36 37 39 39 41 42 42 43 44 44 44 44 44 45 45 46 48 48 49 49 51 54 54 57 57 58 61 61 63 65 65 66 68 70 72 74 75 77 79 81 82 84 86 87 88 90 92 93 94 96 99 100 102 105 107 108 110 112 113 115 117 122 125 128 130 133 135 141 146 153 159 165
 -9999 2 3 4 -9999 -9999 -9999 -9999 -9999 -9999 -9999 -9999 -9999 6 6 6 7 8 9 12 22 25 21 27 34 24 8 7 8 9 5 4 4 4 4 3 3 3 4 5 5 5 5 5 5 4 5 5 7 7 7 8 8 8 9 10 10 9 9 8 8 8 8 8 9 8 8 8 9 9 10 9 10 10 10 14 10 11 12 12 13 15 16 17 19 19 22 23 27 30 39 35 47 46 35 37 33 27 28 28 32 37 40 39 40 43 44 42 40 38 42 39 35 40 41 41 38 47 54 58 52 46 43 42 42 40 38 43 48 40 29 23 21 20 20 18 18 20 22 22 25 30 35 36 37 26 24 23 25 27 30 44 61 69 64 63 65 58 51 46 41 39 34 31 30 29 28 28 27 28 27 28 29 28 29 30 33 32 32 32 32 32 32 33 34 34 37 37 38 40 40 41 42 43 42 43 44 44 44 46 47 47 48 50 51 51 51 54 54 56 57 59 61 62 62 64 65 67 68 71 72 74 76 78 81 82 84 85 87 88 90 91 92 93 95 98 100 102 102 106 108 111 111 113 113 115 119 122 126 129 132 135 138 141 146 152 157 163
 -9999 -9999 -9999 -9999 -9999 -9999 -9999 -9999 -9999 -9999 -9999 -9999 -9999 6 6 6 7 8 9 12 17 23 22 26 29 25 11 7 6 6 4 4 4 4 4 4 3 3 3 3 5 6 5 5 5 5 4 5 6 7 7 8 9 8 8 8 9 9 8 8 7 8 8 8 8 8 8 9 9 9 9 9 10 10 10 11 15 10 12 11 12 14 16 17 17 17 19 21 27 31 32 32 36 40 39 36 29 23 24 24 24 25 32 39 39 38 41 43 38 38 44 38 34 34 39 38 36 38 42 45 47 47 45 41 40 40 41 44 53 38 29 24 22 20 19 18 19 20 22 23 25 32 39 34 23 22 23 24 24 26 30 43 52 63 68 71 66 59 53 48 43 39 35 32 30 29 29 28 28 27 27 28 28 28 30 31 32 32 32 32 33 32 33 34 34 36 37 37 39 40 40 41 41 42 42 43 43 44 45 46 48 50 50 50 51 53 52 53 55 57 57 59 61 61 64 64 66 68 69 71 72 75 77 79 82 85 87 87 89 89 90 93 92 94 98 99 100 102 105 106 110 111 114 115 115 117 121 124 127 131 134 137 141 144 147 152 156 161
 -9999 -9999 -9999 -9999 -9999 -9999 -9999 -9999 -9999 -9999 -9999 -9999 -9999 -9999 6 6 6 7 7 10 11 17 23 33 22 18 15 12 9 5 4 4 4 4 4 4 3 3 3 3 3 3 5 5 5 5 5 5 5 5 6 6 8 8 8 7 7 8 8 7 7 7 8 7 7 7 7 9 9 9 9 9 11 11 10 11 13 11 11 13 12 14 14 16 17 17 18 18 20 23 23 24 30 28 29 31 30 29 31 33 29 24 23 29 38 38 37 36 35 35 40 32 38 38 39 37 37 36 36 36 40 40 42 41 41 41 43 48 54 39 30 27 22 21 19 19 19 20 22 24 25 31 35 30 21 22 21 22 24 25 29 34 52 64 68 71 67 58 53 49 44 39 35 31 30 29 29 29 29 28 29 29 29 29 30 31 32 33 33 32 33 34 34 34 35 36 37 38 40 40 40 41 41 42 42 42 43 44 45 46 49 49 50 50 52 53 54 53 55 57 57 61 61 64 64 66 67 69 71 71 73 76 77 80 84 85 88 88 89 91 93 93 95 96 98 101 102 103 106 109 111 114 115 117 119 120 123 127 131 134 136 139 142 145 149 151 155 158
 2 -9999 -9999 -9999 -9999 -9999 -9999 -9999 -9999 -9999 -9999 -9999 -9999 -9999 -9999 6 6 6 7 9 11 14 19 32 30 20 20 21 14 7 5 5 4 4 4 4 3 3 3 3 3 3 3 4 5 5 5 5 5 5 5 6 7 8 8 7 7 7 7 7 7 7 7 7 7 7 7 8 9 9 9 9 11 12 11 12 12 12 13 13 12 14 14 14 16 17 17 18 20 23 26 25 23 27 23 27 32 33 38 45 37 28 23 22 24 29 38 37 34 32 29 27 31 35 40 39 38 35 31 31 31 37 39 38 39 39 40 42 54 42 33 28 24 22 20 19 23 22 22 22 24 28 34 33 21 21 23 24 24 24 28 34 52 68 72 70 65 59 53 46 40 36 33 31 30 29 29 29 29 28 28 29 28 28 29 31 32 34 33 34 34 34 35 35 35 38 38 39 41 40 41 41 41 39 39 41 42 42 45 46 47 49 50 51 52 51 52 53 55 57 58 61 62 63 66 67 70 71 71 72 73 76 78 81 84 85 88 89 90 93 94 95 97 99 101 102 103 106 107 110 113 116 118 121 122 125 127 130 133 137 138 141 144 147 149 151 153 156
 2 3 -9999 -9999 -9999 -9999 -9999 -9999 -9999 -9999 -9999 -9999 -9999 -9999 -9999 6 6 6 7 9 10 13 16 33 36 23 14 12 9 7 8 6 5 5 4 4 3 3 3 3 3 3 3 4 4 5 5 5 5 5 6 6 6 7 8 7 6 6 6 7 7 7 7 7 7 7 8 9 9 9 9 9 10 11 14 13 13 13 13 13 12 13 14 14 16 16 16 18 21 24 27 30 29 22 23 31 30 34 36 42 32 28 24 21 21 23 25 31 29 29 26 25 24 29 33 40 38 37 33 28 30 33 37 43 44 43 37 38 44 47 33 28 24 21 19 18 27 23 22 21 23 25 30 31 21 22 23 23 22 22 24 29 48 67 74 69 63 57 48 44 40 35 32 31 30 29 29 29 28 28 28 27 28 28 30 31 33 34 33 33 34 34 34 34 35 37 38 41 41 42 42 42 41 39 39 40 42 43 44 45 47 48 49 50 51 51 52 54 56 59 60 62 63 63 66 68 70 72 72 72 73 74 78 81 83 86 88 89 92 94 96 97 97 100 102 103 105 107 109 111 115 117 120 123 124 127 130 133 137 140 141 144 145 147 150 151 153 154
 2 4 4 -9999 -9999 -9999 -9999 -9999 -9999 -9999 -9999 -9999 -9999 -9999 -9999 5 6 6 7 7 9 11 18 27 34 37 26 15 8 7 6 6 5 5 5 4 4 3 3 3 3 3 3 3 4 5 5 5 5 5 6 6 6 6 6 6 6 6 6 6 7 7 7 7 7 7 7 9 9 9 9 9 11 11 14 13 13 13 13 13 12 14 14 14 16 17 17 17 20 24 28 32 34 27 22 26 30 32 30 36 43 33 25 22 21 20 21 21 22 23 30 30 24 25 30 36 33 35 35 28 29 33 37 39 40 42 36 33 35 42 32 27 22 19 19 20 22 23 22 21 22 25 28 34 25 21 21 22 22 20 22 26 53 74 74 68 61 54 49 45 37 34 33 31 31 29 29 29 29 28 28 28 28 29 30 31 33 33 33 33 33 34 33 34 34 37 38 40 42 43 43 44 42 39 39 40 41 42 44 45 46 47 48 50 51 51 53 55 57 59 60 62 62 65 66 69 72 74 74 75 73 74 79 82 84 87 88 92 94 96 98 98 100 101 103 105 106 109 111 113 116 120 123 126 127 129 130 134 138 141 144 146 147 149 150 151 151 152
 -9999 3 3 -9999 -9999 -9999 -9999 -9999 -9999 -9999 -9999 -9999 -9999 -9999 -9999 5 5 6 6 6 8 11 16 23 29 32 31 21 11 9 8 6 6 5 4 3 4 3 3 3 3 3 3 3 3 3 4 5 5 5 5 6 6 6 6 6 5 6 6 6 7 7 7 7 7 7 7 9 9 9 9 9 11 13 14 14 14 15 13 13 13 14 14 14 16 16 17 18 20 23 28 36 34 28 26 23 34 39 34 30 35 34 36 30 27 22 20 20 20 21 25 29 23 22 26 29 29 27 30 28 31 30 36 36 34 34 34 31 29 33 32 27 22 20 18 19 20 22 20 21 22 23 25 30 28 20 21 22 22 20 21 25 59 75 75 69 61 54 50 45 37 34 33 31 30 28 29 29 28 27 28 28 29 29 30 30 31 33 33 33 32 32 32 34 34 37 38 40 43 45 45 45 44 42 41 41 42 42 44 44 46 47 47 48 50 51 52 54 55 57 59 59 62 65 67 70 72 73 75 75 75 76 80 83 86 88 89 91 94 98 99 100 102 103 103 105 107 110 113 116 119 122 126 129 129 130 131 135 140 144 146 147 147 150 151 151 151 152
 -9999 -9999 -9999 -9999 -9999 -9999 -9999 -9999 -9999 -9999 -9999 -9999 -9999 -9999 -9999 5 5 5 6 6 8 13 17 20 23 22 24 22 17 13 9 7 7 6 4 3 2 1 3 3 3 3 3 3 3 3 4 4 5 5 5 5 5 5 5 5 5 6 6 5 6 7 7 7 7 7 7 8 9 9 10 11 11 15 16 15 14 15 14 14 13 14 14 14 15 16 18 18 20 23 27 33 32 32 29 22 28 38 40 35 31 33 43 52 58 32 22 20 19 21 23 24 23 21 22 24 25 24 24 28 35 32 34 33 30 28 28 30 26 27 29 24 21 19 18 18 19 20 21 21 21 21 24 26 32 21 21 20 22 21 22 22 41 62 71 69 60 52 49 47 40 35 32 32 30 30 28 28 28 28 28 28 29 29 30 30 31 32 32 32 32 31 31 32 34 36 38 40 42 45 47 47 45 44 43 42 42 43 44 44 45 47 47 47 48 50 51 54 55 57 58 59 62 66 69 70 74 74 75 76 76 79 80 83 86 87 89 91 96 98 99 101 102 103 105 106 108 111 114 117 120 123 127 129 129 130 131 135 139 144 145 145 146 146 149 150 152 154
 -9999 -9999 -9999 -9999 -9999 -9999 -9999 -9999 -9999 -9999 -9999 -9999 -9999 -9999 -9999 -9999 -9999 5 5 6 10 11 13 17 19 19 21 21 19 17 14 7 8 8 6 4 3 3 2 3 3 3 3 3 3 3 4 4 5 5 5 5 5 5 5 5 6 6 6 6 6 6 7 7 7 7 7 8 9 9 11 11 12 14 17 15 14 14 14 13 13 13 14 14 15 16 17 17 20 22 27 30 32 36 35 26 23 30 41 43 33 29 31 32 45 41 23 21 19 22 24 21 29 23 22 22 22 24 25 28 32 36 34 32 25 23 23 22 21 23 24 20 19 19 19 19 19 19 20 21 21 21 21 24 32 21 20 20 21 21 21 21 27 41 56 57 55 48 42 40 38 37 35 33 31 31 30 28 28 28 28 30 28 28 28 29 31 31 31 31 31 31 31 32 34 35 38 41 42 45 46 47 46 45 43 44 44 44 44 46 46 46 48 48 48 51 52 53 55 56 58 59 63 66 68 72 74 75 76 77 77 77 80 82 84 86 89 91 94 98 100 102 102 104 105 106 108 111 115 118 121 123 125 128 128 128 131 133 136 139 142 142 141 142 145 148 152 155
 -9999 -9999 -9999 -9999 -9999 -9999 -9999 -9999 -9999 -9999 -9999 -9999 -9999 -9999 -9999 -9999 -9999 5 5 5 7 8 12 15 17 20 21 22 21 20 18 12 8 7 6 5 4 3 3 2 3 3 3 3 3 4 4 4 4 5 5 6 5 5 6 6 6 6 6 6 6 6 6 7 7 7 8 8 8 9 11 12 15 15 15 15 14 14 14 14 14 13 14 15 15 17 17 17 19 23 31 28 29 38 39 30 24 24 34 39 33 29 27 27 32 33 27 22 20 20 20 21 26 25 22 24 23 25 25 27 31 34 33 30 24 21 21 20 20 22 28 18 18 17 17 19 23 22 20 20 21 21 21 23 33 28 20 20 21 21 21 21 23 34 43 44 45 47 40 37 33 39 39 34 32 31 31 28 28 28 28 28 28 28 30 29 30 30 31 32 31 30 32 32 35 35 37 38 40 43 45 45 46 44 44 44 44 45 45 46 46 47 48 49 50 51 52 53 56 56 58 59 62 65 69 73 76 76 77 77 77 78 79 81 83 84 87 90 93 97 97 99 101 103 105 106 109 113 116 117 120 122 125 127 128 129 130 133 135 136 138 139 141 142 145 149 152 155
 -9999 -9999 -9999 -9999 -9999 -9999 -9999 -9999 -9999 -9999 -9999 -9999 -9999 -9999 -9999 5 -9999 5 6 5 6 8 10 14 15 19 22 25 26 26 22 20 15 6 5 5 8 4 3 2 3 3 3 3 3 4 4 4 4 4 5 5 6 5 6 6 6 6 6 6 6 6 6 7 7 7 8 8 8 11 12 14 15 14 15 14 16 15 13 13 15 15 15 15 18 18 18 18 18 20 26 23 30 49 44 34 25 22 28 34 34 31 26 25 25 31 29 23 20 20 19 21 24 26 24 23 22 23 24 26 32 32 29 27 23 21 20 19 19 18 18 17 15 16 17 19 22 21 21 21 20 21 20 23 30 20 19 20 21 21 20 21 25 28 29 31 32 38 33 33 28 36 41 37 32 31 31 30 29 29 28 29 29 29 30 30 29 31 32 31 31 30 31 32 33 34 37 38 40 42 43 44 44 44 44 44 45 46 46 47 47 48 48 50 51 52 54 53 56 56 57 59 62 66 69 74 77 77 76 77 78 79 79 80 82 84 85 88 93 96 97 99 101 104 106 107 109 112 115 119 121 122 126 127 129 129 131 134 134 134 136 138 141 142 147 149 153 157
 -9999 -9999 -9999 -9999 -9999 -9999 -9999 -9999 -9999 -9999 -9999 -9999 -9999 -9999 -9999 -9999 5 5 4 5 8 8 9 7 11 15 21 26 30 30 27 23 18 6 5 4 5 8 5 3 2 3 3 3 2 4 4 4 4 4 4 5 5 5 5 6 6 6 6 6 6 6 6 7 7 7 8 8 11 10 11 13 13 13 14 14 14 14 14 13 15 15 15 16 18 18 17 17 18 19 19 23 38 40 45 34 27 23 25 27 28 36 30 22 22 24 23 23 22 22 20 20 21 26 28 23 22 23 24 25 27 29 26 25 22 21 19 17 17 16 15 14 14 15 18 18 19 19 21 20 20 20 20 25 33 20 18 19 19 20 19 21 28 29 27 26 25 26 30 28 25 25 34 39 36 34 31 31 31 30 30 29 29 29 30 28 29 30 31 31 31 30 31 32 32 34 35 38 39 40 41 43 43 44 44 44 46 46 47 50 50 50 49 49 51 52 52 54 54 57 57 59 62 66 69 74 76 76 78 78 80 79 79 81 82 83 85 88 92 96 96 99 102 104 106 108 109 112 115 120 122 126 127 130 128 128 130 133 135 135 134 136 141 144 147 152 155 159
 -9999 -9999 -9999 -9999 -9999 -9999 -9999 -9999 -9999 -9999 -9999 -9999 -9999 -9999 -9999 -9999 -9999 -9999 4 5 7 10 17 14 10 14 19 29 32 31 29 25 17 5 5 4 4 5 6 3 2 2 2 3 3 3 3 4 4 4 4 4 5 5 5 5 6 6 5 6 6 6 6 6 6 7 8 8 10 10 11 11 13 13 13 13 15 15 14 14 14 15 16 16 17 18 17 18 19 22 18 20 21 23 27 30 31 25 23 23 26 30 32 23 21 22 25 28 25 23 20 20 20 21 24 23 22 23 25 23 23 25 25 24 22 20 19 17 16 16 15 14 14 14 16 16 17 20 20 20 20 18 19 24 37 20 18 20 19 19 21 21 26 29 27 26 23 23 24 26 24 23 24 30 38 37 34 31 30 30 30 30 30 29 30 29 29 30 31 32 31 30 30 31 32 34 34 37 37 40 40 40 43 42 44 44 46 46 48 50 52 51 49 50 52 52 52 54 55 57 58 59 62 66 69 72 76 76 78 78 79 80 80 83 84 84 87 89 93 95 97 99 102 105 107 108 111 114 116 120 123 128 131 132 132 131 132 134 136 135 133 137 141 145 147 152 156 159
 -9999 -9999 -9999 -9999 -9999 -9999 -9999 -9999 -9999 -9999 -9999 -9999 -9999 -9999 -9999 -9999 -9999 -9999 -9999 4 4 7 8 12 10 13 20 32 34 32 31 27 22 8 4 4 3 5 5 3 2 2 2 3 3 3 3 4 4 3 3 3 3 4 5 5 5 5 5 5 6 6 6 6 6 6 8 8 8 9 10 11 13 13 12 13 15 15 15 15 16 16 16 16 18 18 20 18 18 21 20 20 20 21 24 36 45 31 25 21 26 26 25 22 20 21 24 36 37 26 21 21 20 20 21 22 22 23 25 23 23 22 23 22 21 20 18 17 17 16 15 16 15 15 15 17 17 19 20 20 19 19 19 20 24 18 18 20 20 19 21 23 26 29 26 24 24 23 23 24 24 22 24 30 36 38 37 35 33 33 31 30 30 28 29 29 30 30 31 31 31 30 30 30 31 31 34 35 36 38 39 40 40 41 42 44 45 46 47 50 51 51 50 50 52 53 54 55 56 57 59 60 62 66 69 72 75 76 75 78 78 78 81 82 84 85 87 91 93 94 98 102 103 106 108 110 112 115 117 121 124 128 133 135 135 136 136 137 137 137 136 139 143 146 150 153 156 161
 -9999 -9999 -9999 -9999 -9999 -9999 -9999 -9999 -9999 -9999 -9999 -9999 -9999 -9999 -9999 -9999 -9999 -9999 -9999 -9999 4 4 7 8 9 11 16 26 33 32 29 28 25 18 5 3 3 3 4 4 2 2 3 2 2 3 3 3 3 3 3 3 3 3 3 3 5 5 5 5 5 5 5 6 6 6 6 8 9 9 11 12 13 12 12 13 15 16 15 16 19 20 18 18 18 19 20 19 19 20 20 20 21 21 22 25 37 30 25 21 24 28 26 23 20 21 23 28 30 32 33 28 21 19 20 24 22 23 26 24 22 22 22 21 21 19 18 17 16 16 15 20 15 15 16 16 16 19 19 20 20 20 19 18 18 18 20 20 20 20 21 23 28 27 26 24 24 24 22 22 21 22 23 32 34 40 39 37 34 31 29 30 29 28 27 28 30 30 30 30 30 29 29 29 30 30 32 34 35 37 38 39 40 42 41 43 43 45 46 48 50 51 50 50 52 54 56 55 57 58 60 62 63 65 69 72 73 74 74 74 76 77 79 81 83 84 88 90 93 96 97 100 103 107 110 112 114 116 119 121 125 129 135 138 138 138 138 139 140 142 142 143 144 147 152 156 159 163
 -9999 -9999 -9999 -9999 -9999 -9999 -9999 -9999 -9999 -9999 -9999 -9999 -9999 -9999 -9999 -9999 -9999 -9999 -9999 -9999 3 4 5 6 11 17 14 20 26 29 28 28 24 19 8 5 5 4 4 6 2 2 3 3 2 2 3 2 2 2 3 3 3 3 3 3 3 4 4 5 5 5 5 5 6 6 6 8 9 9 13 12 12 12 12 12 14 15 15 16 20 20 19 21 23 20 19 21 23 25 22 21 21 23 23 25 27 26 22 19 21 27 26 25 21 22 23 24 27 31 38 39 26 21 19 21 21 22 24 22 22 22 22 22 21 20 19 17 16 15 15 18 14 16 16 17 19 18 18 18 20 18 18 17 19 19 19 20 20 20 23 27 27 26 25 26 26 22 22 21 21 21 22 28 38 42 37 31 30 30 29 29 29 28 27 28 30 29 29 30 30 29 29 27 27 29 31 32 35 35 37 38 38 40 40 41 43 43 47 47 48 49 49 50 51 54 55 57 58 60 62 63 65 65 67 69 71 74 73 73 75 77 78 80 83 86 89 91 93 96 98 101 103 107 110 113 115 116 118 121 123 129 136 139 139 137 139 140 140 142 144 147 147 149 152 156 160 163
 -9999 -9999 -9999 -9999 -9999 -9999 -9999 -9999 -9999 -9999 -9999 -9999 -9999 -9999 -9999 -9999 -9999 -9999 -9999 -9999 2 4 4 6 10 13 15 13 17 25 28 27 24 19 9 7 5 4 4 3 2 2 2 2 2 1 1 2 2 2 3 3 3 3 3 3 3 3 3 3 5 5 5 5 5 6 6 6 9 9 10 12 12 12 12 12 13 13 13 16 17 19 21 28 27 22 21 25 30 28 23 22 22 24 26 26 26 26 25 21 22 23 29 29 24 23 24 24 26 32 39 43 33 23 19 21 20 21 22 22 22 24 21 23 22 22 20 18 16 16 15 15 15 15 16 16 20 19 17 17 18 17 17 17 21 22 20 20 20 21 22 28 26 24 23 24 24 21 20 20 21 21 22 25 43 41 33 31 30 29 29 29 29 29 28 28 29 30 27 27 29 28 28 27 27 27 30 32 33 36 37 37 38 38 39 40 41 43 44 46 46 47 49 49 51 53 56 56 58 60 62 65 65 68 69 69 71 72 73 74 75 77 78 80 83 87 89 93 96 97 100 102 106 107 109 112 116 117 118 120 122 126 133 137 138 137 137 138 141 143 145 147 150 151 154 157 160 163
 -9999 -9999 -9999 -9999 -9999 -9999 -9999 -9999 -9999 -9999 -9999 -9999 -9999 -9999 -9999 -9999 -9999 -9999 -9999 -9999 -9999 3 4 4 5 10 11 13 16 21 25 26 24 20 16 11 9 6 4 3 3 2 2 2 1 1 1 1 2 2 2 2 3 3 3 3 3 3 3 3 5 5 5 5 5 5 6 6 6 9 9 11 11 12 12 12 13 13 13 15 17 17 20 26 26 21 22 27 34 29 24 22 24 30 32 30 28 30 30 23 22 24 28 33 26 24 22 23 26 32 41 51 41 30 18 25 23 22 23 21 21 25 21 21 21 20 20 18 17 17 17 17 15 15 15 16 18 17 18 16 18 18 18 17 20 23 21 20 20 21 22 26 26 24 22 22 21 21 20 19 21 21 21 22 33 33 31 30 28 28 28 28 29 29 29 28 28 28 28 27 28 29 28 26 25 27 29 30 33 34 36 37 37 38 38 39 40 43 44 45 46 46 47 50 51 52 54 55 58 60 62 65 67 69 70 71 72 72 73 74 76 80 80 83 85 88 92 94 96 98 101 103 105 105 108 111 114 116 119 120 122 124 128 131 133 134 136 138 141 144 146 148 152 154 155 158 161 165
 -9999 -9999 -9999 -9999 -9999 -9999 -9999 -9999 -9999 -9999 -9999 -9999 -9999 -9999 -9999 -9999 -9999 -9999 -9999 -9999 -9999 3 -9999 4 6 8 13 14 16 21 24 24 23 21 18 14 11 11 3 3 4 4 2 2 1 1 1 1 2 2 2 2 2 2 2 3 3 3 3 3 5 5 4 5 5 5 6 7 8 9 9 9 10 11 11 12 13 13 13 15 15 17 19 26 28 23 22 24 28 26 23 24 28 34 34 30 29 34 29 24 22 23 25 29 31 25 22 24 26 34 43 48 42 27 18 28 23 22 23 21 21 22 21 21 21 20 19 18 18 17 17 17 16 15 16 16 16 15 17 16 17 18 18 18 17 21 21 20 20 20 20 23 23 24 21 21 20 20 20 19 20 20 21 24 24 29 30 29 29 29 28 29 29 29 29 29 28 28 28 28 28 28 28 26 25 26 28 31 33 35 35 34 37 37 38 39 40 42 43 44 46 48 48 51 52 53 53 56 57 60 62 63 67 68 71 71 72 72 74 76 77 79 81 83 86 88 93 95 96 100 102 103 103 105 107 109 113 115 119 119 119 121 126 126 127 130 133 137 141 143 146 148 152 155 157 159 162 165
 -9999 -9999 -9999 -9999 -9999 -9999 -9999 -9999 -9999 -9999 -9999 -9999 -9999 -9999 -9999 -9999 -9999 -9999 -9999 -9999 -9999 -9999 3 4 5 8 10 16 16 20 21 20 20 19 17 13 13 11 8 4 4 4 2 2 1 1 1 1 1 2 2 2 2 2 2 2 2 3 3 3 3 5 4 4 5 5 5 6 8 11 9 9 10 10 11 12 13 13 14 16 16 17 19 26 26 23 23 27 26 24 23 28 41 37 33 31 29 29 26 25 23 24 25 27 28 24 22 22 32 33 39 38 30 22 22 33 25 23 26 23 20 20 21 21 20 19 21 19 17 16 16 15 15 15 15 15 16 16 17 17 17 17 18 18 20 18 18 18 18 19 20 21 21 22 21 21 19 19 20 20 19 20 20 22 23 26 30 29 29 29 29 29 28 28 29 29 29 29 29 29 28 27 27 27 27 28 29 32 33 34 35 36 35 37 38 39 39 42 43 45 46 48 49 50 52 53 54 55 57 59 62 64 66 68 71 72 72 75 75 76 79 80 83 85 87 90 91 95 97 99 101 102 103 106 108 108 111 115 117 118 118 121 123 125 126 127 131 135 140 143 146 149 153 156 159 160 163 166
 -9999 -9999 -9999 -9999 -9999 -9999 -9999 -9999 -9999 -9999 -9999 -9999 -9999 -9999 -9999 -9999 -9999 -9999 -9999 -9999 -9999 -9999 -9999 8 9 7 8 12 19 22 20 18 17 16 17 15 11 11 9 6 5 4 2 1 1 1 -9999 1 -9999 1 2 2 2 2 2 2 2 2 3 3 3 3 3 4 5 5 5 6 7 9 10 10 11 11 11 13 13 15 16 17 17 17 19 26 25 23 26 27 26 27 24 27 35 33 31 32 28 27 25 24 24 24 26 27 27 23 21 22 29 30 36 30 26 23 27 30 26 30 30 25 21 20 27 21 19 18 20 21 17 16 16 15 15 15 15 15 16 16 16 17 17 17 18 18 20 18 17 16 17 18 18 18 19 20 23 21 21 19 20 20 20 21 20 21 21 25 28 29 29 29 29 29 29 29 29 29 30 31 29 29 30 29 29 29 29 29 29 32 34 34 34 35 37 37 38 39 40 42 43 45 45 47 50 50 51 52 54 54 57 59 62 64 66 68 69 72 72 74 75 76 79 81 83 85 87 89 90 93 95 98 99 101 101 104 106 108 109 113 113 116 119 121 123 123 125 128 132 136 140 145 148 151 155 158 160 162 165 167
 -9999 -9999 -9999 -9999 -9999 -9999 -9999 -9999 -9999 -9999 -9999 -9999 -9999 -9999 -9999 -9999 -9999 -9999 -9999 -9999 -9999 -9999 4 5 7 7 7 11 16 22 20 18 16 15 14 16 15 10 8 8 5 3 1 1 1 1 -9999 -9999 -9999 -9999 -9999 2 2 2 2 2 -9999 2 2 2 3 3 3 4 4 5 5 5 7 8 10 10 11 11 12 13 13 16 17 17 19 17 19 25 24 26 27 27 28 30 24 26 29 29 30 32 31 31 32 25 25 24 26 31 29 23 22 22 25 29 31 26 24 27 32 30 27 36 33 27 21 20 23 22 19 19 18 18 17 16 15 15 14 14 13 15 15 16 16 16 17 17 18 18 19 18 18 16 15 17 18 18 19 20 22 21 21 22 21 21 21 23 23 21 21 22 25 29 29 28 28 29 29 29 29 30 30 30 31 31 30 30 30 30 30 31 31 32 34 34 35 35 36 35 36 39 39 42 42 45 46 47 50 51 52 53 54 54 57 58 63 64 66 69 69 69 71 73 74 76 78 81 83 85 87 88 90 92 94 95 98 98 101 103 104 108 109 111 110 113 117 119 122 124 127 128 132 135 141 144 149 153 156 159 161 164 167 170
 -9999 -9999 -9999 -9999 -9999 -9999 -9999 -9999 -9999 -9999 -9999 -9999 -9999 -9999 -9999 -9999 -9999 -9999 -9999 -9999 -9999 -9999 -9999 4 5 7 8 7 10 13 15 18 16 15 13 14 14 10 9 7 4 3 1 1 1 -9999 -9999 -9999 -9999 -9999 -9999 -9999 -9999 2 2 -9999 -9999 -9999 -9999 2 3 3 3 4 4 5 5 5 7 7 10 10 11 12 13 13 13 15 17 17 17 18 19 22 23 25 27 29 28 30 24 23 25 30 33 33 32 33 41 32 27 26 29 37 32 27 24 23 25 28 26 25 23 25 31 31 27 31 28 25 22 22 27 22 20 19 18 18 18 17 15 13 13 14 13 13 13 16 16 16 17 17 17 18 19 19 18 16 15 15 16 17 18 18 20 23 21 22 22 22 23 23 26 29 25 22 22 28 30 28 29 29 29 29 29 29 30 31 31 32 32 33 32 31 32 30 31 32 32 34 34 33 34 36 36 38 40 42 42 45 47 47 49 52 52 54 54 55 58 59 62 64 67 67 69 70 70 71 73 76 77 80 82 85 88 88 89 90 92 95 95 98 99 101 104 106 109 109 109 112 117 119 122 124 126 130 133 137 143 146 151 154 158 161 163 166 170 170
 -9999 -9999 -9999 -9999 -9999 -9999 -9999 -9999 -9999 -9999 -9999 -9999 -9999 -9999 -9999 -9999 -9999 -9999 -9999 -9999 -9999 -9999 -9999 -9999 4 6 7 5 6 7 10 16 16 15 14 14 13 10 8 7 4 3 1 1 1 -9999 -9999 -9999 -9999 -9999 -9999 -9999 -9999 -9999 -9999 -9999 -9999 -9999 -9999 2 2 3 3 3 4 5 5 5 5 7 7 10 10 12 13 13 13 14 15 17 17 19 21 21 23 24 24 25 26 30 27 25 25 30 36 34 33 32 34 40 30 26 29 30 29 29 27 26 26 28 27 22 22 25 27 30 28 29 28 26 22 23 25 23 20 19 18 18 17 17 15 13 13 13 13 13 13 13 16 16 17 17 18 19 19 19 20 18 15 15 16 16 17 18 17 20 22 23 22 22 23 24 26 31 27 21 22 25 28 28 28 29 29 28 29 29 31 31 32 33 34 33 33 32 32 33 32 32 32 32 32 32 33 35 35 38 40 42 43 44 46 47 49 52 53 54 55 57 58 60 62 64 68 69 70 69 69 72 73 75 78 80 82 85 87 88 89 89 92 93 96 97 100 101 104 106 107 108 109 110 116 119 122 125 128 132 135 138 142 146 150 154 158 163 165 168 171 173
 -9999 -9999 -9999 -9999 -9999 -9999 -9999 -9999 -9999 -9999 -9999 -9999 -9999 -9999 -9999 -9999 -9999 -9999 -9999 -9999 -9999 -9999 -9999 -9999 -9999 4 5 5 4 5 8 13 15 14 13 11 12 9 7 7 4 4 2 1 1 -9999 -9999 -9999 -9999 -9999 -9999 -9999 -9999 -9999 -9999 -9999 -9999 -9999 -9999 2 2 2 3 3 4 4 5 5 5 6 7 7 10 10 12 13 13 14 14 18 20 19 19 21 22 24 23 23 25 29 31 29 28 29 36 36 35 34 33 32 30 30 32 33 31 30 29 27 28 29 28 22 22 24 27 28 29 35 32 27 24 24 26 23 20 19 18 17 17 17 16 15 13 12 13 13 13 14 16 16 17 17 18 20 20 22 22 20 18 15 16 17 18 17 17 17 19 21 22 22 24 26 26 30 25 21 22 24 27 28 28 28 29 29 30 31 31 32 32 34 34 33 33 34 33 33 33 33 32 32 31 31 33 34 36 39 41 41 42 43 47 49 49 52 54 55 56 58 60 61 64 66 68 68 70 70 70 72 73 75 78 79 82 84 86 88 89 89 92 93 94 97 100 101 105 107 107 107 108 109 115 119 125 128 131 135 136 137 138 143 147 153 159 164 168 171 173 175
 -9999 -9999 -9999 -9999 -9999 -9999 -9999 -9999 -9999 -9999 -9999 -9999 -9999 -9999 -9999 -9999 -9999 -9999 -9999 -9999 -9999 -9999 -9999 -9999 -9999 -9999 5 6 4 6 8 11 13 14 13 12 15 10 5 4 4 5 2 1 1 -9999 -9999 -9999 -9999 -9999 -9999 -9999 -9999 -9999 -9999 -9999 -9999 -9999 -9999 -9999 -9999 -9999 -9999 3 4 4 4 5 5 5 6 7 10 10 10 12 11 14 14 17 19 18 19 21 22 24 23 22 24 27 29 29 34 33 34 37 37 36 34 33 31 32 34 35 33 32 31 30 26 30 28 22 23 25 30 30 35 40 33 28 25 24 25 23 21 19 18 18 17 17 16 14 12 11 12 13 13 14 16 16 17 17 17 19 20 20 22 21 19 16 16 17 17 17 17 15 18 22 22 22 22 23 26 29 25 24 21 22 25 29 28 28 28 30 31 31 32 32 33 34 34 33 33 33 33 33 33 33 32 33 32 32 33 34 35 38 40 41 41 43 46 48 51 52 54 56 56 59 60 63 65 67 68 70 70 71 72 72 75 78 78 80 81 84 86 87 89 90 92 94 95 98 99 102 103 106 105 106 106 109 113 119 126 130 134 135 136 134 134 137 144 152 159 166 170 174 176 177
 -9999 -9999 -9999 -9999 -9999 -9999 -9999 -9999 -9999 -9999 -9999 -9999 -9999 -9999 -9999 -9999 -9999 -9999 -9999 -9999 -9999 -9999 -9999 -9999 -9999 -9999 -9999 5 5 6 7 10 13 12 12 14 18 14 5 4 4 3 2 2 1 -9999 -9999 -9999 -9999 -9999 -9999 -9999 -9999 -9999 -9999 -9999 -9999 -9999 -9999 -9999 -9999 -9999 -9999 -9999 -9999 4 4 4 5 5 6 7 9 10 10 10 11 13 14 14 16 17 19 23 22 23 22 23 26 28 32 28 32 37 35 37 39 37 36 35 33 33 35 35 33 30 27 27 27 24 22 22 24 26 35 35 39 37 31 31 27 25 25 22 22 19 20 20 17 17 18 15 13 13 13 13 14 15 15 16 17 17 17 18 20 20 19 20 19 16 16 20 18 14 14 15 17 20 20 21 20 21 23 23 23 21 23 22 24 28 28 29 29 33 33 32 33 33 33 33 34 33 34 33 32 33 33 33 33 33 32 33 33 33 34 37 37 40 41 42 45 48 49 52 54 56 58 58 61 63 64 67 68 68 71 71 72 72 75 78 79 80 82 83 84 86 88 90 90 92 94 96 99 100 104 105 106 107 111 112 115 120 127 132 137 137 135 133 131 135 144 153 161 168 174 177 178 180
 -9999 -9999 -9999 -9999 -9999 -9999 -9999 -9999 -9999 -9999 -9999 -9999 -9999 -9999 -9999 -9999 -9999 -9999 -9999 -9999 -9999 -9999 -9999 -9999 -9999 -9999 -9999 5 4 6 8 10 12 12 12 14 21 20 11 4 3 3 2 2 1 1 -9999 -9999 -9999 -9999 -9999 -9999 -9999 -9999 -9999 -9999 -9999 -9999 -9999 -9999 -9999 -9999 -9999 -9999 -9999 6 4 4 4 4 5 6 7 9 9 9 11 11 13 13 15 16 18 23 22 21 22 24 26 28 33 34 29 38 37 33 35 37 41 37 36 36 38 40 37 36 31 27 26 25 27 21 23 29 39 41 39 35 29 30 29 25 24 22 20 21 18 18 17 17 18 19 13 12 13 13 13 15 15 15 17 18 17 19 19 20 20 19 20 18 16 19 23 16 15 12 13 17 19 18 20 20 20 21 21 21 22 23 25 27 28 29 29 33 33 32 33 34 35 34 34 34 33 34 33 33 34 34 34 34 33 33 33 34 35 36 37 39 39 41 45 47 48 50 53 54 56 58 61 62 65 66 68 69 70 72 73 74 76 78 79 80 82 83 85 87 88 88 90 92 93 96 97 100 103 106 108 110 112 114 118 121 128 135 138 139 136 134 133 136 145 155 164 169 175 178 179 181
 -9999 -9999 -9999 -9999 -9999 -9999 -9999 -9999 -9999 -9999 -9999 -9999 -9999 -9999 -9999 -9999 -9999 -9999 -9999 -9999 -9999 -9999 -9999 -9999 -9999 -9999 5 4 4 5 7 7 9 12 11 13 21 21 18 9 3 3 3 2 2 1 1 -9999 -9999 -9999 -9999 -9999 -9999 -9999 -9999 -9999 -9999 -9999 -9999 -9999 -9999 -9999 -9999 -9999 -9999 4 4 4 4 4 5 6 6 7 9 10 14 11 13 13 14 14 17 19 20 19 21 23 23 24 29 30 27 34 38 31 36 38 42 39 36 35 39 46 37 34 33 27 24 26 29 21 23 32 41 39 36 32 30 30 28 27 26 23 22 22 19 18 17 18 18 17 15 13 13 14 14 14 15 16 17 18 19 19 20 19 18 18 19 21 18 18 19 18 19 14 12 13 18 16 17 25 23 20 20 20 23 24 24 26 30 32 32 34 34 32 33 35 35 32 34 35 33 34 35 35 34 35 34 35 35 35 34 34 35 35 37 37 39 40 44 46 48 50 51 53 56 58 59 63 64 67 67 69 70 72 72 74 75 77 79 80 82 83 85 85 87 89 89 90 92 96 98 101 104 108 110 111 113 115 120 124 129 133 137 140 139 138 139 144 152 160 168 172 175 179 180 178
 -9999 -9999 -9999 -9999 -9999 -9999 -9999 -9999 -9999 -9999 -9999 -9999 -9999 -9999 -9999 -9999 -9999 -9999 -9999 -9999 -9999 -9999 -9999 -9999 -9999 -9999 -9999 -9999 4 5 6 8 11 11 10 10 16 17 17 8 3 3 3 2 2 1 1 -9999 -9999 -9999 -9999 -9999 -9999 -9999 -9999 -9999 -9999 -9999 -9999 -9999 -9999 -9999 -9999 -9999 -9999 3 4 4 4 4 4 5 6 6 7 9 11 11 13 13 13 14 15 17 18 19 21 22 24 24 29 29 26 31 32 30 39 38 36 36 38 35 36 42 42 33 31 28 28 32 26 24 22 26 36 34 36 33 32 32 31 28 27 25 24 23 21 18 18 21 20 19 16 14 14 14 14 14 15 17 17 17 19 19 19 19 18 18 19 19 18 18 19 19 23 20 14 12 14 14 14 20 23 21 22 21 22 23 24 25 30 32 33 34 33 33 32 33 34 34 33 35 35 34 34 34 35 35 35 34 35 35 35 34 34 35 37 39 39 41 42 45 47 49 49 53 55 57 59 61 62 65 66 69 69 72 72 73 75 76 77 80 80 82 84 85 85 87 89 91 94 96 100 101 103 106 108 111 114 117 120 123 129 134 138 140 141 143 147 152 160 166 172 174 177 179 179 178
 -9999 -9999 -9999 -9999 -9999 -9999 -9999 -9999 -9999 -9999 -9999 -9999 -9999 -9999 -9999 -9999 -9999 -9999 -9999 -9999 -9999 -9999 -9999 -9999 -9999 -9999 -9999 -9999 -9999 5 4 5 10 10 10 9 10 13 15 12 4 2 3 2 2 1 1 -9999 -9999 -9999 -9999 -9999 -9999 -9999 -9999 -9999 -9999 -9999 -9999 -9999 -9999 -9999 -9999 -9999 -9999 3 3 4 4 4 4 5 6 6 6 8 9 9 10 12 12 14 15 17 19 21 21 23 24 24 28 27 24 27 29 34 41 38 34 36 39 37 34 34 38 38 35 31 30 35 29 24 25 26 28 35 40 36 35 34 33 30 30 27 24 21 20 19 19 19 20 18 15 14 14 13 14 14 16 16 17 18 19 20 19 19 19 19 19 19 18 18 19 19 20 24 21 18 14 14 14 14 17 20 22 22 22 24 24 26 30 31 34 34 33 34 33 33 34 35 34 34 35 34 34 35 35 35 35 34 34 35 35 35 35 36 37 38 38 40 41 43 45 46 49 51 54 57 59 60 63 64 66 68 69 71 72 74 75 77 78 79 80 82 84 84 86 87 90 91 94 95 97 100 104 106 109 112 114 117 120 123 129 132 137 140 143 146 153 160 164 170 173 174 177 180 180 178
 -9999 -9999 -9999 -9999 -9999 -9999 -9999 -9999 -9999 -9999 -9999 -9999 -9999 -9999 -9999 -9999 -9999 -9999 -9999 -9999 -9999 -9999 -9999 -9999 -9999 -9999 -9999 -9999 -9999 -9999 4 4 8 10 9 10 9 11 15 13 6 3 3 3 2 2 1 -9999 -9999 -9999 -9999 -9999 -9999 -9999 -9999 -9999 -9999 -9999 -9999 -9999 -9999 -9999 -9999 -9999 -9999 2 3 4 4 4 4 6 6 6 6 6 7 8 10 10 11 13 15 17 20 21 22 23 23 22 24 24 25 31 32 35 39 40 35 31 37 39 32 29 37 42 35 32 34 31 24 26 40 36 28 36 42 37 37 35 35 32 30 28 26 23 20 19 18 19 18 17 15 14 14 14 15 15 17 17 17 18 19 20 21 21 21 19 20 20 18 18 19 18 19 21 21 21 15 15 14 14 17 17 20 21 22 23 25 27 30 33 34 35 34 34 33 32 34 34 34 34 33 34 34 33 34 34 34 34 34 35 35 36 34 34 35 38 38 39 40 42 43 46 48 51 54 56 58 61 62 64 65 67 68 71 72 74 74 76 78 79 81 81 83 84 84 86 87 91 92 94 97 100 104 106 109 112 116 120 121 124 127 133 137 141 145 150 154 159 164 168 172 174 175 178 179 180
 -9999 -9999 -9999 -9999 -9999 -9999 -9999 -9999 -9999 -9999 -9999 -9999 -9999 -9999 -9999 -9999 -9999 -9999 -9999 -9999 -9999 -9999 -9999 -9999 -9999 -9999 -9999 -9999 -9999 -9999 3 3 5 7 9 7 8 9 11 11 6 4 3 3 2 2 1 -9999 -9999 -9999 -9999 -9999 -9999 -9999 -9999 -9999 -9999 -9999 -9999 -9999 -9999 -9999 -9999 -9999 -9999 -9999 3 4 4 4 4 6 6 6 6 6 7 8 9 10 10 13 13 15 17 19 19 22 21 22 22 23 24 32 32 31 37 42 36 30 33 37 32 27 32 42 39 36 36 31 23 30 46 44 33 33 41 39 38 36 33 33 30 28 25 23 21 20 18 18 19 19 17 15 14 14 16 16 16 16 17 18 19 19 22 21 21 21 19 20 19 18 18 17 17 19 19 19 20 17 16 16 17 16 18 19 23 24 25 27 29 31 35 36 33 32 32 31 33 34 33 33 32 31 33 33 33 33 34 34 34 34 34 34 34 34 34 36 37 38 40 41 43 46 48 50 53 56 58 60 62 63 64 66 68 69 71 73 75 76 78 79 80 81 81 82 84 84 86 90 93 94 97 101 104 108 110 114 117 120 122 124 127 131 136 142 147 150 154 158 163 165 168 171 174 175 177 178
 -9999 -9999 -9999 -9999 -9999 -9999 -9999 -9999 -9999 -9999 -9999 -9999 -9999 -9999 -9999 -9999 -9999 -9999 -9999 -9999 -9999 -9999 -9999 -9999 -9999 -9999 -9999 -9999 -9999 -9999 3 2 3 5 7 7 7 6 6 7 9 4 3 3 3 2 2 2 -9999 -9999 -9999 -9999 -9999 -9999 -9999 -9999 -9999 -9999 -9999 -9999 -9999 -9999 -9999 -9999 -9999 -9999 4 4 4 4 4 4 5 6 6 6 6 7 8 10 10 11 12 14 15 18 18 19 19 19 22 25 24 28 30 30 33 39 37 33 29 32 30 29 33 46 45 42 46 37 24 39 45 47 41 31 34 38 38 36 31 32 28 26 24 22 22 20 19 17 20 18 17 15 15 15 15 17 17 16 17 17 20 21 21 22 21 21 20 19 19 20 18 16 16 16 17 18 19 17 17 17 17 19 17 19 24 25 25 27 28 32 33 34 32 32 32 31 32 33 33 32 31 31 33 34 34 34 34 34 35 35 34 34 34 34 34 36 37 38 40 42 44 45 47 49 52 54 57 59 60 63 64 66 66 69 71 72 74 76 78 79 80 80 80 81 81 83 88 90 93 96 99 103 106 109 112 115 117 121 122 126 129 133 136 141 146 149 155 157 160 163 166 168 170 171 175 179
 -9999 -9999 -9999 -9999 -9999 -9999 -9999 -9999 -9999 -9999 -9999 -9999 -9999 -9999 -9999 -9999 -9999 -9999 -9999 -9999 -9999 -9999 -9999 -9999 -9999 -9999 -9999 -9999 -9999 3 3 2 2 4 7 8 7 6 6 6 8 7 4 3 3 3 2 2 -9999 -9999 -9999 -9999 -9999 -9999 -9999 -9999 -9999 -9999 -9999 -9999 -9999 -9999 -9999 -9999 -9999 -9999 -9999 3 4 4 4 4 4 6 6 6 6 7 7 12 10 11 12 12 14 16 17 17 18 19 20 22 28 30 26 32 31 36 44 34 29 29 26 29 32 38 41 44 42 32 24 39 36 49 43 32 34 38 37 36 32 30 27 25 24 23 20 19 18 17 17 16 15 15 15 16 16 16 17 17 18 18 19 20 21 21 20 21 20 20 19 20 22 18 16 16 17 17 17 17 17 17 19 20 17 18 24 29 26 28 28 31 31 32 31 31 31 31 32 31 31 31 32 33 33 36 35 34 34 35 35 35 34 34 33 34 35 37 37 38 40 41 42 45 47 49 52 54 55 58 60 61 63 64 66 68 70 72 74 76 77 79 80 82 82 82 82 87 91 92 95 99 101 104 108 111 115 118 120 122 125 129 132 135 140 142 145 149 152 155 157 161 163 164 168 170 173 177
 -9999 -9999 -9999 -9999 -9999 -9999 -9999 -9999 -9999 -9999 -9999 -9999 -9999 -9999 -9999 -9999 -9999 -9999 -9999 -9999 -9999 -9999 -9999 -9999 -9999 -9999 -9999 -9999 -9999 -9999 3 2 2 3 5 8 7 6 6 5 5 7 6 4 3 3 2 2 -9999 -9999 -9999 -9999 -9999 -9999 -9999 -9999 -9999 -9999 -9999 -9999 -9999 -9999 -9999 -9999 -9999 -9999 -9999 -9999 4 4 4 4 4 5 7 6 6 7 7 10 10 11 12 12 14 15 16 16 17 18 20 23 28 30 27 29 30 36 40 34 28 28 28 32 31 31 38 44 38 29 26 32 40 50 44 33 37 39 40 34 32 29 26 24 23 23 19 18 17 16 15 15 16 15 16 15 17 17 17 19 18 18 19 19 19 20 20 20 20 20 19 20 24 19 18 16 16 18 17 17 18 19 19 20 18 18 21 28 28 27 29 30 30 30 31 31 32 32 32 33 33 33 33 36 36 36 33 33 33 33 33 32 33 34 33 33 34 36 37 37 39 42 43 44 47 48 50 54 55 57 59 61 62 64 65 67 69 73 75 77 78 80 83 83 83 86 88 88 93 95 97 100 104 107 111 115 117 121 124 127 131 134 136 138 141 144 147 148 151 153 154 157 158 162 165 168 172 175
 -9999 -9999 -9999 -9999 -9999 -9999 -9999 -9999 -9999 -9999 -9999 -9999 -9999 -9999 -9999 -9999 -9999 -9999 -9999 -9999 -9999 -9999 -9999 -9999 -9999 -9999 -9999 -9999 -9999 -9999 -9999 -9999 -9999 2 4 7 7 6 6 5 5 5 5 4 4 3 3 2 -9999 -9999 -9999 -9999 -9999 -9999 -9999 -9999 -9999 -9999 -9999 -9999 -9999 -9999 -9999 -9999 -9999 -9999 -9999 -9999 3 4 4 4 5 5 6 7 6 7 7 10 10 11 14 14 14 15 16 17 17 18 21 23 27 31 28 31 31 36 40 31 27 35 39 36 33 30 34 39 46 30 24 29 46 47 46 36 38 42 42 37 31 27 24 24 22 21 19 18 16 16 15 15 14 15 15 16 17 18 19 19 18 19 19 20 20 21 21 20 21 20 20 20 21 20 17 17 16 19 18 17 17 18 19 22 20 19 20 23 26 29 30 31 29 29 28 29 32 32 33 32 34 33 34 32 31 31 31 33 33 33 32 32 32 31 32 32 34 34 37 37 39 41 43 45 46 49 51 52 54 56 58 60 61 63 66 69 70 72 75 77 78 81 84 84 86 89 90 92 95 99 101 103 106 109 113 115 117 122 127 132 134 138 140 143 145 149 151 152 153 152 152 153 158 161 165 170 174 176
 -9999 -9999 -9999 -9999 -9999 -9999 -9999 -9999 -9999 -9999 -9999 -9999 -9999 -9999 -9999 -9999 -9999 -9999 -9999 -9999 -9999 -9999 -9999 -9999 -9999 -9999 -9999 -9999 -9999 -9999 -9999 -9999 -9999 3 5 5 5 5 6 5 5 5 4 4 4 3 3 2 -9999 -9999 -9999 -9999 -9999 -9999 -9999 -9999 -9999 -9999 -9999 -9999 -9999 -9999 -9999 -9999 -9999 -9999 -9999 -9999 -9999 4 4 5 6 7 6 6 6 6 7 7 10 11 15 15 14 16 17 16 17 18 22 23 27 28 29 31 35 34 32 28 27 42 39 35 32 26 30 38 50 40 28 24 38 47 43 40 43 44 42 35 30 26 22 23 20 21 19 19 18 18 15 15 15 16 16 17 19 19 19 19 20 20 20 20 20 21 20 21 21 20 19 20 20 19 18 18 17 18 19 18 17 17 19 20 22 20 19 20 26 30 31 30 28 28 28 29 29 32 32 32 33 32 31 30 31 31 31 31 33 31 31 32 31 31 31 32 33 33 35 36 38 41 43 44 46 48 51 51 54 56 57 60 60 63 66 67 70 72 75 78 78 82 84 85 87 91 93 95 99 102 103 107 109 112 114 117 120 124 130 134 141 143 146 147 151 153 154 155 154 153 152 155 158 162 166 170 175 179
 -9999 -9999 -9999 -9999 -9999 -9999 -9999 -9999 -9999 -9999 -9999 -9999 -9999 -9999 -9999 -9999 -9999 -9999 -9999 -9999 -9999 -9999 -9999 -9999 -9999 -9999 -9999 -9999 -9999 -9999 -9999 -9999 -9999 3 4 4 4 5 5 6 5 5 4 4 4 3 3 2 2 -9999 -9999 -9999 -9999 -9999 -9999 -9999 -9999 -9999 -9999 -9999 -9999 -9999 -9999 -9999 -9999 -9999 -9999 -9999 -9999 2 4 4 5 6 6 6 6 7 8 10 10 11 15 15 15 17 19 16 17 18 19 21 25 28 29 31 39 36 32 27 27 35 33 31 30 23 28 41 41 41 28 23 37 50 45 46 51 46 45 40 36 28 23 22 20 21 21 20 20 18 16 16 15 16 17 19 19 20 21 20 20 21 21 21 20 20 20 19 19 20 19 19 19 19 18 18 17 17 20 18 17 17 19 20 23 20 18 20 27 29 31 30 29 27 28 29 29 30 32 31 31 31 31 29 28 29 28 29 30 30 30 28 29 30 30 31 32 33 34 36 37 40 42 43 46 47 48 51 53 54 56 60 60 63 64 67 70 72 75 77 79 82 85 87 90 93 96 98 101 103 106 108 111 116 118 121 127 130 135 140 144 149 150 152 155 156 156 157 154 155 154 158 160 164 167 171 177 183
 -9999 -9999 -9999 -9999 -9999 -9999 -9999 -9999 -9999 -9999 -9999 -9999 -9999 -9999 -9999 -9999 -9999 -9999 -9999 -9999 -9999 -9999 -9999 -9999 -9999 -9999 -9999 -9999 -9999 -9999 -9999 -9999 -9999 3 3 4 3 4 5 5 5 5 4 4 4 4 3 2 1 -9999 -9999 -9999 -9999 -9999 -9999 -9999 -9999 -9999 -9999 -9999 -9999 -9999 -9999 -9999 -9999 -9999 -9999 -9999 -9999 4 4 4 5 5 6 6 6 7 8 8 9 11 13 15 15 15 17 16 16 17 18 20 25 28 27 29 37 37 32 27 24 32 36 28 28 24 28 42 45 28 25 27 35 49 50 51 56 49 49 43 41 31 22 20 19 22 21 21 21 19 16 16 17 17 18 19 20 21 22 22 21 21 23 25 23 21 20 20 19 19 19 18 19 18 18 17 16 18 19 19 18 19 19 20 23 21 18 20 24 29 28 29 29 29 27 28 29 31 31 30 31 31 29 28 28 28 27 29 29 29 27 28 28 28 30 31 31 32 35 35 38 40 42 44 45 48 48 51 53 53 57 58 60 62 64 67 69 72 75 78 79 82 85 87 92 94 97 100 101 104 108 110 114 116 121 125 129 134 139 144 148 151 153 154 155 157 159 157 157 156 158 160 163 165 168 174 179 184
 -9999 -9999 -9999 -9999 -9999 -9999 -9999 -9999 -9999 -9999 -9999 -9999 -9999 -9999 -9999 -9999 -9999 -9999 -9999 -9999 -9999 -9999 -9999 -9999 -9999 -9999 -9999 -9999 -9999 -9999 -9999 -9999 -9999 3 3 4 4 3 4 4 4 4 4 4 4 4 4 3 2 1 1 -9999 -9999 -9999 -9999 -9999 -9999 -9999 -9999 -9999 -9999 -9999 -9999 -9999 -9999 -9999 -9999 -9999 -9999 -9999 2 2 4 4 4 6 6 6 7 7 9 10 12 13 14 12 14 15 16 17 17 18 22 27 29 27 30 35 29 26 23 28 40 32 27 24 25 29 51 35 27 24 40 38 44 51 57 57 52 47 38 28 23 20 22 24 23 22 21 21 19 18 18 19 20 20 21 21 21 23 22 21 21 23 22 22 21 20 18 19 20 19 20 18 18 17 17 20 20 19 21 19 19 21 23 23 18 19 25 29 27 26 29 28 27 27 28 28 28 29 30 30 29 28 28 28 27 27 27 26 26 27 27 28 29 30 31 31 33 35 38 40 41 43 44 46 48 51 53 53 57 57 60 62 64 67 70 72 75 77 81 84 86 88 93 95 98 101 104 107 109 113 116 118 123 128 133 138 142 147 149 152 154 155 155 157 158 157 157 158 160 162 165 167 171 176 180 186
 -9999 -9999 -9999 -9999 -9999 -9999 -9999 -9999 -9999 -9999 -9999 -9999 -9999 -9999 -9999 -9999 -9999 -9999 -9999 -9999 -9999 -9999 -9999 -9999 -9999 -9999 -9999 -9999 -9999 -9999 -9999 -9999 -9999 -9999 3 3 3 2 3 4 4 4 5 4 4 4 4 4 3 1 1 -9999 -9999 -9999 -9999 -9999 -9999 -9999 -9999 -9999 -9999 -9999 -9999 -9999 -9999 -9999 -9999 -9999 -9999 -9999 1 2 3 4 4 4 6 6 6 7 10 10 10 13 13 11 14 15 16 17 17 17 19 24 29 25 28 33 35 28 23 28 42 39 29 26 24 25 38 40 32 29 43 31 56 57 54 60 60 48 46 33 28 30 31 27 25 25 24 23 22 21 21 20 21 22 21 22 22 22 21 21 20 20 21 21 22 22 20 19 20 21 19 17 17 16 18 18 20 21 22 21 20 20 22 21 18 18 21 26 26 25 25 25 25 27 27 27 28 28 28 29 28 27 28 28 27 27 27 27 26 26 26 27 27 29 30 32 33 35 36 40 40 42 45 46 48 50 51 54 54 57 59 61 63 66 68 71 74 77 81 84 87 89 92 95 98 101 104 108 110 113 118 121 126 132 137 142 146 148 149 150 151 153 155 158 157 157 157 159 162 165 166 171 173 178 181 187
 -9999 -9999 -9999 -9999 -9999 -9999 -9999 -9999 -9999 -9999 -9999 -9999 -9999 -9999 -9999 -9999 -9999 -9999 -9999 -9999 -9999 -9999 -9999 -9999 -9999 -9999 -9999 -9999 -9999 -9999 -9999 -9999 -9999 1 1 3 3 2 3 3 3 3 5 4 4 4 4 4 3 2 1 1 1 -9999 -9999 -9999 -9999 -9999 -9999 -9999 -9999 -9999 -9999 -9999 -9999 -9999 -9999 -9999 -9999 -9999 -9999 3 4 3 4 4 4 4 5 7 10 10 9 9 9 10 14 14 14 16 15 15 17 20 24 25 24 27 39 32 21 25 33 38 31 33 26 25 29 36 40 28 38 31 45 51 48 62 59 54 48 42 36 36 37 33 29 27 26 25 23 22 21 22 22 22 20 21 22 22 22 20 21 20 21 20 21 21 20 19 20 20 18 16 17 17 17 18 20 20 21 22 19 19 20 21 19 17 18 21 23 24 25 25 24 26 27 27 27 28 28 29 29 29 28 27 27 27 27 26 26 24 25 25 26 26 29 30 31 34 37 40 42 42 45 47 48 50 50 53 54 56 58 61 62 65 68 71 75 78 81 84 86 90 93 95 97 102 103 108 110 113 115 121 126 132 139 145 149 151 151 154 153 155 154 156 156 156 157 160 163 166 167 170 172 176 182 188
 -9999 -9999 -9999 -9999 -9999 -9999 -9999 -9999 -9999 -9999 -9999 -9999 -9999 -9999 -9999 -9999 -9999 -9999 -9999 -9999 -9999 -9999 -9999 -9999 -9999 -9999 -9999 -9999 -9999 -9999 -9999 -9999 -9999 -9999 1 2 3 3 3 2 2 2 4 4 3 4 4 4 4 2 1 2 2 1 -9999 -9999 -9999 -9999 -9999 -9999 -9999 -9999 -9999 -9999 -9999 -9999 -9999 -9999 -9999 -9999 -9999 2 3 3 3 3 4 4 4 5 6 7 9 7 7 9 11 12 13 13 14 13 16 18 20 23 19 23 26 33 25 21 28 37 33 37 29 26 29 35 34 28 31 37 39 34 42 61 60 56 52 45 44 44 46 41 35 32 29 27 26 23 22 22 21 20 20 21 21 21 21 21 20 20 21 22 19 19 20 18 18 18 18 17 17 17 16 19 21 20 20 20 18 18 18 23 19 17 18 19 20 22 23 23 24 25 27 27 27 28 28 30 29 28 27 26 26 27 26 25 25 24 24 24 24 26 27 30 31 31 35 37 41 42 45 48 49 49 50 53 53 55 58 60 62 65 68 71 75 78 81 84 87 89 94 94 97 99 101 106 110 113 118 121 125 130 138 144 147 148 149 150 151 150 153 153 155 156 158 160 164 165 168 169 172 175 181 188
 -9999 -9999 -9999 -9999 -9999 -9999 -9999 -9999 -9999 -9999 -9999 -9999 -9999 -9999 -9999 -9999 -9999 -9999 -9999 -9999 -9999 -9999 -9999 -9999 -9999 -9999 -9999 -9999 -9999 -9999 -9999 -9999 -9999 -9999 -9999 -9999 1 2 2 3 2 2 3 3 3 4 4 4 4 4 3 3 2 2 2 -9999 -9999 -9999 -9999 -9999 -9999 -9999 -9999 -9999 -9999 -9999 -9999 -9999 -9999 -9999 -9999 -9999 2 3 3 3 3 3 3 3 4 5 6 7 8 9 9 10 11 13 13 13 14 16 17 20 17 19 21 33 26 21 28 31 30 33 31 27 31 31 38 40 32 38 36 34 43 45 49 55 55 52 52 52 49 46 40 36 32 29 27 24 23 22 22 21 20 20 21 21 21 21 20 20 21 20 18 18 19 17 17 17 17 17 15 16 16 17 18 18 20 19 18 17 16 18 18 17 18 19 20 20 22 23 25 26 27 27 27 28 28 29 29 27 27 27 26 26 24 25 24 25 23 22 22 24 24 26 28 30 32 36 39 41 44 46 49 49 50 52 53 55 58 59 62 65 68 71 74 78 81 85 87 89 92 94 95 98 97 103 109 112 118 122 127 128 137 139 142 144 144 143 145 147 148 150 151 154 156 161 162 163 164 167 169 174 180 188
 -9999 -9999 -9999 -9999 -9999 -9999 -9999 -9999 -9999 -9999 -9999 -9999 -9999 -9999 -9999 -9999 -9999 -9999 -9999 -9999 -9999 -9999 -9999 -9999 -9999 -9999 -9999 -9999 -9999 -9999 -9999 -9999 -9999 -9999 -9999 -9999 -9999 -9999 1 1 1 2 2 2 3 3 4 4 4 4 3 3 3 2 3 2 -9999 -9999 -9999 -9999 2 2 -9999 -9999 -9999 -9999 -9999 -9999 -9999 -9999 -9999 -9999 -9999 2 3 3 3 3 3 3 3 3 6 6 6 7 9 9 10 12 13 12 13 15 16 16 17 17 17 25 24 21 28 34 29 30 32 28 28 31 38 36 29 34 31 36 38 39 42 48 56 54 54 50 46 46 41 38 34 30 27 25 24 23 22 21 19 20 20 21 22 22 21 20 20 19 19 18 18 16 17 16 16 15 15 15 15 20 19 19 18 18 16 16 15 17 15 17 17 19 19 20 22 22 23 25 26 27 27 27 28 28 27 28 28 26 28 27 25 24 24 23 23 22 22 22 23 24 26 28 31 33 38 40 43 45 48 48 49 51 52 55 56 59 61 64 68 71 75 78 80 84 85 88 91 92 92 98 97 102 107 110 115 119 124 127 130 132 134 135 137 136 140 142 144 146 149 151 155 157 159 160 161 162 165 170 178 184
 -9999 -9999 -9999 -9999 -9999 -9999 -9999 -9999 -9999 -9999 -9999 -9999 -9999 -9999 -9999 -9999 -9999 -9999 -9999 -9999 -9999 -9999 -9999 -9999 -9999 -9999 -9999 -9999 -9999 -9999 -9999 -9999 -9999 -9999 -9999 -9999 -9999 -9999 -9999 -9999 1 1 1 2 2 2 3 4 4 4 4 3 3 3 3 3 2 2 -9999 2 3 3 2 -9999 -9999 -9999 -9999 -9999 -9999 -9999 -9999 -9999 -9999 -9999 3 3 3 3 4 3 3 3 4 6 6 7 7 8 10 13 14 13 14 16 16 17 16 15 15 16 21 26 27 31 27 28 33 25 27 34 38 30 33 31 31 34 31 34 42 51 55 54 52 44 49 46 42 38 34 31 28 26 24 23 22 21 18 21 20 21 20 22 23 22 22 18 18 17 16 16 16 16 16 14 15 14 17 19 17 18 18 17 18 17 15 17 18 17 17 19 19 21 22 23 24 25 25 27 26 26 27 29 29 29 28 26 27 29 25 23 24 22 22 22 21 22 20 21 23 26 28 31 34 39 41 43 46 47 49 51 51 53 55 58 60 63 67 70 74 78 80 83 84 87 89 91 91 93 94 98 102 107 113 116 120 121 124 127 129 130 130 132 133 136 140 142 145 149 153 154 157 157 157 159 162 168 175 181
 -9999 -9999 -9999 -9999 -9999 -9999 -9999 -9999 -9999 -9999 -9999 -9999 -9999 -9999 -9999 -9999 -9999 -9999 -9999 -9999 -9999 -9999 -9999 -9999 -9999 -9999 -9999 -9999 -9999 -9999 -9999 -9999 -9999 -9999 -9999 -9999 -9999 -9999 -9999 -9999 -9999 -9999 1 1 1 2 2 4 4 4 4 4 3 5 4 3 3 3 2 2 2 3 2 -9999 -9999 -9999 -9999 -9999 -9999 -9999 -9999 -9999 -9999 -9999 3 3 3 3 3 3 3 3 4 4 6 6 7 8 9 11 14 14 13 15 16 16 16 15 15 20 25 29 26 27 25 23 26 27 30 38 42 31 31 36 31 29 33 34 44 50 43 44 42 44 49 47 41 39 34 31 30 26 23 21 20 20 18 18 21 20 21 22 22 20 20 19 16 17 16 16 16 15 14 14 14 13 15 16 16 18 15 17 17 15 15 18 19 20 18 19 19 19 22 21 23 24 23 25 26 25 24 26 27 29 29 26 27 28 25 24 24 22 22 21 20 21 19 19 18 23 26 29 33 36 40 41 45 46 48 51 51 52 54 57 60 62 66 69 73 77 80 81 83 85 88 89 89 89 92 96 102 106 113 117 118 120 121 122 123 125 126 127 129 132 135 138 143 146 149 151 151 153 155 157 160 165 172 177
 -9999 -9999 -9999 -9999 -9999 -9999 -9999 -9999 -9999 -9999 -9999 -9999 -9999 -9999 -9999 -9999 -9999 -9999 -9999 -9999 -9999 -9999 -9999 -9999 -9999 -9999 -9999 -9999 -9999 -9999 -9999 -9999 -9999 -9999 -9999 -9999 -9999 -9999 -9999 -9999 -9999 -9999 -9999 1 1 1 2 3 4 4 4 4 4 5 5 4 3 3 3 2 2 2 2 1 1 -9999 -9999 -9999 -9999 -9999 -9999 -9999 -9999 -9999 3 3 3 3 3 3 3 3 3 4 5 6 7 7 8 10 12 13 13 14 16 15 16 16 16 17 21 24 27 27 30 23 26 26 32 38 31 31 36 34 37 37 33 38 48 45 40 53 44 45 47 45 42 38 34 30 29 26 23 22 20 20 17 18 21 21 21 20 21 22 22 22 17 17 18 15 15 14 15 14 14 14 14 14 15 14 15 16 15 15 16 16 18 22 21 19 19 19 20 22 23 23 21 22 25 24 24 25 29 34 32 26 25 26 24 25 22 21 22 20 19 19 19 18 16 17 22 26 29 34 38 40 42 45 47 49 51 53 54 57 59 62 65 68 72 76 79 81 83 82 84 87 87 90 92 96 102 106 111 114 115 118 118 117 117 118 121 122 125 127 132 135 137 141 144 146 147 150 152 154 158 162 167 174
 -9999 -9999 -9999 6 -9999 -9999 -9999 -9999 -9999 -9999 -9999 -9999 -9999 -9999 -9999 -9999 -9999 -9999 -9999 -9999 -9999 -9999 -9999 -9999 -9999 -9999 -9999 -9999 -9999 -9999 -9999 -9999 -9999 -9999 -9999 -9999 -9999 -9999 -9999 -9999 -9999 -9999 -9999 -9999 1 1 1 2 3 3 4 4 4 4 4 4 3 3 2 2 -9999 2 2 3 2 -9999 -9999 -9999 -9999 -9999 -9999 -9999 -9999 3 3 3 3 4 3 3 3 3 3 4 4 6 6 7 7 8 11 13 13 13 14 15 16 16 16 17 19 22 25 28 34 24 23 23 29 33 31 27 29 31 35 39 29 33 49 40 38 51 44 43 47 43 40 38 34 31 29 25 25 22 21 21 17 20 20 21 20 20 21 23 23 21 17 16 16 16 15 14 14 14 14 14 14 14 14 14 15 15 15 15 16 17 18 20 21 18 19 19 21 25 26 26 21 21 22 23 23 24 29 34 28 25 24 24 22 30 28 25 22 19 19 19 20 18 18 17 17 20 25 31 35 39 42 43 47 48 50 52 55 56 58 61 64 67 71 75 78 80 80 82 83 84 87 88 91 95 100 103 107 111 113 113 113 113 114 117 118 120 122 124 127 130 133 136 141 142 144 146 148 151 154 158 163 167
 -9999 -9999 13 14 -9999 -9999 -9999 -9999 -9999 -9999 -9999 -9999 -9999 -9999 -9999 -9999 -9999 -9999 -9999 -9999 -9999 -9999 -9999 -9999 -9999 -9999 -9999 -9999 -9999 -9999 -9999 -9999 -9999 -9999 -9999 -9999 -9999 -9999 -9999 -9999 -9999 -9999 -9999 -9999 -9999 -9999 1 1 2 2 3 4 4 4 4 4 4 3 3 3 2 -9999 -9999 1 1 1 -9999 -9999 -9999 -9999 -9999 -9999 -9999 3 3 3 3 3 3 3 3 3 3 4 4 4 6 6 7 8 10 12 12 13 14 15 16 15 16 18 29 24 23 27 33 25 22 24 28 27 29 29 25 32 38 44 33 30 39 35 37 46 48 39 44 41 38 36 32 30 29 25 24 23 21 20 18 19 20 20 21 20 21 22 22 21 18 18 18 18 15 14 14 14 14 14 14 14 15 14 14 14 15 15 16 16 18 19 18 19 20 22 24 29 27 24 22 20 22 23 23 23 25 28 24 24 22 23 23 28 29 29 23 20 19 20 22 25 22 18 18 21 23 25 32 37 40 43 45 48 50 52 54 56 58 59 63 66 70 73 76 78 78 78 81 83 83 87 89 92 97 100 104 105 108 108 109 110 110 113 115 116 118 120 123 126 130 132 135 136 141 143 145 148 151 156 159 162
 -9999 -9999 8 12 5 -9999 -9999 -9999 -9999 -9999 -9999 -9999 -9999 -9999 -9999 -9999 -9999 -9999 -9999 -9999 -9999 -9999 -9999 -9999 -9999 -9999 -9999 -9999 -9999 -9999 -9999 -9999 -9999 -9999 -9999 -9999 -9999 -9999 -9999 -9999 -9999 -9999 -9999 -9999 -9999 -9999 -9999 1 2 2 3 4 3 3 4 4 3 3 3 3 2 4 -9999 -9999 1 1 -9999 -9999 -9999 -9999 -9999 -9999 3 3 3 3 3 3 3 3 3 3 3 3 4 4 6 6 7 9 9 11 11 13 14 14 16 16 17 19 23 21 23 26 29 29 29 31 37 28 27 30 26 32 43 46 41 36 32 43 43 39 45 41 39 42 38 37 32 29 28 27 24 22 20 19 20 18 19 19 19 21 22 24 24 22 19 17 17 18 18 14 14 15 16 14 14 14 14 15 14 14 15 14 15 15 16 18 20 20 22 24 25 26 25 24 21 20 22 23 24 23 23 23 23 24 24 23 21 21 23 32 26 22 20 19 25 29 25 19 18 20 22 25 29 36 37 40 44 47 49 51 54 55 56 58 62 66 69 70 73 76 76 77 77 78 81 84 88 91 94 96 99 101 103 103 104 105 106 108 110 111 114 117 121 122 126 127 130 132 135 139 141 145 148 153 155 158
 -9999 -9999 -9999 9 5 -9999 -9999 -9999 -9999 -9999 -9999 -9999 -9999 -9999 -9999 -9999 -9999 -9999 -9999 -9999 -9999 -9999 -9999 -9999 -9999 -9999 -9999 -9999 -9999 -9999 -9999 -9999 -9999 -9999 -9999 -9999 -9999 -9999 -9999 -9999 -9999 -9999 -9999 -9999 -9999 -9999 -9999 1 1 2 3 4 3 3 3 3 3 4 4 3 2 2 2 -9999 -9999 1 -9999 -9999 -9999 -9999 -9999 -9999 3 3 3 3 3 3 3 3 3 3 3 3 3 4 6 6 7 7 8 9 10 12 13 14 16 16 18 17 18 20 22 25 27 25 28 25 37 31 27 33 27 31 37 45 41 33 29 42 43 38 43 44 38 39 39 35 31 28 27 27 24 22 20 20 24 18 19 21 22 22 22 23 24 23 20 18 18 18 18 15 15 15 15 15 14 14 14 14 14 14 13 14 15 15 15 17 19 22 24 25 25 26 26 25 22 21 21 22 23 24 22 22 23 24 24 22 21 21 20 32 31 28 22 21 25 25 25 20 19 20 22 24 28 32 36 38 41 45 48 50 53 55 56 59 62 64 68 69 71 72 74 75 76 76 79 82 86 89 91 92 95 96 99 99 100 101 103 105 107 108 111 114 118 119 121 123 126 127 130 135 137 142 144 148 151 152
 -9999 -9999 -9999 5 4 -9999 -9999 -9999 -9999 -9999 -9999 -9999 -9999 -9999 -9999 -9999 -9999 -9999 -9999 -9999 -9999 -9999 -9999 -9999 -9999 -9999 -9999 -9999 -9999 -9999 -9999 -9999 -9999 -9999 -9999 -9999 -9999 -9999 -9999 -9999 -9999 -9999 -9999 -9999 -9999 -9999 -9999 -9999 -9999 2 2 3 3 3 3 3 4 5 5 6 2 3 3 2 1 -9999 3 -9999 -9999 -9999 -9999 -9999 2 3 3 3 3 -9999 3 3 3 3 4 4 4 4 6 6 6 7 8 8 9 11 12 13 16 16 16 17 19 21 21 25 25 24 26 25 34 36 32 39 29 34 41 44 42 40 34 38 42 40 45 47 41 37 39 34 31 29 27 26 24 22 21 20 20 20 19 21 21 21 22 23 23 23 20 18 18 16 17 16 16 15 15 14 14 14 14 14 14 15 13 14 14 14 15 15 18 21 22 25 26 26 25 25 23 27 27 23 22 23 23 23 24 23 25 22 21 20 20 25 28 23 22 20 26 24 20 20 20 21 23 26 30 32 35 38 40 43 45 48 50 52 56 58 61 64 65 68 68 71 71 73 74 76 78 81 83 86 87 89 91 93 94 94 97 98 100 102 104 106 109 112 115 117 120 123 125 126 127 133 137 140 142 145 149 149
 -9999 -9999 -9999 -9999 -9999 -9999 -9999 -9999 -9999 -9999 -9999 -9999 -9999 -9999 -9999 -9999 -9999 -9999 -9999 -9999 -9999 -9999 -9999 -9999 -9999 -9999 -9999 -9999 -9999 -9999 -9999 -9999 -9999 -9999 -9999 -9999 -9999 -9999 -9999 -9999 -9999 -9999 -9999 -9999 -9999 -9999 -9999 -9999 -9999 -9999 2 2 2 3 3 4 4 5 5 7 3 3 3 2 2 -9999 -9999 3 -9999 -9999 -9999 -9999 -9999 2 3 3 -9999 -9999 -9999 3 3 3 4 4 4 4 5 6 6 7 8 8 10 10 11 12 15 15 15 16 19 22 21 21 24 26 23 23 30 36 35 39 32 31 47 45 48 41 39 44 42 43 44 46 43 38 37 33 33 30 27 26 26 24 23 20 20 20 20 20 21 22 22 24 23 23 20 18 18 17 17 16 16 16 16 15 14 14 15 14 14 17 15 13 14 14 14 14 17 18 21 24 24 24 25 23 24 24 29 28 24 24 23 23 24 24 23 22 20 21 21 22 25 24 23 21 25 25 24 22 22 23 24 27 30 34 35 37 39 41 44 47 50 52 54 57 61 64 65 66 68 68 70 71 73 75 77 79 81 83 84 86 87 89 91 91 92 94 95 99 101 102 106 109 113 117 119 122 125 126 128 132 136 140 141 143 146 149
 -9999 -9999 -9999 -9999 -9999 -9999 -9999 -9999 -9999 -9999 -9999 -9999 -9999 -9999 -9999 -9999 -9999 -9999 -9999 -9999 -9999 -9999 -9999 -9999 -9999 -9999 -9999 -9999 -9999 -9999 -9999 -9999 -9999 -9999 -9999 -9999 -9999 -9999 -9999 -9999 -9999 -9999 -9999 -9999 -9999 -9999 -9999 -9999 -9999 -9999 3 2 2 2 3 3 4 5 5 6 5 3 2 3 3 -9999 -9999 2 3 -9999 -9999 2 2 -9999 -9999 3 -9999 -9999 -9999 3 3 3 4 4 4 4 3 3 4 6 7 8 10 10 10 12 14 15 14 15 17 21 21 21 24 24 26 23 25 32 38 40 41 31 45 47 49 46 43 47 46 44 47 48 43 39 37 35 34 32 28 27 24 24 27 23 20 19 19 22 23 22 22 22 22 23 20 20 18 17 16 16 16 16 15 15 15 14 14 15 14 14 13 12 14 12 12 14 15 17 19 22 23 24 23 23 24 24 28 29 26 24 24 25 25 25 24 24 22 23 21 23 26 25 23 23 23 23 22 23 24 26 26 29 29 33 33 34 36 39 40 44 46 49 52 57 60 62 64 64 66 68 68 70 71 74 76 78 79 81 81 83 85 85 86 87 89 90 93 95 98 101 104 108 111 115 119 123 126 128 130 132 136 139 141 143 146 149
 -9999 -9999 -9999 -9999 -9999 -9999 -9999 -9999 -9999 -9999 -9999 -9999 -9999 -9999 -9999 -9999 -9999 -9999 -9999 -9999 -9999 -9999 -9999 -9999 -9999 -9999 -9999 -9999 -9999 -9999 -9999 -9999 -9999 -9999 -9999 -9999 -9999 -9999 -9999 -9999 -9999 -9999 -9999 -9999 -9999 -9999 -9999 -9999 -9999 -9999 -9999 2 2 3 3 3 4 5 5 7 5 3 2 2 2 1 -9999 -9999 2 2 -9999 -9999 -9999 -9999 -9999 -9999 -9999 -9999 -9999 -9999 3 3 3 3 3 3 3 3 4 4 6 7 10 10 9 10 13 15 14 14 16 17 20 20 21 24 31 23 22 27 36 42 44 34 44 49 49 47 45 49 49 47 46 49 46 42 40 37 35 33 32 27 26 25 26 24 22 23 20 22 22 22 21 20 20 21 21 20 18 17 17 17 18 16 15 15 15 14 15 15 15 14 12 13 13 12 12 13 18 17 18 21 23 23 22 22 24 24 26 28 29 26 25 25 25 25 26 25 25 25 22 26 29 27 25 26 24 26 26 25 25 27 30 30 31 32 32 32 34 36 38 41 44 47 50 54 57 58 61 61 64 65 67 69 71 73 75 76 78 79 78 78 80 80 81 83 84 87 89 92 96 100 102 105 110 113 118 122 126 129 133 135 138 140 141 143 146 149
 -9999 -9999 -9999 -9999 -9999 -9999 -9999 -9999 -9999 -9999 -9999 -9999 -9999 -9999 -9999 -9999 -9999 -9999 -9999 -9999 -9999 -9999 -9999 -9999 -9999 -9999 -9999 -9999 -9999 -9999 -9999 -9999 -9999 -9999 -9999 -9999 -9999 -9999 -9999 -9999 -9999 -9999 -9999 -9999 -9999 -9999 -9999 -9999 -9999 -9999 -9999 -9999 -9999 3 3 3 4 5 5 7 5 4 2 2 2 3 -9999 -9999 -9999 2 -9999 -9999 -9999 -9999 -9999 -9999 -9999 -9999 -9999 -9999 -9999 3 3 3 3 1 1 3 3 4 5 12 11 8 7 9 12 12 14 14 15 17 21 19 20 22 24 23 21 26 34 40 40 42 47 49 51 48 47 50 49 48 48 47 47 47 43 40 37 35 34 31 28 25 25 25 23 24 23 22 21 21 20 22 19 20 21 19 18 18 18 18 18 18 17 16 16 15 15 14 15 14 15 13 12 13 13 13 17 16 18 19 20 20 22 22 22 24 24 28 29 28 26 25 26 27 27 27 26 25 24 27 29 28 25 27 28 27 27 29 30 30 33 32 32 33 31 31 32 35 36 39 42 45 48 51 54 55 57 58 60 63 66 68 71 71 74 74 75 75 73 73 75 77 78 79 82 84 87 90 93 97 100 105 109 113 117 123 127 131 135 137 139 140 142 145 147 151
 -9999 -9999 -9999 -9999 -9999 -9999 -9999 -9999 -9999 -9999 -9999 -9999 -9999 -9999 -9999 -9999 -9999 -9999 -9999 -9999 -9999 -9999 -9999 -9999 -9999 -9999 -9999 -9999 -9999 -9999 -9999 -9999 -9999 -9999 -9999 -9999 -9999 -9999 -9999 -9999 -9999 -9999 -9999 -9999 -9999 -9999 -9999 -9999 -9999 -9999 -9999 -9999 -9999 -9999 2 3 4 4 5 6 6 6 3 3 3 3 3 2 2 -9999 -9999 -9999 -9999 -9999 -9999 -9999 -9999 -9999 -9999 -9999 -9999 -9999 2 2 1 1 1 3 3 4 6 11 9 7 6 6 7 9 10 12 15 16 19 18 18 19 23 21 19 26 30 34 33 41 49 50 49 49 49 49 49 50 50 50 47 47 46 43 40 38 34 34 30 27 26 26 24 25 24 22 22 22 20 20 20 18 18 18 18 19 18 18 18 17 17 16 16 16 15 15 15 14 15 16 15 14 13 15 16 17 17 20 21 21 22 22 23 24 24 24 27 27 26 27 28 29 29 29 27 26 26 26 30 27 27 26 29 29 27 30 32 35 36 34 33 31 31 29 30 33 36 39 41 43 46 48 49 52 54 56 58 61 64 66 69 71 73 74 74 73 70 68 70 73 75 77 78 81 85 89 92 97 100 103 107 111 117 123 129 133 138 139 139 141 143 145 147 150
 -9999 -9999 -9999 -9999 -9999 -9999 -9999 -9999 -9999 -9999 -9999 -9999 -9999 -9999 -9999 -9999 -9999 -9999 -9999 -9999 -9999 -9999 -9999 -9999 -9999 -9999 -9999 -9999 -9999 -9999 -9999 -9999 -9999 -9999 -9999 -9999 -9999 -9999 -9999 0 2 -9999 -9999 -9999 -9999 -9999 -9999 -9999 -9999 -9999 -9999 -9999 -9999 -9999 2 2 3 3 4 3 6 6 5 5 5 4 4 3 2 -9999 -9999 -9999 -9999 -9999 -9999 4 -9999 -9999 -9999 -9999 -9999 -9999 -9999 -9999 1 1 1 3 3 4 5 8 7 6 6 6 7 9 11 11 14 16 18 18 17 19 21 17 17 21 28 25 31 42 49 51 51 49 50 51 51 52 51 51 49 48 47 45 43 40 36 35 32 29 29 28 27 26 25 23 22 21 20 20 18 17 16 17 18 18 18 18 17 17 17 16 16 16 16 15 14 15 13 14 17 16 15 18 18 18 19 20 22 23 22 22 23 24 24 25 26 26 27 27 29 30 32 30 28 30 28 29 31 30 28 27 28 28 28 29 32 33 36 36 34 31 28 29 29 32 35 38 41 42 44 46 47 49 50 53 56 58 62 65 68 70 72 73 74 72 72 69 69 71 73 76 79 82 85 88 92 95 99 103 106 110 116 122 127 131 136 139 139 141 143 146 148 149
 -9999 -9999 -9999 -9999 -9999 -9999 -9999 -9999 -9999 -9999 -9999 -9999 -9999 -9999 -9999 -9999 -9999 -9999 -9999 -9999 -9999 -9999 -9999 -9999 -9999 -9999 -9999 -9999 -9999 -9999 -9999 -9999 -9999 -9999 -9999 0 0 -9999 -9999 1 3 -9999 -9999 -9999 -9999 -9999 -9999 -9999 -9999 -9999 -9999 -9999 -9999 2 2 3 3 3 3 3 3 4 4 5 5 5 4 3 2 -9999 -9999 -9999 -9999 -9999 -9999 -9999 -9999 -9999 -9999 -9999 -9999 -9999 -9999 -9999 -9999 2 2 3 3 4 5 7 7 6 4 6 8 9 12 11 13 15 15 14 14 18 18 15 18 17 22 21 27 40 50 51 51 51 52 53 52 51 53 53 51 50 48 47 45 43 40 38 34 31 30 31 29 27 25 23 22 20 19 18 17 17 17 16 16 18 18 17 17 17 16 15 16 16 16 15 16 15 13 14 13 18 17 19 19 19 21 21 22 22 22 22 23 25 26 25 28 27 29 30 30 31 33 32 30 30 29 27 29 29 29 30 29 29 30 30 30 34 37 37 35 34 31 30 31 33 35 37 39 41 42 43 45 46 48 50 54 56 60 63 66 69 71 72 73 73 73 71 72 72 73 76 78 82 84 87 90 94 98 103 107 111 114 119 124 128 133 137 138 140 143 145 147 148
 -9999 -9999 -9999 -9999 -9999 -9999 -9999 -9999 -9999 -9999 -9999 -9999 -9999 -9999 -9999 -9999 -9999 -9999 -9999 -9999 -9999 -9999 -9999 -9999 -9999 -9999 -9999 -9999 -9999 -9999 -9999 -9999 -9999 -9999 -9999 -9999 -9999 -9999 -9999 1 2 2 -9999 -9999 -9999 -9999 -9999 -9999 -9999 -9999 -9999 -9999 -9999 2 2 2 3 3 3 3 3 3 4 4 5 5 5 3 4 1 -9999 -9999 -9999 -9999 -9999 -9999 -9999 -9999 -9999 -9999 -9999 -9999 -9999 -9999 -9999 -9999 2 3 4 5 5 6 7 8 8 8 9 10 12 11 12 14 13 12 12 14 14 14 19 17 18 18 24 36 49 48 48 52 53 53 46 51 54 54 54 53 51 49 48 46 44 43 38 33 31 30 30 27 25 23 22 20 18 17 16 15 16 16 17 18 18 17 17 17 17 16 17 17 17 16 15 15 16 14 14 15 17 18 19 20 21 21 21 22 23 24 24 26 26 26 28 29 30 32 32 32 33 33 31 30 29 28 28 29 29 30 30 29 31 32 36 38 40 39 38 36 36 34 34 33 35 37 39 39 41 42 43 45 47 49 52 55 59 62 65 68 69 71 73 73 75 74 73 72 74 76 78 80 82 86 90 94 98 102 105 109 113 115 121 127 131 135 137 139 141 143 143 143
 -9999 -9999 -9999 -9999 -9999 -9999 -9999 -9999 -9999 -9999 -9999 -9999 -9999 -9999 -9999 -9999 -9999 -9999 -9999 -9999 -9999 -9999 -9999 -9999 -9999 -9999 -9999 -9999 -9999 -9999 -9999 -9999 -9999 -9999 -9999 -9999 -9999 -9999 1 2 3 1 -9999 -9999 -9999 -9999 -9999 -9999 -9999 -9999 -9999 -9999 -9999 2 1 1 1 2 2 3 3 3 4 4 4 4 4 3 3 1 -9999 -9999 -9999 -9999 -9999 -9999 -9999 -9999 -9999 -9999 -9999 -9999 -9999 -9999 -9999 -9999 -9999 3 4 5 5 6 8 9 10 10 10 11 13 11 11 13 12 12 11 12 12 13 16 17 18 18 30 39 48 48 42 48 50 55 44 50 54 54 55 54 54 51 50 49 46 43 39 35 35 33 30 30 26 23 23 20 20 18 16 15 15 15 16 18 18 17 17 16 15 15 16 18 17 16 15 15 16 17 15 15 17 18 19 21 21 21 22 21 23 24 23 25 26 27 29 31 32 33 34 33 32 33 31 31 29 29 29 28 30 30 29 29 32 32 38 41 42 39 38 37 37 37 37 36 36 38 38 38 38 39 41 44 47 51 52 55 58 61 65 66 68 70 72 73 74 75 75 74 74 76 78 80 83 86 91 95 99 101 103 107 110 114 118 123 128 132 136 138 139 142 143 140
 -9999 -9999 -9999 -9999 -9999 -9999 -9999 -9999 -9999 -9999 -9999 -9999 -9999 -9999 -9999 -9999 -9999 -9999 -9999 -9999 -9999 -9999 -9999 -9999 -9999 -9999 -9999 -9999 -9999 -9999 -9999 -9999 -9999 -9999 -9999 -9999 -9999 -9999 1 1 1 -9999 -9999 -9999 -9999 -9999 -9999 -9999 -9999 -9999 -9999 -9999 1 1 1 1 1 1 1 2 3 3 4 4 4 4 4 3 3 2 -9999 -9999 -9999 -9999 -9999 -9999 -9999 -9999 -9999 -9999 -9999 -9999 -9999 -9999 -9999 -9999 -9999 3 4 5 5 5 6 8 10 11 11 10 11 11 11 11 12 12 11 10 12 13 15 17 19 20 25 34 46 49 48 41 47 50 44 43 49 52 56 56 55 54 53 49 47 44 42 39 37 35 31 27 26 26 24 20 19 20 17 16 16 16 17 18 17 17 16 15 15 15 14 15 16 16 15 16 16 17 16 17 17 19 19 21 22 21 22 22 22 23 25 25 25 28 29 32 33 33 35 33 31 32 30 30 29 28 30 31 30 30 30 31 31 31 37 40 41 40 37 36 37 37 36 37 36 36 37 39 37 38 39 43 47 49 52 55 58 60 63 66 68 70 72 72 74 73 73 75 75 75 76 81 83 87 91 95 97 100 103 104 108 112 116 120 125 128 133 135 137 140 142 137
 -9999 -9999 -9999 -9999 -9999 -9999 -9999 -9999 -9999 -9999 -9999 -9999 -9999 -9999 -9999 -9999 -9999 -9999 -9999 -9999 -9999 -9999 -9999 -9999 -9999 -9999 -9999 -9999 -9999 -9999 -9999 -9999 -9999 -9999 -9999 -9999 -9999 -9999 -9999 -9999 -9999 -9999 -9999 -9999 -9999 -9999 -9999 -9999 -9999 -9999 -9999 0 1 1 1 1 1 1 1 1 3 3 3 3 3 4 3 3 3 3 -9999 -9999 -9999 -9999 -9999 -9999 -9999 -9999 -9999 -9999 -9999 -9999 -9999 -9999 -9999 -9999 3 -9999 3 3 4 4 5 6 8 9 10 10 10 13 12 12 12 10 9 9 12 13 15 18 18 21 27 36 38 45 38 32 40 45 45 48 50 54 57 56 57 56 56 52 48 46 45 42 41 37 31 26 24 26 23 20 19 18 19 16 16 16 17 18 18 17 15 15 15 14 14 14 15 16 17 16 16 17 17 17 17 18 19 20 20 22 20 21 22 23 25 25 26 28 29 33 33 34 35 35 33 31 30 28 29 29 30 30 30 30 30 31 31 31 33 38 40 38 37 37 37 36 37 38 38 38 38 39 39 39 40 44 47 50 53 55 58 60 63 65 67 69 70 72 72 72 74 74 74 76 77 81 84 87 92 94 96 98 100 103 106 109 114 116 121 125 129 132 134 137 137 132
 -9999 -9999 -9999 -9999 -9999 -9999 -9999 -9999 -9999 -9999 -9999 -9999 -9999 -9999 -9999 -9999 -9999 -9999 -9999 -9999 -9999 -9999 -9999 -9999 -9999 -9999 -9999 -9999 -9999 -9999 -9999 -9999 -9999 -9999 -9999 -9999 -9999 -9999 -9999 -9999 1 1 2 -9999 -9999 -9999 -9999 -9999 -9999 -9999 0 1 1 1 1 1 1 1 1 1 3 3 3 4 3 3 3 3 3 3 1 -9999 -9999 -9999 -9999 -9999 -9999 -9999 -9999 -9999 -9999 -9999 -9999 -9999 -9999 -9999 -9999 -9999 -9999 -9999 -9999 4 4 -9999 7 8 8 9 10 13 12 11 11 10 10 9 12 12 16 17 17 20 26 32 30 40 37 29 38 46 50 49 51 54 53 53 56 55 55 53 50 47 45 41 41 38 30 26 25 29 23 20 19 18 19 16 16 16 17 17 17 16 16 16 15 14 14 14 15 15 16 16 16 17 17 17 17 18 19 19 19 19 19 20 22 23 25 25 25 27 29 31 34 35 35 35 34 33 30 30 29 29 29 29 29 29 30 30 30 31 32 34 35 36 37 36 36 36 37 38 39 40 38 39 40 40 42 45 47 50 53 55 58 60 62 63 65 67 69 69 72 72 73 74 75 75 77 80 84 87 91 93 95 96 99 100 103 107 109 114 117 122 126 131 131 132 130 129
 -9999 -9999 -9999 -9999 -9999 -9999 -9999 -9999 -9999 -9999 -9999 -9999 -9999 -9999 -9999 -9999 -9999 -9999 -9999 -9999 -9999 -9999 -9999 -9999 -9999 -9999 -9999 -9999 -9999 -9999 -9999 -9999 -9999 -9999 -9999 -9999 -9999 -9999 -9999 -9999 -9999 -9999 3 3 3 2 2 2 1 1 1 1 1 1 1 1 1 1 1 1 2 3 4 4 3 3 3 3 3 2 2 -9999 -9999 -9999 -9999 -9999 -9999 -9999 -9999 -9999 -9999 -9999 -9999 -9999 -9999 -9999 -9999 -9999 -9999 -9999 -9999 -9999 -9999 -9999 -9999 6 7 8 9 11 12 10 10 10 10 10 12 12 16 17 18 19 23 29 27 37 30 33 40 47 47 49 50 46 48 48 48 54 55 54 51 48 45 43 42 35 32 27 27 32 29 24 21 19 19 19 17 17 18 18 18 16 15 16 15 14 13 13 15 14 16 16 15 15 17 16 18 18 18 18 18 17 19 19 21 23 24 26 26 26 27 30 32 33 34 34 33 32 31 29 29 28 28 28 27 28 29 30 31 31 31 32 32 32 32 35 37 38 37 39 40 41 41 41 41 43 44 46 49 50 53 55 58 60 62 62 62 64 67 70 70 71 72 73 74 76 78 80 84 87 90 90 92 93 96 98 102 103 108 111 115 119 123 129 128 -9999 126 123
 -9999 -9999 -9999 -9999 -9999 -9999 -9999 -9999 -9999 -9999 -9999 -9999 -9999 -9999 -9999 -9999 -9999 -9999 -9999 -9999 -9999 -9999 -9999 -9999 -9999 -9999 -9999 -9999 -9999 -9999 -9999 -9999 -9999 -9999 -9999 -9999 -9999 -9999 -9999 -9999 -9999 -9999 3 3 3 3 1 1 1 1 1 1 1 1 1 1 1 1 1 1 2 3 3 3 3 3 4 3 2 2 2 0 -9999 -9999 -9999 -9999 -9999 -9999 -9999 -9999 -9999 -9999 -9999 -9999 -9999 -9999 -9999 -9999 -9999 -9999 -9999 -9999 -9999 -9999 -9999 5 6 7 7 9 11 10 10 9 9 10 12 12 15 17 18 19 19 26 28 30 30 29 38 42 44 45 44 50 55 55 52 53 55 53 50 48 46 42 41 38 34 28 27 30 30 26 24 21 21 21 18 18 18 19 17 17 16 15 15 15 12 12 13 14 16 16 15 16 17 16 16 18 17 17 17 18 18 19 20 22 23 25 24 25 26 28 30 32 32 32 30 30 29 28 29 28 28 28 28 28 28 29 31 31 33 32 31 32 31 33 36 37 38 40 40 42 43 45 45 46 46 47 50 51 54 55 58 60 61 60 60 63 64 66 68 70 72 72 73 75 77 80 83 85 87 88 89 92 94 96 98 101 105 107 111 115 120 124 125 121 117 119
 -9999 -9999 -9999 -9999 -9999 -9999 -9999 -9999 -9999 -9999 -9999 -9999 -9999 -9999 -9999 -9999 -9999 -9999 -9999 -9999 -9999 -9999 -9999 -9999 -9999 -9999 -9999 -9999 -9999 -9999 -9999 -9999 -9999 -9999 -9999 -9999 -9999 -9999 -9999 -9999 -9999 -9999 -9999 -9999 3 3 2 2 1 1 1 1 1 1 1 1 1 0 0 0 1 1 1 2 2 4 4 3 2 2 2 0 3 0 -9999 -9999 -9999 -9999 -9999 -9999 -9999 -9999 -9999 -9999 -9999 -9999 -9999 -9999 -9999 -9999 -9999 -9999 -9999 -9999 -9999 5 5 6 7 7 7 8 9 9 9 11 12 12 16 16 17 18 20 24 28 26 26 33 35 39 42 40 40 48 51 55 54 51 52 53 50 48 46 43 38 36 33 30 28 28 28 26 24 21 23 21 20 18 19 19 18 17 16 15 15 12 12 12 12 14 14 16 16 16 16 16 16 17 17 17 17 19 19 19 21 21 23 24 24 25 26 28 28 30 30 30 29 30 29 28 28 30 29 28 28 29 28 29 31 31 31 32 31 32 32 34 36 37 38 40 42 43 44 46 46 46 47 48 50 52 53 55 58 60 62 63 61 62 63 65 66 69 71 71 73 75 77 80 82 85 85 86 87 89 92 95 97 99 102 104 107 110 115 117 118 115 113 -9999
 -9999 -9999 -9999 -9999 -9999 -9999 -9999 -9999 -9999 -9999 -9999 -9999 -9999 -9999 -9999 -9999 -9999 -9999 -9999 -9999 -9999 -9999 -9999 -9999 -9999 -9999 -9999 -9999 -9999 -9999 -9999 -9999 -9999 -9999 -9999 -9999 -9999 -9999 -9999 -9999 -9999 -9999 -9999 -9999 -9999 3 2 2 2 1 1 1 1 1 1 1 1 1 0 0 0 0 0 1 1 3 3 3 2 2 2 3 3 3 2 0 -9999 -9999 -9999 -9999 -9999 -9999 -9999 -9999 -9999 -9999 -9999 -9999 -9999 -9999 -9999 -9999 -9999 -9999 -9999 5 5 5 6 6 7 8 7 8 9 10 12 12 14 15 16 19 21 22 27 27 25 31 37 37 36 34 40 42 45 51 55 53 53 48 46 47 46 45 42 40 36 33 34 30 27 25 24 21 21 20 19 18 18 18 18 16 16 15 15 12 12 12 12 14 14 14 16 16 16 16 17 17 18 17 18 19 19 19 21 21 22 24 23 25 26 27 27 27 28 28 29 29 28 28 27 29 30 28 27 28 28 27 29 29 31 32 30 31 30 34 36 38 39 41 43 44 44 46 46 47 47 48 51 51 53 56 58 60 62 63 64 64 63 64 66 69 69 70 73 75 78 79 81 84 85 86 86 89 90 93 95 98 98 100 103 107 109 112 111 108 110 -9999
 -9999 -9999 -9999 -9999 -9999 -9999 -9999 -9999 -9999 -9999 -9999 -9999 -9999 -9999 -9999 -9999 -9999 -9999 -9999 -9999 -9999 -9999 -9999 -9999 -9999 -9999 -9999 -9999 -9999 -9999 -9999 -9999 -9999 -9999 -9999 -9999 -9999 -9999 -9999 -9999 -9999 -9999 -9999 -9999 -9999 -9999 -9999 2 2 1 1 1 1 1 0 0 1 0 0 0 0 0 0 0 1 1 1 3 2 1 1 3 3 3 3 0 -9999 -9999 -9999 -9999 1 -9999 -9999 -9999 -9999 -9999 -9999 -9999 -9999 -9999 -9999 -9999 -9999 -9999 -9999 4 4 5 5 6 6 7 7 7 7 8 11 11 11 13 16 18 19 21 23 26 24 28 34 34 33 35 37 39 42 47 50 53 52 45 47 45 44 43 43 42 39 38 37 32 29 26 25 25 23 21 20 20 18 18 18 16 16 16 15 12 12 12 12 13 14 14 15 15 18 17 17 17 17 17 17 19 19 20 21 21 21 21 24 24 25 26 26 27 28 28 28 28 27 27 27 29 29 29 27 27 26 27 26 28 29 30 30 30 32 31 36 38 39 40 42 45 45 46 46 45 46 47 50 51 54 56 59 60 62 63 64 65 65 65 66 67 69 70 71 75 77 79 80 82 84 85 86 87 90 92 94 94 95 97 99 102 105 107 106 105 -9999 -9999
 -9999 -9999 -9999 -9999 -9999 -9999 -9999 -9999 -9999 -9999 -9999 -9999 -9999 -9999 -9999 -9999 -9999 -9999 -9999 -9999 -9999 -9999 -9999 -9999 -9999 -9999 -9999 -9999 -9999 -9999 -9999 -9999 -9999 -9999 -9999 -9999 -9999 -9999 -9999 -9999 -9999 -9999 -9999 -9999 -9999 -9999 -9999 -9999 1 1 1 1 1 0 0 0 0 0 1 0 0 0 0 0 0 1 1 1 1 1 1 2 3 2 0 0 -9999 -9999 -9999 -9999 -9999 -9999 -9999 -9999 -9999 -9999 -9999 -9999 -9999 -9999 -9999 -9999 -9999 -9999 -9999 4 4 4 5 5 6 6 7 7 7 8 8 10 11 13 13 16 17 17 21 23 24 26 31 33 32 34 37 40 43 45 48 52 48 47 49 48 44 41 42 41 40 38 37 34 32 28 27 28 28 24 21 20 19 18 17 16 16 15 15 15 15 13 13 13 14 15 15 15 17 17 17 17 18 18 19 19 19 20 21 21 21 22 23 23 23 25 26 26 27 27 28 28 27 27 27 28 28 27 27 28 26 25 24 27 28 28 31 30 31 32 32 37 39 40 43 44 45 45 43 45 44 47 49 51 55 57 58 60 63 64 65 65 65 65 67 67 68 69 71 75 76 78 79 82 83 84 85 87 88 91 92 93 94 96 96 98 101 102 102 104 -9999 -9999
 -9999 -9999 -9999 -9999 -9999 -9999 -9999 -9999 -9999 -9999 -9999 -9999 -9999 -9999 -9999 -9999 -9999 -9999 -9999 -9999 -9999 -9999 -9999 -9999 -9999 -9999 -9999 -9999 -9999 -9999 -9999 -9999 -9999 -9999 -9999 -9999 -9999 -9999 -9999 -9999 -9999 -9999 -9999 -9999 -9999 -9999 -9999 -9999 -9999 2 2 1 1 1 0 0 0 0 1 0 0 0 0 0 0 0 0 1 0 1 1 2 3 2 0 1 1 1 -9999 -9999 -9999 -9999 -9999 -9999 -9999 -9999 -9999 -9999 -9999 -9999 -9999 -9999 -9999 -9999 -9999 4 4 4 4 5 5 6 6 7 7 7 8 8 11 11 13 13 16 16 18 20 23 26 32 33 34 33 36 40 41 45 46 48 43 45 47 49 47 44 44 40 39 39 39 36 32 30 29 31 29 25 21 21 20 18 17 15 16 16 15 15 15 13 15 15 15 15 15 16 17 17 17 19 18 16 17 19 19 19 21 21 21 22 23 24 23 24 24 27 27 27 26 27 27 26 25 25 25 26 26 26 26 24 26 26 28 29 30 30 31 32 31 33 38 40 42 44 44 44 45 45 44 44 47 51 54 57 59 61 63 64 64 65 65 66 67 67 68 69 71 75 76 77 78 80 82 84 85 86 88 89 91 91 92 92 94 97 96 98 98 -9999 -9999 -9999
 -9999 -9999 -9999 -9999 -9999 -9999 -9999 -9999 -9999 -9999 -9999 -9999 -9999 -9999 -9999 -9999 -9999 -9999 -9999 -9999 -9999 -9999 -9999 -9999 -9999 -9999 -9999 -9999 -9999 -9999 -9999 -9999 -9999 -9999 -9999 -9999 -9999 -9999 -9999 -9999 -9999 -9999 -9999 -9999 -9999 -9999 -9999 -9999 -9999 2 2 2 1 1 1 0 0 0 1 1 1 0 0 0 0 0 0 0 0 1 2 2 2 1 1 1 1 1 1 -9999 -9999 -9999 -9999 -9999 -9999 -9999 -9999 -9999 -9999 -9999 -9999 -9999 -9999 -9999 -9999 -9999 -9999 -9999 4 4 5 5 6 6 7 7 8 8 9 11 11 12 13 14 16 19 22 26 30 32 33 32 35 38 41 44 48 45 41 47 45 47 46 45 46 44 42 41 41 39 36 32 32 35 28 25 22 21 21 21 18 17 16 16 16 15 16 14 15 15 15 15 15 16 17 17 16 16 16 17 17 18 19 19 19 20 20 20 21 23 23 25 25 27 27 26 25 25 25 26 25 26 25 26 25 26 26 24 27 26 26 28 31 31 31 33 35 35 38 39 38 40 44 44 44 44 44 44 46 50 53 58 59 61 61 62 63 64 65 64 66 68 68 69 70 73 75 77 77 79 81 83 84 86 87 89 90 90 92 92 92 96 99 98 95 -9999 -9999 -9999
 -9999 -9999 -9999 -9999 -9999 -9999 -9999 -9999 -9999 -9999 -9999 -9999 -9999 -9999 -9999 -9999 -9999 -9999 -9999 -9999 -9999 -9999 -9999 -9999 -9999 -9999 -9999 -9999 -9999 -9999 -9999 -9999 -9999 -9999 -9999 -9999 -9999 -9999 -9999 -9999 -9999 -9999 -9999 -9999 -9999 -9999 -9999 -9999 -9999 -9999 3 2 1 1 1 1 0 0 0 1 0 0 0 0 0 0 0 0 0 1 1 2 2 1 2 2 1 1 1 1 -9999 -9999 -9999 -9999 -9999 -9999 -9999 -9999 -9999 -9999 -9999 -9999 -9999 -9999 -9999 -9999 -9999 -9999 -9999 4 4 5 5 6 6 6 8 8 9 9 10 12 13 15 18 18 22 25 30 32 32 32 35 38 39 42 46 48 41 45 42 43 44 44 47 45 44 43 41 40 39 35 35 35 31 26 22 21 21 21 20 18 17 17 16 16 16 15 15 15 15 15 15 17 17 16 16 16 16 17 17 18 19 19 19 19 20 19 20 21 21 24 25 26 25 24 24 23 24 24 25 27 28 27 24 24 24 23 25 25 26 26 32 31 32 33 34 35 37 35 37 37 44 45 44 44 44 45 45 49 53 57 59 61 61 62 62 64 64 64 65 67 68 68 70 73 75 76 77 78 81 82 84 86 87 89 89 90 91 92 93 96 98 95 92 -9999 -9999 -9999
 -9999 -9999 -9999 -9999 -9999 -9999 -9999 -9999 -9999 -9999 -9999 -9999 -9999 -9999 -9999 -9999 -9999 -9999 -9999 -9999 -9999 -9999 -9999 -9999 -9999 -9999 -9999 -9999 -9999 -9999 -9999 -9999 -9999 -9999 -9999 -9999 -9999 -9999 -9999 -9999 -9999 -9999 -9999 -9999 -9999 -9999 -9999 -9999 -9999 -9999 -9999 -9999 -9999 -9999 0 0 0 0 0 1 0 0 0 0 0 0 0 0 0 1 1 2 4 2 2 2 1 1 1 1 2 -9999 -9999 -9999 -9999 -9999 -9999 -9999 -9999 -9999 -9999 -9999 -9999 -9999 -9999 -9999 -9999 -9999 -9999 -9999 -9999 -9999 5 5 5 6 6 7 8 9 10 11 15 15 20 20 21 22 26 30 31 29 32 36 38 39 40 43 41 44 42 47 48 47 46 46 46 45 42 41 39 38 37 37 32 26 24 22 21 21 20 18 18 18 16 16 16 16 16 15 16 15 16 17 17 15 15 16 17 17 17 17 17 18 18 18 18 19 20 20 21 22 23 22 22 23 23 22 23 22 22 23 24 27 27 26 23 23 21 22 24 30 32 31 34 33 33 35 37 36 35 39 40 43 45 45 45 46 47 48 53 56 58 59 60 61 61 61 62 63 64 66 68 69 69 72 74 77 77 78 81 82 83 84 86 88 89 90 91 93 95 96 97 95 91 -9999 -9999 -9999
 -9999 -9999 -9999 -9999 -9999 -9999 -9999 -9999 -9999 -9999 -9999 -9999 -9999 -9999 -9999 -9999 -9999 -9999 -9999 -9999 -9999 -9999 -9999 -9999 -9999 -9999 -9999 -9999 -9999 -9999 -9999 -9999 -9999 -9999 -9999 -9999 -9999 -9999 -9999 -9999 -9999 -9999 -9999 -9999 -9999 -9999 -9999 -9999 -9999 -9999 -9999 -9999 -9999 -9999 0 0 0 0 0 0 0 0 0 0 0 0 0 0 0 1 1 1 2 4 2 2 2 1 1 1 -9999 -9999 -9999 -9999 -9999 -9999 -9999 -9999 -9999 -9999 -9999 -9999 -9999 -9999 -9999 -9999 -9999 -9999 -9999 -9999 -9999 -9999 -9999 5 5 5 5 6 6 9 10 10 12 15 19 21 18 20 24 25 26 31 28 30 33 36 35 34 39 41 42 47 49 47 48 46 46 45 43 42 42 40 39 37 33 28 24 24 24 23 20 20 18 18 16 16 16 16 16 16 16 16 16 16 16 16 16 17 17 17 17 17 18 17 18 18 17 17 18 18 20 21 21 20 20 22 21 21 21 21 22 21 21 21 21 21 21 22 24 23 24 25 29 30 31 33 34 34 36 36 38 40 39 43 46 45 46 48 49 50 52 56 57 58 59 61 61 61 62 63 64 65 67 68 69 71 73 75 76 78 80 81 83 84 86 88 89 89 92 93 94 97 96 96 91 -9999 -9999 -9999
 -9999 -9999 -9999 -9999 -9999 -9999 -9999 -9999 -9999 -9999 -9999 -9999 -9999 -9999 -9999 -9999 -9999 -9999 -9999 -9999 -9999 -9999 -9999 -9999 -9999 -9999 -9999 -9999 -9999 -9999 -9999 -9999 -9999 -9999 -9999 -9999 -9999 -9999 -9999 -9999 -9999 -9999 -9999 -9999 -9999 -9999 -9999 -9999 -9999 -9999 -9999 -9999 -9999 -9999 -9999 -9999 -9999 0 0 0 0 0 0 0 0 0 0 0 0 1 2 1 2 4 2 2 2 1 1 1 1 1 1 -9999 -9999 -9999 -9999 -9999 -9999 -9999 -9999 -9999 -9999 -9999 -9999 -9999 -9999 -9999 -9999 -9999 -9999 -9999 -9999 -9999 4 4 4 5 6 8 9 10 12 13 15 15 15 19 21 21 21 25 25 27 31 34 37 39 37 39 41 48 47 48 48 47 46 45 44 43 42 39 38 36 33 28 27 25 24 23 21 20 18 18 16 16 16 16 17 17 17 17 16 16 16 16 16 16 15 16 16 16 16 17 17 17 17 17 17 18 18 19 19 18 19 19 20 19 20 20 19 19 20 21 20 20 21 21 22 22 23 24 26 29 30 31 30 31 33 36 36 38 43 41 47 46 47 48 50 52 53 55 56 57 59 61 60 61 61 61 62 63 65 67 69 70 72 74 76 78 80 80 82 85 85 87 88 90 91 93 95 97 95 96 93 -9999 -9999 -9999
 -9999 -9999 -9999 -9999 -9999 -9999 -9999 -9999 -9999 -9999 -9999 -9999 -9999 -9999 -9999 -9999 -9999 -9999 -9999 -9999 -9999 -9999 -9999 -9999 -9999 -9999 -9999 -9999 -9999 -9999 -9999 -9999 -9999 -9999 -9999 -9999 -9999 -9999 -9999 -9999 -9999 -9999 -9999 -9999 -9999 -9999 -9999 -9999 -9999 -9999 -9999 -9999 -9999 -9999 -9999 -9999 -9999 -9999 0 0 0 0 0 0 0 0 0 0 0 1 1 1 2 2 2 2 2 1 1 1 1 1 1 1 -9999 -9999 -9999 -9999 -9999 -9999 -9999 -9999 -9999 -9999 -9999 -9999 -9999 -9999 -9999 -9999 -9999 -9999 -9999 -9999 4 4 4 4 5 6 8 8 10 11 13 15 15 17 19 21 18 20 22 27 34 37 43 45 40 40 40 42 44 47 49 47 47 47 44 42 41 39 38 35 32 31 28 25 24 23 22 21 19 16 16 16 15 16 17 17 17 17 16 16 16 16 16 16 15 15 15 16 16 15 15 16 17 16 17 17 17 17 17 17 17 17 18 18 19 19 18 21 22 23 21 19 19 20 21 22 21 23 26 26 26 28 28 29 32 33 35 36 42 45 46 47 48 50 50 53 53 54 56 55 57 59 60 61 61 61 62 63 65 67 68 70 72 74 76 77 78 79 81 83 85 86 87 89 91 91 92 94 93 93 92 -9999 -9999 -9999
 -9999 -9999 -9999 -9999 -9999 -9999 -9999 -9999 -9999 -9999 -9999 -9999 -9999 -9999 -9999 -9999 -9999 -9999 -9999 -9999 -9999 -9999 -9999 -9999 -9999 -9999 -9999 -9999 -9999 -9999 -9999 -9999 -9999 -9999 -9999 -9999 -9999 -9999 -9999 -9999 -9999 -9999 -9999 -9999 -9999 -9999 -9999 -9999 -9999 -9999 -9999 -9999 -9999 -9999 -9999 -9999 -9999 -9999 -9999 0 0 -9999 -9999 0 0 0 0 0 0 1 1 1 1 1 2 2 2 2 1 1 1 1 1 1 1 -9999 -9999 -9999 -9999 -9999 -9999 -9999 -9999 -9999 -9999 -9999 -9999 -9999 -9999 -9999 -9999 -9999 -9999 -9999 -9999 4 4 4 5 6 8 8 9 10 12 12 14 15 16 17 17 20 22 24 29 33 39 47 41 45 43 43 46 45 44 46 49 47 42 42 41 40 38 36 34 31 28 27 24 23 22 21 21 18 16 15 15 15 17 17 17 18 17 16 16 16 16 16 16 15 15 16 14 14 14 15 15 16 16 16 17 17 16 16 16 16 20 19 20 20 17 17 17 17 18 19 17 19 20 20 20 24 25 26 26 27 26 28 32 34 32 35 41 44 46 47 48 49 50 53 54 55 56 54 57 58 60 60 60 62 62 64 63 66 69 70 71 73 76 77 78 79 80 81 83 85 87 89 91 92 93 94 95 90 94 94 -9999 -9999
 -9999 -9999 -9999 -9999 -9999 -9999 -9999 -9999 -9999 -9999 -9999 -9999 -9999 -9999 -9999 -9999 -9999 -9999 -9999 -9999 -9999 -9999 -9999 -9999 -9999 -9999 -9999 -9999 -9999 -9999 -9999 -9999 -9999 -9999 -9999 -9999 -9999 -9999 -9999 -9999 -9999 -9999 -9999 -9999 -9999 -9999 -9999 -9999 -9999 -9999 -9999 -9999 -9999 -9999 -9999 -9999 -9999 -9999 -9999 -9999 -9999 -9999 -9999 -9999 -9999 0 0 0 0 0 1 1 1 1 2 2 2 4 2 2 1 1 1 1 1 1 -9999 -9999 -9999 -9999 -9999 -9999 -9999 -9999 -9999 -9999 -9999 -9999 -9999 -9999 -9999 -9999 -9999 -9999 -9999 -9999 -9999 -9999 -9999 -9999 7 7 8 9 10 12 12 12 14 15 15 17 24 24 32 32 37 45 48 50 44 43 48 50 45 45 43 42 43 42 40 40 37 35 31 30 27 27 24 23 23 19 20 17 16 15 15 15 15 17 17 17 17 16 16 16 16 15 15 15 14 13 13 13 13 13 14 14 14 14 15 14 15 15 16 16 19 20 19 18 16 17 17 17 16 16 16 17 18 20 21 21 25 25 26 28 28 28 30 30 32 34 38 42 43 44 48 48 50 54 57 57 56 55 57 59 61 62 61 63 64 64 64 66 69 69 71 73 74 78 78 78 80 82 84 86 87 89 90 92 95 95 96 92 -9999 94 -9999 -9999
 -9999 -9999 -9999 -9999 -9999 -9999 -9999 -9999 -9999 -9999 -9999 -9999 -9999 -9999 -9999 -9999 -9999 -9999 -9999 -9999 -9999 -9999 -9999 -9999 -9999 -9999 -9999 -9999 -9999 -9999 -9999 -9999 -9999 -9999 -9999 -9999 -9999 -9999 -9999 -9999 -9999 -9999 -9999 -9999 -9999 -9999 -9999 -9999 -9999 -9999 -9999 -9999 -9999 -9999 -9999 -9999 -9999 -9999 -9999 -9999 -9999 -9999 -9999 -9999 -9999 -9999 0 0 0 0 1 1 1 1 2 2 2 2 2 2 2 1 0 0 0 1 -9999 -9999 -9999 -9999 -9999 -9999 -9999 -9999 -9999 -9999 -9999 -9999 -9999 -9999 -9999 -9999 -9999 -9999 -9999 -9999 -9999 -9999 -9999 -9999 -9999 7 7 8 9 10 12 10 11 12 14 16 19 25 31 34 38 41 45 51 51 46 46 50 48 50 46 44 44 43 40 41 36 32 30 28 26 26 25 23 23 23 18 16 15 14 15 15 15 16 16 16 16 16 16 14 17 15 15 14 13 13 12 12 13 13 14 13 13 13 14 13 14 16 14 14 16 19 17 15 15 16 16 16 16 16 16 17 19 18 21 21 22 25 26 27 28 27 28 29 31 32 36 40 42 43 45 49 51 54 59 61 60 60 61 61 63 62 63 62 64 65 64 64 66 68 70 71 74 76 77 79 81 80 83 86 87 87 89 92 96 99 98 94 93 94 -9999 -9999
 -9999 -9999 -9999 -9999 -9999 -9999 -9999 -9999 -9999 -9999 -9999 -9999 -9999 -9999 -9999 -9999 -9999 -9999 -9999 -9999 -9999 -9999 -9999 -9999 -9999 -9999 -9999 -9999 -9999 -9999 -9999 -9999 -9999 -9999 -9999 -9999 -9999 -9999 -9999 -9999 -9999 -9999 -9999 -9999 -9999 -9999 -9999 -9999 -9999 -9999 -9999 -9999 -9999 -9999 -9999 -9999 -9999 -9999 -9999 -9999 -9999 -9999 -9999 -9999 -9999 -9999 -9999 -9999 0 0 0 1 1 1 2 2 2 2 2 2 2 2 2 1 1 1 -9999 -9999 -9999 -9999 -9999 -9999 -9999 -9999 -9999 -9999 -9999 -9999 -9999 -9999 -9999 -9999 -9999 -9999 -9999 -9999 -9999 -9999 -9999 -9999 -9999 7 7 7 8 8 11 10 10 12 14 16 20 26 27 31 38 41 46 47 46 49 46 48 51 50 48 45 45 43 42 40 37 32 28 27 28 25 24 26 24 23 21 18 15 13 15 15 15 15 17 17 17 17 14 14 14 15 14 13 13 13 12 12 12 11 12 12 12 13 14 13 14 15 14 14 13 17 15 15 14 15 15 15 16 17 18 17 17 18 18 24 26 26 27 27 27 28 27 30 31 33 35 38 40 43 44 49 52 54 59 63 63 64 64 65 65 65 64 63 63 64 63 63 65 66 69 70 73 74 77 80 82 82 83 86 89 89 90 94 98 99 99 98 94 99 96 -9999
 -9999 -9999 -9999 -9999 -9999 -9999 -9999 -9999 -9999 -9999 -9999 -9999 -9999 -9999 -9999 -9999 -9999 -9999 -9999 -9999 -9999 -9999 -9999 -9999 -9999 -9999 -9999 -9999 -9999 -9999 -9999 -9999 -9999 -9999 -9999 -9999 -9999 -9999 -9999 -9999 -9999 -9999 -9999 -9999 -9999 -9999 -9999 -9999 -9999 -9999 -9999 -9999 -9999 -9999 -9999 -9999 -9999 -9999 -9999 -9999 -9999 -9999 -9999 -9999 -9999 -9999 -9999 -9999 -9999 0 0 0 1 1 2 2 2 2 2 2 2 2 2 1 1 0 0 -9999 -9999 -9999 -9999 -9999 -9999 -9999 -9999 -9999 -9999 -9999 -9999 -9999 -9999 -9999 -9999 -9999 -9999 -9999 -9999 -9999 -9999 -9999 -9999 5 5 7 7 7 9 9 10 10 13 14 19 24 27 32 38 42 43 42 41 50 50 47 50 51 50 46 46 44 41 42 37 31 26 26 25 24 24 24 25 23 21 17 15 14 14 15 16 17 17 17 17 17 16 14 14 14 13 13 12 12 11 11 11 11 11 12 12 12 13 12 13 13 15 13 13 16 15 14 15 15 15 16 16 18 18 18 18 18 19 20 24 26 27 27 29 30 31 30 31 33 35 37 39 40 42 46 51 54 55 64 66 68 69 70 70 69 68 65 63 63 62 60 61 63 66 70 71 74 76 77 80 81 82 85 87 88 92 97 100 101 101 100 98 95 96 -9999
 -9999 -9999 -9999 -9999 -9999 -9999 -9999 -9999 -9999 -9999 -9999 -9999 -9999 -9999 -9999 -9999 -9999 -9999 -9999 -9999 -9999 -9999 -9999 -9999 -9999 -9999 -9999 -9999 -9999 -9999 -9999 -9999 -9999 -9999 -9999 -9999 -9999 -9999 -9999 -9999 -9999 -9999 -9999 -9999 -9999 -9999 -9999 -9999 -9999 -9999 -9999 -9999 -9999 -9999 -9999 -9999 -9999 -9999 -9999 -9999 -9999 -9999 -9999 -9999 -9999 -9999 -9999 -9999 -9999 -9999 1 0 0 1 1 1 2 2 2 2 2 2 2 2 1 2 1 -9999 -9999 -9999 -9999 -9999 -9999 -9999 -9999 -9999 -9999 -9999 -9999 -9999 -9999 -9999 -9999 -9999 -9999 -9999 -9999 -9999 -9999 -9999 -9999 5 5 5 7 7 8 8 9 10 12 16 18 19 24 31 41 41 41 37 40 47 50 47 48 52 49 50 48 48 42 41 33 29 25 25 25 24 23 23 22 21 19 17 17 15 15 15 16 16 16 16 16 16 15 15 14 14 13 12 12 11 11 11 11 11 11 11 12 12 13 13 12 13 13 13 13 18 16 13 13 12 15 16 18 19 20 19 20 19 18 19 20 22 24 26 28 31 32 29 30 31 33 35 36 39 42 46 51 52 53 62 66 68 71 74 74 72 69 67 64 63 60 60 59 60 64 67 69 72 74 76 79 80 83 84 85 87 91 96 101 103 102 103 100 94 96 -9999
 -9999 -9999 -9999 -9999 -9999 -9999 -9999 -9999 -9999 -9999 -9999 -9999 -9999 -9999 -9999 -9999 -9999 -9999 -9999 -9999 -9999 -9999 -9999 -9999 -9999 -9999 -9999 -9999 -9999 -9999 -9999 -9999 -9999 -9999 -9999 -9999 -9999 -9999 -9999 -9999 -9999 -9999 -9999 -9999 -9999 -9999 -9999 -9999 -9999 -9999 -9999 -9999 -9999 -9999 -9999 -9999 -9999 -9999 -9999 -9999 -9999 -9999 -9999 -9999 -9999 -9999 -9999 -9999 -9999 -9999 -9999 -9999 1 0 1 1 2 2 2 2 2 3 3 3 1 1 0 -9999 -9999 -9999 -9999 -9999 -9999 -9999 -9999 -9999 -9999 -9999 -9999 -9999 -9999 -9999 -9999 -9999 -9999 -9999 -9999 -9999 -9999 -9999 -9999 5 5 5 5 7 7 8 8 9 12 17 18 17 23 32 38 35 39 36 38 42 49 52 47 48 51 50 50 48 45 40 35 28 28 25 28 27 26 25 24 23 19 18 15 16 15 16 16 16 16 17 18 16 16 15 14 14 12 12 11 11 11 11 11 11 11 11 11 11 11 12 12 13 12 12 12 14 15 13 12 12 15 17 18 19 19 19 20 22 19 19 21 23 24 28 29 29 29 30 30 30 29 32 34 39 42 45 50 54 57 59 59 61 68 74 75 73 69 67 64 61 59 57 56 58 61 65 68 70 71 73 77 81 82 84 85 87 91 95 100 103 102 105 104 97 92 -9999
 -9999 -9999 -9999 -9999 -9999 -9999 -9999 -9999 -9999 -9999 -9999 -9999 -9999 -9999 -9999 -9999 -9999 -9999 -9999 -9999 -9999 -9999 -9999 -9999 -9999 -9999 -9999 -9999 -9999 -9999 -9999 -9999 -9999 -9999 -9999 -9999 -9999 -9999 -9999 -9999 -9999 -9999 -9999 -9999 -9999 -9999 -9999 -9999 -9999 -9999 -9999 -9999 -9999 -9999 -9999 -9999 -9999 -9999 -9999 -9999 -9999 -9999 -9999 -9999 -9999 -9999 -9999 -9999 -9999 -9999 -9999 -9999 -9999 -9999 -9999 1 1 1 2 2 3 3 3 3 2 2 2 0 -9999 -9999 -9999 -9999 -9999 -9999 -9999 -9999 -9999 -9999 -9999 -9999 -9999 -9999 -9999 -9999 -9999 -9999 -9999 -9999 -9999 -9999 4 5 5 5 5 6 7 8 8 10 12 15 15 17 20 27 29 34 31 35 38 38 42 48 51 45 48 49 49 48 44 39 38 30 27 28 29 30 29 25 23 22 19 18 17 15 15 16 17 17 16 16 17 17 17 16 14 14 13 13 12 12 12 10 10 11 11 11 11 11 10 12 12 12 12 11 12 12 12 13 12 12 13 15 15 17 16 18 20 22 22 20 20 24 28 30 30 30 29 29 29 29 27 30 33 37 43 46 52 54 58 60 60 59 65 72 76 74 70 67 62 59 56 55 55 57 60 64 69 72 73 74 77 79 82 82 83 87 91 93 98 100 101 103 103 101 92 92
 -9999 -9999 -9999 -9999 -9999 -9999 -9999 -9999 -9999 -9999 -9999 -9999 -9999 -9999 -9999 -9999 -9999 -9999 -9999 -9999 -9999 -9999 -9999 -9999 -9999 -9999 -9999 -9999 -9999 -9999 -9999 -9999 -9999 -9999 -9999 -9999 -9999 -9999 -9999 -9999 -9999 -9999 -9999 -9999 -9999 -9999 -9999 -9999 -9999 -9999 -9999 -9999 -9999 -9999 -9999 -9999 -9999 -9999 -9999 -9999 -9999 -9999 -9999 -9999 -9999 -9999 -9999 -9999 -9999 -9999 -9999 -9999 -9999 -9999 -9999 0 0 0 0 2 2 3 3 4 3 2 0 0 0 0 0 -9999 -9999 -9999 -9999 -9999 -9999 -9999 -9999 -9999 -9999 -9999 -9999 -9999 -9999 -9999 -9999 -9999 -9999 4 4 4 5 5 6 6 6 6 8 9 9 11 12 14 16 19 24 30 27 33 43 38 37 42 47 48 42 51 48 45 43 40 37 34 32 31 33 33 31 29 28 23 20 19 18 17 16 17 16 17 16 16 17 18 17 16 16 14 13 13 12 12 11 11 10 11 10 9 9 9 10 10 10 11 12 11 11 11 13 13 12 13 13 14 14 14 15 17 21 19 21 21 23 28 29 31 33 31 30 30 29 29 29 29 33 37 39 43 49 56 60 62 62 61 64 70 74 74 70 64 61 58 56 55 57 59 64 68 71 74 75 78 80 80 80 79 81 84 88 90 92 93 97 100 102 103 100 90
 -9999 -9999 -9999 -9999 -9999 -9999 -9999 -9999 -9999 -9999 -9999 -9999 -9999 -9999 -9999 -9999 -9999 -9999 -9999 -9999 -9999 -9999 -9999 -9999 -9999 -9999 -9999 -9999 -9999 -9999 -9999 -9999 -9999 -9999 -9999 -9999 -9999 -9999 -9999 -9999 -9999 -9999 -9999 -9999 -9999 -9999 -9999 -9999 -9999 -9999 -9999 -9999 -9999 -9999 -9999 -9999 -9999 -9999 -9999 -9999 -9999 -9999 -9999 -9999 -9999 -9999 -9999 -9999 -9999 -9999 -9999 -9999 -9999 -9999 -9999 -9999 0 0 0 0 2 2 3 3 4 3 0 -9999 1 1 0 -9999 -9999 -9999 -9999 -9999 -9999 -9999 -9999 -9999 -9999 -9999 -9999 -9999 -9999 -9999 -9999 -9999 -9999 4 4 4 4 5 5 6 6 6 6 7 7 9 9 12 15 15 19 23 21 26 38 47 41 35 37 49 41 50 51 48 48 43 40 38 36 36 36 34 34 33 30 24 22 20 20 17 17 17 15 15 15 16 16 17 18 16 16 14 13 13 12 12 13 11 11 10 10 9 9 9 9 10 13 13 13 12 11 11 13 13 13 13 13 13 14 14 15 16 18 19 19 21 25 28 30 32 33 32 32 30 30 31 30 31 34 37 38 42 49 56 61 63 66 67 67 72 73 72 67 64 61 58 56 57 58 61 63 65 71 76 76 80 80 79 77 78 80 81 83 83 86 89 92 94 96 100 94 90
 -9999 -9999 -9999 -9999 -9999 -9999 -9999 -9999 -9999 -9999 -9999 -9999 -9999 -9999 -9999 -9999 -9999 -9999 -9999 -9999 -9999 -9999 -9999 -9999 -9999 -9999 -9999 -9999 -9999 -9999 -9999 -9999 -9999 -9999 -9999 -9999 -9999 -9999 -9999 -9999 -9999 -9999 -9999 -9999 -9999 -9999 -9999 -9999 -9999 -9999 -9999 -9999 -9999 -9999 -9999 -9999 -9999 -9999 -9999 -9999 -9999 -9999 -9999 -9999 -9999 -9999 -9999 -9999 -9999 -9999 -9999 -9999 -9999 -9999 -9999 -9999 -9999 0 0 0 2 2 3 3 4 4 2 -9999 0 -9999 -9999 -9999 -9999 -9999 -9999 -9999 -9999 -9999 -9999 -9999 -9999 -9999 -9999 -9999 -9999 -9999 -9999 -9999 -9999 4 4 4 4 4 5 5 6 6 6 6 6 8 9 12 14 15 16 17 18 21 34 49 50 38 33 37 43 44 49 48 47 45 41 41 39 39 39 36 36 35 31 28 21 21 22 18 17 17 16 15 15 15 16 15 16 17 15 16 15 14 14 14 13 13 11 10 10 9 9 9 10 11 13 13 13 14 11 14 11 11 13 14 14 13 14 14 15 15 16 18 19 21 23 27 29 31 34 34 33 31 30 29 30 31 32 36 37 43 50 56 61 66 68 70 72 73 71 69 66 62 60 58 57 58 60 61 63 66 71 75 78 79 80 80 76 75 76 76 77 78 80 82 86 88 91 94 91 87
 -9999 -9999 -9999 -9999 -9999 -9999 -9999 -9999 -9999 -9999 -9999 -9999 -9999 -9999 -9999 -9999 -9999 -9999 -9999 -9999 -9999 -9999 -9999 -9999 -9999 -9999 -9999 -9999 -9999 -9999 -9999 -9999 -9999 -9999 -9999 -9999 -9999 -9999 -9999 -9999 -9999 -9999 -9999 -9999 -9999 -9999 -9999 -9999 -9999 -9999 -9999 -9999 -9999 -9999 -9999 -9999 -9999 -9999 -9999 -9999 -9999 -9999 -9999 -9999 -9999 -9999 -9999 -9999 -9999 -9999 -9999 -9999 -9999 -9999 -9999 -9999 -9999 0 0 0 0 2 2 3 3 4 5 0 0 -9999 -9999 -9999 -9999 -9999 -9999 -9999 -9999 -9999 -9999 -9999 -9999 -9999 -9999 -9999 -9999 -9999 -9999 -9999 -9999 4 4 4 4 4 4 5 5 5 5 6 6 7 10 14 16 16 17 16 15 18 32 50 49 48 36 33 45 52 48 50 48 46 44 43 42 41 40 39 38 37 33 27 23 21 20 21 18 16 16 15 14 15 14 15 16 15 16 17 17 17 15 15 13 14 12 11 11 13 10 10 10 11 13 13 14 13 13 12 12 11 14 15 15 14 14 15 15 16 16 18 19 21 23 24 27 29 34 35 35 32 31 30 30 31 32 34 38 43 49 58 64 67 71 72 72 73 72 68 65 60 58 57 57 60 60 61 63 67 70 75 78 78 80 78 76 73 74 73 74 75 76 77 80 84 86 88 88 84
 -9999 -9999 -9999 -9999 -9999 -9999 -9999 -9999 -9999 -9999 -9999 -9999 -9999 -9999 -9999 -9999 -9999 -9999 -9999 -9999 -9999 -9999 -9999 -9999 -9999 -9999 -9999 -9999 -9999 -9999 -9999 -9999 -9999 -9999 -9999 -9999 -9999 -9999 -9999 -9999 -9999 -9999 -9999 -9999 -9999 -9999 -9999 -9999 -9999 -9999 -9999 -9999 -9999 -9999 -9999 -9999 -9999 -9999 -9999 -9999 -9999 -9999 -9999 -9999 -9999 -9999 -9999 -9999 -9999 -9999 -9999 -9999 -9999 -9999 -9999 -9999 -9999 0 0 0 0 1 2 3 3 3 3 1 1 -9999 0 -9999 -9999 0 -9999 -9999 -9999 -9999 -9999 -9999 -9999 -9999 -9999 -9999 -9999 -9999 -9999 -9999 -9999 -9999 4 4 4 4 4 5 5 5 6 6 6 7 10 14 19 18 15 16 14 15 19 36 37 51 42 35 42 49 52 50 49 48 47 45 42 42 43 42 41 38 35 29 24 22 20 21 20 16 14 14 12 13 13 14 15 16 17 15 17 15 15 15 15 15 12 16 11 11 12 11 12 12 13 14 13 13 13 13 12 12 14 15 14 14 14 15 15 16 16 18 19 21 23 26 27 29 32 32 32 33 32 31 31 33 32 34 37 41 48 58 64 69 72 74 75 74 73 69 64 62 58 54 57 59 62 63 65 68 73 75 75 76 77 76 74 72 70 71 70 70 71 72 75 78 81 82 80 -9999
 -9999 -9999 -9999 -9999 -9999 -9999 -9999 -9999 -9999 -9999 -9999 -9999 -9999 -9999 -9999 -9999 -9999 -9999 -9999 -9999 -9999 -9999 -9999 -9999 -9999 -9999 -9999 -9999 -9999 -9999 -9999 -9999 -9999 -9999 -9999 -9999 -9999 -9999 -9999 -9999 -9999 -9999 -9999 -9999 -9999 -9999 -9999 -9999 -9999 -9999 -9999 -9999 -9999 -9999 -9999 -9999 -9999 -9999 -9999 -9999 -9999 -9999 -9999 -9999 -9999 -9999 -9999 -9999 -9999 -9999 -9999 -9999 -9999 -9999 -9999 -9999 -9999 1 0 0 0 0 2 2 2 3 3 3 1 -9999 0 -9999 -9999 0 -9999 -9999 -9999 -9999 -9999 -9999 -9999 -9999 -9999 -9999 -9999 -9999 -9999 -9999 -9999 -9999 4 4 4 4 4 5 5 5 5 6 7 7 10 14 17 17 14 13 14 14 15 22 23 41 48 43 43 46 54 52 51 49 44 43 44 45 47 46 40 35 36 35 31 25 22 22 20 15 14 14 12 12 11 12 12 16 17 15 15 15 15 13 16 16 14 15 15 11 11 11 12 13 14 14 12 12 12 11 12 12 14 14 14 14 14 15 16 16 17 18 20 21 23 26 28 29 30 30 34 32 32 31 31 33 39 45 39 39 46 53 58 71 75 78 79 75 72 68 65 60 56 56 57 60 62 64 66 69 72 73 73 73 74 74 72 71 68 68 66 64 65 66 69 73 75 77 76 -9999
 -9999 -9999 -9999 -9999 -9999 -9999 -9999 -9999 -9999 -9999 -9999 -9999 -9999 -9999 -9999 -9999 -9999 -9999 -9999 -9999 -9999 -9999 -9999 -9999 -9999 -9999 -9999 -9999 -9999 -9999 -9999 -9999 -9999 -9999 -9999 -9999 -9999 -9999 -9999 -9999 -9999 -9999 -9999 -9999 -9999 -9999 -9999 -9999 -9999 -9999 -9999 -9999 -9999 -9999 -9999 -9999 -9999 -9999 -9999 -9999 -9999 -9999 -9999 -9999 -9999 -9999 -9999 -9999 -9999 -9999 -9999 -9999 -9999 -9999 -9999 -9999 -9999 1 0 1 0 1 1 2 2 3 3 3 2 1 0 -9999 -9999 -9999 -9999 -9999 -9999 -9999 -9999 -9999 -9999 -9999 -9999 -9999 -9999 -9999 -9999 -9999 -9999 -9999 -9999 -9999 4 4 5 5 5 5 5 6 6 7 9 12 13 14 13 13 12 12 13 15 18 28 42 35 40 39 51 54 52 51 49 43 47 47 48 48 44 38 35 38 37 27 24 27 23 15 13 12 12 11 10 11 10 12 15 15 15 14 13 11 11 14 15 14 15 11 11 12 14 13 15 15 15 14 13 14 14 14 14 15 15 14 16 16 17 18 20 20 21 23 24 25 26 27 29 29 34 36 33 31 31 39 45 51 54 49 45 55 57 70 78 80 81 78 73 68 64 60 58 57 58 59 61 62 65 66 68 70 71 73 73 72 71 70 68 65 60 58 58 61 64 67 70 70 73 -9999
 -9999 -9999 -9999 -9999 -9999 -9999 -9999 -9999 -9999 -9999 -9999 -9999 -9999 -9999 -9999 -9999 -9999 -9999 -9999 -9999 -9999 -9999 -9999 -9999 -9999 -9999 -9999 -9999 -9999 -9999 -9999 -9999 -9999 -9999 -9999 -9999 -9999 -9999 -9999 -9999 -9999 -9999 -9999 -9999 -9999 -9999 -9999 -9999 -9999 -9999 -9999 -9999 -9999 -9999 -9999 -9999 -9999 -9999 -9999 -9999 -9999 -9999 -9999 -9999 -9999 -9999 -9999 -9999 -9999 -9999 -9999 -9999 -9999 -9999 -9999 -9999 -9999 1 0 0 0 1 1 2 2 2 2 4 3 2 2 -9999 -9999 -9999 -9999 -9999 -9999 -9999 -9999 -9999 -9999 -9999 -9999 -9999 -9999 -9999 -9999 -9999 -9999 -9999 -9999 -9999 -9999 -9999 4 5 5 4 4 4 6 7 8 9 11 11 11 12 11 10 13 13 14 20 31 27 33 34 48 55 54 54 43 46 49 45 49 49 48 45 39 34 32 24 23 31 31 15 13 12 12 12 12 11 10 12 12 12 13 12 11 9 9 11 14 12 15 13 13 13 12 13 14 15 17 16 15 15 15 15 15 15 16 20 22 22 20 20 20 23 23 23 24 25 25 26 28 29 31 34 33 32 34 43 52 54 61 59 56 52 60 68 78 80 81 78 74 69 63 61 58 59 59 60 62 63 63 65 66 67 68 70 71 70 69 67 65 60 54 52 52 56 59 63 66 68 -9999 -9999
 -9999 -9999 -9999 -9999 -9999 -9999 -9999 -9999 -9999 -9999 -9999 -9999 -9999 -9999 -9999 -9999 -9999 -9999 -9999 -9999 -9999 -9999 -9999 -9999 -9999 -9999 -9999 -9999 -9999 -9999 -9999 -9999 -9999 -9999 -9999 -9999 -9999 -9999 -9999 -9999 -9999 -9999 -9999 -9999 -9999 -9999 -9999 -9999 -9999 -9999 -9999 -9999 -9999 -9999 -9999 -9999 -9999 -9999 -9999 -9999 -9999 -9999 -9999 -9999 -9999 -9999 -9999 -9999 -9999 -9999 -9999 -9999 -9999 -9999 -9999 -9999 -9999 1 0 1 1 1 2 2 2 2 3 3 2 2 2 0 -9999 -9999 -9999 -9999 -9999 -9999 -9999 -9999 -9999 -9999 -9999 -9999 -9999 -9999 -9999 -9999 -9999 -9999 -9999 -9999 -9999 -9999 -9999 -9999 -9999 4 4 5 6 6 7 8 8 9 9 9 10 10 11 15 12 16 18 22 25 34 49 49 46 44 39 38 39 43 47 48 49 46 42 37 26 23 21 25 32 18 12 11 11 11 11 11 10 10 10 10 12 13 13 9 9 10 10 11 13 13 13 12 12 13 15 18 17 16 16 16 15 16 16 16 14 16 20 22 22 23 24 25 25 26 25 26 27 28 29 31 35 40 37 43 47 50 52 54 65 62 62 59 56 65 73 81 80 77 74 69 66 63 60 60 59 59 59 60 61 63 63 65 65 67 67 68 67 65 64 59 48 46 48 52 55 59 60 -9999 -9999 -9999
 -9999 -9999 -9999 -9999 -9999 -9999 -9999 -9999 -9999 -9999 -9999 -9999 -9999 -9999 -9999 -9999 -9999 -9999 -9999 -9999 -9999 -9999 -9999 -9999 -9999 -9999 -9999 -9999 -9999 -9999 -9999 -9999 -9999 -9999 -9999 -9999 -9999 -9999 -9999 -9999 -9999 -9999 -9999 -9999 -9999 -9999 -9999 -9999 -9999 -9999 -9999 -9999 -9999 -9999 -9999 -9999 -9999 -9999 -9999 -9999 -9999 -9999 -9999 -9999 -9999 -9999 -9999 -9999 -9999 -9999 -9999 -9999 -9999 -9999 -9999 -9999 -9999 1 1 1 1 2 2 2 2 3 3 2 2 2 2 0 -9999 -9999 0 -9999 -9999 -9999 -9999 -9999 -9999 -9999 -9999 -9999 -9999 -9999 -9999 -9999 -9999 -9999 -9999 -9999 -9999 -9999 -9999 -9999 -9999 -9999 -9999 5 5 6 6 6 6 7 8 9 10 9 9 11 12 13 13 19 23 25 28 33 38 39 46 51 50 47 46 47 46 45 43 44 34 25 20 18 19 15 11 11 12 15 12 13 13 12 10 9 10 14 14 12 10 11 12 12 11 11 12 12 13 14 14 16 18 17 18 17 18 16 16 16 17 17 16 17 18 23 25 27 28 28 30 31 31 31 33 34 37 39 43 49 53 50 50 53 62 65 65 62 61 54 78 82 79 76 73 69 66 63 62 60 59 59 60 61 61 62 62 63 66 68 68 67 64 63 60 55 48 45 45 52 53 56 57 -9999 -9999 -9999
 -9999 -9999 -9999 -9999 -9999 -9999 -9999 -9999 -9999 -9999 -9999 -9999 -9999 -9999 -9999 -9999 -9999 -9999 -9999 -9999 -9999 -9999 -9999 -9999 -9999 -9999 -9999 -9999 -9999 -9999 -9999 -9999 -9999 -9999 -9999 -9999 -9999 -9999 -9999 -9999 -9999 -9999 -9999 -9999 -9999 -9999 -9999 -9999 -9999 -9999 -9999 -9999 -9999 -9999 -9999 -9999 -9999 -9999 -9999 -9999 -9999 -9999 -9999 -9999 -9999 -9999 -9999 -9999 -9999 -9999 -9999 -9999 -9999 -9999 -9999 -9999 -9999 1 1 1 1 2 2 2 2 4 4 2 2 2 2 0 0 -9999 1 -9999 -9999 -9999 -9999 -9999 -9999 -9999 -9999 -9999 -9999 -9999 -9999 -9999 -9999 -9999 -9999 -9999 -9999 -9999 -9999 -9999 -9999 -9999 -9999 -9999 -9999 6 6 6 6 6 7 7 8 8 8 10 14 10 13 20 26 37 34 38 41 36 53 52 54 52 51 51 51 49 47 44 41 34 29 22 16 12 14 13 14 23 12 13 15 16 12 10 11 13 13 12 10 11 11 11 11 11 12 13 13 14 16 17 17 18 19 18 18 19 17 17 17 17 17 17 18 21 24 24 26 29 32 35 40 41 46 43 42 42 44 49 54 51 51 53 57 66 71 67 58 60 64 77 76 74 72 70 66 63 62 59 59 58 60 62 63 63 63 62 64 67 66 66 64 62 59 54 49 48 49 -9999 -9999 55 -9999 -9999 -9999 -9999
 -9999 -9999 -9999 -9999 -9999 -9999 -9999 -9999 -9999 -9999 -9999 -9999 -9999 -9999 -9999 -9999 -9999 -9999 -9999 -9999 -9999 -9999 -9999 -9999 -9999 -9999 -9999 -9999 -9999 -9999 -9999 -9999 -9999 -9999 -9999 -9999 -9999 -9999 -9999 -9999 -9999 -9999 -9999 -9999 -9999 -9999 -9999 -9999 -9999 -9999 -9999 -9999 -9999 -9999 -9999 -9999 -9999 -9999 -9999 -9999 -9999 -9999 -9999 -9999 -9999 -9999 -9999 -9999 -9999 -9999 -9999 -9999 -9999 -9999 -9999 -9999 1 1 1 1 1 2 2 2 2 3 2 1 2 2 1 1 0 -9999 0 -9999 -9999 -9999 -9999 -9999 -9999 -9999 -9999 -9999 -9999 -9999 -9999 -9999 -9999 -9999 -9999 -9999 -9999 -9999 -9999 -9999 -9999 -9999 -9999 -9999 -9999 -9999 12 5 6 6 6 7 7 8 9 9 12 12 11 14 24 29 32 25 31 35 35 42 50 58 56 53 52 52 50 46 45 40 35 33 18 13 13 14 13 19 19 12 15 13 12 12 10 10 10 11 10 11 13 12 12 12 13 13 13 14 16 17 20 20 19 19 19 19 19 17 18 19 18 18 21 21 22 24 25 27 30 35 40 42 43 45 46 46 49 50 50 50 51 52 57 63 66 67 61 55 56 65 72 72 72 71 67 66 63 60 59 59 59 63 65 65 63 61 62 64 65 66 64 61 58 55 52 51 50 -9999 54 55 -9999 -9999 -9999 -9999
 -9999 -9999 -9999 -9999 -9999 -9999 -9999 -9999 -9999 -9999 -9999 -9999 -9999 -9999 -9999 -9999 -9999 -9999 -9999 -9999 -9999 -9999 -9999 -9999 -9999 -9999 -9999 -9999 -9999 -9999 -9999 -9999 -9999 -9999 -9999 -9999 -9999 -9999 -9999 -9999 -9999 -9999 -9999 -9999 -9999 -9999 -9999 -9999 -9999 -9999 -9999 -9999 -9999 -9999 -9999 -9999 -9999 -9999 -9999 -9999 -9999 -9999 -9999 -9999 -9999 -9999 -9999 -9999 -9999 -9999 -9999 -9999 -9999 -9999 -9999 -9999 1 1 1 1 1 1 2 2 2 3 3 2 2 2 1 1 1 0 0 0 0 -9999 -9999 -9999 -9999 -9999 -9999 -9999 -9999 -9999 -9999 -9999 -9999 -9999 -9999 -9999 -9999 -9999 -9999 -9999 -9999 -9999 -9999 -9999 -9999 -9999 -9999 5 5 5 5 6 7 8 7 8 10 10 9 13 15 17 27 25 24 26 33 40 46 55 53 55 54 54 50 49 46 44 38 37 22 15 13 17 12 12 13 14 15 12 12 11 10 10 12 12 11 12 13 12 12 12 13 13 15 15 15 15 16 18 19 19 19 21 21 18 18 21 19 19 21 23 24 24 25 26 29 33 37 40 41 44 43 45 49 50 51 49 50 53 54 61 68 67 61 52 52 57 67 70 72 71 69 66 63 61 58 58 60 64 68 69 67 64 64 64 64 65 65 61 58 57 54 52 53 -9999 54 -9999 -9999 -9999 -9999 -9999
 -9999 -9999 -9999 -9999 -9999 -9999 -9999 -9999 -9999 -9999 -9999 -9999 -9999 -9999 -9999 -9999 -9999 -9999 -9999 -9999 -9999 -9999 -9999 -9999 -9999 -9999 -9999 -9999 -9999 -9999 -9999 -9999 -9999 -9999 -9999 -9999 -9999 -9999 -9999 -9999 -9999 -9999 -9999 -9999 -9999 -9999 -9999 -9999 -9999 -9999 -9999 -9999 -9999 -9999 -9999 -9999 -9999 -9999 -9999 -9999 -9999 -9999 -9999 -9999 -9999 -9999 -9999 -9999 -9999 -9999 -9999 -9999 -9999 -9999 -9999 -9999 1 1 1 1 1 1 1 2 2 3 3 2 2 1 1 1 1 1 0 0 0 -9999 -9999 -9999 -9999 -9999 -9999 -9999 -9999 -9999 -9999 -9999 -9999 -9999 -9999 -9999 -9999 -9999 -9999 -9999 -9999 -9999 -9999 -9999 -9999 -9999 -9999 -9999 5 5 5 7 7 9 8 8 9 9 9 10 13 12 15 15 20 28 43 52 55 49 38 52 49 46 51 51 48 43 39 35 30 19 15 16 18 11 10 10 12 13 11 11 11 12 13 12 12 11 12 12 12 12 12 14 14 15 15 16 18 19 19 21 22 21 21 20 21 21 21 21 21 21 23 24 25 29 29 32 34 39 39 42 43 44 47 50 52 51 49 52 53 55 64 70 66 57 53 59 62 69 71 71 69 66 63 62 60 60 62 66 69 73 70 68 70 67 65 63 65 63 60 58 57 55 55 55 56 -9999 -9999 -9999 -9999 -9999
 -9999 -9999 -9999 -9999 -9999 -9999 -9999 -9999 -9999 -9999 -9999 -9999 -9999 -9999 -9999 -9999 -9999 -9999 -9999 -9999 -9999 -9999 -9999 -9999 -9999 -9999 -9999 -9999 -9999 -9999 -9999 -9999 -9999 -9999 -9999 -9999 -9999 -9999 -9999 -9999 -9999 -9999 -9999 -9999 -9999 -9999 -9999 -9999 -9999 -9999 -9999 -9999 -9999 -9999 -9999 -9999 -9999 -9999 -9999 -9999 -9999 -9999 -9999 -9999 -9999 -9999 -9999 -9999 -9999 -9999 -9999 -9999 -9999 -9999 -9999 1 1 1 1 1 1 1 1 1 1 3 3 2 2 2 1 1 1 1 0 0 0 -9999 -9999 -9999 -9999 -9999 -9999 -9999 -9999 -9999 -9999 -9999 -9999 -9999 -9999 -9999 -9999 -9999 -9999 -9999 -9999 -9999 -9999 -9999 -9999 -9999 -9999 -9999 -9999 5 6 6 7 8 8 8 8 7 9 9 10 11 11 15 28 27 34 51 39 34 40 35 37 39 51 52 49 42 38 35 33 28 16 19 27 14 13 11 9 12 11 11 11 11 11 12 12 12 12 13 12 13 14 14 15 15 16 16 18 20 20 22 22 21 19 20 19 20 21 21 21 23 24 24 28 30 33 34 33 35 39 41 41 44 45 47 51 50 48 51 53 51 52 64 67 56 54 55 60 66 70 71 69 65 62 60 60 63 65 67 71 74 74 74 73 71 68 65 64 64 62 60 59 58 57 58 57 -9999 -9999 -9999 -9999 -9999
 -9999 -9999 -9999 -9999 -9999 -9999 -9999 -9999 -9999 -9999 -9999 -9999 -9999 -9999 -9999 -9999 -9999 -9999 -9999 -9999 -9999 -9999 -9999 -9999 -9999 -9999 -9999 -9999 -9999 -9999 -9999 -9999 -9999 -9999 -9999 -9999 -9999 -9999 -9999 -9999 -9999 -9999 -9999 -9999 -9999 -9999 -9999 -9999 -9999 -9999 -9999 -9999 -9999 -9999 -9999 -9999 -9999 -9999 -9999 -9999 -9999 -9999 -9999 -9999 -9999 -9999 -9999 -9999 -9999 -9999 -9999 -9999 -9999 -9999 -9999 1 1 1 1 1 1 1 1 1 1 1 3 2 2 2 1 1 0 1 0 0 1 -9999 -9999 -9999 -9999 -9999 -9999 -9999 -9999 -9999 -9999 -9999 -9999 -9999 -9999 -9999 -9999 -9999 -9999 -9999 -9999 -9999 -9999 -9999 -9999 -9999 -9999 -9999 -9999 6 6 6 8 8 9 8 7 7 7 9 9 9 11 16 24 23 26 36 35 26 30 40 44 51 48 48 50 42 39 37 36 30 20 18 24 17 16 11 11 11 13 10 11 11 12 13 12 13 12 13 13 13 13 15 15 15 15 18 18 20 21 23 22 21 20 19 19 20 20 21 21 23 23 24 25 30 35 37 36 35 36 41 44 42 43 44 47 51 48 47 50 54 49 51 59 53 52 57 58 62 69 69 68 64 59 56 58 65 68 69 72 74 75 76 77 74 71 64 64 64 64 62 62 61 58 58 -9999 -9999 -9999 -9999 -9999 -9999
 -9999 -9999 -9999 -9999 -9999 -9999 -9999 -9999 -9999 -9999 -9999 -9999 -9999 -9999 -9999 -9999 -9999 -9999 -9999 -9999 -9999 -9999 -9999 -9999 -9999 -9999 -9999 -9999 -9999 -9999 -9999 -9999 -9999 -9999 -9999 -9999 -9999 -9999 -9999 -9999 -9999 -9999 -9999 -9999 -9999 -9999 -9999 -9999 -9999 -9999 -9999 -9999 -9999 -9999 -9999 -9999 -9999 -9999 -9999 -9999 -9999 -9999 -9999 -9999 -9999 -9999 -9999 -9999 -9999 -9999 -9999 -9999 -9999 -9999 -9999 -9999 -9999 1 1 1 1 1 1 1 1 1 2 2 2 1 1 1 0 0 0 -9999 -9999 -9999 -9999 -9999 -9999 -9999 -9999 -9999 -9999 -9999 -9999 -9999 -9999 -9999 -9999 -9999 -9999 -9999 -9999 -9999 -9999 -9999 -9999 -9999 -9999 -9999 -9999 -9999 -9999 -9999 6 6 7 8 8 8 7 6 7 9 9 11 11 15 18 16 20 23 26 25 31 45 52 40 37 51 50 43 42 37 33 30 23 19 23 27 18 15 11 11 10 10 10 12 12 13 15 13 13 13 14 14 15 15 14 14 16 17 18 20 20 22 21 20 20 20 20 20 19 21 21 21 22 24 25 27 33 36 39 39 38 39 42 47 43 43 42 46 50 46 46 47 50 47 52 52 51 54 54 59 66 69 66 61 55 51 52 64 68 69 71 72 74 76 76 71 69 64 65 64 65 64 62 61 59 59 -9999 -9999 -9999 -9999 -9999 -9999
 -9999 -9999 -9999 -9999 -9999 -9999 -9999 -9999 -9999 -9999 -9999 -9999 -9999 -9999 -9999 -9999 -9999 -9999 -9999 -9999 -9999 -9999 -9999 -9999 -9999 -9999 -9999 -9999 -9999 -9999 -9999 -9999 -9999 -9999 -9999 -9999 -9999 -9999 -9999 -9999 -9999 -9999 -9999 -9999 -9999 -9999 -9999 -9999 -9999 -9999 -9999 -9999 -9999 -9999 -9999 -9999 -9999 -9999 -9999 -9999 -9999 -9999 -9999 -9999 -9999 -9999 -9999 -9999 -9999 -9999 -9999 -9999 -9999 -9999 -9999 -9999 1 1 -9999 -9999 1 1 1 1 1 2 2 1 2 1 1 1 1 0 0 -9999 -9999 -9999 0 -9999 -9999 -9999 -9999 -9999 -9999 -9999 -9999 -9999 -9999 -9999 -9999 -9999 -9999 -9999 -9999 -9999 -9999 -9999 -9999 -9999 -9999 -9999 -9999 -9999 -9999 -9999 6 6 6 8 8 7 7 6 7 7 9 10 12 15 17 13 16 21 31 26 26 30 34 43 49 53 48 41 41 37 33 31 25 20 21 30 23 18 12 11 10 11 12 12 12 15 15 14 14 13 14 15 15 15 15 15 15 17 18 19 19 19 19 19 18 17 17 17 18 18 21 21 21 24 25 26 32 35 39 42 42 39 39 46 46 42 37 41 43 47 45 42 44 45 47 51 50 51 52 57 66 70 66 60 55 49 52 64 70 69 72 74 76 77 72 67 65 63 65 68 68 66 63 62 61 59 -9999 -9999 -9999 -9999 -9999 -9999
 -9999 -9999 -9999 -9999 -9999 -9999 -9999 -9999 -9999 -9999 -9999 -9999 -9999 -9999 -9999 -9999 -9999 -9999 -9999 -9999 -9999 -9999 -9999 -9999 -9999 -9999 -9999 -9999 -9999 -9999 -9999 -9999 -9999 -9999 -9999 -9999 -9999 -9999 -9999 -9999 -9999 -9999 -9999 -9999 -9999 -9999 -9999 -9999 -9999 -9999 -9999 -9999 -9999 -9999 -9999 -9999 -9999 -9999 -9999 -9999 -9999 -9999 -9999 -9999 -9999 -9999 -9999 -9999 -9999 -9999 -9999 -9999 -9999 -9999 -9999 -9999 -9999 1 1 1 1 1 1 1 0 1 2 1 2 2 1 0 0 0 0 -9999 -9999 -9999 1 1 -9999 -9999 -9999 -9999 -9999 -9999 -9999 -9999 -9999 -9999 -9999 -9999 -9999 -9999 -9999 -9999 -9999 -9999 -9999 -9999 -9999 -9999 -9999 -9999 -9999 -9999 -9999 -9999 8 6 7 7 6 7 7 7 9 9 10 14 12 15 17 20 29 32 31 38 40 37 41 40 40 42 43 39 35 34 29 24 19 25 26 20 14 11 11 11 14 12 12 15 15 13 12 12 14 15 15 15 14 15 15 17 17 18 18 16 16 18 16 17 17 17 18 18 18 21 21 23 25 28 29 32 38 40 41 38 37 44 46 45 36 38 39 40 41 40 38 41 44 49 52 55 51 55 62 68 65 60 54 51 51 61 72 71 71 73 76 75 68 62 61 65 70 72 69 67 65 62 61 61 -9999 -9999 -9999 -9999 -9999 -9999
 -9999 -9999 -9999 -9999 -9999 -9999 -9999 -9999 -9999 -9999 -9999 -9999 -9999 -9999 -9999 -9999 -9999 -9999 -9999 -9999 -9999 -9999 -9999 -9999 -9999 -9999 -9999 -9999 -9999 -9999 -9999 -9999 -9999 -9999 -9999 -9999 -9999 -9999 -9999 -9999 -9999 -9999 -9999 -9999 -9999 -9999 -9999 -9999 -9999 -9999 -9999 -9999 -9999 -9999 -9999 -9999 -9999 -9999 -9999 -9999 -9999 -9999 -9999 -9999 -9999 -9999 -9999 -9999 -9999 -9999 -9999 -9999 -9999 -9999 -9999 -9999 -9999 -9999 -9999 1 1 1 0 0 0 0 0 1 0 0 0 0 0 0 0 -9999 -9999 -9999 1 1 -9999 -9999 -9999 -9999 -9999 -9999 -9999 -9999 -9999 -9999 -9999 -9999 -9999 -9999 -9999 -9999 -9999 -9999 -9999 -9999 -9999 -9999 -9999 -9999 -9999 -9999 -9999 -9999 -9999 7 6 6 7 7 6 6 7 9 10 10 13 17 20 21 24 30 35 41 49 52 55 56 53 48 43 42 37 34 34 29 21 22 27 20 20 14 11 11 11 12 12 12 13 14 14 14 14 15 13 14 14 14 14 16 15 16 16 16 16 16 16 16 16 16 18 18 18 21 21 22 24 25 28 30 34 37 37 36 35 41 41 42 35 33 36 37 37 38 36 37 40 48 50 54 53 50 56 64 64 58 54 52 51 54 60 65 66 70 71 71 64 58 61 68 70 71 69 68 65 61 61 -9999 -9999 -9999 -9999 -9999 -9999 -9999
 -9999 -9999 -9999 -9999 -9999 -9999 -9999 -9999 -9999 -9999 -9999 -9999 -9999 -9999 -9999 -9999 -9999 -9999 -9999 -9999 -9999 -9999 -9999 -9999 -9999 -9999 -9999 -9999 -9999 -9999 -9999 -9999 -9999 -9999 -9999 -9999 -9999 -9999 -9999 -9999 -9999 -9999 -9999 -9999 -9999 -9999 -9999 -9999 -9999 -9999 -9999 -9999 -9999 -9999 -9999 -9999 -9999 -9999 -9999 -9999 -9999 -9999 -9999 -9999 -9999 -9999 -9999 -9999 -9999 -9999 -9999 -9999 -9999 -9999 -9999 -9999 -9999 -9999 -9999 -9999 1 1 0 0 0 0 0 0 0 0 0 0 0 1 0 -9999 -9999 -9999 1 1 1 -9999 -9999 2 2 -9999 -9999 -9999 -9999 -9999 -9999 -9999 -9999 -9999 -9999 -9999 -9999 -9999 -9999 -9999 -9999 -9999 -9999 -9999 -9999 -9999 -9999 -9999 -9999 -9999 -9999 6 5 6 6 6 7 8 11 15 15 16 18 19 23 32 44 44 55 51 54 58 53 49 44 42 38 34 33 32 25 23 28 24 21 12 11 10 10 11 11 13 13 13 14 14 14 14 13 14 14 15 14 15 15 16 15 15 16 16 16 16 16 16 16 17 18 19 20 20 24 24 25 28 29 32 32 32 37 37 36 37 36 34 34 36 35 37 36 39 37 39 43 45 46 47 54 63 62 58 54 53 53 55 57 60 62 65 66 64 62 61 60 65 68 69 67 66 65 62 59 -9999 -9999 -9999 -9999 -9999 -9999 -9999
 -9999 -9999 -9999 -9999 -9999 -9999 -9999 -9999 -9999 -9999 -9999 -9999 -9999 -9999 -9999 -9999 -9999 -9999 -9999 -9999 -9999 -9999 -9999 -9999 -9999 -9999 -9999 -9999 -9999 -9999 -9999 -9999 -9999 -9999 -9999 -9999 -9999 -9999 -9999 -9999 -9999 -9999 -9999 -9999 -9999 -9999 -9999 -9999 -9999 -9999 -9999 -9999 -9999 -9999 -9999 -9999 -9999 -9999 -9999 -9999 -9999 -9999 -9999 -9999 -9999 -9999 -9999 -9999 -9999 -9999 -9999 -9999 -9999 -9999 -9999 -9999 -9999 -9999 -9999 -9999 -9999 -9999 0 -9999 -9999 0 0 0 0 0 0 0 0 1 1 1 -9999 -9999 2 2 1 -9999 -9999 2 3 -9999 -9999 -9999 -9999 -9999 -9999 -9999 -9999 -9999 -9999 -9999 -9999 -9999 -9999 -9999 -9999 -9999 -9999 -9999 -9999 -9999 -9999 -9999 -9999 -9999 -9999 -9999 5 5 6 6 6 7 10 17 19 16 18 17 20 34 31 34 36 38 52 54 53 49 43 42 37 36 35 33 25 24 23 26 22 13 10 9 10 10 11 12 12 13 13 15 14 13 13 14 15 15 14 14 15 16 15 13 13 13 13 13 16 15 16 17 17 19 20 21 23 23 23 24 27 27 29 31 33 37 36 37 33 34 36 35 38 38 38 38 38 38 38 44 43 47 53 61 61 58 55 54 55 54 56 59 59 62 64 62 58 60 61 63 65 68 66 65 65 62 62 -9999 -9999 -9999 -9999 -9999 -9999 -9999
 -9999 -9999 -9999 -9999 -9999 -9999 -9999 -9999 -9999 -9999 -9999 -9999 -9999 -9999 -9999 -9999 -9999 -9999 -9999 -9999 -9999 -9999 -9999 -9999 -9999 -9999 -9999 -9999 -9999 -9999 -9999 -9999 -9999 -9999 -9999 -9999 -9999 -9999 -9999 -9999 -9999 -9999 -9999 -9999 -9999 -9999 -9999 -9999 -9999 -9999 -9999 -9999 -9999 -9999 -9999 -9999 -9999 -9999 -9999 -9999 -9999 -9999 -9999 -9999 -9999 -9999 -9999 -9999 -9999 -9999 -9999 -9999 -9999 -9999 -9999 -9999 -9999 -9999 -9999 -9999 -9999 -9999 -9999 -9999 -9999 -9999 -9999 0 0 0 0 0 0 1 1 2 2 2 2 2 2 3 2 -9999 3 2 -9999 -9999 -9999 -9999 -9999 -9999 -9999 -9999 -9999 -9999 -9999 -9999 -9999 -9999 -9999 -9999 -9999 -9999 -9999 -9999 -9999 -9999 -9999 -9999 -9999 -9999 -9999 -9999 5 6 6 6 8 11 13 15 13 15 19 30 25 24 29 42 46 45 33 33 38 40 38 37 36 34 26 26 23 24 19 16 10 9 10 10 11 12 13 14 15 15 16 15 14 14 16 16 15 16 14 14 13 13 13 13 13 14 15 14 14 16 17 19 19 21 23 22 23 23 24 26 26 28 33 37 35 34 33 35 35 37 38 38 37 37 37 36 40 46 43 48 54 61 62 57 56 55 55 56 58 57 58 59 62 62 58 58 59 61 64 64 65 64 65 63 62 -9999 -9999 -9999 -9999 -9999 -9999 -9999
 -9999 -9999 -9999 -9999 -9999 -9999 -9999 -9999 -9999 -9999 -9999 -9999 -9999 -9999 -9999 -9999 -9999 -9999 -9999 -9999 -9999 -9999 -9999 -9999 -9999 -9999 -9999 -9999 -9999 -9999 -9999 -9999 -9999 -9999 -9999 -9999 -9999 -9999 -9999 -9999 -9999 -9999 -9999 -9999 -9999 -9999 -9999 -9999 -9999 -9999 -9999 -9999 -9999 -9999 -9999 -9999 -9999 -9999 -9999 -9999 -9999 -9999 -9999 -9999 -9999 -9999 -9999 -9999 -9999 -9999 -9999 -9999 -9999 -9999 -9999 -9999 -9999 -9999 -9999 -9999 -9999 -9999 -9999 -9999 -9999 -9999 -9999 -9999 -9999 0 0 0 0 1 1 2 2 2 2 2 3 5 3 1 2 2 -9999 -9999 -9999 -9999 -9999 -9999 -9999 -9999 -9999 -9999 -9999 -9999 -9999 -9999 -9999 -9999 -9999 -9999 -9999 -9999 -9999 -9999 -9999 -9999 -9999 -9999 -9999 -9999 -9999 6 6 7 8 9 11 14 10 13 20 21 20 24 31 31 29 27 30 42 48 45 40 35 36 33 30 27 23 22 21 16 11 11 11 11 11 12 13 14 16 15 15 16 16 17 17 16 15 15 16 14 14 13 13 15 15 15 14 14 14 15 17 18 19 21 21 22 23 23 23 24 25 27 29 31 33 34 34 35 36 36 37 37 37 37 36 37 38 40 46 51 53 58 61 61 57 56 56 55 56 57 57 59 60 63 59 60 59 60 63 66 66 64 67 64 64 -9999 -9999 -9999 -9999 -9999 -9999 -9999
 -9999 -9999 -9999 -9999 -9999 -9999 -9999 -9999 -9999 -9999 -9999 -9999 -9999 -9999 -9999 -9999 -9999 -9999 -9999 -9999 -9999 -9999 -9999 -9999 -9999 -9999 -9999 -9999 -9999 -9999 -9999 -9999 -9999 -9999 -9999 -9999 -9999 -9999 -9999 -9999 -9999 -9999 -9999 -9999 -9999 -9999 -9999 -9999 -9999 -9999 -9999 -9999 -9999 -9999 -9999 -9999 -9999 -9999 -9999 -9999 -9999 -9999 -9999 -9999 -9999 -9999 -9999 -9999 -9999 -9999 -9999 -9999 -9999 -9999 -9999 -9999 -9999 -9999 -9999 -9999 -9999 -9999 -9999 -9999 -9999 -9999 -9999 -9999 -9999 -9999 0 0 0 1 1 2 2 2 2 2 3 5 3 1 1 1 -9999 -9999 -9999 -9999 -9999 -9999 -9999 -9999 -9999 -9999 -9999 -9999 -9999 -9999 -9999 -9999 -9999 -9999 -9999 -9999 -9999 -9999 -9999 -9999 -9999 -9999 -9999 -9999 -9999 -9999 -9999 7 7 8 8 10 10 10 15 16 17 21 24 25 24 28 35 50 51 45 39 37 35 35 33 32 27 23 23 17 12 11 11 13 13 13 13 13 16 15 15 16 17 18 18 18 18 15 14 14 12 10 13 15 17 17 15 15 14 14 16 17 19 20 20 20 22 22 23 24 25 26 29 30 32 33 34 35 36 36 37 38 37 37 36 37 36 39 43 47 48 51 57 61 59 57 56 55 55 57 59 61 60 64 63 60 60 61 63 68 68 67 69 68 64 -9999 -9999 -9999 -9999 -9999 -9999 -9999
 -9999 -9999 -9999 -9999 -9999 -9999 -9999 -9999 -9999 -9999 -9999 -9999 -9999 -9999 -9999 -9999 -9999 -9999 -9999 -9999 -9999 -9999 -9999 -9999 -9999 -9999 -9999 -9999 -9999 -9999 -9999 -9999 -9999 -9999 -9999 -9999 -9999 -9999 -9999 -9999 -9999 -9999 -9999 -9999 -9999 -9999 -9999 -9999 -9999 -9999 -9999 -9999 -9999 -9999 -9999 -9999 -9999 -9999 -9999 -9999 -9999 -9999 -9999 -9999 -9999 -9999 -9999 -9999 -9999 -9999 -9999 -9999 -9999 -9999 -9999 -9999 -9999 -9999 -9999 -9999 -9999 -9999 -9999 -9999 -9999 -9999 -9999 -9999 -9999 -9999 -9999 -9999 1 1 1 2 2 2 2 2 4 5 3 1 1 1 -9999 -9999 -9999 -9999 -9999 -9999 -9999 -9999 -9999 -9999 -9999 -9999 -9999 -9999 -9999 -9999 -9999 -9999 -9999 -9999 -9999 -9999 -9999 -9999 -9999 -9999 -9999 -9999 -9999 -9999 -9999 -9999 6 7 8 8 9 10 10 13 14 17 22 23 32 37 39 42 35 37 39 38 37 35 34 33 31 27 24 21 14 13 13 14 14 13 13 14 14 14 15 16 17 18 18 19 18 15 13 14 11 12 13 15 17 18 18 16 14 16 16 18 19 19 20 21 23 22 23 24 26 27 29 31 31 34 34 34 37 39 39 40 39 39 37 36 36 42 42 45 49 50 51 55 60 56 55 54 55 56 59 60 59 64 64 62 63 63 64 72 71 70 71 68 65 -9999 -9999 -9999 -9999 -9999 -9999 -9999
