# Supplementary material for: Toward a Monte Carlo approach to selecting climate variables in MaxEnt
Source: PLoS One. 2021 Mar 3;16(3):e0237208. doi: 10.1371/journal.pone.0237208 (PMC7928495; doi:10.1371/journal.pone.0237208)
Supplement: S1 File — Compressed file folder containing the input data and R script used in the study. (ZIP) [file pone.0237208.s003.zip › S1_File/input/bioclim/bio18.asc]

ncols        258
nrows        203
xllcorner    -118.620095600000
yllcorner    23.921173333333
cellsize     0.083333333333
NODATA_value  -9999
 36.0 35 38 39 39 33 38 35 40 37 33 46 45 40 41 44 41 37 38 39 41 44 43 45 42 43 47 46 51 47 47 55 47 50 56 55 60 61 71 71 79 77 62 53 53 55 54 61 57 55 57 72 49 47 48 40 37 39 40 42 43 44 44 45 47 48 53 56 59 56 53 54 55 57 58 58 59 59 60 61 74 87 88 90 91 89 85 95 92 99 110 117 124 129 136 142 142 147 148 142 135 141 135 133 128 118 114 111 108 98 97 93 90 83 78 64 61 75 70 74 75 75 73 77 74 73 80 85 88 96 93 96 99 118 134 130 130 131 141 136 144 152 159 162 177 186 195 209 206 194 177 173 171 170 169 162 155 149 142 139 139 137 139 141 144 144 146 148 150 153 154 157 158 160 162 163 164 167 171 173 175 178 180 183 186 186 187 188 191 194 194 194 193 193 193 193 193 192 193 194 196 199 201 204 207 206 207 205 204 205 208 212 214 216 219 221 223 225 229 232 236 239 241 243 245 247 248 249 251 253 256 257 258 260 261 261 260 259 258 257 255 255 254 254 254 256 257 258 260 262 264 266 267 267 266 266 265 264
 38 34 37 37 30 38 38 32 39 40 37 40 39 35 39 43 37 40 39 38 43 41 41 41 44 45 42 52 43 46 49 53 56 54 52 57 69 84 77 83 69 70 62 56 56 61 54 64 58 56 56 77 57 39 34 35 36 38 40 40 42 43 44 45 45 47 51 63 60 51 52 61 55 55 57 57 73 68 62 62 65 80 94 100 89 88 87 83 100 117 125 127 132 140 137 142 138 137 144 145 124 137 123 130 129 125 111 108 102 98 96 92 90 87 87 85 67 63 68 75 78 72 71 75 74 77 83 88 93 95 100 100 99 105 113 117 122 131 137 127 137 154 160 162 179 189 204 218 211 198 185 172 170 168 166 160 155 149 145 143 138 136 136 137 140 141 142 145 148 152 155 158 160 160 161 163 164 166 168 171 173 176 180 183 184 184 188 193 196 195 195 194 193 194 195 195 195 195 196 197 199 201 203 207 208 209 209 209 209 210 212 215 218 219 220 220 222 224 228 233 236 239 241 244 246 247 248 250 253 255 257 258 260 261 262 260 260 259 258 258 257 257 257 257 257 257 258 259 261 264 265 266 267 268 267 267 265 265
 36 36 35 35 39 33 39 33 40 34 39 35 37 42 39 41 48 52 45 38 38 41 44 44 47 45 48 46 43 55 52 64 53 54 56 65 65 90 96 81 66 65 65 59 65 70 64 84 63 56 56 77 58 40 35 35 36 38 38 40 41 42 43 45 45 45 54 68 53 49 53 84 63 57 57 61 92 85 72 65 67 83 108 110 109 92 87 84 93 101 110 122 124 131 126 136 125 131 123 129 121 105 114 104 110 100 102 96 88 81 78 88 86 84 87 80 89 80 76 75 77 75 72 75 80 80 82 89 91 94 100 102 101 100 103 105 112 128 120 118 136 156 160 167 176 186 197 205 202 193 183 175 171 170 172 168 160 160 153 150 139 132 133 134 137 137 138 141 146 149 155 157 159 161 161 163 164 165 168 170 172 175 177 180 182 187 192 195 196 195 194 194 194 195 196 196 196 196 195 197 199 202 205 207 210 211 212 213 215 216 219 219 221 222 222 223 223 225 230 234 238 239 242 244 246 248 250 252 255 257 261 261 262 262 262 262 261 260 260 260 259 259 261 260 258 259 258 260 263 266 268 269 270 270 270 269 268 267
 32 30 35 35 45 41 30 39 44 38 35 33 39 49 36 40 39 42 41 38 38 41 44 49 46 44 48 51 47 52 56 62 60 62 56 65 84 86 80 69 64 64 69 64 80 88 78 65 56 55 58 83 58 42 37 37 38 38 39 40 41 42 42 43 44 45 51 71 52 49 60 93 73 62 62 70 91 87 72 67 68 94 122 114 101 81 84 90 93 96 107 123 108 132 126 119 119 103 103 96 94 89 86 81 85 82 87 75 69 68 64 68 63 63 78 72 84 86 89 87 84 77 78 77 79 80 83 88 91 96 101 102 101 102 104 108 108 118 119 115 122 145 156 164 170 178 184 188 189 183 177 173 172 170 176 173 169 167 157 147 142 133 132 130 131 131 132 136 141 145 151 155 157 158 159 161 162 163 165 168 171 173 175 177 182 189 194 195 195 195 194 194 194 195 196 196 196 196 195 196 200 202 205 209 212 213 215 217 220 223 224 225 224 225 225 225 226 229 232 236 238 241 243 246 247 248 251 253 257 260 262 264 264 263 263 263 262 261 261 260 260 260 260 261 259 258 260 261 264 267 269 272 275 274 273 271 273 272
 33 32 36 35 45 36 38 30 36 45 39 34 41 44 33 40 40 40 40 43 47 47 49 49 44 47 43 43 49 50 52 58 70 64 56 64 74 89 74 65 63 63 62 62 67 68 64 57 57 57 60 83 67 52 42 39 39 39 40 41 41 42 42 45 43 44 56 66 50 48 62 112 85 69 69 88 108 90 81 72 73 78 99 98 88 77 81 91 108 110 110 103 98 96 101 115 91 90 84 84 81 74 72 70 67 69 73 69 59 58 58 62 65 86 86 81 77 82 84 83 77 74 80 80 84 85 90 90 93 96 101 103 106 109 107 105 107 113 111 112 122 130 158 161 164 169 172 175 177 174 171 172 175 173 176 177 167 157 156 147 137 133 130 131 128 126 127 131 136 141 148 151 152 154 155 158 159 161 162 165 168 171 172 176 184 188 193 194 193 192 192 193 194 193 195 195 195 196 197 198 200 204 207 210 212 216 218 221 225 228 228 228 227 227 227 227 229 231 234 237 239 242 244 246 247 249 251 254 257 260 265 265 265 264 263 262 263 262 262 261 260 260 259 259 259 259 259 262 265 268 272 275 276 277 277 276 275 276
 39 31 33 33 44 36 35 35 30 42 36 34 51 40 40 40 37 40 42 45 63 52 47 45 44 45 51 53 57 51 64 63 66 59 57 66 73 83 64 64 65 67 68 64 69 63 58 61 73 60 57 65 64 52 44 42 41 41 41 42 42 42 42 42 42 42 53 61 50 49 55 85 86 66 66 87 107 87 73 68 63 67 82 103 85 85 88 97 111 109 106 117 100 102 84 95 85 83 79 75 72 68 63 62 60 61 60 59 62 56 55 56 67 83 91 93 93 96 93 85 82 82 88 91 93 94 98 96 96 102 107 109 111 113 116 116 118 116 113 118 117 128 154 157 156 162 165 168 169 169 168 172 168 174 172 159 155 155 155 148 135 129 130 129 128 128 127 129 134 137 143 146 148 148 149 150 155 155 158 160 164 167 173 177 182 186 189 190 191 190 190 190 192 191 194 194 195 195 197 199 202 203 206 211 214 217 219 224 228 232 231 231 230 229 229 229 230 232 236 240 241 243 244 246 246 247 249 252 256 259 264 264 264 264 263 262 262 262 262 260 260 260 261 259 259 258 259 261 264 269 273 276 279 281 281 280 280 282
 32 32 32 38 36 39 36 35 33 45 36 37 42 37 37 43 39 41 40 52 53 47 49 44 44 54 59 53 53 52 63 63 63 57 57 70 86 68 62 67 77 76 65 77 78 61 60 65 75 66 59 68 65 59 55 50 45 42 42 42 42 42 42 42 41 41 44 49 55 52 51 61 80 66 63 68 83 72 65 78 66 63 68 84 102 93 95 104 98 109 101 98 91 91 83 83 81 76 74 71 68 64 59 58 58 57 56 54 54 55 54 58 61 63 70 83 90 85 81 82 76 78 86 85 95 100 111 109 107 107 107 111 117 117 117 120 123 124 127 127 126 134 151 152 143 146 155 161 161 161 161 167 159 162 173 169 162 157 152 142 136 129 129 128 126 126 129 132 134 139 142 143 144 147 147 148 148 149 152 157 161 169 173 177 181 185 187 188 188 188 188 188 190 191 192 193 194 195 196 199 201 204 207 210 214 217 221 225 229 232 232 232 231 231 231 231 233 234 237 239 241 242 243 243 244 245 246 250 252 257 259 261 262 262 262 261 261 261 261 261 262 262 262 260 259 258 259 262 266 270 274 278 282 285 285 287 288 289
 29 29 34 33 32 39 35 34 31 36 31 36 34 38 48 43 40 36 42 49 48 47 44 47 53 54 53 55 52 55 68 67 63 59 59 76 87 62 71 70 77 83 69 76 86 65 60 66 67 71 66 65 71 66 63 60 67 51 44 43 43 42 43 41 41 41 40 40 43 51 52 62 85 68 62 63 67 67 64 73 65 62 65 76 96 81 89 97 97 92 96 91 85 83 83 80 73 70 69 67 63 61 60 58 56 54 55 54 54 57 61 63 66 69 71 72 72 75 72 74 76 79 86 85 94 104 107 117 119 114 112 115 126 122 129 129 134 138 133 126 138 136 150 153 145 125 130 142 146 155 151 148 142 152 171 171 159 154 149 138 131 129 129 127 126 129 133 133 136 140 142 144 147 147 148 148 148 148 153 157 163 168 172 177 181 184 185 186 185 185 186 188 188 189 191 191 193 194 196 198 201 204 207 209 214 217 221 224 228 231 230 232 230 230 230 231 231 235 236 239 240 242 241 242 243 244 244 246 249 252 254 257 259 260 260 260 261 261 261 261 262 261 262 261 260 259 260 263 267 271 277 282 286 288 291 293 294 296
 29 29 34 35 33 34 33 35 33 36 30 29 30 40 46 43 37 36 49 46 47 50 54 57 57 56 54 54 55 64 69 59 61 61 61 84 79 59 69 78 70 70 66 69 94 76 59 60 65 73 73 65 69 63 61 62 71 64 48 44 44 44 44 50 41 41 40 40 41 45 56 63 70 64 67 65 67 65 65 62 61 66 65 69 83 85 84 88 97 95 98 99 95 90 83 82 80 75 73 68 66 64 60 57 57 56 52 53 54 57 57 61 63 66 68 72 67 72 76 80 93 94 88 90 93 101 108 108 114 117 119 127 135 128 142 143 142 154 144 133 131 143 141 149 142 123 117 116 135 141 137 131 133 145 160 171 162 156 154 140 131 129 128 130 131 132 134 135 138 139 142 145 146 148 149 150 150 151 156 158 163 168 172 178 180 183 184 184 184 185 185 185 186 188 189 190 192 194 194 198 200 204 205 209 212 216 219 223 226 228 229 230 231 232 231 232 234 235 237 238 238 239 240 239 239 240 242 244 246 249 250 252 254 256 257 258 259 258 259 260 262 261 261 261 261 262 262 265 269 274 279 285 289 292 294 298 301 302
 28 29 35 29 32 33 37 38 39 28 26 29 42 37 37 37 37 43 46 46 47 49 57 52 56 62 60 57 57 66 66 58 68 67 60 73 69 62 71 74 69 69 63 68 94 69 59 66 73 79 76 66 72 69 65 66 80 62 48 45 44 44 43 43 43 43 41 42 43 53 64 69 80 69 71 70 82 78 69 61 62 67 68 81 83 77 84 90 100 106 109 111 103 93 96 94 90 88 80 77 74 69 62 58 55 53 52 54 54 54 56 60 63 68 68 69 72 75 83 92 104 98 94 96 98 101 102 105 107 109 114 121 121 123 133 137 152 157 150 139 132 129 135 137 138 121 103 107 115 121 133 128 133 147 163 174 163 156 152 140 132 132 132 133 132 133 136 136 141 140 144 147 149 150 150 153 154 154 156 159 163 169 174 179 181 181 182 183 184 184 185 185 186 186 188 190 190 193 193 196 198 201 204 208 211 215 219 224 225 228 228 229 230 231 231 233 235 235 237 237 237 238 237 237 237 238 239 242 244 246 246 247 248 251 253 255 255 256 256 258 259 262 262 262 262 262 263 265 270 275 283 289 292 295 297 301 303 303
 28 28 28 29 31 31 39 33 34 31 33 31 40 36 37 39 40 43 46 47 49 55 55 52 58 60 61 64 65 67 59 57 66 75 62 68 84 73 73 67 71 65 64 75 83 59 61 82 76 83 86 65 65 65 66 71 99 63 48 47 45 44 43 43 48 55 45 42 44 56 83 71 85 90 84 79 78 84 73 60 63 71 90 101 80 81 81 83 85 95 98 105 98 97 103 102 101 97 93 87 83 78 70 63 58 55 57 57 59 59 60 62 64 68 78 76 79 79 89 111 103 98 96 98 103 107 112 109 114 112 115 116 125 139 145 155 157 156 142 130 133 122 114 123 105 122 111 124 120 123 137 140 133 136 162 162 155 156 157 149 139 137 136 135 135 136 138 140 144 144 146 148 150 150 151 154 156 157 158 161 165 169 174 178 179 181 182 182 183 184 185 186 185 186 186 189 189 191 192 195 198 200 203 206 209 215 217 222 225 227 228 228 229 230 232 233 235 236 237 237 237 235 235 234 234 236 237 239 241 241 244 246 248 249 250 252 252 253 254 256 259 261 263 265 267 267 268 269 272 280 286 293 296 299 301 301 304 304
 28 28 28 28 34 41 33 28 29 31 30 33 34 39 38 43 46 43 44 52 54 55 51 51 61 67 67 76 71 68 58 58 62 80 61 64 76 69 63 73 66 62 76 72 61 58 69 82 70 88 74 62 66 69 72 85 107 63 48 47 46 49 44 45 47 53 50 47 50 49 58 57 62 76 83 78 69 76 76 66 66 88 104 90 80 90 97 103 93 102 94 102 109 105 110 108 104 101 97 90 85 80 75 67 57 63 62 62 64 66 68 68 70 73 84 87 88 88 88 105 107 102 100 100 107 112 115 114 118 118 119 124 125 138 144 147 153 156 130 113 104 105 107 109 127 129 128 118 134 130 139 159 152 152 166 162 160 161 163 159 145 140 138 137 136 139 142 143 145 146 148 150 152 152 153 157 159 159 160 163 166 170 174 178 180 181 182 181 182 183 184 185 184 185 186 187 187 189 193 194 197 198 200 205 209 214 218 221 222 224 225 226 227 228 231 232 235 235 235 235 234 234 233 232 233 233 234 236 239 240 241 242 243 245 247 246 247 248 250 254 256 258 263 265 268 270 272 273 276 283 291 297 300 302 301 303 304 305
 27 28 28 29 34 31 28 29 31 31 38 39 42 42 39 45 51 44 49 57 63 58 51 60 63 64 68 72 70 65 60 60 64 76 59 63 75 66 62 68 63 65 83 71 71 58 66 82 68 75 62 63 74 85 95 115 92 58 50 50 50 60 45 45 53 64 52 57 63 54 49 54 57 59 65 68 65 76 79 76 64 98 94 95 86 80 100 105 101 98 100 99 92 94 98 100 98 95 90 88 82 75 70 62 59 65 68 65 73 73 70 75 76 79 79 83 95 92 95 99 118 108 105 105 107 109 112 114 127 132 128 129 134 146 147 147 133 123 109 104 130 130 119 113 121 136 154 143 125 129 144 158 169 166 166 158 158 163 167 163 145 138 136 137 140 142 146 147 148 151 153 152 153 154 156 159 159 160 163 166 168 172 176 179 180 181 181 182 182 182 184 184 185 184 184 185 188 188 192 192 193 194 198 202 207 211 216 218 220 221 222 224 224 227 228 230 233 234 233 234 233 233 232 230 229 230 232 234 235 236 238 238 239 242 242 243 244 243 246 251 254 257 261 266 271 273 274 276 279 284 292 299 301 303 303 305 307 307
 27 27 29 33 34 27 28 30 38 45 46 38 39 48 44 48 50 50 52 69 60 53 53 62 62 60 62 62 63 66 60 61 68 70 59 80 71 62 61 80 68 62 68 82 89 57 68 93 64 64 64 73 91 82 85 90 62 51 51 55 53 68 50 46 51 61 55 54 52 49 46 48 51 54 57 60 62 68 69 68 63 76 84 86 85 79 98 109 109 106 102 94 81 90 91 91 98 105 111 102 94 87 75 65 74 73 73 69 70 76 75 77 85 94 87 91 111 100 105 120 124 123 112 111 112 114 114 114 113 114 113 115 118 141 146 147 134 115 100 103 110 112 106 113 131 131 142 162 150 129 154 167 170 171 161 162 163 167 167 168 157 143 138 139 142 145 149 150 153 154 154 156 155 156 158 160 162 164 164 169 171 174 177 179 181 182 182 182 182 181 182 182 182 183 184 185 185 187 188 189 190 194 196 200 203 208 212 216 217 219 221 220 220 222 224 226 229 231 231 232 231 231 231 229 229 228 231 232 233 234 235 235 236 237 239 239 240 242 245 249 251 255 259 264 269 273 275 277 279 283 291 296 300 303 304 307 308 308
 28 28 29 38 36 28 30 40 46 47 42 42 42 56 48 48 48 50 55 62 58 59 64 67 58 58 59 61 61 66 64 61 70 75 60 70 67 61 62 73 70 62 61 78 68 58 73 93 66 58 64 68 77 84 72 60 51 56 57 62 57 53 50 48 51 58 57 51 48 48 45 48 49 51 53 62 70 62 65 70 64 80 99 74 79 74 91 115 116 111 89 78 70 70 70 71 75 92 107 131 109 96 74 78 86 85 80 82 77 83 84 84 90 107 115 112 117 118 120 125 123 122 112 123 115 110 113 118 107 96 99 100 100 109 122 125 119 106 101 94 97 98 113 109 113 120 129 137 158 142 131 151 167 182 176 183 169 169 171 173 163 143 138 142 145 149 152 155 157 158 159 158 158 159 161 163 165 164 167 170 175 177 180 180 181 182 182 182 182 182 181 181 181 181 181 182 182 185 187 189 191 193 195 197 201 204 209 212 215 216 216 216 217 218 219 223 225 227 228 230 230 229 229 228 228 227 229 231 232 233 231 234 233 234 236 237 237 239 242 245 249 255 257 262 268 270 274 276 279 283 288 294 298 302 305 308 309 310
 28 28 36 45 33 29 35 52 52 43 42 49 47 52 55 52 49 49 57 58 58 62 66 58 57 58 59 59 62 71 66 67 76 71 59 59 65 65 64 70 75 66 63 74 57 58 75 95 67 57 60 74 77 70 63 53 51 61 62 53 50 46 58 58 53 59 65 56 47 45 45 47 50 50 53 56 64 60 60 64 64 82 93 69 68 70 88 120 113 116 101 80 70 65 63 66 66 72 88 126 129 90 66 91 96 92 89 87 89 89 106 109 107 109 118 106 96 96 99 120 108 103 105 107 115 104 110 108 91 83 83 87 94 98 101 101 109 114 112 115 123 121 123 139 145 136 129 145 151 146 135 149 172 171 168 184 174 174 177 178 175 150 140 149 153 153 158 160 160 162 162 161 162 162 164 167 167 167 170 176 178 180 180 181 182 181 183 183 182 183 183 183 180 181 181 180 182 184 187 189 191 193 195 198 200 204 207 210 212 213 213 213 213 213 216 218 221 224 226 228 229 229 228 228 228 229 231 231 231 232 232 233 232 234 236 236 237 238 239 243 248 254 256 259 263 266 270 274 278 283 287 292 295 300 303 305 308 308
 28 34 40 38 34 35 46 45 43 49 46 55 52 52 56 49 48 51 62 59 51 60 57 58 60 66 62 61 64 75 78 78 75 62 62 61 67 72 72 69 71 74 82 79 63 58 71 103 74 56 61 97 82 68 57 51 52 62 64 51 47 46 57 69 55 54 59 52 47 46 46 47 50 50 53 58 76 64 58 60 70 90 89 66 66 78 111 125 118 108 105 78 68 65 63 61 62 62 77 98 97 98 66 85 96 113 96 90 93 110 112 117 116 112 88 83 88 83 95 106 107 104 96 92 104 97 80 90 95 102 91 92 101 106 111 97 98 102 113 136 134 135 135 149 166 159 134 145 160 166 149 164 166 158 163 169 170 173 178 179 178 164 150 155 163 159 165 167 167 166 167 165 169 167 168 168 171 170 175 180 181 180 181 181 182 183 182 183 184 184 183 182 180 180 178 179 181 183 186 189 192 193 195 198 201 201 205 208 209 209 211 210 208 208 211 214 218 221 226 226 228 229 228 229 228 229 230 230 232 232 232 232 231 232 234 234 235 237 237 242 247 250 253 256 260 261 266 271 276 281 285 290 296 299 302 304 303 305
 28 34 38 34 32 35 40 44 42 54 58 51 51 51 54 50 50 61 64 52 50 52 58 62 73 82 67 61 63 73 75 70 66 62 69 65 69 77 74 65 65 76 76 68 67 65 79 118 84 57 57 89 92 83 56 50 50 55 59 49 46 46 59 83 61 53 53 50 46 46 47 47 48 50 54 70 89 64 59 60 70 90 77 63 71 109 145 109 119 102 79 69 65 62 62 62 62 57 58 80 84 71 58 75 117 120 120 113 117 113 103 87 86 76 68 65 66 69 81 96 103 100 91 80 78 76 91 130 140 119 104 98 110 114 115 106 95 100 103 111 118 123 125 132 155 150 150 150 159 183 168 165 152 152 162 176 177 174 176 176 177 180 175 161 168 168 171 175 175 173 172 168 172 171 171 170 173 176 178 180 183 183 181 182 182 182 183 183 182 183 183 183 182 179 178 177 179 182 185 189 191 194 197 197 201 201 204 206 208 209 209 206 206 206 208 212 217 221 224 227 227 228 228 229 228 228 229 230 230 231 231 231 232 233 233 235 235 236 237 242 245 250 253 256 259 262 264 269 274 280 285 289 294 297 299 300 300 302
 30 29 33 30 33 35 37 38 43 48 58 56 50 51 56 50 61 76 58 49 50 59 59 61 72 79 66 62 64 71 64 62 62 67 68 65 77 83 79 67 65 75 75 69 63 71 97 119 97 57 59 88 124 102 59 49 49 55 64 56 48 45 71 65 57 52 50 47 45 45 46 46 48 49 58 78 89 65 73 68 62 79 69 64 93 142 120 96 99 87 72 62 64 66 69 69 62 55 52 61 64 60 55 78 117 128 125 121 118 105 78 70 66 61 60 58 56 59 61 71 92 92 86 70 70 85 99 98 101 107 105 107 108 114 125 110 109 118 107 105 113 132 141 133 149 156 141 146 169 172 157 153 148 152 157 168 178 181 182 183 177 189 185 171 177 179 180 182 182 180 176 172 176 173 172 173 172 173 175 178 183 184 183 183 181 182 181 182 182 183 183 185 182 180 177 175 178 182 184 189 190 194 197 197 201 202 203 205 205 206 205 206 205 207 210 214 218 221 226 229 229 231 231 231 229 228 229 230 231 231 232 232 234 233 235 235 236 236 239 243 246 251 252 254 256 258 263 268 272 279 286 289 291 295 295 297 300 304
 36 32 36 32 40 47 43 44 50 50 57 51 54 64 58 54 69 66 50 48 56 67 63 60 72 75 66 66 74 69 62 62 63 68 66 67 82 85 85 70 66 72 69 80 71 71 88 101 69 57 68 93 114 92 57 50 53 64 77 63 50 54 82 65 54 52 49 46 46 46 46 46 48 48 54 61 70 70 78 68 56 61 61 86 114 144 110 100 104 77 64 61 61 65 76 83 67 57 53 60 58 57 55 66 84 128 126 125 90 77 71 61 56 57 58 58 56 53 55 57 66 86 81 70 74 74 81 88 100 110 112 112 129 109 140 113 114 152 132 122 114 122 141 173 174 168 134 141 174 171 149 146 149 153 157 163 175 182 181 181 184 190 195 188 186 189 188 189 188 187 179 178 178 177 176 174 174 176 175 175 176 178 180 181 181 181 182 182 181 182 183 184 182 180 178 177 178 182 184 188 190 193 195 198 199 200 201 202 204 205 205 205 205 208 211 215 220 223 229 230 233 232 232 232 230 230 230 231 231 232 233 235 234 236 236 238 238 240 243 245 248 251 253 255 256 257 261 265 272 278 284 287 289 290 291 294 299 306
 36 38 45 35 42 42 43 46 48 52 52 53 62 64 57 64 74 55 47 49 67 73 64 60 66 79 72 79 77 66 62 66 69 65 64 62 70 81 86 78 70 66 67 92 84 68 82 90 66 59 78 77 67 59 51 50 60 63 66 71 53 53 81 63 51 48 47 47 47 47 47 47 50 48 51 56 67 91 72 70 55 56 63 87 112 147 120 98 85 67 61 59 58 62 65 69 67 57 52 54 61 50 58 66 77 90 95 86 81 67 57 55 54 56 57 64 70 66 57 53 54 61 67 78 100 91 106 119 143 144 149 122 110 103 103 109 128 166 174 172 136 136 152 174 188 185 139 136 171 162 147 144 144 149 155 166 174 175 180 184 189 193 197 199 193 195 196 195 196 190 186 182 180 179 178 178 177 175 175 175 172 172 172 177 180 180 181 180 182 182 182 182 181 181 180 179 181 183 186 188 192 193 196 196 197 198 200 201 202 204 205 206 207 210 215 217 223 227 231 233 235 234 233 230 230 230 229 230 231 232 233 233 235 237 239 240 242 243 245 247 249 252 253 255 257 257 261 265 270 277 284 287 287 288 289 293 301 306
 33 38 41 41 41 44 40 42 44 48 52 57 64 55 58 70 59 48 48 54 69 83 64 62 67 81 77 79 73 65 64 75 75 63 60 61 67 81 84 79 71 66 64 78 87 70 76 84 64 61 90 103 72 55 51 51 52 55 58 75 76 55 55 55 48 48 47 54 55 49 48 49 50 50 53 59 78 101 73 73 55 56 70 100 139 121 104 105 84 65 63 60 60 67 59 59 63 54 47 46 47 44 50 60 69 71 74 69 55 54 54 54 54 58 67 77 84 90 85 63 54 55 60 87 144 147 157 152 147 150 151 129 108 103 97 124 129 159 170 180 184 155 177 186 180 172 157 135 155 161 149 140 141 147 152 158 170 174 178 186 192 195 199 203 194 196 201 201 199 194 189 187 186 184 181 178 175 173 172 170 171 172 170 174 175 179 179 179 179 180 181 181 180 180 180 181 182 185 186 189 192 195 196 196 198 198 198 200 202 203 204 207 208 212 215 220 225 230 232 234 237 236 234 232 231 230 230 231 231 232 234 236 238 240 241 244 247 248 251 250 252 253 254 256 258 259 262 266 271 274 280 284 287 288 290 296 303 310
 33 37 33 33 33 39 40 38 41 56 53 54 60 57 68 76 52 47 48 59 71 71 60 64 75 76 67 72 72 68 64 68 71 62 58 59 63 88 86 74 68 65 63 73 91 76 86 86 66 62 80 135 94 65 53 58 59 55 56 67 83 66 54 53 48 48 52 65 55 52 49 50 50 51 55 64 92 122 81 61 53 65 80 95 97 107 100 87 69 68 63 62 67 68 65 66 63 51 45 44 43 43 44 49 52 53 54 52 51 52 52 52 55 68 86 91 95 99 104 93 73 58 60 73 105 147 115 97 100 106 115 110 96 98 96 98 112 158 154 161 175 181 158 148 169 173 178 170 136 159 150 141 141 148 152 157 164 174 179 186 192 197 200 204 196 192 198 199 196 190 188 190 188 182 177 174 172 170 168 166 167 167 167 168 170 173 173 174 175 176 178 180 181 181 182 182 182 184 187 190 192 195 196 197 197 197 197 198 201 203 204 207 210 213 216 222 226 232 234 236 236 235 233 232 231 231 231 232 232 233 236 239 241 245 245 248 251 253 253 253 254 256 256 257 259 261 264 266 269 275 278 280 284 288 293 296 303 312
 38 36 32 32 32 35 36 36 46 53 50 52 62 63 80 73 54 49 52 64 70 62 60 74 82 65 64 74 74 73 64 64 65 66 58 54 61 95 86 75 68 65 64 75 88 82 92 90 67 61 71 129 97 73 59 64 73 68 59 60 68 65 56 56 49 50 61 67 59 52 52 52 52 52 60 94 120 95 75 55 60 71 78 87 85 100 83 67 66 66 62 69 74 77 75 73 71 52 42 44 43 43 44 46 48 49 51 51 53 53 52 53 59 71 97 133 138 139 146 118 94 75 61 67 97 107 77 71 80 88 91 83 86 97 104 110 124 138 140 129 134 150 154 149 136 159 175 180 134 126 140 147 145 150 157 164 172 176 181 188 193 203 212 202 191 189 194 193 193 186 181 181 183 179 173 169 168 166 165 163 161 162 163 164 165 169 170 170 171 172 174 177 180 182 182 183 184 185 186 188 190 195 195 196 195 196 196 198 200 202 204 207 210 214 217 222 227 230 232 234 234 232 232 231 230 230 232 233 234 235 237 241 244 247 251 253 257 259 258 258 258 258 259 261 261 261 264 265 269 273 277 282 284 288 292 297 305 314
 41 41 38 36 37 35 37 40 49 54 49 53 64 65 74 84 61 49 56 89 79 61 64 90 79 62 64 73 65 68 64 61 64 70 63 52 55 62 71 75 69 64 63 82 84 85 87 77 66 63 69 100 100 69 58 59 73 77 69 69 66 59 59 54 49 51 61 61 56 56 55 56 54 57 70 116 95 72 56 60 74 83 101 111 101 95 75 68 62 58 63 74 76 78 74 69 61 44 42 44 44 42 44 46 47 49 52 54 53 59 61 58 61 68 82 107 108 118 118 114 104 92 72 61 63 62 59 63 66 71 72 78 106 117 130 110 135 135 132 144 127 147 145 147 142 159 177 164 142 121 132 148 152 155 166 170 176 179 183 186 194 204 216 213 196 183 186 183 187 179 174 178 176 173 169 165 163 161 161 161 159 160 161 162 165 165 167 168 168 170 173 175 179 181 183 183 183 184 186 188 190 192 193 195 196 196 196 197 198 201 204 206 209 213 217 220 225 229 232 232 232 230 229 228 227 227 230 233 235 238 240 243 248 252 252 255 259 260 259 259 259 260 262 263 263 264 265 266 269 273 277 281 284 288 292 299 305 311
 45 45 45 45 47 42 40 41 44 47 47 53 63 66 67 66 55 50 59 78 74 63 65 87 75 60 70 74 60 66 61 59 71 66 59 51 51 58 67 70 62 61 67 86 80 87 90 69 70 67 66 76 80 63 61 66 65 71 64 70 67 59 54 52 52 56 56 56 59 62 66 65 69 84 85 107 83 59 63 86 86 98 146 157 126 106 86 69 61 57 62 61 71 71 66 58 49 45 43 44 44 44 44 49 55 52 50 53 55 58 55 71 77 79 78 75 96 117 145 121 114 104 92 73 64 59 60 62 70 82 82 84 96 113 139 137 182 152 121 122 121 122 139 170 169 178 179 179 159 123 126 154 151 157 170 168 171 180 184 183 191 202 206 209 198 179 172 173 175 169 167 171 172 169 164 161 159 159 157 160 157 160 161 160 160 164 165 167 168 168 171 173 177 180 181 183 184 186 187 187 188 190 192 192 193 194 195 196 200 202 204 208 210 213 218 221 224 227 229 230 232 231 228 226 226 228 230 233 235 238 240 245 249 254 254 258 260 260 262 261 261 261 262 263 264 265 264 267 269 271 277 282 284 288 292 297 303 309
 39 43 46 45 47 47 46 43 45 46 46 50 53 58 57 57 52 51 65 71 65 60 65 73 66 60 73 78 57 60 57 62 67 58 51 50 50 66 72 70 64 61 68 85 77 76 89 68 69 77 66 68 66 62 69 85 70 62 56 65 81 62 53 59 69 61 56 56 59 65 68 71 80 89 107 87 62 61 123 145 94 103 157 123 127 107 79 65 61 63 64 56 62 57 53 50 48 47 47 47 48 47 46 52 57 58 55 51 52 62 68 87 105 104 102 84 91 101 145 148 121 107 98 91 77 68 64 64 73 94 104 99 100 131 137 133 151 145 128 107 108 128 145 157 154 166 188 209 174 125 120 144 155 156 170 172 168 171 181 179 174 196 197 196 185 172 163 162 162 160 159 159 163 160 157 157 154 154 153 155 156 153 156 161 160 161 165 166 167 168 170 171 174 177 180 182 183 185 186 187 188 190 190 192 192 193 193 195 197 201 205 208 211 216 219 221 224 227 229 230 233 231 227 225 225 228 229 233 235 238 242 246 251 255 257 260 261 262 263 262 264 264 263 264 263 264 264 266 269 274 279 281 284 288 292 295 300 306
 33 37 36 37 37 42 52 48 49 53 46 45 45 48 49 48 47 54 63 57 59 62 71 60 61 59 62 54 51 56 56 61 61 51 48 50 52 79 79 73 63 60 63 75 83 73 80 67 67 78 70 71 65 65 73 91 77 63 58 63 81 61 55 81 76 66 57 57 63 78 72 76 98 92 88 83 72 92 142 114 86 115 143 115 108 108 77 66 64 59 66 54 46 45 45 46 51 52 52 52 50 52 47 52 59 67 59 49 56 62 90 146 176 125 106 90 83 86 110 151 127 117 112 105 92 86 72 69 71 85 105 110 112 126 126 113 121 120 108 98 103 108 115 123 140 150 172 167 141 121 113 127 141 158 164 171 167 161 154 158 156 174 167 171 170 164 157 154 153 150 150 150 153 151 151 148 149 148 148 150 150 150 150 156 160 160 162 166 169 169 170 170 171 174 176 181 183 185 186 186 186 188 189 189 190 192 192 194 197 201 205 209 212 216 219 221 224 227 228 228 229 228 226 224 224 227 228 233 237 239 242 245 248 254 257 259 261 262 262 262 264 264 263 266 266 266 266 268 271 275 278 282 285 288 290 293 299 303
 37 42 43 48 44 36 44 49 47 47 46 45 42 41 42 43 48 58 53 52 61 66 63 54 60 67 59 48 52 57 56 58 55 48 49 50 55 77 81 66 62 60 61 77 71 72 79 69 68 72 79 79 74 67 74 90 82 67 62 66 82 60 58 74 72 66 57 58 70 93 88 84 119 132 150 92 71 122 140 97 86 104 101 92 106 130 85 70 63 57 54 48 45 40 40 45 49 53 56 57 54 54 47 49 57 56 49 54 61 67 82 152 180 124 109 95 83 83 91 108 129 132 132 126 112 105 89 78 75 82 100 114 112 119 114 103 103 99 102 105 112 109 109 109 123 139 148 177 175 137 150 138 123 134 150 148 145 149 139 142 134 140 144 148 154 155 151 148 147 144 144 143 146 144 143 142 140 141 143 147 148 147 148 151 156 159 160 164 165 169 169 169 169 171 176 179 182 183 185 187 187 186 188 189 190 191 192 194 198 202 207 210 214 218 220 223 224 226 227 227 225 224 223 223 225 226 229 232 236 238 240 243 246 252 256 259 262 261 259 259 261 263 264 266 267 267 268 272 273 278 281 285 287 287 289 291 295 300
 41 47 44 43 44 38 44 54 50 41 45 43 41 39 40 45 49 48 47 51 65 71 63 52 54 69 58 48 50 58 56 57 49 48 48 52 75 83 70 62 59 60 64 77 69 73 76 72 69 72 84 93 79 72 72 84 83 72 67 82 86 68 63 72 72 69 58 61 79 93 78 80 96 144 169 131 70 82 134 88 100 102 96 84 102 115 89 77 64 56 51 49 44 40 39 40 42 47 55 59 56 58 44 44 60 49 51 67 66 68 83 117 121 111 102 84 86 83 82 85 99 113 123 139 138 128 116 101 90 87 111 128 110 117 124 118 110 111 113 122 132 121 121 131 128 134 139 161 173 160 139 167 161 124 127 128 144 154 151 157 139 132 133 135 139 142 140 138 144 139 137 136 138 136 136 138 138 138 139 142 146 146 146 149 153 155 158 162 163 165 166 168 168 171 174 179 182 183 185 186 187 188 188 188 190 191 193 196 200 203 207 210 214 217 220 223 224 225 224 225 224 223 223 223 224 226 230 233 236 239 242 245 250 253 258 260 262 261 260 260 259 259 262 265 266 270 270 272 276 280 284 289 289 290 290 289 291 297
 43 47 48 48 47 37 39 46 46 42 44 42 41 38 37 44 55 46 44 49 56 57 54 49 51 64 56 47 47 56 55 53 49 49 50 59 90 80 64 61 58 62 67 71 73 69 71 76 70 77 91 88 87 84 76 83 95 80 73 94 89 79 67 70 68 61 60 66 89 76 74 78 94 136 151 104 73 91 105 80 119 109 102 93 90 88 79 74 67 55 50 51 46 43 43 43 43 45 57 65 64 59 54 47 54 49 54 69 75 71 81 90 97 99 98 89 83 84 87 82 88 95 104 122 139 146 139 128 114 101 116 175 137 143 146 137 118 118 133 148 165 137 144 155 165 165 173 155 180 169 144 124 155 159 148 136 147 150 155 170 162 144 139 133 133 132 135 133 134 133 131 132 132 133 133 133 132 135 136 139 142 144 146 147 150 153 155 161 162 161 164 166 168 170 175 179 183 185 186 186 187 188 189 189 190 192 195 197 201 204 208 211 214 216 218 220 222 224 222 223 223 222 222 221 223 225 228 232 235 238 243 247 251 255 257 259 258 257 256 254 255 257 261 263 266 269 271 273 278 282 283 287 290 290 288 289 290 297
 46 45 37 39 43 41 39 39 43 44 45 43 38 36 37 40 48 44 44 53 56 51 49 47 48 56 50 46 49 51 51 48 49 53 69 79 81 66 60 63 60 62 65 70 71 64 73 74 70 76 93 84 77 86 88 80 97 87 78 81 86 77 69 62 60 60 61 64 75 77 79 82 94 141 144 82 73 86 89 83 120 111 111 110 135 131 103 92 74 61 54 54 54 57 51 45 50 45 52 62 62 66 56 51 49 51 54 63 73 75 76 85 91 87 85 80 86 93 93 86 85 90 100 109 121 130 144 148 137 118 110 136 157 200 171 139 144 143 135 156 155 140 144 152 154 135 137 127 149 148 135 120 122 174 204 156 146 152 161 174 186 166 150 141 138 134 136 133 133 132 131 129 129 130 130 132 132 133 135 136 137 141 143 146 149 150 152 156 159 159 161 163 168 171 175 177 181 185 187 188 188 189 187 190 190 193 194 199 203 205 209 211 212 216 219 221 222 223 222 221 222 221 221 222 223 226 227 231 232 237 242 247 252 255 256 254 254 253 251 250 251 254 258 262 267 269 271 273 277 282 282 285 287 288 289 289 291 295
 41 41 40 40 45 42 39 35 41 47 46 40 36 37 37 39 46 40 40 46 47 48 49 45 48 55 54 48 56 51 48 50 58 73 87 75 65 60 60 58 64 67 61 64 64 62 66 72 68 70 80 87 76 78 88 80 91 92 81 77 81 71 65 62 63 70 74 78 89 99 90 86 93 110 98 82 90 116 87 85 112 122 128 129 180 182 142 97 81 68 57 62 83 115 71 50 47 46 45 54 62 66 54 51 58 58 60 60 77 78 79 80 89 92 89 87 85 93 94 97 100 101 108 114 119 134 145 148 139 128 126 148 216 237 225 148 233 212 147 167 170 162 157 162 141 127 125 118 112 120 112 108 114 140 205 195 149 150 165 182 189 188 169 156 144 140 135 133 133 132 130 129 127 127 127 128 128 130 131 135 138 142 144 147 148 149 151 152 153 155 157 161 165 169 174 178 183 185 187 188 187 187 188 189 191 193 197 200 204 206 208 211 212 216 219 220 221 222 221 220 220 224 222 223 224 227 228 233 236 240 244 247 250 252 253 252 251 248 246 246 247 252 257 263 268 270 272 275 275 280 282 282 286 286 288 290 291 295
 45 45 45 43 46 42 35 34 38 39 39 36 42 46 39 39 43 38 37 38 43 44 45 45 53 65 56 52 61 54 47 50 65 79 75 64 59 57 59 57 61 74 71 61 63 59 63 80 72 67 71 78 78 80 92 83 83 88 81 74 72 67 62 63 67 73 83 80 86 86 78 92 101 100 88 104 128 122 97 90 124 133 139 141 173 132 136 103 84 69 60 65 83 112 72 51 47 52 42 54 61 57 55 66 71 70 70 71 78 83 86 93 90 97 96 91 82 80 87 95 100 117 128 133 135 138 143 164 210 204 163 216 242 239 221 163 230 176 170 232 232 186 170 165 151 159 159 148 112 99 100 104 108 117 162 216 179 151 159 176 204 205 179 154 145 140 138 136 137 132 130 129 128 126 126 128 130 130 130 132 137 141 143 147 148 150 150 149 153 155 159 164 168 173 175 179 183 186 187 186 185 184 184 188 189 193 198 200 205 204 207 210 212 217 220 222 223 225 224 224 224 225 224 223 226 228 231 236 240 243 247 247 249 251 252 251 249 247 244 245 249 252 258 261 266 270 274 276 278 279 281 282 283 286 286 289 292 295
 44 45 45 48 43 41 38 36 41 37 36 39 45 45 40 37 40 38 36 37 40 40 42 47 60 72 59 55 61 57 47 52 67 63 60 64 59 61 60 56 61 73 73 61 65 58 60 78 79 71 66 71 72 84 96 86 85 76 70 66 64 64 63 65 66 71 72 76 81 75 84 104 104 91 86 108 130 118 100 101 140 137 130 110 106 95 89 83 73 75 64 67 71 107 76 55 47 47 43 55 54 59 68 75 80 85 83 87 102 100 99 96 91 92 97 101 99 89 83 91 114 128 137 140 151 162 160 163 205 235 238 239 256 252 243 212 235 244 250 256 259 242 187 198 195 172 162 136 105 98 100 101 106 112 121 187 221 166 158 171 186 213 199 165 149 142 142 140 138 136 135 130 128 127 126 126 126 129 131 134 136 140 142 146 148 149 149 151 155 157 159 164 167 173 176 180 184 186 186 184 182 183 182 186 190 193 198 202 204 205 207 210 214 216 220 224 225 228 228 228 227 227 226 228 229 231 235 239 242 246 248 247 248 248 249 249 249 246 245 248 251 252 255 258 265 270 272 275 276 278 280 282 284 285 287 290 292 295
 40 38 59 60 44 38 38 36 43 43 39 38 39 39 36 36 37 38 37 37 39 40 42 46 52 59 66 57 57 63 49 54 59 54 54 68 63 72 60 56 63 66 60 65 62 57 60 76 81 68 68 67 73 82 84 82 72 66 66 65 65 64 65 67 68 69 69 77 75 82 103 114 104 90 89 107 123 112 96 107 138 110 100 89 80 78 72 71 66 76 63 58 55 65 92 64 44 42 39 47 52 66 81 91 99 112 102 100 126 136 104 95 93 90 90 95 109 112 113 101 108 124 137 164 212 219 222 227 217 253 243 255 255 260 248 247 228 235 247 179 226 246 250 251 197 167 142 118 100 98 98 100 103 107 114 134 195 196 155 160 158 170 208 177 148 145 140 141 142 141 141 133 130 127 126 128 127 128 131 133 138 141 142 145 148 149 151 153 157 160 164 165 168 172 177 180 182 184 184 183 184 183 185 185 188 191 195 200 202 205 208 210 212 216 219 223 227 230 234 233 231 230 229 228 231 234 238 240 244 246 246 246 245 246 246 247 246 246 247 247 249 252 256 259 264 266 271 272 275 279 280 280 281 284 285 289 291 294
 37 36 71 73 45 36 35 39 46 50 44 35 33 38 40 40 39 41 39 41 46 43 42 44 48 51 61 61 54 54 51 56 56 51 51 60 68 69 60 59 58 57 57 66 61 57 61 68 68 62 63 70 80 84 77 73 69 67 67 66 66 69 70 69 74 71 71 82 96 106 151 123 110 97 92 104 113 102 97 112 125 95 84 75 75 68 64 62 63 68 69 53 49 49 51 57 50 39 41 49 56 70 83 94 100 113 95 94 116 122 100 89 90 89 85 90 99 106 124 129 119 138 143 154 213 178 224 231 245 258 239 247 265 261 245 239 184 164 220 165 162 170 241 196 150 151 126 108 100 99 98 98 102 105 109 116 138 176 154 143 142 145 160 158 144 140 141 145 145 149 148 140 135 129 128 128 129 132 134 138 140 142 144 147 148 152 154 155 157 161 164 165 170 174 176 179 181 183 183 182 181 182 183 185 188 191 194 197 201 204 206 208 211 215 219 221 226 231 236 235 233 231 230 231 233 236 240 244 245 246 246 248 247 245 245 246 245 246 247 248 252 255 255 261 265 267 270 271 270 274 279 280 279 280 282 286 290 294
 38 31 36 78 57 38 36 46 50 49 37 34 35 42 49 46 42 43 38 39 46 47 43 43 46 48 55 62 55 56 55 58 53 50 50 60 69 72 70 63 56 55 60 70 61 58 66 70 72 61 65 73 80 78 76 77 72 70 68 67 70 85 81 76 74 73 82 116 150 166 132 118 113 103 94 108 103 100 97 108 123 96 87 78 68 67 65 59 60 63 63 60 50 47 45 53 44 39 44 55 56 65 83 101 109 106 85 77 89 87 87 80 80 82 84 85 89 98 109 127 132 128 142 157 164 226 228 241 244 242 244 246 271 263 259 237 238 246 162 238 191 187 155 153 130 119 113 106 102 99 98 98 101 105 107 112 133 179 159 151 156 144 144 143 144 142 143 145 150 150 147 142 135 133 133 131 132 135 139 138 140 145 147 149 151 156 157 158 161 166 166 169 172 175 175 178 181 181 182 182 181 179 181 181 185 189 192 194 197 202 206 209 211 213 216 221 225 230 234 235 233 231 230 230 235 240 241 245 246 246 245 246 246 245 246 246 247 248 249 250 251 255 257 262 264 266 269 269 270 270 275 278 277 276 280 285 289 293
 34 29 29 69 78 42 35 39 45 42 37 36 38 44 44 42 40 38 36 36 39 47 47 43 46 46 52 56 53 56 56 52 50 52 55 67 71 69 74 55 51 53 57 62 61 63 72 72 63 64 67 79 80 79 81 79 79 75 70 71 79 80 88 87 76 80 107 113 149 171 133 115 109 98 107 116 110 95 82 87 94 108 93 85 78 65 60 59 57 56 58 66 46 42 40 41 40 46 46 51 69 63 72 82 104 92 82 67 74 75 75 71 71 75 82 84 86 92 100 116 127 126 141 151 208 177 180 220 229 176 236 272 262 274 263 259 269 256 251 272 260 261 163 173 177 135 127 113 102 99 97 98 99 100 103 111 174 223 203 181 178 172 154 150 147 148 148 149 154 150 147 142 142 141 136 135 138 139 140 141 144 148 151 154 158 160 160 163 165 167 171 171 174 176 177 177 179 180 181 181 180 179 178 180 182 185 190 194 198 202 206 209 210 215 216 220 225 229 233 233 232 231 231 233 235 239 244 246 248 248 246 247 246 246 248 249 248 248 250 252 253 256 258 260 261 264 265 266 269 270 272 273 274 275 278 284 288 292
 31 24 23 53 80 62 43 37 40 43 43 47 45 44 39 39 38 38 45 40 41 44 47 45 45 44 48 53 50 60 63 54 55 65 61 56 56 63 64 50 50 55 69 62 60 70 81 70 67 74 73 75 74 76 76 83 79 80 76 81 87 94 96 94 82 103 151 144 145 161 131 117 105 102 122 118 103 86 77 79 88 89 91 84 77 71 62 57 56 53 53 60 50 37 38 39 43 51 54 55 56 65 70 76 81 79 67 62 62 64 66 64 62 70 72 79 87 92 97 103 107 121 134 150 166 218 234 176 221 168 253 270 252 263 251 187 182 251 275 272 279 242 239 243 243 187 175 126 107 99 97 96 97 100 102 107 158 196 169 158 178 164 151 150 152 156 155 154 156 155 151 145 147 145 144 142 140 142 145 144 152 154 158 161 163 166 165 165 168 170 170 170 173 175 176 177 178 179 180 179 179 180 178 176 179 183 186 191 198 200 204 206 209 213 215 218 222 228 230 231 229 230 233 234 236 240 245 249 250 251 250 249 247 248 249 250 250 250 252 253 253 258 261 262 263 265 264 264 264 269 269 270 273 275 277 281 287 292
 23 21 19 32 63 61 51 38 36 40 43 48 49 42 38 38 36 37 43 40 42 44 45 44 44 45 48 52 50 61 63 54 54 66 71 55 50 55 59 55 45 56 85 62 59 69 81 72 69 81 76 76 76 78 69 81 81 78 80 80 95 103 112 82 84 100 138 108 109 106 121 111 102 104 123 121 101 87 77 77 80 75 79 77 77 75 75 67 53 50 49 49 52 43 37 40 43 49 59 63 55 57 63 74 76 66 59 56 56 56 59 59 57 59 65 73 78 85 90 90 100 112 126 142 164 238 253 186 164 152 229 247 179 230 244 178 155 169 273 247 234 253 263 279 275 265 243 170 121 100 97 96 96 98 103 107 116 131 139 160 186 177 159 171 168 163 164 158 157 154 153 151 148 150 146 142 143 145 150 152 160 162 164 168 169 170 170 170 173 173 174 173 174 174 175 178 178 178 180 179 180 181 180 179 179 184 188 191 196 198 201 205 208 211 215 217 220 222 225 226 225 228 232 236 237 240 244 247 249 249 250 249 247 247 247 247 249 249 250 253 256 256 258 259 259 260 261 260 263 266 270 272 273 275 279 281 285 290
 22 18 16 25 53 51 36 36 31 39 43 45 45 39 38 40 39 36 35 41 41 44 43 47 45 47 56 58 54 65 56 49 49 58 65 56 50 48 64 66 46 50 55 58 58 69 82 69 59 70 70 82 79 68 62 63 74 70 63 75 101 140 106 79 80 95 106 90 91 98 101 96 96 94 103 98 90 89 78 76 75 69 72 72 65 68 70 74 75 53 47 43 45 45 42 43 47 54 56 48 48 56 65 74 72 61 50 51 50 51 55 55 55 59 61 63 73 84 86 84 85 97 110 121 145 224 230 171 150 166 175 171 171 224 174 169 161 157 163 156 164 190 275 285 257 250 188 150 123 105 96 92 94 96 103 109 116 125 140 171 217 201 208 219 191 173 168 166 161 157 158 156 150 150 147 145 147 151 157 162 167 169 172 173 174 176 176 177 175 176 174 174 176 175 176 177 178 179 180 181 180 179 182 182 183 184 187 190 196 197 201 204 206 209 213 215 218 220 222 222 224 226 231 234 236 237 241 244 246 247 250 250 249 247 246 245 247 248 250 251 255 258 258 260 259 262 260 261 260 264 267 271 275 277 281 283 285 290
 39 37 18 19 43 34 31 31 21 26 40 33 33 37 41 46 40 33 32 37 40 46 48 49 50 53 58 63 62 62 53 47 46 48 51 56 52 47 56 63 55 44 50 57 63 88 83 60 60 52 63 72 64 57 54 53 60 57 62 73 90 91 75 66 79 80 89 90 93 98 87 86 89 90 86 87 86 81 76 70 71 69 71 68 64 59 62 59 66 79 54 43 41 44 44 48 51 44 41 43 48 52 60 67 54 52 50 47 47 47 49 50 53 57 58 63 76 103 81 81 100 114 110 119 135 146 153 141 130 142 152 148 151 163 160 175 158 149 141 139 168 261 271 283 281 255 197 157 122 106 96 92 92 96 103 110 116 126 151 202 234 240 206 189 180 175 175 175 169 162 159 159 154 153 151 151 155 160 164 170 174 176 179 180 179 181 181 180 180 179 178 177 177 177 178 179 179 178 180 181 181 181 181 183 184 187 190 192 193 197 199 202 205 207 210 214 216 219 221 221 224 226 227 229 231 234 237 240 243 245 248 248 248 247 244 245 246 247 249 251 253 255 256 258 258 260 260 262 262 262 266 269 274 277 282 284 287 288
 66 59 23 15 25 43 47 35 23 18 30 30 24 32 43 42 33 31 31 33 34 39 44 43 48 53 58 62 63 53 48 48 49 48 50 57 56 46 49 55 53 45 43 68 76 73 49 55 51 45 57 57 55 52 49 52 69 54 57 56 62 59 53 55 66 71 80 83 85 82 81 88 83 86 82 90 86 79 75 66 66 63 61 60 58 59 52 47 49 62 78 47 41 43 42 42 41 43 41 46 50 57 55 54 47 48 47 46 51 52 49 51 50 52 56 62 76 96 74 98 107 110 109 115 118 123 134 131 117 122 123 123 132 163 136 133 134 148 137 140 150 168 252 283 272 238 193 173 136 117 100 92 95 107 103 111 118 131 151 182 240 241 189 177 175 177 176 177 175 168 166 160 157 158 158 160 167 167 169 177 181 181 183 184 182 183 183 183 182 181 180 180 180 180 180 181 182 181 181 182 182 182 183 184 186 187 191 194 194 195 198 200 203 206 209 212 213 217 218 220 221 222 222 226 229 230 233 236 240 240 243 246 244 244 242 243 245 245 248 249 252 254 255 255 259 260 261 261 262 262 264 267 272 278 281 284 287 287
 83 67 38 18 20 34 46 35 26 21 19 29 21 25 36 36 33 37 33 31 33 35 37 39 45 51 49 51 56 46 44 51 50 50 52 58 63 49 45 48 49 51 42 49 66 47 50 48 43 42 47 47 50 50 43 54 78 63 48 43 44 46 50 64 76 78 79 85 87 87 88 86 80 82 80 82 83 74 74 64 60 58 54 58 55 49 51 45 45 45 48 42 45 47 46 56 51 45 48 48 50 57 57 52 44 49 48 50 49 54 53 58 54 51 53 58 62 64 66 85 85 90 99 105 103 110 118 119 102 111 112 109 118 150 120 141 142 140 132 143 151 230 191 275 279 260 195 177 156 126 106 97 103 110 103 114 121 146 151 190 259 224 186 180 173 173 174 173 177 191 178 170 166 164 166 170 174 176 184 192 190 187 185 185 183 181 183 185 184 183 183 182 182 181 183 183 182 182 184 183 182 182 183 186 186 187 188 192 191 193 196 200 203 205 208 210 212 214 215 218 220 219 220 222 226 228 229 232 236 237 241 241 239 239 238 240 241 245 245 248 253 256 257 254 255 260 258 261 260 261 263 265 269 275 281 284 286 287
 66 88 51 18 17 47 54 35 31 30 24 30 27 19 23 29 40 46 37 33 33 35 33 39 44 52 48 47 50 44 41 46 48 52 58 59 56 49 48 40 41 61 40 38 42 49 45 40 43 58 53 43 46 43 40 43 55 70 49 41 42 49 56 68 82 79 85 92 91 88 94 85 77 80 76 77 76 83 77 67 62 64 63 53 49 46 46 43 44 50 50 50 92 67 54 65 53 51 56 52 52 57 53 49 46 50 50 53 53 54 57 57 56 53 53 53 55 57 63 72 78 85 95 104 95 92 96 106 100 120 121 103 103 109 116 124 122 127 145 155 149 152 165 250 238 256 243 190 154 133 115 107 106 106 107 114 125 154 173 229 250 215 195 190 185 185 185 184 191 213 212 198 183 177 176 180 183 183 182 183 184 187 187 184 183 186 184 184 184 184 183 183 184 184 183 181 181 182 182 183 184 184 184 184 185 185 186 190 191 193 196 200 202 205 206 208 212 213 214 216 216 217 218 219 219 221 225 228 229 232 235 237 237 236 236 236 238 243 246 248 253 255 257 256 254 260 259 260 259 259 260 262 268 272 277 283 286 289
 69 78 67 18 14 41 59 32 22 28 30 35 32 24 18 22 40 50 42 36 36 35 32 36 42 47 45 54 52 46 41 44 46 54 52 45 53 42 50 38 38 65 40 33 40 50 38 36 58 93 54 45 39 38 37 37 40 47 52 47 48 54 57 71 74 80 80 82 84 91 83 73 71 71 71 73 82 91 79 75 72 66 66 57 51 47 47 46 46 46 56 52 65 64 62 69 59 63 61 52 55 57 52 50 50 55 50 51 56 58 59 58 58 55 54 52 54 56 62 68 72 85 88 89 83 80 94 92 93 107 105 108 108 101 118 131 129 136 140 169 148 159 172 168 176 245 249 194 171 151 130 119 110 109 120 119 134 159 222 248 226 190 196 199 197 197 196 199 201 207 207 212 209 200 196 202 194 189 185 183 184 181 182 182 183 185 187 187 186 183 182 182 183 185 184 184 185 184 186 185 184 185 185 185 184 185 186 187 189 191 195 199 202 204 208 209 211 213 213 214 213 214 214 214 217 221 223 226 226 228 229 231 233 234 233 235 237 239 244 250 252 255 256 257 253 256 258 260 258 257 257 258 264 269 275 281 284 291
 58 66 75 32 12 20 43 22 14 17 19 32 36 39 24 13 20 34 40 34 30 28 36 35 36 41 39 44 47 45 40 40 40 52 52 39 52 39 52 56 49 64 46 34 38 44 36 35 44 58 49 43 36 35 35 35 51 73 75 73 71 71 71 79 77 79 80 79 79 80 72 70 69 72 78 82 96 100 86 86 84 82 82 53 51 52 52 52 46 47 50 50 57 65 71 76 70 76 61 56 60 62 59 54 53 53 51 56 56 59 64 69 79 81 64 54 54 54 56 61 67 70 70 72 73 79 80 79 89 96 95 98 100 102 109 120 131 142 147 150 153 161 154 153 166 247 252 237 193 172 171 137 118 115 118 122 162 203 214 229 238 198 192 186 195 197 204 201 195 190 193 213 211 214 205 201 196 193 192 191 192 190 188 189 187 188 188 190 188 187 187 184 188 189 190 190 190 189 187 186 186 184 184 184 183 182 185 186 188 192 195 198 202 204 206 208 210 211 213 214 214 214 212 215 216 218 220 221 223 226 225 226 227 230 230 232 234 237 241 246 249 254 255 254 252 254 255 258 259 258 257 259 264 270 274 279 285 289
 45 67 78 35 14 13 37 31 11 10 17 25 28 39 29 11 9 18 30 34 30 26 28 30 30 35 33 35 42 45 39 36 41 47 50 36 48 40 47 58 63 76 51 35 31 35 33 30 36 38 36 36 33 33 34 40 99 113 104 87 84 77 71 78 81 80 81 83 80 73 71 71 75 80 86 102 117 108 89 97 92 90 62 52 60 61 58 58 52 54 56 57 55 59 75 85 87 87 70 68 60 58 55 55 53 53 53 54 59 59 61 73 115 112 72 58 56 56 55 56 61 64 66 71 70 71 72 78 87 83 85 90 101 103 108 133 136 142 154 161 160 165 162 147 153 229 250 245 202 187 160 144 126 132 123 128 194 252 235 221 236 198 198 194 188 192 201 200 196 188 190 195 204 208 210 206 203 203 200 197 195 194 194 193 193 192 192 192 192 192 192 193 194 195 195 192 193 190 188 186 186 184 182 182 182 182 183 186 188 191 196 198 201 201 203 207 207 210 211 212 212 211 210 211 214 216 216 218 221 220 220 221 221 223 225 230 233 237 239 242 247 251 254 252 250 252 252 257 259 260 262 261 265 269 273 277 281 284
 61 81 91 52 18 14 20 52 21 9 11 18 26 33 26 11 9 9 15 20 32 29 24 25 27 29 31 35 39 40 40 43 48 46 39 35 48 39 51 56 100 83 55 37 39 35 30 29 31 33 33 31 36 42 47 61 94 90 93 98 82 83 76 76 88 83 82 83 79 76 75 74 80 88 96 122 131 114 82 69 76 65 55 63 68 66 66 61 58 56 58 61 59 62 75 78 82 82 69 64 60 58 60 59 55 55 57 54 59 67 66 73 88 78 64 61 58 58 57 58 59 64 67 71 69 68 69 71 73 78 89 97 101 105 112 130 133 136 143 158 153 153 149 143 151 185 242 241 225 187 169 157 138 137 130 138 178 215 221 228 227 202 196 200 193 191 198 191 187 191 195 201 208 209 208 209 219 205 202 200 198 195 194 194 194 193 194 194 196 196 195 196 198 199 196 197 193 191 188 185 185 183 181 182 182 182 184 186 188 191 195 197 200 203 206 209 210 211 213 212 211 211 211 211 210 213 214 214 216 216 218 219 221 221 220 225 229 232 237 242 245 247 250 249 247 251 254 257 260 263 264 263 266 269 271 275 277 280
 72 81 81 87 36 18 15 39 46 23 19 17 30 30 26 13 9 8 8 11 15 26 26 25 24 26 28 31 36 39 38 44 45 43 36 35 37 36 51 71 117 100 60 38 44 35 30 30 31 30 32 31 46 93 96 65 67 70 91 101 104 103 82 80 109 90 85 84 83 82 78 74 88 98 113 135 141 124 97 69 63 60 61 72 76 68 68 64 60 58 62 67 67 69 70 73 79 79 91 93 72 63 61 60 57 59 59 56 56 61 66 77 74 67 65 65 62 60 60 60 61 66 72 73 77 72 76 74 78 88 83 93 96 101 109 128 133 136 143 151 147 154 144 145 152 168 237 249 195 189 182 159 137 134 127 155 238 256 240 211 252 212 199 197 195 189 188 186 185 189 197 205 218 216 212 211 208 208 206 203 201 200 198 196 195 194 194 194 195 196 197 198 199 200 198 195 193 191 188 186 184 183 183 181 182 184 186 188 189 192 194 198 201 205 208 209 210 213 214 214 212 211 210 209 207 206 209 211 213 214 215 215 219 221 220 221 224 228 232 234 241 244 244 247 248 251 255 259 262 262 262 264 265 268 270 272 273 274
 74 81 66 93 71 24 16 18 25 45 32 30 34 36 27 19 15 27 15 8 8 20 34 28 23 24 25 26 27 30 41 47 44 41 42 40 34 35 44 87 90 75 65 38 35 32 31 35 33 29 30 34 41 61 84 57 57 60 94 108 110 107 104 117 117 113 111 92 89 84 79 72 84 103 123 137 147 141 105 74 66 64 69 70 82 70 68 69 66 65 69 73 69 66 66 70 77 80 80 87 89 69 65 65 63 63 62 60 57 60 65 90 93 86 77 81 68 64 62 61 61 66 73 77 77 75 80 84 88 87 88 91 99 100 105 119 128 134 143 158 151 148 142 143 151 169 232 241 196 168 159 152 137 129 122 141 194 263 267 208 230 219 207 195 193 189 186 185 186 191 197 209 217 219 211 209 208 209 207 206 205 204 201 200 198 194 193 194 194 195 196 198 198 198 198 195 192 190 187 186 184 185 183 183 185 187 188 191 193 194 196 201 204 208 209 211 211 213 214 214 212 212 208 206 203 203 204 207 209 210 214 217 218 217 219 220 222 225 228 230 234 239 238 241 245 249 252 256 260 261 263 263 264 267 268 268 270 270
 69 57 61 72 77 57 18 17 18 27 32 29 25 19 27 31 25 36 21 8 8 17 31 36 23 23 23 25 26 30 43 64 64 61 58 58 48 37 33 50 58 69 51 36 30 32 33 39 35 32 29 32 39 44 52 49 49 76 110 114 117 112 106 119 124 125 118 116 112 92 89 67 82 101 122 158 171 149 112 79 66 70 74 74 75 66 61 60 61 63 68 64 60 61 66 74 81 73 76 83 91 92 89 78 68 66 64 57 60 62 67 72 128 127 111 100 74 68 65 63 64 66 73 80 81 79 81 85 92 89 89 96 95 99 103 114 127 139 149 184 189 166 156 154 154 160 187 223 192 162 145 138 140 129 124 132 165 222 231 216 249 258 220 199 191 188 187 186 187 192 196 202 207 207 205 206 208 209 208 207 204 201 199 196 195 194 192 192 194 194 195 197 198 199 198 196 194 190 188 186 184 186 186 186 189 191 194 194 196 196 199 204 207 209 210 210 212 212 214 215 213 209 205 201 198 197 199 203 208 208 210 211 216 215 218 219 222 222 223 228 229 233 233 237 243 246 252 254 256 260 261 262 263 264 264 266 265 265
 64 63 51 57 59 59 22 17 19 23 29 27 22 14 16 30 39 37 29 11 8 16 22 33 31 24 23 23 29 34 34 50 84 94 100 80 67 47 33 32 44 47 44 35 34 36 42 45 41 34 28 37 51 49 42 42 46 85 115 119 119 116 111 120 135 131 114 120 107 93 80 68 76 68 103 156 169 177 130 93 65 76 75 75 72 61 57 56 63 60 62 56 58 69 71 68 68 74 78 84 93 91 88 93 93 70 64 59 61 69 75 80 93 162 125 96 76 70 67 64 65 66 71 77 81 81 84 88 92 91 93 99 100 96 103 116 126 134 140 176 149 159 156 167 164 160 182 191 155 144 127 132 138 129 125 132 172 221 230 232 262 253 236 205 196 192 189 190 189 192 195 200 205 202 201 204 209 211 209 206 204 201 197 196 194 192 191 190 191 194 196 196 199 199 198 197 193 189 187 187 188 188 188 190 192 195 197 197 198 200 203 205 206 208 209 209 208 211 213 214 210 204 200 197 193 188 189 195 206 208 209 209 211 214 215 218 219 222 224 225 228 229 229 232 238 244 247 252 255 257 259 259 259 260 262 263 262 262
 42 51 47 60 55 60 22 20 25 28 27 28 24 21 14 22 32 40 38 16 8 11 30 31 26 23 22 27 28 31 28 35 55 84 123 115 76 54 42 30 28 28 30 31 34 40 49 38 34 32 29 44 60 63 42 38 47 89 107 117 118 117 109 105 116 119 112 108 70 74 70 89 82 77 93 95 158 169 172 104 65 77 75 70 64 58 53 51 57 55 55 53 57 64 63 65 72 80 77 84 86 85 95 96 93 79 66 62 65 74 83 92 98 115 169 127 84 72 68 67 66 68 71 73 75 77 80 86 93 93 94 101 97 97 99 107 119 128 140 171 149 199 206 159 130 122 139 145 134 125 119 125 138 131 169 184 199 246 262 248 253 252 239 220 211 206 198 194 193 191 195 198 201 202 202 203 204 204 207 207 204 200 198 196 192 190 189 188 190 193 198 201 201 201 200 197 193 189 190 189 188 188 190 192 196 200 202 202 201 203 204 207 206 205 206 207 206 207 208 209 206 203 197 191 186 180 184 192 199 203 206 209 210 210 213 216 217 220 222 225 228 229 228 229 234 239 244 249 252 253 255 256 257 257 258 260 260 259
 38 34 35 48 50 53 26 20 25 42 44 28 28 28 16 16 25 56 43 18 8 10 33 34 32 25 22 26 32 26 26 30 42 59 96 107 89 69 46 30 28 27 27 31 28 33 34 37 37 34 31 46 64 55 37 38 53 97 119 122 125 116 100 95 99 96 96 94 98 94 80 88 96 74 77 72 98 119 116 122 70 64 65 61 59 54 50 49 47 49 49 50 54 60 59 65 72 74 76 74 81 89 89 89 86 77 69 65 66 78 86 97 104 104 123 142 100 78 70 68 68 70 71 72 75 76 78 82 86 88 93 97 102 102 101 108 125 155 164 174 197 209 203 162 146 142 136 121 112 118 121 124 125 157 185 210 240 275 264 256 247 237 225 220 207 203 196 198 196 193 193 196 200 202 205 204 203 203 204 203 200 198 195 194 192 189 187 186 187 195 198 202 201 202 201 197 194 192 191 190 191 191 192 196 201 201 202 204 207 206 205 206 206 205 204 203 203 204 205 204 203 201 198 193 189 187 187 193 196 200 203 206 208 212 213 215 215 218 221 223 224 226 228 230 230 234 239 244 248 249 250 252 251 252 255 255 255 255
 37 31 33 47 49 47 41 21 24 26 29 30 29 34 17 12 17 53 44 21 10 8 23 41 35 32 27 22 32 32 26 28 32 42 52 78 82 50 41 31 29 28 27 28 26 26 27 34 33 28 30 41 49 37 40 38 68 101 120 123 129 130 95 83 66 110 124 114 123 104 97 82 98 103 106 75 65 67 71 95 62 69 64 57 54 50 43 43 42 44 46 50 53 56 62 68 69 70 72 76 78 79 83 81 75 73 69 66 67 78 87 96 101 105 116 137 136 102 78 71 70 73 73 76 75 78 79 79 81 85 89 92 96 104 106 107 115 129 161 172 254 266 215 185 220 203 193 174 123 114 120 126 156 170 201 231 257 259 237 248 229 231 226 222 218 214 205 204 202 197 193 198 203 202 202 205 203 200 201 198 195 195 195 194 191 189 187 185 189 195 198 202 203 204 203 201 196 193 192 190 191 192 194 198 199 201 207 208 208 209 207 207 207 207 204 202 202 204 204 204 203 202 201 197 192 191 192 193 196 198 202 205 206 209 212 215 217 218 219 219 222 224 229 231 230 231 235 239 244 244 246 248 247 249 250 249 249 252
 32 30 50 47 43 39 43 19 21 22 23 28 31 32 19 14 16 38 43 26 11 8 23 35 31 27 30 22 27 33 32 27 30 34 40 50 63 55 41 33 29 28 29 30 38 27 32 50 38 31 34 33 38 37 51 67 65 63 93 111 110 121 91 100 116 131 138 132 129 108 104 97 94 101 106 107 105 107 83 65 76 97 71 62 57 48 44 43 48 54 55 53 57 64 66 67 68 67 74 76 78 78 80 85 77 72 69 69 69 80 90 99 109 109 108 120 147 122 85 74 72 75 75 76 77 78 78 81 83 85 87 90 94 99 108 110 117 124 154 160 234 260 251 229 251 249 247 198 151 119 116 139 164 202 243 283 303 261 230 229 216 225 226 224 221 213 208 210 204 204 194 198 203 202 202 202 202 198 193 194 194 197 197 193 190 190 190 190 192 197 201 206 210 206 204 202 199 194 191 191 192 196 197 199 201 203 209 210 210 209 208 205 203 203 201 200 200 200 202 202 203 202 200 195 190 190 192 192 194 196 199 204 207 209 212 213 216 218 221 222 222 221 225 228 230 231 233 235 237 240 242 242 244 246 246 246 248 247
 27 27 47 45 35 37 43 23 18 19 16 21 30 29 20 15 15 34 29 23 16 10 12 25 25 27 23 21 22 26 38 28 29 33 36 44 78 66 46 40 35 35 42 37 37 37 30 48 40 37 41 43 47 53 61 104 88 69 65 97 105 123 94 88 124 141 143 137 131 108 106 104 98 100 102 106 112 114 120 119 109 101 84 68 56 48 44 44 52 58 64 64 66 62 64 69 67 70 71 76 76 78 80 89 89 74 71 70 70 80 98 112 116 120 110 116 138 143 101 77 75 77 80 80 81 81 83 83 83 88 91 91 93 97 99 102 108 114 122 132 206 227 239 228 235 247 247 199 156 121 118 134 177 233 278 308 311 270 223 216 211 220 220 231 228 213 208 211 206 203 191 196 203 203 203 202 196 198 190 191 196 201 199 195 192 192 192 194 199 201 205 209 211 208 205 201 200 196 193 194 196 197 199 202 205 206 209 211 209 206 203 202 201 200 199 199 197 198 197 199 199 200 198 195 191 191 193 194 194 199 200 202 205 208 211 213 214 217 220 220 220 221 222 226 228 230 233 235 234 237 239 242 241 241 243 244 245 245
 33 25 41 43 35 38 40 22 16 14 13 15 24 26 18 17 16 25 27 24 19 15 14 11 17 26 26 19 19 25 28 33 35 34 33 40 56 54 55 43 42 44 44 30 33 39 29 34 40 42 52 60 53 61 76 89 111 84 63 63 96 119 99 70 142 149 144 139 132 109 107 105 101 100 100 102 109 112 115 120 117 113 108 97 66 51 45 46 50 58 60 64 61 61 68 65 70 70 70 72 78 84 91 96 94 79 73 74 74 84 101 116 123 116 112 126 122 112 93 81 80 83 84 86 85 86 86 91 89 90 96 104 102 101 98 98 103 111 122 130 190 195 210 215 246 234 230 186 148 121 129 143 201 267 288 283 295 250 235 222 214 212 216 218 218 213 213 207 199 193 189 198 203 205 204 205 199 186 188 190 194 200 200 198 194 195 197 198 202 204 206 209 209 208 206 202 201 199 197 197 199 201 204 207 208 209 210 209 206 205 206 205 205 204 203 202 200 198 199 196 196 196 196 195 196 193 192 194 196 200 202 203 205 209 212 215 216 215 218 219 220 220 223 224 227 229 231 234 237 239 238 238 240 240 241 241 243 243
 29 24 31 36 30 29 32 21 13 11 10 10 16 20 15 15 20 18 21 19 19 23 22 15 11 16 22 21 20 26 28 47 48 39 33 31 41 52 41 40 41 44 33 33 43 43 30 37 44 45 57 72 65 56 80 114 112 93 81 72 69 76 67 99 134 145 143 142 115 109 106 106 103 102 104 104 106 109 110 112 113 110 103 87 65 56 49 48 48 55 60 60 59 66 64 63 68 66 68 77 82 83 87 89 83 83 79 78 86 90 100 114 124 114 111 126 102 91 86 86 89 89 92 93 92 91 90 92 95 98 100 100 101 106 107 100 99 108 118 126 181 178 181 202 233 223 203 163 143 143 150 159 215 287 266 264 298 262 230 221 215 213 213 212 214 212 213 208 202 197 191 201 195 196 203 207 204 190 187 189 195 199 199 199 199 200 201 201 203 205 206 207 209 208 207 207 205 204 202 200 200 202 204 209 210 212 212 209 210 209 209 210 208 207 207 205 201 201 202 200 199 198 197 195 195 196 196 197 198 200 203 206 208 211 212 218 220 219 217 219 220 219 220 222 226 228 232 235 236 239 240 240 238 237 239 240 240 240
 25 20 22 22 16 17 29 30 13 10 10 10 12 14 14 15 20 18 20 21 24 21 20 21 12 11 14 15 16 22 27 50 57 42 45 35 35 52 37 43 51 48 39 39 57 41 27 37 48 46 56 69 65 57 56 66 87 95 94 82 88 84 79 88 129 144 139 124 120 120 112 108 105 103 104 106 106 108 113 115 113 109 98 83 73 68 58 51 52 54 60 60 64 65 61 64 64 66 71 74 77 83 85 84 79 81 81 78 85 91 102 113 122 114 109 116 109 97 94 102 108 111 115 107 101 100 97 97 100 105 104 101 97 98 99 97 99 106 112 117 161 160 150 179 205 177 154 134 165 159 157 176 217 256 240 270 286 257 232 227 213 214 218 221 220 219 220 215 209 195 187 189 189 187 193 201 193 188 186 190 197 199 201 199 201 203 204 206 205 207 209 209 208 208 210 210 208 208 207 206 205 206 207 207 210 213 213 215 215 213 214 213 212 212 209 205 203 203 201 200 197 196 195 196 195 195 197 198 199 203 205 208 210 213 215 218 220 220 222 218 219 219 220 221 223 228 233 236 239 241 241 239 238 239 237 238 237 238
 21 12 13 14 16 32 30 18 13 11 10 10 11 12 13 15 21 20 19 24 27 24 22 20 16 16 15 15 16 18 24 29 35 39 43 49 50 45 38 52 72 67 55 48 55 45 28 31 51 51 54 64 72 61 56 60 77 120 96 98 95 87 97 128 132 137 120 127 124 124 123 117 108 107 108 109 110 111 114 119 117 113 100 93 84 77 67 56 58 59 59 58 61 61 64 64 65 68 69 72 74 79 77 75 76 76 76 80 90 99 106 115 120 110 108 107 106 105 112 116 115 117 117 118 126 118 110 106 108 107 104 102 101 100 100 101 99 106 110 110 128 135 122 162 159 143 119 119 154 149 153 174 214 236 222 239 265 237 221 219 209 218 222 225 220 222 221 212 198 187 176 178 178 180 185 191 192 193 185 190 193 197 199 200 201 203 205 206 207 207 208 209 210 207 210 210 210 209 211 211 210 209 207 211 217 221 220 219 219 217 216 216 215 213 210 209 208 205 203 201 200 199 199 198 196 197 199 200 203 205 208 211 213 215 216 218 221 221 219 222 216 217 218 220 224 229 233 238 239 240 240 240 244 243 237 238 239 238
 21 25 28 28 15 26 15 14 13 13 12 13 13 12 12 15 16 17 18 20 25 25 23 24 29 32 38 30 17 18 27 34 41 43 43 72 71 42 38 49 82 72 63 56 55 42 28 30 54 60 54 60 86 67 58 61 64 78 125 103 95 97 104 108 111 111 120 125 121 128 124 119 112 114 117 117 118 120 124 128 128 123 117 115 97 86 73 62 61 61 61 60 61 61 61 66 66 68 76 83 83 79 75 72 71 73 80 87 90 99 110 117 118 115 106 104 104 107 111 111 118 123 127 128 130 120 117 125 118 115 109 105 104 111 140 146 111 102 122 110 110 108 114 129 136 121 110 113 131 140 150 169 196 211 210 215 230 235 209 207 205 211 220 224 215 216 219 208 196 186 178 175 172 175 177 191 188 191 186 186 189 195 196 199 201 203 204 205 206 205 205 206 206 208 208 209 209 208 211 211 212 209 212 217 219 223 222 223 223 222 221 219 217 216 214 211 207 204 202 200 199 197 198 199 200 201 201 203 205 210 214 215 215 218 219 219 220 223 221 220 221 218 218 219 224 232 234 239 241 241 242 244 246 241 240 241 240 238
 22 25 38 30 24 25 14 13 15 13 13 13 15 13 13 15 18 19 21 21 24 25 27 30 31 30 33 36 19 18 27 48 55 55 47 64 76 55 40 43 58 71 60 55 54 39 28 26 44 60 57 64 85 85 66 63 65 71 93 91 93 102 110 112 116 112 108 123 120 128 128 122 119 118 122 125 125 132 137 141 149 147 143 128 115 100 86 76 66 64 64 67 64 63 64 64 68 74 81 85 85 80 75 73 71 73 78 84 86 93 105 112 114 108 109 104 107 111 118 127 128 125 123 132 136 123 112 118 117 126 129 115 122 150 166 155 119 103 124 112 117 113 108 112 123 113 110 120 123 135 144 157 177 201 212 204 191 199 206 197 198 200 196 208 205 200 205 191 188 182 177 174 172 173 178 189 189 187 188 189 184 191 194 196 198 200 201 200 201 206 208 209 211 212 213 214 212 210 208 210 210 212 216 223 224 224 226 226 226 225 223 220 217 214 211 208 207 204 202 200 198 197 197 198 200 203 205 206 209 215 219 222 222 223 222 222 221 224 222 222 222 221 222 222 224 228 237 242 244 244 244 247 250 246 245 240 240 239
 19 20 22 27 22 21 12 10 10 9 11 13 13 13 14 18 21 19 22 23 23 26 25 25 25 26 27 25 19 19 24 41 48 59 61 65 77 67 44 50 66 70 60 50 48 46 34 26 34 53 65 65 69 90 74 67 69 85 83 93 104 110 119 117 114 118 115 118 116 121 130 122 114 121 127 133 137 143 150 153 160 163 178 166 138 127 105 88 77 71 67 67 67 66 66 67 68 72 76 81 82 76 72 73 71 73 77 79 81 89 98 106 102 111 105 112 120 125 128 137 144 148 143 132 126 118 113 115 118 114 125 131 156 173 174 146 117 105 110 108 123 123 117 107 103 106 116 128 149 154 141 144 160 189 206 215 206 170 189 179 181 197 188 183 189 185 179 176 175 174 174 174 174 173 178 184 187 184 186 185 185 188 190 194 197 197 199 201 203 209 211 213 215 215 218 217 214 214 213 214 216 218 221 225 226 228 228 228 228 228 226 224 220 217 213 209 204 202 200 199 199 198 197 197 200 202 205 208 211 216 219 226 230 228 224 224 222 224 222 222 221 223 220 222 225 229 234 239 241 241 242 244 248 247 242 240 239 237
 17 18 19 22 20 12 10 8 8 10 13 12 11 11 13 17 19 18 19 21 23 24 23 23 26 22 22 24 27 21 21 25 34 58 66 76 79 57 61 84 70 69 62 46 44 54 54 34 32 50 69 59 61 79 71 67 74 93 88 90 111 114 116 118 114 121 122 113 114 121 124 115 114 120 131 145 148 152 153 156 155 159 171 172 135 129 115 100 90 82 73 69 67 65 66 70 72 73 78 83 75 71 73 73 73 73 76 79 88 88 91 95 93 98 109 118 121 126 128 128 132 148 152 152 143 136 124 112 112 121 144 174 186 169 159 130 115 107 102 102 116 116 107 100 102 143 140 133 162 168 154 155 162 186 198 199 201 182 169 163 161 173 174 171 175 181 179 179 182 175 175 179 191 185 188 185 183 185 184 188 190 192 195 198 200 201 204 203 206 211 215 217 220 221 222 219 217 216 217 218 219 221 224 226 229 231 231 232 231 230 229 227 221 218 215 211 211 207 202 198 196 195 195 196 199 200 205 207 212 217 220 224 230 229 225 223 222 224 223 222 221 222 220 221 222 226 231 235 239 240 239 239 242 244 240 239 237 237
 17 20 20 22 22 12 9 8 9 10 10 10 11 12 13 15 15 16 19 21 23 24 23 21 21 19 21 27 27 21 20 24 32 53 66 71 70 77 91 91 68 63 62 45 44 55 51 33 29 47 63 56 56 67 70 75 82 87 87 85 102 105 113 117 118 125 128 119 115 118 120 113 111 117 131 150 164 160 156 153 155 155 154 149 139 130 122 111 97 88 81 73 70 68 67 67 70 76 78 76 71 71 73 71 73 75 77 81 86 84 86 89 97 106 113 119 122 125 125 123 130 136 153 160 151 154 133 118 115 121 145 187 176 154 125 115 114 111 104 99 110 109 98 95 109 202 182 154 178 158 149 156 167 180 191 188 181 174 164 161 163 162 164 168 171 181 181 182 181 178 181 186 197 201 198 194 192 189 188 193 194 190 199 203 203 202 203 205 209 215 217 218 219 221 222 222 223 222 223 222 223 225 227 228 231 233 234 234 231 232 231 228 224 221 218 215 212 206 201 199 198 198 198 200 202 204 206 207 211 216 220 224 226 226 224 221 222 221 221 224 221 218 221 220 221 223 227 231 234 235 237 239 239 244 240 237 237 237
 17 18 19 20 18 9 9 7 8 8 9 10 10 10 10 12 15 15 19 21 18 17 19 24 24 22 20 20 22 21 20 24 36 55 61 45 50 83 89 84 65 61 58 45 41 46 40 27 29 42 62 56 52 58 70 93 116 97 83 81 92 107 115 114 118 122 131 129 126 118 113 122 125 121 131 152 159 164 158 154 159 160 154 151 148 141 131 120 108 99 91 82 77 73 69 69 72 75 73 71 73 73 72 75 77 77 79 79 81 83 89 94 106 110 116 114 116 117 121 124 126 130 132 147 160 162 146 134 116 117 132 125 122 122 111 106 113 104 101 98 107 108 94 95 109 171 174 164 155 147 145 147 160 175 189 196 186 173 163 160 163 164 166 173 174 177 177 177 178 178 183 186 184 185 183 187 189 190 191 192 193 192 201 204 204 204 205 210 213 214 214 216 217 218 219 219 220 221 222 224 225 226 228 231 232 235 238 236 232 230 229 227 223 219 215 211 207 201 198 196 195 195 196 198 202 205 207 209 211 214 219 223 222 222 222 220 219 218 219 220 221 218 218 218 217 220 225 227 228 230 234 237 237 240 240 239 237 236
 21 26 18 16 9 9 7 7 7 7 8 8 10 10 10 10 12 13 18 20 18 17 17 20 22 22 22 22 20 20 22 24 28 39 49 39 66 84 80 62 63 56 53 48 41 41 33 24 29 42 59 55 50 55 69 97 144 93 79 83 101 103 108 116 122 125 134 141 138 125 116 120 137 131 125 135 149 160 156 149 161 160 154 159 156 152 145 133 121 107 100 92 83 77 75 74 75 73 74 77 77 72 76 78 77 79 77 80 86 92 93 99 106 111 112 107 112 116 128 132 131 128 131 135 143 151 146 142 118 116 114 108 109 107 103 101 111 105 99 96 105 103 91 96 104 133 161 175 159 145 143 144 156 169 184 189 177 171 168 165 167 166 166 174 176 177 177 179 183 185 187 187 191 190 190 190 194 190 189 194 197 201 207 206 205 205 208 212 210 213 212 213 214 213 215 216 217 219 221 223 225 225 226 231 233 236 238 236 233 228 227 223 220 214 212 206 201 198 195 194 195 194 193 195 199 203 207 211 215 219 219 221 221 219 217 217 217 216 218 220 219 218 217 215 218 220 222 223 224 228 230 234 236 238 239 240 237 236
 16 16 15 9 8 7 7 7 7 7 8 8 9 10 10 10 11 13 15 16 18 18 17 19 20 24 27 25 22 27 30 32 28 30 35 43 81 69 53 52 51 49 47 44 39 35 28 25 27 36 53 60 49 53 66 103 109 89 76 76 93 105 111 134 133 136 139 151 144 131 125 119 123 131 126 123 127 138 132 141 153 148 153 160 209 162 198 150 132 118 109 101 94 87 83 80 78 76 76 76 76 76 76 76 78 79 81 86 94 105 107 109 106 112 108 110 121 130 133 137 137 134 132 136 139 143 140 132 122 131 126 118 111 109 107 99 98 98 96 95 101 98 92 98 103 129 174 179 162 146 140 143 152 164 183 185 178 176 168 165 167 167 167 170 174 176 177 179 181 188 190 195 200 206 203 193 193 192 200 200 202 209 216 213 211 210 211 212 210 211 211 211 210 209 210 214 215 218 220 222 224 227 223 226 228 231 235 234 227 224 224 225 221 216 209 204 198 196 193 189 189 189 192 195 199 203 207 212 217 222 222 220 220 216 215 215 215 216 218 218 218 216 217 219 220 220 221 222 223 225 226 230 233 236 238 238 236 237
 12 13 8 7 7 7 7 7 6 7 8 8 10 10 10 10 11 13 14 15 15 17 17 19 22 25 31 30 24 30 35 35 30 35 45 64 79 48 45 44 42 44 48 41 44 34 29 25 26 31 40 50 54 50 62 82 111 101 79 69 93 117 110 120 133 130 141 152 142 135 131 126 129 128 131 129 124 125 125 122 121 123 145 160 211 214 210 200 145 130 121 117 107 99 94 92 87 85 84 82 81 79 80 83 87 86 88 91 96 105 104 102 107 107 105 112 121 130 131 132 135 137 140 142 145 138 135 131 133 147 140 123 115 105 102 102 107 107 92 99 101 96 92 98 106 124 172 181 157 143 139 142 145 157 172 178 174 169 166 163 163 166 168 171 171 172 177 178 177 182 185 191 193 201 206 200 197 199 199 204 208 214 216 217 215 215 214 212 210 210 207 205 205 204 207 209 212 214 220 222 225 226 224 220 220 219 223 231 230 222 219 224 223 216 211 206 198 193 189 188 190 188 190 193 197 203 208 214 219 223 225 220 218 217 217 214 215 215 216 219 218 217 215 218 221 221 220 223 223 224 224 227 230 233 234 235 235 236
 12 8 8 7 7 7 7 7 7 7 8 8 9 10 10 10 11 13 15 17 20 21 23 20 22 24 27 30 26 26 34 37 36 47 79 73 51 43 44 36 38 45 49 40 41 42 37 27 25 27 33 38 42 47 57 71 105 100 77 66 81 111 109 107 110 126 142 149 147 141 133 134 144 140 142 154 158 148 108 111 113 116 132 195 209 221 222 207 196 182 135 128 124 112 107 104 101 100 97 95 93 90 86 87 89 90 91 93 97 103 99 103 102 106 110 114 120 125 127 131 133 136 139 144 142 135 131 132 152 155 147 136 123 107 110 116 119 115 94 95 98 96 93 99 107 151 196 168 151 140 138 139 143 149 161 170 164 167 167 168 165 169 171 170 169 171 177 175 176 176 179 182 193 205 205 204 206 206 208 209 212 215 216 216 216 214 213 211 207 205 204 203 202 204 206 209 212 215 218 220 222 224 226 227 229 225 220 220 223 220 217 215 214 213 207 199 192 189 186 185 185 189 190 193 196 200 206 213 219 222 224 221 218 217 214 212 213 215 217 215 214 215 212 217 220 221 224 225 224 223 221 224 227 228 231 230 230 232
 12 13 12 7 6 6 7 7 7 8 8 8 10 10 10 11 13 15 17 20 23 28 28 30 30 27 27 29 29 30 32 34 37 43 43 47 41 44 41 34 39 53 48 37 41 42 40 32 31 27 33 36 40 46 54 66 83 92 79 66 72 93 109 105 111 126 139 137 138 146 144 145 152 152 150 157 176 179 121 104 104 105 122 190 208 218 220 214 206 196 186 178 173 128 123 117 114 116 112 108 103 99 93 94 92 93 96 96 101 101 99 100 103 110 124 124 123 126 128 130 135 138 139 141 137 133 129 138 152 155 145 139 132 111 121 127 129 111 102 94 96 95 96 98 109 155 189 158 146 141 139 139 142 148 158 162 161 164 172 169 168 165 164 166 168 170 175 177 173 174 177 187 192 196 201 203 203 206 208 211 212 214 215 216 216 215 215 211 206 204 202 202 203 205 205 207 210 214 216 220 221 222 223 225 227 230 228 217 217 219 214 209 207 205 201 194 188 187 182 182 182 184 187 190 194 201 205 212 219 222 221 221 220 216 215 213 213 212 213 214 214 212 212 215 220 223 226 226 224 223 222 222 224 225 225 228 229 231
 11 12 13 13 7 6 7 7 7 8 8 8 9 9 10 12 13 16 19 20 23 26 28 31 32 31 30 30 34 29 25 27 29 30 34 33 34 31 30 36 49 53 45 36 42 38 38 42 40 28 32 43 52 51 52 59 69 77 87 75 64 84 92 88 102 116 122 111 123 139 146 155 169 164 163 160 170 222 150 110 103 104 119 199 211 221 221 220 216 209 201 195 189 182 174 134 127 122 119 118 115 110 105 104 101 100 101 100 101 102 101 103 107 112 118 123 133 137 139 133 136 141 142 140 134 132 131 140 150 152 149 137 135 131 121 134 114 108 101 97 96 95 97 100 114 199 181 158 147 144 141 142 146 156 160 160 158 158 167 169 167 164 162 164 166 166 168 169 172 174 177 184 188 189 197 203 203 204 206 211 213 215 218 219 217 215 213 209 206 203 201 201 203 203 207 209 211 212 216 217 218 219 221 224 227 229 224 218 213 212 210 207 203 200 198 191 185 185 180 178 180 181 185 188 194 201 206 211 216 219 219 220 218 216 214 213 211 212 209 210 211 214 214 217 218 221 223 224 222 223 220 222 222 223 225 226 227 229
 11 11 12 13 15 14 7 7 8 8 8 9 9 10 10 11 13 15 18 17 19 22 27 26 27 30 33 37 37 33 27 23 21 21 22 25 24 26 31 39 60 56 41 34 36 33 33 38 42 30 27 39 65 62 54 56 63 73 71 61 64 70 77 94 101 99 92 103 127 147 143 158 176 173 175 164 158 196 193 145 111 107 124 199 213 224 227 230 228 222 219 212 205 198 194 188 143 137 131 130 125 120 117 116 114 112 110 111 115 110 108 110 112 112 116 120 122 122 127 125 126 130 140 144 136 134 138 145 151 145 143 127 127 115 116 125 118 106 101 96 94 95 98 102 114 170 168 161 154 151 148 146 154 161 160 159 159 166 168 165 166 168 163 162 165 165 167 169 170 173 176 180 185 190 196 196 199 204 207 210 213 216 217 219 217 216 212 208 205 202 200 200 202 204 207 209 210 213 215 215 216 218 218 220 224 223 228 232 227 216 212 208 202 199 193 190 187 181 179 176 177 180 183 188 193 199 205 209 212 216 216 218 214 212 213 211 209 209 209 210 212 213 215 218 220 220 221 222 220 219 220 219 220 221 222 224 225 226
 9 10 11 12 14 16 19 21 10 11 11 10 10 11 11 11 13 15 17 17 19 21 23 25 27 30 30 35 37 39 36 31 23 22 21 23 23 24 30 33 50 48 34 32 36 35 32 32 30 28 26 30 41 49 50 53 57 65 63 57 72 84 87 87 85 85 90 115 118 128 136 150 173 183 235 168 151 180 179 193 197 112 130 206 209 234 242 239 241 237 236 229 221 215 211 202 195 189 147 141 134 129 126 129 132 130 127 127 126 118 117 120 127 124 122 124 125 123 123 128 133 134 147 146 144 139 143 151 143 135 133 123 122 117 114 118 117 127 122 98 93 94 99 105 115 134 145 158 169 166 167 167 159 159 162 157 157 172 171 165 163 166 164 164 166 164 165 167 169 174 181 179 180 183 185 190 194 202 206 209 213 216 219 220 221 218 212 208 204 200 200 200 201 201 203 204 205 209 211 213 214 214 215 217 221 224 227 229 229 223 212 208 205 201 197 193 188 183 178 178 179 182 186 190 194 198 206 209 211 211 212 213 210 211 211 210 208 208 211 212 212 216 217 218 220 219 219 219 218 217 218 218 219 220 224 227 227 225
 9 11 12 16 20 22 29 35 39 45 44 40 29 25 23 22 15 19 26 24 25 26 25 26 28 30 31 33 34 35 39 37 37 37 25 23 25 23 24 28 39 34 29 33 45 45 33 32 32 34 37 32 30 40 45 45 50 59 65 65 57 72 82 81 70 77 98 113 126 138 133 142 149 217 227 166 145 132 133 182 203 142 123 180 215 215 212 204 219 231 241 244 237 233 225 215 211 206 160 155 150 142 140 141 144 151 145 140 137 130 127 132 137 139 137 135 133 132 135 139 134 139 144 143 149 149 153 153 146 143 150 142 128 124 124 118 111 119 114 101 94 96 104 117 146 141 154 171 176 171 165 170 168 166 166 166 168 174 169 163 163 163 160 163 162 162 164 165 168 172 176 178 176 182 187 191 194 197 197 204 209 213 216 217 218 215 210 207 203 202 201 200 202 200 201 203 204 207 207 208 211 211 212 215 218 221 224 226 225 219 216 211 208 201 196 193 188 185 183 180 179 183 187 191 196 200 203 205 206 207 208 207 204 208 208 208 207 208 208 211 212 214 218 220 220 216 215 215 213 213 214 216 216 218 220 225 227 228
 9 9 11 12 14 20 23 26 23 31 36 57 34 22 29 29 41 22 34 46 48 41 40 36 35 32 32 33 33 33 37 35 36 42 32 27 28 24 23 26 27 25 25 33 50 48 37 33 37 43 51 43 34 31 38 38 42 48 58 53 51 53 58 66 109 81 97 105 118 147 142 144 133 147 215 154 127 128 127 182 205 207 119 167 185 184 189 192 203 207 212 228 240 236 236 231 224 218 215 172 165 156 157 157 160 163 160 160 158 144 134 137 144 149 149 150 147 144 148 155 146 145 141 144 149 156 164 177 179 173 156 152 161 144 146 150 121 111 111 101 95 103 111 132 146 152 158 168 172 172 167 168 179 187 181 183 177 174 169 165 163 157 155 154 160 159 157 160 164 167 170 173 175 181 188 193 196 197 198 202 206 210 212 214 213 212 210 207 202 199 198 197 199 201 204 205 204 207 207 207 207 207 208 210 213 217 220 222 220 214 212 212 207 201 197 192 188 185 182 179 180 184 188 191 197 201 204 205 206 206 205 204 199 203 202 202 203 203 206 207 209 213 216 217 217 211 210 210 211 209 212 214 216 217 219 220 221 225
 8 9 10 11 12 16 18 17 14 17 23 37 33 19 19 26 33 45 57 63 44 58 57 43 36 34 34 34 35 33 31 30 28 32 37 35 37 33 24 26 30 24 23 28 38 43 33 29 29 31 31 29 28 38 42 44 45 43 45 54 59 54 61 90 99 108 90 104 110 160 183 142 125 148 226 214 124 115 130 185 185 121 111 179 188 169 182 191 181 184 193 209 227 228 225 233 215 208 172 179 172 172 170 175 181 188 185 188 185 168 150 151 153 158 165 167 159 153 155 157 163 175 161 154 167 158 159 167 164 160 143 139 155 164 152 146 130 122 124 109 100 108 121 138 142 139 141 154 167 165 166 170 186 209 199 188 188 178 169 162 160 151 150 148 152 156 152 154 159 160 164 168 173 178 185 190 196 198 200 199 202 207 211 211 211 209 207 205 201 199 199 200 201 202 205 204 205 207 208 207 206 204 204 206 209 213 217 219 218 216 212 209 205 200 197 195 191 190 186 183 183 183 186 188 193 197 200 201 201 200 199 198 196 195 196 197 199 202 204 205 208 209 210 212 213 210 207 205 207 208 209 212 214 215 218 220 222 225
 9 9 10 11 12 12 12 12 12 14 14 15 14 16 16 16 18 25 34 62 92 93 77 63 51 33 35 34 36 37 34 33 29 27 27 31 35 37 28 26 34 27 24 26 29 33 29 29 27 25 24 25 29 35 41 47 50 52 55 60 86 86 92 98 96 103 84 89 93 97 110 119 123 174 190 203 127 103 124 182 183 124 103 172 207 207 119 120 176 190 199 203 215 220 208 224 164 167 164 168 167 166 173 184 195 203 214 223 222 191 169 164 167 165 170 176 174 165 171 172 175 180 175 166 177 159 157 174 159 150 141 139 147 159 153 144 151 131 128 110 102 112 129 148 141 129 135 151 168 167 161 165 176 187 188 185 181 175 165 160 153 148 147 147 148 151 152 154 154 158 161 164 172 177 180 184 190 196 196 198 200 206 208 207 207 206 206 204 203 203 202 203 202 203 205 206 205 206 207 206 204 203 202 203 206 211 214 215 217 217 211 208 207 202 200 196 193 188 187 189 186 189 188 191 190 191 193 195 196 195 193 193 195 195 194 194 193 194 196 200 202 207 206 206 208 205 205 203 205 205 207 207 212 213 214 216 219 221
 7 7 7 10 11 11 11 12 12 13 13 14 14 14 15 16 18 22 29 47 64 66 50 43 38 48 58 43 44 47 44 43 37 33 35 34 34 35 41 28 31 31 28 30 26 25 28 32 30 24 24 27 31 36 40 43 47 52 52 55 86 109 114 99 94 99 78 84 85 86 88 105 127 109 109 108 100 89 128 182 187 123 96 112 186 224 123 111 192 209 199 216 159 206 155 210 160 153 171 154 163 179 183 189 189 202 215 229 234 215 214 200 184 188 187 196 189 184 187 188 186 194 191 196 171 161 153 147 146 148 142 146 148 153 152 158 197 168 134 120 104 112 128 131 131 125 133 147 167 168 161 161 165 172 179 184 177 169 162 155 149 145 145 146 147 150 152 152 154 158 157 163 169 172 178 184 188 192 191 194 199 204 207 207 208 207 209 209 206 204 206 206 205 206 207 208 206 206 205 203 203 201 202 204 205 208 211 212 215 217 213 208 205 202 199 196 194 192 191 192 189 189 190 190 190 189 189 191 190 191 191 190 188 187 187 188 189 190 193 196 198 202 203 204 204 203 203 202 203 203 203 205 208 209 211 212 218 219
 -9999 7 7 9 10 11 11 12 12 13 13 13 14 14 15 19 21 22 26 33 34 37 38 32 28 33 44 55 63 47 45 39 34 35 29 27 26 27 35 28 26 34 34 31 27 25 27 29 25 23 25 31 32 35 40 42 46 48 52 86 97 90 85 86 89 93 74 80 84 83 82 92 108 109 93 78 82 87 108 125 170 129 96 104 190 198 128 109 195 222 216 219 160 161 144 166 165 151 167 151 161 166 177 178 186 220 232 257 254 238 235 226 199 228 212 201 181 182 176 179 172 168 173 169 162 166 150 145 148 147 148 165 171 167 149 160 196 197 143 118 104 111 121 119 120 123 133 149 170 169 158 152 154 161 176 183 176 171 167 161 151 147 145 146 147 149 152 155 158 158 158 157 165 170 177 182 190 192 190 192 198 202 205 208 210 209 209 209 207 205 206 207 206 207 210 207 207 206 204 203 202 201 202 203 205 206 210 211 212 214 213 209 205 202 200 198 194 194 194 191 190 188 188 188 189 187 187 188 190 190 189 186 185 184 181 181 184 184 187 191 195 197 200 202 202 204 202 201 202 201 201 203 205 206 209 210 215 220
 -9999 7 7 8 9 11 11 11 12 12 13 14 14 15 18 18 19 21 23 29 38 40 46 37 26 26 28 32 42 58 44 40 37 32 31 33 36 27 26 28 22 25 32 29 31 29 32 33 24 23 27 31 33 40 41 41 43 49 84 88 82 82 87 101 98 91 74 79 83 83 78 76 83 87 81 70 73 76 83 93 154 117 109 92 162 173 182 102 123 191 208 234 157 169 151 151 150 160 166 151 153 166 179 169 182 209 234 258 258 238 233 224 226 223 207 193 179 190 180 166 168 182 173 158 153 151 150 152 163 155 161 188 203 203 157 139 160 151 130 123 105 109 116 114 116 123 137 157 180 172 153 144 150 167 193 200 183 174 166 158 153 150 146 146 145 147 150 153 157 157 156 157 166 172 176 181 186 189 189 193 197 200 204 204 206 206 206 206 207 208 207 208 205 205 207 208 206 205 204 204 201 202 201 202 205 206 207 208 211 212 211 207 204 201 200 198 196 196 196 193 191 190 189 187 187 188 186 186 186 186 186 185 185 182 179 177 178 181 184 186 191 195 198 199 203 202 200 200 201 199 200 199 201 203 207 209 212 217
 -9999 8 9 8 9 10 10 11 12 12 14 20 19 16 19 19 18 22 23 26 33 51 83 71 29 25 22 14 17 35 37 41 43 40 38 40 38 25 21 21 21 30 33 26 29 25 26 32 26 24 28 30 33 39 44 41 42 46 79 79 79 88 111 107 88 94 68 67 69 68 67 69 69 67 67 61 61 63 67 78 93 97 86 91 114 164 205 108 101 131 142 227 161 122 123 128 146 149 152 145 159 163 161 167 188 207 220 227 232 224 215 220 222 215 197 189 193 172 162 167 185 200 177 158 161 161 163 171 195 173 166 174 190 205 157 133 128 126 117 113 104 109 115 112 116 126 164 170 173 155 147 143 147 177 199 195 183 178 171 163 157 152 150 150 148 149 150 150 152 155 155 155 165 172 176 178 182 187 191 193 195 198 200 202 202 204 206 208 208 208 208 205 206 203 204 205 203 202 203 201 201 202 201 202 203 205 207 208 207 211 211 207 204 201 201 199 197 196 195 194 192 190 188 188 187 185 185 187 187 187 188 185 181 180 177 174 176 179 183 185 189 192 194 198 202 200 199 198 196 196 198 198 200 200 203 207 209 216
 -9999 -9999 9 8 8 9 9 10 11 11 13 16 25 23 17 18 19 21 22 26 30 42 56 62 40 36 24 13 10 12 23 31 35 35 36 30 30 26 24 22 21 23 24 22 30 24 24 24 24 24 30 32 33 39 47 43 42 42 47 77 77 75 78 78 85 96 72 64 61 59 59 61 60 58 56 53 55 54 58 66 80 93 78 82 94 114 198 142 100 90 98 116 122 109 120 157 178 176 175 168 154 166 180 184 189 199 210 222 217 208 218 221 216 195 193 208 180 161 163 193 206 205 187 170 185 197 184 178 185 183 169 166 179 198 166 139 120 113 107 104 111 111 111 112 113 125 173 162 149 140 143 140 143 165 231 210 191 185 180 174 163 156 152 150 149 152 151 149 149 155 152 156 166 169 173 176 180 185 190 193 194 196 199 200 203 204 205 206 208 210 208 207 205 203 203 203 203 201 200 200 199 200 201 202 202 205 205 207 206 207 210 209 205 201 199 200 198 196 196 193 192 190 188 186 188 188 190 187 186 186 187 185 184 183 179 178 177 178 180 183 187 189 191 196 198 197 196 194 194 195 196 197 199 202 204 207 211 214
 -9999 -9999 -9999 -9999 -9999 -9999 11 11 11 12 13 13 16 23 22 18 19 21 23 28 38 45 54 58 59 51 40 15 11 10 15 20 23 28 28 28 28 36 38 30 23 21 20 21 23 24 22 22 23 26 35 34 34 41 53 48 43 42 43 69 70 72 73 73 77 86 58 59 58 55 55 66 70 54 52 52 51 52 54 57 63 84 72 77 87 94 116 132 99 117 93 95 115 122 148 157 164 176 187 186 181 173 178 178 182 190 213 209 206 225 241 233 197 174 196 186 172 168 186 185 199 194 193 201 193 191 187 184 183 190 170 160 177 214 192 145 119 110 105 109 111 112 112 112 113 125 174 143 132 123 130 134 150 166 198 224 215 240 255 232 188 163 154 150 148 149 149 149 149 152 150 158 167 170 172 174 178 184 190 193 194 196 198 199 201 202 205 207 208 207 207 206 203 203 201 202 201 200 199 199 198 199 201 202 203 205 206 206 207 203 206 203 201 199 196 197 195 193 193 193 190 188 187 188 186 187 187 188 191 192 194 193 191 186 182 178 176 177 179 183 186 191 192 194 194 194 193 192 193 195 195 196 198 201 203 207 213 215
 -9999 -9999 -9999 -9999 -9999 -9999 -9999 -9999 12 13 13 13 13 19 22 22 18 18 21 26 33 44 48 53 57 72 66 42 21 11 11 17 15 23 24 24 29 33 41 37 28 24 23 23 23 24 22 22 23 27 36 37 35 41 50 52 49 44 44 44 68 72 70 46 47 48 50 48 49 50 52 61 74 51 48 49 51 52 54 58 58 64 68 75 86 88 96 111 126 144 125 123 125 150 170 142 142 141 159 161 168 180 183 181 182 188 189 195 192 196 214 206 171 198 201 170 164 181 202 202 207 213 206 196 182 179 187 187 189 194 174 164 159 191 175 142 121 109 106 111 115 114 113 113 117 139 128 129 117 118 130 147 185 234 217 213 200 199 211 216 189 170 161 152 149 149 152 149 148 149 152 161 166 168 170 172 179 184 190 192 194 195 197 198 200 201 203 204 206 204 204 204 202 202 199 200 200 200 199 198 198 197 198 202 203 205 206 207 203 198 200 199 198 198 194 194 195 194 193 193 192 191 189 188 189 188 188 190 192 192 193 192 190 188 184 181 179 179 179 183 187 192 192 192 192 191 192 191 192 195 194 195 198 202 207 211 214 217
 6 7 7 -9999 -9999 -9999 -9999 -9999 -9999 -9999 12 13 13 16 20 16 18 19 23 26 28 41 51 52 45 50 50 54 40 12 15 15 16 12 15 27 31 31 34 36 33 29 27 25 24 22 22 22 25 28 34 35 36 42 49 54 52 47 45 44 70 75 78 47 45 45 48 46 46 46 49 51 51 48 48 49 50 52 53 55 56 59 65 103 112 130 111 126 189 163 131 144 134 138 147 135 119 117 132 141 153 164 188 197 189 185 187 198 181 179 207 186 160 173 179 156 159 183 218 235 213 207 207 212 196 181 185 193 196 191 177 187 161 152 153 135 118 117 113 114 114 115 116 119 130 137 115 111 112 119 137 177 231 273 249 224 211 208 194 188 187 172 161 154 150 149 152 149 150 150 152 159 166 164 168 173 179 183 189 189 192 193 195 198 199 200 201 202 203 203 202 202 200 200 199 199 199 199 199 198 198 199 201 200 200 202 202 201 199 198 198 196 196 196 196 191 192 191 192 191 188 188 187 186 185 188 190 192 192 192 192 190 187 187 185 183 182 179 181 183 186 189 192 191 191 190 189 189 190 191 194 195 199 203 208 212 217 217
 -9999 7 9 9 -9999 -9999 -9999 -9999 -9999 -9999 -9999 12 13 13 15 14 15 17 21 38 44 41 46 54 53 33 27 25 45 28 18 15 15 16 12 14 18 21 27 31 30 27 27 25 26 24 22 24 28 30 33 35 38 46 65 62 57 51 49 50 46 70 73 50 45 43 45 44 43 44 45 46 48 47 49 48 50 53 57 53 54 58 62 91 99 109 125 135 152 143 155 150 150 138 129 122 114 108 126 140 156 163 161 176 207 197 184 182 176 165 189 182 162 175 178 163 156 197 229 240 222 206 198 204 213 184 186 199 206 200 178 177 164 143 135 126 114 128 119 115 121 129 133 137 144 140 107 106 109 114 131 157 225 302 251 234 217 212 200 182 177 177 167 159 152 152 150 152 152 150 152 155 158 161 167 172 179 186 186 187 190 193 195 196 197 199 200 201 201 201 199 199 198 198 197 199 198 198 197 197 198 199 200 202 202 199 198 197 197 198 196 194 193 193 192 191 188 188 187 187 187 185 183 185 186 189 190 191 192 191 191 192 188 186 184 182 181 180 183 185 187 189 190 190 190 189 191 190 193 194 195 198 200 207 213 214 216 219
 -9999 7 8 10 -9999 -9999 -9999 -9999 -9999 -9999 -9999 -9999 -9999 12 13 13 14 16 18 22 37 41 36 46 60 45 20 19 22 24 18 15 15 16 16 17 13 15 20 27 27 27 25 25 24 24 22 24 32 34 35 39 40 42 47 51 53 48 44 43 41 42 44 47 48 44 44 43 43 43 46 46 49 48 53 67 51 53 55 54 56 59 83 87 93 75 80 86 97 144 146 138 183 184 140 147 129 107 113 118 134 150 163 166 167 185 194 184 173 161 181 166 149 178 176 183 158 209 238 251 232 210 195 185 184 176 183 205 220 206 182 169 160 143 132 125 115 121 123 121 131 153 167 170 171 118 102 105 107 112 124 163 230 253 246 244 252 230 211 198 188 184 171 163 158 152 151 153 154 153 151 154 158 158 164 170 176 186 187 185 189 192 195 197 198 197 198 200 200 200 200 198 197 196 197 198 196 196 196 196 198 197 199 202 203 200 200 198 196 195 194 193 190 192 189 190 186 186 186 186 185 185 183 184 186 186 188 189 189 190 192 192 190 187 185 183 182 182 184 187 190 192 193 193 192 190 191 192 192 196 197 201 203 208 213 215 215 217
 -9999 -9999 -9999 -9999 -9999 -9999 -9999 -9999 -9999 -9999 -9999 -9999 -9999 13 13 12 14 16 18 22 30 37 38 45 50 46 23 18 19 17 16 16 15 16 16 17 13 14 16 21 27 30 29 28 26 26 23 25 30 32 33 35 42 39 37 38 42 44 42 40 39 39 40 42 43 44 42 45 47 45 45 47 52 51 51 57 72 52 54 54 56 60 65 68 70 72 75 82 135 120 121 127 141 158 156 146 119 102 103 104 104 110 134 167 168 162 176 185 164 165 199 168 146 151 165 161 158 168 191 198 213 216 206 183 174 183 197 214 236 203 182 172 156 139 132 123 115 121 123 126 136 162 183 159 115 103 102 102 105 108 121 160 200 240 255 266 254 239 218 207 198 187 177 167 159 155 151 151 150 150 147 150 153 156 163 169 173 183 184 185 189 190 192 194 195 196 196 198 197 197 198 197 196 195 196 194 194 193 193 192 194 196 197 200 202 204 201 199 196 195 193 192 190 188 187 185 185 184 186 183 183 181 182 181 185 186 185 186 187 191 192 191 190 187 186 184 182 183 186 188 194 195 197 196 196 196 195 194 193 196 197 202 206 208 209 211 212 216
 -9999 -9999 -9999 -9999 -9999 -9999 -9999 -9999 -9999 -9999 -9999 -9999 -9999 -9999 12 12 13 14 14 19 20 29 36 51 39 34 30 25 22 16 16 16 15 16 16 18 20 20 14 17 19 22 29 30 28 28 24 26 39 40 43 32 39 43 37 34 34 37 39 38 36 37 37 38 40 39 39 47 47 48 45 49 56 57 54 54 65 55 55 56 58 59 65 69 69 70 72 74 82 91 96 100 126 116 120 127 125 124 131 144 132 107 106 129 165 167 161 159 157 154 176 147 169 176 175 166 167 160 163 163 185 184 196 191 189 194 207 223 240 209 185 172 163 143 129 120 123 127 125 127 135 157 168 146 107 102 101 100 101 106 117 139 194 245 260 268 260 241 225 212 203 190 178 167 159 153 151 150 149 148 148 148 152 155 162 165 172 180 182 183 186 189 191 191 193 194 195 195 197 195 194 194 193 193 192 192 192 189 192 191 191 192 196 198 199 202 199 197 195 195 192 191 191 191 188 185 185 184 185 184 183 181 183 182 184 183 183 184 184 188 190 190 191 188 185 184 184 186 188 190 196 196 198 198 199 200 198 197 198 199 198 199 203 206 207 207 210 209
 4 -9999 -9999 -9999 -9999 -9999 -9999 -9999 -9999 -9999 -9999 -9999 -9999 -9999 -9999 12 12 12 13 17 19 24 31 48 48 38 40 44 33 19 16 16 11 11 11 18 19 20 22 16 17 19 22 24 27 29 25 33 36 36 40 29 33 43 42 33 31 31 35 35 34 34 35 35 36 39 39 40 41 43 46 47 56 62 58 58 58 57 58 60 61 64 65 65 67 70 71 74 82 95 111 104 94 117 104 121 138 147 166 194 159 121 104 102 113 135 172 169 156 152 139 129 145 166 189 183 176 167 150 149 149 173 184 178 185 192 201 210 243 219 197 176 159 142 129 119 141 134 128 125 133 149 167 160 107 103 101 100 100 104 113 133 195 263 277 268 258 245 228 212 199 185 178 168 159 152 149 148 145 144 144 146 148 151 159 167 175 181 181 182 185 187 188 191 190 192 193 192 193 192 192 191 190 189 188 188 187 188 187 190 190 191 194 194 194 193 195 193 192 192 191 191 190 188 188 188 187 186 183 182 181 180 180 182 182 182 183 183 185 187 185 186 187 187 184 184 185 185 189 192 195 199 201 201 201 201 201 202 201 200 200 200 198 203 204 203 202 205
 5 6 -9999 -9999 -9999 -9999 -9999 -9999 -9999 -9999 -9999 -9999 -9999 -9999 -9999 11 11 12 13 17 18 22 26 50 57 41 28 25 21 19 22 19 16 18 12 18 19 20 22 16 17 19 20 22 24 26 38 38 36 33 38 27 30 34 36 32 29 29 31 33 32 32 33 34 36 39 41 41 42 44 45 49 54 62 68 63 62 61 60 61 63 66 67 68 70 72 74 81 92 106 118 129 128 100 103 135 137 151 159 188 148 130 112 102 99 106 123 149 135 138 129 125 124 142 161 192 186 178 165 142 147 159 174 203 211 207 195 201 224 235 195 174 161 142 129 123 165 141 130 125 130 140 157 158 116 103 101 100 98 100 105 124 185 255 284 272 259 240 218 212 202 185 176 166 158 153 148 145 142 141 141 143 147 150 158 164 173 180 180 182 183 183 186 188 189 190 190 190 190 189 188 188 186 186 184 184 183 183 183 183 187 188 191 191 192 192 191 194 195 194 192 194 192 189 186 185 185 183 182 180 179 179 180 181 182 182 184 185 186 186 188 185 184 183 183 182 184 185 189 192 196 198 202 204 202 202 204 203 204 204 203 199 196 198 201 201 201 199
 5 7 6 -9999 -9999 -9999 -9999 -9999 -9999 -9999 -9999 -9999 -9999 -9999 -9999 10 11 11 12 12 15 19 29 42 52 65 49 31 18 17 16 16 16 17 17 12 13 21 22 24 16 17 19 20 22 27 36 36 35 32 36 25 27 29 29 28 28 28 28 29 30 32 33 35 38 40 41 42 44 46 48 51 57 63 72 69 69 66 63 63 63 67 68 70 73 73 79 84 94 111 126 141 146 123 103 122 141 144 141 166 193 155 124 107 101 96 98 104 109 116 149 155 125 131 153 176 166 173 172 147 147 165 181 191 204 209 198 188 197 222 193 173 155 141 129 125 142 141 130 126 127 135 146 162 134 106 104 102 99 96 100 116 203 283 284 268 250 235 222 217 197 185 177 166 161 154 150 144 142 140 137 140 145 149 153 159 166 173 176 178 179 181 183 185 187 186 188 188 187 186 186 184 184 182 179 179 178 179 179 181 182 181 185 190 189 188 190 192 194 195 195 193 190 188 187 186 186 186 185 182 180 177 180 181 183 184 185 185 186 189 190 186 183 182 181 181 182 185 188 192 195 199 203 204 203 201 200 203 205 205 204 200 195 194 197 197 198 197
 -9999 5 6 -9999 -9999 -9999 -9999 -9999 -9999 -9999 -9999 -9999 -9999 -9999 -9999 10 9 10 11 11 14 18 26 37 48 56 59 44 24 21 19 16 16 16 18 19 14 21 23 24 16 17 18 19 20 22 25 32 32 34 23 26 28 26 25 25 25 27 28 29 31 32 34 35 38 40 41 43 46 49 52 55 66 72 78 74 75 85 71 68 68 69 73 73 74 97 84 88 96 109 125 157 147 129 118 116 153 175 157 146 164 164 175 148 135 110 97 96 101 111 130 147 127 123 137 151 154 149 156 151 158 153 179 181 182 185 192 184 178 196 194 173 155 141 129 122 134 141 128 128 126 132 141 153 146 111 106 106 104 101 101 113 225 288 291 271 253 235 225 215 195 187 175 168 162 155 152 147 141 137 135 139 145 148 150 154 159 163 169 174 174 178 182 182 183 186 184 184 184 183 181 180 178 177 174 173 174 173 173 176 177 176 176 181 183 185 186 187 188 189 192 190 189 189 188 187 188 186 183 182 181 181 182 184 184 185 185 185 187 190 189 186 184 181 178 178 181 185 188 193 197 201 206 210 202 199 198 202 205 206 203 201 195 190 192 192 193 192
 -9999 -9999 -9999 -9999 -9999 -9999 -9999 -9999 -9999 -9999 -9999 -9999 -9999 -9999 -9999 9 8 8 10 11 13 21 26 30 40 41 47 45 37 29 20 15 16 16 17 18 21 22 22 24 15 16 16 18 19 21 23 24 33 33 25 23 23 22 39 25 25 28 30 29 30 32 35 37 38 40 43 45 48 55 59 61 68 80 91 80 79 85 77 72 72 73 74 76 78 81 95 89 98 112 126 148 146 146 136 116 137 177 188 170 153 166 210 248 268 161 107 102 101 112 123 130 133 121 125 132 144 136 138 151 176 161 168 168 164 168 174 181 169 174 183 166 151 139 132 124 122 126 126 129 129 130 133 143 160 116 111 110 109 107 107 111 171 243 275 274 250 233 223 221 203 190 178 170 163 156 149 145 140 137 135 137 143 143 147 149 154 158 161 167 174 176 178 179 180 181 181 180 178 178 177 176 174 172 171 169 168 170 167 171 171 174 175 174 176 178 180 181 181 183 185 188 188 191 187 185 186 186 185 182 181 182 183 184 186 186 185 185 187 190 188 186 183 180 178 179 181 184 188 193 196 200 205 205 199 196 194 197 200 204 202 198 196 194 193 192 190 192
 -9999 -9999 -9999 -9999 -9999 -9999 -9999 -9999 -9999 -9999 -9999 -9999 -9999 -9999 -9999 -9999 -9999 8 8 10 16 18 20 27 34 36 41 43 39 41 34 18 15 16 18 17 18 20 21 22 23 22 22 24 26 29 30 24 24 24 25 27 24 23 25 26 26 28 31 33 30 32 36 37 40 43 47 50 50 56 67 69 71 80 95 85 81 83 77 74 76 78 80 80 82 85 87 91 101 113 132 142 149 165 157 134 125 152 198 214 169 157 161 169 223 202 120 111 104 115 128 116 154 133 126 128 131 134 139 150 169 184 174 162 150 148 150 158 156 163 169 156 145 140 135 131 130 131 123 128 131 131 132 138 164 127 114 114 113 113 113 117 135 183 229 238 237 219 205 199 198 199 186 175 166 159 151 145 139 136 134 139 139 139 141 142 150 153 156 159 165 169 171 171 173 176 175 176 173 172 172 171 169 167 165 163 162 164 162 164 167 170 171 169 170 172 174 175 175 178 181 182 183 186 188 186 183 184 184 183 182 183 183 184 184 184 184 186 188 190 187 183 182 181 179 179 182 185 190 193 195 196 199 200 197 193 192 193 194 197 200 197 194 192 194 191 189 191
 -9999 -9999 -9999 -9999 -9999 -9999 -9999 -9999 -9999 -9999 -9999 -9999 -9999 -9999 -9999 -9999 -9999 8 8 10 13 14 18 22 30 37 40 44 46 47 46 27 17 13 14 17 17 18 20 20 20 20 21 23 25 20 21 23 23 23 25 32 30 26 28 30 28 28 29 32 32 32 34 37 40 44 47 50 53 56 66 77 85 89 88 85 85 84 78 78 84 80 82 84 88 90 90 92 101 119 154 140 145 184 186 153 133 138 177 203 175 162 154 154 170 174 146 122 108 107 114 115 146 136 128 131 132 133 139 146 162 177 168 156 146 137 136 140 144 156 176 144 136 135 131 137 157 146 131 125 129 131 131 139 171 152 117 117 118 121 120 121 134 167 190 195 205 213 197 197 177 202 205 187 174 164 156 148 141 140 133 135 136 137 141 144 150 150 152 158 160 163 162 164 166 169 168 168 168 168 166 165 163 163 161 160 159 159 162 161 162 164 168 167 167 168 172 171 171 172 175 176 178 182 185 187 185 184 184 185 184 185 185 186 185 184 184 187 188 189 184 182 181 180 180 180 184 187 191 191 191 194 197 199 196 195 192 193 192 191 196 194 194 193 193 190 188 188
 -9999 -9999 -9999 -9999 -9999 -9999 -9999 -9999 -9999 -9999 -9999 -9999 -9999 -9999 -9999 9 -9999 8 10 10 11 14 17 22 26 34 41 46 53 58 57 62 36 13 13 15 25 19 18 17 19 19 21 21 24 18 20 21 21 23 24 26 32 27 29 31 30 30 31 31 34 35 36 40 39 47 51 57 57 63 73 85 88 88 95 87 92 90 80 80 86 86 88 94 104 104 96 97 99 111 132 127 151 246 215 172 146 140 161 185 191 180 157 150 153 176 159 130 114 110 108 113 131 149 135 130 128 128 132 139 169 168 155 147 141 135 131 129 132 138 141 134 129 131 132 137 148 141 133 129 124 134 129 140 162 128 118 121 123 132 128 127 141 151 156 159 169 188 175 177 160 184 214 196 180 170 160 151 150 146 139 137 135 137 141 144 142 147 153 156 156 157 157 160 159 159 163 163 160 160 159 159 159 157 157 157 155 155 157 157 156 156 160 162 165 166 166 166 168 168 170 171 173 177 182 185 186 186 185 187 189 187 188 186 187 186 185 187 190 190 186 183 180 181 183 184 185 189 190 192 192 194 196 197 197 196 194 193 191 190 191 191 194 194 192 190 189 188
 -9999 -9999 -9999 -9999 -9999 -9999 -9999 -9999 -9999 -9999 -9999 -9999 -9999 -9999 -9999 -9999 9 8 8 10 14 14 15 14 20 28 37 49 60 66 68 55 53 11 11 13 18 32 21 17 17 18 20 21 22 17 18 19 20 21 22 37 40 48 30 31 36 34 32 34 34 37 37 42 40 47 54 59 65 63 69 83 86 85 92 87 90 90 84 85 101 92 93 99 110 112 102 101 102 106 111 128 199 209 233 187 160 146 154 166 175 208 181 148 145 148 144 131 118 113 111 111 121 146 153 129 125 125 123 127 144 155 144 140 134 131 127 123 122 121 122 122 119 123 132 132 133 131 133 131 123 120 128 145 168 125 120 124 126 133 131 135 154 156 149 149 144 148 164 156 144 142 181 203 194 182 164 158 160 152 145 140 135 135 138 136 138 144 149 151 147 146 150 152 152 152 154 155 156 154 154 153 153 152 152 151 151 152 153 154 152 151 149 153 158 160 161 162 162 164 165 166 169 174 178 182 186 185 188 188 193 189 189 190 188 188 188 189 192 191 188 183 183 183 186 186 186 188 189 192 192 195 196 198 196 194 193 194 193 191 189 189 193 192 193 190 188 186
 -9999 -9999 -9999 -9999 -9999 -9999 -9999 -9999 -9999 -9999 -9999 -9999 -9999 -9999 -9999 -9999 -9999 -9999 8 10 13 17 28 24 19 25 36 56 62 69 76 60 46 9 11 11 13 18 23 18 19 19 20 21 22 23 17 18 18 20 21 34 37 41 49 31 35 37 35 35 39 37 38 40 41 44 58 60 65 65 73 78 84 83 85 89 93 92 90 91 95 97 101 102 107 114 108 108 116 128 110 114 122 132 155 175 185 165 152 160 174 183 189 157 143 143 158 159 140 119 115 113 115 127 141 130 123 128 128 120 122 130 133 132 130 127 123 119 115 112 109 112 112 115 119 122 124 125 127 125 119 114 122 141 185 129 119 123 126 129 135 137 151 159 151 149 141 140 143 150 143 134 140 167 197 192 175 161 159 153 148 139 137 135 134 134 139 142 147 148 146 140 141 144 144 144 147 148 149 149 148 149 149 147 148 147 148 148 149 150 151 149 146 147 150 152 156 159 159 162 163 163 165 171 174 180 185 188 191 193 195 195 195 195 193 190 193 193 195 192 192 188 189 189 189 189 189 191 191 192 195 199 201 200 200 198 195 192 192 191 187 190 193 191 192 191 189 186
 -9999 -9999 -9999 -9999 -9999 -9999 -9999 -9999 -9999 -9999 -9999 -9999 -9999 -9999 -9999 -9999 -9999 -9999 -9999 8 9 13 14 22 20 25 39 62 69 74 83 87 73 16 9 11 11 18 19 18 20 21 20 21 22 23 23 25 26 28 30 34 34 37 43 48 33 35 36 34 35 38 38 40 42 45 54 61 60 67 74 79 84 84 85 91 104 103 97 99 105 110 109 110 114 121 126 116 116 129 123 117 121 128 149 210 246 191 170 157 176 174 171 153 146 143 151 203 206 150 130 124 118 119 129 132 124 128 137 123 121 123 127 126 124 123 119 115 113 110 106 115 109 110 113 116 119 122 122 120 118 113 113 126 139 123 118 122 124 127 135 146 153 157 150 144 142 141 137 141 140 130 136 169 192 204 195 180 171 166 154 142 139 135 134 135 141 144 145 142 139 136 134 137 139 138 140 141 143 145 144 143 143 144 143 142 142 144 145 146 147 146 144 143 145 151 154 154 156 157 160 161 162 167 171 179 184 187 187 191 194 195 197 196 194 195 196 196 194 193 195 196 195 196 195 192 192 191 191 192 195 198 205 205 203 202 197 195 193 191 189 189 192 193 192 191 189 188
 -9999 -9999 -9999 -9999 -9999 -9999 -9999 -9999 -9999 -9999 -9999 -9999 -9999 -9999 -9999 -9999 -9999 -9999 -9999 -9999 9 8 13 14 17 22 31 50 66 75 83 92 92 43 9 10 11 13 17 22 22 22 21 21 22 22 24 24 25 27 29 31 34 34 37 42 47 48 56 34 33 35 38 40 44 47 51 62 63 69 82 85 86 85 86 93 106 111 102 110 125 140 124 123 126 131 134 126 125 125 126 123 129 139 152 167 223 195 180 163 178 189 175 160 149 146 151 167 178 186 192 169 132 124 125 139 127 134 145 130 122 121 123 122 123 121 118 114 110 108 109 135 111 108 111 114 117 119 118 115 116 115 110 115 119 118 117 120 122 125 134 145 157 154 149 148 148 141 135 135 134 132 135 180 187 213 212 200 168 149 144 140 137 134 132 134 140 140 139 138 133 132 130 131 131 131 133 136 138 140 138 137 138 138 138 138 140 141 141 142 143 144 143 143 145 153 158 158 158 158 159 161 163 164 168 178 183 184 184 188 191 192 195 194 194 195 194 195 196 196 196 197 199 198 198 197 195 192 191 190 194 198 208 209 205 201 199 197 197 195 194 194 192 192 194 194 192 188
 -9999 -9999 -9999 -9999 -9999 -9999 -9999 -9999 -9999 -9999 -9999 -9999 -9999 -9999 -9999 -9999 -9999 -9999 -9999 -9999 7 9 11 12 23 34 30 40 54 66 77 92 94 68 16 12 12 14 16 24 21 21 21 21 22 21 22 22 25 25 28 28 31 32 34 37 40 42 47 48 34 36 36 40 47 52 52 60 67 72 94 89 87 86 87 91 101 106 104 115 137 142 133 142 153 142 137 143 153 154 143 133 140 152 162 175 192 189 174 166 172 184 178 169 155 153 154 160 167 182 213 220 157 135 126 137 129 133 138 128 127 127 124 128 131 126 121 117 112 108 110 131 111 108 111 114 125 122 115 114 114 114 111 109 118 117 116 117 120 122 140 156 154 152 150 155 157 140 131 129 127 128 128 160 205 225 197 167 154 150 147 141 138 136 133 132 135 136 133 133 133 132 129 126 127 127 129 130 132 135 133 132 131 132 133 134 136 137 138 139 140 141 143 144 145 152 156 158 160 159 161 162 162 162 164 170 175 181 184 184 187 189 192 194 193 195 196 195 196 196 197 200 201 200 200 199 197 192 189 188 190 196 207 211 204 199 195 194 195 195 196 196 195 194 196 195 193 189
 -9999 -9999 -9999 -9999 -9999 -9999 -9999 -9999 -9999 -9999 -9999 -9999 -9999 -9999 -9999 -9999 -9999 -9999 -9999 -9999 6 9 9 12 19 27 33 28 35 54 79 93 96 75 20 14 15 14 16 18 20 20 20 20 20 20 21 22 23 25 26 27 28 31 32 35 38 39 43 47 36 38 36 38 43 47 50 56 66 70 78 90 87 90 88 91 97 101 105 115 127 132 144 190 182 157 151 171 199 188 165 147 151 169 188 190 188 192 187 174 174 174 192 192 164 158 159 161 171 194 222 237 197 150 132 138 133 131 133 126 128 134 127 129 135 135 129 120 114 112 112 109 108 107 109 115 128 123 116 113 113 112 111 106 123 123 112 112 116 120 133 155 152 147 142 144 146 136 128 125 123 124 126 140 231 219 172 163 153 150 150 143 141 138 133 131 132 133 130 129 129 130 127 125 124 125 124 125 127 131 130 128 126 128 129 131 132 134 136 137 137 139 140 143 148 153 157 156 157 159 161 165 166 168 166 164 169 173 178 179 182 187 189 192 192 194 197 198 199 198 197 201 202 200 197 198 199 193 188 185 186 189 199 202 202 197 193 193 195 197 198 200 201 198 198 197 193 189
 -9999 -9999 -9999 -9999 -9999 -9999 -9999 -9999 -9999 -9999 -9999 -9999 -9999 -9999 -9999 -9999 -9999 -9999 -9999 -9999 -9999 7 8 9 11 20 26 30 33 47 74 90 96 87 43 28 25 19 16 18 19 20 19 19 20 20 19 22 23 23 25 26 27 29 30 32 35 37 39 45 39 41 37 37 41 48 53 56 60 66 71 82 85 95 90 94 99 104 109 116 128 133 149 185 180 161 163 189 224 200 176 159 176 211 224 216 204 214 209 185 176 176 187 214 177 167 162 164 176 201 235 271 227 180 132 160 153 137 145 129 129 144 128 132 130 130 131 122 116 120 121 111 108 107 109 114 122 117 117 110 110 111 110 105 117 125 107 110 112 121 129 148 151 146 138 134 135 136 129 123 122 122 126 134 185 184 166 158 152 147 145 145 143 141 135 131 130 128 128 126 126 128 124 124 123 121 121 121 121 123 124 124 121 122 124 126 128 131 132 133 135 137 140 145 149 151 153 156 157 156 157 162 166 169 169 166 165 166 171 174 177 182 183 185 187 191 196 198 197 197 198 198 201 199 197 197 197 194 191 185 183 185 189 192 193 195 194 196 199 200 202 202 204 204 201 198 193 190
 -9999 -9999 -9999 -9999 -9999 -9999 -9999 -9999 -9999 -9999 -9999 -9999 -9999 -9999 -9999 -9999 -9999 -9999 -9999 -9999 -9999 7 -9999 7 12 17 30 33 38 50 66 85 93 93 87 44 31 35 19 19 22 23 20 20 19 19 19 19 23 23 23 23 26 27 29 29 32 35 37 45 69 68 53 54 57 65 54 64 69 72 73 79 88 89 91 95 102 107 112 119 127 136 149 187 199 172 171 188 201 193 176 180 210 241 236 220 215 233 209 186 178 175 178 194 199 176 163 169 182 209 241 258 232 176 138 177 157 144 148 135 129 139 127 132 135 126 124 124 115 117 115 110 109 109 112 111 112 111 111 112 110 109 109 108 105 108 105 108 110 113 123 139 144 144 136 130 126 124 124 124 125 123 125 132 146 167 170 161 156 154 152 150 146 139 134 133 129 125 125 124 122 124 123 121 122 119 117 116 116 116 116 116 117 118 120 122 125 128 130 131 134 136 140 145 148 150 151 153 156 156 157 158 161 167 171 171 170 167 168 170 172 176 178 179 183 187 193 195 196 196 197 198 197 198 197 194 194 192 190 186 182 183 186 188 186 187 190 195 199 202 204 205 205 206 203 197 192 190
 -9999 -9999 -9999 -9999 -9999 -9999 -9999 -9999 -9999 -9999 -9999 -9999 -9999 -9999 -9999 -9999 -9999 -9999 -9999 -9999 -9999 -9999 7 8 9 15 23 39 40 48 64 71 82 88 83 57 42 46 30 24 24 24 19 19 19 19 19 19 20 23 23 23 26 26 26 29 29 32 35 39 51 57 49 53 57 62 50 57 69 88 80 80 86 92 93 98 108 114 120 128 130 138 154 196 189 179 183 199 199 190 185 217 270 258 239 228 220 218 199 188 180 178 179 185 191 176 163 165 206 207 230 224 192 156 155 194 164 151 163 146 133 130 131 128 130 124 139 126 118 117 116 114 111 110 110 109 109 110 110 110 110 109 109 110 117 102 99 103 108 110 114 129 132 137 135 131 127 124 123 124 126 127 126 128 137 161 178 167 161 160 155 151 145 137 135 134 130 126 121 119 120 119 119 119 117 116 113 112 111 110 110 109 112 115 118 120 124 127 127 131 134 137 140 142 146 149 152 153 154 154 157 160 161 162 167 168 168 170 171 169 169 171 173 175 178 184 188 192 193 193 194 196 196 198 197 193 190 188 187 187 183 185 185 186 185 186 188 194 202 205 207 206 203 202 199 193 188 188
 -9999 -9999 -9999 -9999 -9999 -9999 -9999 -9999 -9999 -9999 -9999 -9999 -9999 -9999 -9999 -9999 -9999 -9999 -9999 -9999 -9999 -9999 -9999 13 18 15 21 32 49 59 66 65 69 78 87 77 62 51 43 33 32 35 19 19 18 17 -9999 18 -9999 20 23 23 23 26 26 26 29 31 33 39 44 45 47 50 55 66 68 76 65 79 82 88 90 94 97 104 115 126 130 137 143 142 154 191 186 187 200 206 207 215 196 223 254 248 238 238 223 211 198 190 184 180 182 184 181 172 165 167 194 199 221 193 172 162 174 187 166 177 177 156 137 133 162 133 123 121 133 137 121 120 118 115 114 111 111 110 110 112 111 110 108 110 109 108 114 104 101 99 103 108 110 116 120 131 141 135 131 127 125 127 132 134 130 128 133 156 178 177 168 159 153 151 146 141 139 136 132 128 122 119 117 115 117 116 114 111 110 107 105 106 107 107 107 110 114 119 122 124 127 129 132 135 137 141 145 146 149 151 153 155 157 159 161 161 161 161 161 164 165 164 167 169 172 174 177 179 183 188 188 191 191 192 193 194 194 192 187 184 182 183 186 186 185 185 184 187 190 194 199 207 209 207 205 201 197 190 186 186
 -9999 -9999 -9999 -9999 -9999 -9999 -9999 -9999 -9999 -9999 -9999 -9999 -9999 -9999 -9999 -9999 -9999 -9999 -9999 -9999 -9999 -9999 7 9 13 13 15 30 42 64 68 64 64 70 75 88 89 60 53 46 40 26 20 17 17 17 -9999 -9999 -9999 -9999 -9999 23 23 23 25 26 -9999 30 33 36 40 42 45 48 54 64 70 73 84 73 81 92 97 100 106 109 117 134 144 146 155 148 157 187 189 198 212 213 222 235 207 226 238 236 237 241 237 235 231 198 191 185 189 213 200 176 170 172 180 195 202 178 167 180 198 183 172 205 190 164 140 135 145 141 126 123 122 123 126 118 116 115 114 113 112 111 111 111 111 109 109 109 110 109 109 105 103 100 98 104 110 113 116 130 143 139 134 131 130 132 136 146 152 139 133 141 156 180 171 161 156 153 147 143 138 135 134 128 123 117 114 112 113 113 110 109 107 105 102 102 102 104 105 106 110 116 119 122 125 128 131 134 136 139 142 146 149 148 151 153 156 159 160 161 160 157 154 156 157 160 162 165 169 172 174 178 180 184 185 188 190 190 192 191 189 189 186 181 179 178 182 183 184 185 187 186 189 192 196 203 205 205 202 198 194 189 188 186
 -9999 -9999 -9999 -9999 -9999 -9999 -9999 -9999 -9999 -9999 -9999 -9999 -9999 -9999 -9999 -9999 -9999 -9999 -9999 -9999 -9999 -9999 -9999 7 9 14 17 19 29 36 43 57 66 73 73 82 88 73 63 55 45 29 21 18 18 -9999 -9999 -9999 -9999 -9999 -9999 -9999 -9999 23 24 -9999 -9999 -9999 -9999 34 37 41 43 47 54 59 64 71 81 91 82 88 103 108 115 116 119 133 146 151 151 154 161 176 190 200 214 226 230 237 218 213 224 245 255 246 243 247 272 233 202 194 202 241 218 187 175 173 177 189 180 169 162 170 195 189 173 183 173 155 144 143 157 141 131 126 125 123 130 131 121 118 116 115 113 112 112 110 112 110 110 109 108 107 108 109 107 104 101 103 108 112 114 119 130 144 140 136 133 137 140 148 168 184 155 137 148 175 177 162 157 154 148 142 137 133 131 127 122 117 113 111 111 110 110 108 105 105 101 100 100 100 103 105 108 112 116 122 123 125 129 131 134 139 141 144 145 147 149 151 153 157 157 155 155 154 151 149 153 156 161 165 168 170 175 178 180 182 184 186 187 189 190 189 187 186 184 181 177 177 181 180 182 183 185 187 187 189 193 197 199 199 198 195 192 189 189 186
 -9999 -9999 -9999 -9999 -9999 -9999 -9999 -9999 -9999 -9999 -9999 -9999 -9999 -9999 -9999 -9999 -9999 -9999 -9999 -9999 -9999 -9999 -9999 -9999 7 11 14 13 19 23 32 48 56 56 60 73 84 80 66 67 50 35 25 18 18 -9999 -9999 -9999 -9999 -9999 -9999 -9999 -9999 -9999 -9999 -9999 -9999 -9999 -9999 34 35 38 42 45 51 61 63 69 77 85 74 84 97 108 120 126 123 129 138 148 154 162 169 174 185 199 206 211 224 242 236 226 226 243 266 251 247 246 250 271 218 203 203 208 209 199 186 179 179 189 177 161 157 165 175 187 175 177 173 160 148 150 155 147 137 131 128 126 128 131 127 122 117 117 116 118 113 113 111 111 111 110 109 109 110 111 116 111 107 105 107 107 111 115 120 133 141 139 136 142 146 153 168 190 167 136 145 162 174 169 168 158 149 143 138 133 129 124 121 117 112 111 110 109 108 106 104 103 101 99 97 98 100 102 107 112 115 120 121 125 128 130 133 137 139 143 145 147 149 151 152 153 156 155 153 149 146 146 151 155 160 164 168 171 176 178 180 183 184 187 188 190 192 189 189 186 183 180 177 176 179 183 182 182 183 185 184 184 188 191 191 191 192 192 191 189 188 186
 -9999 -9999 -9999 -9999 -9999 -9999 -9999 -9999 -9999 -9999 -9999 -9999 -9999 -9999 -9999 -9999 -9999 -9999 -9999 -9999 -9999 -9999 -9999 -9999 -9999 8 10 12 14 20 28 41 56 65 68 75 81 73 63 66 58 55 32 21 20 -9999 -9999 -9999 -9999 -9999 -9999 -9999 -9999 -9999 -9999 -9999 -9999 -9999 -9999 33 35 38 40 44 47 54 62 67 75 82 91 82 94 103 112 123 124 127 135 157 163 165 167 174 186 200 199 202 219 241 251 244 244 242 265 260 257 253 243 236 221 218 230 224 212 208 199 187 183 193 183 160 158 163 174 180 181 205 186 160 152 155 156 150 144 135 132 130 132 135 135 131 122 119 120 125 120 115 112 112 112 112 111 112 117 115 121 130 123 111 113 110 109 112 116 119 126 140 142 145 156 163 173 190 166 145 144 152 166 166 164 158 149 143 140 136 132 127 122 116 114 112 112 112 110 108 106 104 101 98 95 97 98 102 106 113 118 118 119 123 126 128 131 136 141 142 144 148 150 154 155 157 158 156 154 151 149 149 152 158 161 164 169 173 179 181 183 186 186 189 190 194 194 191 190 188 183 180 178 176 178 182 182 182 181 181 181 178 177 181 183 187 187 187 189 189 188 185
 -9999 -9999 -9999 -9999 -9999 -9999 -9999 -9999 -9999 -9999 -9999 -9999 -9999 -9999 -9999 -9999 -9999 -9999 -9999 -9999 -9999 -9999 -9999 -9999 -9999 -9999 10 14 15 21 31 41 55 68 78 81 91 74 63 62 62 59 38 25 21 -9999 -9999 -9999 -9999 -9999 -9999 -9999 -9999 -9999 -9999 -9999 -9999 -9999 -9999 -9999 -9999 -9999 -9999 44 46 49 56 65 71 78 85 78 97 100 104 117 120 132 135 156 162 161 165 175 187 204 198 202 219 238 246 247 263 261 257 268 268 261 250 241 230 230 238 240 226 220 213 205 183 198 186 159 158 168 190 186 202 222 187 164 155 154 156 149 144 139 134 132 134 140 140 133 124 122 123 125 123 117 115 113 113 114 113 113 116 118 123 133 130 116 123 129 113 110 110 111 126 143 142 139 149 161 173 189 164 165 146 149 170 185 173 160 152 149 146 141 134 130 125 118 116 115 116 115 112 111 108 106 102 99 98 98 99 102 104 111 119 118 116 119 125 129 134 137 140 144 148 149 150 154 156 158 157 158 156 156 153 154 158 163 167 168 171 176 179 182 185 186 189 193 194 195 194 193 192 187 182 179 178 178 178 181 183 182 181 178 176 172 169 170 173 178 182 185 187 188 186 185
 -9999 -9999 -9999 -9999 -9999 -9999 -9999 -9999 -9999 -9999 -9999 -9999 -9999 -9999 -9999 -9999 -9999 -9999 -9999 -9999 -9999 -9999 -9999 -9999 -9999 -9999 -9999 11 16 20 27 38 46 58 71 84 99 92 67 66 65 60 40 28 23 -9999 -9999 -9999 -9999 -9999 -9999 -9999 -9999 -9999 -9999 -9999 -9999 -9999 -9999 -9999 -9999 -9999 -9999 -9999 -9999 50 51 60 67 74 85 74 91 100 100 107 115 130 137 140 149 159 170 189 189 198 194 206 223 242 259 245 257 277 263 267 279 265 262 253 243 241 243 242 232 218 207 198 193 177 167 157 158 172 209 207 218 210 181 179 163 156 161 151 145 141 138 135 135 140 148 136 126 128 130 123 124 127 117 118 116 116 115 116 120 121 123 129 132 122 125 146 132 112 105 103 123 144 137 137 141 149 157 167 172 152 148 151 159 175 178 173 162 160 157 148 138 132 126 121 120 120 118 118 116 115 112 109 107 104 101 101 103 104 105 108 111 115 115 123 127 129 132 138 140 143 148 149 150 152 154 155 158 157 159 159 156 158 162 167 168 170 174 178 181 184 185 187 189 192 193 194 192 192 190 188 187 184 183 182 179 180 184 183 183 177 172 168 161 162 168 175 179 184 186 188 185 184
 -9999 -9999 -9999 -9999 -9999 -9999 -9999 -9999 -9999 -9999 -9999 -9999 -9999 -9999 -9999 -9999 -9999 -9999 -9999 -9999 -9999 -9999 -9999 -9999 -9999 -9999 -9999 12 13 20 27 36 43 57 68 84 107 112 87 70 60 60 48 38 24 22 -9999 -9999 -9999 -9999 -9999 -9999 -9999 -9999 -9999 -9999 -9999 -9999 -9999 -9999 -9999 -9999 -9999 -9999 -9999 47 51 56 63 70 79 92 84 98 99 109 122 126 133 140 149 158 170 195 193 188 192 208 222 240 262 267 246 284 278 262 265 269 288 268 257 254 259 269 257 246 221 203 194 185 189 158 160 187 229 233 226 199 175 173 173 160 160 154 150 145 141 139 138 139 152 156 130 128 132 128 124 131 122 119 118 117 118 123 128 122 132 130 139 138 131 145 164 128 113 101 101 124 135 132 138 149 150 160 155 152 155 155 159 170 178 177 173 177 179 154 143 137 130 127 125 124 123 122 120 119 117 115 112 109 107 105 104 105 107 108 109 113 113 120 126 126 128 135 139 140 144 148 151 153 155 158 159 159 161 161 160 161 166 168 171 173 175 180 181 184 186 189 191 194 194 194 194 192 191 192 191 189 186 183 182 181 183 184 182 178 171 165 158 158 165 172 178 180 184 185 182 181
 -9999 -9999 -9999 -9999 -9999 -9999 -9999 -9999 -9999 -9999 -9999 -9999 -9999 -9999 -9999 -9999 -9999 -9999 -9999 -9999 -9999 -9999 -9999 -9999 -9999 -9999 12 12 13 17 24 28 36 52 63 80 107 115 112 79 56 53 52 50 27 22 21 -9999 -9999 -9999 -9999 -9999 -9999 -9999 -9999 -9999 -9999 -9999 -9999 -9999 -9999 -9999 -9999 -9999 -9999 48 50 55 60 68 75 88 79 89 96 111 138 131 135 139 147 155 165 175 181 183 191 207 215 224 249 257 245 273 288 261 273 278 296 277 267 260 273 298 256 238 229 208 193 199 206 160 161 202 240 223 211 185 178 175 171 167 164 159 157 152 152 150 145 148 147 148 135 131 133 132 127 130 129 122 121 120 122 125 135 123 124 127 137 151 142 141 151 140 138 111 100 108 137 125 132 178 166 152 153 154 168 164 162 169 188 200 197 207 196 163 152 141 137 131 131 131 131 127 125 122 124 119 117 115 112 113 112 112 112 110 114 114 113 113 118 124 125 133 136 138 141 146 149 151 154 157 160 159 162 162 162 164 166 169 171 173 176 177 180 182 184 189 189 191 192 194 194 194 195 195 193 190 185 185 183 182 184 185 183 180 173 167 164 164 169 173 178 179 181 182 181 178
 -9999 -9999 -9999 -9999 -9999 -9999 -9999 -9999 -9999 -9999 -9999 -9999 -9999 -9999 -9999 -9999 -9999 -9999 -9999 -9999 -9999 -9999 -9999 -9999 -9999 -9999 -9999 -9999 13 14 19 27 37 48 57 69 94 101 107 76 51 46 47 39 27 23 20 -9999 -9999 -9999 -9999 -9999 -9999 -9999 -9999 -9999 -9999 -9999 -9999 -9999 -9999 -9999 -9999 -9999 -9999 47 49 54 59 64 72 82 91 82 90 106 120 133 142 142 143 150 161 168 174 183 195 204 212 217 247 253 239 260 271 260 290 286 278 276 279 263 262 283 278 242 230 213 209 222 197 175 158 180 217 205 212 195 186 182 179 174 170 164 159 154 156 153 150 167 159 151 141 135 133 134 131 129 129 126 125 126 124 123 123 123 124 127 133 144 139 142 146 148 158 147 120 111 110 119 121 150 172 156 165 158 162 167 168 174 191 204 213 215 211 189 160 159 163 145 143 139 136 135 131 129 127 125 123 122 118 117 117 114 114 115 118 118 117 118 113 122 123 130 132 136 142 146 149 151 152 156 158 160 163 164 165 166 168 169 171 175 175 178 179 182 183 185 189 191 195 197 198 196 193 189 189 187 184 183 183 181 183 186 185 181 177 173 171 173 176 178 181 180 181 179 179 178
 -9999 -9999 -9999 -9999 -9999 -9999 -9999 -9999 -9999 -9999 -9999 -9999 -9999 -9999 -9999 -9999 -9999 -9999 -9999 -9999 -9999 -9999 -9999 -9999 -9999 -9999 -9999 -9999 -9999 14 15 22 34 42 52 57 69 87 99 91 59 44 48 38 30 23 20 -9999 -9999 -9999 -9999 -9999 -9999 -9999 -9999 -9999 -9999 -9999 -9999 -9999 -9999 -9999 -9999 -9999 -9999 44 47 52 57 64 71 78 87 77 86 99 110 118 126 137 142 148 156 164 181 188 194 206 210 214 244 247 231 245 263 282 304 293 279 280 288 274 261 257 268 261 242 224 220 232 207 176 175 178 186 209 226 203 198 193 188 183 177 171 169 162 158 152 150 162 166 152 145 141 137 137 136 135 132 130 130 134 129 126 126 125 125 128 137 136 131 136 139 144 150 172 155 147 117 116 116 122 141 151 163 158 164 170 173 176 188 206 215 226 227 225 185 188 179 175 163 149 143 140 138 137 133 133 131 126 123 121 123 122 124 124 120 120 118 115 113 117 121 126 132 135 139 146 148 151 154 155 157 160 162 164 167 169 171 173 174 175 178 181 182 184 184 187 190 192 193 196 196 195 193 189 186 184 181 179 178 179 180 185 186 183 180 177 178 180 181 183 184 182 181 180 180 178
 -9999 -9999 -9999 -9999 -9999 -9999 -9999 -9999 -9999 -9999 -9999 -9999 -9999 -9999 -9999 -9999 -9999 -9999 -9999 -9999 -9999 -9999 -9999 -9999 -9999 -9999 -9999 -9999 -9999 -9999 13 17 30 38 47 59 64 74 92 91 66 51 48 47 36 26 21 -9999 -9999 -9999 -9999 -9999 -9999 -9999 -9999 -9999 -9999 -9999 -9999 -9999 -9999 -9999 -9999 -9999 -9999 43 46 51 55 61 71 86 93 93 82 93 104 114 121 127 135 145 156 171 182 189 192 212 215 210 229 233 238 272 282 292 303 306 289 279 287 285 264 252 267 276 248 232 237 221 186 188 247 222 184 215 239 216 220 210 201 195 187 180 178 171 160 154 151 153 155 153 150 146 144 141 141 140 136 133 133 137 145 132 130 129 131 131 138 142 134 131 133 136 151 161 160 159 132 129 123 121 127 138 154 162 163 166 178 183 196 226 238 244 243 243 219 200 204 176 162 156 149 145 146 142 141 140 136 133 131 126 127 128 124 121 121 119 116 115 112 112 119 126 132 133 139 144 147 152 154 156 158 161 163 165 169 171 172 176 178 180 182 182 184 185 185 185 186 188 191 195 195 192 190 188 186 185 183 182 179 177 179 184 184 186 183 182 182 184 184 185 185 184 183 181 180 180
 -9999 -9999 -9999 -9999 -9999 -9999 -9999 -9999 -9999 -9999 -9999 -9999 -9999 -9999 -9999 -9999 -9999 -9999 -9999 -9999 -9999 -9999 -9999 -9999 -9999 -9999 -9999 -9999 -9999 -9999 10 12 21 31 45 45 54 63 77 81 66 53 50 53 39 30 21 -9999 -9999 -9999 -9999 -9999 -9999 -9999 -9999 -9999 -9999 -9999 -9999 -9999 -9999 -9999 -9999 -9999 -9999 -9999 44 48 53 59 71 94 103 93 100 89 101 113 121 127 129 146 149 161 174 182 186 202 204 203 214 224 236 277 288 285 301 313 299 287 287 291 277 257 258 281 266 248 248 219 185 209 271 256 210 208 242 229 230 226 213 202 196 186 177 171 162 157 155 155 165 163 151 151 147 145 146 145 145 139 139 143 144 139 134 136 144 142 136 144 142 132 130 131 136 148 147 154 154 136 131 128 131 133 142 153 170 168 173 181 193 209 245 256 227 221 212 208 205 203 178 160 153 150 151 152 149 147 142 137 135 130 130 128 123 121 118 116 115 116 115 117 119 125 131 133 140 144 147 150 154 157 158 161 164 166 170 173 177 180 182 182 184 183 182 183 184 183 183 188 192 192 192 193 192 193 191 191 191 191 181 176 177 179 182 187 187 186 186 188 187 187 187 187 186 185 182 183
 -9999 -9999 -9999 -9999 -9999 -9999 -9999 -9999 -9999 -9999 -9999 -9999 -9999 -9999 -9999 -9999 -9999 -9999 -9999 -9999 -9999 -9999 -9999 -9999 -9999 -9999 -9999 -9999 -9999 -9999 10 10 14 23 31 40 50 57 57 66 75 57 49 51 34 31 24 18 -9999 -9999 -9999 -9999 -9999 -9999 -9999 -9999 -9999 -9999 -9999 -9999 -9999 -9999 -9999 -9999 -9999 -9999 44 45 49 54 63 75 86 96 100 106 95 107 116 134 130 134 142 152 166 175 182 188 190 194 217 244 244 272 282 287 297 309 307 300 285 286 277 266 271 293 288 271 281 248 194 249 270 277 250 213 222 230 235 244 224 209 207 195 181 174 168 160 158 160 173 164 155 154 152 150 150 150 148 145 145 146 146 146 144 147 156 163 148 139 140 142 129 129 128 135 144 144 151 147 136 139 139 153 138 148 176 174 174 179 189 202 226 232 223 212 208 208 200 190 179 171 161 160 165 166 161 158 152 147 140 136 134 128 124 121 119 118 116 115 117 119 121 125 130 134 139 145 147 150 153 157 158 162 165 167 171 176 178 181 185 183 184 184 181 178 178 181 188 193 192 196 198 198 199 196 198 194 190 188 181 178 178 179 180 184 187 190 190 189 190 190 190 188 189 186 186 187
 -9999 -9999 -9999 -9999 -9999 -9999 -9999 -9999 -9999 -9999 -9999 -9999 -9999 -9999 -9999 -9999 -9999 -9999 -9999 -9999 -9999 -9999 -9999 -9999 -9999 -9999 -9999 -9999 -9999 9 10 10 12 18 29 38 42 46 53 58 68 68 56 43 31 29 21 17 -9999 -9999 -9999 -9999 -9999 -9999 -9999 -9999 -9999 -9999 -9999 -9999 -9999 -9999 -9999 -9999 -9999 -9999 -9999 44 47 53 57 66 76 92 106 106 93 102 112 138 132 136 146 148 157 173 180 180 190 202 212 235 268 284 275 296 295 310 328 305 290 283 270 274 277 281 282 286 273 240 206 255 245 290 264 230 235 239 237 236 228 215 218 203 190 180 174 164 159 162 166 160 159 158 156 155 153 152 150 152 153 154 155 158 156 164 166 173 162 147 142 144 148 130 127 131 144 146 142 147 139 142 145 164 141 151 179 196 179 180 186 196 211 212 209 215 215 211 194 186 185 177 173 179 185 187 177 172 163 154 146 140 134 130 127 122 120 118 116 116 117 119 121 128 132 135 140 144 146 151 153 157 160 163 166 169 174 178 182 184 185 186 188 188 186 183 183 190 194 194 196 199 200 201 205 206 207 204 202 193 189 185 182 183 186 185 188 191 193 193 193 192 192 191 189 189 189 188
 -9999 -9999 -9999 -9999 -9999 -9999 -9999 -9999 -9999 -9999 -9999 -9999 -9999 -9999 -9999 -9999 -9999 -9999 -9999 -9999 -9999 -9999 -9999 -9999 -9999 -9999 -9999 -9999 -9999 -9999 9 10 11 15 24 36 41 44 48 50 58 66 62 50 36 31 26 17 -9999 -9999 -9999 -9999 -9999 -9999 -9999 -9999 -9999 -9999 -9999 -9999 -9999 -9999 -9999 -9999 -9999 -9999 -9999 -9999 47 54 56 64 74 87 119 110 92 105 112 129 132 137 146 153 160 167 173 178 189 202 212 234 274 283 271 287 291 313 324 311 283 280 282 288 281 276 284 295 273 238 223 244 268 298 275 246 249 252 251 247 232 220 214 199 191 183 175 168 164 165 164 162 162 161 160 160 157 154 154 156 155 158 163 168 173 188 185 179 172 160 153 153 169 141 132 133 139 152 145 143 142 142 146 169 145 145 158 193 185 186 190 193 199 204 200 205 218 218 203 197 197 191 196 204 196 194 171 166 158 153 147 144 137 131 126 122 118 116 117 117 119 121 122 128 133 136 140 144 146 149 154 156 161 163 168 172 176 181 184 187 191 192 193 193 192 193 193 194 199 200 199 202 203 205 209 212 214 214 214 207 199 191 189 187 189 190 193 193 196 198 196 195 194 193 193 192 190 189
 -9999 -9999 -9999 -9999 -9999 -9999 -9999 -9999 -9999 -9999 -9999 -9999 -9999 -9999 -9999 -9999 -9999 -9999 -9999 -9999 -9999 -9999 -9999 -9999 -9999 -9999 -9999 -9999 -9999 -9999 -9999 -9999 -9999 12 20 31 36 36 38 44 44 48 54 54 43 32 26 15 -9999 -9999 -9999 -9999 -9999 -9999 -9999 -9999 -9999 -9999 -9999 -9999 -9999 -9999 -9999 -9999 -9999 -9999 -9999 -9999 43 52 59 69 81 90 104 122 113 105 112 127 133 144 165 167 171 179 189 192 191 202 224 239 263 290 274 292 299 317 330 304 282 312 319 308 293 278 282 292 306 250 222 238 297 295 290 263 262 266 263 251 237 224 210 203 195 187 178 173 170 170 167 165 165 164 162 160 157 155 155 155 156 159 170 180 191 207 206 197 186 176 164 158 170 152 140 137 142 152 159 149 145 144 148 173 159 156 156 167 190 192 199 197 196 196 195 201 208 216 220 214 218 204 202 188 180 174 171 170 164 156 147 139 132 129 125 120 119 117 114 116 118 121 124 129 134 137 142 144 147 150 154 157 161 166 171 175 179 183 188 191 194 196 199 199 199 200 200 200 202 204 204 205 205 206 210 212 214 215 217 211 204 198 194 194 195 199 201 201 201 200 198 198 197 197 197 195 194 191
 -9999 -9999 -9999 -9999 -9999 -9999 -9999 -9999 -9999 -9999 -9999 -9999 -9999 -9999 -9999 -9999 -9999 -9999 -9999 -9999 -9999 -9999 -9999 -9999 -9999 -9999 -9999 -9999 -9999 -9999 -9999 -9999 -9999 12 20 25 26 27 30 35 37 41 44 48 45 36 22 14 -9999 -9999 -9999 -9999 -9999 -9999 -9999 -9999 -9999 -9999 -9999 -9999 -9999 -9999 -9999 -9999 -9999 -9999 -9999 -9999 -9999 48 65 88 99 108 108 109 114 100 117 124 136 152 179 179 180 192 200 200 198 208 238 239 261 277 272 287 315 318 311 290 287 335 324 311 299 272 277 298 325 296 247 227 279 303 291 279 283 283 275 262 243 226 213 206 198 194 182 180 176 176 171 169 170 168 164 162 159 155 157 153 154 161 177 190 207 228 223 209 196 182 173 165 161 152 147 145 146 154 171 158 151 149 151 163 176 165 156 158 188 203 209 207 199 193 192 196 203 213 218 215 220 203 182 174 173 170 167 170 167 158 146 139 133 129 127 121 116 115 117 117 120 122 125 129 134 138 141 145 147 150 154 157 162 168 173 176 181 186 189 193 195 198 200 202 203 205 206 206 208 207 207 208 208 209 211 213 216 217 216 215 212 211 205 204 204 205 207 207 205 202 201 199 198 199 199 199 199 197
 -9999 -9999 -9999 -9999 -9999 -9999 -9999 -9999 -9999 -9999 -9999 -9999 -9999 -9999 -9999 -9999 -9999 -9999 -9999 -9999 -9999 -9999 -9999 -9999 -9999 -9999 -9999 -9999 -9999 -9999 -9999 -9999 -9999 12 15 15 20 26 28 32 33 39 40 40 40 32 20 12 10 -9999 -9999 -9999 -9999 -9999 -9999 -9999 -9999 -9999 -9999 -9999 -9999 -9999 -9999 -9999 -9999 -9999 -9999 -9999 -9999 40 54 75 91 100 106 110 123 131 154 129 134 152 177 187 186 201 216 205 202 215 224 232 254 276 277 298 329 325 315 286 286 323 312 304 296 265 280 316 311 305 255 233 284 319 304 304 317 294 292 274 256 235 219 206 201 204 191 190 185 183 177 174 175 171 166 162 159 155 153 152 150 161 175 187 201 217 223 212 198 191 179 167 164 156 152 149 152 159 173 167 159 154 153 161 178 166 153 161 194 206 218 210 201 193 188 196 202 208 219 208 203 189 176 169 170 167 161 162 158 149 141 134 129 124 122 120 116 115 115 116 119 122 127 130 134 137 141 144 148 151 156 159 163 168 172 178 183 188 192 195 198 202 206 208 209 210 212 211 212 213 211 210 210 212 216 220 223 224 226 223 220 216 213 213 213 212 211 210 209 207 205 203 203 203 202 204 205 203
 -9999 -9999 -9999 -9999 -9999 -9999 -9999 -9999 -9999 -9999 -9999 -9999 -9999 -9999 -9999 -9999 -9999 -9999 -9999 -9999 -9999 -9999 -9999 -9999 -9999 -9999 -9999 -9999 -9999 -9999 -9999 -9999 -9999 10 12 17 19 23 28 31 31 31 32 33 35 33 23 14 8 -9999 -9999 -9999 -9999 -9999 -9999 -9999 -9999 -9999 -9999 -9999 -9999 -9999 -9999 -9999 -9999 -9999 -9999 -9999 -9999 46 50 59 89 94 110 110 126 135 152 157 165 149 167 190 187 198 208 204 208 218 218 229 254 280 277 288 329 334 313 288 277 317 331 299 294 263 283 329 334 271 248 250 282 324 325 325 336 313 310 290 278 250 220 209 203 217 201 197 200 188 181 179 177 177 172 166 161 156 149 144 149 159 190 193 195 198 207 206 196 193 183 172 164 160 156 153 158 166 174 177 166 160 158 165 192 172 149 158 179 204 201 204 207 197 185 190 205 214 209 201 201 187 167 165 162 163 156 157 150 139 133 126 122 119 116 116 114 113 113 115 119 121 123 128 130 135 140 143 146 150 156 160 165 170 173 179 185 190 193 198 202 206 209 212 215 216 217 216 215 215 215 215 213 212 218 218 223 226 226 228 226 222 217 215 215 216 217 215 212 210 209 208 207 206 206 206 208 208
 -9999 -9999 -9999 -9999 -9999 -9999 -9999 -9999 -9999 -9999 -9999 -9999 -9999 -9999 -9999 -9999 -9999 -9999 -9999 -9999 -9999 -9999 -9999 -9999 -9999 -9999 -9999 -9999 -9999 -9999 -9999 -9999 -9999 9 11 17 16 17 24 26 27 28 28 30 31 36 35 27 12 6 6 -9999 -9999 -9999 -9999 -9999 -9999 -9999 -9999 -9999 -9999 -9999 -9999 -9999 -9999 -9999 -9999 -9999 -9999 -9999 40 47 60 77 98 105 122 134 140 152 163 178 165 177 187 184 194 199 210 219 216 225 249 277 291 276 302 333 302 289 276 308 353 324 293 274 270 290 364 302 259 245 306 301 319 335 349 344 323 308 287 255 231 222 231 228 212 208 213 199 193 186 184 181 184 172 166 160 155 145 152 154 173 183 186 189 194 199 194 193 189 178 171 169 166 165 171 189 189 186 187 173 167 174 194 185 150 155 191 208 189 189 198 189 180 186 194 191 191 195 183 188 172 157 159 163 158 147 142 134 126 120 116 113 112 111 111 112 113 115 116 119 123 128 130 133 136 141 144 149 154 159 165 171 176 181 187 191 195 201 205 208 212 213 218 219 220 220 219 219 218 218 216 212 215 217 222 225 226 227 226 225 222 220 221 220 220 220 217 213 211 210 209 208 209 211 212 214
 -9999 -9999 -9999 -9999 -9999 -9999 -9999 -9999 -9999 -9999 -9999 -9999 -9999 -9999 -9999 -9999 -9999 -9999 -9999 -9999 -9999 -9999 -9999 -9999 -9999 -9999 -9999 -9999 -9999 -9999 -9999 -9999 -9999 -9999 9 12 12 14 20 24 26 28 30 30 32 35 41 40 15 6 5 -9999 -9999 -9999 -9999 -9999 -9999 -9999 -9999 -9999 -9999 -9999 -9999 -9999 -9999 -9999 -9999 -9999 -9999 -9999 37 43 53 67 85 101 115 123 133 158 177 186 191 172 177 176 194 200 212 222 218 217 239 264 292 273 290 328 336 308 285 315 362 353 314 290 283 282 329 329 293 268 328 278 363 356 344 363 354 320 311 281 266 272 272 242 226 220 215 210 208 197 191 189 188 184 176 174 165 157 163 157 160 162 182 185 195 206 193 193 194 193 177 171 169 170 177 186 193 203 203 191 177 172 188 175 149 142 158 195 193 181 186 182 173 181 186 181 177 176 176 180 167 151 155 160 151 141 137 133 125 119 114 112 109 109 107 109 111 113 115 118 122 125 128 131 133 140 143 148 153 158 164 171 178 184 189 191 197 202 206 210 213 217 219 220 221 220 221 218 215 211 217 217 219 226 231 233 233 230 227 225 224 222 223 224 223 219 217 216 212 209 209 211 212 213 214 216
 -9999 -9999 -9999 -9999 -9999 -9999 -9999 -9999 -9999 -9999 -9999 -9999 -9999 -9999 -9999 -9999 -9999 -9999 -9999 -9999 -9999 -9999 -9999 -9999 -9999 -9999 -9999 -9999 -9999 -9999 -9999 -9999 -9999 6 7 10 12 12 18 21 21 21 28 28 25 29 31 37 24 8 4 4 4 -9999 -9999 -9999 -9999 -9999 -9999 -9999 -9999 -9999 -9999 -9999 -9999 -9999 -9999 -9999 -9999 -9999 -9999 50 61 63 75 92 102 109 120 151 180 188 181 192 200 216 196 201 204 216 215 213 230 252 275 277 278 302 354 335 290 310 341 362 328 332 302 288 297 323 338 272 317 285 339 352 339 381 369 350 327 312 301 301 296 265 248 232 223 216 213 214 200 194 193 197 202 187 179 183 165 164 159 164 195 190 192 206 195 192 194 197 188 173 173 177 182 190 198 196 195 199 178 174 174 175 154 137 137 152 170 173 177 174 165 175 178 172 170 173 176 174 173 166 147 141 133 131 128 127 124 118 114 111 109 108 107 108 110 111 114 116 120 124 125 128 134 138 143 149 153 157 164 170 177 182 189 191 196 202 208 210 213 217 221 218 218 220 217 218 213 208 204 208 211 220 232 236 238 235 231 227 227 228 225 224 220 217 215 212 211 210 209 213 212 214 216 219
 -9999 -9999 -9999 -9999 -9999 -9999 -9999 -9999 -9999 -9999 -9999 -9999 -9999 -9999 -9999 -9999 -9999 -9999 -9999 -9999 -9999 -9999 -9999 -9999 -9999 -9999 -9999 -9999 -9999 -9999 -9999 -9999 -9999 -9999 6 8 11 18 18 15 15 17 23 23 18 21 26 35 31 10 5 12 14 6 -9999 -9999 -9999 -9999 -9999 -9999 -9999 -9999 -9999 -9999 -9999 -9999 -9999 -9999 -9999 -9999 -9999 42 53 65 65 77 88 96 105 124 149 166 183 183 182 201 176 187 194 202 207 208 224 244 258 279 268 295 317 346 318 303 332 362 346 357 321 292 296 323 313 282 294 318 327 304 332 385 379 371 353 344 332 329 331 306 279 252 233 222 215 220 206 202 201 202 212 197 196 233 189 192 177 171 213 213 195 203 198 189 188 194 181 177 188 180 184 193 201 195 191 184 167 166 163 188 151 137 128 135 147 157 158 158 164 171 178 169 166 170 175 178 168 157 148 134 128 127 128 128 115 115 114 113 108 107 106 107 109 110 112 115 118 122 125 131 135 138 144 148 153 158 163 170 176 182 187 191 196 202 207 211 212 216 221 216 213 214 205 211 210 206 207 205 206 213 226 235 234 231 231 227 225 224 223 219 217 216 214 211 209 207 210 210 212 215 218 223
 -9999 -9999 -9999 -9999 -9999 -9999 -9999 -9999 -9999 -9999 -9999 -9999 -9999 -9999 -9999 -9999 -9999 -9999 -9999 -9999 -9999 -9999 -9999 -9999 -9999 -9999 -9999 -9999 -9999 -9999 -9999 -9999 -9999 -9999 -9999 -9999 8 14 15 16 11 15 18 18 20 22 28 35 41 33 17 18 12 10 9 -9999 -9999 -9999 -9999 -9999 -9999 -9999 -9999 -9999 -9999 -9999 -9999 -9999 -9999 -9999 -9999 -9999 53 68 62 70 77 87 95 106 120 141 161 176 176 184 201 213 181 194 202 203 214 230 251 271 267 281 297 351 334 313 343 352 344 350 330 300 303 299 344 343 307 338 324 313 343 344 359 372 373 368 362 361 344 328 302 277 242 229 223 231 214 211 207 211 222 206 204 234 243 235 207 184 204 216 199 197 201 191 179 183 177 181 185 185 184 190 194 187 189 186 163 151 149 165 143 129 126 124 131 139 142 154 172 188 193 184 168 163 163 180 162 150 139 136 129 126 123 124 116 121 114 111 110 104 103 105 106 108 111 114 116 121 125 129 135 140 143 148 152 157 161 166 171 176 184 189 193 199 205 212 211 213 217 215 209 210 195 200 203 195 202 205 207 208 222 226 229 226 225 222 222 219 217 215 213 211 211 210 208 207 208 211 212 216 221 227
 -9999 -9999 -9999 -9999 -9999 -9999 -9999 -9999 -9999 -9999 -9999 -9999 -9999 -9999 -9999 -9999 -9999 -9999 -9999 -9999 -9999 -9999 -9999 -9999 -9999 -9999 -9999 -9999 -9999 -9999 -9999 -9999 -9999 -9999 -9999 -9999 -9999 -9999 9 9 8 10 12 14 17 15 22 35 37 41 25 18 12 13 17 12 -9999 -9999 -9999 -9999 20 22 -9999 -9999 -9999 -9999 -9999 -9999 -9999 -9999 -9999 -9999 -9999 56 60 79 79 88 98 103 109 117 130 147 161 172 193 201 212 189 195 197 208 224 234 255 269 270 283 327 333 318 351 371 347 346 346 306 303 308 351 332 296 319 308 326 330 340 348 363 391 388 385 359 338 339 314 286 260 239 232 237 236 215 210 223 230 217 218 242 262 279 254 226 209 191 188 206 205 191 177 175 173 183 184 186 185 207 198 198 181 177 156 144 142 153 129 123 124 121 123 127 136 155 171 180 189 185 168 162 163 164 156 157 152 140 145 136 119 115 121 123 117 112 111 107 102 103 104 106 109 113 114 118 124 128 132 140 146 148 153 158 160 164 168 171 178 186 190 195 201 207 206 209 212 209 203 207 194 194 190 191 190 194 200 204 212 215 215 215 218 216 217 213 212 210 209 207 206 207 207 206 207 209 212 217 225 229
 -9999 -9999 -9999 -9999 -9999 -9999 -9999 -9999 -9999 -9999 -9999 -9999 -9999 -9999 -9999 -9999 -9999 -9999 -9999 -9999 -9999 -9999 -9999 -9999 -9999 -9999 -9999 -9999 -9999 -9999 -9999 -9999 -9999 -9999 -9999 -9999 -9999 -9999 -9999 -9999 7 7 8 12 10 13 16 27 34 35 34 26 13 28 28 18 13 13 -9999 18 33 33 23 -9999 -9999 -9999 -9999 -9999 -9999 -9999 -9999 -9999 -9999 -9999 55 70 83 94 109 105 107 114 121 135 149 162 177 197 210 193 208 196 203 222 230 258 264 260 267 292 322 345 350 363 342 347 362 306 304 341 358 301 321 305 306 325 313 322 358 386 396 387 381 340 364 348 316 293 270 254 244 239 239 222 216 222 233 229 227 247 267 278 292 285 274 214 187 200 198 186 176 169 167 173 176 177 189 207 191 192 176 167 166 156 140 153 156 130 129 127 130 129 129 157 182 185 184 191 171 157 160 180 163 154 151 136 148 159 119 114 114 115 113 109 111 105 103 98 98 101 105 110 114 118 122 129 135 141 147 152 155 158 160 162 165 169 173 179 184 191 195 198 200 204 207 202 198 194 188 187 182 180 182 183 188 195 199 206 207 207 209 211 209 207 207 206 205 207 208 206 205 206 205 208 213 219 227 232
 -9999 -9999 -9999 -9999 -9999 -9999 -9999 -9999 -9999 -9999 -9999 -9999 -9999 -9999 -9999 -9999 -9999 -9999 -9999 -9999 -9999 -9999 -9999 -9999 -9999 -9999 -9999 -9999 -9999 -9999 -9999 -9999 -9999 -9999 -9999 -9999 -9999 -9999 -9999 -9999 -9999 -9999 6 6 8 11 13 22 29 31 31 32 23 51 52 25 26 23 18 17 24 42 25 -9999 -9999 -9999 -9999 -9999 -9999 -9999 -9999 -9999 -9999 -9999 59 62 89 88 92 100 105 110 115 128 140 154 169 192 199 223 208 197 195 213 230 245 256 251 268 311 346 367 357 359 337 312 328 326 337 380 391 316 314 343 320 308 330 336 381 397 367 367 356 353 374 353 324 301 283 268 257 248 238 228 226 228 238 243 237 248 262 275 292 279 269 227 192 195 207 189 182 167 165 165 167 167 179 180 184 184 167 163 156 147 141 164 170 176 135 134 136 133 141 137 165 179 167 171 170 153 150 155 157 157 148 135 142 147 117 112 113 121 118 109 103 115 108 100 94 97 101 107 111 117 124 129 137 142 149 152 157 157 159 162 163 167 169 175 180 186 192 193 194 195 199 197 191 187 185 184 182 177 176 176 180 190 191 195 197 201 201 202 203 202 201 199 201 205 202 202 201 204 206 209 215 220 228 235
 -9999 -9999 -9999 -9999 -9999 -9999 -9999 -9999 -9999 -9999 -9999 -9999 -9999 -9999 -9999 -9999 -9999 -9999 -9999 -9999 -9999 -9999 -9999 -9999 -9999 -9999 -9999 -9999 -9999 -9999 -9999 -9999 -9999 -9999 -9999 -9999 -9999 -9999 -9999 -9999 -9999 -9999 -9999 5 6 6 11 18 19 25 34 32 24 45 58 37 23 29 25 21 18 24 27 27 31 -9999 -9999 -9999 -9999 -9999 -9999 -9999 -9999 -9999 56 60 82 94 87 101 98 102 110 121 132 145 162 177 186 203 229 235 231 205 220 227 248 256 269 298 328 351 364 360 377 312 326 316 354 390 326 326 358 356 367 366 341 373 416 389 367 422 376 369 384 355 344 319 295 281 270 263 249 234 230 233 243 245 246 255 263 274 292 302 305 278 197 200 215 211 201 166 163 163 165 163 167 169 162 161 160 157 147 146 146 157 170 195 175 146 141 143 164 171 160 158 146 145 148 147 144 150 162 203 172 133 123 131 118 132 115 115 119 110 104 103 102 97 91 89 96 102 108 117 124 131 139 145 151 156 159 160 161 161 161 163 166 171 176 181 185 188 189 189 190 190 188 185 185 183 181 177 175 174 178 183 186 188 191 195 196 197 198 197 198 198 196 197 197 198 200 203 205 209 215 223 230 237
 -9999 -9999 -9999 7 -9999 -9999 -9999 -9999 -9999 -9999 -9999 -9999 -9999 -9999 -9999 -9999 -9999 -9999 -9999 -9999 -9999 -9999 -9999 -9999 -9999 -9999 -9999 -9999 -9999 -9999 -9999 -9999 -9999 -9999 -9999 -9999 -9999 -9999 -9999 -9999 -9999 -9999 -9999 -9999 5 5 6 9 16 16 25 27 26 28 39 42 23 24 20 16 -9999 23 33 45 40 -9999 -9999 -9999 -9999 -9999 -9999 -9999 -9999 56 61 66 70 100 84 90 92 98 106 116 126 140 158 164 173 186 205 232 224 236 215 224 243 250 268 293 315 335 360 376 405 334 308 309 342 362 340 291 315 340 379 398 340 362 438 385 369 425 388 376 393 356 339 336 317 300 284 269 260 239 234 236 245 248 251 255 267 276 290 309 318 285 210 206 219 220 203 170 167 168 164 163 163 164 158 157 158 150 149 153 160 160 171 178 175 159 154 158 172 196 192 186 151 143 150 144 142 146 168 196 146 128 116 116 117 170 153 140 117 110 103 106 112 101 100 93 89 95 106 116 125 132 140 148 155 161 164 163 162 159 160 161 165 170 174 176 183 186 185 185 185 186 185 183 182 179 179 176 175 175 176 180 182 184 189 192 195 194 193 191 190 192 191 194 195 197 200 204 208 211 218 223 232 240
 -9999 -9999 21 25 -9999 -9999 -9999 -9999 -9999 -9999 -9999 -9999 -9999 -9999 -9999 -9999 -9999 -9999 -9999 -9999 -9999 -9999 -9999 -9999 -9999 -9999 -9999 -9999 -9999 -9999 -9999 -9999 -9999 -9999 -9999 -9999 -9999 -9999 -9999 -9999 -9999 -9999 -9999 -9999 -9999 -9999 5 6 10 10 16 24 22 22 28 32 26 24 23 25 24 -9999 -9999 37 35 28 -9999 -9999 -9999 -9999 -9999 -9999 -9999 57 63 69 66 80 87 80 87 94 102 110 119 130 145 153 163 174 189 208 213 230 256 225 232 241 261 291 378 356 356 376 406 355 309 325 339 320 330 320 285 357 404 442 367 357 398 380 383 422 425 370 395 370 344 333 304 296 296 275 253 243 241 243 249 252 255 263 268 279 295 317 322 291 226 215 219 230 203 175 171 180 174 166 163 162 171 161 155 149 150 157 163 161 165 168 168 170 172 183 190 214 193 175 163 146 145 151 143 140 144 147 128 120 113 112 111 152 164 159 127 111 104 108 123 138 124 104 95 98 106 111 122 132 140 150 159 166 169 166 163 159 156 158 163 167 171 174 177 178 178 178 180 180 178 179 179 177 176 174 173 173 176 177 179 184 187 191 192 191 192 189 186 186 188 189 194 197 202 207 210 213 218 225 235 244
 -9999 -9999 9 18 7 -9999 -9999 -9999 -9999 -9999 -9999 -9999 -9999 -9999 -9999 -9999 -9999 -9999 -9999 -9999 -9999 -9999 -9999 -9999 -9999 -9999 -9999 -9999 -9999 -9999 -9999 -9999 -9999 -9999 -9999 -9999 -9999 -9999 -9999 -9999 -9999 -9999 -9999 -9999 -9999 -9999 -9999 5 8 10 16 23 18 18 22 23 23 22 27 31 22 23 -9999 -9999 34 31 -9999 -9999 -9999 -9999 -9999 -9999 52 71 70 78 65 79 90 80 86 92 100 109 115 126 136 146 157 168 182 199 210 226 246 226 236 242 262 297 341 341 353 373 392 395 382 387 425 351 320 349 291 365 449 468 436 396 379 444 429 399 429 398 373 387 355 350 305 288 298 292 255 248 247 254 263 257 261 270 283 288 303 323 331 290 255 227 227 238 227 180 176 179 189 173 171 164 168 169 156 151 154 161 165 164 164 168 177 180 180 189 200 195 186 176 159 146 143 146 148 134 129 125 122 119 120 113 112 112 126 193 145 126 108 111 135 157 135 110 97 102 107 114 124 132 141 148 158 169 171 167 163 159 156 157 162 167 171 172 174 172 173 172 171 171 173 174 176 175 173 174 174 175 178 178 181 184 185 187 188 188 188 187 185 186 187 189 194 197 205 208 213 220 224 230 239 248
 -9999 -9999 -9999 12 6 -9999 -9999 -9999 -9999 -9999 -9999 -9999 -9999 -9999 -9999 -9999 -9999 -9999 -9999 -9999 -9999 -9999 -9999 -9999 -9999 -9999 -9999 -9999 -9999 -9999 -9999 -9999 -9999 -9999 -9999 -9999 -9999 -9999 -9999 -9999 -9999 -9999 -9999 -9999 -9999 -9999 -9999 6 6 8 12 19 17 16 19 18 20 26 29 33 25 27 24 -9999 -9999 32 -9999 -9999 -9999 -9999 -9999 -9999 51 68 77 83 66 73 88 82 85 93 100 110 116 124 132 143 155 165 181 203 214 241 241 264 242 247 265 291 314 332 351 379 393 364 387 336 433 388 351 395 319 366 418 477 439 398 367 449 450 403 436 433 387 376 377 339 310 287 298 293 261 254 251 258 289 268 269 280 290 296 308 323 332 324 282 237 241 236 241 188 180 180 185 173 179 165 172 160 163 158 157 161 160 160 163 169 178 185 193 200 196 197 186 182 161 147 140 138 138 133 125 121 117 119 125 112 111 109 114 182 179 153 117 116 132 142 133 111 109 108 112 117 125 129 137 146 154 162 165 163 161 159 158 160 164 168 172 172 170 170 169 168 164 163 168 168 170 174 175 174 175 177 178 178 182 185 186 187 187 187 187 185 186 186 189 191 195 199 205 212 217 224 231 239 246 255
 -9999 -9999 -9999 5 4 -9999 -9999 -9999 -9999 -9999 -9999 -9999 -9999 -9999 -9999 -9999 -9999 -9999 -9999 -9999 -9999 -9999 -9999 -9999 -9999 -9999 -9999 -9999 -9999 -9999 -9999 -9999 -9999 -9999 -9999 -9999 -9999 -9999 -9999 -9999 -9999 -9999 -9999 -9999 -9999 -9999 -9999 -9999 -9999 7 9 12 15 13 14 17 22 36 46 68 26 35 35 29 27 -9999 33 -9999 -9999 -9999 -9999 -9999 54 69 75 72 64 -9999 80 80 84 92 101 109 114 121 132 140 150 169 178 195 208 226 238 255 248 252 264 286 316 341 356 378 386 363 374 351 420 435 399 448 360 400 458 483 458 449 404 428 451 431 455 462 423 377 382 351 331 300 298 292 271 263 258 252 263 262 266 277 283 289 305 323 328 310 273 245 236 234 230 204 185 181 181 180 172 164 167 163 175 174 162 162 164 161 163 168 177 186 191 203 195 191 183 174 157 167 166 142 132 127 123 118 116 115 123 110 109 107 109 127 149 127 114 115 142 133 115 111 110 112 116 121 129 134 139 144 149 153 156 157 158 158 159 163 167 171 172 171 170 169 167 164 162 162 164 166 168 171 174 175 176 177 178 179 180 182 185 186 186 187 186 185 188 191 193 196 201 204 209 218 225 233 240 247 253 260
 -9999 -9999 -9999 -9999 -9999 -9999 -9999 -9999 -9999 -9999 -9999 -9999 -9999 -9999 -9999 -9999 -9999 -9999 -9999 -9999 -9999 -9999 -9999 -9999 -9999 -9999 -9999 -9999 -9999 -9999 -9999 -9999 -9999 -9999 -9999 -9999 -9999 -9999 -9999 -9999 -9999 -9999 -9999 -9999 -9999 -9999 -9999 -9999 -9999 -9999 8 10 10 12 15 20 24 30 45 71 32 39 41 37 36 -9999 -9999 34 -9999 -9999 -9999 -9999 -9999 58 66 68 -9999 -9999 -9999 82 87 92 102 107 112 118 129 139 152 172 183 199 214 222 235 253 230 245 260 285 331 368 358 364 386 397 344 346 409 444 436 460 410 401 508 486 517 458 443 486 469 454 469 476 450 394 374 345 337 326 299 295 294 279 282 259 258 259 263 269 274 286 306 324 319 314 277 259 252 235 221 203 207 184 181 181 173 168 174 167 171 202 172 163 165 162 165 167 173 180 189 197 187 186 178 168 157 153 169 159 130 124 120 115 115 111 112 115 108 110 107 114 137 124 116 112 139 137 132 116 117 120 122 126 131 138 139 142 144 146 147 151 153 157 160 165 170 173 174 172 170 167 165 163 162 161 162 165 168 171 172 175 177 177 178 177 178 181 182 182 183 185 186 186 190 193 197 202 207 211 217 225 234 242 249 255 261 267
 -9999 -9999 -9999 -9999 -9999 -9999 -9999 -9999 -9999 -9999 -9999 -9999 -9999 -9999 -9999 -9999 -9999 -9999 -9999 -9999 -9999 -9999 -9999 -9999 -9999 -9999 -9999 -9999 -9999 -9999 -9999 -9999 -9999 -9999 -9999 -9999 -9999 -9999 -9999 -9999 -9999 -9999 -9999 -9999 -9999 -9999 -9999 -9999 -9999 -9999 8 8 8 11 13 16 22 29 41 64 53 37 30 39 47 -9999 -9999 39 41 -9999 -9999 62 60 -9999 -9999 66 -9999 -9999 -9999 85 89 93 99 106 109 116 127 138 151 167 183 200 223 228 237 258 230 250 260 285 323 359 357 356 392 390 398 353 361 431 469 468 471 410 501 524 543 508 489 523 511 474 499 496 464 418 384 357 335 337 315 297 287 281 298 281 274 267 264 266 272 292 304 306 304 319 297 278 265 238 230 211 214 192 183 179 180 169 179 190 172 174 173 169 177 169 167 172 173 177 181 186 189 181 170 161 151 150 166 166 134 122 120 114 111 110 107 111 110 111 109 115 136 132 119 115 120 123 122 123 127 130 131 134 134 138 138 137 136 138 140 144 149 153 159 165 170 176 174 172 169 167 165 163 161 161 160 162 164 169 173 176 178 178 176 177 176 176 177 180 182 183 185 188 192 195 200 207 214 220 226 233 241 253 259 263 268 272
 -9999 -9999 -9999 -9999 -9999 -9999 -9999 -9999 -9999 -9999 -9999 -9999 -9999 -9999 -9999 -9999 -9999 -9999 -9999 -9999 -9999 -9999 -9999 -9999 -9999 -9999 -9999 -9999 -9999 -9999 -9999 -9999 -9999 -9999 -9999 -9999 -9999 -9999 -9999 -9999 -9999 -9999 -9999 -9999 -9999 -9999 -9999 -9999 -9999 -9999 -9999 6 8 9 12 17 23 37 56 86 56 37 28 31 34 31 -9999 -9999 47 53 -9999 -9999 -9999 -9999 -9999 -9999 -9999 -9999 -9999 -9999 89 95 99 104 110 118 128 139 153 165 183 205 232 242 244 206 247 260 266 276 301 329 347 344 367 406 451 372 354 400 459 493 499 432 496 540 552 535 500 549 551 503 508 509 490 458 416 378 344 353 335 306 290 281 287 287 283 295 271 268 267 274 290 286 275 300 313 292 256 243 234 225 249 207 186 180 177 173 172 185 193 180 177 174 178 178 173 178 191 177 178 177 176 173 164 157 152 147 154 156 162 129 118 111 108 106 105 106 111 123 111 128 156 137 132 134 127 128 130 135 134 138 143 143 140 141 139 133 130 130 133 138 144 149 155 161 167 171 171 169 168 166 165 163 162 159 159 160 162 168 172 175 177 175 173 173 172 173 174 177 179 182 187 189 192 198 204 212 220 227 235 242 249 259 266 269 274 278
 -9999 -9999 -9999 -9999 -9999 -9999 -9999 -9999 -9999 -9999 -9999 -9999 -9999 -9999 -9999 -9999 -9999 -9999 -9999 -9999 -9999 -9999 -9999 -9999 -9999 -9999 -9999 -9999 -9999 -9999 -9999 -9999 -9999 -9999 -9999 -9999 -9999 -9999 -9999 -9999 -9999 -9999 -9999 -9999 -9999 -9999 -9999 -9999 -9999 -9999 -9999 -9999 -9999 9 10 15 26 40 62 78 63 50 33 35 31 33 -9999 -9999 -9999 50 -9999 -9999 -9999 -9999 -9999 -9999 -9999 -9999 -9999 -9999 -9999 97 101 104 111 120 131 142 156 170 190 251 252 247 191 206 238 249 269 273 296 330 368 350 354 376 416 376 350 412 448 484 476 476 541 549 571 537 533 555 561 537 519 518 504 485 448 409 362 347 346 331 304 287 281 284 282 291 288 271 269 269 273 284 272 284 305 284 255 258 251 236 244 227 186 179 175 172 173 177 184 183 191 181 178 184 181 179 191 179 174 173 170 163 155 150 144 140 138 149 160 138 116 108 106 108 106 106 108 110 112 133 165 145 130 148 154 140 141 149 152 152 157 155 151 145 141 131 124 125 128 133 139 145 151 156 161 164 166 166 165 165 164 163 162 160 160 160 163 167 171 176 177 176 172 168 166 167 170 174 179 182 187 192 195 200 207 217 225 233 241 249 256 263 269 273 275 280
 -9999 -9999 -9999 -9999 -9999 -9999 -9999 -9999 -9999 -9999 -9999 -9999 -9999 -9999 -9999 -9999 -9999 -9999 -9999 -9999 -9999 -9999 -9999 -9999 -9999 -9999 -9999 -9999 -9999 -9999 -9999 -9999 -9999 -9999 -9999 -9999 -9999 -9999 -9999 -9999 -9999 -9999 -9999 -9999 -9999 -9999 -9999 -9999 -9999 -9999 -9999 -9999 -9999 -9999 9 16 26 37 49 72 79 66 45 39 38 43 42 43 45 -9999 -9999 -9999 -9999 -9999 -9999 -9999 -9999 -9999 -9999 -9999 -9999 -9999 101 106 113 121 132 144 155 178 199 253 244 184 244 200 219 237 255 268 295 321 346 340 340 365 394 369 341 419 445 457 446 477 554 581 569 544 570 564 552 547 546 556 523 496 471 440 391 343 335 344 316 296 289 286 284 298 292 277 273 273 280 285 290 271 282 279 267 280 270 243 224 223 194 182 177 172 173 176 178 176 193 193 188 188 186 187 187 185 183 177 177 168 151 143 138 134 124 126 132 126 119 107 107 119 107 106 108 112 114 126 158 134 134 138 155 152 144 153 163 170 173 170 164 156 146 131 118 119 123 129 134 140 145 151 155 159 161 160 161 162 162 161 161 161 162 163 165 168 171 175 177 174 168 164 163 166 169 173 177 181 187 192 196 203 210 219 228 237 246 253 259 266 271 275 277 279
 -9999 -9999 -9999 -9999 -9999 -9999 -9999 -9999 -9999 -9999 -9999 -9999 -9999 -9999 -9999 -9999 -9999 -9999 -9999 -9999 -9999 -9999 -9999 -9999 -9999 -9999 -9999 -9999 -9999 -9999 -9999 -9999 -9999 -9999 -9999 -9999 -9999 -9999 -9999 13 17 -9999 -9999 -9999 -9999 -9999 -9999 -9999 -9999 -9999 -9999 -9999 -9999 -9999 8 10 18 23 37 52 67 78 65 70 58 61 51 50 47 -9999 -9999 -9999 -9999 -9999 -9999 76 -9999 -9999 -9999 -9999 -9999 -9999 -9999 -9999 116 124 129 138 156 172 188 226 231 235 243 202 275 233 259 269 291 318 338 333 329 375 397 347 339 381 438 423 445 493 572 591 594 555 569 584 582 589 579 559 554 524 486 435 385 366 348 346 321 304 304 304 291 294 302 287 280 279 275 275 277 268 261 271 262 276 278 259 223 209 199 186 178 174 176 179 180 181 178 191 211 201 199 205 195 188 191 186 181 178 155 141 146 141 120 117 121 125 121 109 108 143 120 108 111 113 116 130 174 142 137 137 146 143 147 154 159 171 184 183 177 168 156 136 117 117 123 126 131 136 141 145 150 153 156 157 158 158 158 160 159 161 163 164 164 167 170 174 173 170 167 165 164 166 169 172 177 180 185 192 198 205 212 221 230 238 246 253 260 266 272 277 279 279
 -9999 -9999 -9999 -9999 -9999 -9999 -9999 -9999 -9999 -9999 -9999 -9999 -9999 -9999 -9999 -9999 -9999 -9999 -9999 -9999 -9999 -9999 -9999 -9999 -9999 -9999 -9999 -9999 -9999 -9999 -9999 -9999 -9999 -9999 -9999 15 15 -9999 -9999 14 12 -9999 -9999 -9999 -9999 -9999 -9999 -9999 -9999 -9999 -9999 -9999 -9999 7 8 10 15 18 26 48 46 46 57 77 68 70 63 55 50 -9999 -9999 -9999 -9999 -9999 -9999 -9999 -9999 -9999 -9999 -9999 -9999 -9999 -9999 -9999 -9999 131 133 140 154 169 184 216 231 237 246 265 280 233 272 263 283 309 313 311 311 352 363 326 364 363 410 397 428 508 600 594 605 595 580 570 544 526 551 604 577 527 497 461 412 388 375 373 336 314 309 324 308 298 300 299 291 283 276 272 269 270 268 263 258 266 270 243 224 210 211 205 178 175 177 180 181 187 180 182 192 214 208 209 207 195 193 193 194 191 159 144 143 138 126 122 123 125 123 111 108 145 153 114 114 122 121 127 143 149 141 144 143 145 154 153 162 170 186 191 185 178 166 144 128 123 123 126 129 133 137 140 145 148 150 152 154 154 156 158 158 160 161 163 165 167 168 170 171 168 166 166 165 166 168 172 176 181 188 195 200 205 213 221 229 237 244 252 258 265 271 276 277 276
 -9999 -9999 -9999 -9999 -9999 -9999 -9999 -9999 -9999 -9999 -9999 -9999 -9999 -9999 -9999 -9999 -9999 -9999 -9999 -9999 -9999 -9999 -9999 -9999 -9999 -9999 -9999 -9999 -9999 -9999 -9999 -9999 -9999 -9999 -9999 -9999 -9999 -9999 -9999 13 17 7 -9999 -9999 -9999 -9999 -9999 -9999 -9999 -9999 -9999 -9999 -9999 8 10 10 14 17 22 32 33 37 52 64 67 76 82 59 68 50 -9999 -9999 -9999 -9999 -9999 -9999 -9999 -9999 -9999 -9999 -9999 -9999 -9999 -9999 -9999 -9999 143 148 159 183 184 202 234 251 273 285 287 238 261 254 265 283 283 276 286 319 332 334 388 365 388 391 424 482 584 556 542 593 610 554 465 518 612 602 600 550 498 468 427 416 407 399 360 329 320 320 327 309 301 299 297 290 288 275 269 264 273 264 256 260 269 242 224 210 204 200 179 177 178 182 189 183 186 182 183 197 204 201 203 199 194 192 186 187 160 145 141 134 127 126 138 136 129 109 109 127 186 125 120 135 125 131 135 143 154 148 147 149 157 159 180 192 199 198 189 178 165 150 138 130 127 126 129 131 133 136 141 143 145 148 148 150 151 153 154 156 158 161 164 166 166 168 168 166 166 166 166 167 169 173 177 183 189 196 200 208 214 221 229 235 242 249 255 261 266 269 271 271
 -9999 -9999 -9999 -9999 -9999 -9999 -9999 -9999 -9999 -9999 -9999 -9999 -9999 -9999 -9999 -9999 -9999 -9999 -9999 -9999 -9999 -9999 -9999 -9999 -9999 -9999 -9999 -9999 -9999 -9999 -9999 -9999 -9999 -9999 -9999 -9999 -9999 -9999 12 14 14 5 -9999 -9999 -9999 -9999 -9999 -9999 -9999 -9999 -9999 -9999 -9999 10 9 12 13 16 21 25 29 36 41 48 53 65 85 58 55 48 -9999 -9999 -9999 -9999 -9999 -9999 -9999 -9999 -9999 -9999 -9999 -9999 -9999 -9999 -9999 -9999 -9999 148 163 188 181 188 223 252 279 287 281 233 261 253 250 264 266 272 261 290 299 323 368 372 387 397 455 498 569 551 490 511 537 560 453 483 540 572 575 541 504 474 442 409 403 388 365 343 345 333 327 329 311 307 307 294 302 292 275 266 269 267 258 260 274 248 226 208 196 189 182 179 181 182 193 186 187 197 192 192 197 198 198 199 194 189 179 170 156 147 140 134 131 127 132 127 123 110 109 122 162 147 125 133 132 138 138 139 153 153 146 151 158 170 192 206 210 200 190 178 166 154 143 135 131 129 129 130 131 134 136 138 142 144 144 146 147 149 152 154 154 159 160 162 164 165 165 164 163 163 165 166 169 174 180 185 190 196 201 207 215 222 228 234 239 245 251 256 260 262 263 267
 -9999 -9999 -9999 -9999 -9999 -9999 -9999 -9999 -9999 -9999 -9999 -9999 -9999 -9999 -9999 -9999 -9999 -9999 -9999 -9999 -9999 -9999 -9999 -9999 -9999 -9999 -9999 -9999 -9999 -9999 -9999 -9999 -9999 -9999 -9999 -9999 -9999 -9999 13 10 11 -9999 -9999 -9999 -9999 -9999 -9999 -9999 -9999 -9999 -9999 -9999 11 10 10 12 13 17 20 23 26 30 35 39 47 58 88 87 64 53 -9999 -9999 -9999 -9999 -9999 -9999 -9999 -9999 -9999 -9999 -9999 -9999 -9999 -9999 -9999 -9999 -9999 141 162 188 194 175 193 226 239 255 261 204 227 247 238 247 263 263 268 263 305 320 353 383 406 413 438 476 561 597 542 485 517 523 461 448 463 514 566 537 501 467 434 421 411 390 376 360 365 349 336 326 321 318 317 302 295 303 288 278 279 270 263 260 260 252 230 213 202 196 188 187 185 184 190 190 189 192 201 205 207 198 196 202 202 191 179 166 157 149 144 142 144 134 126 123 122 112 110 123 147 151 135 138 137 141 142 141 149 150 149 154 159 162 185 201 202 196 186 176 165 155 148 140 134 131 132 132 131 131 132 135 138 140 141 142 143 145 147 150 152 153 157 159 161 162 162 161 162 162 165 167 171 175 181 188 191 195 201 208 213 219 225 231 237 242 248 252 254 254 255 255
 -9999 -9999 -9999 -9999 -9999 -9999 -9999 -9999 -9999 -9999 -9999 -9999 -9999 -9999 -9999 -9999 -9999 -9999 -9999 -9999 -9999 -9999 -9999 -9999 -9999 -9999 -9999 -9999 -9999 -9999 -9999 -9999 -9999 -9999 -9999 -9999 -9999 -9999 -9999 -9999 -9999 -9999 -9999 -9999 -9999 -9999 -9999 -9999 -9999 -9999 -9999 10 11 11 10 12 15 18 20 23 24 27 30 35 42 55 85 94 64 56 -9999 -9999 -9999 -9999 -9999 -9999 -9999 -9999 -9999 -9999 -9999 -9999 -9999 -9999 -9999 -9999 132 -9999 144 146 156 162 178 193 212 231 241 255 211 253 237 251 266 253 249 252 292 329 367 391 401 421 455 488 498 547 487 447 470 492 475 468 479 550 563 531 496 464 436 429 407 388 393 379 383 362 341 327 324 326 316 303 297 302 299 284 282 285 267 263 254 242 225 214 207 200 193 193 192 189 190 196 194 197 191 200 206 200 199 200 204 194 187 174 161 152 145 151 175 147 133 123 117 113 113 116 131 127 132 142 139 136 138 144 162 149 150 154 156 160 165 190 195 189 182 173 165 156 148 141 134 132 131 132 130 128 130 132 134 136 138 140 140 142 143 145 146 148 151 155 156 158 158 159 160 162 165 167 172 175 182 186 191 196 201 206 213 218 223 230 234 238 242 245 247 247 249 252
 -9999 -9999 -9999 -9999 -9999 -9999 -9999 -9999 -9999 -9999 -9999 -9999 -9999 -9999 -9999 -9999 -9999 -9999 -9999 -9999 -9999 -9999 -9999 -9999 -9999 -9999 -9999 -9999 -9999 -9999 -9999 -9999 -9999 -9999 -9999 -9999 -9999 -9999 -9999 -9999 13 13 16 -9999 -9999 -9999 -9999 -9999 -9999 -9999 9 11 11 12 11 13 15 18 20 22 24 27 30 34 39 50 72 63 63 56 50 -9999 -9999 -9999 -9999 -9999 -9999 -9999 -9999 -9999 -9999 -9999 -9999 -9999 -9999 -9999 -9999 -9999 -9999 -9999 -9999 161 166 -9999 203 219 225 243 210 252 233 224 240 245 238 257 308 320 363 389 392 410 448 476 458 521 488 441 473 502 537 497 490 543 514 505 491 459 443 428 405 394 380 373 376 369 347 334 330 350 326 311 304 297 296 290 276 273 268 263 258 245 230 221 212 203 200 193 196 198 195 198 200 204 193 194 198 200 200 196 200 198 185 176 167 158 150 152 158 156 138 128 121 116 116 117 119 121 133 140 139 140 140 143 150 154 156 155 154 158 163 165 175 177 176 169 161 154 147 141 135 132 129 129 129 127 126 129 132 134 137 138 138 140 138 141 142 143 146 150 153 156 156 157 159 162 163 168 173 177 181 186 189 194 200 206 211 216 221 227 232 237 239 242 243 244 244 247
 -9999 -9999 -9999 -9999 -9999 -9999 -9999 -9999 -9999 -9999 -9999 -9999 -9999 -9999 -9999 -9999 -9999 -9999 -9999 -9999 -9999 -9999 -9999 -9999 -9999 -9999 -9999 -9999 -9999 -9999 -9999 -9999 -9999 -9999 -9999 -9999 -9999 -9999 -9999 -9999 -9999 -9999 10 10 10 10 10 11 13 10 10 11 12 12 12 14 16 17 20 23 26 27 29 34 46 65 93 63 57 64 56 -9999 -9999 -9999 -9999 -9999 -9999 -9999 -9999 -9999 -9999 -9999 -9999 -9999 -9999 -9999 -9999 -9999 -9999 -9999 -9999 -9999 -9999 -9999 -9999 205 210 219 185 229 217 204 218 224 235 258 302 323 366 391 395 408 439 462 453 503 463 462 499 565 564 567 536 475 483 471 464 475 450 434 412 395 379 380 384 365 355 342 345 362 353 326 317 302 305 305 289 274 268 262 259 256 241 227 211 205 204 198 198 202 201 201 203 202 193 191 195 197 199 195 195 195 186 181 174 167 158 152 155 162 150 132 125 120 120 119 120 122 129 146 144 145 144 143 150 153 155 156 154 156 156 157 158 158 158 162 158 152 146 141 136 133 127 124 125 123 124 127 130 132 135 136 137 137 135 135 135 139 142 147 149 152 153 156 158 159 163 167 173 178 180 183 189 193 199 203 209 214 220 224 229 231 234 235 235 -9999 242 242
 -9999 -9999 -9999 -9999 -9999 -9999 -9999 -9999 -9999 -9999 -9999 -9999 -9999 -9999 -9999 -9999 -9999 -9999 -9999 -9999 -9999 -9999 -9999 -9999 -9999 -9999 -9999 -9999 -9999 -9999 -9999 -9999 -9999 -9999 -9999 -9999 -9999 -9999 -9999 -9999 -9999 -9999 9 10 10 10 11 14 15 12 12 12 12 13 13 15 17 18 21 24 27 30 31 40 66 91 115 91 77 76 67 59 -9999 -9999 -9999 -9999 -9999 -9999 -9999 -9999 -9999 -9999 -9999 -9999 -9999 -9999 -9999 -9999 -9999 -9999 -9999 -9999 -9999 -9999 -9999 195 201 209 220 175 215 188 199 206 224 245 303 316 353 387 400 413 430 451 455 461 459 453 495 532 548 530 492 540 554 533 510 488 458 438 424 407 394 380 385 377 365 350 347 357 361 346 333 317 317 326 296 284 273 264 267 259 243 237 220 208 196 191 192 199 206 203 201 201 191 189 192 203 205 197 197 191 186 183 181 185 172 158 160 171 157 140 134 125 123 125 125 124 128 153 160 153 147 142 146 151 153 154 152 154 156 158 161 161 155 155 154 150 146 140 136 132 126 122 119 119 123 126 130 133 134 136 137 136 134 130 129 134 139 143 146 149 152 154 157 160 165 168 173 177 180 182 186 192 197 203 208 214 220 223 226 227 227 227 227 229 233 237
 -9999 -9999 -9999 -9999 -9999 -9999 -9999 -9999 -9999 -9999 -9999 -9999 -9999 -9999 -9999 -9999 -9999 -9999 -9999 -9999 -9999 -9999 -9999 -9999 -9999 -9999 -9999 -9999 -9999 -9999 -9999 -9999 -9999 -9999 -9999 -9999 -9999 -9999 -9999 -9999 -9999 -9999 -9999 -9999 10 10 13 19 17 14 13 13 13 13 14 15 18 19 22 26 28 30 33 41 71 115 130 108 83 72 77 64 89 79 -9999 -9999 -9999 -9999 -9999 -9999 -9999 -9999 -9999 -9999 -9999 -9999 -9999 -9999 -9999 -9999 -9999 -9999 -9999 -9999 -9999 186 192 199 208 218 231 172 184 259 211 240 282 303 352 368 384 407 425 441 454 447 441 474 483 505 524 473 472 548 554 539 521 511 479 453 438 419 409 398 384 376 369 362 355 354 354 343 333 312 331 324 301 286 291 272 268 257 237 229 218 203 206 185 184 190 197 198 196 193 187 186 191 212 208 199 195 186 184 181 177 186 199 162 165 170 162 149 149 136 129 130 130 126 132 159 179 162 151 143 144 150 158 156 149 150 152 154 157 153 153 151 148 146 144 141 138 132 127 119 115 119 124 127 130 134 135 137 139 136 134 130 129 132 134 140 143 147 149 153 157 162 167 170 172 176 178 180 185 191 196 202 208 215 219 221 223 222 221 218 221 224 227 -9999
 -9999 -9999 -9999 -9999 -9999 -9999 -9999 -9999 -9999 -9999 -9999 -9999 -9999 -9999 -9999 -9999 -9999 -9999 -9999 -9999 -9999 -9999 -9999 -9999 -9999 -9999 -9999 -9999 -9999 -9999 -9999 -9999 -9999 -9999 -9999 -9999 -9999 -9999 -9999 -9999 -9999 -9999 -9999 -9999 -9999 11 17 16 21 16 14 14 13 14 15 15 17 20 22 25 28 30 32 38 53 89 123 122 109 83 106 90 137 98 105 75 -9999 -9999 -9999 -9999 -9999 -9999 -9999 -9999 -9999 -9999 -9999 -9999 -9999 -9999 -9999 -9999 -9999 -9999 -9999 181 186 192 201 210 219 228 238 250 269 240 271 305 330 345 363 386 404 423 444 445 434 457 510 490 468 454 490 505 536 548 529 513 493 474 455 437 422 411 401 392 383 375 380 364 348 331 328 311 317 311 295 281 291 283 272 251 230 217 207 200 189 182 179 186 194 194 191 185 187 192 190 207 204 197 194 185 188 180 177 179 197 166 168 175 174 156 158 153 136 136 135 128 132 140 178 189 155 147 142 146 150 150 150 150 149 149 151 147 144 144 144 144 143 144 144 139 130 125 121 124 127 129 133 135 138 139 138 138 135 133 132 133 134 136 141 146 149 152 157 162 167 171 174 175 178 181 184 190 196 201 209 215 220 222 220 218 216 214 216 219 222 -9999
 -9999 -9999 -9999 -9999 -9999 -9999 -9999 -9999 -9999 -9999 -9999 -9999 -9999 -9999 -9999 -9999 -9999 -9999 -9999 -9999 -9999 -9999 -9999 -9999 -9999 -9999 -9999 -9999 -9999 -9999 -9999 -9999 -9999 -9999 -9999 -9999 -9999 -9999 -9999 -9999 -9999 -9999 -9999 -9999 -9999 -9999 -9999 12 15 16 20 25 19 15 15 15 17 20 24 26 27 30 32 36 45 67 93 121 101 76 88 114 106 100 108 83 -9999 -9999 -9999 -9999 101 -9999 -9999 -9999 -9999 -9999 -9999 -9999 -9999 -9999 -9999 -9999 -9999 -9999 -9999 177 182 187 196 203 211 219 229 243 260 221 250 266 290 319 348 371 375 396 421 432 427 442 473 479 455 465 464 491 507 548 560 526 503 481 472 456 441 423 412 405 394 391 396 381 369 338 327 353 326 310 294 286 271 270 270 262 237 224 227 213 200 188 187 191 193 192 194 185 185 205 194 195 199 203 202 185 191 193 177 176 178 174 173 177 177 155 155 148 137 136 133 132 130 144 169 194 164 142 139 142 144 143 148 159 146 143 145 145 140 137 140 142 144 146 146 142 136 130 128 131 131 133 135 138 142 141 141 141 140 136 133 133 134 136 140 144 146 150 157 162 166 170 173 176 177 181 186 190 195 201 207 213 217 219 217 214 213 211 213 214 -9999 -9999
 -9999 -9999 -9999 -9999 -9999 -9999 -9999 -9999 -9999 -9999 -9999 -9999 -9999 -9999 -9999 -9999 -9999 -9999 -9999 -9999 -9999 -9999 -9999 -9999 -9999 -9999 -9999 -9999 -9999 -9999 -9999 -9999 -9999 -9999 -9999 -9999 -9999 -9999 -9999 -9999 -9999 -9999 -9999 -9999 -9999 -9999 -9999 -9999 11 12 17 24 23 16 15 16 18 22 25 27 28 29 31 35 39 52 66 80 82 72 75 84 104 102 96 85 -9999 -9999 -9999 -9999 -9999 -9999 -9999 -9999 -9999 -9999 -9999 -9999 -9999 -9999 -9999 -9999 -9999 -9999 -9999 171 180 184 190 196 202 211 221 235 252 274 223 247 269 292 318 339 350 362 399 407 414 434 473 512 459 466 504 544 553 569 573 539 506 504 485 465 455 442 423 411 402 399 398 395 386 366 362 382 366 327 296 282 286 266 257 257 248 243 249 241 221 205 206 202 196 196 200 193 184 206 206 194 197 203 208 185 191 216 195 180 176 189 195 187 176 154 146 134 130 129 128 128 126 137 158 171 166 147 136 135 136 138 142 151 143 138 140 139 139 137 132 140 143 146 148 143 141 138 135 134 136 135 138 142 145 147 145 142 142 137 135 134 133 135 138 141 145 150 156 162 167 168 172 175 178 181 186 191 195 201 206 209 212 212 211 210 208 207 208 210 -9999 -9999
 -9999 -9999 -9999 -9999 -9999 -9999 -9999 -9999 -9999 -9999 -9999 -9999 -9999 -9999 -9999 -9999 -9999 -9999 -9999 -9999 -9999 -9999 -9999 -9999 -9999 -9999 -9999 -9999 -9999 -9999 -9999 -9999 -9999 -9999 -9999 -9999 -9999 -9999 -9999 -9999 -9999 -9999 -9999 -9999 -9999 -9999 -9999 -9999 -9999 16 15 18 21 17 15 16 19 24 27 29 32 33 30 32 37 44 51 59 63 71 77 89 108 118 105 96 88 92 -9999 -9999 -9999 -9999 -9999 -9999 -9999 -9999 -9999 -9999 -9999 -9999 -9999 -9999 -9999 -9999 -9999 168 171 181 186 192 198 205 214 226 243 260 281 228 248 268 281 310 339 339 368 373 397 424 489 528 501 470 493 540 559 576 572 548 491 511 505 478 462 450 436 424 415 407 406 406 399 374 381 412 393 335 303 286 296 291 271 257 260 268 264 162 154 219 148 221 204 200 201 198 188 195 204 197 202 198 198 185 196 225 239 198 173 206 217 199 179 157 166 128 130 126 128 124 125 129 148 156 151 141 132 129 129 135 150 152 147 135 137 134 133 134 129 133 142 143 145 145 143 141 139 136 136 137 139 144 151 153 148 144 140 137 134 133 134 135 137 140 145 150 156 161 165 168 172 176 178 182 186 191 196 200 204 207 208 207 204 205 205 206 205 -9999 -9999 -9999
 -9999 -9999 -9999 -9999 -9999 -9999 -9999 -9999 -9999 -9999 -9999 -9999 -9999 -9999 -9999 -9999 -9999 -9999 -9999 -9999 -9999 -9999 -9999 -9999 -9999 -9999 -9999 -9999 -9999 -9999 -9999 -9999 -9999 -9999 -9999 -9999 -9999 -9999 -9999 -9999 -9999 -9999 -9999 -9999 -9999 -9999 -9999 -9999 -9999 13 14 14 14 15 16 18 19 24 31 36 40 37 30 29 33 38 44 54 62 75 89 108 125 112 112 109 91 97 99 -9999 -9999 -9999 -9999 -9999 -9999 -9999 -9999 -9999 -9999 -9999 -9999 -9999 -9999 -9999 -9999 -9999 -9999 -9999 183 189 195 201 207 218 231 247 265 284 228 248 264 283 302 321 337 368 393 428 482 513 495 471 501 522 551 578 566 531 466 538 513 500 483 467 450 433 424 416 418 426 421 400 412 433 387 337 306 298 306 323 294 277 269 177 172 166 158 153 153 223 213 212 205 200 192 193 212 208 203 195 188 201 216 212 223 190 167 187 212 203 163 141 145 124 126 123 130 128 130 142 148 169 159 141 127 122 122 133 165 147 138 134 133 129 127 131 135 139 143 144 138 142 143 142 142 139 137 136 139 146 154 155 150 144 140 135 134 132 133 135 137 140 145 150 154 160 165 167 172 175 178 182 187 191 197 200 202 204 203 202 201 200 198 199 200 -9999 -9999 -9999
 -9999 -9999 -9999 -9999 -9999 -9999 -9999 -9999 -9999 -9999 -9999 -9999 -9999 -9999 -9999 -9999 -9999 -9999 -9999 -9999 -9999 -9999 -9999 -9999 -9999 -9999 -9999 -9999 -9999 -9999 -9999 -9999 -9999 -9999 -9999 -9999 -9999 -9999 -9999 -9999 -9999 -9999 -9999 -9999 -9999 -9999 -9999 -9999 -9999 -9999 18 13 12 13 16 19 20 25 33 43 37 32 28 28 30 33 39 47 59 76 106 123 124 118 125 131 112 91 91 95 -9999 -9999 -9999 -9999 -9999 -9999 -9999 -9999 -9999 -9999 -9999 -9999 -9999 -9999 -9999 -9999 -9999 -9999 -9999 187 193 199 204 211 221 233 250 266 286 305 247 275 301 317 351 361 392 420 494 502 484 488 514 521 536 566 571 560 467 532 476 493 498 487 463 448 434 429 433 442 442 428 438 448 407 353 314 306 310 329 328 293 184 186 182 174 171 163 241 234 228 218 211 203 198 197 203 214 212 197 185 201 230 209 197 175 158 168 171 163 141 129 127 132 124 123 119 126 126 138 160 201 207 159 129 118 115 119 150 149 133 132 124 117 123 130 136 141 143 141 140 137 146 145 144 142 142 139 142 147 150 151 148 143 138 134 131 130 132 134 138 140 144 148 154 159 165 167 171 174 178 183 187 192 195 199 202 203 202 200 198 196 194 196 198 -9999 -9999 -9999
 -9999 -9999 -9999 -9999 -9999 -9999 -9999 -9999 -9999 -9999 -9999 -9999 -9999 -9999 -9999 -9999 -9999 -9999 -9999 -9999 -9999 -9999 -9999 -9999 -9999 -9999 -9999 -9999 -9999 -9999 -9999 -9999 -9999 -9999 -9999 -9999 -9999 -9999 -9999 -9999 -9999 -9999 -9999 -9999 -9999 -9999 -9999 -9999 -9999 -9999 -9999 -9999 -9999 -9999 15 16 17 24 32 41 36 29 27 28 28 31 35 43 61 83 108 128 157 140 126 128 123 100 91 92 91 -9999 -9999 -9999 -9999 -9999 -9999 -9999 -9999 -9999 -9999 -9999 -9999 -9999 -9999 -9999 -9999 -9999 -9999 -9999 -9999 -9999 206 208 213 223 237 252 270 292 240 266 304 327 359 367 388 407 434 482 480 468 484 497 499 520 518 516 470 520 458 523 511 497 485 468 457 454 453 459 459 452 461 469 434 361 321 316 323 319 336 313 318 315 191 184 177 171 252 250 235 227 217 209 203 202 202 208 217 196 183 187 208 180 169 159 146 146 142 138 131 124 123 161 136 122 121 130 124 129 126 132 141 192 191 166 131 111 126 130 122 122 123 120 125 135 140 144 146 143 143 142 144 146 147 149 148 148 148 149 150 149 145 140 136 132 131 132 131 133 137 140 144 147 153 158 163 166 170 172 177 181 186 190 196 198 200 200 199 197 196 194 193 190 193 -9999 -9999 -9999
 -9999 -9999 -9999 -9999 -9999 -9999 -9999 -9999 -9999 -9999 -9999 -9999 -9999 -9999 -9999 -9999 -9999 -9999 -9999 -9999 -9999 -9999 -9999 -9999 -9999 -9999 -9999 -9999 -9999 -9999 -9999 -9999 -9999 -9999 -9999 -9999 -9999 -9999 -9999 -9999 -9999 -9999 -9999 -9999 -9999 -9999 -9999 -9999 -9999 -9999 -9999 -9999 -9999 -9999 13 13 15 17 24 32 28 25 24 26 27 30 34 43 58 87 109 119 133 160 134 131 127 122 100 103 -9999 -9999 -9999 -9999 -9999 -9999 -9999 -9999 -9999 -9999 -9999 -9999 -9999 -9999 -9999 -9999 -9999 -9999 -9999 -9999 -9999 -9999 -9999 205 209 216 226 240 258 278 231 257 287 319 371 392 378 403 428 443 456 477 464 467 475 499 460 437 280 482 288 531 526 515 499 490 479 477 475 478 481 485 490 486 450 378 332 335 342 350 345 334 317 317 195 190 186 179 263 251 242 233 225 228 212 204 203 205 199 193 182 172 174 160 151 143 136 138 136 133 126 122 122 153 154 115 114 125 123 123 117 118 121 121 114 117 114 107 103 109 117 125 124 130 136 145 150 149 149 148 147 144 141 145 150 154 154 153 155 154 153 149 144 137 131 129 131 130 131 134 137 141 143 148 153 159 163 167 170 173 176 179 183 189 193 196 197 198 198 196 194 192 189 188 186 -9999 -9999 -9999
 -9999 -9999 -9999 -9999 -9999 -9999 -9999 -9999 -9999 -9999 -9999 -9999 -9999 -9999 -9999 -9999 -9999 -9999 -9999 -9999 -9999 -9999 -9999 -9999 -9999 -9999 -9999 -9999 -9999 -9999 -9999 -9999 -9999 -9999 -9999 -9999 -9999 -9999 -9999 -9999 -9999 -9999 -9999 -9999 -9999 -9999 -9999 -9999 -9999 -9999 -9999 -9999 -9999 -9999 -9999 -9999 -9999 15 16 16 16 18 20 23 25 29 33 46 59 77 102 114 131 159 136 139 140 113 96 101 92 106 96 -9999 -9999 -9999 -9999 -9999 -9999 -9999 -9999 -9999 -9999 -9999 -9999 -9999 -9999 -9999 -9999 -9999 -9999 -9999 -9999 -9999 206 211 217 229 246 267 218 243 275 301 336 356 376 400 422 435 446 459 464 465 476 472 487 491 271 288 294 545 544 531 516 508 501 497 494 494 495 497 494 482 449 387 360 344 354 368 356 348 331 200 195 192 187 183 272 260 248 240 236 233 221 211 207 199 192 183 177 165 162 154 145 138 131 131 130 128 123 119 122 135 160 127 114 123 122 127 115 120 135 136 113 96 93 102 100 105 111 119 124 127 139 149 143 141 143 148 146 144 147 144 153 158 158 157 158 160 159 152 146 137 131 128 130 132 133 136 138 141 146 151 155 159 163 166 169 172 175 179 183 186 189 193 195 196 195 195 194 191 186 184 182 -9999 -9999 -9999
 -9999 -9999 -9999 -9999 -9999 -9999 -9999 -9999 -9999 -9999 -9999 -9999 -9999 -9999 -9999 -9999 -9999 -9999 -9999 -9999 -9999 -9999 -9999 -9999 -9999 -9999 -9999 -9999 -9999 -9999 -9999 -9999 -9999 -9999 -9999 -9999 -9999 -9999 -9999 -9999 -9999 -9999 -9999 -9999 -9999 -9999 -9999 -9999 -9999 -9999 -9999 -9999 -9999 -9999 -9999 -9999 -9999 -9999 14 16 16 16 19 22 24 27 34 45 56 73 96 108 126 139 141 135 145 114 114 125 97 127 108 100 -9999 -9999 -9999 -9999 -9999 -9999 -9999 -9999 -9999 -9999 -9999 -9999 -9999 -9999 -9999 -9999 -9999 -9999 -9999 -9999 204 207 211 221 238 257 206 231 256 289 327 350 373 396 415 433 434 444 457 470 499 525 572 574 495 475 287 493 523 550 538 529 518 513 509 507 506 504 500 482 444 419 380 353 383 367 367 364 352 324 194 191 187 184 277 267 258 249 252 240 230 215 210 199 193 182 170 160 156 150 142 135 128 127 125 124 122 120 125 135 129 131 130 121 127 142 133 141 164 164 138 123 99 120 112 102 114 131 121 123 130 137 138 137 149 138 145 142 150 151 154 153 160 161 160 164 161 157 153 143 138 134 134 135 136 138 139 144 149 153 156 160 163 166 170 171 175 177 181 185 188 190 193 195 195 195 194 190 186 183 180 -9999 -9999 -9999
 -9999 -9999 -9999 -9999 -9999 -9999 -9999 -9999 -9999 -9999 -9999 -9999 -9999 -9999 -9999 -9999 -9999 -9999 -9999 -9999 -9999 -9999 -9999 -9999 -9999 -9999 -9999 -9999 -9999 -9999 -9999 -9999 -9999 -9999 -9999 -9999 -9999 -9999 -9999 -9999 -9999 -9999 -9999 -9999 -9999 -9999 -9999 -9999 -9999 -9999 -9999 -9999 -9999 -9999 -9999 -9999 -9999 -9999 -9999 13 14 -9999 -9999 20 24 26 29 39 46 70 89 103 107 115 128 141 151 144 119 126 103 110 124 105 107 -9999 -9999 -9999 -9999 -9999 -9999 -9999 -9999 -9999 -9999 -9999 -9999 -9999 -9999 -9999 -9999 -9999 -9999 -9999 -9999 207 213 223 235 254 268 218 242 273 312 350 363 378 400 418 417 439 452 461 479 497 523 595 532 574 523 508 534 518 516 535 536 527 512 517 511 506 497 486 468 439 422 388 362 369 370 345 369 335 317 299 296 289 284 279 269 259 263 253 233 220 226 209 204 187 167 154 146 146 144 129 125 124 124 124 129 125 133 130 119 135 137 145 157 158 120 101 97 100 124 134 114 98 116 99 105 142 133 126 127 134 134 129 139 147 131 134 145 152 155 151 164 165 161 168 166 163 161 152 147 142 141 142 142 143 145 148 155 157 159 161 162 165 170 171 173 176 179 182 186 189 193 196 197 196 193 190 183 180 176 174 -9999 -9999
 -9999 -9999 -9999 -9999 -9999 -9999 -9999 -9999 -9999 -9999 -9999 -9999 -9999 -9999 -9999 -9999 -9999 -9999 -9999 -9999 -9999 -9999 -9999 -9999 -9999 -9999 -9999 -9999 -9999 -9999 -9999 -9999 -9999 -9999 -9999 -9999 -9999 -9999 -9999 -9999 -9999 -9999 -9999 -9999 -9999 -9999 -9999 -9999 -9999 -9999 -9999 -9999 -9999 -9999 -9999 -9999 -9999 -9999 -9999 -9999 -9999 -9999 -9999 -9999 -9999 26 28 31 43 61 80 92 104 113 125 137 149 168 162 154 121 114 96 104 101 102 -9999 -9999 -9999 -9999 -9999 -9999 -9999 -9999 -9999 -9999 -9999 -9999 -9999 -9999 -9999 -9999 -9999 -9999 -9999 -9999 -9999 -9999 -9999 -9999 264 206 228 255 289 331 351 355 383 398 406 426 459 469 505 499 515 584 594 604 537 522 582 590 550 540 523 527 529 514 506 502 494 482 469 451 439 406 374 385 381 347 328 327 320 302 292 293 292 286 274 265 265 255 240 224 223 200 187 178 161 148 140 135 139 129 123 122 125 130 132 126 132 141 114 121 168 165 152 127 107 95 84 80 77 77 83 96 94 118 110 117 148 126 127 126 129 128 128 128 129 134 141 149 153 147 164 168 158 165 172 168 165 160 155 150 149 149 149 149 151 155 162 163 162 162 162 165 169 170 173 175 178 180 184 188 192 197 199 198 195 189 182 176 -9999 171 -9999 -9999
 -9999 -9999 -9999 -9999 -9999 -9999 -9999 -9999 -9999 -9999 -9999 -9999 -9999 -9999 -9999 -9999 -9999 -9999 -9999 -9999 -9999 -9999 -9999 -9999 -9999 -9999 -9999 -9999 -9999 -9999 -9999 -9999 -9999 -9999 -9999 -9999 -9999 -9999 -9999 -9999 -9999 -9999 -9999 -9999 -9999 -9999 -9999 -9999 -9999 -9999 -9999 -9999 -9999 -9999 -9999 -9999 -9999 -9999 -9999 -9999 -9999 -9999 -9999 -9999 -9999 -9999 28 30 36 51 63 77 86 100 117 133 149 158 164 162 147 120 101 106 101 105 -9999 -9999 -9999 -9999 -9999 -9999 -9999 -9999 -9999 -9999 -9999 -9999 -9999 -9999 -9999 -9999 -9999 -9999 -9999 -9999 -9999 -9999 -9999 -9999 -9999 271 212 235 261 300 341 335 352 374 391 415 440 476 510 521 540 548 585 612 607 572 553 600 595 578 565 548 545 534 504 500 493 479 467 458 446 422 395 402 396 376 341 318 303 296 294 298 299 291 286 278 270 257 241 227 229 213 192 168 158 145 135 128 126 125 122 121 125 132 143 125 127 156 116 110 130 168 128 96 105 106 82 80 92 100 90 97 127 102 134 124 126 129 130 131 126 127 127 126 127 128 135 145 152 156 156 174 174 174 176 174 170 166 162 159 157 156 156 155 157 159 163 164 162 162 162 165 167 169 171 172 176 180 182 186 191 197 202 203 197 187 180 170 169 168 -9999 -9999
 -9999 -9999 -9999 -9999 -9999 -9999 -9999 -9999 -9999 -9999 -9999 -9999 -9999 -9999 -9999 -9999 -9999 -9999 -9999 -9999 -9999 -9999 -9999 -9999 -9999 -9999 -9999 -9999 -9999 -9999 -9999 -9999 -9999 -9999 -9999 -9999 -9999 -9999 -9999 -9999 -9999 -9999 -9999 -9999 -9999 -9999 -9999 -9999 -9999 -9999 -9999 -9999 -9999 -9999 -9999 -9999 -9999 -9999 -9999 -9999 -9999 -9999 -9999 -9999 -9999 -9999 -9999 -9999 35 40 47 59 68 77 100 134 141 149 150 153 160 161 132 116 130 119 -9999 -9999 -9999 -9999 -9999 -9999 -9999 -9999 -9999 -9999 -9999 -9999 -9999 -9999 -9999 -9999 -9999 -9999 -9999 -9999 -9999 -9999 -9999 -9999 -9999 268 270 214 235 265 326 314 330 355 384 420 455 490 499 516 555 557 601 595 584 620 574 587 600 603 588 563 555 537 521 497 489 475 465 457 450 419 394 412 401 389 371 335 310 294 297 302 304 300 297 288 278 262 246 228 214 218 195 177 162 144 135 129 125 123 122 121 124 130 141 122 120 118 127 109 108 162 101 89 95 96 80 95 111 125 118 103 98 98 110 154 166 159 148 129 124 125 122 124 124 125 131 140 148 156 153 168 180 178 177 180 176 173 171 169 165 164 162 160 161 162 162 162 161 160 161 163 166 169 170 170 173 175 180 183 188 195 201 202 196 189 180 174 170 166 166 -9999
 -9999 -9999 -9999 -9999 -9999 -9999 -9999 -9999 -9999 -9999 -9999 -9999 -9999 -9999 -9999 -9999 -9999 -9999 -9999 -9999 -9999 -9999 -9999 -9999 -9999 -9999 -9999 -9999 -9999 -9999 -9999 -9999 -9999 -9999 -9999 -9999 -9999 -9999 -9999 -9999 -9999 -9999 -9999 -9999 -9999 -9999 -9999 -9999 -9999 -9999 -9999 -9999 -9999 -9999 -9999 -9999 -9999 -9999 -9999 -9999 -9999 -9999 -9999 -9999 -9999 -9999 -9999 -9999 -9999 36 43 47 50 58 101 113 122 124 145 122 132 139 150 122 120 118 120 -9999 -9999 -9999 -9999 -9999 -9999 -9999 -9999 -9999 -9999 -9999 -9999 -9999 -9999 -9999 -9999 -9999 -9999 -9999 -9999 -9999 -9999 -9999 -9999 252 261 197 212 236 291 292 307 340 375 411 448 485 506 527 556 579 584 574 560 624 619 587 611 615 591 574 563 536 523 506 489 471 460 456 443 423 386 400 405 385 365 339 313 306 308 308 308 304 299 296 286 273 253 238 215 200 188 169 156 145 137 131 126 123 123 122 121 121 143 122 117 107 149 109 109 142 99 85 82 86 88 102 120 132 131 120 111 96 100 109 147 156 148 125 124 123 122 117 119 123 128 135 131 143 147 156 174 177 172 181 180 179 178 178 175 170 166 163 161 162 162 161 159 158 159 162 166 168 170 171 172 174 176 180 186 193 196 199 196 191 184 176 170 166 165 -9999
 -9999 -9999 -9999 -9999 -9999 -9999 -9999 -9999 -9999 -9999 -9999 -9999 -9999 -9999 -9999 -9999 -9999 -9999 -9999 -9999 -9999 -9999 -9999 -9999 -9999 -9999 -9999 -9999 -9999 -9999 -9999 -9999 -9999 -9999 -9999 -9999 -9999 -9999 -9999 -9999 -9999 -9999 -9999 -9999 -9999 -9999 -9999 -9999 -9999 -9999 -9999 -9999 -9999 -9999 -9999 -9999 -9999 -9999 -9999 -9999 -9999 -9999 -9999 -9999 -9999 -9999 -9999 -9999 -9999 -9999 39 38 39 48 63 74 102 106 120 126 140 154 164 162 113 157 134 -9999 -9999 -9999 -9999 -9999 -9999 -9999 -9999 -9999 -9999 -9999 -9999 -9999 -9999 -9999 -9999 -9999 -9999 -9999 -9999 -9999 -9999 -9999 -9999 245 251 258 263 289 255 264 294 338 379 428 449 463 500 529 578 579 573 556 559 592 626 599 584 609 597 580 569 546 521 503 484 478 462 450 442 421 399 386 379 371 357 341 320 314 320 316 312 312 305 200 197 188 259 238 220 203 193 168 157 148 140 133 129 125 125 123 121 121 156 123 116 109 141 108 115 134 142 84 80 85 97 114 133 118 144 132 139 106 100 104 112 118 118 118 121 140 124 111 112 115 121 124 123 130 142 160 168 166 172 183 185 188 189 187 183 176 169 164 164 164 163 160 159 158 158 161 165 169 171 171 172 171 173 178 185 190 195 197 197 193 185 177 172 170 165 -9999
 -9999 -9999 -9999 -9999 -9999 -9999 -9999 -9999 -9999 -9999 -9999 -9999 -9999 -9999 -9999 -9999 -9999 -9999 -9999 -9999 -9999 -9999 -9999 -9999 -9999 -9999 -9999 -9999 -9999 -9999 -9999 -9999 -9999 -9999 -9999 -9999 -9999 -9999 -9999 -9999 -9999 -9999 -9999 -9999 -9999 -9999 -9999 -9999 -9999 -9999 -9999 -9999 -9999 -9999 -9999 -9999 -9999 -9999 -9999 -9999 -9999 -9999 -9999 -9999 -9999 -9999 -9999 -9999 -9999 -9999 -9999 -9999 34 35 45 57 76 91 96 139 154 164 186 191 122 122 123 -9999 -9999 -9999 -9999 -9999 -9999 -9999 -9999 -9999 -9999 -9999 -9999 -9999 -9999 -9999 -9999 -9999 -9999 -9999 -9999 -9999 -9999 -9999 -9999 241 174 181 260 284 235 257 287 330 368 429 448 448 496 541 567 555 570 562 566 571 607 630 579 570 587 568 565 546 520 498 481 475 468 449 458 438 420 412 391 383 351 340 326 207 321 321 316 206 314 203 198 191 187 254 232 215 191 176 160 152 147 137 133 128 126 128 121 120 129 119 118 140 129 104 114 141 147 95 79 89 108 118 130 134 131 131 145 144 106 104 109 113 129 125 113 111 111 110 105 104 103 114 119 132 147 154 163 171 179 184 186 189 191 192 189 180 173 167 167 167 165 163 162 160 159 164 168 171 172 172 171 169 169 177 183 188 192 196 197 195 189 180 174 170 165 -9999
 -9999 -9999 -9999 -9999 -9999 -9999 -9999 -9999 -9999 -9999 -9999 -9999 -9999 -9999 -9999 -9999 -9999 -9999 -9999 -9999 -9999 -9999 -9999 -9999 -9999 -9999 -9999 -9999 -9999 -9999 -9999 -9999 -9999 -9999 -9999 -9999 -9999 -9999 -9999 -9999 -9999 -9999 -9999 -9999 -9999 -9999 -9999 -9999 -9999 -9999 -9999 -9999 -9999 -9999 -9999 -9999 -9999 -9999 -9999 -9999 -9999 -9999 -9999 -9999 -9999 -9999 -9999 -9999 -9999 -9999 -9999 -9999 -9999 -9999 -9999 46 57 73 95 131 160 166 180 204 165 142 156 127 -9999 -9999 -9999 -9999 -9999 -9999 -9999 -9999 -9999 -9999 -9999 -9999 -9999 -9999 -9999 -9999 -9999 -9999 -9999 -9999 -9999 -9999 233 239 171 178 261 208 238 262 297 344 377 421 437 452 490 521 539 553 559 567 572 566 570 597 611 554 561 554 552 533 511 496 477 461 459 454 450 446 438 409 384 371 350 342 333 214 212 323 320 207 209 208 203 197 196 184 174 166 201 185 173 160 154 143 139 132 128 125 121 121 120 118 115 116 109 101 99 105 110 119 98 84 101 114 111 111 115 125 135 153 131 108 111 131 162 128 109 105 102 101 99 101 99 108 117 131 158 158 173 179 185 189 190 195 196 196 192 186 178 175 173 171 169 167 165 164 167 169 170 171 172 174 174 173 174 180 185 187 190 195 198 196 191 184 175 171 165 165
 -9999 -9999 -9999 -9999 -9999 -9999 -9999 -9999 -9999 -9999 -9999 -9999 -9999 -9999 -9999 -9999 -9999 -9999 -9999 -9999 -9999 -9999 -9999 -9999 -9999 -9999 -9999 -9999 -9999 -9999 -9999 -9999 -9999 -9999 -9999 -9999 -9999 -9999 -9999 -9999 -9999 -9999 -9999 -9999 -9999 -9999 -9999 -9999 -9999 -9999 -9999 -9999 -9999 -9999 -9999 -9999 -9999 -9999 -9999 -9999 -9999 -9999 -9999 -9999 -9999 -9999 -9999 -9999 -9999 -9999 -9999 -9999 -9999 -9999 -9999 40 45 53 71 99 134 159 179 211 205 167 130 116 136 144 148 -9999 -9999 -9999 -9999 -9999 -9999 -9999 -9999 -9999 -9999 -9999 -9999 -9999 -9999 -9999 -9999 -9999 -9999 224 229 236 249 190 203 206 226 251 282 322 352 375 402 433 462 501 529 546 551 564 588 572 563 563 576 576 531 563 546 527 507 498 476 463 463 458 465 457 439 425 416 371 349 348 342 333 221 216 212 209 208 210 207 206 201 191 185 162 147 195 183 166 157 149 148 140 135 133 124 119 117 114 110 105 101 97 94 92 91 92 102 105 100 105 100 97 101 112 145 138 140 119 134 172 159 129 106 103 100 98 99 100 100 107 119 135 146 155 171 187 193 194 196 199 202 201 195 190 185 181 179 177 175 172 171 170 172 171 171 173 174 175 176 180 183 185 188 190 192 195 198 198 194 187 180 175 168 167
 -9999 -9999 -9999 -9999 -9999 -9999 -9999 -9999 -9999 -9999 -9999 -9999 -9999 -9999 -9999 -9999 -9999 -9999 -9999 -9999 -9999 -9999 -9999 -9999 -9999 -9999 -9999 -9999 -9999 -9999 -9999 -9999 -9999 -9999 -9999 -9999 -9999 -9999 -9999 -9999 -9999 -9999 -9999 -9999 -9999 -9999 -9999 -9999 -9999 -9999 -9999 -9999 -9999 -9999 -9999 -9999 -9999 -9999 -9999 -9999 -9999 -9999 -9999 -9999 -9999 -9999 -9999 -9999 -9999 -9999 -9999 -9999 -9999 -9999 -9999 -9999 40 43 55 74 108 140 171 186 212 174 122 -9999 152 157 144 -9999 -9999 -9999 -9999 -9999 -9999 -9999 -9999 -9999 -9999 -9999 -9999 -9999 -9999 -9999 -9999 -9999 -9999 223 226 233 245 253 262 268 290 229 259 291 318 339 371 415 450 483 518 536 537 550 571 607 568 557 547 569 529 557 552 526 501 485 484 461 450 465 466 448 443 436 406 371 349 345 353 333 221 219 213 209 208 207 210 210 206 199 189 169 157 145 133 127 120 113 111 147 148 137 133 116 112 108 102 99 95 92 91 91 87 86 91 104 95 100 91 90 93 114 111 111 118 130 146 181 178 138 107 101 99 98 98 101 104 109 126 139 151 163 177 196 202 204 202 204 207 206 197 194 192 190 186 184 183 179 175 173 173 170 171 172 174 176 179 183 187 189 193 196 197 200 203 204 201 194 189 183 180 181
 -9999 -9999 -9999 -9999 -9999 -9999 -9999 -9999 -9999 -9999 -9999 -9999 -9999 -9999 -9999 -9999 -9999 -9999 -9999 -9999 -9999 -9999 -9999 -9999 -9999 -9999 -9999 -9999 -9999 -9999 -9999 -9999 -9999 -9999 -9999 -9999 -9999 -9999 -9999 -9999 -9999 -9999 -9999 -9999 -9999 -9999 -9999 -9999 -9999 -9999 -9999 -9999 -9999 -9999 -9999 -9999 -9999 -9999 -9999 -9999 -9999 -9999 -9999 -9999 -9999 -9999 -9999 -9999 -9999 -9999 -9999 -9999 -9999 -9999 -9999 -9999 -9999 37 45 62 93 125 157 192 209 211 171 -9999 146 -9999 -9999 -9999 -9999 -9999 -9999 -9999 -9999 -9999 -9999 -9999 -9999 -9999 -9999 -9999 -9999 -9999 -9999 -9999 -9999 218 223 230 239 242 244 254 274 301 235 263 296 318 357 399 436 461 502 511 516 535 562 621 611 563 549 539 541 535 543 526 498 477 474 462 450 458 449 449 441 438 404 386 352 342 357 336 329 215 211 208 206 202 206 211 210 207 195 187 174 154 147 139 124 124 115 155 150 145 126 114 107 102 96 93 91 89 89 86 85 85 85 85 86 87 90 91 92 92 93 96 101 115 142 168 180 144 109 102 101 97 96 98 102 108 118 136 153 165 186 206 215 216 212 205 205 205 202 201 198 196 194 193 192 185 179 175 172 170 171 171 175 178 181 185 190 195 200 205 209 213 215 215 212 206 201 195 192 191
 -9999 -9999 -9999 -9999 -9999 -9999 -9999 -9999 -9999 -9999 -9999 -9999 -9999 -9999 -9999 -9999 -9999 -9999 -9999 -9999 -9999 -9999 -9999 -9999 -9999 -9999 -9999 -9999 -9999 -9999 -9999 -9999 -9999 -9999 -9999 -9999 -9999 -9999 -9999 -9999 -9999 -9999 -9999 -9999 -9999 -9999 -9999 -9999 -9999 -9999 -9999 -9999 -9999 -9999 -9999 -9999 -9999 -9999 -9999 -9999 -9999 -9999 -9999 -9999 -9999 -9999 -9999 -9999 -9999 -9999 -9999 -9999 -9999 -9999 -9999 -9999 -9999 33 39 55 78 102 137 184 191 210 218 133 138 -9999 -9999 -9999 -9999 -9999 -9999 -9999 -9999 -9999 -9999 -9999 -9999 -9999 -9999 -9999 -9999 -9999 -9999 -9999 -9999 217 219 225 229 231 232 245 261 284 311 344 267 300 342 387 426 455 480 489 484 510 560 619 613 599 553 540 540 565 543 531 509 473 474 472 454 448 443 432 434 431 402 380 355 338 343 354 334 207 206 203 204 196 196 209 210 208 200 196 183 164 148 135 126 134 125 167 161 183 144 115 104 100 93 89 89 88 87 86 85 84 82 82 84 89 91 94 94 94 91 93 99 107 118 138 157 138 111 104 106 98 95 97 101 104 111 129 145 167 191 219 233 235 229 220 215 216 212 207 206 205 201 200 197 190 182 176 172 169 169 172 176 179 183 188 194 202 209 218 224 231 233 233 229 223 217 211 208 206
 -9999 -9999 -9999 -9999 -9999 -9999 -9999 -9999 -9999 -9999 -9999 -9999 -9999 -9999 -9999 -9999 -9999 -9999 -9999 -9999 -9999 -9999 -9999 -9999 -9999 -9999 -9999 -9999 -9999 -9999 -9999 -9999 -9999 -9999 -9999 -9999 -9999 -9999 -9999 -9999 -9999 -9999 -9999 -9999 -9999 -9999 -9999 -9999 -9999 -9999 -9999 -9999 -9999 -9999 -9999 -9999 -9999 -9999 -9999 -9999 -9999 -9999 -9999 -9999 -9999 -9999 -9999 -9999 -9999 -9999 -9999 -9999 -9999 -9999 -9999 -9999 -9999 37 43 54 69 91 117 153 164 184 203 165 161 -9999 143 -9999 -9999 171 -9999 -9999 -9999 -9999 -9999 -9999 -9999 -9999 -9999 -9999 -9999 -9999 -9999 -9999 -9999 -9999 214 221 223 225 230 240 253 271 292 322 356 394 438 377 421 433 444 462 464 499 528 570 564 605 548 539 531 552 555 536 507 482 485 475 469 460 454 440 436 425 409 383 353 337 332 344 341 315 204 202 196 192 185 190 202 205 199 191 188 172 153 140 143 149 129 156 124 126 123 128 106 99 92 91 100 98 90 88 87 85 83 82 86 91 94 100 103 100 96 97 103 110 111 115 125 125 112 112 124 103 101 100 106 119 109 130 141 159 194 238 259 263 253 241 230 224 224 216 213 211 206 206 197 190 183 175 170 167 169 170 175 178 184 190 199 207 219 231 243 252 255 255 250 243 236 230 224 -9999
 -9999 -9999 -9999 -9999 -9999 -9999 -9999 -9999 -9999 -9999 -9999 -9999 -9999 -9999 -9999 -9999 -9999 -9999 -9999 -9999 -9999 -9999 -9999 -9999 -9999 -9999 -9999 -9999 -9999 -9999 -9999 -9999 -9999 -9999 -9999 -9999 -9999 -9999 -9999 -9999 -9999 -9999 -9999 -9999 -9999 -9999 -9999 -9999 -9999 -9999 -9999 -9999 -9999 -9999 -9999 -9999 -9999 -9999 -9999 -9999 -9999 -9999 -9999 -9999 -9999 -9999 -9999 -9999 -9999 -9999 -9999 -9999 -9999 -9999 -9999 -9999 -9999 40 47 56 68 81 101 127 150 178 196 201 174 -9999 142 -9999 -9999 169 -9999 -9999 -9999 -9999 -9999 -9999 -9999 -9999 -9999 -9999 -9999 -9999 -9999 -9999 -9999 -9999 214 217 220 225 229 244 248 259 275 304 335 370 417 462 392 405 413 427 460 487 505 550 558 556 560 545 542 553 561 558 527 516 503 487 485 472 472 463 438 414 410 410 388 353 337 342 345 308 199 199 195 195 180 173 181 200 199 188 180 177 159 146 157 170 147 154 162 161 160 148 113 105 97 96 104 105 96 93 93 93 85 85 92 102 110 114 116 112 110 110 114 120 123 123 120 119 116 122 154 121 108 107 112 135 167 205 158 160 184 231 251 298 283 263 245 235 230 226 223 217 213 208 197 189 181 175 170 167 166 169 174 181 188 196 204 215 231 248 266 278 282 279 273 265 255 247 241 -9999
 -9999 -9999 -9999 -9999 -9999 -9999 -9999 -9999 -9999 -9999 -9999 -9999 -9999 -9999 -9999 -9999 -9999 -9999 -9999 -9999 -9999 -9999 -9999 -9999 -9999 -9999 -9999 -9999 -9999 -9999 -9999 -9999 -9999 -9999 -9999 -9999 -9999 -9999 -9999 -9999 -9999 -9999 -9999 -9999 -9999 -9999 -9999 -9999 -9999 -9999 -9999 -9999 -9999 -9999 -9999 -9999 -9999 -9999 -9999 -9999 -9999 -9999 -9999 -9999 -9999 -9999 -9999 -9999 -9999 -9999 -9999 -9999 -9999 -9999 -9999 -9999 -9999 44 50 60 69 81 96 113 137 165 172 180 193 157 154 -9999 -9999 -9999 -9999 -9999 -9999 -9999 -9999 -9999 -9999 -9999 -9999 -9999 -9999 -9999 -9999 -9999 -9999 -9999 -9999 -9999 220 225 237 248 246 258 270 293 321 353 393 431 353 376 385 401 434 464 502 543 564 557 551 551 552 539 572 564 548 545 522 491 503 495 486 482 460 430 411 423 422 359 336 375 358 300 193 194 190 188 181 179 166 185 197 185 171 165 155 142 139 150 158 148 164 168 145 143 123 119 109 107 106 107 102 96 100 124 109 109 102 114 129 104 129 100 113 141 136 137 138 148 148 134 130 139 151 168 138 114 122 150 185 207 241 196 180 217 272 326 311 282 261 248 241 236 231 226 218 208 198 189 180 174 169 164 165 169 175 183 191 201 210 223 242 266 293 312 314 306 297 286 274 263 254 -9999
 -9999 -9999 -9999 -9999 -9999 -9999 -9999 -9999 -9999 -9999 -9999 -9999 -9999 -9999 -9999 -9999 -9999 -9999 -9999 -9999 -9999 -9999 -9999 -9999 -9999 -9999 -9999 -9999 -9999 -9999 -9999 -9999 -9999 -9999 -9999 -9999 -9999 -9999 -9999 -9999 -9999 -9999 -9999 -9999 -9999 -9999 -9999 -9999 -9999 -9999 -9999 -9999 -9999 -9999 -9999 -9999 -9999 -9999 -9999 -9999 -9999 -9999 -9999 -9999 -9999 -9999 -9999 -9999 -9999 -9999 -9999 -9999 -9999 -9999 -9999 -9999 -9999 48 53 62 72 84 96 106 127 147 160 187 207 208 184 -9999 -9999 -9999 -9999 -9999 -9999 -9999 -9999 -9999 -9999 -9999 -9999 -9999 -9999 -9999 -9999 -9999 -9999 -9999 -9999 -9999 -9999 -9999 228 256 255 262 271 289 312 340 371 402 434 344 365 383 413 461 514 541 568 576 556 567 558 547 572 583 573 565 508 526 532 507 507 493 486 463 430 405 386 337 336 400 418 314 291 190 187 186 185 182 162 173 181 168 176 165 150 141 134 137 151 145 159 185 154 160 154 146 132 122 116 110 107 103 100 97 93 107 137 143 156 153 125 131 136 141 136 157 156 161 157 154 147 127 141 153 147 129 145 170 210 216 230 241 222 208 288 332 339 304 282 263 254 246 239 231 220 209 199 189 180 173 168 167 166 170 178 187 197 205 216 229 251 284 329 351 349 334 318 303 292 281 -9999 -9999
 -9999 -9999 -9999 -9999 -9999 -9999 -9999 -9999 -9999 -9999 -9999 -9999 -9999 -9999 -9999 -9999 -9999 -9999 -9999 -9999 -9999 -9999 -9999 -9999 -9999 -9999 -9999 -9999 -9999 -9999 -9999 -9999 -9999 -9999 -9999 -9999 -9999 -9999 -9999 -9999 -9999 -9999 -9999 -9999 -9999 -9999 -9999 -9999 -9999 -9999 -9999 -9999 -9999 -9999 -9999 -9999 -9999 -9999 -9999 -9999 -9999 -9999 -9999 -9999 -9999 -9999 -9999 -9999 -9999 -9999 -9999 -9999 -9999 -9999 -9999 -9999 -9999 49 55 65 77 88 98 109 121 139 158 184 191 192 186 152 -9999 -9999 -9999 -9999 -9999 -9999 -9999 -9999 -9999 -9999 -9999 -9999 -9999 -9999 -9999 -9999 -9999 -9999 -9999 -9999 -9999 -9999 -9999 -9999 -9999 259 270 288 306 329 354 380 407 432 348 389 406 459 506 547 562 584 589 586 580 566 593 584 563 540 497 320 328 517 532 515 503 481 456 419 358 324 319 349 416 326 288 282 189 188 188 188 171 156 162 151 171 170 157 143 136 135 137 138 145 145 128 125 128 146 149 135 133 123 114 108 103 100 98 98 110 143 162 153 154 155 155 155 149 148 144 142 142 140 146 150 169 182 176 193 222 225 205 214 242 254 239 219 211 314 314 323 297 275 264 253 244 233 224 212 199 190 181 175 170 168 170 175 183 192 202 213 224 237 254 292 373 395 378 353 337 323 305 -9999 -9999 -9999
 -9999 -9999 -9999 -9999 -9999 -9999 -9999 -9999 -9999 -9999 -9999 -9999 -9999 -9999 -9999 -9999 -9999 -9999 -9999 -9999 -9999 -9999 -9999 -9999 -9999 -9999 -9999 -9999 -9999 -9999 -9999 -9999 -9999 -9999 -9999 -9999 -9999 -9999 -9999 -9999 -9999 -9999 -9999 -9999 -9999 -9999 -9999 -9999 -9999 -9999 -9999 -9999 -9999 -9999 -9999 -9999 -9999 -9999 -9999 -9999 -9999 -9999 -9999 -9999 -9999 -9999 -9999 -9999 -9999 -9999 -9999 -9999 -9999 -9999 -9999 -9999 -9999 48 58 69 81 92 100 109 120 135 149 164 181 193 193 153 -9999 -9999 183 -9999 -9999 -9999 -9999 -9999 -9999 -9999 -9999 -9999 -9999 -9999 -9999 -9999 -9999 -9999 -9999 -9999 -9999 -9999 -9999 -9999 -9999 -9999 -9999 291 306 320 342 360 381 406 438 357 404 438 481 524 553 575 578 592 587 568 557 536 540 535 583 608 589 566 553 541 519 495 471 458 406 345 320 310 325 305 291 286 298 324 294 197 305 184 161 145 152 177 166 155 142 138 135 133 136 135 136 133 128 170 170 169 143 133 134 142 126 110 102 103 105 119 123 130 145 153 163 174 170 171 174 171 163 161 164 169 173 174 185 207 243 214 189 198 230 268 253 224 225 227 334 332 306 287 271 260 248 237 225 214 202 193 184 176 172 172 176 182 188 197 208 220 231 246 268 310 373 397 388 360 347 327 320 -9999 -9999 -9999
 -9999 -9999 -9999 -9999 -9999 -9999 -9999 -9999 -9999 -9999 -9999 -9999 -9999 -9999 -9999 -9999 -9999 -9999 -9999 -9999 -9999 -9999 -9999 -9999 -9999 -9999 -9999 -9999 -9999 -9999 -9999 -9999 -9999 -9999 -9999 -9999 -9999 -9999 -9999 -9999 -9999 -9999 -9999 -9999 -9999 -9999 -9999 -9999 -9999 -9999 -9999 -9999 -9999 -9999 -9999 -9999 -9999 -9999 -9999 -9999 -9999 -9999 -9999 -9999 -9999 -9999 -9999 -9999 -9999 -9999 -9999 -9999 -9999 -9999 -9999 -9999 -9999 48 57 70 82 92 99 107 115 129 139 153 166 187 183 155 143 -9999 154 -9999 -9999 -9999 -9999 -9999 -9999 -9999 -9999 -9999 -9999 -9999 -9999 -9999 -9999 -9999 -9999 -9999 -9999 -9999 -9999 -9999 -9999 -9999 -9999 -9999 -9999 320 325 347 362 385 429 344 397 410 443 488 550 555 574 589 580 583 567 565 570 522 635 616 623 612 600 580 550 521 497 462 445 404 373 342 307 295 305 304 321 385 305 196 334 333 180 157 149 162 162 155 145 145 147 140 138 134 134 131 176 174 141 148 183 172 158 141 139 156 142 125 138 126 118 132 139 144 160 140 160 172 181 190 203 198 214 192 181 175 184 202 241 211 183 195 208 260 282 248 216 225 266 318 306 291 278 265 253 241 230 216 203 194 187 179 178 178 183 191 197 206 216 227 238 255 278 311 349 371 371 -9999 -9999 335 -9999 -9999 -9999 -9999
 -9999 -9999 -9999 -9999 -9999 -9999 -9999 -9999 -9999 -9999 -9999 -9999 -9999 -9999 -9999 -9999 -9999 -9999 -9999 -9999 -9999 -9999 -9999 -9999 -9999 -9999 -9999 -9999 -9999 -9999 -9999 -9999 -9999 -9999 -9999 -9999 -9999 -9999 -9999 -9999 -9999 -9999 -9999 -9999 -9999 -9999 -9999 -9999 -9999 -9999 -9999 -9999 -9999 -9999 -9999 -9999 -9999 -9999 -9999 -9999 -9999 -9999 -9999 -9999 -9999 -9999 -9999 -9999 -9999 -9999 -9999 -9999 -9999 -9999 -9999 -9999 41 47 57 70 78 85 92 100 108 120 128 139 157 181 194 185 151 -9999 172 -9999 -9999 -9999 -9999 -9999 -9999 -9999 -9999 -9999 -9999 -9999 -9999 -9999 -9999 -9999 -9999 -9999 -9999 -9999 -9999 -9999 -9999 -9999 -9999 -9999 -9999 -9999 322 333 356 370 393 303 349 374 398 442 523 545 556 579 577 573 567 544 547 353 535 380 651 632 621 615 585 546 520 485 468 440 423 421 334 300 306 318 298 355 364 320 333 330 195 174 153 152 154 155 151 158 166 150 144 138 149 145 136 185 167 201 163 173 164 150 146 167 171 130 147 166 136 133 168 167 155 160 144 156 168 185 196 236 235 233 197 221 191 194 198 198 191 192 199 221 210 242 218 216 218 271 296 289 281 271 258 246 233 220 208 197 190 185 185 187 193 201 209 215 223 232 244 259 280 305 332 350 356 -9999 338 338 -9999 -9999 -9999 -9999
 -9999 -9999 -9999 -9999 -9999 -9999 -9999 -9999 -9999 -9999 -9999 -9999 -9999 -9999 -9999 -9999 -9999 -9999 -9999 -9999 -9999 -9999 -9999 -9999 -9999 -9999 -9999 -9999 -9999 -9999 -9999 -9999 -9999 -9999 -9999 -9999 -9999 -9999 -9999 -9999 -9999 -9999 -9999 -9999 -9999 -9999 -9999 -9999 -9999 -9999 -9999 -9999 -9999 -9999 -9999 -9999 -9999 -9999 -9999 -9999 -9999 -9999 -9999 -9999 -9999 -9999 -9999 -9999 -9999 -9999 -9999 -9999 -9999 -9999 -9999 -9999 39 46 52 63 71 76 83 91 100 112 123 138 152 167 185 209 185 184 165 177 156 -9999 -9999 -9999 -9999 -9999 -9999 -9999 -9999 -9999 -9999 -9999 -9999 -9999 -9999 -9999 -9999 -9999 -9999 -9999 -9999 -9999 -9999 -9999 -9999 -9999 -9999 330 334 355 380 397 309 337 355 409 481 510 522 556 569 569 570 554 541 530 538 383 637 677 639 634 620 573 538 501 485 466 452 461 373 316 308 330 298 299 323 336 345 212 207 182 165 163 172 169 162 160 169 162 148 145 147 150 144 143 196 169 162 158 155 148 140 143 149 139 144 169 150 140 149 176 175 139 176 179 188 207 218 226 219 222 214 212 178 185 198 185 178 176 177 186 224 215 216 207 212 230 274 286 285 277 264 250 235 223 211 202 196 191 192 195 200 208 215 222 227 237 248 259 276 297 315 330 337 -9999 333 -9999 -9999 -9999 -9999 -9999
 -9999 -9999 -9999 -9999 -9999 -9999 -9999 -9999 -9999 -9999 -9999 -9999 -9999 -9999 -9999 -9999 -9999 -9999 -9999 -9999 -9999 -9999 -9999 -9999 -9999 -9999 -9999 -9999 -9999 -9999 -9999 -9999 -9999 -9999 -9999 -9999 -9999 -9999 -9999 -9999 -9999 -9999 -9999 -9999 -9999 -9999 -9999 -9999 -9999 -9999 -9999 -9999 -9999 -9999 -9999 -9999 -9999 -9999 -9999 -9999 -9999 -9999 -9999 -9999 -9999 -9999 -9999 -9999 -9999 -9999 -9999 -9999 -9999 -9999 -9999 -9999 36 40 46 53 60 66 72 81 92 104 118 133 148 165 180 189 201 204 170 181 171 -9999 -9999 -9999 -9999 -9999 -9999 -9999 -9999 -9999 -9999 -9999 -9999 -9999 -9999 -9999 -9999 -9999 -9999 -9999 -9999 -9999 -9999 -9999 -9999 -9999 -9999 -9999 334 344 356 376 399 303 442 356 420 450 466 520 545 547 557 548 544 550 640 708 706 642 361 639 600 555 559 538 499 471 458 451 432 349 320 341 360 312 309 310 321 334 206 190 183 175 184 182 170 157 170 160 151 151 147 145 146 142 190 176 182 142 169 151 145 151 154 153 154 164 168 157 132 159 162 139 146 151 192 193 198 209 207 209 208 202 196 182 184 191 173 154 150 160 197 231 204 206 216 227 257 285 289 284 270 253 238 224 215 207 204 200 201 204 209 217 225 228 232 238 248 257 269 285 302 314 318 327 325 -9999 -9999 -9999 -9999 -9999
 -9999 -9999 -9999 -9999 -9999 -9999 -9999 -9999 -9999 -9999 -9999 -9999 -9999 -9999 -9999 -9999 -9999 -9999 -9999 -9999 -9999 -9999 -9999 -9999 -9999 -9999 -9999 -9999 -9999 -9999 -9999 -9999 -9999 -9999 -9999 -9999 -9999 -9999 -9999 -9999 -9999 -9999 -9999 -9999 -9999 -9999 -9999 -9999 -9999 -9999 -9999 -9999 -9999 -9999 -9999 -9999 -9999 -9999 -9999 -9999 -9999 -9999 -9999 -9999 -9999 -9999 -9999 -9999 -9999 -9999 -9999 -9999 -9999 -9999 -9999 30 32 36 40 45 51 54 60 69 82 96 113 129 143 160 164 177 198 214 169 151 157 -9999 -9999 -9999 -9999 -9999 -9999 -9999 -9999 -9999 -9999 -9999 -9999 -9999 -9999 -9999 -9999 -9999 -9999 -9999 -9999 -9999 -9999 -9999 -9999 -9999 -9999 -9999 -9999 332 343 356 366 380 400 431 345 391 424 460 509 525 537 548 578 353 378 720 400 364 386 346 339 338 584 564 526 495 471 460 466 436 342 370 430 349 322 313 311 324 322 201 189 179 183 182 172 162 162 168 161 157 153 151 149 144 137 177 167 175 169 149 149 158 168 169 166 162 163 136 153 154 166 135 150 156 167 200 188 188 200 203 196 194 186 181 191 177 165 150 157 151 144 199 216 179 216 227 240 277 294 290 277 258 239 225 218 217 215 212 214 217 221 227 233 234 237 239 243 252 261 274 287 299 307 312 318 -9999 -9999 -9999 -9999 -9999
 -9999 -9999 -9999 -9999 -9999 -9999 -9999 -9999 -9999 -9999 -9999 -9999 -9999 -9999 -9999 -9999 -9999 -9999 -9999 -9999 -9999 -9999 -9999 -9999 -9999 -9999 -9999 -9999 -9999 -9999 -9999 -9999 -9999 -9999 -9999 -9999 -9999 -9999 -9999 -9999 -9999 -9999 -9999 -9999 -9999 -9999 -9999 -9999 -9999 -9999 -9999 -9999 -9999 -9999 -9999 -9999 -9999 -9999 -9999 -9999 -9999 -9999 -9999 -9999 -9999 -9999 -9999 -9999 -9999 -9999 -9999 -9999 -9999 -9999 -9999 30 30 33 36 40 42 45 49 58 71 87 105 117 129 145 163 172 176 206 183 148 151 -9999 -9999 -9999 -9999 -9999 -9999 -9999 -9999 -9999 -9999 -9999 -9999 -9999 -9999 -9999 -9999 -9999 -9999 -9999 -9999 -9999 -9999 -9999 -9999 -9999 -9999 -9999 -9999 326 326 341 345 353 364 393 306 344 391 438 478 502 531 557 576 567 361 630 389 345 348 383 596 625 563 555 552 508 491 485 487 452 374 361 425 376 365 321 304 317 223 201 193 187 190 190 185 177 165 170 175 167 162 160 161 154 146 136 174 163 156 145 149 159 158 160 157 122 125 133 149 152 141 131 142 151 166 176 199 186 184 195 197 185 181 177 173 165 163 152 152 168 138 145 183 169 184 190 239 263 302 300 285 264 240 222 217 233 233 233 233 233 234 238 242 243 241 240 241 247 255 266 276 286 293 304 -9999 -9999 -9999 -9999 -9999 -9999
 -9999 -9999 -9999 -9999 -9999 -9999 -9999 -9999 -9999 -9999 -9999 -9999 -9999 -9999 -9999 -9999 -9999 -9999 -9999 -9999 -9999 -9999 -9999 -9999 -9999 -9999 -9999 -9999 -9999 -9999 -9999 -9999 -9999 -9999 -9999 -9999 -9999 -9999 -9999 -9999 -9999 -9999 -9999 -9999 -9999 -9999 -9999 -9999 -9999 -9999 -9999 -9999 -9999 -9999 -9999 -9999 -9999 -9999 -9999 -9999 -9999 -9999 -9999 -9999 -9999 -9999 -9999 -9999 -9999 -9999 -9999 -9999 -9999 -9999 -9999 -9999 -9999 27 33 35 36 38 40 48 61 78 91 105 125 136 147 151 171 174 139 -9999 -9999 -9999 -9999 -9999 -9999 -9999 -9999 -9999 -9999 -9999 -9999 -9999 -9999 -9999 -9999 -9999 -9999 -9999 -9999 -9999 -9999 -9999 -9999 -9999 -9999 -9999 -9999 -9999 -9999 -9999 321 325 331 339 348 372 403 317 370 428 455 501 523 546 568 558 345 351 361 348 361 639 663 357 323 590 573 516 521 500 484 465 415 382 418 441 393 368 318 308 209 206 200 194 197 207 209 186 176 170 172 173 170 171 171 167 153 143 135 176 170 161 156 161 156 157 156 154 119 123 139 137 136 130 134 142 158 177 175 194 183 180 185 168 182 177 171 150 165 153 141 137 146 137 154 167 171 185 237 246 300 311 295 270 245 219 215 243 249 245 241 241 242 244 248 244 244 239 240 243 248 256 265 275 284 292 -9999 -9999 -9999 -9999 -9999 -9999
 -9999 -9999 -9999 -9999 -9999 -9999 -9999 -9999 -9999 -9999 -9999 -9999 -9999 -9999 -9999 -9999 -9999 -9999 -9999 -9999 -9999 -9999 -9999 -9999 -9999 -9999 -9999 -9999 -9999 -9999 -9999 -9999 -9999 -9999 -9999 -9999 -9999 -9999 -9999 -9999 -9999 -9999 -9999 -9999 -9999 -9999 -9999 -9999 -9999 -9999 -9999 -9999 -9999 -9999 -9999 -9999 -9999 -9999 -9999 -9999 -9999 -9999 -9999 -9999 -9999 -9999 -9999 -9999 -9999 -9999 -9999 -9999 -9999 -9999 -9999 -9999 28 30 -9999 -9999 31 31 34 40 52 68 82 98 110 122 132 143 171 153 127 -9999 -9999 -9999 161 -9999 -9999 -9999 -9999 -9999 -9999 -9999 -9999 -9999 -9999 -9999 -9999 -9999 -9999 -9999 -9999 -9999 -9999 -9999 -9999 -9999 -9999 -9999 -9999 -9999 -9999 -9999 317 317 324 329 341 358 383 409 329 371 415 473 516 545 566 553 559 357 386 363 349 357 356 586 597 614 564 503 540 512 495 486 431 405 405 464 421 392 343 219 213 211 209 202 205 226 216 199 188 177 175 180 180 181 170 162 153 150 144 138 140 135 173 159 161 158 155 152 113 116 135 132 127 128 131 136 145 163 181 184 185 177 175 178 190 176 170 143 139 145 137 127 133 134 142 161 172 179 243 261 296 327 314 289 259 228 230 259 260 256 249 247 247 249 246 241 239 236 235 237 242 248 256 266 273 284 -9999 -9999 -9999 -9999 -9999 -9999
 -9999 -9999 -9999 -9999 -9999 -9999 -9999 -9999 -9999 -9999 -9999 -9999 -9999 -9999 -9999 -9999 -9999 -9999 -9999 -9999 -9999 -9999 -9999 -9999 -9999 -9999 -9999 -9999 -9999 -9999 -9999 -9999 -9999 -9999 -9999 -9999 -9999 -9999 -9999 -9999 -9999 -9999 -9999 -9999 -9999 -9999 -9999 -9999 -9999 -9999 -9999 -9999 -9999 -9999 -9999 -9999 -9999 -9999 -9999 -9999 -9999 -9999 -9999 -9999 -9999 -9999 -9999 -9999 -9999 -9999 -9999 -9999 -9999 -9999 -9999 -9999 -9999 29 25 34 30 27 29 31 38 53 69 84 93 105 117 131 145 137 122 -9999 -9999 -9999 178 180 -9999 -9999 -9999 -9999 -9999 -9999 -9999 -9999 -9999 -9999 -9999 -9999 -9999 -9999 -9999 -9999 -9999 -9999 -9999 -9999 -9999 -9999 -9999 -9999 -9999 -9999 -9999 -9999 320 329 336 350 370 389 417 341 387 429 482 536 534 569 578 360 390 396 383 397 394 361 553 516 488 539 561 547 515 508 465 432 397 435 440 405 363 224 214 220 229 210 206 217 212 199 192 182 184 184 185 177 168 163 161 158 154 146 140 141 178 167 169 122 118 153 111 110 119 132 126 127 134 136 138 149 167 175 178 172 171 162 169 174 170 152 139 129 126 124 119 128 139 165 186 201 206 253 279 339 334 307 276 253 245 261 268 266 260 257 254 252 244 236 233 235 232 233 236 240 249 261 267 278 -9999 -9999 -9999 -9999 -9999 -9999
 -9999 -9999 -9999 -9999 -9999 -9999 -9999 -9999 -9999 -9999 -9999 -9999 -9999 -9999 -9999 -9999 -9999 -9999 -9999 -9999 -9999 -9999 -9999 -9999 -9999 -9999 -9999 -9999 -9999 -9999 -9999 -9999 -9999 -9999 -9999 -9999 -9999 -9999 -9999 -9999 -9999 -9999 -9999 -9999 -9999 -9999 -9999 -9999 -9999 -9999 -9999 -9999 -9999 -9999 -9999 -9999 -9999 -9999 -9999 -9999 -9999 -9999 -9999 -9999 -9999 -9999 -9999 -9999 -9999 -9999 -9999 -9999 -9999 -9999 -9999 -9999 -9999 -9999 -9999 37 33 31 21 23 24 38 55 71 79 91 105 119 143 145 129 -9999 -9999 -9999 167 167 -9999 -9999 -9999 -9999 -9999 -9999 -9999 -9999 -9999 -9999 -9999 -9999 -9999 -9999 -9999 -9999 -9999 -9999 -9999 -9999 -9999 -9999 -9999 -9999 -9999 -9999 -9999 -9999 -9999 324 332 345 364 373 394 424 354 398 437 479 540 582 362 368 376 387 403 636 666 666 673 658 642 617 591 572 537 513 500 470 410 414 445 405 408 236 216 213 217 212 205 210 205 195 191 188 192 191 188 179 172 168 163 163 162 155 145 139 131 126 125 124 120 114 108 106 107 114 125 128 129 136 131 136 144 151 140 140 141 149 144 145 160 155 144 134 122 118 112 120 133 164 181 203 201 203 253 297 347 326 296 273 257 254 261 261 256 260 257 251 241 234 232 236 232 230 230 235 242 259 268 -9999 -9999 -9999 -9999 -9999 -9999 -9999
 -9999 -9999 -9999 -9999 -9999 -9999 -9999 -9999 -9999 -9999 -9999 -9999 -9999 -9999 -9999 -9999 -9999 -9999 -9999 -9999 -9999 -9999 -9999 -9999 -9999 -9999 -9999 -9999 -9999 -9999 -9999 -9999 -9999 -9999 -9999 -9999 -9999 -9999 -9999 -9999 -9999 -9999 -9999 -9999 -9999 -9999 -9999 -9999 -9999 -9999 -9999 -9999 -9999 -9999 -9999 -9999 -9999 -9999 -9999 -9999 -9999 -9999 -9999 -9999 -9999 -9999 -9999 -9999 -9999 -9999 -9999 -9999 -9999 -9999 -9999 -9999 -9999 -9999 -9999 -9999 21 31 33 23 23 32 46 60 70 77 91 105 127 149 129 -9999 -9999 -9999 156 157 159 -9999 -9999 187 187 -9999 -9999 -9999 -9999 -9999 -9999 -9999 -9999 -9999 -9999 -9999 -9999 -9999 -9999 -9999 -9999 -9999 -9999 -9999 -9999 -9999 -9999 -9999 -9999 -9999 -9999 339 347 358 373 403 441 377 442 525 546 575 356 359 374 400 682 666 705 670 673 676 657 629 600 579 542 514 502 488 435 420 458 436 412 227 214 211 209 209 202 203 199 197 194 197 198 192 190 185 176 169 166 164 162 165 151 141 135 129 126 125 121 115 109 104 106 110 117 124 122 126 128 129 129 130 130 133 138 138 136 137 148 150 135 130 125 120 117 127 128 133 149 164 171 181 255 322 359 343 316 287 268 257 252 252 247 249 249 244 242 239 236 235 230 229 226 230 240 251 264 -9999 -9999 -9999 -9999 -9999 -9999 -9999
 -9999 -9999 -9999 -9999 -9999 -9999 -9999 -9999 -9999 -9999 -9999 -9999 -9999 -9999 -9999 -9999 -9999 -9999 -9999 -9999 -9999 -9999 -9999 -9999 -9999 -9999 -9999 -9999 -9999 -9999 -9999 -9999 -9999 -9999 -9999 -9999 -9999 -9999 -9999 -9999 -9999 -9999 -9999 -9999 -9999 -9999 -9999 -9999 -9999 -9999 -9999 -9999 -9999 -9999 -9999 -9999 -9999 -9999 -9999 -9999 -9999 -9999 -9999 -9999 -9999 -9999 -9999 -9999 -9999 -9999 -9999 -9999 -9999 -9999 -9999 -9999 -9999 -9999 -9999 -9999 -9999 -9999 26 -9999 -9999 33 43 55 61 69 75 88 112 152 143 133 -9999 -9999 156 166 163 -9999 -9999 187 230 -9999 -9999 -9999 -9999 -9999 -9999 -9999 -9999 -9999 -9999 -9999 -9999 -9999 -9999 -9999 -9999 -9999 -9999 -9999 -9999 -9999 -9999 -9999 -9999 -9999 -9999 -9999 347 352 363 390 425 351 425 546 584 559 590 588 365 417 404 403 401 600 665 655 637 624 586 572 541 521 510 491 444 432 421 441 416 229 213 209 206 204 202 204 203 205 203 201 202 197 191 184 177 172 170 168 166 167 155 142 134 132 130 125 118 114 110 108 109 110 114 121 120 121 122 129 127 120 122 125 130 135 132 133 134 135 133 128 127 122 122 123 132 138 136 167 164 187 249 298 372 354 326 296 275 257 244 241 239 239 242 243 242 242 241 237 232 227 223 225 236 249 262 -9999 -9999 -9999 -9999 -9999 -9999 -9999
 -9999 -9999 -9999 -9999 -9999 -9999 -9999 -9999 -9999 -9999 -9999 -9999 -9999 -9999 -9999 -9999 -9999 -9999 -9999 -9999 -9999 -9999 -9999 -9999 -9999 -9999 -9999 -9999 -9999 -9999 -9999 -9999 -9999 -9999 -9999 -9999 -9999 -9999 -9999 -9999 -9999 -9999 -9999 -9999 -9999 -9999 -9999 -9999 -9999 -9999 -9999 -9999 -9999 -9999 -9999 -9999 -9999 -9999 -9999 -9999 -9999 -9999 -9999 -9999 -9999 -9999 -9999 -9999 -9999 -9999 -9999 -9999 -9999 -9999 -9999 -9999 -9999 -9999 -9999 -9999 -9999 -9999 -9999 -9999 -9999 -9999 -9999 51 55 59 67 79 96 131 139 132 131 147 156 170 179 196 174 -9999 228 177 -9999 -9999 -9999 -9999 -9999 -9999 -9999 -9999 -9999 -9999 -9999 -9999 -9999 -9999 -9999 -9999 -9999 -9999 -9999 -9999 -9999 -9999 -9999 -9999 -9999 -9999 -9999 -9999 371 390 416 447 373 444 504 547 526 568 362 407 383 375 382 635 639 610 341 332 518 536 541 517 520 506 444 438 411 422 384 239 212 207 204 202 202 205 204 207 207 209 208 200 192 184 179 177 173 176 166 162 153 144 137 136 134 125 119 116 114 111 110 111 113 118 119 118 116 116 113 112 115 117 125 133 126 127 129 129 128 126 126 131 128 131 135 154 150 176 167 220 276 326 367 354 329 298 273 254 239 232 230 231 240 243 247 247 243 240 235 231 222 223 237 250 264 -9999 -9999 -9999 -9999 -9999 -9999 -9999
 -9999 -9999 -9999 -9999 -9999 -9999 -9999 -9999 -9999 -9999 -9999 -9999 -9999 -9999 -9999 -9999 -9999 -9999 -9999 -9999 -9999 -9999 -9999 -9999 -9999 -9999 -9999 -9999 -9999 -9999 -9999 -9999 -9999 -9999 -9999 -9999 -9999 -9999 -9999 -9999 -9999 -9999 -9999 -9999 -9999 -9999 -9999 -9999 -9999 -9999 -9999 -9999 -9999 -9999 -9999 -9999 -9999 -9999 -9999 -9999 -9999 -9999 -9999 -9999 -9999 -9999 -9999 -9999 -9999 -9999 -9999 -9999 -9999 -9999 -9999 -9999 -9999 -9999 -9999 -9999 -9999 -9999 -9999 -9999 -9999 -9999 -9999 -9999 -9999 55 57 62 81 109 131 141 135 147 147 160 210 308 228 128 174 176 -9999 -9999 -9999 -9999 -9999 -9999 -9999 -9999 -9999 -9999 -9999 -9999 -9999 -9999 -9999 -9999 -9999 -9999 -9999 -9999 -9999 -9999 -9999 -9999 -9999 -9999 -9999 -9999 -9999 400 418 443 355 394 437 520 493 546 363 368 355 373 396 383 367 351 344 569 601 578 548 508 511 494 465 447 414 406 402 233 217 210 203 202 201 204 203 205 207 209 204 209 196 184 180 177 173 172 171 166 157 147 140 144 148 135 124 118 116 112 112 113 114 115 117 117 115 112 108 107 109 111 117 119 119 123 124 123 125 127 128 133 137 138 147 160 151 158 224 266 266 294 339 333 328 299 273 252 237 227 221 224 237 247 251 251 248 245 242 241 232 232 244 255 270 -9999 -9999 -9999 -9999 -9999 -9999 -9999
 -9999 -9999 -9999 -9999 -9999 -9999 -9999 -9999 -9999 -9999 -9999 -9999 -9999 -9999 -9999 -9999 -9999 -9999 -9999 -9999 -9999 -9999 -9999 -9999 -9999 -9999 -9999 -9999 -9999 -9999 -9999 -9999 -9999 -9999 -9999 -9999 -9999 -9999 -9999 -9999 -9999 -9999 -9999 -9999 -9999 -9999 -9999 -9999 -9999 -9999 -9999 -9999 -9999 -9999 -9999 -9999 -9999 -9999 -9999 -9999 -9999 -9999 -9999 -9999 -9999 -9999 -9999 -9999 -9999 -9999 -9999 -9999 -9999 -9999 -9999 -9999 -9999 -9999 -9999 -9999 -9999 -9999 -9999 -9999 -9999 -9999 -9999 -9999 -9999 -9999 52 56 67 84 104 129 140 143 141 162 228 315 209 132 146 156 -9999 -9999 -9999 -9999 -9999 -9999 -9999 -9999 -9999 -9999 -9999 -9999 -9999 -9999 -9999 -9999 -9999 -9999 -9999 -9999 -9999 -9999 -9999 -9999 -9999 -9999 -9999 -9999 -9999 -9999 -9999 445 341 365 395 449 483 499 567 589 593 365 373 363 356 360 366 625 627 577 527 503 494 487 483 468 443 400 395 233 215 205 203 202 203 201 201 199 199 197 195 211 197 185 182 176 171 169 166 163 158 150 142 146 156 144 129 121 117 115 115 115 115 116 117 116 115 114 112 111 107 110 111 114 115 119 122 123 128 131 131 136 141 136 143 162 157 159 181 203 200 245 287 300 317 298 275 255 237 223 215 220 239 254 262 259 255 252 250 253 248 251 260 271 282 -9999 -9999 -9999 -9999 -9999 -9999 -9999
 -9999 -9999 -9999 -9999 -9999 -9999 -9999 -9999 -9999 -9999 -9999 -9999 -9999 -9999 -9999 -9999 -9999 -9999 -9999 -9999 -9999 -9999 -9999 -9999 -9999 -9999 -9999 -9999 -9999 -9999 -9999 -9999 -9999 -9999 -9999 -9999 -9999 -9999 -9999 -9999 -9999 -9999 -9999 -9999 -9999 -9999 -9999 -9999 -9999 -9999 -9999 -9999 -9999 -9999 -9999 -9999 -9999 -9999 -9999 -9999 -9999 -9999 -9999 -9999 -9999 -9999 -9999 -9999 -9999 -9999 -9999 -9999 -9999 -9999 -9999 -9999 -9999 -9999 -9999 -9999 -9999 -9999 -9999 -9999 -9999 -9999 -9999 -9999 -9999 -9999 -9999 -9999 60 70 85 104 127 142 141 160 248 306 194 142 169 153 -9999 -9999 -9999 -9999 -9999 -9999 -9999 -9999 -9999 -9999 -9999 -9999 -9999 -9999 -9999 -9999 -9999 -9999 -9999 -9999 -9999 -9999 -9999 -9999 -9999 -9999 -9999 -9999 -9999 -9999 -9999 -9999 469 486 379 413 445 470 497 531 556 592 362 365 386 608 596 600 559 543 531 508 495 470 464 458 450 409 247 238 216 207 204 203 214 198 197 195 192 192 192 188 184 182 181 177 170 166 163 160 156 148 142 143 150 156 138 126 120 118 116 116 117 118 118 119 119 118 121 120 118 111 112 113 113 115 120 125 130 136 138 147 149 144 147 154 164 171 174 196 205 207 227 252 295 300 280 260 243 226 220 230 252 266 272 269 266 263 261 271 267 271 279 286 297 -9999 -9999 -9999 -9999 -9999 -9999 -9999
