# Supplementary material for: Toward a Monte Carlo approach to selecting climate variables in MaxEnt
Source: PLoS One. 2021 Mar 3;16(3):e0237208. doi: 10.1371/journal.pone.0237208 (PMC7928495; doi:10.1371/journal.pone.0237208)
Supplement: S1 File — Compressed file folder containing the input data and R script used in the study. (ZIP) [file pone.0237208.s003.zip › S1_File/input/bioclim/bio19.asc]

ncols        258
nrows        203
xllcorner    -118.620095600000
yllcorner    23.921173333333
cellsize     0.083333333333
NODATA_value  -9999
 71.0 66 56 57 76 63 54 69 80 58 66 94 93 64 65 69 65 58 56 57 78 83 79 63 57 58 65 84 76 71 75 86 79 84 91 87 90 90 103 130 122 117 92 74 70 67 59 69 59 50 51 72 37 33 34 25 22 23 26 28 30 32 35 36 41 45 53 59 66 65 65 69 77 82 86 90 93 97 100 104 129 146 145 139 132 121 105 111 102 104 106 109 113 114 121 127 124 130 131 124 111 118 111 107 100 86 80 78 73 63 60 55 54 49 47 39 38 46 43 46 47 47 47 52 50 53 59 66 72 77 79 83 86 104 120 120 121 123 130 128 134 139 146 151 161 166 174 179 167 147 133 121 105 112 105 68 48 42 39 36 34 31 31 30 29 28 27 26 24 22 20 19 17 18 17 17 18 18 19 20 20 22 22 24 24 25 25 25 27 27 30 30 30 30 30 30 29 29 28 28 29 31 33 34 34 32 32 30 30 29 30 31 32 32 32 33 33 33 34 35 35 35 35 34 34 33 32 32 32 33 34 36 37 37 38 39 39 42 42 42 45 46 48 49 49 50 50 51 51 53 54 55 54 53 51 51 50 50
 74 66 54 52 55 53 54 61 75 61 58 79 75 67 77 67 72 77 59 57 65 75 59 57 59 59 72 97 76 69 77 83 89 86 85 89 98 118 137 142 107 109 92 77 73 76 61 72 59 50 50 79 47 25 19 19 20 23 25 27 28 30 33 36 40 44 51 67 67 58 63 79 75 77 83 88 114 112 101 102 108 141 150 142 140 132 119 108 113 117 121 119 120 125 120 126 118 117 122 124 96 113 94 104 99 94 77 72 66 60 58 56 53 52 54 53 42 40 43 49 52 47 47 52 53 60 65 71 76 81 85 89 88 97 108 114 121 128 133 132 137 144 152 155 166 173 185 194 178 155 135 135 119 108 93 70 52 46 40 39 35 32 30 30 30 28 27 25 24 22 20 19 19 17 17 16 17 18 18 19 20 21 22 23 23 25 25 28 28 28 28 29 30 29 31 30 29 27 26 26 27 29 32 33 33 32 32 32 30 30 31 32 33 33 33 33 33 33 33 34 35 36 36 36 35 34 31 32 33 34 35 35 36 37 37 37 40 40 42 43 45 47 48 48 48 50 50 50 51 51 52 53 53 52 51 51 50 49
 68 67 53 50 57 62 55 62 80 65 60 67 73 84 73 66 94 104 71 58 57 57 81 75 61 57 67 79 77 82 101 97 84 86 87 96 122 153 156 118 100 100 97 82 87 88 75 101 65 50 49 78 47 26 19 19 21 22 24 27 28 30 32 36 39 42 54 74 59 57 65 106 84 76 79 90 134 135 118 104 108 141 148 144 140 140 132 118 112 109 111 112 112 118 107 120 103 109 96 104 94 74 84 71 78 65 66 59 52 47 45 53 51 52 54 50 57 50 48 49 51 50 49 53 61 63 67 74 78 83 89 94 95 96 102 108 119 132 134 139 142 147 154 158 165 171 179 180 171 154 138 140 128 117 122 107 65 63 47 42 37 31 31 30 30 28 27 25 24 22 20 19 19 17 17 17 16 16 18 19 19 20 21 22 23 25 27 28 28 28 27 28 28 30 32 30 28 26 24 23 25 29 32 34 35 34 33 32 32 33 33 32 33 33 34 33 33 33 32 33 34 35 36 37 36 35 34 34 33 34 35 35 35 36 37 38 39 40 40 43 45 47 47 48 47 48 48 48 49 50 50 51 51 51 50 50 50 49
 60 57 51 52 90 80 55 75 85 74 70 65 76 98 69 63 73 78 62 58 58 58 75 68 61 57 64 73 87 77 106 95 93 94 87 96 120 145 136 101 97 95 100 90 105 111 94 72 54 50 52 85 46 27 21 20 21 23 23 26 28 29 32 35 37 42 52 77 56 55 72 113 93 83 87 107 132 133 114 99 103 149 150 147 146 150 138 124 114 109 110 115 103 119 108 98 95 83 80 69 65 57 54 47 52 47 52 43 40 40 39 41 40 40 49 45 53 55 57 57 55 52 54 56 60 64 69 76 80 86 92 97 97 100 105 115 118 131 137 144 149 145 153 156 158 163 165 167 159 150 139 136 140 129 132 120 99 79 54 44 39 34 33 30 30 28 28 25 25 22 22 19 19 19 16 16 16 16 17 19 19 19 21 21 23 25 28 28 28 27 27 28 28 29 30 29 28 26 23 22 24 27 32 34 35 35 33 32 32 32 34 34 33 35 35 35 34 33 33 33 33 34 35 37 38 38 35 36 36 36 35 35 35 36 36 37 38 39 40 42 44 46 47 47 46 47 47 48 48 48 49 47 48 50 50 50 51 50
 60 57 52 49 87 67 52 57 68 87 75 66 81 86 62 60 62 60 60 65 87 86 91 71 57 62 71 73 87 73 97 109 104 97 85 96 130 143 106 95 94 91 88 83 86 83 71 58 55 51 51 84 58 36 25 22 22 22 25 26 28 28 32 37 36 40 57 70 53 54 73 130 105 90 95 123 143 135 128 109 116 134 152 151 162 149 142 127 122 120 114 102 94 89 89 94 72 69 61 58 53 47 43 40 38 40 44 41 37 36 36 39 41 55 56 53 48 53 55 54 51 49 57 59 64 67 75 77 82 89 94 98 105 111 111 109 117 128 136 144 145 147 152 154 150 153 156 155 149 144 142 144 146 143 139 145 96 64 58 47 39 36 34 33 31 30 28 27 25 22 22 20 19 19 18 16 16 16 16 19 19 19 20 21 23 25 27 28 26 26 26 27 28 29 29 29 28 25 24 22 24 28 32 35 35 35 33 33 32 32 33 33 34 35 35 35 35 35 33 31 31 34 35 38 39 38 38 37 36 37 36 37 35 36 36 37 37 39 40 42 43 45 46 46 46 46 45 47 47 48 49 47 48 50 51 50 50 51
 74 57 48 47 84 68 52 53 59 83 68 66 100 76 61 65 70 61 64 83 116 95 83 63 57 59 70 93 83 73 95 114 97 88 88 99 125 117 96 92 96 93 93 83 86 73 62 63 78 55 47 56 51 35 27 24 24 23 25 26 28 28 31 33 35 38 54 63 54 53 61 99 102 79 85 116 139 125 104 95 80 97 135 151 160 148 142 127 124 120 114 108 96 94 74 81 68 62 56 51 47 42 38 36 36 36 36 37 40 35 33 35 43 53 59 61 61 64 62 57 54 55 60 64 70 73 80 80 86 93 99 105 110 116 121 123 130 131 134 136 138 135 145 146 138 147 157 161 151 148 142 154 137 147 139 99 73 65 62 48 41 38 36 34 33 32 30 28 26 23 22 22 19 19 18 17 17 16 16 18 18 19 20 20 22 23 24 24 23 23 25 25 27 28 29 29 28 25 24 25 26 28 32 33 35 35 33 33 32 32 32 35 35 36 36 36 35 35 33 32 31 34 36 39 40 39 39 37 37 38 37 37 36 36 36 36 37 38 40 41 42 45 46 45 46 46 45 46 48 49 50 51 50 51 51 51 50 52
 57 46 44 53 65 71 53 52 62 83 68 73 79 69 71 84 74 63 72 95 98 84 70 60 61 77 104 91 76 73 91 110 93 86 90 106 122 103 95 99 109 105 83 98 97 68 63 68 79 62 47 59 54 42 37 31 27 23 25 25 28 30 32 33 35 38 42 51 56 56 55 66 92 72 74 83 112 95 81 117 87 88 110 142 144 142 134 126 120 120 110 101 91 87 76 71 65 57 55 49 44 40 35 35 33 34 34 33 34 34 35 36 38 39 44 55 58 54 51 53 48 51 59 59 71 77 86 89 92 96 101 107 113 116 120 126 131 134 131 123 118 122 138 137 119 122 140 147 142 142 140 149 124 130 146 133 104 79 60 48 44 41 38 36 33 32 31 29 26 25 23 22 20 19 18 18 18 16 17 18 18 19 19 21 21 22 23 23 23 23 24 26 26 29 29 29 28 28 27 27 27 29 31 34 34 34 34 34 34 34 33 35 35 36 38 38 37 36 35 34 34 36 39 40 41 41 40 38 37 36 36 35 36 36 35 35 36 38 38 41 42 45 46 47 48 47 47 49 50 51 52 52 53 54 54 53 53 53
 42 40 49 58 55 71 50 50 58 70 62 70 65 72 92 80 75 65 77 90 74 68 62 66 93 92 89 76 73 78 98 97 92 87 92 110 134 96 104 100 105 109 90 94 103 71 62 68 65 68 58 53 58 50 45 39 49 30 24 25 27 29 30 33 36 37 39 42 46 51 53 63 97 69 65 68 78 80 74 103 85 88 104 127 142 145 135 126 119 112 106 98 89 79 76 68 60 54 50 46 41 38 36 35 33 32 32 34 33 36 40 41 43 44 46 46 44 48 43 46 48 53 57 59 66 80 84 91 96 99 103 108 113 117 122 127 128 130 125 109 117 110 136 143 123 89 96 118 127 145 133 123 106 125 152 143 103 75 57 49 44 41 40 37 35 33 32 29 29 26 24 22 22 21 19 18 18 17 18 17 19 19 19 21 21 21 22 22 21 22 24 26 26 29 29 30 30 28 27 28 27 30 30 32 33 34 33 34 34 34 34 35 36 37 38 39 39 37 37 36 38 39 41 42 44 44 42 39 37 35 34 34 34 35 35 35 36 36 38 41 42 45 46 48 49 50 52 52 52 52 54 55 56 56 56 56 56 56
 42 39 47 48 46 49 47 51 61 65 57 57 57 76 84 80 67 64 91 83 72 73 81 83 99 79 74 74 77 90 98 82 87 88 92 117 110 90 99 106 95 90 80 82 112 85 57 55 58 67 65 49 54 45 40 40 54 44 26 25 27 28 30 41 36 36 39 41 43 46 53 61 72 58 65 66 73 72 70 68 76 95 108 129 140 138 132 124 117 112 107 104 95 85 75 70 65 59 53 48 44 41 38 36 36 35 32 33 33 36 37 38 40 41 42 44 39 43 46 50 62 61 58 60 63 72 82 85 94 98 102 108 114 116 122 126 127 140 129 105 97 123 120 135 121 88 78 78 114 127 115 99 104 121 139 149 118 85 64 52 47 44 41 38 36 34 33 30 29 27 26 25 24 22 22 20 19 18 18 18 19 19 19 21 21 21 21 21 21 24 25 26 27 28 30 31 31 30 28 28 29 29 30 32 33 34 35 34 35 35 36 36 38 39 39 40 40 40 39 38 38 41 42 45 45 45 42 40 36 34 34 34 34 34 34 34 36 36 38 41 42 44 46 48 50 53 53 53 53 54 56 57 58 57 57 58 58 58
 38 40 47 41 42 46 53 65 67 49 48 52 75 67 64 64 64 77 84 68 82 87 98 74 80 90 83 77 80 91 91 79 95 96 88 104 99 88 97 97 89 88 73 77 109 69 54 61 67 75 65 50 58 51 42 44 66 40 26 24 25 27 28 32 36 37 38 41 42 51 63 69 82 65 73 72 99 94 83 62 74 97 112 133 136 134 128 121 115 114 111 110 99 86 85 79 72 67 59 54 51 45 41 38 35 35 34 34 36 36 36 37 40 43 43 43 44 46 54 62 71 64 61 63 66 69 75 82 88 94 100 103 106 110 116 119 132 141 134 118 103 97 111 114 119 89 61 67 79 91 118 104 117 129 148 159 120 82 61 53 49 47 44 41 37 36 34 31 30 29 27 26 25 25 22 22 21 19 19 19 19 20 21 21 21 21 21 21 24 24 25 26 28 28 31 31 31 31 28 29 29 29 31 32 33 34 36 36 36 36 36 38 38 39 40 40 39 39 40 40 40 42 42 44 44 45 42 40 37 36 34 34 34 33 33 34 36 37 38 41 43 45 47 49 50 53 54 53 54 55 56 58 59 59 59 59 60 58
 38 38 37 37 41 50 64 55 45 43 47 55 71 64 64 69 72 75 71 71 82 81 79 73 83 96 84 86 87 91 79 77 89 99 86 94 109 97 96 85 91 78 72 83 90 55 55 83 71 78 79 46 46 45 45 50 95 39 24 24 25 27 30 31 39 48 40 39 42 53 88 69 92 100 95 90 92 107 93 59 70 102 130 131 129 129 123 117 110 106 102 102 92 88 89 85 82 75 69 63 59 52 47 42 38 35 37 37 39 39 40 40 42 44 52 50 52 51 58 72 69 65 64 64 71 76 83 84 90 94 97 100 105 112 119 130 135 138 124 104 112 94 81 98 69 99 77 101 92 98 123 130 115 116 150 137 100 79 65 56 53 49 46 42 38 37 34 32 30 29 29 28 26 25 25 23 22 21 20 20 20 20 20 21 21 21 21 22 24 24 26 26 27 28 30 31 31 30 29 29 30 31 31 33 34 35 36 37 38 39 38 38 39 39 39 39 39 39 40 40 40 41 42 44 45 43 43 40 38 37 36 36 35 34 34 35 35 37 40 42 45 47 50 51 51 52 52 52 53 54 56 58 59 58 58 58 58 59
 36 36 36 36 44 63 54 37 38 42 49 55 59 64 65 76 82 75 77 81 93 82 72 71 95 93 100 111 94 91 75 77 84 105 82 84 98 89 79 90 78 71 85 77 58 51 65 79 61 82 61 43 48 51 50 69 105 39 23 24 27 33 31 34 37 45 42 42 45 45 54 54 57 80 95 90 78 93 94 76 83 118 130 126 123 120 118 117 108 106 98 96 100 93 94 89 82 79 73 64 60 54 50 43 38 41 41 41 44 45 47 46 48 49 57 59 61 60 59 71 72 70 69 68 75 80 83 87 89 91 94 96 100 107 113 117 128 136 106 88 81 78 79 79 109 111 111 89 120 108 124 164 145 136 158 135 107 90 75 57 51 50 46 43 39 37 35 32 31 30 30 28 28 28 25 25 23 22 22 20 20 20 21 22 22 22 22 22 24 24 25 26 27 28 30 30 30 30 31 31 31 32 32 32 34 35 37 37 38 39 39 39 38 39 39 39 39 39 40 40 40 41 42 43 44 43 43 40 38 37 36 35 35 35 33 35 34 37 40 43 46 49 50 52 51 52 50 51 52 53 56 58 59 58 58 56 58 59
 35 35 35 35 51 45 36 36 41 50 62 63 69 68 66 79 87 75 87 99 103 86 70 81 95 86 98 93 93 83 74 75 80 95 73 80 93 81 72 78 71 69 90 73 70 49 58 78 57 64 44 43 59 72 84 114 78 32 26 28 31 45 30 33 42 56 44 51 59 51 44 49 53 58 69 75 73 95 103 103 82 121 120 121 118 113 114 112 107 101 98 93 84 81 82 81 77 71 65 63 55 50 47 42 40 43 46 44 50 50 48 52 53 56 55 57 66 63 67 69 75 74 74 74 75 78 82 84 87 90 90 93 96 110 116 117 108 99 89 85 111 112 91 82 96 125 158 138 97 99 131 160 179 166 146 108 86 74 69 55 51 51 47 45 39 38 35 32 31 30 30 30 29 28 28 26 24 23 23 22 21 21 22 22 22 22 22 22 24 25 25 27 27 28 30 30 30 30 31 31 33 33 32 32 33 35 37 36 36 38 39 38 38 39 38 38 39 39 39 40 40 41 41 42 43 42 41 39 39 37 37 35 35 36 36 36 34 35 39 43 47 48 49 51 54 53 51 51 51 51 55 57 58 57 57 57 57 58
 34 33 33 39 48 35 34 37 48 70 69 56 60 75 71 82 74 75 91 109 89 77 74 92 84 77 78 78 78 80 73 73 82 85 70 96 85 72 69 93 74 65 67 84 90 47 58 91 50 47 46 59 82 67 72 77 39 27 28 36 34 55 35 32 40 53 45 46 46 44 43 45 48 54 57 65 70 83 91 94 85 107 114 115 112 107 110 113 109 104 96 85 73 77 74 71 76 81 87 74 65 60 50 45 50 50 49 48 49 53 53 55 61 66 60 65 72 71 73 78 79 78 77 78 78 79 82 82 83 86 86 86 89 102 113 114 108 94 87 82 85 89 78 88 120 115 132 167 145 94 150 173 176 165 129 112 90 80 57 53 51 50 48 45 42 39 35 32 30 30 30 29 29 30 28 26 26 23 23 23 23 22 22 23 23 23 23 24 25 25 25 26 26 28 29 29 29 29 29 30 32 32 32 30 30 32 34 36 36 36 37 37 37 37 38 38 38 39 39 40 40 41 41 41 41 41 41 39 38 38 37 37 36 36 36 36 37 37 40 43 46 48 48 50 53 53 52 51 51 52 54 56 57 57 57 57 57 57
 33 33 33 42 50 33 36 55 67 67 52 52 63 86 79 80 71 77 95 99 87 85 93 89 74 72 70 73 72 78 74 71 83 86 66 80 78 68 67 81 75 61 58 77 59 45 63 91 51 40 44 50 63 69 53 36 27 34 37 42 39 36 34 35 39 47 47 43 41 46 43 44 48 52 57 71 86 79 89 98 93 107 116 104 104 98 102 114 112 103 83 71 63 59 57 56 57 67 80 90 78 68 52 55 62 59 57 57 56 60 60 60 62 69 75 73 76 76 78 81 79 77 78 80 79 78 79 81 82 82 86 89 92 91 91 96 93 92 87 74 74 72 90 82 86 92 107 118 157 119 86 130 159 177 164 164 93 64 53 51 50 52 49 47 41 37 33 30 28 28 28 29 29 28 28 26 26 23 23 23 24 24 23 24 24 24 24 24 25 24 25 26 26 26 28 28 27 28 30 30 30 31 30 28 29 29 31 32 33 34 35 35 35 36 36 36 37 37 38 39 40 41 40 40 39 39 40 39 38 38 38 38 38 39 39 39 39 39 40 43 44 47 48 49 52 53 53 52 53 54 54 55 56 56 56 55 55 56
 31 32 39 62 45 33 39 74 74 48 49 59 66 68 76 75 71 72 93 91 85 92 86 74 70 68 68 67 69 79 74 75 84 79 64 65 71 70 67 74 78 65 58 69 44 42 65 92 51 37 38 59 61 50 40 30 30 40 40 31 31 28 42 45 40 48 56 49 38 41 41 46 50 54 59 66 81 80 83 92 94 105 108 96 94 91 96 117 106 105 89 67 58 53 51 51 50 51 62 83 84 63 47 63 67 65 64 63 63 64 68 70 69 71 76 69 70 69 72 79 77 77 77 77 77 76 77 77 74 75 78 85 92 94 92 96 89 90 92 98 107 104 106 131 141 122 106 137 143 123 87 118 162 152 128 152 99 79 63 51 48 50 50 47 42 37 32 27 27 27 28 27 27 27 26 26 26 25 24 24 24 24 24 24 24 24 24 24 25 25 25 25 26 27 28 28 28 28 28 30 30 30 30 28 27 29 29 29 31 32 32 32 34 35 35 36 36 37 37 38 39 41 41 40 39 39 40 39 39 38 40 40 40 41 42 42 42 40 41 43 45 47 49 50 51 53 53 53 54 55 55 56 57 56 56 55 56 57
 31 35 42 47 36 36 49 57 53 56 60 75 62 63 74 66 65 75 93 87 73 80 73 70 70 74 67 64 68 79 83 82 79 64 65 65 69 76 75 70 70 72 80 73 49 40 57 103 59 35 40 90 69 47 34 29 30 40 42 31 27 26 42 58 42 44 51 45 40 40 43 47 52 57 63 73 93 88 81 89 97 103 101 90 86 89 109 117 108 95 89 63 53 51 48 46 45 45 53 69 69 70 48 61 69 71 68 65 66 70 72 74 76 73 66 62 67 65 72 76 76 76 78 75 76 75 68 73 75 78 83 86 84 77 77 97 93 90 94 114 122 123 124 141 157 155 112 128 153 155 114 145 139 104 97 91 62 50 45 47 47 48 48 46 42 37 32 28 27 27 26 27 27 26 26 26 24 24 24 24 24 24 24 23 23 24 24 25 25 25 25 26 26 28 27 27 29 29 29 30 30 30 30 29 28 29 29 29 29 29 29 30 32 34 35 35 36 36 38 38 39 40 40 41 39 39 39 38 38 39 40 41 43 43 43 45 46 44 42 44 47 50 50 50 51 52 53 55 55 56 57 58 58 57 57 58 57 58
 30 34 36 33 32 35 45 44 43 70 77 63 55 57 65 60 66 85 90 69 63 64 70 72 81 92 66 59 62 71 74 69 65 61 69 64 69 79 73 63 61 74 71 60 56 49 70 118 73 34 36 80 82 69 34 27 27 33 37 28 27 25 43 72 47 39 43 43 40 40 43 47 52 60 68 87 101 89 87 87 94 100 91 80 83 106 122 97 104 87 62 52 49 46 46 44 44 40 40 55 58 49 44 55 73 76 75 71 73 72 67 66 65 59 54 53 54 57 65 73 76 76 75 71 67 66 74 79 85 73 76 82 69 67 67 81 95 89 91 95 105 111 111 118 147 141 140 135 146 176 153 137 83 60 84 113 89 48 41 42 44 45 45 45 42 38 34 30 28 27 26 25 25 25 25 24 24 24 24 25 25 25 25 25 24 24 24 24 25 25 25 26 26 27 27 28 28 29 29 29 30 30 30 30 28 28 28 28 28 26 27 29 31 32 33 34 34 35 37 38 39 40 40 40 38 38 38 38 38 39 39 41 44 44 45 46 47 45 44 46 47 50 50 52 53 54 55 55 56 57 60 59 59 58 58 57 60 60
 30 28 31 30 30 32 35 37 40 57 72 60 51 54 64 57 74 100 72 58 60 70 67 64 74 81 62 56 57 63 58 56 56 64 65 62 77 83 77 62 57 72 69 62 53 61 94 117 91 36 39 77 120 92 37 28 28 33 44 35 26 26 57 48 41 39 38 37 38 41 44 46 52 61 77 91 99 92 94 90 84 89 82 77 91 117 109 83 83 68 52 45 45 46 48 47 41 39 37 42 45 43 41 58 74 84 79 76 75 67 61 57 54 51 51 49 49 51 52 59 70 72 72 62 60 71 72 72 73 70 71 65 66 62 77 75 91 95 93 95 101 124 134 120 141 148 120 122 155 157 120 93 61 50 49 74 96 84 60 42 42 44 43 42 39 37 34 31 29 27 26 25 25 24 24 24 24 24 24 24 25 25 25 25 24 24 24 24 24 24 26 26 26 27 27 28 28 29 29 29 30 30 30 30 30 28 28 28 28 27 28 28 30 31 32 33 34 35 36 39 41 41 42 41 40 38 37 36 35 36 38 41 43 44 47 48 47 47 47 48 49 50 53 53 53 54 54 57 59 59 61 60 61 59 58 59 59 60
 32 29 32 29 35 45 38 40 47 48 57 49 54 71 62 59 85 82 58 53 63 74 65 59 70 72 55 56 63 55 52 53 55 60 59 62 82 84 84 63 58 67 62 74 61 58 81 100 52 38 51 85 103 81 35 28 32 44 59 42 29 35 69 49 38 38 37 37 39 42 46 49 55 64 74 87 91 91 91 84 73 77 72 84 104 116 95 83 86 57 42 39 41 43 50 58 44 39 36 42 43 43 42 51 62 82 82 80 68 61 59 53 49 48 51 50 47 47 47 48 55 68 66 61 63 62 67 72 71 66 62 59 63 54 84 68 86 118 114 113 108 117 135 156 158 163 103 105 160 150 90 59 54 50 45 45 69 79 45 38 40 41 46 42 38 36 33 31 30 28 26 24 24 24 24 24 23 24 24 24 24 24 25 24 24 24 24 24 24 24 24 25 25 27 27 27 28 28 29 30 31 31 31 31 31 28 28 28 28 28 28 30 31 33 32 33 33 35 37 40 41 43 43 44 41 40 36 34 32 35 37 38 43 46 48 48 48 49 50 50 50 52 53 53 53 54 56 57 60 61 63 62 62 61 59 59 59 59
 32 34 40 30 37 36 36 39 43 46 45 48 72 74 53 67 89 59 48 51 71 77 63 57 59 74 61 70 64 49 49 53 57 54 54 53 62 75 82 72 63 58 59 90 77 57 73 82 49 41 65 62 50 40 31 29 39 41 44 51 33 33 66 45 34 33 34 36 41 42 47 52 62 66 73 84 89 93 84 80 66 64 66 79 98 116 104 77 63 42 38 37 36 39 40 44 42 37 34 38 43 36 44 51 59 69 72 67 64 57 51 48 48 48 50 55 59 56 47 44 44 47 53 60 71 68 73 76 81 79 87 63 56 69 69 68 96 132 148 149 131 131 146 157 173 170 109 88 150 125 75 47 38 39 39 53 57 40 43 37 37 38 47 44 37 36 33 32 31 28 26 23 24 24 24 23 23 23 24 24 24 24 24 25 24 24 24 24 24 24 24 25 25 25 27 27 27 27 29 30 31 32 32 31 30 28 28 29 28 28 30 31 33 33 32 33 32 34 37 40 44 44 45 45 44 40 38 35 35 35 38 41 44 46 48 49 50 50 51 52 53 53 53 53 56 56 58 58 60 63 65 65 63 61 60 60 62 60
 28 31 34 34 34 36 32 35 35 40 44 51 71 47 53 79 60 44 45 53 72 90 61 54 59 74 66 65 54 46 47 59 60 51 49 50 57 75 78 71 63 58 55 74 82 60 67 73 48 45 82 100 55 36 32 32 30 33 35 58 60 34 35 35 31 33 34 45 49 46 49 55 63 68 79 88 86 97 78 74 59 58 65 86 108 103 83 83 58 39 38 35 36 39 37 36 39 36 32 31 31 31 37 48 55 58 60 58 52 49 48 49 48 52 58 62 65 69 65 49 42 42 44 61 86 89 96 88 82 83 84 73 60 66 79 89 101 127 142 157 167 150 160 170 161 162 135 81 115 120 72 35 29 28 28 30 46 34 33 40 43 43 46 47 36 34 35 32 30 28 26 23 23 23 21 22 23 23 23 24 24 24 24 24 24 24 24 24 24 24 24 24 24 24 24 24 27 27 29 30 30 31 32 31 30 30 28 28 29 29 31 31 33 33 33 32 32 33 35 41 44 45 47 48 48 43 39 36 35 37 39 41 44 47 48 51 52 52 52 52 53 53 54 56 57 58 58 59 61 64 65 66 64 63 60 61 63 66
 27 30 28 26 26 30 31 29 30 49 43 43 54 47 67 88 47 41 44 56 72 69 55 55 66 66 50 56 53 47 46 51 57 49 46 48 52 85 78 66 58 56 54 64 88 65 78 78 51 45 69 133 86 48 35 38 38 32 32 44 66 44 32 33 30 33 38 55 47 47 51 56 63 68 81 84 88 97 76 61 51 58 66 77 77 85 76 61 41 39 36 35 37 39 39 41 40 34 30 30 30 32 34 39 44 48 50 50 49 49 48 47 49 58 68 71 71 73 76 68 54 42 42 50 69 85 72 65 66 65 64 62 72 68 76 81 94 127 131 144 155 162 152 139 158 162 165 150 70 108 73 35 26 29 29 28 31 37 34 37 44 47 45 48 37 34 33 30 28 25 25 25 23 22 21 21 21 23 23 23 23 24 24 23 24 24 24 24 24 22 22 23 23 23 24 24 25 27 27 30 31 32 33 31 30 29 28 28 28 29 31 33 33 34 33 32 30 31 35 39 42 44 46 47 46 42 38 37 37 37 40 43 45 47 49 52 52 54 54 54 54 55 56 56 58 58 59 59 62 64 66 67 66 65 63 61 66 75
 32 29 27 26 26 26 28 27 36 44 38 40 57 56 96 79 47 41 45 59 67 55 51 68 77 49 47 56 53 53 45 47 49 51 44 43 49 87 80 65 59 55 53 66 83 73 85 82 51 45 57 122 89 58 40 44 55 48 35 35 45 43 32 35 28 33 47 56 49 47 52 58 61 67 76 86 94 82 66 50 52 58 59 65 61 73 54 37 36 36 33 39 43 47 45 46 45 32 28 30 30 32 35 39 40 44 49 49 50 51 50 48 52 61 74 86 88 87 90 82 65 52 41 45 64 68 53 53 63 67 69 79 78 73 76 87 106 123 135 145 141 146 146 140 116 140 157 158 60 38 50 50 35 36 39 43 46 39 38 39 47 69 81 44 34 33 31 29 27 27 24 23 22 21 21 21 21 22 23 23 24 24 24 24 23 24 24 24 22 22 21 22 22 22 22 23 24 26 27 28 30 32 32 31 31 29 29 29 29 30 32 33 34 34 33 33 33 33 36 39 41 42 43 43 41 39 37 36 37 39 42 44 45 47 49 52 54 56 56 55 55 55 56 56 57 57 59 59 61 64 65 69 68 66 65 64 71 81
 34 34 32 28 29 26 27 29 39 44 36 39 59 62 80 102 59 41 48 105 81 50 56 91 70 46 46 56 45 49 45 44 48 55 49 40 43 49 60 64 59 53 52 76 78 78 81 66 51 48 56 95 95 52 39 39 55 59 47 47 43 35 34 30 28 32 44 47 45 51 53 59 61 66 71 87 80 62 46 47 58 63 78 88 74 66 42 36 33 30 33 42 45 48 46 43 37 29 28 29 30 30 33 38 41 44 49 52 51 55 58 54 56 59 64 79 80 85 82 79 70 61 47 38 38 37 35 41 51 62 71 77 72 79 95 87 114 124 133 142 136 145 139 136 125 140 158 129 77 31 36 53 46 47 57 49 47 41 37 37 48 68 89 68 36 31 29 28 26 26 24 22 22 20 20 21 21 21 22 24 25 24 24 24 23 23 23 23 21 21 21 21 21 21 21 22 23 24 26 28 29 31 31 31 30 29 29 30 30 31 33 35 34 34 35 35 34 35 37 38 41 41 41 39 38 36 34 36 37 39 42 44 45 47 49 51 53 55 55 54 53 55 56 57 57 57 57 57 60 63 66 70 69 68 69 69 74 80
 44 42 38 38 38 32 29 30 31 34 34 42 59 64 64 63 46 39 51 79 71 53 55 84 64 44 55 60 43 48 44 44 55 51 44 38 40 46 54 59 50 50 57 82 71 82 86 56 60 55 53 66 68 47 43 47 44 49 39 49 42 32 29 28 30 37 38 40 48 54 60 63 67 73 73 77 67 47 47 66 63 71 105 116 100 75 52 36 30 28 30 31 39 40 37 33 29 28 29 31 33 34 35 40 48 47 48 50 52 57 53 64 67 66 64 60 72 85 90 84 77 67 58 44 38 33 35 39 52 62 66 70 70 77 107 108 145 137 120 124 119 120 135 162 157 162 158 150 106 36 30 66 45 47 63 44 37 43 38 37 45 58 56 58 39 31 29 27 26 25 23 22 22 21 20 21 20 20 20 23 24 24 25 23 23 23 23 23 21 21 21 20 21 21 21 21 22 24 25 28 29 29 30 30 30 29 29 30 30 33 35 37 38 38 37 37 37 37 38 40 42 42 41 38 37 35 36 36 38 40 41 42 44 45 49 50 53 54 54 54 53 54 55 56 57 55 54 54 57 60 66 68 70 71 71 72 74 79
 38 41 43 38 41 39 36 30 34 34 32 35 41 48 48 48 41 41 57 66 57 49 54 63 52 45 59 67 41 43 42 47 51 44 38 37 38 54 61 59 52 50 57 81 68 69 85 56 57 69 54 56 50 44 53 72 50 39 30 40 63 35 25 35 48 41 39 43 48 56 59 63 68 72 73 68 50 47 87 106 65 76 116 94 100 73 44 30 28 30 30 29 32 30 28 28 31 32 32 35 35 37 39 44 50 53 52 51 51 60 64 73 85 81 79 66 69 73 90 91 82 71 63 55 46 39 38 39 49 64 69 68 70 93 105 104 129 126 117 88 90 123 137 145 136 143 166 172 127 41 30 49 55 45 66 55 37 36 39 40 36 47 45 42 33 29 28 27 26 25 22 22 21 20 19 19 19 19 19 22 23 23 24 23 24 23 24 24 23 21 21 20 19 19 19 21 22 23 25 26 28 29 29 29 29 28 28 29 31 34 37 39 41 41 40 40 39 40 40 42 43 42 41 38 37 37 37 36 39 40 41 42 43 45 48 50 53 54 53 53 52 52 55 55 56 54 53 51 55 60 64 68 70 74 74 75 77 78
 34 36 33 31 30 33 48 37 39 42 33 31 32 37 37 36 35 44 55 47 48 52 63 46 48 45 45 39 38 41 41 46 46 37 35 34 40 70 70 63 51 49 50 69 78 65 73 57 57 73 60 61 51 48 59 82 59 39 32 37 61 33 25 61 55 48 43 45 53 64 62 64 81 72 69 64 55 71 103 88 56 86 96 83 72 75 39 30 30 26 31 28 25 25 26 28 33 35 36 38 39 41 41 46 53 61 57 51 55 59 77 100 125 97 82 69 65 65 79 96 90 79 73 67 56 50 41 39 41 55 68 70 73 88 92 80 95 97 83 64 73 84 92 100 119 123 143 128 76 36 24 31 42 55 50 52 40 35 33 33 33 37 33 33 32 29 29 27 25 25 22 22 21 20 18 18 19 19 19 21 22 23 22 23 24 23 24 24 24 24 22 20 18 17 18 19 22 22 25 26 27 28 28 28 28 28 28 28 31 35 38 42 44 42 41 40 40 40 42 42 42 42 41 39 38 37 38 38 40 40 41 43 46 47 50 52 53 53 53 52 51 52 54 55 55 55 53 51 54 59 64 67 71 74 78 79 79 77
 40 44 42 48 38 29 34 42 34 34 34 31 29 29 31 32 38 48 42 42 52 56 52 41 47 53 45 36 38 41 41 43 41 35 34 35 42 68 74 54 50 49 50 72 64 67 74 63 60 65 75 73 64 54 63 81 66 45 37 41 63 31 29 54 52 47 47 49 57 74 67 64 82 94 113 67 50 79 97 66 55 73 68 58 72 101 46 31 27 25 25 23 24 25 25 28 32 36 39 41 41 45 42 46 53 54 51 55 59 64 72 107 129 98 86 74 65 64 65 77 94 94 94 85 71 65 52 44 42 50 64 73 74 79 75 66 68 64 68 73 87 77 72 64 84 106 107 144 131 59 74 50 28 34 39 34 33 33 28 30 28 29 29 29 30 29 27 27 25 25 22 21 20 18 17 18 18 19 19 20 22 22 23 23 24 23 24 23 24 24 21 20 17 16 18 19 21 22 24 25 27 27 27 28 28 28 26 28 31 35 38 42 45 44 42 42 41 41 42 42 42 42 42 41 41 39 40 39 39 40 43 44 46 49 50 53 54 53 53 52 52 52 54 57 57 57 55 56 58 60 64 68 73 76 81 84 84 75
 48 56 48 40 38 32 38 55 44 28 32 30 29 27 28 33 38 36 36 41 59 66 53 39 42 57 45 36 37 44 43 44 36 36 35 40 66 77 60 50 49 50 54 73 62 67 73 68 64 68 82 93 71 59 59 73 67 52 45 64 66 43 38 51 53 52 48 53 63 73 62 60 72 105 132 88 47 55 90 57 70 71 62 48 64 80 49 38 26 23 24 26 24 25 25 26 29 33 40 44 43 48 40 42 55 50 52 64 64 67 74 98 99 88 81 67 67 65 63 61 68 76 83 100 97 85 74 61 54 53 70 83 69 75 83 76 71 75 77 91 106 86 86 97 88 90 91 116 126 97 53 94 78 28 28 28 35 37 35 37 28 27 27 27 27 27 27 28 27 25 23 21 20 18 16 17 19 19 19 20 22 23 23 23 23 24 24 23 23 21 21 20 18 17 18 19 21 22 24 25 27 27 27 28 28 28 28 29 31 34 38 41 44 43 43 42 41 42 42 42 42 42 44 43 43 42 41 41 41 41 43 46 49 51 53 55 56 56 55 53 53 54 56 58 59 59 58 58 60 62 66 68 73 78 83 88 91 75
 57 62 60 56 51 31 31 41 35 28 31 29 29 27 28 33 48 35 34 39 46 48 43 38 39 52 43 34 35 43 43 41 37 37 39 47 86 72 54 53 49 53 59 66 70 65 70 76 69 78 94 87 83 79 66 72 87 63 53 82 72 58 46 51 51 47 49 54 69 59 58 58 70 96 112 73 47 60 73 47 88 77 69 57 51 46 38 34 28 23 24 26 24 25 26 29 30 34 42 49 51 50 49 45 52 50 55 68 73 70 74 81 82 82 78 70 67 66 65 60 61 63 69 83 100 105 97 84 72 63 73 112 92 102 107 94 73 71 96 120 149 102 110 129 142 136 142 102 135 108 61 31 68 69 50 33 38 38 40 47 39 29 27 27 27 27 28 28 28 25 23 21 19 18 18 18 18 19 20 21 23 23 24 24 24 24 24 23 22 21 19 19 18 18 19 19 22 22 24 25 27 27 28 28 29 29 29 29 32 34 37 39 40 41 41 41 41 41 42 42 42 44 44 46 46 44 43 42 41 41 44 47 50 52 54 55 56 56 55 55 54 56 58 60 61 61 60 61 61 64 66 69 74 78 83 86 89 79
 71 64 44 44 45 39 32 31 33 34 34 31 26 26 26 30 39 36 34 46 47 42 39 37 37 45 39 35 36 40 40 37 38 42 60 71 75 55 50 54 51 53 58 67 69 62 75 78 71 78 96 84 75 83 82 69 92 74 62 64 69 58 50 45 47 48 51 54 60 61 59 58 65 99 102 50 44 52 55 49 88 80 78 74 106 100 63 51 36 26 26 26 30 35 31 29 34 35 41 49 52 56 49 50 49 53 56 64 72 73 72 78 81 74 72 67 68 70 69 63 61 61 65 71 82 91 101 106 93 75 70 90 114 144 140 91 101 100 91 125 122 96 102 115 116 78 76 57 83 75 52 30 29 92 128 54 40 43 44 49 57 39 31 28 27 27 27 26 26 24 23 21 19 18 18 18 18 20 20 20 23 24 25 25 25 24 23 22 21 21 19 19 19 19 19 21 22 23 24 26 27 27 28 29 29 29 29 30 31 33 35 37 38 39 40 40 40 40 40 41 42 44 46 47 48 47 44 43 41 43 45 48 51 54 56 56 56 55 55 54 55 57 58 61 63 63 62 62 63 65 66 69 73 76 80 83 83 79
 68 61 54 48 51 41 33 28 32 41 38 28 25 26 26 30 37 31 31 38 39 40 40 36 37 46 44 38 46 41 37 39 47 66 84 68 58 50 53 49 60 60 54 61 61 61 68 78 73 76 86 93 75 75 87 71 84 86 68 63 67 55 51 49 51 57 62 62 70 75 64 60 62 79 64 48 55 85 51 47 77 90 97 96 131 136 113 56 42 32 27 32 52 87 46 32 33 36 36 45 52 58 50 50 56 59 62 65 77 76 77 76 80 79 75 71 68 72 70 70 70 69 74 77 81 95 106 107 96 84 83 102 162 194 178 96 199 165 98 138 145 129 121 129 86 61 57 46 35 42 28 23 23 48 130 107 44 43 49 58 62 56 39 32 28 27 27 27 26 26 23 23 20 19 18 18 20 20 20 22 23 25 25 26 26 24 23 21 20 19 19 19 19 20 20 22 22 24 24 26 26 28 29 29 29 29 29 30 30 32 34 36 37 38 39 39 39 39 39 39 42 44 46 48 48 48 47 46 45 45 48 51 53 54 56 56 56 55 55 54 56 58 58 61 63 64 63 64 65 65 67 69 71 72 74 77 78 77
 90 78 70 58 61 45 30 26 28 29 27 25 32 39 28 31 35 29 30 32 35 36 38 37 44 60 47 42 52 44 37 40 55 73 68 56 50 49 50 48 55 74 71 58 63 58 64 90 82 75 78 85 79 81 95 76 75 80 71 62 61 57 52 53 57 61 68 66 69 66 59 64 70 65 50 69 101 89 59 51 92 103 108 111 123 98 107 67 47 37 30 36 52 83 45 34 35 40 36 46 53 50 52 64 69 70 72 74 80 84 85 89 83 83 80 72 67 65 68 71 74 88 96 98 100 102 106 127 152 143 123 158 197 192 165 114 187 140 133 195 197 167 136 127 101 112 109 86 34 19 19 19 22 26 72 137 80 43 45 54 79 76 47 32 28 28 27 28 26 26 25 23 22 21 21 21 20 20 22 23 23 25 25 27 27 25 23 21 19 20 19 20 20 21 22 22 23 24 25 26 26 28 29 29 29 29 29 30 30 31 33 34 35 36 38 38 39 38 38 39 42 43 46 47 48 48 46 46 48 49 50 50 52 54 55 56 56 55 55 56 57 58 60 61 62 63 64 64 65 66 68 69 69 70 71 75 77 77
 98 91 78 81 55 46 36 30 34 27 25 29 37 38 32 29 33 30 30 30 35 33 35 40 55 70 51 45 54 49 38 44 60 56 54 59 52 56 53 49 58 73 74 61 66 56 62 90 94 82 74 77 75 88 101 84 81 68 62 60 60 58 58 58 59 61 62 65 67 62 63 77 74 52 45 72 103 83 61 64 114 108 98 72 69 59 53 48 40 43 35 40 44 79 50 38 34 37 36 47 47 54 64 71 76 83 83 86 99 98 97 92 87 83 82 83 82 72 66 70 89 102 109 110 121 131 125 126 141 179 184 189 217 210 198 150 191 210 222 232 234 211 169 186 178 132 107 65 26 19 19 20 21 23 28 98 134 58 45 50 58 86 67 36 29 28 29 29 29 27 26 25 23 22 21 21 22 23 23 23 25 25 26 27 27 25 24 22 21 21 22 21 21 21 22 22 24 25 25 27 27 28 29 28 28 28 28 29 29 30 32 34 34 36 36 38 38 39 40 41 42 43 45 47 48 47 47 48 49 51 51 52 53 54 54 55 55 56 56 57 58 58 60 60 61 62 62 64 66 66 69 70 69 70 71 74 76 79
 95 82 128 118 64 39 34 28 41 39 30 29 32 32 28 29 32 30 28 32 33 34 35 39 45 53 62 50 50 57 41 47 51 46 47 65 56 69 55 48 59 65 59 67 62 55 61 87 95 77 75 69 78 87 86 82 63 60 63 65 66 68 67 65 65 62 62 67 66 69 82 95 76 49 47 73 94 77 58 69 110 75 64 54 46 43 40 40 37 45 36 34 33 41 67 45 33 35 32 41 47 59 74 82 92 104 99 100 119 126 103 95 90 83 74 78 94 95 95 82 86 99 112 142 159 164 166 173 156 206 192 210 213 222 205 208 176 188 213 146 181 217 222 222 182 120 75 41 23 19 19 20 21 21 25 38 102 97 44 44 39 45 78 45 29 28 29 29 29 29 29 26 25 24 24 24 24 23 23 24 25 25 26 26 26 25 25 24 22 22 22 22 23 23 22 23 24 25 25 26 27 26 28 27 27 27 27 29 29 30 32 32 33 35 36 36 38 40 40 42 43 44 47 47 47 48 48 49 49 51 53 52 52 54 54 56 56 56 58 58 58 60 60 60 62 62 62 64 65 67 70 71 70 71 73 75 78 79
 104 88 173 167 78 39 28 39 52 62 44 26 26 31 34 35 34 37 34 37 42 38 36 38 42 45 57 56 48 48 44 50 49 44 44 55 65 66 57 56 57 54 57 71 63 55 64 77 78 65 65 75 90 92 75 68 62 66 69 72 76 79 79 74 71 65 64 76 88 93 119 107 85 64 54 72 81 67 61 78 95 61 52 47 44 40 37 36 38 41 43 31 30 33 33 41 40 32 35 41 50 65 77 88 92 105 96 96 112 116 103 94 90 84 73 74 86 92 112 115 105 120 123 133 159 154 168 176 195 211 184 198 228 224 196 189 146 100 161 119 119 136 209 187 93 94 55 30 23 20 20 19 20 21 24 26 39 73 45 33 31 31 37 34 28 27 29 30 30 30 30 29 27 26 27 25 25 25 26 26 26 27 27 27 27 26 26 26 24 24 23 23 23 23 23 24 25 25 25 26 26 26 26 26 26 27 27 29 30 30 31 32 33 33 35 36 38 40 40 42 43 43 45 47 47 48 47 49 49 51 52 52 52 53 53 56 56 58 58 59 60 60 60 61 62 62 63 65 66 66 70 72 72 74 75 77 79 82
 120 86 88 190 114 50 33 62 79 63 31 27 28 37 51 45 39 41 35 34 43 43 39 39 42 42 53 59 50 51 51 53 47 43 44 55 68 72 71 62 54 54 61 76 64 59 73 82 85 65 72 83 91 83 79 79 75 77 81 84 88 97 91 86 80 67 78 115 125 141 122 103 95 81 66 79 73 65 65 76 92 63 58 52 44 42 40 36 38 39 39 38 32 30 30 39 34 33 37 46 50 60 77 94 102 103 90 87 96 97 96 89 85 83 79 75 79 88 101 118 122 115 126 140 145 175 173 190 192 189 193 196 238 226 221 183 188 206 101 201 177 177 107 102 62 46 38 29 24 22 21 19 20 20 20 23 36 79 50 40 40 31 29 28 29 29 30 30 30 30 30 30 29 29 29 27 27 26 26 26 27 27 27 27 27 26 26 26 26 26 26 26 24 24 24 25 25 25 25 25 26 26 26 25 26 26 27 28 30 30 31 32 32 33 35 36 37 38 40 42 42 43 44 45 46 46 47 47 48 50 50 50 52 53 54 56 58 58 59 59 60 60 62 62 62 62 63 64 65 67 70 72 74 76 77 79 80 82
 128 88 73 169 183 77 33 40 62 49 30 31 34 42 44 40 39 35 33 33 36 47 46 40 43 42 49 53 47 53 53 49 47 45 51 65 72 70 76 54 48 54 60 65 64 68 85 82 72 71 78 93 91 87 90 90 91 91 94 98 103 104 104 101 93 87 112 115 129 146 127 106 97 84 87 95 84 67 58 63 67 78 64 59 53 44 38 39 36 36 36 43 31 28 27 30 32 36 39 44 61 58 68 78 100 92 87 80 90 90 89 82 80 80 82 80 82 85 94 111 121 119 129 136 160 160 161 164 172 149 183 234 217 243 223 222 239 221 218 258 239 244 124 148 154 73 56 37 27 24 22 21 20 20 22 22 82 130 96 66 60 51 33 31 30 30 30 30 32 32 30 30 30 30 30 30 29 29 26 27 27 27 27 27 27 26 27 27 27 26 26 26 25 25 25 25 25 25 25 25 25 24 24 23 24 26 29 29 30 30 31 31 32 33 34 36 37 38 40 41 41 42 43 44 45 46 46 46 48 49 50 50 51 54 56 56 58 59 60 60 60 62 62 62 62 62 62 64 64 67 69 72 75 78 79 81 82 83
 129 90 68 132 194 135 77 36 43 55 54 61 53 47 37 38 36 36 47 41 39 44 46 45 44 42 45 52 47 59 63 53 55 66 60 53 55 64 64 48 48 55 75 65 64 81 97 79 78 87 85 87 86 89 91 101 97 103 105 109 112 115 115 113 109 114 137 127 127 138 130 115 105 99 110 102 84 69 62 61 65 65 66 60 56 49 43 39 36 34 36 40 34 25 27 29 34 40 45 48 50 60 67 75 82 81 75 75 79 81 81 80 73 78 78 80 85 88 95 105 111 120 128 141 154 171 186 158 167 148 208 231 200 220 201 158 150 210 257 252 271 209 207 214 209 165 138 55 32 25 22 20 20 20 22 23 66 98 61 46 60 43 31 30 30 31 31 32 32 32 32 30 31 31 30 30 29 29 27 26 28 28 29 29 28 28 27 27 27 27 27 27 26 25 25 25 25 25 25 25 26 24 24 22 23 26 29 29 30 30 31 31 31 33 34 36 37 38 38 39 39 41 43 44 44 45 46 46 48 50 51 52 53 54 56 57 58 60 60 61 62 63 63 63 63 63 63 63 64 67 70 73 76 77 80 81 82 84
 117 90 67 93 160 145 101 59 38 45 57 70 70 48 38 37 34 36 47 41 41 45 45 44 44 44 47 52 48 62 65 52 53 68 75 54 48 55 61 55 44 58 80 67 63 79 95 83 80 97 92 93 93 95 88 102 104 106 112 116 120 124 130 133 121 117 129 120 120 117 125 119 115 112 117 112 92 75 67 66 65 60 61 59 57 56 55 47 35 34 33 33 34 29 27 29 33 39 48 54 49 52 60 72 77 72 67 67 70 71 73 71 68 69 73 77 78 85 89 88 105 115 124 137 153 192 209 173 152 141 178 197 158 175 192 145 119 137 251 209 197 233 253 271 258 233 197 126 51 28 23 21 20 20 20 22 25 32 35 50 70 57 36 41 37 33 34 31 32 32 31 32 32 31 30 29 29 29 29 28 29 29 29 28 28 28 28 28 28 27 27 27 27 25 24 24 23 24 25 25 26 26 24 24 24 26 28 29 30 30 32 32 31 34 34 36 37 38 38 39 39 40 42 44 46 46 47 48 50 51 52 53 55 55 56 58 58 59 61 62 63 63 63 64 64 64 65 65 66 67 71 74 76 78 80 82 82 85
 131 91 68 81 142 123 72 53 40 52 67 67 60 42 41 43 41 36 36 44 44 46 45 48 48 48 58 60 54 68 56 48 50 60 68 56 50 47 70 70 46 50 58 62 62 79 97 80 66 83 83 101 98 84 81 84 102 103 98 117 130 139 134 129 129 122 125 114 114 119 121 118 119 114 111 102 90 82 70 65 63 60 59 57 51 50 52 53 54 37 32 30 31 33 29 31 35 41 46 40 41 50 61 73 72 66 58 59 59 61 67 66 64 70 69 70 75 83 85 79 79 95 105 113 138 178 183 162 143 158 165 160 158 171 154 148 135 131 139 126 143 190 260 275 230 212 160 95 53 33 25 22 20 19 20 23 26 29 38 61 102 78 77 82 51 36 33 32 32 32 32 32 30 29 29 29 29 29 29 29 30 30 30 29 28 28 28 28 28 28 27 28 27 25 24 24 23 24 25 25 26 26 26 25 26 26 27 29 31 31 33 33 34 35 35 37 38 38 39 39 39 40 42 45 45 47 48 49 51 53 55 56 55 56 56 56 57 60 60 62 63 65 65 65 67 67 67 67 68 69 73 75 77 79 81 82 84 85
 183 152 84 70 126 97 57 56 35 36 66 42 38 44 50 63 46 36 34 40 43 52 53 55 54 59 65 69 68 65 55 48 48 46 52 57 53 47 58 68 57 43 52 61 70 84 80 69 69 62 77 87 80 75 74 76 86 86 97 114 130 132 123 112 127 124 120 117 120 122 113 111 112 111 102 98 91 83 75 66 64 60 60 55 49 44 46 43 48 59 38 29 29 30 31 34 38 34 31 34 40 46 56 65 56 56 57 55 56 56 57 57 62 64 65 68 79 107 81 77 99 116 106 113 129 140 146 136 128 141 151 148 147 153 149 161 142 133 126 120 152 241 252 271 261 219 175 107 53 36 28 22 20 20 21 26 29 32 47 91 114 114 72 52 40 35 35 33 32 32 32 30 29 29 29 29 29 29 29 30 30 30 29 29 29 29 28 28 28 27 26 27 26 25 25 24 23 24 25 26 26 26 26 26 26 27 29 30 30 33 34 35 36 37 38 38 38 40 40 39 41 41 43 45 47 48 50 52 53 55 57 58 57 56 56 57 58 60 61 63 64 66 67 68 68 68 70 70 70 72 74 77 78 80 82 83 85 87
 234 212 122 69 86 118 118 85 42 36 43 42 31 40 61 53 38 35 32 37 38 43 50 49 55 59 67 70 71 58 52 52 53 51 52 60 59 45 51 57 54 45 45 63 72 69 55 63 59 55 70 73 71 71 68 76 97 84 91 93 105 102 91 96 111 118 120 119 115 113 112 115 109 108 101 102 95 84 77 65 62 57 52 48 46 45 38 32 34 46 58 33 30 30 30 31 31 33 31 36 41 50 50 51 46 51 51 52 57 60 55 56 55 59 61 64 78 99 73 102 112 114 108 110 112 119 131 129 118 123 121 121 128 155 128 124 128 139 129 127 130 152 224 266 248 194 170 131 72 49 31 22 21 29 25 26 29 36 48 69 118 113 55 41 37 34 34 33 33 34 32 30 29 29 29 29 30 30 30 30 30 30 29 29 28 28 28 28 27 26 26 25 25 25 25 25 25 26 27 29 29 29 28 28 28 29 29 30 32 34 35 37 37 38 39 40 40 40 40 40 42 43 44 46 49 50 52 53 56 56 58 58 57 56 55 56 58 60 61 64 66 67 68 71 71 71 73 73 73 76 77 79 81 82 82 85 87 88
 302 248 163 87 76 125 126 92 51 39 36 46 34 36 47 46 39 46 39 36 39 41 44 46 52 60 57 57 64 51 48 57 54 53 56 64 68 50 47 50 50 53 45 55 62 52 58 56 52 54 59 61 68 69 63 79 107 93 79 76 77 80 86 105 122 121 120 118 116 116 118 114 109 108 102 99 95 83 79 65 57 50 45 48 43 35 37 31 32 32 33 30 32 34 33 42 37 33 35 36 39 45 49 47 42 50 50 53 54 60 59 65 61 55 56 59 62 62 64 85 84 88 95 100 98 104 114 116 100 109 107 100 112 145 110 133 133 130 119 130 136 195 185 250 252 223 169 137 101 62 36 27 29 33 25 28 31 48 48 76 138 96 52 44 34 31 31 31 32 36 31 30 29 29 29 29 30 30 32 34 32 30 29 28 28 29 29 27 27 26 25 25 25 25 25 26 26 27 29 29 30 30 29 29 29 29 30 32 34 36 37 40 40 40 41 41 42 42 43 43 45 45 46 49 50 52 54 55 56 57 57 57 56 55 55 54 56 60 62 64 67 69 71 73 74 74 75 75 77 78 80 82 84 84 85 87 89 90
 263 309 208 98 75 154 159 110 73 61 42 51 44 33 35 38 55 66 46 41 41 43 41 47 54 65 57 54 60 52 48 52 54 57 65 65 61 53 50 41 41 67 42 42 46 55 52 48 54 73 68 58 62 61 59 65 82 100 81 71 74 84 95 108 122 118 118 119 117 116 118 112 110 108 100 97 91 91 80 66 58 57 53 39 35 32 32 30 30 36 37 36 78 48 40 49 39 39 43 39 40 45 43 42 42 49 50 53 56 59 61 63 59 56 53 53 54 55 60 71 75 81 92 100 89 87 93 102 97 114 114 94 93 100 106 114 107 112 132 142 133 134 149 218 194 216 193 156 95 65 41 32 31 31 28 29 35 57 66 113 127 84 59 49 42 37 34 32 32 45 42 37 30 28 28 30 31 30 29 30 29 29 28 28 28 28 28 27 26 26 25 24 23 25 26 26 26 29 30 32 33 32 31 29 30 30 31 32 35 37 39 41 43 42 43 43 43 43 44 44 46 48 49 50 53 54 56 57 57 57 58 58 57 56 56 55 56 59 62 66 68 72 73 76 76 78 78 78 79 81 81 84 85 86 87 89 91 93
 277 285 262 111 71 145 187 107 53 60 60 74 58 40 34 34 62 81 59 49 46 45 42 45 54 57 56 66 63 56 50 51 54 62 57 50 58 44 53 38 38 72 43 37 45 56 46 45 70 95 69 61 54 56 56 55 64 74 82 79 80 87 92 108 110 114 110 106 104 113 103 98 99 101 96 94 95 97 82 75 69 61 59 46 38 32 33 34 33 34 42 39 51 49 49 53 43 50 48 38 41 47 43 42 44 52 49 51 56 61 63 61 60 54 53 51 52 51 57 63 66 81 82 82 75 75 89 85 87 100 98 98 97 89 104 117 112 120 121 118 128 144 157 149 154 203 200 156 116 83 56 43 35 32 40 35 44 61 113 130 100 60 59 55 48 42 37 37 34 36 35 38 36 34 33 35 34 30 30 27 27 26 26 25 25 26 27 26 26 26 24 24 23 26 26 28 29 30 32 33 34 32 32 30 30 31 32 34 36 39 41 42 44 45 43 44 44 44 45 46 47 49 50 52 54 56 58 58 58 58 58 58 58 58 56 56 58 60 64 67 72 75 78 79 79 81 81 81 82 82 82 84 86 87 89 91 93 96
 284 282 281 153 69 89 149 73 50 47 45 72 73 82 44 32 36 53 62 47 42 40 48 47 47 53 51 55 59 56 51 48 49 62 59 44 59 42 57 61 52 74 49 38 44 50 43 43 55 71 62 58 50 51 53 53 75 101 105 103 104 103 103 110 107 106 105 100 97 94 83 87 89 95 97 98 106 105 87 85 80 76 73 42 38 39 38 38 34 35 37 38 42 51 55 61 54 63 48 44 47 51 50 46 47 48 49 52 54 57 64 69 79 81 62 50 49 47 46 50 59 62 61 65 65 72 74 71 82 86 86 87 88 87 91 100 109 122 126 128 129 143 130 130 142 202 202 177 142 106 98 57 40 35 35 36 69 103 103 107 110 66 54 43 44 41 40 35 29 25 26 36 35 36 34 33 33 32 30 28 27 26 26 27 27 26 26 27 26 26 25 25 26 26 29 29 31 32 33 32 33 32 30 30 30 31 32 34 37 39 42 43 43 44 45 44 45 46 48 49 50 50 53 55 56 57 59 61 61 60 59 59 58 57 58 59 60 62 66 69 73 77 81 82 83 83 84 85 85 85 85 85 87 90 91 93 95 98
 281 287 299 182 82 63 129 127 54 49 48 53 53 88 54 32 29 34 47 50 44 39 40 44 44 49 46 50 56 58 53 47 51 55 58 40 55 44 52 64 69 87 54 40 38 42 41 38 47 51 49 50 47 47 49 61 106 118 111 114 112 105 99 104 105 101 99 99 91 81 79 81 90 95 101 112 122 111 87 93 87 83 53 40 50 50 46 45 39 42 43 43 41 46 61 70 70 73 55 54 48 45 45 45 46 46 47 49 57 56 59 70 111 108 67 53 50 48 44 47 49 51 54 59 58 62 63 69 76 73 76 80 86 85 85 110 109 114 129 137 133 141 135 109 115 175 197 184 151 123 79 57 41 47 39 40 98 145 119 99 102 63 56 47 36 33 37 33 28 23 24 25 30 32 35 34 34 33 30 26 26 24 24 25 25 26 26 26 26 27 27 26 29 30 30 32 32 32 32 33 31 30 30 29 29 30 32 35 37 39 40 42 43 43 44 45 45 46 48 50 51 53 54 56 58 58 60 62 62 61 59 58 58 57 59 60 61 64 67 70 74 78 83 83 82 84 85 86 87 88 88 88 89 92 93 94 97 100
 304 326 340 244 119 71 90 182 80 48 47 46 52 67 49 33 27 26 32 35 48 44 40 40 42 43 45 51 55 56 55 57 60 58 47 39 54 44 57 61 104 96 60 43 46 42 37 38 42 46 47 45 49 61 66 80 99 97 101 107 107 105 98 96 105 98 94 93 86 81 81 81 91 100 106 129 133 114 81 67 72 58 45 56 58 55 54 49 46 43 46 48 45 48 61 64 66 69 54 51 48 46 49 50 46 49 51 48 53 62 62 67 81 71 57 55 50 48 45 44 46 51 50 54 54 55 57 58 60 64 72 79 79 80 84 100 99 99 107 127 114 112 106 94 102 145 181 175 149 116 84 54 47 47 41 47 78 107 104 101 94 63 51 48 37 31 33 26 23 23 24 27 30 31 32 33 37 32 27 26 24 24 24 23 23 24 25 25 25 27 27 29 30 30 31 32 32 32 32 32 31 30 28 27 29 30 32 35 37 39 40 42 43 44 45 45 46 47 49 51 52 54 55 56 58 59 60 63 62 60 60 60 59 58 60 61 62 65 68 70 73 77 81 82 82 85 86 89 90 92 91 92 92 93 93 97 98 100
 333 335 321 338 182 101 68 139 156 83 60 47 68 66 50 36 30 26 28 28 32 43 41 40 39 42 44 48 55 57 55 60 59 53 43 42 40 39 56 83 125 100 67 44 51 42 39 40 41 41 45 46 62 95 96 82 87 89 95 104 106 104 98 95 105 101 94 91 87 84 81 79 93 104 120 138 142 121 94 65 58 53 54 64 65 58 57 52 48 47 50 55 54 56 58 60 66 64 78 80 58 52 49 49 49 51 50 50 49 54 60 68 65 59 58 55 51 47 43 46 47 51 52 55 57 53 56 56 60 65 62 69 70 73 77 94 94 94 100 109 99 107 87 85 93 112 171 180 129 114 80 54 47 45 41 59 129 141 118 84 112 69 50 43 37 29 25 24 22 24 24 27 34 33 31 33 32 30 27 23 23 24 23 23 23 24 24 25 25 26 27 29 30 31 33 33 33 32 32 32 30 29 27 26 27 30 33 35 36 38 40 42 43 44 45 46 47 48 50 52 54 54 55 56 57 59 60 62 61 61 61 61 61 61 61 62 65 66 67 70 72 74 77 79 81 84 88 91 94 95 95 94 94 95 96 98 102 102
 347 342 317 362 292 151 76 69 102 148 111 90 92 89 53 42 36 52 34 25 27 38 52 46 39 40 40 42 43 49 60 64 58 54 52 47 37 37 48 93 93 86 73 43 42 40 40 45 46 40 42 48 56 76 85 75 75 78 94 105 106 102 99 109 107 103 98 95 90 86 81 74 86 107 126 140 146 138 101 68 60 58 62 61 72 59 56 58 54 54 57 60 56 52 53 56 65 67 68 73 76 56 52 54 51 52 52 50 50 52 55 78 82 75 64 67 51 48 45 44 45 48 53 57 55 52 55 57 59 59 58 60 65 66 67 77 84 87 94 112 96 88 74 77 82 106 159 166 126 81 67 57 48 44 40 49 84 143 139 74 88 71 55 40 33 28 25 24 23 24 24 29 33 33 30 30 29 26 26 23 23 24 23 23 23 23 23 24 25 25 27 29 31 31 33 34 34 34 32 32 30 29 28 27 28 31 34 36 37 39 39 41 42 44 45 45 46 49 51 53 54 55 56 56 57 57 60 60 61 62 62 62 62 62 62 63 65 66 67 68 70 72 73 75 78 84 89 94 97 98 97 97 97 96 99 101 103 104
 349 327 318 321 300 251 99 67 63 103 120 85 63 44 63 68 49 71 42 28 25 34 52 58 40 38 39 41 42 49 63 88 84 78 70 68 56 40 34 55 63 79 57 42 38 40 43 48 48 44 41 44 54 59 65 65 64 78 105 106 106 103 97 107 110 109 100 100 95 92 88 68 82 101 125 140 150 147 106 72 58 62 66 65 64 55 50 50 51 54 56 52 49 49 54 63 68 60 62 69 77 78 75 66 56 55 54 47 49 51 55 59 87 114 96 81 56 50 46 44 44 45 50 56 54 51 51 53 55 53 53 57 56 59 60 68 76 86 95 107 110 109 90 80 77 83 117 140 114 71 54 48 49 46 44 46 62 97 97 76 100 102 61 38 32 29 27 25 24 24 24 25 26 27 26 25 26 26 23 23 22 22 23 20 22 21 22 23 24 25 27 29 30 31 33 34 34 34 34 32 32 30 30 29 31 32 35 37 38 40 40 41 43 43 45 45 45 48 51 53 54 54 54 57 56 57 59 59 62 61 61 61 61 61 62 63 64 65 66 67 67 69 71 75 79 85 90 95 100 100 100 99 100 100 101 104 106 106
 352 345 307 302 283 269 128 70 70 84 101 81 58 42 43 68 96 74 58 32 26 34 41 55 53 42 39 41 49 55 55 68 103 113 120 101 80 52 34 36 49 51 50 43 43 45 51 54 53 46 42 50 64 62 57 57 60 82 106 107 106 101 97 104 119 113 94 99 88 89 78 67 75 65 102 137 147 151 124 85 56 68 66 67 62 51 49 46 53 49 50 46 47 56 60 55 55 62 65 71 81 76 72 78 79 56 52 47 48 55 61 65 74 116 106 74 55 48 44 41 42 43 45 50 51 50 50 50 50 49 50 54 53 51 55 65 70 76 80 92 83 91 85 93 83 74 104 113 63 51 39 43 48 44 43 46 62 89 88 82 106 88 69 42 32 29 28 27 24 24 24 23 25 23 23 23 26 26 24 22 22 22 22 20 20 21 22 22 24 25 27 29 30 30 33 33 34 34 34 33 32 32 31 31 32 34 36 38 39 40 41 41 42 42 42 43 43 46 49 51 53 53 55 55 56 55 57 58 59 60 60 60 60 62 63 63 64 65 65 64 66 68 71 76 81 86 92 96 100 101 101 101 103 104 106 108 109 110
 347 339 308 317 289 282 130 77 113 127 99 93 64 56 42 51 72 96 87 38 26 30 54 54 46 42 38 48 49 52 46 53 75 98 159 139 94 60 46 35 34 35 38 38 43 49 58 49 46 45 44 56 70 74 54 52 60 82 95 102 102 99 93 89 98 98 91 86 70 70 66 83 77 71 89 90 135 144 144 94 55 69 66 60 55 50 45 43 46 45 45 43 47 53 51 53 60 67 65 69 71 69 79 81 78 62 52 48 50 58 66 72 77 94 119 107 56 47 43 41 41 41 42 44 45 44 45 46 46 46 46 51 49 47 48 54 61 65 73 82 74 113 122 79 39 30 44 50 40 36 35 38 45 43 66 70 72 104 115 91 88 80 63 48 40 35 29 27 25 24 23 23 23 23 23 24 24 22 22 22 22 22 21 21 20 21 21 22 22 25 27 28 30 31 33 33 33 34 35 34 33 33 33 32 34 36 39 39 40 40 41 42 42 41 41 41 43 44 46 49 50 52 52 54 53 54 55 58 59 59 59 60 60 62 62 63 64 64 65 65 67 68 74 80 83 88 91 95 98 99 102 103 104 107 109 112 112 112
 349 308 277 299 284 272 172 91 122 168 159 101 78 83 44 42 58 127 104 41 28 25 61 60 55 46 40 47 52 45 44 47 59 76 116 130 98 81 53 38 36 36 37 41 38 43 44 49 50 47 45 58 75 66 51 52 64 86 103 103 105 96 83 79 80 78 76 74 75 86 72 80 88 67 70 65 91 115 110 117 59 54 54 50 50 45 42 41 39 38 39 39 43 47 47 53 61 61 64 62 66 73 71 72 71 61 54 50 51 60 66 76 82 78 98 120 70 49 43 41 39 40 41 41 43 43 44 43 43 41 43 45 48 47 45 50 61 66 71 80 109 121 107 73 53 46 40 31 28 32 36 40 39 55 69 79 96 131 109 90 76 64 53 46 38 33 29 29 27 25 24 24 25 24 25 24 24 24 23 23 23 21 21 21 20 21 21 21 22 25 25 28 29 31 32 33 34 34 34 35 34 34 34 34 35 36 39 40 41 41 41 42 41 41 40 39 40 42 43 46 48 51 53 54 53 54 55 56 58 59 59 59 60 60 61 62 63 64 64 65 67 71 77 82 86 89 91 94 95 98 101 104 107 110 112 114 114 113
 347 290 277 302 293 265 213 96 121 125 135 121 104 118 47 39 46 124 115 45 30 25 47 77 62 55 49 42 52 51 43 43 47 55 66 86 88 58 47 40 40 40 38 38 38 38 40 47 47 42 44 53 61 50 53 50 73 86 99 100 106 105 76 68 66 83 93 85 93 90 84 71 87 92 98 67 55 59 60 86 51 58 52 46 44 40 35 34 34 34 34 37 41 44 47 55 56 56 58 64 64 66 68 67 59 57 52 50 50 57 64 72 76 77 86 109 108 66 44 40 38 40 40 41 40 41 43 41 41 40 40 39 41 45 46 45 50 58 67 75 175 189 118 101 145 115 96 72 33 32 35 39 53 61 75 92 111 104 71 79 60 57 51 46 42 38 33 32 29 27 27 26 27 26 25 25 25 23 23 23 22 21 21 21 21 21 21 21 23 25 26 28 30 30 32 33 33 35 35 36 34 35 35 34 35 35 37 40 40 41 41 42 42 41 39 39 39 41 43 45 47 51 53 54 54 54 56 56 57 57 58 58 60 59 62 63 64 64 64 64 68 73 81 86 88 90 92 93 93 97 100 105 108 112 114 116 115 114
 328 284 336 310 276 238 230 96 84 87 88 117 127 116 51 43 45 104 117 55 32 27 49 66 55 49 51 40 47 53 51 40 44 48 51 59 74 64 47 42 42 42 42 43 49 42 45 61 51 43 46 46 51 50 60 73 69 68 78 87 86 94 72 76 90 99 103 96 95 91 87 82 79 86 93 97 95 98 71 53 66 84 56 49 44 37 33 32 37 42 42 39 43 49 51 51 54 52 59 61 63 63 63 67 61 55 53 51 49 57 64 73 79 77 74 86 118 87 47 39 38 39 39 40 41 40 41 42 41 40 38 37 37 39 44 44 50 52 58 60 147 173 159 153 179 170 162 92 48 35 34 43 56 78 106 142 162 101 67 64 53 53 51 45 43 37 34 34 30 30 28 28 30 28 28 26 26 24 23 22 22 22 22 23 22 22 21 22 23 26 27 30 31 30 31 33 33 33 36 35 35 36 36 35 35 35 37 40 41 42 42 42 42 42 41 39 39 41 42 44 47 49 52 52 53 54 55 56 56 55 56 57 60 61 63 64 65 65 66 67 69 74 80 85 89 90 93 95 94 97 102 107 111 113 116 118 118 117
 308 273 334 309 244 233 244 146 87 80 58 76 124 107 61 45 44 97 70 51 37 29 30 48 48 49 42 38 38 45 58 44 42 45 48 54 84 77 53 48 45 48 53 49 47 48 44 58 52 50 54 55 59 62 67 87 85 70 67 76 79 92 71 67 90 105 105 97 93 89 88 86 82 84 86 91 100 104 111 110 97 85 68 52 41 37 32 30 38 43 49 49 49 46 49 53 51 55 57 60 61 61 65 72 70 57 53 52 49 55 70 82 85 87 72 76 104 109 59 39 39 39 40 41 41 41 42 42 41 40 39 35 33 34 35 38 41 45 49 55 112 132 142 146 148 156 153 86 49 39 36 41 62 102 138 166 163 105 63 57 49 50 47 50 46 36 34 35 33 31 28 30 30 30 28 27 26 25 24 22 22 25 23 23 23 22 24 24 25 26 27 30 30 31 31 32 34 34 36 36 37 37 37 37 37 38 39 41 41 41 41 42 42 43 42 41 40 41 41 42 45 48 51 52 52 53 54 55 55 55 55 57 59 61 62 65 65 66 67 68 71 75 80 84 88 90 93 97 99 101 105 108 113 117 119 120 119 117
 333 243 322 308 245 242 234 152 73 60 49 50 87 99 53 48 46 63 66 54 42 35 34 27 33 48 46 34 33 40 46 49 50 48 44 49 66 60 61 51 51 53 54 43 46 51 43 48 52 54 63 69 64 68 79 86 89 80 65 65 72 85 71 66 105 112 105 97 92 89 86 86 82 83 85 87 95 100 106 109 106 100 91 80 47 36 33 31 34 41 43 46 44 44 50 47 53 54 54 57 62 70 72 77 74 60 55 55 52 58 72 85 88 78 71 88 80 69 49 41 40 40 42 43 41 42 43 43 41 38 39 42 40 37 34 35 38 44 50 55 115 118 127 128 161 139 126 69 48 40 40 45 78 132 146 130 137 83 69 58 50 46 44 41 41 36 36 35 31 28 28 32 31 31 30 30 28 24 24 24 23 25 25 25 23 25 24 25 26 26 28 30 30 31 31 32 33 35 36 38 38 38 38 39 39 40 40 41 41 42 44 44 45 46 46 45 45 43 42 42 45 47 49 51 53 53 54 55 55 56 55 57 59 62 63 66 67 67 69 70 73 75 79 83 86 90 93 99 102 105 107 110 115 120 124 124 122 121
 318 226 270 286 215 186 194 146 65 50 44 41 52 65 46 44 58 46 49 42 42 49 45 33 24 32 38 37 34 43 44 67 65 52 44 40 50 58 49 48 51 54 45 46 54 54 44 50 55 57 66 78 71 64 79 91 86 84 74 68 66 68 63 70 92 103 100 97 90 86 83 83 83 82 85 87 90 93 95 97 99 94 85 65 42 38 34 31 32 36 42 41 41 47 44 44 50 48 52 60 65 66 68 69 63 62 58 57 60 61 67 78 88 74 65 85 57 47 43 43 44 44 45 46 44 43 41 41 43 42 41 39 38 40 40 36 36 43 49 55 105 97 97 113 141 123 94 60 48 48 50 52 88 150 118 109 137 93 66 56 49 44 41 38 38 37 37 35 32 31 30 32 30 29 30 30 29 25 24 24 26 26 27 26 26 26 25 26 27 28 28 29 30 30 30 32 34 35 37 39 39 39 39 40 41 41 41 41 42 44 45 45 46 49 50 50 48 46 46 45 46 47 49 50 53 54 55 56 56 56 57 59 61 63 65 66 67 69 70 72 74 78 80 83 86 89 93 97 102 105 109 113 117 122 126 125 124 122
 294 193 178 169 145 155 170 155 68 46 39 38 41 44 43 41 55 48 51 47 51 44 41 39 26 25 28 28 29 34 40 62 68 54 55 44 43 58 45 50 58 57 50 53 67 54 40 51 61 58 66 76 71 64 60 68 81 84 80 73 74 70 68 71 85 99 90 99 92 95 86 85 82 83 84 88 89 91 95 98 98 92 78 59 48 43 38 33 32 34 38 40 43 44 41 44 43 45 52 56 59 66 66 63 59 61 59 55 58 61 67 75 83 70 62 71 63 51 48 56 64 65 67 58 50 48 43 43 43 46 43 38 35 34 34 35 37 43 47 52 86 83 73 93 112 82 61 49 60 55 53 60 89 115 95 110 119 90 68 60 47 45 42 43 41 39 38 38 36 31 29 27 27 25 27 29 29 25 25 26 27 29 27 28 27 26 28 27 27 28 28 30 29 29 31 32 34 35 37 38 39 40 40 40 42 43 43 44 45 45 45 46 47 50 53 55 53 49 47 47 47 48 50 52 52 54 55 56 58 59 60 62 64 64 66 68 70 72 74 75 76 78 79 82 84 87 90 95 100 105 108 112 117 122 126 125 125 123
 228 173 169 160 152 223 186 127 68 49 42 39 42 43 41 41 70 57 45 60 67 54 43 39 34 32 29 28 25 29 35 41 48 50 53 57 56 52 45 59 79 74 65 59 65 58 42 45 63 62 64 72 76 67 60 62 75 89 81 79 75 71 73 79 82 85 89 100 94 98 96 90 83 85 87 90 93 96 99 105 102 95 80 71 57 47 41 36 35 38 38 38 40 40 40 40 43 45 48 51 54 59 57 56 55 56 53 57 61 65 70 75 78 61 60 63 60 60 68 68 69 70 69 71 75 62 52 46 49 44 40 38 36 34 36 38 38 41 45 46 59 64 55 82 77 63 44 43 58 53 53 64 87 99 85 88 102 76 62 56 43 45 46 44 41 41 41 38 34 29 26 24 25 25 24 27 29 29 25 27 27 29 29 29 29 29 28 29 29 29 29 30 30 30 32 32 32 34 37 38 39 39 40 42 45 46 45 44 46 45 45 47 48 51 55 55 54 51 49 48 50 50 51 53 54 55 56 58 60 63 64 65 66 66 68 70 72 74 75 77 78 80 81 82 85 86 88 91 98 103 109 112 118 123 124 125 125 124
 203 231 249 222 148 179 118 83 70 64 57 57 49 41 42 42 43 44 44 48 66 57 47 49 58 61 75 56 30 30 39 47 55 53 52 77 73 49 45 57 78 78 71 67 65 56 42 43 65 68 62 69 88 72 64 64 67 72 89 84 74 73 76 79 80 77 89 94 90 101 95 91 86 88 92 95 100 105 111 116 117 111 101 96 72 58 47 41 39 38 37 37 38 38 39 41 43 45 54 60 61 58 55 52 51 52 57 60 59 63 73 75 74 67 57 57 57 60 64 64 72 76 80 80 77 62 57 62 54 49 43 39 37 43 67 71 43 41 55 48 48 46 50 61 63 51 39 40 47 50 53 65 80 86 83 80 80 76 56 48 41 43 46 45 41 41 41 38 34 30 27 26 25 25 24 27 27 29 28 29 28 30 30 30 30 30 29 28 29 29 30 30 31 31 31 32 33 34 36 37 39 40 41 43 44 46 45 46 46 45 46 48 49 52 53 55 53 52 50 49 49 51 51 53 55 57 59 61 62 66 67 67 68 69 71 72 74 77 78 79 80 80 82 84 85 88 88 89 97 104 109 115 118 121 124 125 125 126
 220 234 308 248 174 164 102 78 92 79 69 61 69 50 46 49 58 59 62 54 61 54 58 67 64 57 62 62 33 28 38 54 62 60 55 62 74 61 46 51 64 78 69 67 67 51 41 40 56 70 66 72 87 86 72 68 68 70 80 76 74 77 82 82 83 78 77 90 87 96 99 91 89 90 96 104 108 121 128 132 144 138 134 114 95 76 60 50 44 42 40 41 38 38 38 40 43 48 56 59 61 57 54 51 48 51 54 56 54 58 66 70 67 60 60 55 60 65 73 81 87 81 74 83 84 61 50 55 51 57 56 44 51 74 89 76 49 41 56 49 53 51 46 48 54 46 40 43 43 46 49 56 69 84 83 74 60 57 56 45 42 41 39 41 40 39 39 34 32 28 28 26 25 24 24 28 29 28 28 30 30 31 32 31 31 31 31 30 30 32 32 33 33 32 34 34 33 34 35 37 38 39 41 44 45 45 46 45 46 46 47 48 48 50 52 53 52 52 50 49 49 50 52 53 56 57 61 62 64 66 67 68 70 71 73 75 76 79 81 83 84 82 84 85 87 89 92 97 102 108 110 116 118 120 123 125 126 126
 168 171 174 213 141 133 90 65 59 48 59 74 64 55 53 67 80 63 72 63 56 67 55 47 45 42 42 39 30 29 36 47 52 64 62 63 75 63 51 57 74 78 70 61 60 58 48 41 48 65 74 73 76 91 78 73 72 79 76 80 82 86 91 87 83 85 82 85 82 88 101 89 84 94 103 116 123 134 145 147 153 155 169 156 125 110 82 65 54 48 43 41 41 38 38 39 43 45 50 55 56 53 48 51 48 49 51 52 49 53 58 62 57 63 54 60 70 77 82 100 115 118 106 85 66 55 47 50 50 45 53 57 79 95 93 68 47 42 47 47 57 58 52 43 39 40 43 48 57 56 44 46 53 72 77 77 67 42 48 40 38 43 39 38 38 37 34 33 30 28 28 26 26 25 26 27 30 29 30 31 33 33 34 33 33 33 32 32 33 33 34 34 35 35 36 36 35 35 35 38 38 41 42 43 44 44 45 45 46 45 47 49 51 51 53 52 51 50 48 49 49 50 51 55 56 59 62 63 66 67 69 70 72 73 74 75 77 81 82 84 84 84 85 86 89 91 97 104 107 109 112 115 117 119 123 126 127 128
 142 139 129 155 132 104 74 52 52 62 77 61 49 41 52 70 76 54 52 55 64 61 50 42 49 34 34 37 41 32 29 33 43 62 68 79 81 62 68 82 78 77 73 58 57 66 65 48 47 64 79 69 71 84 78 74 76 85 80 80 91 89 89 88 86 88 89 80 81 86 91 81 81 90 108 131 139 146 149 153 152 155 163 163 124 116 97 81 70 60 51 43 40 37 36 40 42 45 50 55 48 45 48 47 46 45 46 48 51 51 51 51 48 51 58 67 70 77 80 82 92 114 115 108 91 75 56 42 42 49 69 99 109 89 78 55 47 43 41 41 52 52 46 39 38 67 62 50 66 63 48 48 51 66 69 66 63 48 39 35 36 38 40 38 38 38 36 34 34 31 28 28 29 28 29 28 28 30 31 33 35 34 36 36 35 35 36 34 34 36 36 37 37 38 40 39 36 36 36 38 40 41 43 42 43 42 44 43 44 46 47 49 51 51 52 53 53 51 49 47 47 49 53 56 58 61 63 63 66 69 70 70 73 74 76 77 79 82 85 85 86 87 88 88 91 94 98 103 106 110 111 115 117 119 123 126 129 130
 142 167 168 171 170 99 63 54 53 54 52 49 50 51 50 57 55 53 55 63 63 62 49 37 34 29 32 44 42 31 27 30 41 55 71 73 68 77 95 90 76 71 72 56 55 66 61 46 44 59 73 66 66 77 77 79 82 83 82 80 87 87 89 91 90 94 95 85 83 85 85 80 79 83 105 137 157 155 154 151 155 155 152 144 133 120 108 94 79 69 57 49 42 39 36 35 37 44 48 46 42 42 45 44 43 45 45 48 48 47 46 48 49 56 60 66 68 76 74 70 82 92 112 113 97 96 66 44 41 48 69 111 97 74 50 45 45 45 41 40 46 47 39 35 44 110 95 67 80 54 43 43 51 59 63 58 51 43 38 35 36 38 40 40 38 39 37 35 34 31 29 29 30 32 31 32 32 31 33 35 36 37 39 40 39 37 36 36 37 38 38 38 39 39 39 39 38 38 38 39 40 41 43 42 41 41 40 42 43 45 47 49 50 52 53 53 53 51 48 47 47 51 53 56 60 62 64 66 68 69 70 72 73 75 76 78 81 84 86 89 91 89 90 90 92 94 97 101 104 108 111 115 117 118 123 127 130 131
 159 142 139 154 123 76 64 54 49 48 45 47 43 42 37 39 54 49 65 71 48 38 38 48 43 36 31 30 33 28 25 29 44 58 64 53 57 86 91 82 75 70 67 57 51 56 51 40 44 55 72 67 64 69 80 91 108 90 83 81 85 90 94 91 93 92 99 95 92 86 82 87 88 88 101 135 151 161 156 156 163 162 156 150 145 134 120 106 93 79 68 56 47 42 39 37 39 42 42 41 42 42 42 44 46 44 45 45 44 45 48 49 56 58 61 59 61 62 66 71 73 78 80 93 104 100 79 62 40 43 56 49 45 47 42 38 45 39 39 37 44 45 36 34 41 87 90 78 62 48 39 37 44 55 60 60 51 43 37 36 37 40 40 41 39 39 38 36 35 32 32 30 30 29 30 32 32 33 34 35 36 38 39 40 39 38 38 39 39 39 38 39 39 39 39 38 38 38 38 37 39 40 41 42 40 38 39 40 42 44 47 49 50 51 51 51 50 50 47 47 49 50 54 56 60 63 64 66 68 70 72 73 74 76 78 79 83 84 88 91 91 92 91 91 92 94 97 99 103 107 111 115 119 121 125 129 132 134
 220 255 162 121 94 74 64 55 48 45 41 43 40 37 34 32 33 40 65 67 53 39 32 38 38 35 36 33 27 25 25 27 30 46 50 45 67 89 79 73 73 66 64 60 52 53 46 38 45 56 71 69 63 67 79 95 113 91 84 84 91 91 93 94 97 97 102 108 104 90 84 86 102 97 96 110 133 154 155 158 168 167 163 161 154 147 136 120 105 89 77 65 53 45 39 39 41 41 43 45 46 41 44 45 43 44 43 42 45 48 48 51 54 55 55 50 53 57 71 79 76 74 75 76 83 87 76 69 42 41 39 36 38 38 36 36 42 39 38 35 41 42 33 35 39 59 80 85 65 48 41 38 44 50 56 54 46 41 40 38 39 40 41 41 41 40 39 36 37 35 34 31 32 32 32 33 33 35 35 37 37 40 41 41 40 39 39 40 40 39 40 40 39 39 38 37 37 37 37 38 38 39 39 40 39 38 38 40 42 43 46 48 49 50 51 49 49 48 47 47 49 51 54 57 61 64 67 69 70 71 73 74 76 76 78 81 83 86 90 92 92 93 92 92 94 95 96 99 102 107 112 117 121 125 128 131 135 136
 178 168 144 119 98 78 66 56 44 40 46 45 43 38 36 35 36 37 46 45 52 48 36 33 36 43 50 41 33 36 41 40 32 31 35 50 91 67 61 58 59 56 55 53 50 48 43 38 43 50 66 72 63 64 77 102 104 90 84 84 92 96 97 109 105 105 108 120 111 96 92 90 92 98 98 99 109 126 131 155 173 179 174 167 165 156 148 136 117 100 86 74 63 53 47 45 43 43 44 45 45 45 43 42 42 41 42 45 49 55 55 54 52 55 50 50 59 69 71 79 79 75 72 74 74 76 68 56 44 51 46 41 37 38 37 35 35 35 34 35 40 40 33 36 39 56 86 84 67 51 44 42 43 46 54 51 45 42 39 37 39 40 41 41 42 40 39 38 37 36 35 36 35 37 36 33 34 34 37 37 38 41 43 43 42 41 42 42 41 39 40 40 39 37 37 37 37 35 35 36 37 38 38 39 39 39 39 41 42 44 46 48 50 50 49 49 49 48 47 48 49 51 54 58 61 63 66 69 72 74 75 75 77 78 79 82 85 88 91 94 95 95 94 95 96 98 99 100 103 108 113 118 123 128 132 134 137 139
 168 163 144 120 100 81 71 59 48 46 50 55 49 44 38 38 39 38 45 45 40 37 35 35 38 46 66 51 35 42 48 44 33 40 54 67 88 55 50 48 47 51 57 51 54 48 44 40 40 47 55 64 69 61 72 88 108 100 87 83 94 105 101 104 110 106 111 122 109 103 98 96 99 99 103 105 107 114 123 130 143 158 180 176 171 166 158 146 129 112 98 89 77 66 58 55 51 49 49 48 48 47 45 45 45 45 45 47 48 54 51 47 50 49 47 50 56 63 66 67 69 72 74 75 75 66 59 53 54 64 56 44 39 34 34 35 38 40 33 38 39 36 33 35 40 49 80 83 61 52 45 43 42 43 49 48 43 39 38 37 37 38 40 41 41 40 39 39 37 36 36 35 35 36 37 36 34 36 37 38 40 41 41 43 43 42 42 42 40 40 39 39 38 37 37 36 36 35 38 38 38 40 39 39 39 38 39 41 42 43 45 48 51 50 50 49 49 49 48 49 49 51 54 57 60 63 68 71 74 76 75 78 79 79 82 85 88 91 94 98 98 96 96 97 98 100 100 102 106 110 114 121 125 129 134 137 139 142
 192 181 158 129 104 86 72 64 59 62 61 60 54 43 40 39 44 50 57 70 81 86 76 44 42 41 45 51 37 34 45 49 45 63 103 80 61 49 51 42 43 53 58 49 51 54 51 43 42 45 50 55 57 61 70 82 105 100 89 83 92 105 104 103 104 108 114 118 114 109 104 103 107 105 111 118 128 128 104 111 124 140 170 182 176 172 166 153 141 126 110 97 90 77 70 65 63 60 57 54 52 49 46 46 45 45 44 45 48 50 47 47 45 47 48 48 53 56 56 61 63 66 68 71 68 60 56 54 69 69 60 51 44 34 37 41 43 43 33 35 37 36 34 36 41 64 91 71 59 54 48 45 42 40 43 43 38 38 38 37 38 40 40 39 39 40 40 38 37 36 36 35 36 38 37 37 37 38 39 38 40 40 41 41 41 41 41 40 40 40 39 39 38 37 36 36 36 37 38 38 40 40 40 40 40 40 38 41 42 42 44 45 47 49 48 49 49 48 48 48 50 51 55 57 61 64 68 71 74 76 77 79 80 81 82 86 89 94 98 98 98 98 99 100 100 100 103 105 109 113 117 122 127 132 136 141 142 142
 190 204 186 144 114 93 79 73 70 78 70 69 82 47 40 56 65 92 98 99 125 154 125 121 89 61 46 44 43 40 40 41 45 53 50 55 46 51 48 39 45 61 56 45 50 53 53 49 49 46 50 54 57 62 67 78 92 98 92 85 89 101 106 105 108 112 115 113 113 114 111 111 113 113 116 120 146 164 113 100 107 111 148 178 181 177 170 162 151 137 123 111 101 90 83 77 72 71 67 62 57 52 48 47 45 47 47 45 48 47 44 43 43 47 51 53 50 53 55 57 61 63 63 64 61 55 51 56 67 65 55 53 47 37 42 45 48 38 35 32 34 33 34 36 41 64 82 61 55 52 50 44 43 40 40 39 36 36 38 39 39 40 39 39 39 39 39 38 38 36 36 36 36 37 38 37 37 37 38 38 39 40 40 40 41 41 41 41 40 40 39 39 38 38 37 37 37 38 38 39 39 40 42 42 42 42 42 40 41 43 43 42 44 45 45 46 46 47 48 50 51 53 56 58 61 65 69 72 74 76 79 79 81 83 84 87 90 94 98 100 101 102 101 102 102 103 103 107 110 114 119 124 128 132 138 142 142 142
 215 214 206 185 137 102 90 87 86 80 79 72 66 51 43 81 76 104 142 117 147 153 130 137 103 90 61 50 56 37 31 31 32 34 37 36 38 35 34 41 56 61 52 45 51 48 50 56 55 48 52 60 67 66 67 73 82 89 96 91 84 98 102 102 110 113 113 111 112 114 115 118 129 120 122 124 137 159 140 107 102 106 132 181 184 183 177 171 160 150 135 122 111 102 95 88 81 77 72 68 62 55 52 52 50 49 49 47 47 46 45 44 44 44 45 49 54 58 58 53 56 60 60 58 55 52 52 56 63 63 57 47 48 45 40 48 37 36 33 32 33 33 33 35 42 88 75 58 53 52 50 46 44 44 42 37 34 34 38 39 40 40 37 38 38 39 39 39 37 37 36 36 36 37 38 38 38 38 38 38 39 38 39 39 40 39 40 40 39 40 39 39 38 38 38 37 37 38 38 40 40 42 42 42 42 43 41 41 40 42 41 41 42 43 44 45 47 47 47 50 51 54 56 59 62 66 70 73 76 78 79 81 82 82 85 86 89 94 97 98 102 103 104 105 105 105 106 109 113 116 120 125 128 133 137 140 141 141
 212 214 208 207 199 153 123 113 112 110 108 104 92 73 63 64 77 106 153 94 91 105 118 90 78 71 79 88 67 44 32 28 26 27 26 25 27 30 36 45 73 66 46 43 48 46 48 52 57 50 48 57 77 76 69 70 76 85 86 80 83 89 95 106 111 110 105 111 115 119 116 124 138 130 135 128 131 135 142 143 115 113 138 176 185 188 185 180 171 158 145 128 118 114 109 102 94 86 79 76 69 60 56 59 59 56 54 54 54 50 46 46 44 43 42 44 44 45 48 46 46 49 56 59 53 51 53 57 61 54 52 40 41 35 36 40 37 33 31 31 30 30 32 34 39 68 65 58 54 53 50 46 48 47 42 39 36 37 38 38 39 40 38 38 38 38 39 39 38 37 37 35 36 37 37 37 37 37 37 37 38 38 38 40 39 39 38 39 40 39 39 40 38 38 38 38 38 37 39 40 42 43 43 43 43 42 42 43 45 42 42 43 42 43 43 45 47 47 48 50 52 55 59 62 65 68 71 73 76 78 80 82 82 83 84 87 90 93 96 100 102 105 107 109 108 110 109 112 114 117 120 124 127 133 136 139 140 140
 210 206 200 193 182 201 238 241 207 231 228 194 169 141 117 96 95 116 124 98 95 104 97 82 79 76 56 70 66 64 43 36 28 26 26 24 23 27 33 35 58 55 39 41 48 48 46 47 49 49 50 52 59 65 67 69 71 81 80 76 88 98 102 104 101 102 105 116 117 117 118 121 136 149 161 137 130 130 132 151 159 124 145 180 181 195 192 187 179 169 159 146 134 128 122 114 108 100 92 83 75 66 63 69 75 69 65 64 60 53 49 48 47 46 42 43 42 42 42 45 49 50 58 56 56 53 54 59 52 45 43 36 36 33 33 35 36 42 40 31 28 28 31 34 38 46 49 56 60 58 59 56 50 46 44 38 36 39 39 37 38 38 38 38 39 38 38 38 39 38 36 35 36 36 36 35 36 36 36 36 38 38 37 39 39 39 39 38 38 39 38 38 38 37 37 38 38 38 38 41 41 43 45 43 44 44 44 44 46 45 44 44 43 43 46 46 48 49 50 52 55 57 60 64 67 71 73 76 77 79 80 82 82 83 84 86 89 92 97 99 104 107 109 111 112 112 113 113 116 118 121 123 127 131 136 141 142 142
 223 224 226 247 286 295 356 375 380 383 385 378 289 238 186 139 193 306 323 250 211 187 129 97 89 79 57 55 44 47 55 49 46 41 27 25 24 23 24 30 45 40 36 43 54 56 49 49 50 54 57 55 54 59 62 62 66 73 81 81 73 88 96 97 89 95 110 115 119 122 119 119 123 144 154 140 131 129 133 144 164 156 145 159 188 185 181 174 181 181 173 163 153 145 137 126 121 116 111 100 93 82 81 83 85 90 80 74 65 57 52 49 47 48 47 46 45 45 46 50 46 50 53 53 56 55 58 57 50 48 51 44 37 35 36 35 32 37 35 30 28 30 34 37 51 48 52 62 62 61 59 58 54 49 46 42 41 41 38 38 37 38 37 37 37 37 38 38 38 36 36 35 35 35 35 35 35 35 35 36 37 37 38 39 37 38 39 38 39 38 38 38 38 38 37 37 38 37 38 41 42 43 45 45 45 45 45 45 46 45 45 45 44 45 47 47 49 50 51 53 55 59 63 66 69 73 76 77 78 78 80 81 81 83 84 87 90 93 96 101 105 108 112 115 115 115 115 115 117 119 121 124 127 130 135 140 143 145
 231 220 227 229 242 276 316 322 281 335 366 403 346 205 275 247 404 403 412 384 373 342 298 243 181 108 77 59 43 35 46 41 43 54 32 26 28 25 25 28 31 32 33 43 60 57 51 50 55 58 64 60 56 53 55 54 57 64 72 69 67 70 75 82 97 98 108 112 117 127 124 124 120 126 145 136 128 131 136 148 169 173 150 156 165 163 163 161 169 171 169 169 162 154 151 146 138 133 128 124 114 103 102 102 104 108 97 90 79 62 52 47 48 49 50 52 51 50 52 58 52 52 50 52 55 58 62 72 73 66 51 47 53 41 43 46 35 32 33 30 28 32 34 43 49 51 55 59 61 62 59 57 58 58 51 49 44 41 40 38 37 36 35 35 35 35 35 35 36 36 35 35 34 34 35 36 36 35 35 35 35 37 37 37 37 38 38 38 37 38 38 38 38 38 38 37 38 38 38 40 41 44 45 45 46 46 46 46 47 46 45 46 45 47 48 50 50 52 54 55 57 60 64 68 72 76 77 79 79 78 79 81 81 83 86 89 92 95 98 102 105 109 112 115 116 116 117 117 118 120 121 123 126 129 135 140 145 147
 219 221 228 240 247 268 264 242 213 203 281 359 338 196 180 243 299 394 394 389 382 372 356 299 197 135 96 68 52 40 35 34 30 35 42 38 41 35 25 27 35 30 32 39 49 54 48 47 49 51 53 54 54 54 56 57 58 57 59 69 72 69 75 81 88 96 102 111 113 120 130 126 120 131 159 154 132 132 141 154 159 151 151 166 170 160 162 161 154 152 152 158 163 157 148 149 135 126 128 136 127 126 123 133 143 145 130 121 105 77 54 47 48 50 56 60 57 54 54 57 60 73 61 56 64 57 56 62 57 52 41 38 45 51 42 40 36 34 36 33 29 33 37 44 45 44 45 52 59 56 57 58 61 68 60 52 48 44 39 36 35 33 33 32 33 33 33 34 34 35 34 33 33 33 34 34 36 36 35 35 36 36 38 37 37 37 37 38 38 38 38 38 38 38 38 38 38 38 39 40 41 43 45 46 46 47 47 48 49 49 48 47 48 49 50 51 53 55 56 57 60 63 65 68 73 76 79 78 79 78 78 80 81 85 88 92 96 97 100 102 104 108 111 115 116 117 118 119 121 121 123 125 126 129 136 141 148 152
 240 234 233 238 257 265 243 233 232 231 222 208 195 184 175 167 164 177 240 387 396 385 351 282 172 133 110 82 77 65 50 42 31 29 28 31 38 39 29 27 40 33 30 34 41 45 44 45 47 48 49 50 49 51 52 56 59 62 66 71 74 75 82 85 84 90 96 101 104 108 114 120 122 131 140 151 138 130 144 157 161 157 145 166 184 183 159 156 156 159 158 153 159 157 142 148 130 129 123 124 122 120 128 150 173 165 155 153 143 98 64 48 53 53 59 67 66 60 65 67 69 73 70 61 71 56 53 65 51 43 38 36 38 45 41 38 43 36 36 33 31 34 40 47 44 39 41 49 57 56 53 54 56 59 56 50 48 44 39 36 34 33 32 31 32 32 32 33 33 33 34 32 33 33 33 34 34 35 34 34 36 36 36 36 37 37 37 37 39 39 39 39 39 39 38 39 39 38 39 41 42 43 45 45 46 47 48 49 49 51 50 49 50 51 53 54 55 56 59 60 63 65 67 70 73 75 77 77 78 76 76 78 82 86 92 95 97 99 101 102 103 107 110 113 116 117 120 121 122 123 123 125 128 132 137 143 148 153
 222 202 204 215 228 234 233 230 236 238 227 214 200 192 180 178 179 168 179 311 361 353 236 143 100 126 164 157 133 136 102 80 54 42 43 40 37 39 49 30 34 37 34 37 36 38 43 48 48 46 48 48 46 46 45 49 54 60 60 63 73 89 94 84 81 86 89 95 97 101 106 116 125 124 125 129 127 126 149 159 166 160 137 157 178 193 167 157 169 172 160 167 149 150 137 143 129 120 133 114 120 141 145 157 158 168 159 156 153 125 118 94 71 74 74 85 79 74 78 78 78 83 80 85 64 56 49 47 44 42 37 37 38 40 41 44 68 51 37 34 30 34 37 39 40 37 38 45 54 55 53 52 53 52 53 52 47 43 39 36 32 31 31 30 31 31 32 32 32 33 32 32 32 33 33 33 34 34 33 33 34 35 36 36 36 36 38 38 38 38 39 39 39 39 40 39 39 39 40 40 42 43 45 46 46 47 48 49 52 52 52 53 53 53 55 56 58 59 61 63 64 67 68 71 74 75 76 77 77 77 78 79 83 87 93 98 101 101 102 102 104 105 110 114 117 118 120 122 123 124 126 128 131 135 138 142 146 148
 -9999 186 192 204 209 215 226 240 239 246 227 206 198 190 184 190 186 175 171 180 171 168 154 101 80 78 92 132 151 137 106 71 49 49 35 32 29 28 39 33 30 41 43 40 37 37 41 44 44 44 45 46 44 44 43 47 51 54 58 70 80 75 72 73 75 79 86 92 98 98 99 110 120 124 122 115 120 125 139 153 161 165 137 150 183 186 174 158 175 184 174 171 154 149 135 143 139 124 133 115 120 122 134 134 144 174 168 180 172 149 139 126 86 121 102 90 69 71 68 71 66 64 68 62 57 60 48 46 43 40 39 48 51 48 38 42 67 67 38 34 33 33 36 35 36 36 37 45 56 55 51 49 48 49 52 53 48 45 41 38 34 31 30 30 30 31 31 32 33 33 32 32 32 32 33 33 34 34 32 32 34 34 35 36 36 36 38 38 38 38 39 40 39 39 40 40 40 40 40 41 42 43 43 44 45 48 48 51 52 54 55 55 56 56 56 59 59 61 63 64 66 68 69 72 73 75 77 77 79 80 80 82 84 88 93 97 100 100 101 101 103 104 110 115 119 120 121 123 124 125 128 130 134 137 140 143 145 145
 -9999 183 187 194 202 206 207 213 214 220 225 217 201 198 196 192 182 173 163 168 194 200 206 137 80 70 64 61 74 118 110 86 62 44 39 42 46 33 29 33 27 33 41 39 43 41 46 47 43 42 43 43 43 45 46 44 47 54 68 70 65 67 72 83 82 78 86 91 97 99 96 99 107 112 114 106 112 116 123 132 153 158 155 136 172 182 180 153 165 170 173 184 159 160 144 139 133 135 135 120 116 123 135 118 132 162 169 179 174 149 135 120 121 115 93 80 70 80 73 64 66 74 67 58 54 51 50 47 52 44 45 61 70 71 39 33 43 39 33 34 33 33 36 35 35 37 40 48 61 57 49 46 48 52 62 62 52 46 42 37 35 31 31 31 30 30 31 31 33 32 32 32 32 33 33 33 32 33 33 33 33 34 34 34 35 35 37 37 37 39 39 39 40 39 40 40 40 41 41 41 41 41 42 43 45 47 49 52 55 55 58 57 57 58 59 59 61 63 64 66 67 70 70 72 73 75 77 78 80 80 82 84 86 89 93 95 97 99 100 102 104 107 112 116 119 122 123 124 126 127 130 132 136 139 142 146 147 148
 -9999 192 207 193 193 198 199 201 203 211 231 261 238 204 216 200 178 178 168 161 171 272 385 299 93 72 59 52 49 59 88 89 88 68 59 58 51 30 26 27 27 39 42 36 40 39 41 46 43 41 42 42 43 46 49 45 46 51 63 61 63 71 88 86 75 80 81 82 83 85 86 88 91 93 96 93 97 102 108 118 134 141 127 135 166 171 189 159 152 166 166 182 165 139 134 131 135 132 128 120 123 122 116 116 139 156 159 153 148 133 116 116 115 104 85 78 82 72 66 68 76 86 70 59 59 57 57 59 70 53 46 50 60 70 39 31 30 30 31 33 34 35 36 35 35 38 53 56 58 52 49 48 48 58 65 60 52 49 44 40 36 33 31 31 31 30 30 31 31 31 31 32 32 31 33 33 32 33 33 33 32 32 32 34 34 34 36 36 38 38 39 40 41 42 42 41 42 41 41 41 41 42 42 43 44 46 49 53 55 58 58 58 60 59 62 62 62 64 66 68 69 69 71 72 74 75 77 80 81 82 84 86 88 90 92 95 96 98 101 103 105 107 112 116 121 123 124 125 125 128 130 133 138 142 148 151 153 156
 -9999 -9999 201 195 189 194 190 191 190 192 211 234 302 260 193 187 177 173 165 161 164 197 284 281 139 102 67 52 44 43 52 65 72 64 61 44 38 32 31 29 28 32 33 33 41 39 36 40 40 40 43 45 44 46 51 47 45 48 53 61 62 62 65 68 73 80 85 80 78 78 78 80 79 77 79 81 87 91 97 103 120 134 116 120 139 161 185 178 153 145 145 149 147 136 135 151 158 151 146 137 123 126 133 134 136 143 146 149 134 118 121 117 109 88 86 96 78 70 70 84 91 89 77 66 73 77 67 62 63 59 48 44 51 63 44 32 28 29 32 34 35 37 36 36 36 39 58 54 51 49 49 50 50 56 80 69 57 52 48 43 38 35 32 32 31 32 31 31 31 32 31 31 32 32 31 31 32 32 33 33 31 31 31 32 34 34 36 37 37 39 40 41 42 42 42 42 43 43 41 41 42 42 42 42 43 46 50 55 58 58 61 61 62 62 62 64 64 65 66 68 69 71 72 73 74 77 79 79 81 82 84 88 89 92 93 95 96 98 101 102 105 108 112 116 120 122 123 124 125 128 131 135 140 146 152 155 158 163
 -9999 -9999 -9999 -9999 -9999 -9999 187 184 186 199 193 202 216 256 239 186 185 172 178 182 201 214 259 262 232 159 114 64 47 41 42 45 44 51 46 39 38 49 52 37 31 30 30 31 35 37 36 38 40 41 46 45 43 48 56 51 48 48 49 54 56 58 59 62 66 74 74 76 76 73 73 83 88 69 65 70 76 79 85 88 95 121 105 110 125 134 161 168 149 160 141 137 145 144 152 152 152 156 159 154 144 134 132 127 124 130 146 135 125 133 144 134 99 83 91 85 80 78 84 82 87 83 81 84 76 74 68 64 62 63 49 42 48 73 58 33 30 29 32 33 36 36 36 36 36 41 61 49 46 43 47 50 54 58 67 75 70 76 80 67 47 37 32 32 31 31 31 31 31 31 30 31 32 32 31 31 31 31 32 32 31 31 31 32 32 34 35 37 37 39 40 40 42 43 44 44 43 43 42 42 41 42 42 43 43 46 51 55 59 57 61 60 61 61 62 64 64 65 67 69 70 72 73 75 76 78 79 81 84 85 87 89 92 93 94 95 97 98 101 102 105 109 111 114 117 119 121 123 125 128 131 134 139 146 153 157 163 168
 -9999 -9999 -9999 -9999 -9999 -9999 -9999 -9999 178 193 185 183 187 245 231 214 179 171 173 184 190 215 199 211 232 278 231 115 58 44 39 35 37 46 40 38 41 45 58 48 36 33 33 33 33 36 35 37 37 40 46 46 44 48 53 56 53 50 50 51 54 57 58 59 61 65 68 68 68 69 68 77 89 59 54 60 65 69 74 80 81 90 97 106 119 123 137 156 164 172 158 153 151 160 166 146 141 136 142 137 136 140 136 130 125 126 122 122 115 114 123 113 90 100 100 85 83 86 94 92 94 94 89 82 74 70 70 66 65 64 49 43 39 57 47 33 31 31 32 35 36 37 37 38 39 47 45 46 42 43 48 56 69 85 77 72 63 59 62 60 49 39 35 33 31 31 33 31 31 30 30 31 32 32 32 31 31 32 32 32 31 30 30 30 32 34 36 36 38 39 40 42 42 43 45 44 43 43 44 42 42 43 43 44 46 48 51 55 57 57 60 60 61 62 63 63 65 67 67 69 71 73 75 76 77 80 81 83 84 87 89 91 92 93 94 96 97 100 100 103 105 108 111 113 116 118 119 122 124 129 130 131 136 143 151 157 161 168
 176 176 174 -9999 -9999 -9999 -9999 -9999 -9999 -9999 173 177 177 202 231 181 182 182 191 196 185 214 260 223 165 184 168 169 110 49 41 36 33 31 31 45 47 44 47 48 42 39 36 35 35 34 34 36 39 41 45 43 43 48 53 56 55 51 52 51 54 59 63 61 59 60 66 66 63 64 64 65 63 55 53 55 59 59 61 67 73 80 90 106 113 132 149 164 175 181 160 165 153 154 154 145 130 125 128 126 129 132 143 144 132 123 120 126 110 106 119 103 92 94 94 88 85 91 106 114 97 92 90 91 81 74 71 71 68 62 50 55 40 38 38 34 32 34 34 35 36 37 38 39 45 47 40 40 41 45 52 68 88 100 90 79 70 64 56 50 46 41 36 34 33 32 32 32 32 32 32 32 32 31 32 31 31 32 32 32 31 31 30 31 32 34 35 37 38 39 40 42 42 44 44 44 44 44 44 44 45 45 46 46 47 49 52 55 55 57 59 60 61 62 63 63 66 66 68 69 72 74 76 77 78 82 83 85 87 89 90 91 92 94 95 97 98 100 101 104 106 108 110 112 114 116 118 121 125 127 129 131 134 140 147 155 161 166
 -9999 179 195 162 -9999 -9999 -9999 -9999 -9999 -9999 -9999 162 173 181 180 167 172 175 188 275 295 244 233 281 234 129 101 81 129 74 46 37 35 32 30 30 32 33 38 42 40 37 36 36 36 35 34 36 39 41 42 43 43 50 67 64 59 55 54 57 53 56 58 61 59 60 61 62 61 60 60 59 57 55 56 55 55 60 67 65 70 75 81 89 97 107 126 138 152 168 172 168 164 154 144 138 129 121 127 128 132 131 124 129 149 134 119 116 110 101 111 105 96 99 97 93 90 99 113 118 105 94 88 88 91 77 73 74 75 68 49 48 39 37 35 34 33 37 35 34 37 39 44 45 50 50 40 38 42 43 51 61 86 112 92 83 73 67 58 48 43 42 39 36 34 33 33 33 32 32 32 33 33 31 32 31 32 33 32 32 32 32 31 32 33 34 36 37 39 39 41 42 42 43 44 44 44 44 44 45 45 46 48 48 49 49 51 54 54 57 57 58 61 61 63 65 65 66 68 70 72 74 76 79 81 84 86 87 89 90 92 93 94 95 95 96 99 100 102 105 107 108 110 112 113 115 117 122 125 128 130 133 135 141 146 153 159 165
 -9999 167 180 187 -9999 -9999 -9999 -9999 -9999 -9999 -9999 -9999 -9999 157 159 161 163 179 189 195 267 261 205 232 302 193 87 77 73 68 47 40 36 33 31 31 28 30 32 38 37 36 35 35 34 34 33 36 42 42 44 45 45 47 50 55 55 51 51 51 50 52 55 59 61 59 60 61 59 57 60 59 60 57 62 77 58 62 64 63 66 71 76 83 89 97 105 115 128 140 166 159 183 180 151 153 138 121 121 118 121 125 128 124 120 129 129 119 110 102 110 101 94 103 101 101 94 108 121 126 112 99 90 85 81 74 73 77 84 72 53 44 42 38 37 35 35 35 36 36 40 47 54 57 60 43 38 39 41 43 48 64 91 96 92 88 88 75 62 53 47 44 39 36 35 35 34 34 33 32 32 33 33 31 32 32 33 33 33 33 32 32 32 33 34 34 37 37 38 40 40 41 42 43 42 43 44 44 44 46 47 47 48 50 51 51 51 54 54 56 57 59 61 62 62 65 65 67 68 71 72 74 77 80 84 86 88 89 91 92 94 94 95 95 96 98 100 102 102 106 108 111 111 113 113 115 119 122 126 129 132 135 138 141 146 152 157 163
 -9999 -9999 -9999 -9999 -9999 -9999 -9999 -9999 -9999 -9999 -9999 -9999 -9999 146 151 159 181 197 203 208 233 250 234 251 254 208 103 77 67 56 48 41 37 35 32 31 30 29 29 34 39 40 38 36 36 36 33 35 39 40 42 43 48 44 43 44 48 49 48 47 47 49 51 53 56 57 57 60 61 58 56 58 61 58 58 64 82 58 60 62 65 67 76 81 84 90 96 106 132 146 145 149 158 166 163 153 133 118 114 108 104 102 112 127 122 115 120 121 109 106 122 105 95 96 99 98 96 96 100 101 103 102 96 85 79 77 77 82 93 69 53 47 44 40 38 37 36 36 37 39 42 51 60 54 41 37 37 40 40 42 47 64 81 95 96 95 89 79 65 56 50 46 41 38 36 35 35 34 34 32 32 32 33 31 32 33 33 33 33 33 33 32 33 34 34 36 37 37 39 40 40 41 41 42 42 43 43 44 45 46 48 50 50 50 51 53 52 53 55 57 57 59 61 61 64 64 66 68 69 71 72 75 77 81 85 89 92 92 93 94 94 96 95 96 98 99 100 102 105 106 110 111 114 115 115 117 121 124 127 131 134 137 141 144 147 152 156 161
 -9999 -9999 -9999 -9999 -9999 -9999 -9999 -9999 -9999 -9999 -9999 -9999 -9999 -9999 149 158 183 194 187 200 193 220 236 310 213 163 133 105 83 56 48 43 38 36 33 33 30 29 29 30 31 33 38 39 38 38 34 35 36 36 36 39 44 48 43 40 41 43 46 46 45 46 47 48 52 51 52 59 59 59 55 58 66 64 60 60 72 61 60 62 63 65 74 80 81 84 89 94 104 113 119 121 145 134 134 140 135 130 128 132 119 98 93 104 122 119 112 109 105 102 111 97 106 107 104 99 99 93 92 91 96 92 92 89 84 81 82 87 95 73 57 50 46 42 39 36 38 39 39 39 42 51 56 50 38 37 37 37 40 42 47 55 77 96 97 96 91 79 68 58 51 46 42 38 36 35 35 35 35 33 33 33 32 32 32 33 33 34 34 33 33 34 34 34 35 36 37 38 40 40 40 41 41 42 42 42 43 44 45 46 49 49 50 50 52 53 54 53 55 57 57 61 61 64 65 66 67 69 71 71 73 76 78 82 87 89 93 93 94 95 96 96 97 97 98 101 102 103 106 109 111 114 115 117 119 120 123 127 131 134 136 139 142 145 149 151 155 158
 109 -9999 -9999 -9999 -9999 -9999 -9999 -9999 -9999 -9999 -9999 -9999 -9999 -9999 -9999 159 166 185 182 207 200 213 223 310 286 195 170 165 116 68 53 44 39 37 33 33 32 30 30 28 28 30 32 33 35 37 32 32 33 33 35 38 41 49 46 41 38 40 43 44 43 43 44 44 47 49 49 50 51 53 55 54 61 67 62 61 63 61 61 62 66 68 72 71 76 79 83 89 100 114 130 121 112 131 120 132 142 144 150 162 135 107 90 85 90 101 118 114 106 102 94 89 94 103 112 107 102 97 87 83 82 88 91 85 82 80 79 81 97 80 64 52 49 43 40 37 43 40 39 39 42 48 56 54 38 37 36 38 38 40 45 51 78 99 100 95 88 80 68 56 48 44 41 38 36 35 35 34 34 33 33 32 33 33 32 33 33 36 34 34 34 34 35 35 35 38 38 39 41 40 41 41 41 39 39 41 42 42 45 46 47 49 50 51 52 51 52 53 55 57 58 61 62 63 66 67 70 71 71 72 73 76 78 82 87 89 93 93 95 97 97 97 98 99 101 102 103 106 107 110 113 116 118 121 122 125 127 130 133 137 138 141 144 147 149 151 153 156
 124 134 -9999 -9999 -9999 -9999 -9999 -9999 -9999 -9999 -9999 -9999 -9999 -9999 -9999 155 160 178 186 207 200 207 211 314 354 217 137 114 87 70 68 52 41 37 35 33 32 30 29 27 27 28 28 30 32 33 35 34 34 31 33 35 38 41 43 40 38 37 39 40 41 41 42 44 46 48 50 50 51 50 52 54 58 65 70 66 64 62 61 61 64 68 70 70 72 76 82 91 105 120 133 141 140 112 114 140 138 143 145 157 126 110 93 82 78 81 90 103 93 94 89 85 83 91 98 113 107 102 94 79 79 83 86 93 91 86 75 75 86 90 63 53 50 45 42 39 49 43 40 37 40 45 51 54 40 36 36 37 37 38 39 46 72 97 102 94 88 76 61 54 49 43 40 38 36 35 35 34 33 33 32 32 33 33 33 33 34 36 35 34 34 35 35 35 36 38 39 41 41 42 42 42 41 39 39 40 42 43 44 45 47 48 49 50 51 51 52 54 56 59 60 63 64 64 66 68 70 72 72 72 73 74 78 82 85 90 92 93 96 97 99 98 98 100 102 103 105 107 109 111 115 117 120 123 124 127 130 133 137 140 141 144 145 147 150 151 153 154
 128 156 142 -9999 -9999 -9999 -9999 -9999 -9999 -9999 -9999 -9999 -9999 -9999 -9999 156 163 170 178 169 184 204 224 268 308 312 212 131 85 69 58 48 40 36 33 31 30 29 29 28 27 27 28 29 30 34 33 33 33 31 32 33 35 37 38 37 37 37 37 38 38 41 42 44 46 48 48 48 50 52 53 56 61 64 71 68 69 66 62 62 62 65 67 69 71 76 82 90 103 120 135 147 152 129 106 123 138 135 128 141 152 123 98 84 77 71 70 75 76 81 98 101 81 84 95 104 99 100 97 81 78 86 88 87 89 87 78 69 71 82 64 56 50 46 42 40 45 43 40 39 40 43 48 56 48 38 36 36 37 35 36 42 78 102 100 93 84 73 63 56 46 43 41 38 37 35 35 34 34 32 32 33 33 34 33 33 34 35 35 35 35 35 34 36 36 39 39 41 42 43 43 44 42 39 39 40 41 42 44 45 46 47 48 50 51 51 53 55 57 59 61 63 64 66 67 70 72 74 74 75 73 74 79 83 86 89 91 95 96 98 100 100 101 101 103 105 106 109 111 113 116 120 123 126 127 129 130 134 138 141 144 146 147 149 150 151 151 152
 -9999 119 123 -9999 -9999 -9999 -9999 -9999 -9999 -9999 -9999 -9999 -9999 -9999 -9999 156 154 157 167 164 179 206 223 242 267 269 243 160 104 85 69 50 40 34 31 31 28 27 27 27 26 26 27 28 28 29 31 31 30 31 31 35 37 36 35 35 34 35 36 36 39 40 40 43 45 46 48 49 52 53 55 58 67 72 76 71 73 81 68 63 63 64 67 69 72 73 84 88 99 113 129 158 147 129 116 112 143 155 137 124 130 127 129 107 98 78 67 66 69 76 87 95 82 77 85 92 91 86 89 84 85 80 88 84 77 74 75 68 63 69 66 56 51 47 43 41 44 45 41 41 41 43 46 52 52 39 38 37 38 36 35 39 84 101 101 93 83 72 64 56 46 43 41 38 37 35 34 34 34 33 32 33 34 34 33 33 33 34 34 35 34 34 34 36 37 39 40 42 43 45 45 45 44 42 41 41 42 42 44 44 46 47 47 48 50 51 52 54 55 58 61 62 65 67 69 71 73 73 75 75 75 76 80 84 87 90 91 93 96 99 101 102 103 103 103 105 107 110 113 116 119 122 126 129 129 130 131 135 140 144 146 147 147 150 151 151 151 152
 -9999 -9999 -9999 -9999 -9999 -9999 -9999 -9999 -9999 -9999 -9999 -9999 -9999 -9999 -9999 147 145 144 149 166 180 216 224 216 218 193 186 151 121 100 77 54 43 33 29 29 27 27 28 27 26 26 26 27 28 28 29 31 30 29 33 32 33 33 33 33 33 35 38 36 37 40 42 43 44 45 48 49 52 58 59 59 67 75 84 74 73 79 70 66 66 65 67 68 72 75 89 85 95 108 123 145 142 141 129 106 122 151 154 136 118 124 150 171 181 110 72 69 67 74 81 84 84 75 75 79 84 77 75 84 94 85 84 79 73 70 68 68 61 61 62 56 50 47 45 42 42 43 41 43 43 43 45 49 55 40 39 40 39 38 36 37 60 86 95 91 81 70 63 58 49 44 41 39 37 37 34 34 34 34 32 33 34 34 34 33 33 33 33 34 34 33 34 34 37 39 40 42 43 45 47 47 45 44 43 42 42 43 44 44 45 47 47 47 48 50 51 54 55 58 59 62 65 68 70 71 74 74 75 76 76 79 80 83 87 88 91 92 96 98 101 102 102 103 105 106 108 111 114 117 120 123 127 129 129 130 131 135 139 144 145 145 146 146 149 150 152 155
 -9999 -9999 -9999 -9999 -9999 -9999 -9999 -9999 -9999 -9999 -9999 -9999 -9999 -9999 -9999 -9999 -9999 133 140 151 190 197 197 201 196 175 162 141 121 103 94 69 46 36 36 28 27 26 26 26 26 24 25 26 27 28 28 30 29 30 32 34 32 32 34 34 33 34 38 40 37 37 43 43 45 48 50 53 53 58 65 65 67 74 84 75 71 74 67 64 65 66 69 68 71 73 76 81 91 105 122 132 139 156 146 116 104 123 153 159 125 111 112 114 149 133 79 73 68 75 82 73 95 81 76 76 75 74 77 83 92 96 89 78 69 63 61 61 58 59 58 54 50 48 46 45 44 44 42 43 43 44 44 48 57 44 41 40 40 39 39 39 43 60 79 78 75 64 54 51 49 47 42 40 37 37 35 34 34 34 34 35 34 34 33 34 33 33 32 32 33 33 34 34 37 37 39 41 43 45 46 47 46 45 43 44 44 44 44 46 46 46 48 48 48 51 52 53 56 57 59 61 65 68 70 72 74 75 76 77 77 77 80 82 84 86 89 91 94 98 100 102 102 104 105 106 108 111 115 118 121 123 125 128 128 128 131 133 136 139 142 142 142 143 147 150 154 157
 -9999 -9999 -9999 -9999 -9999 -9999 -9999 -9999 -9999 -9999 -9999 -9999 -9999 -9999 -9999 -9999 -9999 138 141 145 162 166 178 186 183 174 157 137 118 102 95 86 62 38 33 34 29 28 27 25 24 24 24 26 27 28 28 29 30 29 32 37 37 33 36 37 35 35 35 38 39 38 40 42 45 47 48 52 54 56 64 71 76 78 78 73 72 71 66 65 70 65 67 68 71 73 73 77 85 102 135 121 127 161 161 128 103 103 131 148 123 110 102 100 110 112 94 80 70 69 73 72 89 82 75 76 76 76 78 81 88 95 87 78 68 60 58 56 55 57 62 52 48 47 46 47 53 48 46 43 44 44 44 48 59 52 41 41 41 40 40 39 42 52 60 60 61 62 53 50 44 48 48 43 39 37 36 34 34 34 34 34 34 34 35 34 34 33 33 33 33 32 33 33 36 36 39 40 41 43 45 45 46 44 44 44 44 45 45 46 46 47 48 49 50 51 52 53 56 57 59 60 63 67 70 73 76 76 77 77 77 78 79 81 83 84 87 90 93 97 97 99 101 103 105 106 109 113 116 117 120 122 125 128 129 129 130 133 135 136 138 139 141 145 147 151 155 158
 -9999 -9999 -9999 -9999 -9999 -9999 -9999 -9999 -9999 -9999 -9999 -9999 -9999 -9999 -9999 174 -9999 146 161 152 145 160 158 173 173 167 156 139 125 118 106 108 89 47 38 39 54 35 28 24 24 23 24 26 26 28 27 27 27 29 29 33 37 34 35 37 36 36 37 36 40 40 41 44 42 49 52 57 55 59 67 74 76 75 81 73 75 73 66 63 67 66 67 72 80 79 73 73 76 89 108 103 123 187 168 133 104 96 111 128 129 117 98 92 94 109 98 82 73 69 67 70 79 89 79 75 74 73 74 77 92 89 80 74 67 61 57 54 54 54 52 49 47 47 47 47 49 48 46 45 43 46 44 48 55 44 42 41 42 43 40 40 45 46 46 46 47 52 46 44 39 45 51 45 40 37 36 35 35 35 34 36 36 35 35 34 32 33 33 33 33 32 32 33 34 35 38 38 41 42 43 44 44 44 44 44 45 46 46 47 47 48 48 50 51 52 54 53 56 57 58 60 63 67 70 74 77 77 76 77 78 79 79 80 82 84 85 88 93 96 97 99 101 104 106 107 109 112 115 119 121 122 126 128 129 129 131 134 134 134 136 138 142 144 149 152 156 160
 -9999 -9999 -9999 -9999 -9999 -9999 -9999 -9999 -9999 -9999 -9999 -9999 -9999 -9999 -9999 -9999 165 135 144 162 180 165 150 136 156 159 155 144 139 138 128 126 107 55 47 42 45 63 37 25 24 23 25 26 26 26 26 26 27 27 28 30 33 37 35 36 40 39 37 39 40 42 41 45 43 49 53 57 60 58 62 71 72 71 75 71 73 71 65 65 76 67 67 72 80 81 73 72 74 77 83 97 152 158 172 136 107 92 95 103 110 135 112 86 83 88 86 79 74 71 68 67 73 86 89 74 71 70 69 69 78 83 74 70 65 61 57 54 53 50 49 47 45 45 47 45 46 46 45 45 43 42 45 50 57 43 40 41 40 42 40 42 47 47 43 42 39 39 43 39 35 34 43 47 43 40 36 36 36 36 36 36 36 36 35 33 33 32 32 32 32 31 31 32 32 35 35 38 39 40 42 43 43 44 44 44 46 46 47 50 50 50 49 49 51 52 52 54 54 57 58 60 63 66 70 74 76 76 78 78 80 79 79 81 82 83 85 88 92 96 96 99 102 104 106 108 109 112 115 120 122 126 127 130 128 129 130 134 135 135 134 136 142 145 149 154 158 162
 -9999 -9999 -9999 -9999 -9999 -9999 -9999 -9999 -9999 -9999 -9999 -9999 -9999 -9999 -9999 -9999 -9999 -9999 141 153 185 194 212 175 151 157 154 154 145 146 147 137 113 71 58 51 45 47 47 25 23 24 25 26 24 25 25 25 26 26 27 29 30 32 37 35 39 40 40 40 42 40 41 43 44 45 55 57 59 58 64 67 69 67 68 69 71 69 66 65 68 68 69 68 71 75 72 72 79 89 75 78 85 90 105 115 120 98 83 87 100 107 112 86 78 80 90 91 83 72 69 67 66 73 81 74 69 73 71 66 66 68 69 65 62 60 57 53 51 48 47 45 44 42 43 43 43 44 44 43 42 40 43 48 62 43 40 41 40 40 41 42 45 47 44 41 38 36 37 38 34 33 33 38 45 42 39 36 36 36 36 37 37 35 35 34 32 32 32 32 32 30 30 31 32 34 34 37 37 40 40 41 43 42 44 45 46 46 48 50 52 51 49 50 52 52 52 54 55 57 58 59 62 66 69 72 76 76 78 78 79 80 80 83 84 84 87 89 93 95 97 99 102 105 107 108 111 114 116 120 123 128 131 132 132 132 133 134 136 135 133 137 142 146 149 154 158 162
 -9999 -9999 -9999 -9999 -9999 -9999 -9999 -9999 -9999 -9999 -9999 -9999 -9999 -9999 -9999 -9999 -9999 -9999 -9999 132 146 177 163 170 159 157 157 167 162 155 160 156 134 101 74 62 54 53 46 28 24 24 24 23 24 23 23 23 24 25 26 27 29 30 33 36 37 40 40 38 39 41 40 42 44 45 52 56 55 58 63 66 67 67 67 70 78 75 69 69 71 73 72 70 71 75 78 71 73 84 81 75 79 80 92 137 164 111 89 74 93 92 91 78 74 74 81 116 117 85 74 71 67 67 72 75 69 71 75 67 64 64 63 62 60 60 56 53 51 47 45 46 42 42 42 41 42 42 41 41 41 39 39 43 46 42 39 41 41 40 42 44 45 46 42 39 37 37 35 35 34 31 32 38 43 44 42 39 37 37 36 36 37 34 34 33 33 32 32 32 31 30 30 30 31 31 34 35 36 38 39 40 41 42 42 44 45 46 47 50 51 51 50 50 52 53 54 55 56 57 59 60 62 66 69 72 75 76 75 78 78 78 81 82 84 85 87 91 93 94 98 102 103 106 108 110 112 115 117 121 124 129 134 136 136 137 136 137 137 137 136 139 143 146 150 155 159 163
 -9999 -9999 -9999 -9999 -9999 -9999 -9999 -9999 -9999 -9999 -9999 -9999 -9999 -9999 -9999 -9999 -9999 -9999 -9999 -9999 151 147 171 156 157 154 154 157 159 158 159 164 150 119 95 79 64 52 44 39 26 24 23 23 22 23 23 23 23 24 25 26 28 28 29 32 35 36 40 38 36 38 40 42 45 46 48 56 56 60 67 68 68 66 65 69 75 78 70 73 81 91 76 73 74 75 76 72 71 75 76 75 79 81 85 91 136 106 88 69 87 99 89 78 71 72 77 88 95 100 105 92 72 67 69 76 69 72 77 68 63 62 61 60 59 56 55 52 49 47 45 52 42 40 40 41 41 41 41 40 39 39 38 38 40 39 40 40 40 40 42 43 46 45 41 39 39 36 33 33 33 32 32 41 41 47 46 42 38 36 35 36 35 34 33 33 33 32 32 31 30 29 29 29 30 30 32 34 35 37 38 39 40 42 42 44 45 46 48 49 50 51 50 50 52 54 56 55 57 58 60 62 63 65 69 72 73 74 74 74 76 77 79 81 83 84 88 90 93 96 97 100 103 107 110 112 114 116 119 121 126 129 137 140 139 138 138 139 140 142 142 143 144 147 152 156 159 163
 -9999 -9999 -9999 -9999 -9999 -9999 -9999 -9999 -9999 -9999 -9999 -9999 -9999 -9999 -9999 -9999 -9999 -9999 -9999 -9999 143 156 162 158 164 163 153 152 151 149 149 159 151 124 114 98 83 64 50 49 29 25 24 22 21 21 21 23 23 22 24 24 26 26 28 30 31 32 34 36 37 38 39 41 46 49 49 56 59 60 76 71 67 65 65 66 71 72 69 74 86 89 80 83 89 78 73 77 86 88 82 76 79 81 84 88 96 89 69 63 71 90 86 80 71 71 74 79 84 94 113 118 83 71 67 73 69 71 72 67 64 63 59 60 60 57 55 51 48 45 44 50 41 39 40 40 42 41 39 38 37 38 37 36 40 39 39 38 39 39 42 46 44 43 40 41 40 35 33 32 31 31 30 36 46 50 43 36 36 36 35 35 35 34 33 32 33 32 31 31 31 29 29 28 28 30 31 32 35 36 37 39 39 41 41 42 45 45 47 48 49 50 49 50 51 54 55 57 58 60 62 63 65 65 67 69 71 74 73 73 75 77 78 80 83 86 89 91 93 96 98 101 103 107 110 113 116 116 118 121 123 130 137 142 140 137 139 140 140 142 144 147 147 149 152 156 160 163
 -9999 -9999 -9999 -9999 -9999 -9999 -9999 -9999 -9999 -9999 -9999 -9999 -9999 -9999 -9999 -9999 -9999 -9999 -9999 -9999 138 155 155 159 175 173 153 148 150 143 149 159 153 124 120 111 97 76 56 43 34 28 25 22 20 21 20 21 22 22 23 24 24 26 26 28 29 31 32 35 38 39 39 40 43 46 47 51 57 59 64 69 66 67 64 65 66 66 68 71 77 79 84 120 110 85 77 95 117 108 89 78 79 86 95 90 83 83 77 62 65 73 95 96 74 71 73 75 83 97 117 126 101 77 68 72 69 68 67 63 63 65 59 59 60 58 56 50 46 44 43 42 39 38 38 39 44 41 39 36 38 37 36 35 42 42 38 38 38 37 41 45 43 40 39 38 38 34 31 30 30 30 30 33 53 50 38 36 35 35 35 35 35 35 32 32 32 33 30 30 30 29 28 28 28 28 31 33 34 37 37 37 39 39 41 43 44 45 45 47 48 48 50 50 51 53 56 56 58 60 62 65 65 68 69 69 71 72 73 74 75 77 78 80 83 87 89 93 96 97 100 102 106 108 111 114 117 119 119 120 122 126 133 137 138 137 137 138 141 143 145 147 150 151 154 157 160 163
 -9999 -9999 -9999 -9999 -9999 -9999 -9999 -9999 -9999 -9999 -9999 -9999 -9999 -9999 -9999 -9999 -9999 -9999 -9999 -9999 -9999 149 137 140 150 168 149 145 150 144 144 155 151 129 114 110 100 85 63 48 38 31 25 22 21 20 20 21 22 22 22 23 23 25 26 26 29 30 31 34 39 41 39 39 41 45 50 51 54 55 58 64 64 69 64 65 66 66 68 70 74 77 84 111 103 84 83 106 134 111 91 80 87 110 116 105 92 104 100 70 64 72 89 111 81 73 71 73 81 98 122 146 117 90 66 80 77 69 72 63 62 68 58 58 56 55 55 50 45 46 45 40 38 37 37 38 40 38 38 37 37 37 37 34 40 42 38 38 37 37 39 42 43 39 36 35 34 34 31 29 30 30 30 31 41 41 37 35 35 35 35 35 35 35 33 32 32 32 31 30 30 30 29 27 27 28 30 31 33 35 37 37 38 39 40 41 43 45 45 47 48 48 49 51 51 52 54 55 58 60 62 65 67 69 70 71 72 72 73 74 76 80 80 83 85 89 92 94 96 98 101 103 107 109 112 116 117 118 119 120 122 124 128 131 133 134 136 138 141 144 146 148 152 154 155 158 161 165
 -9999 -9999 -9999 -9999 -9999 -9999 -9999 -9999 -9999 -9999 -9999 -9999 -9999 -9999 -9999 -9999 -9999 -9999 -9999 -9999 -9999 155 -9999 128 150 168 164 150 145 142 138 144 144 134 121 106 100 87 69 52 43 34 26 22 20 21 19 19 21 23 22 23 23 24 25 25 27 28 29 33 46 45 37 38 39 44 51 55 58 59 59 62 65 64 64 65 66 67 68 70 73 75 81 109 116 89 87 99 108 100 85 87 106 130 121 104 98 121 96 70 63 69 78 92 95 76 67 72 81 99 123 136 118 86 66 86 77 70 71 64 59 64 56 57 57 52 49 49 44 43 41 38 37 36 37 37 36 35 36 36 36 36 36 37 36 38 38 37 36 36 36 39 39 39 35 33 31 30 30 29 29 29 30 31 33 37 38 36 35 35 35 35 35 35 35 33 32 32 31 31 31 30 29 28 27 28 30 32 34 35 36 35 38 38 40 41 43 44 45 45 48 49 49 51 52 53 53 56 57 60 62 63 67 68 71 71 72 72 74 76 78 80 82 85 87 89 93 95 96 100 102 105 107 109 114 116 119 118 119 119 119 121 126 126 127 130 133 137 141 143 146 148 152 155 157 159 162 165
 -9999 -9999 -9999 -9999 -9999 -9999 -9999 -9999 -9999 -9999 -9999 -9999 -9999 -9999 -9999 -9999 -9999 -9999 -9999 -9999 -9999 -9999 153 139 145 156 154 158 145 140 136 128 126 124 117 103 98 87 73 56 43 34 26 22 19 19 19 19 21 21 22 21 23 23 25 25 26 27 29 31 37 40 35 37 39 42 46 52 57 68 62 61 63 64 65 64 69 70 71 75 72 75 82 113 104 93 95 105 102 94 88 109 158 143 118 105 99 98 79 69 65 70 78 83 86 74 63 65 96 95 113 111 92 73 74 94 80 72 77 67 60 58 57 54 54 49 54 48 43 41 40 38 36 36 35 35 35 35 35 35 35 36 36 37 39 35 35 35 34 34 33 35 36 35 35 33 31 30 29 29 29 29 29 30 32 35 39 37 36 36 35 35 35 35 35 35 33 33 33 32 31 30 30 29 29 30 31 34 34 35 36 36 36 38 40 41 42 44 45 47 48 49 50 50 52 53 54 55 57 59 62 64 66 68 71 72 72 75 75 76 79 81 84 87 88 91 92 96 97 99 102 104 107 111 115 117 117 117 117 118 118 121 123 125 126 127 131 135 140 143 146 149 153 156 159 160 163 166
 -9999 -9999 -9999 -9999 -9999 -9999 -9999 -9999 -9999 -9999 -9999 -9999 -9999 -9999 -9999 -9999 -9999 -9999 -9999 -9999 -9999 -9999 -9999 170 171 156 154 151 148 143 135 124 118 113 115 107 96 87 74 59 47 40 25 20 19 18 -9999 18 -9999 20 20 21 22 23 24 24 25 27 28 31 33 34 35 35 39 44 45 49 54 63 63 65 64 65 65 66 72 76 76 78 79 76 83 107 100 97 106 106 103 107 91 108 134 125 112 113 98 87 75 70 68 69 77 79 75 67 61 62 84 88 104 88 77 74 81 89 77 82 82 71 61 57 68 54 48 46 51 51 43 41 40 37 36 35 34 34 35 35 35 34 35 35 36 36 37 36 35 32 32 33 32 31 32 33 36 33 32 30 29 29 29 31 29 30 31 35 38 38 37 36 36 35 35 35 35 35 35 34 33 33 33 32 32 31 31 31 32 34 36 35 36 36 38 38 40 41 42 44 45 47 47 48 50 51 51 52 54 54 57 59 62 64 66 68 69 72 72 74 75 76 79 82 84 87 88 90 92 94 96 99 101 104 105 109 112 115 114 115 113 116 119 121 123 123 125 128 132 136 140 145 148 151 155 158 160 162 165 167
 -9999 -9999 -9999 -9999 -9999 -9999 -9999 -9999 -9999 -9999 -9999 -9999 -9999 -9999 -9999 -9999 -9999 -9999 -9999 -9999 -9999 -9999 157 147 153 155 155 158 153 154 139 125 116 110 108 115 114 87 74 61 48 33 22 19 19 18 -9999 -9999 -9999 -9999 -9999 21 22 22 23 23 -9999 27 27 28 32 33 33 36 38 43 45 47 53 58 62 66 67 68 69 69 72 80 84 82 86 79 83 102 99 104 111 109 112 121 94 106 112 108 107 113 108 110 110 78 73 70 78 101 88 66 61 62 69 84 89 76 73 82 93 86 79 96 86 73 61 57 59 56 48 46 44 42 42 40 38 36 35 35 33 34 34 33 33 34 34 34 36 35 37 35 34 32 30 30 30 31 31 33 35 33 32 32 30 30 32 33 34 31 31 32 35 38 37 37 36 36 36 35 35 35 35 35 36 35 34 34 33 33 33 34 34 35 36 37 37 37 38 37 39 41 42 44 45 47 48 48 51 51 52 53 54 54 57 58 63 64 66 69 69 69 71 73 74 76 79 82 85 86 89 90 92 94 97 98 101 102 105 108 109 112 111 111 110 113 117 119 122 124 127 128 132 135 141 144 149 153 156 159 161 164 167 170
 -9999 -9999 -9999 -9999 -9999 -9999 -9999 -9999 -9999 -9999 -9999 -9999 -9999 -9999 -9999 -9999 -9999 -9999 -9999 -9999 -9999 -9999 -9999 141 145 153 157 156 148 150 134 126 119 114 110 110 111 91 77 62 48 32 21 18 17 -9999 -9999 -9999 -9999 -9999 -9999 -9999 -9999 22 22 -9999 -9999 -9999 -9999 28 31 32 33 34 37 40 43 46 50 55 62 63 71 71 72 72 71 77 82 84 82 80 83 91 99 103 111 116 116 119 98 92 98 114 123 114 112 124 148 116 83 76 87 121 102 71 64 63 65 77 73 69 67 76 90 88 79 83 77 67 60 59 64 55 50 45 43 43 43 42 37 35 34 33 33 33 32 32 33 33 33 34 35 35 35 34 34 32 28 28 29 29 29 30 31 35 32 32 31 32 32 33 36 39 34 32 33 38 38 37 36 36 36 36 35 35 35 36 36 36 36 37 35 35 35 33 35 35 35 37 37 36 37 38 39 41 43 44 45 47 48 48 50 52 52 54 54 55 58 59 62 64 67 67 69 70 70 71 74 77 78 80 83 86 89 90 91 93 95 98 99 102 103 105 107 109 110 109 109 112 117 119 122 124 126 130 133 137 143 146 151 154 158 161 163 166 170 170
 -9999 -9999 -9999 -9999 -9999 -9999 -9999 -9999 -9999 -9999 -9999 -9999 -9999 -9999 -9999 -9999 -9999 -9999 -9999 -9999 -9999 -9999 -9999 -9999 138 156 159 153 155 156 143 126 117 107 106 105 107 95 76 67 44 33 23 18 17 -9999 -9999 -9999 -9999 -9999 -9999 -9999 -9999 -9999 -9999 -9999 -9999 -9999 -9999 28 31 31 33 35 37 42 43 46 47 50 56 59 67 71 76 76 73 74 77 79 82 85 86 88 92 99 101 101 107 120 110 99 96 108 135 115 113 120 129 148 100 81 84 91 90 79 69 64 67 76 71 64 64 70 78 84 78 78 76 69 62 59 61 56 49 46 44 41 41 41 39 37 34 32 32 33 32 32 33 34 33 34 34 35 35 35 34 32 30 26 25 27 28 28 29 31 32 32 31 32 33 34 36 41 36 32 33 36 37 37 37 37 36 36 36 36 37 37 36 37 38 37 37 35 35 36 35 35 35 36 36 36 37 38 39 41 43 44 45 46 48 48 50 52 53 54 55 57 58 60 62 64 68 69 70 69 69 72 73 76 79 80 83 86 88 90 91 92 95 96 99 100 103 104 106 107 107 108 109 110 116 119 122 125 128 132 135 138 142 147 150 154 158 163 165 168 171 173
 -9999 -9999 -9999 -9999 -9999 -9999 -9999 -9999 -9999 -9999 -9999 -9999 -9999 -9999 -9999 -9999 -9999 -9999 -9999 -9999 -9999 -9999 -9999 -9999 -9999 141 146 150 155 156 150 130 114 112 108 106 107 89 66 61 46 43 25 20 18 -9999 -9999 -9999 -9999 -9999 -9999 -9999 -9999 -9999 -9999 -9999 -9999 -9999 -9999 29 31 31 33 33 35 39 42 43 48 50 53 57 63 66 69 73 70 70 72 85 86 85 84 87 92 99 94 94 102 116 122 112 109 104 128 121 123 124 116 115 96 93 107 102 88 84 77 69 67 77 72 63 64 69 75 81 80 91 81 68 61 61 60 55 51 46 44 42 42 41 39 37 33 32 32 33 33 31 34 34 33 34 34 34 35 35 35 34 31 26 26 27 28 28 27 27 28 31 31 32 34 36 36 40 36 32 33 35 36 37 37 37 36 36 37 38 38 38 38 39 39 37 37 38 37 36 36 36 35 36 36 36 38 38 40 42 44 44 44 46 48 49 50 52 54 55 56 58 60 61 64 66 69 70 70 70 71 72 74 76 79 81 83 85 88 91 91 92 95 96 97 100 103 104 106 107 107 107 108 109 115 119 125 128 131 135 138 140 142 147 151 156 160 164 168 171 173 175
 -9999 -9999 -9999 -9999 -9999 -9999 -9999 -9999 -9999 -9999 -9999 -9999 -9999 -9999 -9999 -9999 -9999 -9999 -9999 -9999 -9999 -9999 -9999 -9999 -9999 -9999 143 149 152 152 144 130 115 116 116 111 122 85 59 48 45 43 27 21 19 -9999 -9999 -9999 -9999 -9999 -9999 -9999 -9999 -9999 -9999 -9999 -9999 -9999 -9999 -9999 -9999 -9999 -9999 34 35 36 39 43 45 47 50 55 63 63 65 69 67 72 71 84 84 79 82 86 92 100 93 93 101 110 114 112 124 120 115 125 130 126 117 108 99 102 112 112 97 91 86 80 65 78 73 62 64 70 83 82 89 97 79 67 61 59 59 54 50 46 44 42 41 42 40 37 33 32 31 32 32 30 32 32 32 33 32 33 34 33 33 35 32 26 27 29 28 27 26 25 28 31 31 31 33 33 36 39 36 35 32 33 36 39 37 37 37 37 38 38 38 38 39 39 39 39 38 37 37 37 37 37 36 37 37 37 38 38 39 41 44 44 44 45 48 49 51 52 54 56 56 59 60 63 65 67 69 71 71 72 73 73 76 79 79 82 83 86 88 89 91 92 94 96 97 100 101 104 104 106 105 106 106 109 113 119 126 130 134 137 139 140 142 145 150 156 161 166 170 174 176 177
 -9999 -9999 -9999 -9999 -9999 -9999 -9999 -9999 -9999 -9999 -9999 -9999 -9999 -9999 -9999 -9999 -9999 -9999 -9999 -9999 -9999 -9999 -9999 -9999 -9999 -9999 -9999 147 149 150 145 132 120 110 110 119 144 120 58 44 48 42 26 22 20 -9999 -9999 -9999 -9999 -9999 -9999 -9999 -9999 -9999 -9999 -9999 -9999 -9999 -9999 -9999 -9999 -9999 -9999 -9999 -9999 35 37 40 44 44 48 51 60 62 60 62 63 70 72 71 74 78 84 94 92 95 88 94 102 113 125 109 116 135 116 120 137 122 123 115 106 107 109 109 98 84 76 72 71 64 64 63 65 72 93 92 96 91 76 73 64 58 58 53 50 47 44 42 41 41 42 37 33 32 32 31 30 32 32 32 32 32 31 32 32 32 32 31 30 26 27 31 29 24 23 23 25 30 30 29 30 33 33 35 35 32 33 33 35 37 37 37 37 38 38 38 39 39 39 39 39 39 39 38 37 37 37 37 37 37 37 37 38 38 38 41 41 44 44 44 47 48 49 52 54 56 58 58 61 63 64 67 69 70 72 72 73 73 76 79 80 82 84 86 87 89 90 92 93 95 97 98 101 101 104 105 106 107 111 112 115 120 127 132 138 141 141 141 142 146 153 158 163 168 174 177 178 180
 -9999 -9999 -9999 -9999 -9999 -9999 -9999 -9999 -9999 -9999 -9999 -9999 -9999 -9999 -9999 -9999 -9999 -9999 -9999 -9999 -9999 -9999 -9999 -9999 -9999 -9999 -9999 148 149 144 139 130 122 107 108 124 171 169 102 55 36 40 29 25 21 19 -9999 -9999 -9999 -9999 -9999 -9999 -9999 -9999 -9999 -9999 -9999 -9999 -9999 -9999 -9999 -9999 -9999 -9999 -9999 38 37 40 41 44 47 50 55 60 59 61 67 67 67 70 72 76 83 98 92 86 86 93 100 112 126 125 105 139 127 112 113 120 144 124 113 112 119 128 117 105 85 74 70 67 73 64 66 79 103 105 99 85 72 70 67 60 57 54 50 47 45 43 41 38 43 42 33 32 31 31 30 32 31 32 32 32 30 32 32 31 33 30 32 30 27 30 35 26 24 20 20 25 27 27 28 30 31 32 32 32 34 34 36 36 37 37 37 38 38 38 39 40 41 40 40 40 39 39 38 38 38 38 38 38 37 38 38 38 39 40 41 42 42 44 46 47 48 50 53 54 56 58 61 62 65 66 69 69 71 72 74 75 77 78 80 81 84 86 87 88 90 91 93 95 96 97 98 101 103 106 108 110 112 114 118 121 128 135 140 144 143 142 144 147 153 160 166 169 175 178 179 181
 -9999 -9999 -9999 -9999 -9999 -9999 -9999 -9999 -9999 -9999 -9999 -9999 -9999 -9999 -9999 -9999 -9999 -9999 -9999 -9999 -9999 -9999 -9999 -9999 -9999 -9999 147 148 150 143 135 131 123 106 102 119 182 178 161 85 35 33 35 34 22 21 19 -9999 -9999 -9999 -9999 -9999 -9999 -9999 -9999 -9999 -9999 -9999 -9999 -9999 -9999 -9999 -9999 -9999 -9999 36 37 39 41 44 46 48 52 55 56 63 76 67 68 68 71 73 77 82 82 82 83 92 94 97 112 115 102 122 136 107 117 123 147 127 117 110 125 148 110 95 89 75 68 76 84 68 69 88 109 99 91 78 73 68 65 61 58 54 51 49 47 44 41 40 39 38 34 31 31 31 30 31 31 32 31 31 30 30 33 30 29 29 30 33 30 28 29 27 27 22 19 21 27 25 27 36 33 31 32 32 35 35 35 36 37 39 37 39 39 38 39 41 41 39 40 40 39 39 40 39 39 39 38 39 39 39 38 38 39 39 40 41 42 42 44 46 48 50 51 53 56 58 59 63 64 67 67 70 71 72 73 75 76 78 80 81 83 84 86 87 89 91 91 92 94 97 98 101 104 108 110 111 113 115 120 124 129 133 139 143 144 145 148 151 157 164 169 172 175 179 181 181
 -9999 -9999 -9999 -9999 -9999 -9999 -9999 -9999 -9999 -9999 -9999 -9999 -9999 -9999 -9999 -9999 -9999 -9999 -9999 -9999 -9999 -9999 -9999 -9999 -9999 -9999 -9999 -9999 145 140 130 124 114 103 98 103 147 153 154 85 36 29 30 24 21 21 20 -9999 -9999 -9999 -9999 -9999 -9999 -9999 -9999 -9999 -9999 -9999 -9999 -9999 -9999 -9999 -9999 -9999 -9999 36 36 39 41 43 44 47 49 52 53 58 63 69 70 67 67 69 71 73 76 79 84 88 90 92 108 109 95 110 115 102 131 124 117 114 122 103 106 129 127 95 88 79 78 90 77 74 73 78 97 90 92 83 76 72 68 62 60 56 53 49 46 44 42 46 42 39 34 31 31 30 30 30 30 31 30 30 31 30 29 28 29 30 30 31 29 28 28 29 32 29 23 21 22 23 24 30 34 31 33 32 33 35 35 36 37 38 38 39 38 38 38 39 39 40 39 40 40 39 39 39 39 39 39 38 39 39 39 38 38 39 40 42 42 43 43 45 47 49 49 53 55 57 59 61 62 65 66 69 70 73 73 74 76 77 79 81 82 84 85 87 88 89 91 93 95 97 100 101 103 106 108 111 114 117 120 123 129 134 138 142 145 148 151 156 163 167 172 174 177 179 181 183
 -9999 -9999 -9999 -9999 -9999 -9999 -9999 -9999 -9999 -9999 -9999 -9999 -9999 -9999 -9999 -9999 -9999 -9999 -9999 -9999 -9999 -9999 -9999 -9999 -9999 -9999 -9999 -9999 -9999 133 124 119 112 103 94 88 98 124 140 115 52 28 30 24 23 21 20 -9999 -9999 -9999 -9999 -9999 -9999 -9999 -9999 -9999 -9999 -9999 -9999 -9999 -9999 -9999 -9999 -9999 -9999 36 37 39 41 42 44 45 48 49 52 54 57 58 60 63 64 65 68 70 77 80 81 88 89 88 104 104 90 96 105 118 142 128 108 111 123 109 97 99 112 108 94 83 84 97 83 77 80 78 81 93 100 86 82 76 72 66 61 57 54 49 45 44 42 43 42 38 34 32 31 30 30 30 30 31 31 30 30 32 29 28 30 30 31 30 29 28 28 29 30 34 30 28 22 22 22 24 27 30 33 33 33 34 35 36 37 37 39 39 38 39 38 38 38 40 39 39 40 39 39 39 39 39 39 38 38 39 39 39 39 39 40 41 40 41 41 44 45 46 49 51 54 57 59 60 63 64 66 68 70 72 73 74 76 77 79 80 82 84 86 86 89 89 93 93 95 96 98 100 104 106 109 112 114 117 120 123 129 132 137 141 145 149 154 160 164 170 173 174 177 180 183 183
 -9999 -9999 -9999 -9999 -9999 -9999 -9999 -9999 -9999 -9999 -9999 -9999 -9999 -9999 -9999 -9999 -9999 -9999 -9999 -9999 -9999 -9999 -9999 -9999 -9999 -9999 -9999 -9999 -9999 -9999 116 112 109 101 93 94 91 101 127 118 67 30 29 31 25 22 22 -9999 -9999 -9999 -9999 -9999 -9999 -9999 -9999 -9999 -9999 -9999 -9999 -9999 -9999 -9999 -9999 -9999 -9999 35 37 39 41 41 44 49 50 49 49 53 55 56 58 59 60 63 66 72 77 80 79 89 88 83 91 92 92 114 118 125 134 136 112 102 112 114 96 89 106 117 97 90 96 90 78 81 114 99 80 96 107 95 92 85 77 71 64 59 57 51 47 44 42 41 40 37 34 33 31 30 30 30 30 31 30 30 33 30 29 28 30 30 31 32 29 28 28 28 30 31 30 30 25 24 24 24 25 27 30 33 33 33 36 36 37 40 40 40 39 39 38 37 39 39 39 39 39 39 39 38 39 39 38 38 38 39 39 39 38 38 38 40 40 40 41 42 43 46 48 51 54 56 58 61 62 64 65 68 69 71 72 75 75 77 79 81 84 84 86 87 88 89 90 92 94 96 98 100 104 106 109 112 116 120 121 124 127 133 137 141 145 150 154 159 164 168 172 174 175 179 181 183
 -9999 -9999 -9999 -9999 -9999 -9999 -9999 -9999 -9999 -9999 -9999 -9999 -9999 -9999 -9999 -9999 -9999 -9999 -9999 -9999 -9999 -9999 -9999 -9999 -9999 -9999 -9999 -9999 -9999 -9999 108 105 104 99 93 84 81 84 104 104 70 40 34 43 29 25 23 -9999 -9999 -9999 -9999 -9999 -9999 -9999 -9999 -9999 -9999 -9999 -9999 -9999 -9999 -9999 -9999 -9999 -9999 -9999 37 39 40 41 44 53 54 49 49 52 53 55 56 58 59 62 62 65 69 73 73 80 77 74 79 83 89 117 119 113 125 138 118 102 103 113 101 89 96 118 109 99 103 90 78 91 129 120 93 91 111 102 99 93 84 76 69 62 56 52 47 44 43 40 40 39 35 32 32 30 30 30 31 30 30 31 31 30 30 30 32 34 31 33 32 30 29 27 27 29 29 29 29 26 24 24 25 25 27 30 33 33 35 35 37 37 40 41 37 36 36 36 37 39 38 38 38 37 38 38 38 38 38 38 38 38 38 38 38 38 37 39 39 40 41 41 43 46 48 50 53 56 58 60 62 63 65 67 69 70 72 74 76 77 80 82 82 84 85 86 88 88 89 93 95 96 98 101 104 108 110 114 117 120 122 124 127 131 136 142 147 150 154 158 163 165 168 171 174 176 179 182
 -9999 -9999 -9999 -9999 -9999 -9999 -9999 -9999 -9999 -9999 -9999 -9999 -9999 -9999 -9999 -9999 -9999 -9999 -9999 -9999 -9999 -9999 -9999 -9999 -9999 -9999 -9999 -9999 -9999 -9999 108 103 102 99 92 84 81 79 75 82 91 56 40 42 31 28 27 26 -9999 -9999 -9999 -9999 -9999 -9999 -9999 -9999 -9999 -9999 -9999 -9999 -9999 -9999 -9999 -9999 -9999 -9999 38 39 40 40 43 45 47 50 50 51 52 54 54 61 57 58 58 60 64 67 67 69 66 66 77 94 92 110 112 111 116 126 121 112 96 102 98 93 102 127 125 115 127 107 80 114 129 135 118 91 99 103 103 98 87 79 73 64 58 53 49 45 42 39 41 38 35 33 33 31 31 31 31 31 31 31 31 31 32 33 37 39 36 33 34 33 29 28 27 27 27 27 29 26 26 26 25 29 25 28 33 34 34 34 35 38 38 38 36 36 36 36 37 38 38 38 37 37 39 39 39 39 39 38 39 39 38 38 37 37 37 38 39 39 40 42 44 45 47 49 52 54 57 59 60 63 64 67 68 71 73 73 75 78 80 81 82 83 84 86 86 88 91 93 95 98 100 103 106 109 112 115 117 121 122 126 129 133 136 141 146 149 155 157 160 163 166 168 171 174 178 182
 -9999 -9999 -9999 -9999 -9999 -9999 -9999 -9999 -9999 -9999 -9999 -9999 -9999 -9999 -9999 -9999 -9999 -9999 -9999 -9999 -9999 -9999 -9999 -9999 -9999 -9999 -9999 -9999 -9999 103 109 106 104 99 93 86 79 74 72 72 84 78 55 39 33 31 29 29 -9999 -9999 -9999 -9999 -9999 -9999 -9999 -9999 -9999 -9999 -9999 -9999 -9999 -9999 -9999 -9999 -9999 -9999 -9999 38 39 40 42 43 46 50 53 51 52 53 53 64 57 56 58 56 58 62 64 64 64 68 74 86 106 115 106 116 112 122 141 113 100 96 91 96 104 112 117 124 119 102 85 117 114 142 129 102 107 111 108 102 90 82 73 65 59 53 48 44 41 39 37 35 34 32 32 31 32 31 31 30 32 33 34 34 35 38 40 41 41 38 35 34 33 29 27 27 27 27 26 26 25 25 27 29 25 27 33 36 35 35 34 35 36 37 35 36 36 36 37 37 37 37 38 39 39 41 40 39 39 40 39 39 38 38 36 37 38 39 39 39 40 41 42 45 47 49 52 54 55 58 60 61 64 64 67 70 72 74 75 77 79 81 83 85 86 87 87 91 94 95 97 100 102 105 108 111 115 118 120 122 125 129 132 135 140 142 145 149 152 155 157 161 164 166 170 173 176 180
 -9999 -9999 -9999 -9999 -9999 -9999 -9999 -9999 -9999 -9999 -9999 -9999 -9999 -9999 -9999 -9999 -9999 -9999 -9999 -9999 -9999 -9999 -9999 -9999 -9999 -9999 -9999 -9999 -9999 -9999 110 108 106 102 95 89 82 77 73 68 72 78 68 53 41 37 34 33 -9999 -9999 -9999 -9999 -9999 -9999 -9999 -9999 -9999 -9999 -9999 -9999 -9999 -9999 -9999 -9999 -9999 -9999 -9999 -9999 39 42 43 43 46 48 58 52 52 53 54 59 58 57 58 59 58 58 60 62 64 67 72 84 108 112 105 110 109 123 132 116 94 92 95 104 102 105 116 128 117 100 93 109 129 150 137 114 118 121 118 102 92 83 69 64 59 54 49 45 42 37 37 35 33 32 32 31 31 31 32 31 33 35 35 38 39 44 44 44 43 40 37 35 35 30 28 27 26 28 26 26 25 26 26 29 25 25 28 35 35 35 35 35 35 35 35 35 37 37 37 38 38 39 39 41 41 42 39 39 38 39 38 37 37 37 36 36 37 38 39 39 40 42 43 44 47 48 50 54 55 57 59 61 63 64 67 69 71 74 76 77 79 82 84 86 87 89 91 92 96 97 99 102 104 107 111 115 117 121 124 127 131 134 136 138 141 144 147 148 151 153 154 158 160 164 168 172 176 179
 -9999 -9999 -9999 -9999 -9999 -9999 -9999 -9999 -9999 -9999 -9999 -9999 -9999 -9999 -9999 -9999 -9999 -9999 -9999 -9999 -9999 -9999 -9999 -9999 -9999 -9999 -9999 -9999 -9999 -9999 -9999 -9999 -9999 103 99 90 84 76 71 67 61 61 63 61 49 41 39 36 -9999 -9999 -9999 -9999 -9999 -9999 -9999 -9999 -9999 -9999 -9999 -9999 -9999 -9999 -9999 -9999 -9999 -9999 -9999 -9999 37 42 45 46 49 50 52 58 53 55 54 58 58 61 69 66 64 64 66 65 64 69 76 84 98 115 105 112 113 122 134 108 90 114 125 117 110 103 111 123 141 105 90 103 149 152 149 128 128 133 128 112 93 80 69 65 59 54 49 44 40 37 36 35 33 32 32 32 30 31 31 32 33 35 36 39 43 48 47 47 44 41 39 35 34 30 28 28 26 28 27 26 25 25 26 30 28 26 27 29 33 34 35 35 34 34 34 34 36 37 37 37 40 39 39 38 38 37 38 39 39 38 37 37 36 35 36 35 36 36 38 38 40 42 43 45 46 49 51 53 55 56 58 60 62 64 67 70 71 73 76 78 79 82 85 86 89 91 92 94 97 100 102 104 106 109 113 115 117 122 127 132 134 138 140 143 145 149 151 152 153 153 153 155 161 165 168 173 178 181
 -9999 -9999 -9999 -9999 -9999 -9999 -9999 -9999 -9999 -9999 -9999 -9999 -9999 -9999 -9999 -9999 -9999 -9999 -9999 -9999 -9999 -9999 -9999 -9999 -9999 -9999 -9999 -9999 -9999 -9999 -9999 -9999 -9999 105 100 92 86 79 72 68 62 59 59 58 55 47 42 40 -9999 -9999 -9999 -9999 -9999 -9999 -9999 -9999 -9999 -9999 -9999 -9999 -9999 -9999 -9999 -9999 -9999 -9999 -9999 -9999 -9999 40 48 55 56 58 55 53 53 54 56 58 60 65 79 74 69 73 73 68 66 69 83 82 94 105 101 107 120 121 112 96 93 134 124 115 110 98 105 123 151 134 104 93 134 157 150 144 145 147 137 110 94 79 69 66 52 53 50 45 41 39 36 35 33 33 32 30 31 31 32 32 33 35 37 41 46 52 50 48 43 40 38 34 33 30 28 28 25 28 28 26 25 25 26 27 29 28 25 26 32 34 35 35 33 33 33 34 34 37 37 37 39 37 37 36 37 37 37 37 39 37 37 36 35 35 35 35 36 36 37 38 39 41 43 44 46 48 51 52 54 57 57 60 61 64 67 68 71 72 75 78 79 82 84 85 88 92 93 96 99 102 103 107 109 112 114 117 120 124 130 134 141 143 146 147 151 153 154 155 155 155 155 158 161 165 170 174 180 184
 -9999 -9999 -9999 -9999 -9999 -9999 -9999 -9999 -9999 -9999 -9999 -9999 -9999 -9999 -9999 -9999 -9999 -9999 -9999 -9999 -9999 -9999 -9999 -9999 -9999 -9999 -9999 -9999 -9999 -9999 -9999 -9999 -9999 107 104 98 90 82 76 72 67 64 60 55 53 47 45 46 39 -9999 -9999 -9999 -9999 -9999 -9999 -9999 -9999 -9999 -9999 -9999 -9999 -9999 -9999 -9999 -9999 -9999 -9999 -9999 -9999 37 43 50 54 55 54 53 56 56 62 62 61 66 78 81 76 81 84 70 68 69 71 75 89 101 100 111 131 124 113 92 91 117 110 107 106 90 103 133 136 137 105 92 134 166 157 159 170 153 150 130 114 90 68 63 51 53 51 45 42 39 38 35 34 33 33 31 31 30 30 30 31 33 34 37 41 47 48 45 42 39 36 33 31 30 28 26 25 26 28 26 24 24 26 26 29 26 24 25 32 33 35 35 33 32 33 34 34 35 37 37 37 37 37 35 35 36 35 36 36 36 35 34 33 34 34 35 35 36 37 38 39 41 42 44 47 48 49 52 54 54 57 60 61 64 65 67 70 72 75 77 79 82 85 87 90 93 96 98 101 103 106 108 111 116 118 121 127 130 135 140 144 149 150 152 155 156 156 158 157 158 158 162 164 168 172 176 183 189
 -9999 -9999 -9999 -9999 -9999 -9999 -9999 -9999 -9999 -9999 -9999 -9999 -9999 -9999 -9999 -9999 -9999 -9999 -9999 -9999 -9999 -9999 -9999 -9999 -9999 -9999 -9999 -9999 -9999 -9999 -9999 -9999 -9999 106 103 96 91 85 79 75 71 64 59 55 54 50 46 48 50 -9999 -9999 -9999 -9999 -9999 -9999 -9999 -9999 -9999 -9999 -9999 -9999 -9999 -9999 -9999 -9999 -9999 -9999 -9999 -9999 41 42 46 54 53 56 55 58 59 62 62 63 67 73 83 77 76 78 70 70 71 67 72 85 102 97 102 128 129 108 91 83 110 123 101 100 85 100 142 150 106 96 100 128 167 171 176 190 168 168 145 134 101 69 59 50 53 53 46 42 41 38 37 36 34 33 31 31 29 30 29 30 30 32 33 33 36 39 39 39 36 33 31 30 28 27 26 25 26 27 27 24 25 25 26 29 26 24 25 29 33 32 33 33 33 32 33 34 36 36 35 37 37 35 34 34 34 34 35 35 35 32 33 33 33 33 34 34 35 37 37 39 41 43 45 46 49 50 52 55 55 57 58 60 62 64 67 69 72 75 78 79 82 85 87 92 94 97 100 101 104 108 110 114 116 121 125 129 134 139 144 148 151 153 154 155 157 160 160 161 161 162 164 168 170 175 180 186 191
 -9999 -9999 -9999 -9999 -9999 -9999 -9999 -9999 -9999 -9999 -9999 -9999 -9999 -9999 -9999 -9999 -9999 -9999 -9999 -9999 -9999 -9999 -9999 -9999 -9999 -9999 -9999 -9999 -9999 -9999 -9999 -9999 -9999 98 100 96 92 86 81 78 72 67 62 58 54 54 53 50 53 57 46 -9999 -9999 -9999 -9999 -9999 -9999 -9999 -9999 -9999 -9999 -9999 -9999 -9999 -9999 -9999 -9999 -9999 -9999 -9999 39 41 44 48 53 54 57 59 58 61 65 68 73 76 76 71 71 71 73 72 69 72 82 98 104 93 105 124 101 89 80 98 137 114 96 86 86 104 168 124 97 91 140 137 159 179 193 193 176 160 129 87 70 57 58 57 56 49 45 41 40 38 38 36 33 33 31 29 29 29 28 28 29 30 30 31 33 33 33 33 32 31 29 27 27 25 25 28 28 27 27 25 25 26 28 28 23 25 29 33 30 30 33 32 31 32 33 33 34 35 36 36 35 33 34 34 34 34 34 32 32 31 32 32 33 34 34 34 36 37 39 41 42 44 46 48 50 52 55 55 57 58 61 62 64 67 70 72 75 77 81 84 86 88 93 95 98 101 104 107 109 113 116 118 123 128 133 138 142 147 149 152 154 155 156 158 161 162 163 164 165 167 170 173 177 182 187 193
 -9999 -9999 -9999 -9999 -9999 -9999 -9999 -9999 -9999 -9999 -9999 -9999 -9999 -9999 -9999 -9999 -9999 -9999 -9999 -9999 -9999 -9999 -9999 -9999 -9999 -9999 -9999 -9999 -9999 -9999 -9999 -9999 -9999 -9999 95 94 91 85 82 78 74 68 62 59 58 58 60 57 56 60 60 -9999 -9999 -9999 -9999 -9999 -9999 -9999 -9999 -9999 -9999 -9999 -9999 -9999 -9999 -9999 -9999 -9999 -9999 -9999 38 39 42 45 49 52 54 56 57 63 69 70 68 73 71 68 74 73 75 75 72 71 78 89 102 91 97 118 121 99 83 100 141 134 104 89 85 88 133 137 114 101 150 112 190 190 182 201 210 164 155 101 80 76 73 63 60 53 47 44 39 39 40 38 35 33 31 30 29 28 26 27 27 26 28 28 29 30 30 30 30 29 27 26 25 24 25 26 28 28 29 26 25 24 27 25 23 23 25 30 30 29 29 29 29 31 32 32 33 33 33 35 33 33 33 34 34 33 33 33 32 31 31 32 32 33 34 35 36 37 38 41 42 44 48 49 51 53 53 55 56 58 60 61 64 66 68 71 74 77 81 84 87 89 92 95 98 101 104 108 110 113 118 121 126 132 137 142 146 148 149 150 151 154 157 160 161 163 164 165 167 169 171 175 178 183 187 193
 -9999 -9999 -9999 -9999 -9999 -9999 -9999 -9999 -9999 -9999 -9999 -9999 -9999 -9999 -9999 -9999 -9999 -9999 -9999 -9999 -9999 -9999 -9999 -9999 -9999 -9999 -9999 -9999 -9999 -9999 -9999 -9999 -9999 75 85 92 88 85 82 77 73 68 65 61 57 58 58 61 56 62 68 68 68 -9999 -9999 -9999 -9999 -9999 -9999 -9999 -9999 -9999 -9999 -9999 -9999 -9999 -9999 -9999 -9999 -9999 -9999 40 43 44 45 49 50 51 53 61 72 70 64 66 66 69 76 73 72 74 72 71 76 83 94 93 90 98 135 116 85 93 116 135 109 113 91 86 99 124 142 98 134 111 160 177 166 207 201 183 158 127 99 90 83 74 65 57 51 45 42 39 39 39 35 33 31 30 29 28 27 25 26 25 27 27 27 28 28 28 28 27 26 24 24 24 24 26 27 27 26 28 24 23 24 25 23 22 24 25 27 28 28 28 28 30 31 31 31 33 33 34 35 35 33 33 32 33 32 32 31 30 31 31 31 31 32 33 35 37 39 41 43 45 48 51 52 53 53 55 56 58 60 61 63 65 68 71 75 78 81 84 86 90 93 95 97 102 103 108 110 113 115 121 126 132 139 145 149 151 151 154 153 157 156 159 160 162 163 165 167 169 171 174 177 182 187 193
 -9999 -9999 -9999 -9999 -9999 -9999 -9999 -9999 -9999 -9999 -9999 -9999 -9999 -9999 -9999 -9999 -9999 -9999 -9999 -9999 -9999 -9999 -9999 -9999 -9999 -9999 -9999 -9999 -9999 -9999 -9999 -9999 -9999 -9999 83 79 77 86 81 77 73 69 65 61 59 57 56 61 60 64 69 65 62 63 -9999 -9999 -9999 -9999 -9999 -9999 -9999 -9999 -9999 -9999 -9999 -9999 -9999 -9999 -9999 -9999 -9999 37 40 43 42 44 46 48 49 52 58 64 67 62 60 64 68 70 70 71 70 70 75 80 85 92 85 93 103 120 99 86 104 129 117 129 102 85 95 120 116 99 109 130 139 123 148 203 195 179 165 125 117 107 101 87 75 63 55 50 44 40 38 38 34 32 31 30 29 31 27 26 25 24 27 27 25 25 25 25 26 25 24 24 24 23 23 24 27 26 25 25 22 22 22 26 23 22 23 24 24 25 26 27 28 29 31 31 31 33 33 36 34 33 33 31 31 32 31 32 31 30 30 30 30 31 31 33 35 35 38 40 43 44 48 51 52 52 53 55 56 57 59 60 62 65 68 71 75 78 81 84 87 89 94 94 97 99 101 106 110 113 118 121 125 130 138 144 147 148 149 150 152 153 156 157 159 161 163 164 166 168 170 172 176 179 185 191
 -9999 -9999 -9999 -9999 -9999 -9999 -9999 -9999 -9999 -9999 -9999 -9999 -9999 -9999 -9999 -9999 -9999 -9999 -9999 -9999 -9999 -9999 -9999 -9999 -9999 -9999 -9999 -9999 -9999 -9999 -9999 -9999 -9999 -9999 -9999 -9999 73 74 72 66 71 69 66 64 61 59 60 63 65 65 63 62 64 63 59 -9999 -9999 -9999 -9999 -9999 -9999 -9999 -9999 -9999 -9999 -9999 -9999 -9999 -9999 -9999 -9999 -9999 38 44 41 41 44 45 46 49 50 54 58 62 59 59 64 65 66 69 71 70 71 77 82 88 84 86 90 121 104 90 106 115 109 116 104 90 95 99 131 136 113 136 129 122 149 152 167 177 161 137 124 117 111 99 82 70 56 50 46 42 39 37 36 32 31 30 28 29 29 28 25 24 26 26 23 23 24 23 23 23 22 23 23 23 23 23 24 24 25 23 21 21 20 22 22 22 23 23 24 24 25 26 28 30 31 31 31 32 32 34 34 32 32 32 31 31 30 31 30 32 29 29 29 30 30 30 32 34 36 39 41 43 46 50 52 52 53 54 55 57 59 60 62 65 68 71 74 78 81 85 87 89 92 94 95 98 97 103 109 112 118 122 127 128 137 139 142 144 144 144 147 150 152 155 157 160 161 164 164 166 167 171 173 177 182 190
 -9999 -9999 -9999 -9999 -9999 -9999 -9999 -9999 -9999 -9999 -9999 -9999 -9999 -9999 -9999 -9999 -9999 -9999 -9999 -9999 -9999 -9999 -9999 -9999 -9999 -9999 -9999 -9999 -9999 -9999 -9999 -9999 -9999 -9999 -9999 -9999 -9999 -9999 68 65 62 58 57 65 63 61 61 66 65 66 62 62 64 62 60 56 -9999 -9999 -9999 -9999 43 42 -9999 -9999 -9999 -9999 -9999 -9999 -9999 -9999 -9999 -9999 -9999 38 39 44 44 46 47 47 47 49 50 53 56 56 60 62 66 68 69 69 70 75 75 80 83 80 81 101 102 90 111 125 107 108 112 92 95 101 131 123 101 115 111 123 128 137 145 158 159 141 129 121 111 102 86 74 61 53 47 44 41 38 37 34 30 30 29 29 30 32 28 25 25 23 23 23 22 22 22 21 22 21 22 22 22 25 24 24 22 22 19 20 19 20 20 21 22 23 23 24 24 25 26 28 30 31 31 31 32 33 31 34 34 31 34 33 31 29 30 31 31 29 30 29 29 29 31 32 35 37 40 42 45 47 51 51 52 53 54 56 58 60 62 65 68 71 75 78 80 84 85 88 91 92 92 98 97 102 107 111 116 121 124 127 130 132 134 135 137 137 142 145 148 150 154 156 159 160 162 163 165 167 170 174 182 188
 -9999 -9999 -9999 -9999 -9999 -9999 -9999 -9999 -9999 -9999 -9999 -9999 -9999 -9999 -9999 -9999 -9999 -9999 -9999 -9999 -9999 -9999 -9999 -9999 -9999 -9999 -9999 -9999 -9999 -9999 -9999 -9999 -9999 -9999 -9999 -9999 -9999 -9999 -9999 -9999 61 59 58 58 66 64 63 65 66 65 64 64 63 64 62 57 53 49 -9999 41 51 48 39 -9999 -9999 -9999 -9999 -9999 -9999 -9999 -9999 -9999 -9999 -9999 37 41 44 47 50 48 46 47 48 50 52 54 57 60 63 70 73 69 67 72 74 80 80 75 73 81 92 105 107 115 101 106 119 91 94 116 130 99 111 103 105 114 108 115 141 164 163 145 135 118 115 105 92 77 66 57 49 43 41 38 37 33 30 30 28 28 29 30 32 30 28 24 22 22 22 21 20 20 20 20 20 20 23 24 21 22 22 20 20 20 19 20 22 20 20 22 22 23 24 25 27 29 29 32 30 29 31 34 34 34 34 31 33 36 30 28 30 29 29 29 29 29 28 28 30 31 33 35 37 40 43 46 48 49 51 52 53 54 57 60 62 65 68 71 74 78 80 83 84 87 89 91 91 93 94 99 104 109 116 120 123 123 125 127 129 130 132 134 137 141 145 147 151 154 157 158 160 161 162 163 167 173 180 185
 -9999 -9999 -9999 -9999 -9999 -9999 -9999 -9999 -9999 -9999 -9999 -9999 -9999 -9999 -9999 -9999 -9999 -9999 -9999 -9999 -9999 -9999 -9999 -9999 -9999 -9999 -9999 -9999 -9999 -9999 -9999 -9999 -9999 -9999 -9999 -9999 -9999 -9999 -9999 -9999 -9999 -9999 58 58 57 57 57 66 66 66 66 66 64 73 71 59 57 53 47 41 44 52 39 -9999 -9999 -9999 -9999 -9999 -9999 -9999 -9999 -9999 -9999 -9999 38 38 46 44 45 45 45 45 47 49 50 52 55 59 61 66 73 68 65 69 74 76 76 72 74 90 105 117 107 107 99 90 98 99 107 135 146 103 104 119 106 99 111 115 146 159 137 133 125 121 117 108 95 83 72 62 54 46 40 39 37 34 30 29 30 28 28 28 30 27 27 24 21 21 21 20 20 19 18 19 19 19 20 21 21 22 19 20 19 19 19 20 21 22 20 20 21 20 23 23 25 27 26 28 30 28 28 31 32 34 34 31 33 35 30 29 30 30 30 28 28 31 28 28 26 30 30 32 36 37 41 43 46 48 49 52 52 54 57 60 63 64 68 71 74 77 80 81 83 85 88 89 89 90 94 98 104 110 117 122 121 123 122 122 124 127 129 131 134 138 141 144 149 151 153 156 156 157 159 162 166 171 177 182
 -9999 -9999 -9999 -9999 -9999 -9999 -9999 -9999 -9999 -9999 -9999 -9999 -9999 -9999 -9999 -9999 -9999 -9999 -9999 -9999 -9999 -9999 -9999 -9999 -9999 -9999 -9999 -9999 -9999 -9999 -9999 -9999 -9999 -9999 -9999 -9999 -9999 -9999 -9999 -9999 -9999 -9999 -9999 59 57 57 59 67 66 67 69 67 65 72 77 66 57 56 50 44 38 39 39 37 38 -9999 -9999 -9999 -9999 -9999 -9999 -9999 -9999 -9999 37 36 43 46 44 46 45 45 45 47 49 50 52 55 57 60 66 67 64 67 69 71 75 75 77 84 94 103 110 107 118 90 96 94 115 137 103 104 122 118 126 126 110 130 158 141 126 150 130 125 120 111 98 86 75 65 57 48 42 39 37 34 29 29 30 28 27 28 28 29 29 27 21 21 21 20 20 18 19 19 19 19 19 19 19 18 19 19 19 19 19 19 21 25 22 19 19 19 22 24 25 25 24 25 28 28 28 30 34 40 37 31 30 33 30 32 29 29 30 29 27 28 28 26 25 26 29 31 33 36 39 41 44 46 47 50 52 54 56 59 62 65 67 71 74 76 79 81 83 82 84 87 88 91 94 98 104 109 115 118 118 119 119 119 120 122 125 127 131 134 139 142 145 148 149 152 152 155 157 160 164 169 174 180
 -9999 -9999 -9999 47 -9999 -9999 -9999 -9999 -9999 -9999 -9999 -9999 -9999 -9999 -9999 -9999 -9999 -9999 -9999 -9999 -9999 -9999 -9999 -9999 -9999 -9999 -9999 -9999 -9999 -9999 -9999 -9999 -9999 -9999 -9999 -9999 -9999 -9999 -9999 -9999 -9999 -9999 -9999 -9999 58 57 57 59 61 67 68 67 67 67 70 68 57 53 46 40 -9999 36 42 49 43 -9999 -9999 -9999 -9999 -9999 -9999 -9999 -9999 37 37 39 38 49 41 43 43 43 45 46 47 49 51 53 53 56 59 64 61 62 66 68 75 76 77 81 86 93 105 114 134 97 90 91 108 117 106 85 96 106 124 135 103 115 160 127 117 148 128 122 123 112 100 89 77 67 58 49 44 40 38 34 29 31 29 28 28 27 28 30 30 26 22 21 21 21 19 18 19 19 19 19 19 18 18 18 19 19 19 18 19 19 21 22 22 19 19 19 23 29 29 29 23 24 26 27 27 28 34 40 33 30 29 29 29 39 36 33 30 28 27 28 30 27 27 27 25 27 30 34 36 40 42 43 47 49 50 53 56 58 62 64 67 70 73 76 78 80 80 82 84 85 88 90 93 97 103 106 111 114 115 115 115 115 117 121 124 125 128 132 136 138 141 143 147 148 150 153 156 158 162 166 171 175
 -9999 -9999 73 58 -9999 -9999 -9999 -9999 -9999 -9999 -9999 -9999 -9999 -9999 -9999 -9999 -9999 -9999 -9999 -9999 -9999 -9999 -9999 -9999 -9999 -9999 -9999 -9999 -9999 -9999 -9999 -9999 -9999 -9999 -9999 -9999 -9999 -9999 -9999 -9999 -9999 -9999 -9999 -9999 -9999 -9999 58 59 60 61 69 69 67 66 66 65 59 53 48 45 25 -9999 -9999 42 40 33 -9999 -9999 -9999 -9999 -9999 -9999 -9999 36 38 39 36 41 42 41 41 43 44 45 45 46 48 49 50 52 54 58 58 60 67 71 73 73 76 80 122 102 100 112 131 106 90 97 103 95 99 93 79 107 130 150 110 104 126 115 117 140 139 112 122 111 99 89 76 67 59 50 44 40 36 32 30 29 28 28 27 27 27 29 29 26 22 22 22 22 20 19 19 19 19 19 19 19 20 18 19 18 19 18 19 19 21 21 20 20 22 25 27 33 30 27 25 23 25 26 27 27 30 32 28 28 27 28 28 36 38 37 32 29 28 29 31 34 32 27 26 28 29 30 34 37 40 43 45 48 50 52 55 59 61 63 66 69 72 74 76 78 78 79 82 84 85 89 92 95 100 103 107 109 111 111 112 114 114 117 120 123 126 128 132 135 138 140 143 145 149 152 154 157 159 164 168 171
 -9999 -9999 38 52 35 -9999 -9999 -9999 -9999 -9999 -9999 -9999 -9999 -9999 -9999 -9999 -9999 -9999 -9999 -9999 -9999 -9999 -9999 -9999 -9999 -9999 -9999 -9999 -9999 -9999 -9999 -9999 -9999 -9999 -9999 -9999 -9999 -9999 -9999 -9999 -9999 -9999 -9999 -9999 -9999 -9999 -9999 59 59 61 61 69 67 64 63 61 56 52 51 48 35 27 -9999 -9999 36 34 -9999 -9999 -9999 -9999 -9999 -9999 34 41 40 42 36 40 44 40 42 42 43 43 43 45 46 47 48 49 51 54 55 58 62 70 73 74 75 82 95 89 96 108 118 122 119 125 139 106 92 102 77 106 146 155 136 117 107 140 133 117 134 118 108 113 98 89 73 64 60 55 44 40 36 33 33 29 28 28 28 28 28 32 31 27 24 22 21 23 22 19 19 19 20 19 19 19 19 20 19 19 20 19 19 19 19 20 23 23 24 27 29 30 29 27 24 23 25 26 28 27 27 27 27 28 29 28 28 28 32 42 35 31 29 28 34 38 34 29 26 27 28 30 32 36 37 40 44 47 49 51 55 57 60 62 65 68 70 72 73 76 76 78 79 80 84 87 91 94 98 100 103 106 107 107 109 110 111 114 116 118 122 125 129 131 135 137 140 142 146 149 152 155 158 162 164 168
 -9999 -9999 -9999 45 34 -9999 -9999 -9999 -9999 -9999 -9999 -9999 -9999 -9999 -9999 -9999 -9999 -9999 -9999 -9999 -9999 -9999 -9999 -9999 -9999 -9999 -9999 -9999 -9999 -9999 -9999 -9999 -9999 -9999 -9999 -9999 -9999 -9999 -9999 -9999 -9999 -9999 -9999 -9999 -9999 -9999 -9999 60 59 60 61 62 67 64 62 57 55 54 54 52 37 34 31 -9999 -9999 34 -9999 -9999 -9999 -9999 -9999 -9999 33 40 43 44 36 38 42 40 40 41 42 42 42 44 44 46 47 48 49 54 54 61 60 67 72 72 74 78 81 84 94 109 118 108 119 99 140 118 100 117 83 102 124 149 130 111 96 133 133 110 130 129 107 103 102 85 73 63 59 55 43 39 35 33 40 30 30 29 30 30 30 31 32 28 25 23 23 23 23 20 19 20 20 19 19 19 19 20 19 19 18 19 19 19 19 20 23 25 28 29 29 30 29 29 25 24 24 25 26 27 26 26 27 29 31 28 28 28 29 42 40 37 31 30 34 34 34 29 27 28 29 29 31 33 36 38 41 45 48 50 53 56 59 61 64 66 69 70 73 73 75 76 77 78 82 85 90 93 96 98 101 102 105 105 106 107 110 112 114 116 118 122 126 128 130 133 136 138 142 146 149 153 156 159 162 164
 -9999 -9999 -9999 33 30 -9999 -9999 -9999 -9999 -9999 -9999 -9999 -9999 -9999 -9999 -9999 -9999 -9999 -9999 -9999 -9999 -9999 -9999 -9999 -9999 -9999 -9999 -9999 -9999 -9999 -9999 -9999 -9999 -9999 -9999 -9999 -9999 -9999 -9999 -9999 -9999 -9999 -9999 -9999 -9999 -9999 -9999 -9999 -9999 60 60 61 68 65 61 58 58 65 67 76 38 44 43 33 31 -9999 22 -9999 -9999 -9999 -9999 -9999 34 40 41 39 35 -9999 39 38 40 41 42 41 42 42 44 44 45 47 48 50 51 56 58 61 73 72 73 76 82 90 95 106 112 104 110 103 132 135 116 137 94 110 133 143 129 122 106 113 123 115 132 137 119 98 102 87 77 63 58 52 44 39 35 32 32 30 29 30 29 29 30 31 30 28 25 23 23 21 22 21 21 20 20 20 20 20 20 20 19 20 18 19 19 19 19 19 23 26 27 30 30 30 29 29 26 30 31 27 25 26 26 26 27 28 30 28 28 28 28 33 36 31 30 28 35 33 28 28 28 28 30 30 32 33 35 38 40 43 45 48 50 53 58 60 63 65 66 69 70 72 73 75 75 78 80 84 87 90 93 96 98 100 101 101 103 104 106 109 111 113 116 119 123 125 128 132 135 137 139 145 148 152 154 157 161 162
 -9999 -9999 -9999 -9999 -9999 -9999 -9999 -9999 -9999 -9999 -9999 -9999 -9999 -9999 -9999 -9999 -9999 -9999 -9999 -9999 -9999 -9999 -9999 -9999 -9999 -9999 -9999 -9999 -9999 -9999 -9999 -9999 -9999 -9999 -9999 -9999 -9999 -9999 -9999 -9999 -9999 -9999 -9999 -9999 -9999 -9999 -9999 -9999 -9999 -9999 61 60 70 66 63 62 61 63 71 80 46 50 47 41 37 -9999 -9999 22 -9999 -9999 -9999 -9999 -9999 34 37 37 -9999 -9999 -9999 38 39 39 40 41 42 43 43 44 44 48 48 50 51 52 55 58 64 67 70 75 89 103 96 99 111 117 95 97 122 136 130 138 112 106 148 134 144 119 113 130 122 117 131 139 126 102 95 83 78 68 57 52 50 42 41 32 30 30 30 30 30 29 30 34 30 29 25 24 24 23 23 21 21 21 21 21 21 20 21 20 20 22 21 18 19 19 19 20 22 24 26 29 29 29 29 28 28 28 33 32 27 26 26 26 27 28 28 28 28 29 29 30 34 32 31 29 34 34 33 29 28 29 30 30 32 34 35 37 40 41 44 47 50 52 55 59 62 65 65 67 69 69 72 73 75 77 79 82 85 88 90 93 95 97 98 98 99 101 102 106 108 109 113 116 120 124 127 130 133 136 139 143 148 151 154 156 159 162
 -9999 -9999 -9999 -9999 -9999 -9999 -9999 -9999 -9999 -9999 -9999 -9999 -9999 -9999 -9999 -9999 -9999 -9999 -9999 -9999 -9999 -9999 -9999 -9999 -9999 -9999 -9999 -9999 -9999 -9999 -9999 -9999 -9999 -9999 -9999 -9999 -9999 -9999 -9999 -9999 -9999 -9999 -9999 -9999 -9999 -9999 -9999 -9999 -9999 -9999 64 61 75 69 63 59 61 65 70 77 65 50 39 44 46 -9999 -9999 18 34 -9999 -9999 36 36 -9999 -9999 21 -9999 -9999 -9999 37 38 40 40 41 42 43 42 43 43 45 46 47 52 52 53 57 63 68 68 74 86 99 96 95 111 111 115 96 98 127 142 138 137 107 141 142 147 130 121 138 134 116 141 145 127 107 94 84 75 72 60 52 46 43 47 39 35 31 30 30 30 32 30 30 28 31 26 25 24 23 22 22 22 21 21 21 21 21 20 21 20 20 19 19 20 19 19 20 21 23 25 28 29 29 28 28 28 28 32 33 29 27 27 28 28 28 28 29 28 30 29 30 34 33 30 30 30 31 29 29 30 30 31 31 31 33 33 34 37 41 42 45 47 50 53 57 60 62 65 66 67 69 70 72 73 76 78 81 83 85 88 91 94 94 94 95 96 97 100 102 105 107 110 114 117 122 125 130 133 137 139 142 146 150 153 156 159 162
 -9999 -9999 -9999 -9999 -9999 -9999 -9999 -9999 -9999 -9999 -9999 -9999 -9999 -9999 -9999 -9999 -9999 -9999 -9999 -9999 -9999 -9999 -9999 -9999 -9999 -9999 -9999 -9999 -9999 -9999 -9999 -9999 -9999 -9999 -9999 -9999 -9999 -9999 -9999 -9999 -9999 -9999 -9999 -9999 -9999 -9999 -9999 -9999 -9999 -9999 -9999 78 74 66 61 61 66 72 77 86 69 52 39 37 37 32 -9999 -9999 34 36 -9999 -9999 -9999 -9999 -9999 -9999 -9999 -9999 -9999 -9999 38 39 39 40 40 41 41 40 41 43 43 48 54 54 52 53 67 70 70 70 77 87 93 91 99 116 137 102 94 111 134 146 145 115 134 141 140 130 119 141 153 123 137 147 139 122 105 91 78 79 68 55 48 44 44 41 38 39 31 31 29 30 30 28 25 28 29 25 24 23 23 23 24 22 21 21 21 21 21 21 21 20 19 20 20 19 19 20 24 23 24 26 28 28 27 27 28 28 31 32 34 30 28 28 28 28 29 28 29 31 29 33 37 35 32 33 30 31 31 30 30 31 32 31 32 32 32 34 36 38 40 43 46 48 52 55 58 59 62 63 66 67 69 72 73 75 77 79 82 84 85 87 89 89 90 91 91 94 96 98 101 105 108 110 115 118 123 127 132 134 139 142 146 150 152 156 160 163
 -9999 -9999 -9999 -9999 -9999 -9999 -9999 -9999 -9999 -9999 -9999 -9999 -9999 -9999 -9999 -9999 -9999 -9999 -9999 -9999 -9999 -9999 -9999 -9999 -9999 -9999 -9999 -9999 -9999 -9999 -9999 -9999 -9999 -9999 -9999 -9999 -9999 -9999 -9999 -9999 -9999 -9999 -9999 -9999 -9999 -9999 -9999 -9999 -9999 -9999 -9999 -9999 -9999 61 57 57 67 74 79 83 73 63 45 43 36 34 -9999 -9999 -9999 34 -9999 -9999 -9999 -9999 -9999 -9999 -9999 -9999 -9999 -9999 -9999 37 38 39 39 40 39 40 41 41 44 63 59 53 48 51 61 64 69 68 75 86 101 92 93 101 119 102 92 114 128 141 137 132 144 138 141 124 120 129 147 138 136 141 139 135 119 102 84 76 76 65 54 46 42 41 39 39 36 31 29 28 27 28 25 25 28 25 24 24 24 24 24 24 22 22 22 22 21 20 21 20 21 20 19 20 20 21 24 23 24 25 25 26 27 27 27 28 28 32 34 31 28 27 28 29 29 29 29 30 30 33 39 35 32 35 37 33 31 32 33 32 33 32 32 33 32 33 35 38 39 42 44 47 49 53 55 57 60 62 63 66 68 71 73 73 75 76 79 80 81 83 85 86 87 86 88 90 92 96 98 102 105 109 113 117 121 127 130 134 138 142 145 149 152 157 160 165
 -9999 -9999 -9999 -9999 -9999 -9999 -9999 -9999 -9999 -9999 -9999 -9999 -9999 -9999 -9999 -9999 -9999 -9999 -9999 -9999 -9999 -9999 -9999 -9999 -9999 -9999 -9999 -9999 -9999 -9999 -9999 -9999 -9999 -9999 -9999 -9999 -9999 -9999 -9999 -9999 -9999 -9999 -9999 -9999 -9999 -9999 -9999 -9999 -9999 -9999 -9999 -9999 -9999 -9999 49 54 64 72 74 81 81 70 55 48 44 42 38 34 31 -9999 -9999 -9999 -9999 -9999 -9999 -9999 -9999 -9999 -9999 -9999 -9999 -9999 36 37 37 37 38 39 39 42 45 62 55 48 46 46 52 59 63 67 75 83 91 87 86 96 108 99 90 116 126 130 122 133 149 148 134 125 123 123 124 136 148 158 142 136 130 115 96 78 73 73 61 51 46 43 40 42 39 34 30 30 28 28 28 25 25 25 24 26 24 24 24 23 22 22 22 22 22 21 21 20 21 22 21 22 21 23 23 24 24 26 27 27 26 27 27 28 28 28 31 30 29 29 29 31 29 30 30 30 30 32 38 34 34 34 37 37 34 34 35 35 36 34 33 32 33 32 33 36 38 41 43 45 47 50 52 56 57 60 62 64 67 69 71 72 74 75 76 77 78 79 81 82 83 83 84 86 89 93 96 100 103 107 110 115 119 125 130 134 139 142 144 148 152 156 160 164
 -9999 -9999 -9999 -9999 -9999 -9999 -9999 -9999 -9999 -9999 -9999 -9999 -9999 -9999 -9999 -9999 -9999 -9999 -9999 -9999 -9999 -9999 -9999 -9999 -9999 -9999 -9999 -9999 -9999 -9999 -9999 -9999 -9999 -9999 -9999 -9999 -9999 -9999 -9999 46 52 -9999 -9999 -9999 -9999 -9999 -9999 -9999 -9999 -9999 -9999 -9999 -9999 -9999 42 45 54 57 68 73 76 78 68 67 58 57 47 40 32 -9999 -9999 -9999 -9999 -9999 -9999 25 -9999 -9999 -9999 -9999 -9999 -9999 -9999 -9999 37 37 36 37 39 41 42 51 48 42 42 45 51 56 66 69 74 83 89 84 82 101 109 92 89 102 123 114 121 136 156 151 145 129 121 129 145 161 160 154 158 145 134 116 98 89 80 78 65 57 54 51 44 43 42 36 33 31 28 27 26 24 23 24 24 25 25 24 23 22 22 22 23 22 22 21 20 21 20 21 24 24 23 26 26 26 27 27 28 29 27 27 28 28 28 28 29 30 30 29 30 34 32 31 30 32 32 34 41 36 34 34 35 35 35 34 35 35 36 36 34 33 31 32 33 35 37 39 42 43 45 47 50 53 55 57 60 63 65 68 70 71 72 73 75 75 77 77 78 79 80 82 84 86 89 91 95 98 102 105 109 112 118 123 127 131 136 140 143 148 152 157 160 164
 -9999 -9999 -9999 -9999 -9999 -9999 -9999 -9999 -9999 -9999 -9999 -9999 -9999 -9999 -9999 -9999 -9999 -9999 -9999 -9999 -9999 -9999 -9999 -9999 -9999 -9999 -9999 -9999 -9999 -9999 -9999 -9999 -9999 -9999 -9999 51 47 -9999 -9999 45 54 -9999 -9999 -9999 -9999 -9999 -9999 -9999 -9999 -9999 -9999 -9999 -9999 40 39 42 46 48 55 69 65 62 65 71 63 62 54 44 35 -9999 -9999 -9999 -9999 -9999 -9999 -9999 -9999 -9999 -9999 -9999 -9999 -9999 -9999 -9999 -9999 38 37 38 38 40 41 47 47 42 41 47 53 58 73 68 73 80 80 77 75 90 96 83 97 96 112 104 113 138 167 155 155 144 133 132 138 137 149 173 165 154 142 130 111 102 94 92 75 63 58 61 51 45 42 39 34 31 28 26 26 24 24 23 23 24 24 22 22 22 22 22 23 23 22 21 22 21 20 21 20 25 24 27 27 27 28 28 29 30 27 27 28 29 29 29 31 30 31 30 30 35 38 32 32 34 33 33 36 36 35 36 35 35 37 35 35 36 37 37 35 34 32 33 34 36 37 39 41 43 44 45 47 50 53 55 59 60 64 66 67 69 71 72 73 74 75 76 77 77 78 80 82 85 87 90 92 96 100 105 108 112 115 120 124 128 133 138 142 146 151 155 160 163
 -9999 -9999 -9999 -9999 -9999 -9999 -9999 -9999 -9999 -9999 -9999 -9999 -9999 -9999 -9999 -9999 -9999 -9999 -9999 -9999 -9999 -9999 -9999 -9999 -9999 -9999 -9999 -9999 -9999 -9999 -9999 -9999 -9999 -9999 -9999 -9999 -9999 -9999 -9999 41 47 39 -9999 -9999 -9999 -9999 -9999 -9999 -9999 -9999 -9999 -9999 -9999 40 38 41 44 47 50 59 57 58 63 66 63 64 61 45 46 33 -9999 -9999 -9999 -9999 -9999 -9999 -9999 -9999 -9999 -9999 -9999 -9999 -9999 -9999 -9999 -9999 39 39 40 45 42 43 50 51 51 55 58 63 71 66 68 73 71 67 68 79 84 84 104 95 101 100 112 130 159 146 140 155 159 142 116 138 179 178 176 162 148 138 123 118 110 104 87 72 64 61 61 49 43 39 37 32 30 26 25 23 24 23 23 23 23 22 22 22 22 22 23 23 24 23 22 21 22 21 21 22 24 25 26 27 27 28 29 30 29 28 28 29 28 30 32 33 33 32 32 34 41 34 34 36 33 34 35 36 38 36 36 35 38 36 38 39 40 39 38 36 36 35 36 35 37 39 40 40 43 44 45 48 51 53 56 59 62 65 67 69 69 71 73 73 75 75 75 75 78 79 81 83 85 88 92 96 99 102 106 110 114 116 121 127 131 136 140 145 149 153 157 161
 -9999 -9999 -9999 -9999 -9999 -9999 -9999 -9999 -9999 -9999 -9999 -9999 -9999 -9999 -9999 -9999 -9999 -9999 -9999 -9999 -9999 -9999 -9999 -9999 -9999 -9999 -9999 -9999 -9999 -9999 -9999 -9999 -9999 -9999 -9999 -9999 -9999 -9999 41 43 53 42 -9999 -9999 -9999 -9999 -9999 -9999 -9999 -9999 -9999 -9999 -9999 38 38 41 43 45 47 51 53 56 57 58 57 59 62 45 39 31 -9999 -9999 -9999 -9999 -9999 -9999 -9999 -9999 -9999 -9999 -9999 -9999 -9999 -9999 -9999 -9999 -9999 39 42 48 44 44 52 58 62 65 65 68 76 70 65 69 67 66 61 70 72 80 95 96 101 102 122 137 155 148 126 138 144 155 112 131 155 169 172 165 154 144 133 121 116 105 94 81 77 68 61 58 48 41 38 33 34 29 26 23 23 23 22 23 25 22 22 22 23 23 23 24 24 23 22 22 22 23 22 22 24 25 26 27 28 27 27 27 27 28 28 28 29 30 31 32 33 33 34 34 39 38 35 36 35 35 35 35 38 38 36 36 38 37 40 43 43 40 39 38 38 38 38 37 38 39 39 40 41 42 45 47 50 54 55 58 61 63 66 66 68 70 72 73 74 75 75 75 76 78 80 83 85 88 93 96 99 101 104 108 111 115 119 124 129 134 139 143 146 151 155 159
 -9999 -9999 -9999 -9999 -9999 -9999 -9999 -9999 -9999 -9999 -9999 -9999 -9999 -9999 -9999 -9999 -9999 -9999 -9999 -9999 -9999 -9999 -9999 -9999 -9999 -9999 -9999 -9999 -9999 -9999 -9999 -9999 -9999 -9999 -9999 -9999 -9999 -9999 41 32 34 -9999 -9999 -9999 -9999 -9999 -9999 -9999 -9999 -9999 -9999 -9999 36 38 40 40 43 45 46 49 49 52 53 53 53 55 63 57 42 34 -9999 -9999 -9999 -9999 -9999 -9999 -9999 -9999 -9999 -9999 -9999 -9999 -9999 -9999 -9999 -9999 -9999 37 42 50 50 44 49 58 66 71 68 66 69 70 65 65 66 65 64 61 74 77 88 99 107 107 114 128 157 167 149 125 140 146 117 111 126 149 177 169 160 148 137 129 121 111 102 91 87 77 67 57 52 46 43 35 30 32 27 26 25 24 23 24 23 23 22 21 21 21 22 22 22 22 22 23 23 23 23 23 26 25 26 28 29 28 28 27 26 28 28 29 31 31 31 33 33 33 35 34 38 39 37 37 36 36 37 36 38 37 37 37 37 37 41 43 43 43 40 39 40 40 39 39 38 38 39 41 40 42 43 46 49 52 55 58 61 62 64 66 68 70 72 72 74 73 73 75 76 77 78 82 85 88 92 96 98 101 104 106 110 113 117 122 127 131 136 140 144 149 153 155
 -9999 -9999 -9999 -9999 -9999 -9999 -9999 -9999 -9999 -9999 -9999 -9999 -9999 -9999 -9999 -9999 -9999 -9999 -9999 -9999 -9999 -9999 -9999 -9999 -9999 -9999 -9999 -9999 -9999 -9999 -9999 -9999 -9999 -9999 -9999 -9999 -9999 -9999 -9999 -9999 -9999 -9999 -9999 -9999 -9999 -9999 -9999 -9999 -9999 -9999 -9999 36 37 37 40 42 43 43 46 46 47 48 49 48 49 52 60 59 43 35 -9999 -9999 -9999 -9999 -9999 -9999 -9999 -9999 -9999 -9999 -9999 -9999 -9999 -9999 -9999 -9999 37 -9999 38 40 41 43 48 53 62 67 65 65 67 74 67 68 69 63 59 58 68 79 92 100 101 107 118 132 134 153 127 103 118 132 126 129 135 165 178 167 159 152 142 136 126 118 111 102 96 84 69 56 52 49 41 34 30 30 29 26 24 25 23 24 24 22 21 21 21 21 21 21 22 22 23 22 23 24 24 24 25 25 25 28 28 28 27 28 27 28 29 30 33 33 32 33 33 34 35 35 37 36 36 37 36 36 36 38 40 38 37 37 37 38 38 42 44 42 42 41 42 41 40 40 40 41 41 41 42 42 43 46 50 52 55 57 60 62 64 66 67 69 70 72 72 72 74 74 75 77 79 82 85 88 93 94 98 100 102 104 108 111 116 119 123 128 133 137 141 145 149 152
 -9999 -9999 -9999 -9999 -9999 -9999 -9999 -9999 -9999 -9999 -9999 -9999 -9999 -9999 -9999 -9999 -9999 -9999 -9999 -9999 -9999 -9999 -9999 -9999 -9999 -9999 -9999 -9999 -9999 -9999 -9999 -9999 -9999 -9999 -9999 -9999 -9999 -9999 -9999 -9999 35 34 34 -9999 -9999 -9999 -9999 -9999 -9999 -9999 37 36 35 38 39 42 41 43 44 44 45 43 44 44 45 47 53 46 41 35 30 -9999 -9999 -9999 -9999 -9999 -9999 -9999 -9999 -9999 -9999 -9999 -9999 -9999 -9999 -9999 -9999 -9999 -9999 -9999 -9999 44 46 -9999 58 61 61 62 69 77 68 62 63 61 55 59 74 75 88 97 94 98 114 126 113 142 124 97 118 139 156 142 143 161 153 153 154 147 148 141 132 123 114 104 98 88 72 60 54 60 45 36 31 27 28 26 24 24 23 23 23 22 22 22 21 21 21 21 22 22 23 23 23 25 24 24 24 26 26 26 27 27 27 28 28 29 30 31 33 34 33 33 34 35 36 36 36 37 37 37 37 38 37 37 38 38 38 38 37 39 40 40 40 41 42 41 41 41 41 41 42 42 40 41 42 42 44 46 49 51 55 57 60 62 64 64 66 67 69 69 72 72 73 74 75 77 79 82 85 88 91 94 96 98 101 102 106 110 113 117 121 126 130 136 138 144 147 150
 -9999 -9999 -9999 -9999 -9999 -9999 -9999 -9999 -9999 -9999 -9999 -9999 -9999 -9999 -9999 -9999 -9999 -9999 -9999 -9999 -9999 -9999 -9999 -9999 -9999 -9999 -9999 -9999 -9999 -9999 -9999 -9999 -9999 -9999 -9999 -9999 -9999 -9999 -9999 -9999 -9999 -9999 37 41 40 40 42 42 42 39 38 37 36 38 40 41 39 42 42 42 44 43 42 42 45 52 59 43 37 38 30 -9999 -9999 -9999 -9999 -9999 -9999 -9999 -9999 -9999 -9999 -9999 -9999 -9999 -9999 -9999 -9999 -9999 -9999 -9999 -9999 -9999 -9999 -9999 -9999 56 57 58 63 73 66 58 59 57 56 62 72 76 88 96 92 91 108 117 108 134 111 109 131 161 162 164 154 130 137 134 132 147 150 146 137 128 117 109 102 88 77 61 61 67 58 42 35 30 30 29 27 25 24 24 24 24 22 22 22 21 19 20 21 22 23 23 23 23 24 24 25 25 25 26 26 27 27 27 29 30 30 31 33 35 35 34 36 36 37 37 37 38 38 38 38 38 37 37 37 38 38 39 39 39 39 39 39 39 38 40 42 42 41 42 42 43 42 43 43 44 45 47 50 53 55 57 60 62 65 64 64 66 67 70 70 72 72 73 75 77 79 82 85 89 91 93 95 96 99 100 105 107 112 115 119 124 127 133 135 -9999 145 148
 -9999 -9999 -9999 -9999 -9999 -9999 -9999 -9999 -9999 -9999 -9999 -9999 -9999 -9999 -9999 -9999 -9999 -9999 -9999 -9999 -9999 -9999 -9999 -9999 -9999 -9999 -9999 -9999 -9999 -9999 -9999 -9999 -9999 -9999 -9999 -9999 -9999 -9999 -9999 -9999 -9999 -9999 35 40 40 40 42 44 44 39 39 37 36 37 37 37 39 41 41 43 43 42 41 44 53 60 66 52 44 41 35 29 -9999 -9999 -9999 -9999 -9999 -9999 -9999 -9999 -9999 -9999 -9999 -9999 -9999 -9999 -9999 -9999 -9999 -9999 -9999 -9999 -9999 -9999 -9999 54 54 55 56 59 67 56 55 54 56 59 73 73 82 93 93 91 94 109 109 109 107 102 129 147 153 148 133 156 174 169 150 149 154 148 142 134 123 109 106 95 81 66 61 64 60 50 43 34 34 35 27 26 26 25 24 24 23 22 21 20 19 19 19 21 24 24 23 23 23 24 24 26 25 25 26 26 27 28 28 31 32 33 33 36 36 36 37 38 38 39 38 38 38 40 41 39 38 37 37 38 38 39 39 39 41 40 39 40 39 39 41 42 42 43 42 43 43 45 45 46 46 48 51 53 56 57 60 62 63 63 63 65 67 69 70 71 73 73 75 77 79 82 85 87 91 93 95 97 98 100 102 106 110 113 117 121 125 130 134 136 141 144
 -9999 -9999 -9999 -9999 -9999 -9999 -9999 -9999 -9999 -9999 -9999 -9999 -9999 -9999 -9999 -9999 -9999 -9999 -9999 -9999 -9999 -9999 -9999 -9999 -9999 -9999 -9999 -9999 -9999 -9999 -9999 -9999 -9999 -9999 -9999 -9999 -9999 -9999 -9999 -9999 -9999 -9999 -9999 -9999 39 38 42 48 46 40 39 37 37 36 38 39 40 40 42 42 43 42 40 43 54 68 71 56 45 39 38 31 38 33 -9999 -9999 -9999 -9999 -9999 -9999 -9999 -9999 -9999 -9999 -9999 -9999 -9999 -9999 -9999 -9999 -9999 -9999 -9999 -9999 -9999 50 52 53 54 54 54 54 54 54 55 58 66 69 82 83 84 87 90 102 109 100 96 115 120 133 141 120 121 158 167 169 162 148 151 150 137 133 125 116 101 90 79 70 63 59 56 48 41 34 38 35 30 28 28 26 25 24 22 21 20 19 19 19 19 21 22 24 24 24 23 23 25 26 26 26 26 27 27 28 28 31 34 32 34 36 37 38 39 39 39 40 39 39 39 40 42 41 39 37 37 38 40 39 39 40 40 41 40 40 40 40 42 42 43 44 45 45 45 46 46 46 47 48 52 53 55 57 60 62 63 65 64 65 67 68 69 71 73 73 75 77 79 83 85 87 89 92 94 95 97 99 102 104 108 112 115 119 123 126 130 133 137 -9999
 -9999 -9999 -9999 -9999 -9999 -9999 -9999 -9999 -9999 -9999 -9999 -9999 -9999 -9999 -9999 -9999 -9999 -9999 -9999 -9999 -9999 -9999 -9999 -9999 -9999 -9999 -9999 -9999 -9999 -9999 -9999 -9999 -9999 -9999 -9999 -9999 -9999 -9999 -9999 -9999 -9999 -9999 -9999 -9999 -9999 38 44 44 49 41 39 39 38 36 38 39 40 40 41 41 41 41 39 40 44 56 67 61 53 42 48 40 55 38 38 27 -9999 -9999 -9999 -9999 -9999 -9999 -9999 -9999 -9999 -9999 -9999 -9999 -9999 -9999 -9999 -9999 -9999 -9999 -9999 50 50 52 53 53 53 53 53 53 54 60 64 69 76 76 79 84 86 91 104 101 91 105 133 126 115 107 126 134 147 157 166 158 155 135 127 134 130 121 111 100 90 79 78 64 53 45 40 35 34 32 30 27 28 27 25 24 22 21 21 19 19 19 19 20 21 22 24 24 24 24 25 26 26 26 26 27 28 28 28 30 34 33 34 37 38 39 41 41 41 41 41 40 39 39 42 44 40 38 37 37 39 39 39 38 40 42 40 40 38 41 42 43 44 45 46 46 46 47 47 47 47 49 52 53 56 58 61 62 64 64 65 66 66 68 69 71 71 73 75 78 81 83 85 87 90 92 93 95 96 99 101 105 107 110 113 118 120 124 127 131 134 -9999
 -9999 -9999 -9999 -9999 -9999 -9999 -9999 -9999 -9999 -9999 -9999 -9999 -9999 -9999 -9999 -9999 -9999 -9999 -9999 -9999 -9999 -9999 -9999 -9999 -9999 -9999 -9999 -9999 -9999 -9999 -9999 -9999 -9999 -9999 -9999 -9999 -9999 -9999 -9999 -9999 -9999 -9999 -9999 -9999 -9999 -9999 -9999 33 38 37 45 48 40 37 36 37 40 40 41 42 42 41 39 38 41 47 53 60 51 39 42 50 44 38 38 30 -9999 -9999 -9999 -9999 33 -9999 -9999 -9999 -9999 -9999 -9999 -9999 -9999 -9999 -9999 -9999 -9999 -9999 -9999 49 49 50 51 52 52 52 53 53 53 56 58 58 63 69 76 80 80 84 92 96 89 96 115 116 104 112 113 124 130 148 157 160 155 127 135 124 120 116 116 108 96 90 86 72 61 46 41 48 38 33 31 29 26 26 25 24 23 22 21 19 19 19 19 19 21 22 23 23 24 24 25 25 26 26 27 27 28 29 30 30 32 34 36 38 39 40 41 42 42 42 41 41 39 40 42 44 41 37 36 37 37 38 38 40 39 40 41 40 40 39 42 43 44 45 46 48 47 47 48 47 47 49 52 53 57 58 61 62 64 65 65 66 67 67 68 69 71 73 74 78 80 83 84 86 88 91 93 94 97 99 100 103 106 109 111 115 118 121 124 129 -9999 -9999
 -9999 -9999 -9999 -9999 -9999 -9999 -9999 -9999 -9999 -9999 -9999 -9999 -9999 -9999 -9999 -9999 -9999 -9999 -9999 -9999 -9999 -9999 -9999 -9999 -9999 -9999 -9999 -9999 -9999 -9999 -9999 -9999 -9999 -9999 -9999 -9999 -9999 -9999 -9999 -9999 -9999 -9999 -9999 -9999 -9999 -9999 -9999 -9999 29 28 36 45 44 36 37 38 40 41 42 43 42 41 38 38 38 41 44 47 44 39 37 38 42 39 32 29 -9999 -9999 -9999 -9999 -9999 -9999 -9999 -9999 -9999 -9999 -9999 -9999 -9999 -9999 -9999 -9999 -9999 -9999 -9999 47 48 48 50 50 51 51 52 52 52 52 53 54 59 64 69 73 75 76 84 85 87 93 113 127 106 111 126 141 145 151 152 161 143 133 145 141 126 115 113 106 100 94 87 80 69 56 52 57 50 38 32 29 29 27 26 24 24 22 22 22 21 19 20 20 21 22 23 23 23 25 25 26 26 27 27 27 28 31 30 31 31 34 36 38 40 41 42 42 43 42 42 41 40 39 41 42 41 38 36 37 37 38 38 39 39 39 42 40 40 41 40 43 44 45 47 47 48 48 47 48 48 50 53 54 57 59 61 62 65 65 65 65 66 66 69 69 70 71 74 78 80 83 84 87 89 90 92 94 95 98 100 102 105 108 109 112 115 120 123 127 -9999 -9999
 -9999 -9999 -9999 -9999 -9999 -9999 -9999 -9999 -9999 -9999 -9999 -9999 -9999 -9999 -9999 -9999 -9999 -9999 -9999 -9999 -9999 -9999 -9999 -9999 -9999 -9999 -9999 -9999 -9999 -9999 -9999 -9999 -9999 -9999 -9999 -9999 -9999 -9999 -9999 -9999 -9999 -9999 -9999 -9999 -9999 -9999 -9999 -9999 -9999 33 30 40 41 36 36 38 39 43 43 45 44 42 39 38 38 38 38 39 38 39 38 40 44 44 34 31 30 32 -9999 -9999 -9999 -9999 -9999 -9999 -9999 -9999 -9999 -9999 -9999 -9999 -9999 -9999 -9999 -9999 -9999 47 46 47 48 49 50 51 50 51 52 53 53 54 57 60 63 67 72 70 76 78 82 91 120 132 124 112 122 136 145 152 154 155 129 136 143 145 136 129 119 108 102 95 92 83 74 60 59 66 58 41 34 31 30 29 26 25 24 24 23 22 21 20 21 21 21 23 23 23 23 23 24 26 26 25 26 27 29 32 35 31 31 36 38 40 40 41 43 44 44 43 42 40 40 39 40 40 39 37 35 37 38 37 39 39 40 42 43 41 40 41 40 40 44 45 46 48 48 48 49 49 49 50 52 55 56 59 61 62 63 64 64 65 65 66 67 68 70 71 74 78 80 82 84 85 88 89 92 92 95 96 99 100 103 105 107 111 114 117 123 -9999 -9999 -9999
 -9999 -9999 -9999 -9999 -9999 -9999 -9999 -9999 -9999 -9999 -9999 -9999 -9999 -9999 -9999 -9999 -9999 -9999 -9999 -9999 -9999 -9999 -9999 -9999 -9999 -9999 -9999 -9999 -9999 -9999 -9999 -9999 -9999 -9999 -9999 -9999 -9999 -9999 -9999 -9999 -9999 -9999 -9999 -9999 -9999 -9999 -9999 -9999 -9999 29 27 27 34 35 36 39 39 43 46 48 49 45 41 38 38 38 38 38 40 41 43 47 49 41 38 34 31 32 32 -9999 -9999 -9999 -9999 -9999 -9999 -9999 -9999 -9999 -9999 -9999 -9999 -9999 -9999 -9999 -9999 -9999 -9999 -9999 48 48 49 49 50 51 51 52 52 54 55 58 60 62 65 67 70 76 81 94 117 127 121 111 124 131 142 156 164 147 121 149 136 141 136 128 127 116 108 102 98 92 83 69 69 73 56 42 35 34 33 35 30 26 25 25 23 23 21 20 22 22 23 23 23 23 23 24 24 25 25 25 25 28 29 31 33 31 30 33 38 39 39 40 43 46 45 44 42 40 40 40 39 42 40 38 35 37 37 37 41 39 40 43 45 42 40 42 42 42 44 45 44 45 48 48 49 49 50 51 52 55 56 59 60 61 61 62 63 64 65 64 66 68 69 71 73 77 80 82 83 86 87 90 91 93 94 96 99 100 103 104 106 110 115 117 121 -9999 -9999 -9999
 -9999 -9999 -9999 -9999 -9999 -9999 -9999 -9999 -9999 -9999 -9999 -9999 -9999 -9999 -9999 -9999 -9999 -9999 -9999 -9999 -9999 -9999 -9999 -9999 -9999 -9999 -9999 -9999 -9999 -9999 -9999 -9999 -9999 -9999 -9999 -9999 -9999 -9999 -9999 -9999 -9999 -9999 -9999 -9999 -9999 -9999 -9999 -9999 -9999 -9999 28 31 25 25 36 39 42 43 48 51 48 43 42 41 38 37 38 38 40 43 50 53 50 44 44 42 36 32 33 34 -9999 -9999 -9999 -9999 -9999 -9999 -9999 -9999 -9999 -9999 -9999 -9999 -9999 -9999 -9999 -9999 -9999 -9999 -9999 48 49 49 50 50 50 51 52 52 54 56 58 62 65 66 71 74 82 90 123 124 116 116 128 131 136 151 158 159 123 143 124 129 130 128 129 122 115 108 102 98 91 79 78 77 63 47 37 35 35 37 34 27 27 26 23 23 23 23 23 23 23 24 24 24 24 24 25 26 26 25 25 27 31 30 30 29 29 31 33 35 36 39 42 44 45 43 41 40 40 38 40 45 46 40 36 34 37 37 40 39 40 42 46 42 42 42 43 42 44 42 44 44 48 49 49 50 51 52 52 54 56 58 59 61 61 62 62 64 64 64 65 67 69 70 73 77 80 81 83 85 87 89 91 93 93 96 97 100 103 105 107 111 114 116 119 -9999 -9999 -9999
 -9999 -9999 -9999 -9999 -9999 -9999 -9999 -9999 -9999 -9999 -9999 -9999 -9999 -9999 -9999 -9999 -9999 -9999 -9999 -9999 -9999 -9999 -9999 -9999 -9999 -9999 -9999 -9999 -9999 -9999 -9999 -9999 -9999 -9999 -9999 -9999 -9999 -9999 -9999 -9999 -9999 -9999 -9999 -9999 -9999 -9999 -9999 -9999 -9999 -9999 -9999 -9999 -9999 -9999 25 26 39 43 48 51 48 44 43 41 38 38 38 38 43 48 52 55 63 53 44 42 39 36 34 35 28 -9999 -9999 -9999 -9999 -9999 -9999 -9999 -9999 -9999 -9999 -9999 -9999 -9999 -9999 -9999 -9999 -9999 -9999 -9999 -9999 -9999 49 50 50 50 52 53 54 54 58 60 66 69 77 75 79 84 96 116 114 107 115 124 126 134 134 137 125 137 121 146 143 139 131 127 121 115 108 103 95 87 84 82 69 50 40 37 37 35 36 31 30 28 25 23 23 23 24 24 24 24 24 24 24 25 25 25 26 25 25 27 28 27 27 26 27 28 30 32 34 37 40 41 41 41 40 39 38 37 36 37 37 44 45 41 37 37 37 39 44 54 48 44 44 43 42 42 44 43 43 45 47 48 50 51 51 52 53 53 55 56 58 59 60 61 61 61 62 63 64 66 69 70 72 76 79 82 84 85 87 89 91 92 94 96 99 100 103 106 109 111 114 116 120 -9999 -9999 -9999
 -9999 -9999 -9999 -9999 -9999 -9999 -9999 -9999 -9999 -9999 -9999 -9999 -9999 -9999 -9999 -9999 -9999 -9999 -9999 -9999 -9999 -9999 -9999 -9999 -9999 -9999 -9999 -9999 -9999 -9999 -9999 -9999 -9999 -9999 -9999 -9999 -9999 -9999 -9999 -9999 -9999 -9999 -9999 -9999 -9999 -9999 -9999 -9999 -9999 -9999 -9999 -9999 -9999 -9999 24 25 25 26 44 48 46 43 43 43 40 38 38 40 44 51 54 52 55 62 49 44 40 40 37 38 -9999 -9999 -9999 -9999 -9999 -9999 -9999 -9999 -9999 -9999 -9999 -9999 -9999 -9999 -9999 -9999 -9999 -9999 -9999 -9999 -9999 -9999 -9999 49 50 51 51 52 53 54 56 59 61 67 83 87 74 82 92 96 101 113 105 109 117 126 118 113 120 127 123 143 150 143 137 130 126 120 113 108 102 97 93 86 74 55 43 42 42 41 38 35 30 30 26 24 24 24 24 24 25 25 24 25 25 25 25 25 25 25 25 25 26 25 24 25 25 25 28 30 32 34 37 39 40 38 37 37 37 36 36 35 35 35 33 33 35 35 39 43 44 42 47 45 43 43 42 42 43 43 44 46 45 48 51 51 52 53 54 54 54 56 57 58 59 61 61 61 62 63 64 65 67 70 72 76 79 81 83 85 88 89 92 92 95 97 99 101 104 106 109 113 115 118 120 -9999 -9999 -9999
 -9999 -9999 -9999 -9999 -9999 -9999 -9999 -9999 -9999 -9999 -9999 -9999 -9999 -9999 -9999 -9999 -9999 -9999 -9999 -9999 -9999 -9999 -9999 -9999 -9999 -9999 -9999 -9999 -9999 -9999 -9999 -9999 -9999 -9999 -9999 -9999 -9999 -9999 -9999 -9999 -9999 -9999 -9999 -9999 -9999 -9999 -9999 -9999 -9999 -9999 -9999 -9999 -9999 -9999 -9999 -9999 -9999 27 28 42 43 41 41 42 40 39 39 43 45 49 53 51 54 61 50 47 44 40 38 39 38 39 37 -9999 -9999 -9999 -9999 -9999 -9999 -9999 -9999 -9999 -9999 -9999 -9999 -9999 -9999 -9999 -9999 -9999 -9999 -9999 -9999 -9999 49 50 51 51 52 53 56 58 61 62 68 70 72 79 87 91 93 100 101 106 114 116 123 126 116 123 124 147 148 148 143 136 130 124 118 112 105 100 94 87 74 59 51 46 46 44 40 37 32 30 27 25 24 24 25 25 26 26 26 26 26 25 25 25 24 24 23 24 24 23 24 23 24 24 26 29 30 33 34 36 38 36 36 35 36 35 33 33 36 36 32 31 33 34 36 39 41 39 40 42 42 42 40 40 40 43 43 45 48 47 51 51 52 52 54 55 55 55 56 57 59 61 60 61 61 61 62 63 66 70 74 75 78 80 83 85 88 88 91 94 95 98 99 102 104 107 110 113 116 118 120 -9999 -9999 -9999
 -9999 -9999 -9999 -9999 -9999 -9999 -9999 -9999 -9999 -9999 -9999 -9999 -9999 -9999 -9999 -9999 -9999 -9999 -9999 -9999 -9999 -9999 -9999 -9999 -9999 -9999 -9999 -9999 -9999 -9999 -9999 -9999 -9999 -9999 -9999 -9999 -9999 -9999 -9999 -9999 -9999 -9999 -9999 -9999 -9999 -9999 -9999 -9999 -9999 -9999 -9999 -9999 -9999 -9999 -9999 -9999 -9999 -9999 27 44 44 43 42 41 40 40 42 45 45 49 53 51 52 55 52 44 46 42 41 42 39 42 37 36 -9999 -9999 -9999 -9999 -9999 -9999 -9999 -9999 -9999 -9999 -9999 -9999 -9999 -9999 -9999 -9999 -9999 -9999 -9999 -9999 50 50 50 51 52 53 53 56 59 61 66 68 71 76 83 90 88 93 97 107 122 133 153 154 128 125 121 128 135 148 147 142 135 128 122 115 110 102 96 87 75 66 56 49 51 45 42 41 37 31 27 26 24 26 26 26 27 27 26 26 26 25 25 25 24 23 23 23 24 23 23 23 22 24 25 27 29 30 32 34 35 35 35 34 35 36 35 36 40 40 36 34 30 34 35 37 37 37 39 39 39 39 38 40 43 40 41 42 46 49 50 51 52 54 54 55 55 55 56 55 57 59 60 61 61 61 62 63 67 70 73 75 78 80 83 86 87 89 90 93 95 97 100 102 105 107 111 114 117 119 122 -9999 -9999 -9999
 -9999 -9999 -9999 -9999 -9999 -9999 -9999 -9999 -9999 -9999 -9999 -9999 -9999 -9999 -9999 -9999 -9999 -9999 -9999 -9999 -9999 -9999 -9999 -9999 -9999 -9999 -9999 -9999 -9999 -9999 -9999 -9999 -9999 -9999 -9999 -9999 -9999 -9999 -9999 -9999 -9999 -9999 -9999 -9999 -9999 -9999 -9999 -9999 -9999 -9999 -9999 -9999 -9999 -9999 -9999 -9999 -9999 -9999 -9999 43 45 -9999 -9999 41 40 40 40 42 42 49 52 51 47 46 47 46 50 48 44 43 40 39 40 36 35 -9999 -9999 -9999 -9999 -9999 -9999 -9999 -9999 -9999 -9999 -9999 -9999 -9999 -9999 -9999 -9999 -9999 -9999 -9999 -9999 48 49 51 50 52 53 54 58 60 64 69 69 72 78 84 84 92 98 102 111 121 133 165 137 154 136 131 140 133 132 140 140 131 121 119 111 104 96 88 80 72 64 56 48 46 43 38 41 33 29 25 25 25 26 26 27 27 26 26 26 25 24 24 24 23 23 23 21 21 21 21 23 23 24 26 28 29 31 32 32 34 39 35 38 38 32 29 28 29 33 35 31 30 34 33 35 38 38 38 37 37 35 38 41 44 39 41 45 47 50 51 52 53 54 55 56 56 56 54 57 58 60 60 60 62 62 65 68 72 74 76 78 80 83 85 87 89 90 92 95 97 100 103 106 108 111 115 117 118 124 124 -9999 -9999
 -9999 -9999 -9999 -9999 -9999 -9999 -9999 -9999 -9999 -9999 -9999 -9999 -9999 -9999 -9999 -9999 -9999 -9999 -9999 -9999 -9999 -9999 -9999 -9999 -9999 -9999 -9999 -9999 -9999 -9999 -9999 -9999 -9999 -9999 -9999 -9999 -9999 -9999 -9999 -9999 -9999 -9999 -9999 -9999 -9999 -9999 -9999 -9999 -9999 -9999 -9999 -9999 -9999 -9999 -9999 -9999 -9999 -9999 -9999 -9999 -9999 -9999 -9999 -9999 -9999 41 41 41 42 47 49 50 50 48 48 47 50 55 52 49 43 40 35 35 33 21 -9999 -9999 -9999 -9999 -9999 -9999 -9999 -9999 -9999 -9999 -9999 -9999 -9999 -9999 -9999 -9999 -9999 -9999 -9999 -9999 -9999 -9999 -9999 -9999 53 54 57 59 61 69 68 69 76 79 80 87 100 103 121 118 127 157 162 170 140 135 156 160 141 139 130 129 127 118 113 106 95 87 79 73 66 59 52 49 46 37 34 32 30 26 25 25 25 26 27 27 26 26 26 24 24 22 22 22 21 20 20 20 21 21 22 22 23 25 27 27 30 31 30 31 38 37 36 33 30 27 26 25 23 23 25 29 28 34 33 35 40 37 38 37 35 36 38 39 40 40 43 46 48 49 51 52 54 56 58 58 57 55 57 59 61 62 61 63 65 68 70 73 75 75 78 80 82 86 87 88 91 93 96 99 101 104 106 109 113 115 119 120 -9999 125 -9999 -9999
 -9999 -9999 -9999 -9999 -9999 -9999 -9999 -9999 -9999 -9999 -9999 -9999 -9999 -9999 -9999 -9999 -9999 -9999 -9999 -9999 -9999 -9999 -9999 -9999 -9999 -9999 -9999 -9999 -9999 -9999 -9999 -9999 -9999 -9999 -9999 -9999 -9999 -9999 -9999 -9999 -9999 -9999 -9999 -9999 -9999 -9999 -9999 -9999 -9999 -9999 -9999 -9999 -9999 -9999 -9999 -9999 -9999 -9999 -9999 -9999 -9999 -9999 -9999 -9999 -9999 -9999 41 41 41 44 45 47 49 50 50 49 52 52 53 50 47 41 36 36 32 32 -9999 -9999 -9999 -9999 -9999 -9999 -9999 -9999 -9999 -9999 -9999 -9999 -9999 -9999 -9999 -9999 -9999 -9999 -9999 -9999 -9999 -9999 -9999 -9999 -9999 53 55 58 60 65 71 69 71 74 76 83 90 105 121 127 136 140 156 173 170 151 145 166 159 154 146 137 132 125 116 109 96 86 79 74 68 61 55 52 49 44 35 31 28 26 26 25 25 27 26 26 26 26 24 23 24 23 22 21 20 20 20 19 20 20 21 21 22 25 28 26 28 33 29 28 31 37 31 28 29 28 24 24 26 28 26 28 34 30 36 35 36 38 39 39 37 33 34 35 37 39 42 45 47 48 49 52 53 56 61 62 60 60 61 61 63 62 63 63 66 69 71 72 73 74 77 78 82 85 87 89 92 92 96 99 102 103 107 110 113 117 118 120 124 126 -9999 -9999
 -9999 -9999 -9999 -9999 -9999 -9999 -9999 -9999 -9999 -9999 -9999 -9999 -9999 -9999 -9999 -9999 -9999 -9999 -9999 -9999 -9999 -9999 -9999 -9999 -9999 -9999 -9999 -9999 -9999 -9999 -9999 -9999 -9999 -9999 -9999 -9999 -9999 -9999 -9999 -9999 -9999 -9999 -9999 -9999 -9999 -9999 -9999 -9999 -9999 -9999 -9999 -9999 -9999 -9999 -9999 -9999 -9999 -9999 -9999 -9999 -9999 -9999 -9999 -9999 -9999 -9999 -9999 -9999 41 41 42 45 46 47 49 51 51 52 50 50 50 49 43 37 39 35 -9999 -9999 -9999 -9999 -9999 -9999 -9999 -9999 -9999 -9999 -9999 -9999 -9999 -9999 -9999 -9999 -9999 -9999 -9999 -9999 -9999 -9999 -9999 -9999 -9999 52 53 56 58 62 71 67 69 71 75 84 95 110 110 119 142 142 163 161 156 171 152 157 165 162 154 144 138 126 122 115 98 87 79 74 70 60 56 56 51 47 42 34 29 25 26 25 25 25 26 26 25 24 23 23 22 23 22 20 20 20 19 19 20 19 19 21 22 23 26 25 27 32 28 28 28 36 27 25 25 27 24 27 29 32 31 28 28 29 31 40 44 42 43 39 37 35 33 35 36 39 41 43 46 48 49 52 55 57 61 65 64 64 64 65 65 65 65 66 66 68 69 70 71 73 75 77 81 84 88 91 93 94 96 100 103 105 108 112 115 118 121 122 124 127 128 -9999
 -9999 -9999 -9999 -9999 -9999 -9999 -9999 -9999 -9999 -9999 -9999 -9999 -9999 -9999 -9999 -9999 -9999 -9999 -9999 -9999 -9999 -9999 -9999 -9999 -9999 -9999 -9999 -9999 -9999 -9999 -9999 -9999 -9999 -9999 -9999 -9999 -9999 -9999 -9999 -9999 -9999 -9999 -9999 -9999 -9999 -9999 -9999 -9999 -9999 -9999 -9999 -9999 -9999 -9999 -9999 -9999 -9999 -9999 -9999 -9999 -9999 -9999 -9999 -9999 -9999 -9999 -9999 -9999 -9999 41 43 43 45 45 50 50 50 49 51 45 46 46 46 39 36 35 35 -9999 -9999 -9999 -9999 -9999 -9999 -9999 -9999 -9999 -9999 -9999 -9999 -9999 -9999 -9999 -9999 -9999 -9999 -9999 -9999 -9999 -9999 -9999 -9999 51 53 53 56 58 66 66 67 69 74 82 92 104 114 124 141 153 155 149 141 176 171 157 167 167 158 151 145 127 121 120 101 88 78 74 69 62 56 55 55 46 41 35 29 28 26 26 25 26 26 25 24 24 23 22 22 21 20 20 19 20 18 18 18 19 19 20 21 22 26 25 26 29 31 26 26 32 26 24 24 25 25 27 30 33 32 31 31 30 29 33 40 42 42 39 40 38 39 35 36 39 41 43 44 46 48 50 54 57 57 64 66 68 69 70 70 70 69 67 66 67 67 66 68 69 73 77 80 84 87 90 92 94 96 99 102 105 109 113 116 120 121 122 125 127 127 -9999
 -9999 -9999 -9999 -9999 -9999 -9999 -9999 -9999 -9999 -9999 -9999 -9999 -9999 -9999 -9999 -9999 -9999 -9999 -9999 -9999 -9999 -9999 -9999 -9999 -9999 -9999 -9999 -9999 -9999 -9999 -9999 -9999 -9999 -9999 -9999 -9999 -9999 -9999 -9999 -9999 -9999 -9999 -9999 -9999 -9999 -9999 -9999 -9999 -9999 -9999 -9999 -9999 -9999 -9999 -9999 -9999 -9999 -9999 -9999 -9999 -9999 -9999 -9999 -9999 -9999 -9999 -9999 -9999 -9999 -9999 43 42 42 44 45 45 47 47 47 47 48 49 50 48 35 44 38 -9999 -9999 -9999 -9999 -9999 -9999 -9999 -9999 -9999 -9999 -9999 -9999 -9999 -9999 -9999 -9999 -9999 -9999 -9999 -9999 -9999 -9999 -9999 -9999 50 51 53 54 56 61 62 64 69 76 88 92 91 106 123 154 152 146 129 136 160 175 163 158 169 162 155 151 141 121 114 95 88 78 74 70 63 57 52 48 45 40 36 31 28 28 26 25 26 26 25 24 24 23 22 22 21 20 19 19 18 18 18 18 18 19 20 20 22 27 24 25 29 29 26 27 37 32 23 23 23 26 29 32 36 36 33 35 31 29 32 34 36 38 39 40 44 42 36 36 37 39 41 42 45 47 50 53 55 55 64 67 69 72 75 74 72 71 69 67 66 64 65 65 66 70 74 79 83 87 90 92 93 96 99 102 105 110 113 118 120 120 122 123 125 129 -9999
 -9999 -9999 -9999 -9999 -9999 -9999 -9999 -9999 -9999 -9999 -9999 -9999 -9999 -9999 -9999 -9999 -9999 -9999 -9999 -9999 -9999 -9999 -9999 -9999 -9999 -9999 -9999 -9999 -9999 -9999 -9999 -9999 -9999 -9999 -9999 -9999 -9999 -9999 -9999 -9999 -9999 -9999 -9999 -9999 -9999 -9999 -9999 -9999 -9999 -9999 -9999 -9999 -9999 -9999 -9999 -9999 -9999 -9999 -9999 -9999 -9999 -9999 -9999 -9999 -9999 -9999 -9999 -9999 -9999 -9999 -9999 -9999 41 41 42 43 45 46 45 51 51 53 56 55 38 36 37 -9999 -9999 -9999 -9999 -9999 -9999 -9999 -9999 -9999 -9999 -9999 -9999 -9999 -9999 -9999 -9999 -9999 -9999 -9999 -9999 -9999 -9999 -9999 -9999 49 51 52 52 54 57 59 63 68 74 90 92 84 103 133 146 133 143 129 125 145 168 179 158 156 165 156 154 147 131 114 99 87 84 75 80 71 65 60 53 50 40 36 31 28 28 27 26 26 26 24 24 24 24 22 22 21 20 19 18 18 18 18 18 18 18 20 20 21 23 23 24 27 27 25 27 32 32 25 22 24 28 30 32 33 33 33 36 38 31 31 33 36 39 40 40 39 39 39 37 37 37 39 41 44 47 49 53 56 59 62 62 63 70 75 77 74 72 69 66 64 62 61 62 64 67 71 76 82 86 90 92 93 95 99 102 105 109 112 116 119 119 121 123 124 128 -9999
 -9999 -9999 -9999 -9999 -9999 -9999 -9999 -9999 -9999 -9999 -9999 -9999 -9999 -9999 -9999 -9999 -9999 -9999 -9999 -9999 -9999 -9999 -9999 -9999 -9999 -9999 -9999 -9999 -9999 -9999 -9999 -9999 -9999 -9999 -9999 -9999 -9999 -9999 -9999 -9999 -9999 -9999 -9999 -9999 -9999 -9999 -9999 -9999 -9999 -9999 -9999 -9999 -9999 -9999 -9999 -9999 -9999 -9999 -9999 -9999 -9999 -9999 -9999 -9999 -9999 -9999 -9999 -9999 -9999 -9999 -9999 -9999 -9999 -9999 -9999 41 42 42 46 51 55 55 57 60 50 43 46 40 -9999 -9999 -9999 -9999 -9999 -9999 -9999 -9999 -9999 -9999 -9999 -9999 -9999 -9999 -9999 -9999 -9999 -9999 -9999 -9999 -9999 -9999 48 49 50 50 51 53 57 58 63 72 77 87 87 84 98 115 121 130 120 127 134 132 148 167 174 152 157 156 149 140 126 110 109 91 84 83 80 77 72 62 54 48 42 38 33 30 28 27 27 26 26 25 24 24 24 23 22 22 20 20 19 19 19 17 17 18 18 19 20 21 21 23 23 25 25 24 24 26 27 28 25 22 26 28 28 28 29 32 34 38 35 31 33 38 44 41 41 39 38 38 37 37 35 37 39 42 48 49 54 57 61 63 63 61 67 73 76 75 71 69 65 62 59 58 59 62 65 69 75 80 85 90 91 94 96 98 101 103 106 108 111 113 114 116 119 122 128 129
 -9999 -9999 -9999 -9999 -9999 -9999 -9999 -9999 -9999 -9999 -9999 -9999 -9999 -9999 -9999 -9999 -9999 -9999 -9999 -9999 -9999 -9999 -9999 -9999 -9999 -9999 -9999 -9999 -9999 -9999 -9999 -9999 -9999 -9999 -9999 -9999 -9999 -9999 -9999 -9999 -9999 -9999 -9999 -9999 -9999 -9999 -9999 -9999 -9999 -9999 -9999 -9999 -9999 -9999 -9999 -9999 -9999 -9999 -9999 -9999 -9999 -9999 -9999 -9999 -9999 -9999 -9999 -9999 -9999 -9999 -9999 -9999 -9999 -9999 -9999 41 41 41 44 47 52 54 58 63 60 50 43 40 41 42 44 -9999 -9999 -9999 -9999 -9999 -9999 -9999 -9999 -9999 -9999 -9999 -9999 -9999 -9999 -9999 -9999 -9999 -9999 46 47 49 50 53 52 52 52 54 59 66 71 72 75 77 80 89 106 120 105 125 156 142 134 148 159 163 146 162 145 135 128 115 108 99 92 89 89 85 77 71 66 50 43 40 36 32 30 29 27 26 25 26 24 25 23 23 23 21 20 20 19 19 18 17 17 18 17 18 18 18 21 21 23 24 24 24 24 24 25 26 25 26 26 26 25 25 26 29 36 34 36 34 37 44 43 42 44 41 39 38 37 37 36 35 38 41 43 44 51 59 63 65 65 63 65 71 75 75 71 67 64 61 59 58 59 60 64 68 72 79 83 88 92 95 98 99 100 100 101 102 104 104 108 111 114 120 124 125
 -9999 -9999 -9999 -9999 -9999 -9999 -9999 -9999 -9999 -9999 -9999 -9999 -9999 -9999 -9999 -9999 -9999 -9999 -9999 -9999 -9999 -9999 -9999 -9999 -9999 -9999 -9999 -9999 -9999 -9999 -9999 -9999 -9999 -9999 -9999 -9999 -9999 -9999 -9999 -9999 -9999 -9999 -9999 -9999 -9999 -9999 -9999 -9999 -9999 -9999 -9999 -9999 -9999 -9999 -9999 -9999 -9999 -9999 -9999 -9999 -9999 -9999 -9999 -9999 -9999 -9999 -9999 -9999 -9999 -9999 -9999 -9999 -9999 -9999 -9999 -9999 39 40 41 43 48 54 57 58 63 54 44 -9999 45 45 41 -9999 -9999 -9999 -9999 -9999 -9999 -9999 -9999 -9999 -9999 -9999 -9999 -9999 -9999 -9999 -9999 -9999 -9999 46 47 48 49 49 49 47 48 51 55 59 63 63 68 71 75 77 88 102 92 105 142 169 149 135 141 162 144 165 152 143 142 124 112 106 100 97 94 88 84 78 67 54 45 42 42 33 31 31 26 26 25 24 24 24 24 23 23 21 20 20 19 19 19 18 17 17 17 18 18 18 19 21 22 23 24 24 24 24 25 24 24 26 25 25 24 24 24 27 29 29 31 35 39 45 45 42 45 43 42 39 38 37 36 36 39 42 42 44 50 59 64 67 69 70 67 73 76 74 70 67 64 62 59 59 58 61 63 65 71 76 81 87 90 94 97 99 98 97 96 94 97 98 101 103 107 113 116 119
 -9999 -9999 -9999 -9999 -9999 -9999 -9999 -9999 -9999 -9999 -9999 -9999 -9999 -9999 -9999 -9999 -9999 -9999 -9999 -9999 -9999 -9999 -9999 -9999 -9999 -9999 -9999 -9999 -9999 -9999 -9999 -9999 -9999 -9999 -9999 -9999 -9999 -9999 -9999 -9999 -9999 -9999 -9999 -9999 -9999 -9999 -9999 -9999 -9999 -9999 -9999 -9999 -9999 -9999 -9999 -9999 -9999 -9999 -9999 -9999 -9999 -9999 -9999 -9999 -9999 -9999 -9999 -9999 -9999 -9999 -9999 -9999 -9999 -9999 -9999 -9999 -9999 37 39 42 47 51 55 60 62 61 52 -9999 43 -9999 -9999 -9999 -9999 -9999 -9999 -9999 -9999 -9999 -9999 -9999 -9999 -9999 -9999 -9999 -9999 -9999 -9999 -9999 -9999 45 45 47 47 47 45 45 45 49 51 55 57 60 64 68 71 72 80 81 84 98 137 180 176 146 131 141 151 156 161 146 141 132 121 115 110 105 99 94 89 84 70 61 48 43 45 36 32 30 29 26 25 23 24 24 24 24 22 23 22 21 21 22 20 20 18 17 17 18 18 17 18 19 22 22 23 25 24 25 23 23 24 24 23 23 23 22 22 23 24 26 28 32 38 42 45 42 46 46 44 40 38 36 36 36 36 38 38 44 52 59 64 69 72 75 77 77 75 72 69 66 64 62 60 60 60 61 63 66 71 75 81 85 89 93 95 97 95 93 91 89 90 92 94 96 100 105 110 111
 -9999 -9999 -9999 -9999 -9999 -9999 -9999 -9999 -9999 -9999 -9999 -9999 -9999 -9999 -9999 -9999 -9999 -9999 -9999 -9999 -9999 -9999 -9999 -9999 -9999 -9999 -9999 -9999 -9999 -9999 -9999 -9999 -9999 -9999 -9999 -9999 -9999 -9999 -9999 -9999 -9999 -9999 -9999 -9999 -9999 -9999 -9999 -9999 -9999 -9999 -9999 -9999 -9999 -9999 -9999 -9999 -9999 -9999 -9999 -9999 -9999 -9999 -9999 -9999 -9999 -9999 -9999 -9999 -9999 -9999 -9999 -9999 -9999 -9999 -9999 -9999 -9999 36 38 41 45 48 54 60 60 61 62 44 43 -9999 -9999 -9999 -9999 -9999 -9999 -9999 -9999 -9999 -9999 -9999 -9999 -9999 -9999 -9999 -9999 -9999 -9999 -9999 -9999 45 45 45 46 45 45 45 45 47 48 51 52 55 61 66 71 73 83 85 79 90 133 180 177 172 142 137 157 173 166 159 154 139 130 124 121 113 108 101 93 86 74 63 52 44 42 44 35 30 29 27 25 24 23 24 24 23 23 23 23 22 22 22 21 23 20 18 18 23 20 17 18 19 21 22 24 25 25 24 24 23 24 23 23 23 22 23 23 23 22 25 27 31 34 37 41 41 46 47 46 41 39 37 36 35 35 36 41 45 51 60 65 69 74 77 77 77 74 71 69 65 63 62 62 62 60 61 63 67 71 75 80 83 88 91 94 94 92 89 86 85 85 86 88 92 95 99 104 107
 -9999 -9999 -9999 -9999 -9999 -9999 -9999 -9999 -9999 -9999 -9999 -9999 -9999 -9999 -9999 -9999 -9999 -9999 -9999 -9999 -9999 -9999 -9999 -9999 -9999 -9999 -9999 -9999 -9999 -9999 -9999 -9999 -9999 -9999 -9999 -9999 -9999 -9999 -9999 -9999 -9999 -9999 -9999 -9999 -9999 -9999 -9999 -9999 -9999 -9999 -9999 -9999 -9999 -9999 -9999 -9999 -9999 -9999 -9999 -9999 -9999 -9999 -9999 -9999 -9999 -9999 -9999 -9999 -9999 -9999 -9999 -9999 -9999 -9999 -9999 -9999 -9999 37 39 41 44 47 51 56 56 58 59 49 47 -9999 39 -9999 -9999 43 -9999 -9999 -9999 -9999 -9999 -9999 -9999 -9999 -9999 -9999 -9999 -9999 -9999 -9999 -9999 -9999 44 44 44 44 44 44 45 46 48 49 52 55 60 67 71 71 72 83 81 89 102 151 150 178 154 145 154 168 172 164 153 147 145 134 136 126 118 110 101 92 81 67 54 46 42 43 40 30 28 26 24 24 23 23 24 24 23 23 25 24 22 22 23 24 22 26 21 22 23 20 20 20 21 22 26 26 26 26 25 23 23 23 23 23 22 23 23 23 22 25 26 29 32 36 38 40 44 44 42 42 40 38 38 39 36 37 38 42 49 59 65 70 75 77 78 77 75 72 68 66 63 60 61 61 62 63 65 69 74 76 78 83 87 89 91 93 89 86 81 80 80 81 84 87 91 94 98 -9999
 -9999 -9999 -9999 -9999 -9999 -9999 -9999 -9999 -9999 -9999 -9999 -9999 -9999 -9999 -9999 -9999 -9999 -9999 -9999 -9999 -9999 -9999 -9999 -9999 -9999 -9999 -9999 -9999 -9999 -9999 -9999 -9999 -9999 -9999 -9999 -9999 -9999 -9999 -9999 -9999 -9999 -9999 -9999 -9999 -9999 -9999 -9999 -9999 -9999 -9999 -9999 -9999 -9999 -9999 -9999 -9999 -9999 -9999 -9999 -9999 -9999 -9999 -9999 -9999 -9999 -9999 -9999 -9999 -9999 -9999 -9999 -9999 -9999 -9999 -9999 -9999 -9999 38 40 41 43 44 48 52 53 56 57 56 48 -9999 39 -9999 -9999 42 -9999 -9999 -9999 -9999 -9999 -9999 -9999 -9999 -9999 -9999 -9999 -9999 -9999 -9999 -9999 -9999 43 43 43 43 44 45 45 46 48 49 51 55 59 64 66 67 67 71 80 84 86 116 120 157 163 157 157 168 174 164 161 161 158 152 145 134 130 121 107 91 85 81 68 53 46 45 42 30 28 26 24 24 24 23 21 24 25 24 24 24 24 22 25 26 24 26 28 21 22 22 21 24 24 24 26 27 26 26 25 25 24 23 24 24 25 26 26 26 26 26 29 31 33 36 38 40 41 41 43 41 40 38 38 41 48 56 44 41 46 53 58 71 75 79 81 78 75 71 68 64 61 61 61 62 63 64 66 69 72 75 78 81 84 88 88 90 85 80 76 73 73 75 77 82 85 90 93 -9999
 -9999 -9999 -9999 -9999 -9999 -9999 -9999 -9999 -9999 -9999 -9999 -9999 -9999 -9999 -9999 -9999 -9999 -9999 -9999 -9999 -9999 -9999 -9999 -9999 -9999 -9999 -9999 -9999 -9999 -9999 -9999 -9999 -9999 -9999 -9999 -9999 -9999 -9999 -9999 -9999 -9999 -9999 -9999 -9999 -9999 -9999 -9999 -9999 -9999 -9999 -9999 -9999 -9999 -9999 -9999 -9999 -9999 -9999 -9999 -9999 -9999 -9999 -9999 -9999 -9999 -9999 -9999 -9999 -9999 -9999 -9999 -9999 -9999 -9999 -9999 -9999 -9999 26 40 41 43 44 47 49 50 53 52 51 51 41 40 -9999 -9999 -9999 -9999 -9999 -9999 -9999 -9999 -9999 -9999 -9999 -9999 -9999 -9999 -9999 -9999 -9999 -9999 -9999 -9999 -9999 25 42 45 46 44 45 47 48 51 54 56 58 60 61 61 65 71 77 85 96 105 135 159 148 156 159 179 172 170 173 164 156 152 144 138 130 117 101 88 87 81 59 49 57 48 30 28 26 26 25 23 23 22 23 25 24 24 23 23 21 21 23 26 24 28 21 21 23 25 27 27 28 29 29 27 27 27 29 28 27 25 26 29 30 29 29 33 32 32 33 34 37 37 38 39 39 45 44 41 38 39 50 59 64 65 55 46 55 57 70 78 80 81 79 75 70 68 64 62 60 61 61 62 64 67 68 71 75 78 81 82 83 84 84 80 75 70 67 67 69 72 77 81 85 88 -9999
 -9999 -9999 -9999 -9999 -9999 -9999 -9999 -9999 -9999 -9999 -9999 -9999 -9999 -9999 -9999 -9999 -9999 -9999 -9999 -9999 -9999 -9999 -9999 -9999 -9999 -9999 -9999 -9999 -9999 -9999 -9999 -9999 -9999 -9999 -9999 -9999 -9999 -9999 -9999 -9999 -9999 -9999 -9999 -9999 -9999 -9999 -9999 -9999 -9999 -9999 -9999 -9999 -9999 -9999 -9999 -9999 -9999 -9999 -9999 -9999 -9999 -9999 -9999 -9999 -9999 -9999 -9999 -9999 -9999 -9999 -9999 -9999 -9999 -9999 -9999 -9999 -9999 27 41 41 42 43 44 44 46 47 48 51 52 50 45 -9999 -9999 -9999 -9999 -9999 -9999 -9999 -9999 -9999 -9999 -9999 -9999 -9999 -9999 -9999 -9999 -9999 -9999 -9999 -9999 -9999 -9999 -9999 44 47 47 45 47 48 50 52 55 55 57 57 60 62 68 76 89 92 96 114 143 132 144 145 177 183 178 173 167 169 163 153 146 136 126 113 97 84 72 56 50 67 68 35 28 26 26 24 24 23 23 23 23 23 24 24 24 22 21 21 23 23 27 24 24 25 28 29 32 33 33 32 30 28 27 26 25 26 31 39 42 41 36 37 38 40 38 36 36 37 37 37 38 40 41 46 40 40 43 55 67 68 73 66 61 54 60 68 78 80 81 78 74 70 66 64 61 60 60 61 63 65 66 69 71 74 76 78 80 80 80 78 75 69 62 60 60 64 68 73 78 81 -9999 -9999
 -9999 -9999 -9999 -9999 -9999 -9999 -9999 -9999 -9999 -9999 -9999 -9999 -9999 -9999 -9999 -9999 -9999 -9999 -9999 -9999 -9999 -9999 -9999 -9999 -9999 -9999 -9999 -9999 -9999 -9999 -9999 -9999 -9999 -9999 -9999 -9999 -9999 -9999 -9999 -9999 -9999 -9999 -9999 -9999 -9999 -9999 -9999 -9999 -9999 -9999 -9999 -9999 -9999 -9999 -9999 -9999 -9999 -9999 -9999 -9999 -9999 -9999 -9999 -9999 -9999 -9999 -9999 -9999 -9999 -9999 -9999 -9999 -9999 -9999 -9999 -9999 -9999 40 42 42 42 43 43 42 42 44 46 49 47 46 43 37 -9999 -9999 -9999 -9999 -9999 -9999 -9999 -9999 -9999 -9999 -9999 -9999 -9999 -9999 -9999 -9999 -9999 -9999 -9999 -9999 -9999 -9999 -9999 -9999 -9999 45 45 47 49 51 51 53 54 55 60 67 68 76 84 101 87 97 99 113 116 147 183 183 179 174 165 158 158 158 155 143 132 121 107 90 68 55 50 54 70 40 29 27 26 25 24 24 22 23 23 23 24 24 24 22 22 22 21 23 24 26 26 27 28 31 35 38 37 33 31 29 27 26 26 25 26 31 35 41 41 42 42 42 41 40 40 40 38 39 41 42 48 56 47 54 62 64 66 68 76 70 66 62 56 65 73 81 80 77 74 69 66 64 61 60 59 59 61 63 65 68 69 73 74 77 77 78 77 75 73 67 55 53 56 61 65 70 75 -9999 -9999 -9999
 -9999 -9999 -9999 -9999 -9999 -9999 -9999 -9999 -9999 -9999 -9999 -9999 -9999 -9999 -9999 -9999 -9999 -9999 -9999 -9999 -9999 -9999 -9999 -9999 -9999 -9999 -9999 -9999 -9999 -9999 -9999 -9999 -9999 -9999 -9999 -9999 -9999 -9999 -9999 -9999 -9999 -9999 -9999 -9999 -9999 -9999 -9999 -9999 -9999 -9999 -9999 -9999 -9999 -9999 -9999 -9999 -9999 -9999 -9999 -9999 -9999 -9999 -9999 -9999 -9999 -9999 -9999 -9999 -9999 -9999 -9999 -9999 -9999 -9999 -9999 -9999 -9999 28 41 42 42 43 42 41 41 43 44 44 45 46 46 38 -9999 -9999 41 -9999 -9999 -9999 -9999 -9999 -9999 -9999 -9999 -9999 -9999 -9999 -9999 -9999 -9999 -9999 -9999 -9999 -9999 -9999 -9999 -9999 -9999 -9999 -9999 47 47 49 50 50 52 53 56 62 69 72 77 84 84 85 84 101 112 120 132 149 164 168 184 190 183 170 161 153 140 126 115 105 84 63 53 47 46 37 31 29 29 33 27 27 28 25 23 24 24 26 25 24 23 22 23 23 24 25 26 27 29 32 33 34 35 33 32 32 30 27 26 25 27 27 28 28 31 42 44 48 47 47 49 47 44 44 45 46 49 53 59 66 68 64 64 65 73 73 71 67 63 54 78 82 79 76 73 69 66 63 62 60 59 59 61 63 66 68 69 71 75 78 77 76 73 72 68 62 54 52 54 61 64 71 71 -9999 -9999 -9999
 -9999 -9999 -9999 -9999 -9999 -9999 -9999 -9999 -9999 -9999 -9999 -9999 -9999 -9999 -9999 -9999 -9999 -9999 -9999 -9999 -9999 -9999 -9999 -9999 -9999 -9999 -9999 -9999 -9999 -9999 -9999 -9999 -9999 -9999 -9999 -9999 -9999 -9999 -9999 -9999 -9999 -9999 -9999 -9999 -9999 -9999 -9999 -9999 -9999 -9999 -9999 -9999 -9999 -9999 -9999 -9999 -9999 -9999 -9999 -9999 -9999 -9999 -9999 -9999 -9999 -9999 -9999 -9999 -9999 -9999 -9999 -9999 -9999 -9999 -9999 -9999 -9999 40 41 42 43 43 42 41 41 41 42 41 43 46 44 39 37 -9999 27 -9999 -9999 -9999 -9999 -9999 -9999 -9999 -9999 -9999 -9999 -9999 -9999 -9999 -9999 -9999 -9999 -9999 -9999 -9999 -9999 -9999 -9999 -9999 -9999 -9999 -9999 48 49 49 50 52 57 61 69 67 70 76 95 79 82 104 123 157 152 163 171 159 195 187 186 181 173 162 148 136 124 109 99 82 69 57 45 36 36 34 35 52 29 27 33 33 26 24 25 25 25 23 23 23 23 23 24 24 27 28 30 31 32 32 33 33 33 31 30 33 29 28 29 27 26 28 30 32 35 38 44 49 52 56 61 61 65 60 56 57 64 67 70 65 64 65 68 74 78 71 60 60 64 77 76 74 72 70 66 63 62 59 59 58 60 63 67 69 70 70 73 76 75 74 73 70 67 61 56 55 57 -9999 -9999 68 -9999 -9999 -9999 -9999
 -9999 -9999 -9999 -9999 -9999 -9999 -9999 -9999 -9999 -9999 -9999 -9999 -9999 -9999 -9999 -9999 -9999 -9999 -9999 -9999 -9999 -9999 -9999 -9999 -9999 -9999 -9999 -9999 -9999 -9999 -9999 -9999 -9999 -9999 -9999 -9999 -9999 -9999 -9999 -9999 -9999 -9999 -9999 -9999 -9999 -9999 -9999 -9999 -9999 -9999 -9999 -9999 -9999 -9999 -9999 -9999 -9999 -9999 -9999 -9999 -9999 -9999 -9999 -9999 -9999 -9999 -9999 -9999 -9999 -9999 -9999 -9999 -9999 -9999 -9999 -9999 29 41 41 43 43 43 42 41 40 40 39 39 42 45 46 44 38 -9999 40 -9999 -9999 -9999 -9999 -9999 -9999 -9999 -9999 -9999 -9999 -9999 -9999 -9999 -9999 -9999 -9999 -9999 -9999 -9999 -9999 -9999 -9999 -9999 -9999 -9999 -9999 -9999 55 47 49 51 52 55 60 61 62 65 85 80 75 87 115 135 145 128 147 157 156 168 187 183 176 171 159 143 131 118 107 95 85 79 53 43 39 38 31 44 44 31 33 32 28 26 25 25 24 23 23 23 25 24 25 25 26 27 28 31 32 32 35 33 32 32 31 33 32 27 30 32 28 29 35 35 32 35 38 43 48 55 61 62 63 65 67 67 68 69 66 64 63 63 67 72 70 71 64 56 56 65 72 72 72 71 67 66 63 60 59 59 59 63 67 70 69 68 70 72 72 74 72 69 66 63 60 59 59 -9999 66 67 -9999 -9999 -9999 -9999
 -9999 -9999 -9999 -9999 -9999 -9999 -9999 -9999 -9999 -9999 -9999 -9999 -9999 -9999 -9999 -9999 -9999 -9999 -9999 -9999 -9999 -9999 -9999 -9999 -9999 -9999 -9999 -9999 -9999 -9999 -9999 -9999 -9999 -9999 -9999 -9999 -9999 -9999 -9999 -9999 -9999 -9999 -9999 -9999 -9999 -9999 -9999 -9999 -9999 -9999 -9999 -9999 -9999 -9999 -9999 -9999 -9999 -9999 -9999 -9999 -9999 -9999 -9999 -9999 -9999 -9999 -9999 -9999 -9999 -9999 -9999 -9999 -9999 -9999 -9999 -9999 41 43 42 43 43 43 41 41 41 40 38 41 42 43 46 50 44 43 39 40 36 -9999 -9999 -9999 -9999 -9999 -9999 -9999 -9999 -9999 -9999 -9999 -9999 -9999 -9999 -9999 -9999 -9999 -9999 -9999 -9999 -9999 -9999 -9999 -9999 -9999 -9999 47 47 49 50 51 55 57 57 63 74 72 69 81 87 95 132 122 121 133 145 164 176 190 180 176 169 152 137 123 115 104 95 92 64 50 43 42 33 30 35 36 35 29 29 27 26 25 25 24 23 24 24 24 24 25 26 27 29 29 31 31 31 32 32 31 30 29 30 26 27 33 29 29 31 37 37 37 38 40 42 50 57 62 61 65 66 70 72 69 68 63 60 61 61 67 73 71 63 52 52 57 67 70 72 71 69 66 63 61 58 58 60 64 68 71 71 69 71 70 71 73 73 69 66 65 63 61 62 -9999 66 -9999 -9999 -9999 -9999 -9999
 -9999 -9999 -9999 -9999 -9999 -9999 -9999 -9999 -9999 -9999 -9999 -9999 -9999 -9999 -9999 -9999 -9999 -9999 -9999 -9999 -9999 -9999 -9999 -9999 -9999 -9999 -9999 -9999 -9999 -9999 -9999 -9999 -9999 -9999 -9999 -9999 -9999 -9999 -9999 -9999 -9999 -9999 -9999 -9999 -9999 -9999 -9999 -9999 -9999 -9999 -9999 -9999 -9999 -9999 -9999 -9999 -9999 -9999 -9999 -9999 -9999 -9999 -9999 -9999 -9999 -9999 -9999 -9999 -9999 -9999 -9999 -9999 -9999 -9999 -9999 -9999 42 42 42 43 42 41 41 40 39 39 39 40 41 43 46 46 47 47 40 41 38 -9999 -9999 -9999 -9999 -9999 -9999 -9999 -9999 -9999 -9999 -9999 -9999 -9999 -9999 -9999 -9999 -9999 -9999 -9999 -9999 -9999 -9999 -9999 -9999 -9999 -9999 -9999 46 47 47 49 51 54 53 57 64 64 62 71 79 78 91 88 101 130 174 196 196 176 148 177 166 152 147 135 121 108 100 91 82 59 50 46 48 35 31 31 31 33 29 27 27 27 27 24 24 23 24 22 23 25 26 28 28 29 30 31 32 32 31 31 29 29 28 27 29 33 33 32 35 33 34 37 39 41 44 46 50 56 58 62 68 70 74 69 66 63 60 60 58 60 69 73 69 59 54 59 62 69 71 71 69 66 63 62 60 60 62 66 69 73 73 72 75 72 71 70 72 71 69 66 66 64 65 67 68 -9999 -9999 -9999 -9999 -9999
 -9999 -9999 -9999 -9999 -9999 -9999 -9999 -9999 -9999 -9999 -9999 -9999 -9999 -9999 -9999 -9999 -9999 -9999 -9999 -9999 -9999 -9999 -9999 -9999 -9999 -9999 -9999 -9999 -9999 -9999 -9999 -9999 -9999 -9999 -9999 -9999 -9999 -9999 -9999 -9999 -9999 -9999 -9999 -9999 -9999 -9999 -9999 -9999 -9999 -9999 -9999 -9999 -9999 -9999 -9999 -9999 -9999 -9999 -9999 -9999 -9999 -9999 -9999 -9999 -9999 -9999 -9999 -9999 -9999 -9999 -9999 -9999 -9999 -9999 -9999 42 42 42 42 42 41 40 40 39 39 39 40 40 41 43 43 44 47 49 40 36 36 -9999 -9999 -9999 -9999 -9999 -9999 -9999 -9999 -9999 -9999 -9999 -9999 -9999 -9999 -9999 -9999 -9999 -9999 -9999 -9999 -9999 -9999 -9999 -9999 -9999 -9999 -9999 -9999 45 45 47 48 48 50 51 53 56 58 59 68 69 72 87 131 127 146 194 158 139 155 135 134 139 155 142 129 116 104 95 92 80 56 56 69 43 36 32 30 31 30 28 28 27 26 25 24 22 22 22 22 23 26 27 28 29 31 31 31 32 32 30 29 30 31 32 31 31 33 36 41 42 36 36 43 44 51 52 46 48 57 63 62 65 63 64 64 60 56 57 59 58 58 68 71 58 56 56 60 66 70 71 69 65 62 60 60 63 65 67 71 74 75 77 76 74 73 71 71 72 70 69 67 67 68 70 70 -9999 -9999 -9999 -9999 -9999
 -9999 -9999 -9999 -9999 -9999 -9999 -9999 -9999 -9999 -9999 -9999 -9999 -9999 -9999 -9999 -9999 -9999 -9999 -9999 -9999 -9999 -9999 -9999 -9999 -9999 -9999 -9999 -9999 -9999 -9999 -9999 -9999 -9999 -9999 -9999 -9999 -9999 -9999 -9999 -9999 -9999 -9999 -9999 -9999 -9999 -9999 -9999 -9999 -9999 -9999 -9999 -9999 -9999 -9999 -9999 -9999 -9999 -9999 -9999 -9999 -9999 -9999 -9999 -9999 -9999 -9999 -9999 -9999 -9999 -9999 -9999 -9999 -9999 -9999 -9999 41 41 42 40 41 40 39 38 38 38 38 40 40 40 42 44 44 44 47 42 35 37 -9999 -9999 -9999 -9999 -9999 -9999 -9999 -9999 -9999 -9999 -9999 -9999 -9999 -9999 -9999 -9999 -9999 -9999 -9999 -9999 -9999 -9999 -9999 -9999 -9999 -9999 -9999 -9999 44 45 45 46 47 48 48 49 51 55 59 61 62 72 90 120 114 126 154 145 118 124 152 158 172 157 149 137 123 111 104 100 86 65 58 67 49 45 35 31 32 33 28 28 27 25 25 24 23 21 22 24 24 25 27 28 29 29 31 30 30 30 30 29 30 30 30 29 31 32 35 41 43 39 36 39 43 53 58 54 48 48 60 64 58 55 53 56 59 54 53 56 59 55 57 62 56 53 58 58 62 69 69 68 64 59 56 58 65 68 71 74 76 77 78 79 77 74 70 70 72 71 70 70 70 69 71 -9999 -9999 -9999 -9999 -9999 -9999
 -9999 -9999 -9999 -9999 -9999 -9999 -9999 -9999 -9999 -9999 -9999 -9999 -9999 -9999 -9999 -9999 -9999 -9999 -9999 -9999 -9999 -9999 -9999 -9999 -9999 -9999 -9999 -9999 -9999 -9999 -9999 -9999 -9999 -9999 -9999 -9999 -9999 -9999 -9999 -9999 -9999 -9999 -9999 -9999 -9999 -9999 -9999 -9999 -9999 -9999 -9999 -9999 -9999 -9999 -9999 -9999 -9999 -9999 -9999 -9999 -9999 -9999 -9999 -9999 -9999 -9999 -9999 -9999 -9999 -9999 -9999 -9999 -9999 -9999 -9999 -9999 -9999 29 40 40 38 37 36 36 36 38 38 39 40 42 42 41 44 42 35 -9999 -9999 -9999 -9999 -9999 -9999 -9999 -9999 -9999 -9999 -9999 -9999 -9999 -9999 -9999 -9999 -9999 -9999 -9999 -9999 -9999 -9999 -9999 -9999 -9999 -9999 -9999 -9999 -9999 -9999 -9999 43 43 44 44 45 46 47 48 53 60 60 69 73 81 97 90 100 107 117 109 125 168 180 144 137 156 144 132 121 110 100 91 74 63 67 72 52 44 34 32 30 28 27 27 27 27 29 24 22 21 23 24 25 26 27 29 30 31 31 31 30 31 29 30 30 29 30 30 32 34 39 40 39 36 36 39 50 57 60 56 51 48 54 63 55 49 48 52 57 52 51 52 55 52 56 56 54 56 56 60 66 69 66 61 55 51 52 64 71 73 76 78 80 80 78 73 72 67 70 70 71 72 71 71 71 72 -9999 -9999 -9999 -9999 -9999 -9999
 -9999 -9999 -9999 -9999 -9999 -9999 -9999 -9999 -9999 -9999 -9999 -9999 -9999 -9999 -9999 -9999 -9999 -9999 -9999 -9999 -9999 -9999 -9999 -9999 -9999 -9999 -9999 -9999 -9999 -9999 -9999 -9999 -9999 -9999 -9999 -9999 -9999 -9999 -9999 -9999 -9999 -9999 -9999 -9999 -9999 -9999 -9999 -9999 -9999 -9999 -9999 -9999 -9999 -9999 -9999 -9999 -9999 -9999 -9999 -9999 -9999 -9999 -9999 -9999 -9999 -9999 -9999 -9999 -9999 -9999 -9999 -9999 -9999 -9999 -9999 -9999 29 27 -9999 -9999 36 34 33 33 34 36 37 37 40 41 41 41 43 39 34 -9999 -9999 -9999 35 -9999 -9999 -9999 -9999 -9999 -9999 -9999 -9999 -9999 -9999 -9999 -9999 -9999 -9999 -9999 -9999 -9999 -9999 -9999 -9999 -9999 -9999 -9999 -9999 -9999 -9999 -9999 43 42 42 43 43 43 44 45 47 52 56 66 74 83 90 82 85 104 129 112 104 118 127 159 167 164 148 137 128 116 106 97 81 69 64 81 64 51 39 34 30 31 29 27 27 35 31 26 23 22 23 25 26 29 27 28 30 31 31 31 31 30 30 29 29 29 29 29 30 31 38 39 37 36 36 38 46 55 59 60 57 51 47 60 58 48 43 48 49 52 50 47 48 49 50 54 53 53 54 58 66 70 66 60 55 49 52 65 72 70 76 79 81 81 73 69 67 65 68 71 73 73 72 73 73 73 -9999 -9999 -9999 -9999 -9999 -9999
 -9999 -9999 -9999 -9999 -9999 -9999 -9999 -9999 -9999 -9999 -9999 -9999 -9999 -9999 -9999 -9999 -9999 -9999 -9999 -9999 -9999 -9999 -9999 -9999 -9999 -9999 -9999 -9999 -9999 -9999 -9999 -9999 -9999 -9999 -9999 -9999 -9999 -9999 -9999 -9999 -9999 -9999 -9999 -9999 -9999 -9999 -9999 -9999 -9999 -9999 -9999 -9999 -9999 -9999 -9999 -9999 -9999 -9999 -9999 -9999 -9999 -9999 -9999 -9999 -9999 -9999 -9999 -9999 -9999 -9999 -9999 -9999 -9999 -9999 -9999 -9999 -9999 26 25 25 34 31 31 29 30 32 35 36 37 38 39 38 39 37 34 -9999 -9999 -9999 35 36 -9999 -9999 -9999 -9999 -9999 -9999 -9999 -9999 -9999 -9999 -9999 -9999 -9999 -9999 -9999 -9999 -9999 -9999 -9999 -9999 -9999 -9999 -9999 -9999 -9999 -9999 -9999 -9999 43 41 41 42 42 43 27 47 53 59 67 82 77 86 88 99 127 134 127 146 147 133 144 140 137 143 136 125 113 107 91 78 65 73 70 57 43 36 33 33 36 29 27 32 30 25 24 22 24 27 28 28 28 28 30 30 30 30 31 30 29 29 29 30 30 30 30 30 35 40 39 38 41 40 42 50 56 58 55 49 44 55 58 52 40 44 44 44 45 44 41 45 47 51 53 56 54 57 62 68 65 60 54 51 51 61 72 71 71 75 79 78 70 64 63 67 70 73 73 74 74 74 74 75 -9999 -9999 -9999 -9999 -9999 -9999
 -9999 -9999 -9999 -9999 -9999 -9999 -9999 -9999 -9999 -9999 -9999 -9999 -9999 -9999 -9999 -9999 -9999 -9999 -9999 -9999 -9999 -9999 -9999 -9999 -9999 -9999 -9999 -9999 -9999 -9999 -9999 -9999 -9999 -9999 -9999 -9999 -9999 -9999 -9999 -9999 -9999 -9999 -9999 -9999 -9999 -9999 -9999 -9999 -9999 -9999 -9999 -9999 -9999 -9999 -9999 -9999 -9999 -9999 -9999 -9999 -9999 -9999 -9999 -9999 -9999 -9999 -9999 -9999 -9999 -9999 -9999 -9999 -9999 -9999 -9999 -9999 -9999 -9999 -9999 25 23 21 18 15 15 27 32 34 35 36 36 37 39 39 34 -9999 -9999 -9999 34 34 -9999 -9999 -9999 -9999 -9999 -9999 -9999 -9999 -9999 -9999 -9999 -9999 -9999 -9999 -9999 -9999 -9999 -9999 -9999 -9999 -9999 -9999 -9999 -9999 -9999 -9999 -9999 -9999 -9999 41 41 41 43 41 26 27 30 55 60 66 78 91 97 100 109 117 138 155 179 183 183 175 166 157 145 136 122 111 105 90 70 68 75 59 58 43 34 32 32 30 28 28 27 25 25 24 27 29 28 29 28 29 30 30 29 30 30 29 29 29 29 31 30 30 30 30 31 33 38 39 41 43 41 46 49 52 48 46 43 51 49 50 39 37 39 40 40 40 38 40 43 50 52 56 55 53 58 64 64 58 54 52 51 54 60 65 66 72 74 73 67 62 64 71 72 74 74 76 75 75 76 -9999 -9999 -9999 -9999 -9999 -9999 -9999
 -9999 -9999 -9999 -9999 -9999 -9999 -9999 -9999 -9999 -9999 -9999 -9999 -9999 -9999 -9999 -9999 -9999 -9999 -9999 -9999 -9999 -9999 -9999 -9999 -9999 -9999 -9999 -9999 -9999 -9999 -9999 -9999 -9999 -9999 -9999 -9999 -9999 -9999 -9999 -9999 -9999 -9999 -9999 -9999 -9999 -9999 -9999 -9999 -9999 -9999 -9999 -9999 -9999 -9999 -9999 -9999 -9999 -9999 -9999 -9999 -9999 -9999 -9999 -9999 -9999 -9999 -9999 -9999 -9999 -9999 -9999 -9999 -9999 -9999 -9999 -9999 -9999 -9999 -9999 -9999 20 20 20 15 15 26 28 32 33 33 35 35 37 38 33 -9999 -9999 -9999 31 31 31 -9999 -9999 34 34 -9999 -9999 -9999 -9999 -9999 -9999 -9999 -9999 -9999 -9999 -9999 -9999 -9999 -9999 -9999 -9999 -9999 -9999 -9999 -9999 -9999 -9999 -9999 -9999 -9999 -9999 40 40 40 40 26 29 53 64 81 81 86 92 91 102 126 172 171 193 185 184 181 172 160 150 140 126 114 107 100 80 73 82 70 60 42 36 33 32 30 28 29 28 27 27 29 30 30 29 29 29 29 29 29 29 30 30 30 30 30 29 31 31 30 30 29 32 33 36 38 39 40 40 42 42 44 42 41 46 46 44 44 40 38 37 38 37 39 37 41 39 42 46 48 48 50 56 63 62 58 54 53 53 55 57 60 63 68 70 68 67 67 67 71 73 75 75 76 77 77 76 -9999 -9999 -9999 -9999 -9999 -9999 -9999
 -9999 -9999 -9999 -9999 -9999 -9999 -9999 -9999 -9999 -9999 -9999 -9999 -9999 -9999 -9999 -9999 -9999 -9999 -9999 -9999 -9999 -9999 -9999 -9999 -9999 -9999 -9999 -9999 -9999 -9999 -9999 -9999 -9999 -9999 -9999 -9999 -9999 -9999 -9999 -9999 -9999 -9999 -9999 -9999 -9999 -9999 -9999 -9999 -9999 -9999 -9999 -9999 -9999 -9999 -9999 -9999 -9999 -9999 -9999 -9999 -9999 -9999 -9999 -9999 -9999 -9999 -9999 -9999 -9999 -9999 -9999 -9999 -9999 -9999 -9999 -9999 -9999 -9999 -9999 -9999 -9999 -9999 19 -9999 -9999 25 28 31 32 32 31 32 34 37 35 32 -9999 -9999 19 32 33 -9999 -9999 34 38 -9999 -9999 -9999 -9999 -9999 -9999 -9999 -9999 -9999 -9999 -9999 -9999 -9999 -9999 -9999 -9999 -9999 -9999 -9999 -9999 -9999 -9999 -9999 -9999 -9999 -9999 -9999 39 39 40 26 28 30 61 91 101 81 88 85 95 139 127 131 137 141 181 177 170 165 149 143 128 120 114 105 84 78 72 75 64 44 38 35 33 30 29 29 28 30 30 32 32 32 32 30 30 29 29 29 29 30 30 29 29 29 29 30 30 30 30 31 31 32 35 37 38 37 38 40 40 38 39 39 42 45 44 44 37 38 38 37 39 39 40 40 40 41 41 46 46 50 56 62 61 58 55 54 55 54 56 60 61 65 68 68 66 69 70 72 75 78 78 78 79 78 79 -9999 -9999 -9999 -9999 -9999 -9999 -9999
 -9999 -9999 -9999 -9999 -9999 -9999 -9999 -9999 -9999 -9999 -9999 -9999 -9999 -9999 -9999 -9999 -9999 -9999 -9999 -9999 -9999 -9999 -9999 -9999 -9999 -9999 -9999 -9999 -9999 -9999 -9999 -9999 -9999 -9999 -9999 -9999 -9999 -9999 -9999 -9999 -9999 -9999 -9999 -9999 -9999 -9999 -9999 -9999 -9999 -9999 -9999 -9999 -9999 -9999 -9999 -9999 -9999 -9999 -9999 -9999 -9999 -9999 -9999 -9999 -9999 -9999 -9999 -9999 -9999 -9999 -9999 -9999 -9999 -9999 -9999 -9999 -9999 -9999 -9999 -9999 -9999 -9999 -9999 -9999 -9999 -9999 -9999 29 30 30 30 31 31 35 34 32 30 31 32 33 36 38 35 -9999 35 31 -9999 -9999 -9999 -9999 -9999 -9999 -9999 -9999 -9999 -9999 -9999 -9999 -9999 -9999 -9999 -9999 -9999 -9999 -9999 -9999 -9999 -9999 -9999 -9999 -9999 -9999 -9999 -9999 40 42 27 28 52 64 75 81 72 80 92 124 105 101 112 159 166 160 121 119 130 136 133 124 122 113 88 83 70 71 57 50 41 36 35 32 31 31 31 33 34 34 36 35 33 31 32 31 29 30 28 29 29 29 29 29 29 29 29 29 29 31 31 32 33 36 37 36 35 36 35 36 36 37 42 45 42 40 38 38 37 39 39 40 40 40 40 41 43 47 46 52 57 61 62 57 56 55 55 56 58 59 63 65 69 71 69 70 71 73 76 77 79 80 81 80 80 -9999 -9999 -9999 -9999 -9999 -9999 -9999
 -9999 -9999 -9999 -9999 -9999 -9999 -9999 -9999 -9999 -9999 -9999 -9999 -9999 -9999 -9999 -9999 -9999 -9999 -9999 -9999 -9999 -9999 -9999 -9999 -9999 -9999 -9999 -9999 -9999 -9999 -9999 -9999 -9999 -9999 -9999 -9999 -9999 -9999 -9999 -9999 -9999 -9999 -9999 -9999 -9999 -9999 -9999 -9999 -9999 -9999 -9999 -9999 -9999 -9999 -9999 -9999 -9999 -9999 -9999 -9999 -9999 -9999 -9999 -9999 -9999 -9999 -9999 -9999 -9999 -9999 -9999 -9999 -9999 -9999 -9999 -9999 -9999 -9999 -9999 -9999 -9999 -9999 -9999 -9999 -9999 -9999 -9999 -9999 -9999 20 27 26 28 31 33 33 31 32 31 33 37 49 39 28 31 31 -9999 -9999 -9999 -9999 -9999 -9999 -9999 -9999 -9999 -9999 -9999 -9999 -9999 -9999 -9999 -9999 -9999 -9999 -9999 -9999 -9999 -9999 -9999 -9999 -9999 -9999 -9999 -9999 -9999 41 43 46 49 55 61 77 66 76 95 96 89 99 122 117 113 104 108 143 161 151 138 123 122 113 99 88 74 68 64 52 44 40 36 35 33 33 32 34 36 37 36 37 35 34 32 31 30 29 29 29 29 29 28 29 30 30 29 29 30 30 31 32 33 35 35 34 35 33 33 33 34 36 38 40 40 39 39 40 40 40 40 40 40 40 41 42 42 43 50 54 55 59 61 61 57 56 56 56 58 60 62 66 69 73 72 74 74 75 79 82 83 82 84 82 83 -9999 -9999 -9999 -9999 -9999 -9999 -9999
 -9999 -9999 -9999 -9999 -9999 -9999 -9999 -9999 -9999 -9999 -9999 -9999 -9999 -9999 -9999 -9999 -9999 -9999 -9999 -9999 -9999 -9999 -9999 -9999 -9999 -9999 -9999 -9999 -9999 -9999 -9999 -9999 -9999 -9999 -9999 -9999 -9999 -9999 -9999 -9999 -9999 -9999 -9999 -9999 -9999 -9999 -9999 -9999 -9999 -9999 -9999 -9999 -9999 -9999 -9999 -9999 -9999 -9999 -9999 -9999 -9999 -9999 -9999 -9999 -9999 -9999 -9999 -9999 -9999 -9999 -9999 -9999 -9999 -9999 -9999 -9999 -9999 -9999 -9999 -9999 -9999 -9999 -9999 -9999 -9999 -9999 -9999 -9999 -9999 -9999 18 17 26 27 28 31 32 32 31 32 37 45 35 28 28 28 -9999 -9999 -9999 -9999 -9999 -9999 -9999 -9999 -9999 -9999 -9999 -9999 -9999 -9999 -9999 -9999 -9999 -9999 -9999 -9999 -9999 -9999 -9999 -9999 -9999 -9999 -9999 -9999 -9999 -9999 -9999 46 47 50 35 62 65 67 80 81 80 92 100 96 95 109 133 170 173 153 133 125 121 116 110 101 86 70 67 56 47 42 38 37 34 33 34 33 36 37 37 37 36 35 34 31 31 29 29 29 27 27 28 29 32 31 29 29 30 30 30 31 32 32 33 32 32 32 32 34 33 35 37 38 39 38 39 40 40 40 41 40 40 40 40 42 41 42 47 50 49 54 58 61 59 57 56 58 59 62 65 71 72 75 77 76 76 77 80 85 87 86 87 88 84 -9999 -9999 -9999 -9999 -9999 -9999 -9999
 -9999 -9999 -9999 -9999 -9999 -9999 -9999 -9999 -9999 -9999 -9999 -9999 -9999 -9999 -9999 -9999 -9999 -9999 -9999 -9999 -9999 -9999 -9999 -9999 -9999 -9999 -9999 -9999 -9999 -9999 -9999 -9999 -9999 -9999 -9999 -9999 -9999 -9999 -9999 -9999 -9999 -9999 -9999 -9999 -9999 -9999 -9999 -9999 -9999 -9999 -9999 -9999 -9999 -9999 -9999 -9999 -9999 -9999 -9999 -9999 -9999 -9999 -9999 -9999 -9999 -9999 -9999 -9999 -9999 -9999 -9999 -9999 -9999 -9999 -9999 -9999 -9999 -9999 -9999 -9999 -9999 -9999 -9999 -9999 -9999 -9999 -9999 -9999 -9999 -9999 -9999 -9999 25 25 26 29 30 32 32 32 40 43 34 28 29 28 -9999 -9999 -9999 -9999 -9999 -9999 -9999 -9999 -9999 -9999 -9999 -9999 -9999 -9999 -9999 -9999 -9999 -9999 -9999 -9999 -9999 -9999 -9999 -9999 -9999 -9999 -9999 -9999 -9999 -9999 -9999 -9999 46 32 33 57 61 63 66 72 75 80 95 99 126 146 147 155 133 133 137 130 126 115 110 103 95 79 69 63 52 46 42 39 38 35 33 34 36 38 38 38 37 36 34 31 31 29 29 30 27 28 28 29 31 33 30 29 30 30 31 31 32 32 31 31 33 33 34 34 34 35 36 38 38 40 40 39 41 42 41 42 41 41 40 40 41 43 43 48 50 50 51 55 60 56 56 57 59 62 65 70 71 76 78 79 80 80 82 90 90 90 91 89 87 -9999 -9999 -9999 -9999 -9999 -9999 -9999
