# Supplementary material for: Toward a Monte Carlo approach to selecting climate variables in MaxEnt
Source: PLoS One. 2021 Mar 3;16(3):e0237208. doi: 10.1371/journal.pone.0237208 (PMC7928495; doi:10.1371/journal.pone.0237208)
Supplement: S1 File — Compressed file folder containing the input data and R script used in the study. (ZIP) [file pone.0237208.s003.zip › S1_File/input/gbif/CSp_2016_016km_thin.csv]

species	longitude	latitude
CassinsSparrow	-98.01407	29.196107
CassinsSparrow	-104.709645	31.102422
CassinsSparrow	-111.192837	31.551053
CassinsSparrow	-108.790652	31.762068
CassinsSparrow	-111.439033	31.577621
CassinsSparrow	-98.424953	27.864459
CassinsSparrow	-103.882846	32.345095
CassinsSparrow	-103.455555	32.394646
CassinsSparrow	-98.204235	28.445966
CassinsSparrow	-97.946763	28.709409
CassinsSparrow	-100.919681	25.043848
CassinsSparrow	-110.696806	32.048598
CassinsSparrow	-97.455597	27.585579
CassinsSparrow	-105.134461	26.252946
CassinsSparrow	-105.280609	21.607004
CassinsSparrow	-111.054887	27.948389
CassinsSparrow	-107.210426	32.183022
CassinsSparrow	-98.756865	20.024887
CassinsSparrow	-97.615499	27.915932
CassinsSparrow	-100.394182	27.435013
CassinsSparrow	-97.664766	28.989598
CassinsSparrow	-104.621633	31.52267
CassinsSparrow	-103.915606	32.581538
CassinsSparrow	-106.354839	29.755811
CassinsSparrow	-99.44129	27.533832
CassinsSparrow	-99.205192	26.847473
CassinsSparrow	-108.281774	32.559717
CassinsSparrow	-98.513213	28.236952
CassinsSparrow	-99.38472	27.00701
CassinsSparrow	-108.2806	32.77008
CassinsSparrow	-107.849217	30.407255
CassinsSparrow	-108.466122	30.844524
CassinsSparrow	-97.88975	31.277304
CassinsSparrow	-102.811415	31.618884
CassinsSparrow	-98.522172	26.253466
CassinsSparrow	-100.886431	29.365335
CassinsSparrow	-103.012931	31.912338
CassinsSparrow	-99.056042	26.484884
CassinsSparrow	-107.483196	33.423992
CassinsSparrow	-98.257856	26.35168
CassinsSparrow	-99.203903	26.672899
CassinsSparrow	-103.125379	31.536385
CassinsSparrow	-103.667012	24.449171
CassinsSparrow	-103.229433	32.209491
CassinsSparrow	-98.832836	26.955814
CassinsSparrow	-98.072891	30.619005
CassinsSparrow	-111.068859	31.663025
CassinsSparrow	-98.707223	29.355696
CassinsSparrow	-100.93114	32.32899
CassinsSparrow	-97.991251	26.537831
CassinsSparrow	-100.619217	30.5941
CassinsSparrow	-110.916483	32.185324
CassinsSparrow	-98.337893	26.19222
CassinsSparrow	-97.753386	29.114713
CassinsSparrow	-101.672748	30.678035
CassinsSparrow	-99.011321	26.863664
CassinsSparrow	-99.794805	28.433978
CassinsSparrow	-100.011764	28.489891
CassinsSparrow	-109.70442	31.70025
CassinsSparrow	-97.547436	26.380644
CassinsSparrow	-100.544395	31.536681
CassinsSparrow	-99.408804	28.63922
CassinsSparrow	-101.799521	30.46857
CassinsSparrow	-98.334911	27.6432
CassinsSparrow	-101.56031	29.809212
CassinsSparrow	-98.813063	29.045492
CassinsSparrow	-98.547814	29.243589
CassinsSparrow	-99.710786	32.453414
CassinsSparrow	-98.039225	28.977757
CassinsSparrow	-96.520643	28.541176
CassinsSparrow	-98.738208	27.233568
CassinsSparrow	-103.0436	34.147527
CassinsSparrow	-110.674757	32.329553
CassinsSparrow	-100.780678	33.147352
CassinsSparrow	-97.515142	28.8089
CassinsSparrow	-100.536661	31.377456
CassinsSparrow	-110.510593	31.973015
CassinsSparrow	-99.741847	30.497848
CassinsSparrow	-102.851298	30.893129
CassinsSparrow	-98.493591	29.42413
CassinsSparrow	-101.59799	21.137406
CassinsSparrow	-101.915121	31.992361
CassinsSparrow	-110.733513	32.608318
CassinsSparrow	-97.220437	27.6265
CassinsSparrow	-97.259701	31.537351
CassinsSparrow	-101.153704	29.525238
CassinsSparrow	-104.044132	34.102779
CassinsSparrow	-103.270969	33.587024
CassinsSparrow	-96.30086	29.625287
CassinsSparrow	-101.479843	31.503395
CassinsSparrow	-101.745539	37.118262
CassinsSparrow	-98.971581	27.328066
CassinsSparrow	-104.089247	32.29807
CassinsSparrow	-106.743014	32.323151
CassinsSparrow	-103.882711	30.275329
CassinsSparrow	-100.802736	36.399904
CassinsSparrow	-104.245697	32.494041
CassinsSparrow	-97.95584	28.110611
CassinsSparrow	-111.353715	28.870921
CassinsSparrow	-99.66685	27.660146
CassinsSparrow	-97.173557	26.137486
CassinsSparrow	-101.671257	34.965109
CassinsSparrow	-103.799121	34.434355
CassinsSparrow	-103.348889	34.257235
CassinsSparrow	-110.903346	31.601424
CassinsSparrow	-97.989794	26.147976
CassinsSparrow	-98.13514	26.0813
CassinsSparrow	-103.109382	33.745022
CassinsSparrow	-103.493528	35.342575
CassinsSparrow	-97.815871	27.449371
CassinsSparrow	-103.562974	34.185031
CassinsSparrow	-103.141073	33.473941
CassinsSparrow	-102.12075	31.96633
CassinsSparrow	-97.738305	26.733865
CassinsSparrow	-99.883887	30.396069
CassinsSparrow	-98.88263	29.342477
CassinsSparrow	-110.452809	32.152907
CassinsSparrow	-101.146866	32.957926
CassinsSparrow	-99.735212	32.057715
CassinsSparrow	-99.863319	31.943423
CassinsSparrow	-97.19759	25.96036
CassinsSparrow	-99.983139	29.361905
CassinsSparrow	-103.683214	33.684354
CassinsSparrow	-98.838439	35.66088
CassinsSparrow	-103.010575	33.901967
CassinsSparrow	-102.170491	38.059277
CassinsSparrow	-102.360992	38.064888
CassinsSparrow	-101.891091	33.621338
CassinsSparrow	-100.573806	33.244894
CassinsSparrow	-100.911535	32.954404
CassinsSparrow	-99.627398	31.819338
CassinsSparrow	-98.983448	28.911127
CassinsSparrow	-101.291217	33.197835
CassinsSparrow	-99.412452	27.171281
CassinsSparrow	-103.547027	33.565642
CassinsSparrow	-103.575123	33.315058
CassinsSparrow	-109.717156	31.365829
CassinsSparrow	-102.338578	33.557679
CassinsSparrow	-99.730528	29.0885
CassinsSparrow	-102.10453	40.115102
CassinsSparrow	-101.074424	34.424299
CassinsSparrow	-107.895491	32.325072
CassinsSparrow	-100.4533	29.61154
CassinsSparrow	-102.556858	33.81555
CassinsSparrow	-102.489138	33.408185
CassinsSparrow	-102.164104	33.512964
CassinsSparrow	-103.524238	33.743839
CassinsSparrow	-98.704047	33.17648
CassinsSparrow	-101.167142	34.114689
CassinsSparrow	-100.994117	29.884095
CassinsSparrow	-101.340658	33.979002
CassinsSparrow	-100.911527	30.019936
CassinsSparrow	-100.967914	32.573953
CassinsSparrow	-98.770745	29.826779
CassinsSparrow	-99.397902	31.136455
CassinsSparrow	-103.106784	34.894315
CassinsSparrow	-103.213837	36.668451
CassinsSparrow	-103.942723	33.799583
CassinsSparrow	-105.888183	35.690115
CassinsSparrow	-103.751278	32.808919
CassinsSparrow	-101.694118	33.533138
CassinsSparrow	-97.399174	27.791317
CassinsSparrow	-99.438894	28.941187
CassinsSparrow	-101.493645	33.121097
CassinsSparrow	-97.89726	29.924701
CassinsSparrow	-96.662993	32.311147
CassinsSparrow	-101.229508	33.406332
CassinsSparrow	-99.176253	29.007406
CassinsSparrow	-101.801137	31.827704
CassinsSparrow	-106.309998	31.6409
CassinsSparrow	-99.385256	29.313986
CassinsSparrow	-100.293516	28.854959
CassinsSparrow	-100.958183	29.735449
CassinsSparrow	-107.574906	31.835835
CassinsSparrow	-102.196712	31.83509
CassinsSparrow	-100.943332	35.134581
CassinsSparrow	-102.311096	30.480777
CassinsSparrow	-102.655778	33.458799
CassinsSparrow	-102.749162	32.182296
CassinsSparrow	-105.178417	31.908094
CassinsSparrow	-101.72981	35.541581
CassinsSparrow	-99.624538	36.637469
CassinsSparrow	-103.047058	35.177686
CassinsSparrow	-98.083473	30.431784
CassinsSparrow	-98.148687	34.091887
CassinsSparrow	-98.50158	33.586542
CassinsSparrow	-102.354074	33.785757
CassinsSparrow	-102.082343	30.861674
CassinsSparrow	-100.232642	37.027155
CassinsSparrow	-100.328522	25.644351
CassinsSparrow	-101.585379	35.690659
CassinsSparrow	-98.418746	31.229867
CassinsSparrow	-99.943138	29.216365
CassinsSparrow	-100.323698	28.674184
CassinsSparrow	-105.636141	41.222826
CassinsSparrow	-99.786758	37.393346
CassinsSparrow	-104.900507	34.231794
CassinsSparrow	-100.141711	29.444045
CassinsSparrow	-99.766292	29.269855
CassinsSparrow	-100.555855	28.886863
CassinsSparrow	-103.422708	34.083725
CassinsSparrow	-105.002869	35.85421
CassinsSparrow	-102.58162	37.614843
CassinsSparrow	-100.672602	37.857892
CassinsSparrow	-101.170006	36.356921
CassinsSparrow	-100.07991	29.057516
CassinsSparrow	-102.805681	36.414652
CassinsSparrow	-102.894921	37.148621
CassinsSparrow	-102.110279	37.658712
CassinsSparrow	-102.934813	38.073366
CassinsSparrow	-102.802691	33.705953
CassinsSparrow	-106.322874	35.63782
CassinsSparrow	-101.963994	38.011677
CassinsSparrow	-101.938461	37.103536
CassinsSparrow	-99.662325	29.833348
CassinsSparrow	-102.512083	38.563791
CassinsSparrow	-99.702181	35.618631
CassinsSparrow	-100.767288	37.146327
CassinsSparrow	-102.605576	37.763384
CassinsSparrow	-98.306063	32.7597
CassinsSparrow	-100.323576	29.280691
CassinsSparrow	-101.37885	35.4126
CassinsSparrow	-102.751335	38.721248
CassinsSparrow	-103.768681	35.82038
CassinsSparrow	-103.17763	34.51242
CassinsSparrow	-99.712105	29.495042
CassinsSparrow	-103.233189	32.464929
CassinsSparrow	-102.434077	37.079353
CassinsSparrow	-103.271441	38.640003
CassinsSparrow	-103.083604	38.712507
CassinsSparrow	-103.199417	30.717273
CassinsSparrow	-102.291837	37.420028
CassinsSparrow	-99.829073	28.778643
CassinsSparrow	-103.958537	38.262365
CassinsSparrow	-97.719955	28.556179
CassinsSparrow	-98.2435	30.303101
CassinsSparrow	-103.655517	38.189438
CassinsSparrow	-104.390749	40.683242
CassinsSparrow	-101.194355	30.709279
CassinsSparrow	-104.640922	33.952946
CassinsSparrow	-104.390501	32.574353
CassinsSparrow	-102.787208	36.703866
CassinsSparrow	-99.374964	31.459077
CassinsSparrow	-104.403291	40.516214
CassinsSparrow	-104.536453	32.077938
CassinsSparrow	-100.179348	37.75314
CassinsSparrow	-101.806741	33.068851
CassinsSparrow	-101.592565	32.812167
CassinsSparrow	-101.953758	34.246571
CassinsSparrow	-99.854284	28.948046
CassinsSparrow	-103.687014	37.39146
CassinsSparrow	-101.899115	32.688773
CassinsSparrow	-101.086813	31.899177
CassinsSparrow	-103.252419	37.759882
CassinsSparrow	-103.564699	38.058199
CassinsSparrow	-98.910298	30.239215
CassinsSparrow	-98.08669	30.19021
CassinsSparrow	-101.416857	30.909036
CassinsSparrow	-103.317663	33.256939
CassinsSparrow	-101.121506	37.900544
CassinsSparrow	-101.810775	33.316687
CassinsSparrow	-97.846727	31.061978
CassinsSparrow	-97.892775	30.338584
CassinsSparrow	-99.30336	27.998039
CassinsSparrow	-102.076336	37.382042
CassinsSparrow	-98.939474	34.284678
CassinsSparrow	-104.43801	38.48682
CassinsSparrow	-101.950961	34.898639
CassinsSparrow	-107.07543	32.46064
CassinsSparrow	-99.501414	32.041186
CassinsSparrow	-99.197831	31.852117
CassinsSparrow	-103.452887	40.291849
CassinsSparrow	-98.373041	33.764022
CassinsSparrow	-103.160468	35.868795
CassinsSparrow	-99.81384	28.602037
CassinsSparrow	-103.18518	36.292866
CassinsSparrow	-103.096504	35.607555
CassinsSparrow	-103.617833	34.411619
CassinsSparrow	-99.013123	32.907262
CassinsSparrow	-99.029775	32.713211
CassinsSparrow	-104.25713	39.63676
CassinsSparrow	-103.883435	36.216562
CassinsSparrow	-103.90178	36.067909
CassinsSparrow	-99.503474	30.076967
CassinsSparrow	-104.086504	34.442156
CassinsSparrow	-99.530568	29.588426
CassinsSparrow	-102.108897	32.578074
CassinsSparrow	-100.696072	36.841337
CassinsSparrow	-99.705556	33.344809
CassinsSparrow	-103.627363	32.522573
CassinsSparrow	-103.467039	29.491777
CassinsSparrow	-102.979917	32.339143
CassinsSparrow	-103.868179	38.754284
CassinsSparrow	-101.230229	40.119264
CassinsSparrow	-100.54112	29.252882
CassinsSparrow	-102.322227	31.102842
CassinsSparrow	-103.601887	37.909506
CassinsSparrow	-99.539695	31.30164
CassinsSparrow	-103.249639	38.909419
CassinsSparrow	-106.557263	32.369782
CassinsSparrow	-101.020446	37.425389
CassinsSparrow	-101.348092	37.169897
CassinsSparrow	-102.392813	34.247401
CassinsSparrow	-102.311726	39.81058
CassinsSparrow	-101.471529	37.328453
CassinsSparrow	-101.84	34.05017
CassinsSparrow	-99.334259	33.226626
CassinsSparrow	-102.011849	37.522416
CassinsSparrow	-100.633292	29.621865
CassinsSparrow	-98.916364	33.198548
CassinsSparrow	-104.60849	38.566489
CassinsSparrow	-102.840845	29.559778
CassinsSparrow	-99.447813	30.985878
CassinsSparrow	-101.789144	32.197658
CassinsSparrow	-98.735904	25.730149
CassinsSparrow	-97.514617	30.883929
CassinsSparrow	-104.33512	33.3415
CassinsSparrow	-103.187959	32.842002
CassinsSparrow	-103.426959	32.798611
CassinsSparrow	-103.800681	33.052415
CassinsSparrow	-101.687458	30.060097
CassinsSparrow	-110.412083	31.42671
CassinsSparrow	-102.028164	36.918272
CassinsSparrow	-97.889814	32.095882
CassinsSparrow	-107.618991	32.147084
CassinsSparrow	-101.790978	31.645221
CassinsSparrow	-99.22608	28.57977
CassinsSparrow	-99.00034	28.47397
CassinsSparrow	-98.29279	28.31822
CassinsSparrow	-100.01178	29.53793
CassinsSparrow	-101.50704	30.21993
CassinsSparrow	-99.270278	32.792109
CassinsSparrow	-101.32256	30.14284
CassinsSparrow	-102.29385	38.46289
CassinsSparrow	-102.6601	38.296562
CassinsSparrow	-100.125684	37.446724
CassinsSparrow	-100.686295	24.790793
CassinsSparrow	-100.646205	36.221707
CassinsSparrow	-99.916105	35.065856
CassinsSparrow	-99.13334	37.450722
CassinsSparrow	-98.06596	32.224274
CassinsSparrow	-100.091513	35.446245
CassinsSparrow	-104.249182	36.080459
CassinsSparrow	-99.777145	37.103576
CassinsSparrow	-99.767513	34.987535
CassinsSparrow	-102.785597	37.311335
CassinsSparrow	-104.667816	35.035709
CassinsSparrow	-99.35846	28.310963
CassinsSparrow	-106.586609	34.989644
CassinsSparrow	-103.73747	35.151898
CassinsSparrow	-101.40908	35.65624
CassinsSparrow	-102.790387	38.52718
CassinsSparrow	-108.80216	36.64412
CassinsSparrow	-97.832603	26.061701
CassinsSparrow	-103.227657	37.206782
CassinsSparrow	-107.618122	34.078541
CassinsSparrow	-103.240509	37.614493
CassinsSparrow	-102.4085	30.1601
CassinsSparrow	-98.412738	29.135219
CassinsSparrow	-97.568722	32.672544
CassinsSparrow	-101.947546	32.469799
CassinsSparrow	-104.036665	30.851469
CassinsSparrow	-105.195864	32.841641
CassinsSparrow	-98.13566	27.961366
CassinsSparrow	-102.049996	39.654266
CassinsSparrow	-103.913023	37.693653
CassinsSparrow	-97.695579	27.347946
CassinsSparrow	-99.961804	34.902649
CassinsSparrow	-104.477664	38.695873
CassinsSparrow	-103.911653	30.968143
CassinsSparrow	-97.749831	32.660372
CassinsSparrow	-97.699957	31.892207
CassinsSparrow	-99.568405	33.144882
CassinsSparrow	-103.346092	35.423048
CassinsSparrow	-100.336761	33.4535
CassinsSparrow	-100.010691	33.191654
CassinsSparrow	-100.265264	34.025134
CassinsSparrow	-100.775099	33.986855
CassinsSparrow	-102.174499	33.689899
CassinsSparrow	-102.152698	33.181572
CassinsSparrow	-103.70718	30.98631
CassinsSparrow	-103.20798	38.294342
CassinsSparrow	-104.389052	34.59937
CassinsSparrow	-107.058203	35.164806
CassinsSparrow	-99.212723	33.632916
CassinsSparrow	-99.845123	33.778006
CassinsSparrow	-99.85641	33.995679
CassinsSparrow	-100.62846	39.24887
CassinsSparrow	-103.434997	39.345848
CassinsSparrow	-105.438563	35.017927
CassinsSparrow	-99.981395	37.148219
CassinsSparrow	-100.470464	34.728676
CassinsSparrow	-104.695415	38.745247
CassinsSparrow	-104.512596	35.354826
CassinsSparrow	-100.381866	35.737455
CassinsSparrow	-99.56991	36.42025
CassinsSparrow	-104.328092	35.667652
CassinsSparrow	-103.134386	34.347009
CassinsSparrow	-102.8722	34.517922
CassinsSparrow	-105.163919	34.59523
CassinsSparrow	-105.661697	34.676912
CassinsSparrow	-104.237627	35.30176
CassinsSparrow	-103.258824	30.170434
CassinsSparrow	-101.218803	36.637299
CassinsSparrow	-101.627634	40.746704
CassinsSparrow	-102.633247	37.941761
CassinsSparrow	-102.940523	40.760469
CassinsSparrow	-104.07994	35.795808
CassinsSparrow	-100.881923	37.950107
CassinsSparrow	-103.436539	37.636497
CassinsSparrow	-103.547574	37.513395
CassinsSparrow	-98.874078	32.788839
CassinsSparrow	-103.92877	39.595506
CassinsSparrow	-103.393431	38.465908
CassinsSparrow	-100.344401	37.257192
CassinsSparrow	-100.512801	36.883407
CassinsSparrow	-104.990327	34.895636
CassinsSparrow	-105.488352	34.381976
CassinsSparrow	-105.16795	35.549374
CassinsSparrow	-106.027945	34.590826
CassinsSparrow	-99.160881	31.467618
CassinsSparrow	-102.361533	39.518545
CassinsSparrow	-99.71049	31.554908
CassinsSparrow	-102.278039	32.915713
CassinsSparrow	-104.953809	39.906291
CassinsSparrow	-97.69249	31.356825
CassinsSparrow	-103.638754	40.216799
CassinsSparrow	-104.395703	34.222717
CassinsSparrow	-104.870512	36.105556
CassinsSparrow	-107.993975	34.677785
CassinsSparrow	-104.219871	38.773425
CassinsSparrow	-104.752943	39.937423
CassinsSparrow	-97.24361	33.71134
CassinsSparrow	-99.624461	30.874764
CassinsSparrow	-99.430678	30.761427
CassinsSparrow	-101.593051	32.599941
CassinsSparrow	-104.679824	37.674506
CassinsSparrow	-103.371915	34.492571
CassinsSparrow	-101.660228	34.235419
CassinsSparrow	-102.939651	33.344199
CassinsSparrow	-102.611006	33.240457
CassinsSparrow	-102.5248	33.671595
CassinsSparrow	-102.868154	33.488701
CassinsSparrow	-98.064198	27.788889
CassinsSparrow	-103.729067	30.380693
CassinsSparrow	-99.65239	34.467788
CassinsSparrow	-106.873693	34.391817
CassinsSparrow	-103.478104	34.822118
CassinsSparrow	-103.577794	36.664664
CassinsSparrow	-103.648274	36.465039
CassinsSparrow	-99.176484	31.632882
CassinsSparrow	-99.365842	31.621128
CassinsSparrow	-103.964513	39.302474
CassinsSparrow	-103.860664	39.46166
CassinsSparrow	-99.796317	30.91865
CassinsSparrow	-99.319754	32.992035
CassinsSparrow	-103.800073	33.415922
CassinsSparrow	-104.229797	34.109682
CassinsSparrow	-104.163222	34.294239
CassinsSparrow	-98.394721	26.536035
CassinsSparrow	-101.472838	32.221896
CassinsSparrow	-98.417072	26.796723
CassinsSparrow	-98.268585	26.863281
CassinsSparrow	-100.569504	30.262364
CassinsSparrow	-100.5953	29.461831
CassinsSparrow	-99.865642	29.912459
CassinsSparrow	-99.976864	29.707144
CassinsSparrow	-100.41429	29.423735
CassinsSparrow	-102.686872	30.194513
CassinsSparrow	-105.946417	35.39985
CassinsSparrow	-104.044599	36.301453
CassinsSparrow	-104.056086	36.461129
CassinsSparrow	-106.129932	35.90697
CassinsSparrow	-102.7467	37.0089
CassinsSparrow	-108.2281	34.6271
CassinsSparrow	-103.590146	30.282501
CassinsSparrow	-101.71852	38.494945
CassinsSparrow	-101.467895	31.088787
CassinsSparrow	-104.69341	35.5184
CassinsSparrow	-106.952443	35.042336
CassinsSparrow	-103.895602	30.60484
CassinsSparrow	-102.639084	31.974968
CassinsSparrow	-102.291483	32.054349
CassinsSparrow	-102.809407	31.904037
CassinsSparrow	-102.690418	40.826663
CassinsSparrow	-110.199402	31.56
CassinsSparrow	-109.310148	31.674827
CassinsSparrow	-101.83249	35.060177
CassinsSparrow	-110.602609	31.448125
CassinsSparrow	-103.812824	30.848307
CassinsSparrow	-104.070773	32.027695
CassinsSparrow	-105.224621	40.246341
CassinsSparrow	-109.065504	32.657316
CassinsSparrow	-103.511596	37.770715
CassinsSparrow	-101.320643	29.695235
CassinsSparrow	-106.780377	34.093262
CassinsSparrow	-100.646983	25.135522
CassinsSparrow	-104.128933	40.712785
CassinsSparrow	-104.016593	38.659985
CassinsSparrow	-103.98035	38.883217
CassinsSparrow	-106.443711	35.078705
CassinsSparrow	-102.369368	36.632048
CassinsSparrow	-105.091618	40.970318
CassinsSparrow	-104.639481	40.857191
CassinsSparrow	-104.438369	24.238897
CassinsSparrow	-104.22442	38.998066
CassinsSparrow	-105.609126	34.265968
CassinsSparrow	-102.59459	34.96316
CassinsSparrow	-99.013092	30.514457
CassinsSparrow	-101.638681	31.422596
CassinsSparrow	-108.330865	31.919446
CassinsSparrow	-109.129072	31.695709
CassinsSparrow	-110.053844	31.926431
CassinsSparrow	-102.562222	38.132556
CassinsSparrow	-110.188853	32.559202
CassinsSparrow	-99.479613	35.18172
CassinsSparrow	-101.248734	20.996742
CassinsSparrow	-101.068102	33.476674
CassinsSparrow	-101.237875	33.55868
CassinsSparrow	-104.097991	30.551987
CassinsSparrow	-106.243717	35.156462
CassinsSparrow	-110.875996	31.789628
CassinsSparrow	-98.162627	26.479314
CassinsSparrow	-106.557731	35.329266
CassinsSparrow	-104.180217	39.157619
CassinsSparrow	-103.757597	38.912908
CassinsSparrow	-103.959053	39.099893
CassinsSparrow	-104.058002	39.447362
CassinsSparrow	-103.74101	39.215531
CassinsSparrow	-103.75793	39.06918
CassinsSparrow	-98.115935	31.709768
CassinsSparrow	-99.259227	34.342944
CassinsSparrow	-109.174454	31.9307
CassinsSparrow	-110.724249	31.596668
CassinsSparrow	-110.364365	31.839494
CassinsSparrow	-100.157757	21.099349
CassinsSparrow	-98.492174	31.971823
CassinsSparrow	-104.923725	33.369502
CassinsSparrow	-102.2047	39.0024
CassinsSparrow	-103.176708	36.43894
CassinsSparrow	-106.049776	35.076971
CassinsSparrow	-111.087	31.401
CassinsSparrow	-104.582806	36.581074
CassinsSparrow	-104.702454	36.030777
CassinsSparrow	-104.90914	36.509989
CassinsSparrow	-97.416406	28.112982
CassinsSparrow	-109.824202	32.264511
CassinsSparrow	-110.2924	31.9815
CassinsSparrow	-109.187426	31.400756
CassinsSparrow	-105.858722	33.639847
CassinsSparrow	-108.995919	32.809552
CassinsSparrow	-105.851083	35.004392
CassinsSparrow	-109.911215	32.129899
CassinsSparrow	-112.397754	34.63568
CassinsSparrow	-110.425752	31.698734
CassinsSparrow	-111.9417	34.7206
CassinsSparrow	-108.356453	32.389841
CassinsSparrow	-111.366031	32.291193
CassinsSparrow	-100.54337	31.02157
CassinsSparrow	-101.383425	25.65604
CassinsSparrow	-108.537964	32.154575
CassinsSparrow	-108.699943	32.359219
CassinsSparrow	-110.941593	31.953914
CassinsSparrow	-111.474945	33.855351
CassinsSparrow	-104.123268	30.697121
CassinsSparrow	-109.026129	31.841506
CassinsSparrow	-103.0649	30.3422
CassinsSparrow	-109.425459	31.86993
CassinsSparrow	-109.864429	31.236576
CassinsSparrow	-108.604124	31.262158
CassinsSparrow	-98.217602	30.774169
CassinsSparrow	-98.59259	28.012536
CassinsSparrow	-110.678606	31.869435
CassinsSparrow	-111.454349	31.789408
CassinsSparrow	-103.627874	31.666457
CassinsSparrow	-104.642369	39.45261
CassinsSparrow	-103.687366	40.961152
CassinsSparrow	-104.485863	33.421017
CassinsSparrow	-111.028946	29.687911
CassinsSparrow	-110.881373	32.69358
CassinsSparrow	-103.688847	35.980733
CassinsSparrow	-100.064689	25.875172
CassinsSparrow	-110.909426	32.441177
CassinsSparrow	-101.590791	33.890707
CassinsSparrow	-100.720618	24.952385
CassinsSparrow	-109.881198	31.409967
CassinsSparrow	-100.906912	29.510695
CassinsSparrow	-99.647112	33.908201
CassinsSparrow	-110.86617	31.457515
CassinsSparrow	-109.3542	32.0137
CassinsSparrow	-109.841442	31.954153
CassinsSparrow	-109.053211	32.084193
CassinsSparrow	-102.418842	36.781068
CassinsSparrow	-102.591019	36.690446
CassinsSparrow	-102.882156	36.850766
CassinsSparrow	-108.963132	31.526149
CassinsSparrow	-104.385065	32.163658
CassinsSparrow	-105.829754	31.845045
CassinsSparrow	-106.076615	28.709354
CassinsSparrow	-110.23925	31.390452
CassinsSparrow	-107.292824	32.613352
CassinsSparrow	-97.364304	26.233801
CassinsSparrow	-111.843041	33.522882
CassinsSparrow	-98.435797	30.649204
CassinsSparrow	-106.041716	31.924426
CassinsSparrow	-98.381026	28.055423
CassinsSparrow	-104.801309	31.906307
CassinsSparrow	-100.53915	25.821449
CassinsSparrow	-97.597402	26.102641
CassinsSparrow	-97.437623	25.989229
CassinsSparrow	-101.2227	30.3062
CassinsSparrow	-104.189668	30.233288
CassinsSparrow	-101.454556	23.99531
CassinsSparrow	-103.369698	29.2787
CassinsSparrow	-103.647289	30.579018
CassinsSparrow	-99.082589	27.680301
CassinsSparrow	-99.250665	27.533936
CassinsSparrow	-100.02048	26.346234
CassinsSparrow	-102.729421	33.973002
CassinsSparrow	-99.18191	29.627768
CassinsSparrow	-103.191661	29.315832
