# Supplementary material for: Toward a Monte Carlo approach to selecting climate variables in MaxEnt
Source: PLoS One. 2021 Mar 3;16(3):e0237208. doi: 10.1371/journal.pone.0237208 (PMC7928495; doi:10.1371/journal.pone.0237208)
Supplement: S1 File — Compressed file folder containing the input data and R script used in the study. (ZIP) [file pone.0237208.s003.zip › S1_File/MCSelect.R]

# --------------------------------------------------------------------------------------
#
# Monte Carolo Variable Selection (MCSelect.R)
# 
# --------------------------------------------------------------------------------------

# clear the global environment
rm(list=ls())

# packages needed in the environment
# install.packages("rJava", dependencies = TRUE)
# install.packages("raster", dependencies = TRUE)
# install.packages("dismo", dependencies = TRUE)
# install.packages("ENMeval", dependencies = TRUE)
# install.packages("devtools", dependencies = TRUE)
# install.packages("remotes", dependencies = TRUE)
# install_github("BigelowLab/dismotools", dependencies = TRUE)

# load session packages
library(rJava)
library(raster)
library(dismo)
library(ENMeval)
library(devtools)
library(remotes)
library(dismotools)
library(MASS)

# set experiment number
exp_number <- "Exp01"  

# set i/o directories
in_dir <-  "./input"
out_dir <- "./output"

# set total number of predictor variables available
total_number_of_variables <- 19

# set number of random variables to use per run
variables_per_run <-6

# set number of runs per sprint
runs_per_sprint <- 10

# set total number of sprints in ensemble
total_number_of_sprints <- 100

# load occurrence data
occ <- read.table("./input/gbif/CSp_2016_016km_thin.csv", header = TRUE, sep = ",")[,-1]

# create a list of raster layer names, used for later indexing
lnames <- c("bio01", "bio02", "bio03", "bio04", "bio05", 
            "bio06", "bio07", "bio08", "bio09", "bio10", 
            "bio11", "bio12", "bio13", "bio14", "bio15", 
            "bio16", "bio17", "bio18", "bio19")

# create a sprint tally table to monitor variable contributions
tally_table <- array(data = 0, dim = c(total_number_of_variables, 4))
dimnames(tally_table)[[2]] <- c("Layer", "Count", "PI Sum", "PI Avg")
tally_table[,1] <- 1:total_number_of_variables

# set a static feature class (LQHP is the MaxEnt default value)
fc <- c("LQHP")

# set a static regularization coefficient (beta) (1.0 is the default)
RMvalues <- c(1.0)

# initialize the sprint counter
sprint_count <- 1

# start main sprints processing loop 
while (sprint_count <= total_number_of_sprints) {

# initialize the run counter for this sprint
run_count <- 1
    
# start the sprint timer
sprint_time_sec <- system.time({ 

# start the runs processing loop
while (run_count <= runs_per_sprint) {
  
    # select random predicators for this run
    random_variables <- sample(1:total_number_of_variables, variables_per_run)
  
    # load selected layers from backing store
    bio <- array(list())
    for (i in 1:variables_per_run) {
      switch(random_variables[i],
             bio[1] <- raster("./input/bioclim/bio01.asc"),
             bio[2] <- raster("./input/bioclim/bio02.asc"),
             bio[3] <- raster("./input/bioclim/bio03.asc"),
             bio[4] <- raster("./input/bioclim/bio04.asc"),
             bio[5] <- raster("./input/bioclim/bio05.asc"),
             bio[6] <- raster("./input/bioclim/bio06.asc"),
             bio[7] <- raster("./input/bioclim/bio07.asc"),
             bio[8] <- raster("./input/bioclim/bio08.asc"),
             bio[9] <- raster("./input/bioclim/bio09.asc"),
             bio[10] <- raster("./input/bioclim/bio10.asc"),
             bio[11] <- raster("./input/bioclim/bio11.asc"),
             bio[12] <- raster("./input/bioclim/bio12.asc"),
             bio[13] <- raster("./input/bioclim/bio13.asc"),
             bio[14] <- raster("./input/bioclim/bio14.asc"),
             bio[15] <- raster("./input/bioclim/bio15.asc"),
             bio[16] <- raster("./input/bioclim/bio16.asc"),
             bio[17] <- raster("./input/bioclim/bio17.asc"),
             bio[18] <- raster("./input/bioclim/bio18.asc"),
             bio[19] <- raster("./input/bioclim/bio19.asc")
      )
    }
  
    # create a raster stack object from the selected layers
    env <- stack(c(bio[random_variables]))
    
    # do a maxent model run
    model_run <- ENMevaluate(occ, env,
        method = "randomkfold", kfolds = 10,
        algorithm = "maxent.jar",
        bg.coords = NULL, n.bg = 10000,
        RMvalues = RMvalues,
        fc = fc,
        # -----
        occ.grp = NULL, bg.grp = NULL,
        categoricals = NULL,
        overlap = FALSE, aggregation.factor = c(2, 2),
        bin.output = FALSE, clamp = TRUE, rasterPreds = TRUE,
        parallel = FALSE, numCores = NULL, progbar = TRUE,
        updateProgress = FALSE)
    
    # capture the permutation importance of the random predictors
    permutation_importance <- maxent_get_results(
        model_run@models[[which(model_run@results$delta.AICc == 0)]], "importance")
    
    # update tally table with current run info
    for (i in 1:variables_per_run) { 

        # use lnames to map the random indices back to bio layer indices
         layer_index <- which(lnames == names(permutation_importance[i]))
      
        # increment bio layer counter (col 2 = layer counter)
        tally_table[layer_index,2] <- tally_table[layer_index,2] + 1
      
        # accumulate permutation importance sum for the layer (col 3 = sum)
         tally_table[layer_index,3] <- tally_table[layer_index,3] +
      	  unname(permutation_importance[i])
      
        # compute running average permutation importance for the layer (col 4 = avg)
        tally_table[layer_index,4] <- tally_table[layer_index,3] /
             tally_table[layer_index,2]
      
        } # end for
    
    # build header for the sprint's 'RunLog' file, then write out the header
    if (run_count == 1) {
        header_line <- data.frame("Run", "AICc", "RM", "FC", "Parameters")
        write.table(header_line,
            file = paste0(out_dir,
                          "/",exp_number,
                          "-Sprint",sprint_count,
                          "-RunLog.csv"),
            append = TRUE, 
            sep = ',', 
            row.names = FALSE, 
            col.names = FALSE)
        } # end if 
    
    # extract info about the run from the maxent model object's results slot
    AICc <- model_run@results$AICc
    rm <- model_run@results$rm
    features <- model_run@results$features
    parameters <- model_run@results$parameters
  
    # build output line for the sprint's 'RunLog' file, then write it out
    output_line <- data.frame(run_count, AICc, rm, features, parameters)
    write.table(output_line[1,],
        file = paste0(out_dir,
                      "/",exp_number,
                      "-Sprint",sprint_count,
                      "-RunLog.csv"),
        append = TRUE, 
        sep = ',', 
        row.names = FALSE, 
        col.names = FALSE)
    
    # increment the run counter
    run_count <- (run_count + 1)
    
    } # end while (for runs processing)                                 
  
# stop the sprint timer
})[3]

# adjust the run_counter to make it accurate again
run_count <- run_count - 1

# write out the 'TallyTable' for the sprint
write.table(tally_table,
    file = paste0(out_dir,
                  "/",exp_number,
                  "-Sprint",sprint_count,
                  "-TallyTable.csv"),
    append = TRUE, 
    sep = ',',
    row.names = FALSE,
    col.names = TRUE)

# capture total sprint run time
sprint_time_min <- sprint_time_sec / 60
sprint_time_hr <- sprint_time_min / 60
sprint_time <- format(sprint_time_min, digits = 4, nsmall = 1)

# capture numbers and names of the 'top_six' predictors based on
# cumulative average permutation importance (col 4 = avg)
top_six <- order(-tally_table[,4])[1:6]
top_six_names <- lnames[top_six]

# load top_six layers from backing store
bio <- array(list())
for (i in 1:6) {
  switch(top_six[i],
         bio[1] <- raster("./input/bioclim/bio01.asc"),
         bio[2] <- raster("./input/bioclim/bio02.asc"),
         bio[3] <- raster("./input/bioclim/bio03.asc"),
         bio[4] <- raster("./input/bioclim/bio04.asc"),
         bio[5] <- raster("./input/bioclim/bio05.asc"),
         bio[6] <- raster("./input/bioclim/bio06.asc"),
         bio[7] <- raster("./input/bioclim/bio07.asc"),
         bio[8] <- raster("./input/bioclim/bio08.asc"),
         bio[9] <- raster("./input/bioclim/bio09.asc"),
         bio[10] <- raster("./input/bioclim/bio10.asc"),
         bio[11] <- raster("./input/bioclim/bio11.asc"),
         bio[12] <- raster("./input/bioclim/bio12.asc"),
         bio[13] <- raster("./input/bioclim/bio13.asc"),
         bio[14] <- raster("./input/bioclim/bio14.asc"),
         bio[15] <- raster("./input/bioclim/bio15.asc"),
         bio[16] <- raster("./input/bioclim/bio16.asc"),
         bio[17] <- raster("./input/bioclim/bio17.asc"),
         bio[18] <- raster("./input/bioclim/bio18.asc"),
         bio[19] <- raster("./input/bioclim/bio19.asc")
  )
}

# create a sprint raster stack object from the top six layers
sprint_env <- stack(c(bio[top_six]))

# run a maxent model with current 'top_six' predictors
sprint_model_run <- ENMevaluate(occ, sprint_env,
    method = "randomkfold", kfolds = 10,
    algorithm = "maxent.jar",
    bg.coords = NULL, n.bg = 10000,
    RMvalues = RMvalues,
    fc = fc,
    # -----
    occ.grp = NULL, bg.grp = NULL,
    categoricals = NULL,
    overlap = FALSE, aggregation.factor = c(2, 2),
    bin.output = FALSE, clamp = TRUE, rasterPreds = TRUE,
    parallel = FALSE, numCores = NULL, progbar = TRUE,
    updateProgress = FALSE)

# build header for experiment's 'Summary' file, then initialize the summary file
if (sprint_count == 1) {
    header_line <- data.frame("Sprint", "Runs", "Time (min)", 
                              "deltaAICc", "AICc", 
                              "RM", "FC", "Parameters", 
                              "1st", "2nd", "3rd", 
                              "4th", "5th", "6th")
    
    write.table(header_line,
        file = paste0(out_dir, "/", exp_number, "-Summary.csv"),
        append = TRUE, 
        sep = ',', 
        row.names = FALSE, 
        col.names = FALSE)
    } # end if

# extract info about the run from the maxent model object's results slot
sprint_deltaAICc <- 0      # this is just a placeholder for a column in output .csv file
sprint_AICc <- sprint_model_run@results$AICc
sprint_rm <- sprint_model_run@results$rm
sprint_features <- sprint_model_run@results$features
sprint_parameters <- sprint_model_run@results$parameters

# build output line for the experiment's 'Summary' file, then write it out
output_line <- data.frame(sprint_count, run_count, sprint_time, 
                          sprint_deltaAICc, sprint_AICc, 
                          sprint_rm, sprint_features, sprint_parameters,
                          top_six_names[1], top_six_names[2], top_six_names[3], 
                          top_six_names[4], top_six_names[5], top_six_names[6])

write.table(output_line, # [1,],
    file = paste0(out_dir, "/", exp_number, "-Summary.csv"),
    append = TRUE, 
    sep = ',', 
    row.names = FALSE, 
    col.names = FALSE)

# increment sprint counter
sprint_count <- sprint_count + 1

} # end while (for sprints processing)

# --------------------------------------------------------------------------------------
